# Supplementary material for: Unveiling Tissue‐Specific RNA Landscapes in Mouse Organs During Fasting and Feeding Using Nanopore Direct RNA Sequencing
Source: Adv Sci (Weinh). 2024 Dec 16;12(5):2408054. doi: 10.1002/advs.202408054 (PMC11792027; doi:10.1002/advs.202408054)
Supplement: Supplementary file 2 — Supplemental Tables [file ADVS-12-2408054-s001.zip]

Archive with 12 entries (12 files):
- Table S12_RT-qPCR_primers.xlsx
- Table S1_Comparison_of_DRS_Annotation_with_Reference.xlsx
- Table S2_Tissue_Specific_Transcripts.xlsx
- Table S3_Novel_Transcripts_in_Different_Tissues.xlsx
- Table S4_Alternative_Splicing_Difference_During_Fasting.xlsx
- Table S5_Short_Reads_RNA_Seq_and_DRS_DEGS.xlsx
- Table S6_ATAC_Seq_TF_Footprint_Difference.xlsx
- Table S7_DRS_DETs.xlsx
- Table S8_DRS_Transcript_PloyA_Tail_Length.xlsx
- Table S9_DRS_PolyA_Differnece_During_Fasting.xlsx
- Table S10_DRS_m6A_Modifications.xlsx
- Table S11_DRS_m6A_Differnece_During_Fasting.xlsx
