# Supplementary material for: Unveiling Tissue‐Specific RNA Landscapes in Mouse Organs During Fasting and Feeding Using Nanopore Direct RNA Sequencing
Source: Adv Sci (Weinh). 2024 Dec 16;12(5):2408054. doi: 10.1002/advs.202408054 (PMC11792027; doi:10.1002/advs.202408054)
Supplement: Supplementary file 2 — Supplemental Tables [file ADVS-12-2408054-s001.zip › Table S12_RT-qPCR_primers.xlsx]

## Sheet: Sheet1
Name	Sequence
Actb-Forward	GGCTGTATTCCCCTCCATCG
Actb-Reverse	CCAGTTGGTAACAATGCCATGT
083daf7b-5362-4026-9025-a17bb8fd4b25-Forward	GGAGGAAGGAAGAAGAGGAGAG
083daf7b-5362-4026-9025-a17bb8fd4b25-Reverse	ACAACAGCAGTGGCAGACAG
9f94b14f-8b7e-4719-acd4-f58c617889bf-Forward	GCTGCAGTCCTGCTTGGATA
9f94b14f-8b7e-4719-acd4-f58c617889bf-Reverse	CGGAACCCGCATGAAGATTG
652d4dda-bb0b-4c08-b932-1a75345f5672-Forward	AAGTGCAGAGGAGGAGAAACA
652d4dda-bb0b-4c08-b932-1a75345f5672-Reverse	ACCTATCTATTTGCCACTGTCATC
