# Supplementary material for: Unveiling Tissue‐Specific RNA Landscapes in Mouse Organs During Fasting and Feeding Using Nanopore Direct RNA Sequencing
Source: Adv Sci (Weinh). 2024 Dec 16;12(5):2408054. doi: 10.1002/advs.202408054 (PMC11792027; doi:10.1002/advs.202408054)
Supplement: Supplementary file 2 — Supplemental Tables [file ADVS-12-2408054-s001.zip › Table S1_Comparison_of_DRS_Annotation_with_Reference.xlsx]

## Sheet: All_Sample_Collapse
Transcript_id	Gene_id	Gene_name	Reference_gene_id	Gffcompare_class_code	Compare_to_reference
e66733bb-02fd-4ad9-941c-8bbc2e848b84	ENSMUSG00000025903.14	Lypla1	ENSMUST00000134384.7	j	Different
49f9b01e-d145-49e3-8e3a-61365b0f0a6d	ENSMUSG00000025903.14	Lypla1	ENSMUST00000134384.7	j	Different
e23219b5-a46c-49c2-b73d-5192e73fcd49	ENSMUSG00000104217.1	Tcea1	ENSMUST00000165720.2	j	Different
ad3a0a07-eb16-4e0a-823e-03fae0fb776c	ENSMUSG00000025903.14	Lypla1	ENSMUST00000134384.7	j	Different
34b07e3e-ba1f-4b00-844e-178f22e91186	ENSMUSG00000025903.14	Lypla1	ENSMUST00000134384.7	j	Different
896fef29-1564-40d6-b1a2-25928e66f69e	ENSMUSG00000025903.14	Lypla1	ENSMUST00000134384.7	j	Different
3979e148-1735-48ba-a54b-d92072d98f21	ENSMUSG00000025903.14	Lypla1	ENSMUST00000134384.7	j	Different
36d3f8b3-514c-4621-a31c-fe9e57cf29c1	ENSMUSG00000033813.15	Tcea1	ENSMUST00000165720.2	j	Different
7f98858b-2173-41dd-8b18-0c84712dc8b9	ENSMUSG00000033793.12	Atp6v1h	ENSMUST00000044369.12	j	Different
1a7fdec6-db7c-49f0-a143-5a5559dd66c9	ENSMUSG00000033793.12	Atp6v1h	ENSMUST00000044369.12	j	Different
f711ca8a-31bb-408b-95fa-066011fd316c	ENSMUSG00000033793.12	Atp6v1h	ENSMUST00000044369.12	j	Different
ae9b2e1c-5ad0-4359-9a60-c0c6ecbc050f	ENSMUSG00000033793.12	Atp6v1h	ENSMUST00000044369.12	j	Different
89a77dec-5f51-4b7a-94c4-b28b73b46a87	ENSMUSG00000033793.12	Atp6v1h	ENSMUST00000044369.12	j	Different
6c8d90f8-8ce1-4b74-858e-5e8970bdfaaf	ENSMUSG00000033793.12	Atp6v1h	ENSMUST00000044369.12	j	Different
d1ee8d32-bcc9-4241-b0fd-4774b4d03b23	ENSMUSG00000033793.12	Atp6v1h	ENSMUST00000044369.12	j	Different
1298aa5c-633e-4d6a-9d34-1c39771b8f56	ENSMUSG00000025907.14	Rb1cc1	ENSMUST00000027040.12	j	Different
49b0c6ae-e419-4c58-b8d6-998396e091b9	ENSMUSG00000025907.14	Rb1cc1	ENSMUST00000027040.12	j	Different
8d9b4dd7-ff48-4580-8e6c-d44d67b13d4b	ENSMUSG00000051285.17	Pcmtd1	ENSMUST00000061280.16	j	Different
bbb16493-5a42-480e-81ab-911581952c01	ENSMUSG00000025911.14	Adhfe1	ENSMUST00000190654.1	j	Different
8debeec3-764e-4cce-97bc-15fdb771dd0a	ENSMUSG00000025911.14	Adhfe1	ENSMUST00000190654.1	j	Different
17d9406f-a8cf-43f7-93a5-f271d723655e	ENSMUSG00000025911.14	Adhfe1	ENSMUST00000190654.1	j	Different
24efdcc1-49a7-4810-a720-60378640e865	ENSMUSG00000025911.14	Adhfe1	ENSMUST00000190654.1	j	Different
09324f5b-9589-4614-a6b0-22af42dbbbf8	ENSMUSG00000025911.14	Adhfe1	ENSMUST00000190654.1	j	Different
e91f4534-0daf-45be-bb71-e78d9dced362	ENSMUSG00000025911.14	Adhfe1	ENSMUST00000190654.1	j	Different
eb25527e-d817-466f-8adc-080ff5dfad0d	ENSMUSG00000025911.14	Adhfe1	ENSMUST00000190654.1	j	Different
d30a1791-d108-455d-ac00-bdd6d924afdf	ENSMUSG00000025911.14	Adhfe1	ENSMUST00000190654.1	j	Different
a29d85e5-54ef-488a-a494-014544c3c3ec	ENSMUSG00000025911.14	Adhfe1	ENSMUST00000190654.1	j	Different
45439eba-5646-46ba-a2fd-529ae7fd2024	ENSMUSG00000025911.14	Adhfe1	ENSMUST00000190654.1	j	Different
e22c5f62-4841-4467-93ea-ff172025e6f9	ENSMUSG00000025911.14	Adhfe1	ENSMUST00000190654.1	j	Different
6e0d9153-1ee2-42e9-9cc8-ac182649d443	ENSMUSG00000025911.14	Adhfe1	ENSMUST00000190654.1	j	Different
a133f263-05d6-4362-aa9a-b61efaf16c2e	ENSMUSG00000025911.14	Adhfe1	ENSMUST00000190654.1	j	Different
93b76dc3-027c-4340-962c-f759eaa18fc2	ENSMUSG00000025911.14	Adhfe1	ENSMUST00000190654.1	j	Different
39dc64f9-e641-4bcb-8d9c-71124c9e111c	ENSMUSG00000025911.14	Adhfe1	ENSMUST00000190654.1	j	Different
225871fa-284e-4d68-8013-5806c581dbb9	ENSMUSG00000025911.14	Adhfe1	ENSMUST00000190654.1	j	Different
dd0ce2cb-fbad-447b-841a-cb046dd58dfe	ENSMUSG00000025911.14	Adhfe1	ENSMUST00000190654.1	m	Different
634bef80-2e12-4b67-baf7-3243fed2bcdc	ENSMUSG00000025911.14	Adhfe1	ENSMUST00000190654.1	j	Different
720fcf98-46b9-45f7-ba78-f3640d68297e	ENSMUSG00000025911.14	Adhfe1	ENSMUST00000190654.1	j	Different
e3849068-f3c7-42e7-b31c-34fa3e6056ab	ENSMUSG00000025911.14	Adhfe1	ENSMUST00000190654.1	j	Different
96ff78d6-921a-402c-9ce6-1e96b504b3cb	ENSMUSG00000025911.14	Adhfe1	ENSMUST00000190654.1	j	Different
248c9bd5-dee7-4853-ac34-53c94571bd3a	ENSMUSG00000025911.14	Adhfe1	ENSMUST00000190654.1	j	Different
9dae52ec-d6fb-4eac-af9c-64ef4da763c2	ENSMUSG00000025911.14	Adhfe1	ENSMUST00000190654.1	j	Different
f879fbc8-a962-4fc6-8ad6-57a949f51ef3	ENSMUSG00000097893.8	1700034P13Rik	ENSMUST00000181358.7	j	Different
b94b6f19-5931-46f4-8764-444edc6be269	ENSMUSG00000025915.14	Sgk3	ENSMUST00000168907.7	j	Different
a46dc8e1-ab9b-45ec-8019-7be03fd7c012	ENSMUSG00000025915.14	Sgk3	ENSMUST00000168907.7	j	Different
f97c566e-d9d5-4f6c-b55b-b6c65740ca11	ENSMUSG00000056763.16	Cspp1	ENSMUST00000071087.11	j	Different
3c39a2ee-cad3-4207-a779-a110e1fe47dd	ENSMUSG00000048960.13	Prex2	ENSMUST00000027056.11	j	Different
989bc871-dabe-414f-9935-50a93237f6be	ENSMUSG00000057715.13	A830018L16Rik	ENSMUST00000048613.13	j	Different
c9bf50c2-0347-44bd-bacb-4232dd1267a9	ENSMUSG00000016918.15	Sulf1	ENSMUST00000177608.7	j	Different
a689f4bd-970e-4443-ac2f-962df9d1a805	ENSMUSG00000016918.15	Sulf1	ENSMUST00000177608.7	j	Different
6a623e66-607f-4d3a-b283-c296670e91c4	ENSMUSG00000067813.3	Xkr9	ENSMUST00000088542.3	j	Different
a037a8cf-dcc5-4c9e-994b-f51aae7041fa	ENSMUSG00000025925.14	Terf1	ENSMUST00000188371.6	j	Different
26ede20c-4e2d-4295-8725-f80ede7bdbaf	ENSMUSG00000025925.14	Terf1	ENSMUST00000188371.6	j	Different
f720fd63-145c-4306-8cef-8c6780726f20	ENSMUSG00000025777.8	Gdap1	ENSMUST00000026879.7	j	Different
ec84aad1-9589-4ef7-89af-763306ea26b9	chr1:21166000	Gm2693	ENSMUST00000189119.1	j	Different
f5af539c-fe66-4016-97b4-27ebc72b0c0c	ENSMUSG00000025934.15	Gsta3	ENSMUST00000121676.7	j	Different
72742a7d-6ad3-4116-b4ab-ad416f5f933d	ENSMUSG00000025934.15	Gsta3	ENSMUST00000121676.7	j	Different
89e28701-4996-402d-8e29-66cb1790f423	ENSMUSG00000025934.15	Gsta3	ENSMUST00000121676.7	j	Different
9effa648-eba7-4832-ad2f-6215e30b042c	ENSMUSG00000025934.15	Gsta3	ENSMUST00000121676.7	j	Different
ee32c297-92a0-4b43-a7ca-c81e3a9dbe24	ENSMUSG00000025934.15	Gsta3	ENSMUST00000121676.7	j	Different
f91c9c47-1646-4803-9358-932e1aac1ed8	ENSMUSG00000025934.15	Gsta3	ENSMUST00000121676.7	j	Different
72867244-b457-4132-af85-c233683ce81c	ENSMUSG00000025934.15	Gsta3	ENSMUST00000121676.7	j	Different
55c23c72-d1b2-4faf-adad-5b9c5e2b50a7	ENSMUSG00000025934.15	Gsta3	ENSMUST00000121676.7	j	Different
264c0db4-45de-43f1-a60b-5682f56a5217	ENSMUSG00000025934.15	Gsta3	ENSMUST00000121676.7	j	Different
87befd3c-e607-4c4b-a40c-562e13a5a338	chr1:23257000			u	Different
4ca6e7c7-b39a-45d8-8534-6fe232c88e40	chr1:23291000	Gm27028	ENSMUST00000182303.1	o	Different
ac5fb0b3-4a76-4602-957f-e4dc4eb32f7e	ENSMUSG00000026156.8	B3gat2	ENSMUST00000063663.5	j	Different
c94bea31-4694-40f0-8f08-572e3ada5c9c	ENSMUSG00000101939.1		ENSMUST00000190277.1	x	Different
1d63fa7e-0979-45e1-9514-a398f07cfe57	ENSMUSG00000073725.8	Lmbrd1	ENSMUST00000095062.9	j	Different
0a7a2c46-1e0c-4f99-b0f1-4a39c29de6eb	ENSMUSG00000073725.8	Lmbrd1	ENSMUST00000095062.9	j	Different
93736402-b7e4-4a56-a5ba-c7b2be608b8b	ENSMUSG00000073725.8	Lmbrd1	ENSMUST00000095062.9	j	Different
a8eb595d-c228-43d9-8e11-0e92d7afb65b	ENSMUSG00000073725.8	Lmbrd1	ENSMUST00000095062.9	j	Different
67ae4fc8-64fb-474e-8153-5e4406771f44	chr1:30949000			u	Different
a6dc23fc-4269-4674-8197-3165ee209538	ENSMUSG00000004768.14	Rab23	ENSMUST00000138024.7	j	Different
cf76452e-d084-4f68-bda1-700ac3a174ab	ENSMUSG00000026131.20	Dst	ENSMUST00000183034.4	j	Different
5e32cece-d47b-4a85-9414-689532996b9a	ENSMUSG00000026131.20	Dst	ENSMUST00000183034.4	j	Different
4a0f5334-38db-4819-b47a-63dcb78ce97f	ENSMUSG00000026131.20	Dst	ENSMUST00000183034.4	j	Different
a1b909f7-32ba-404b-965a-1e079b583424	ENSMUSG00000026127.13	Imp4	ENSMUST00000027303.13	j	Different
91681827-823d-4c6a-be38-cb63f8ca1b6f	ENSMUSG00000026127.13	Imp4	ENSMUST00000027303.13	m	Different
5dfe31f3-0e35-4e57-8796-2993acd6c172	ENSMUSG00000026127.13	Imp4	ENSMUST00000027303.13	m	Different
aec4f0a9-782f-4b7a-8062-0a59fa05f0d7	ENSMUSG00000026126.15	Ptpn18	ENSMUST00000027302.13	j	Different
af922819-1cec-4f4e-a014-d8f2aa679501	ENSMUSG00000026126.15	Ptpn18	ENSMUST00000027302.13	j	Different
846f1079-508a-4a16-a858-2d512d3adaed	ENSMUSG00000026126.15	Ptpn18	ENSMUST00000027302.13	j	Different
aee42fcf-5ab8-4d64-9d18-05988766d47c	ENSMUSG00000026123.11	Plekhb2	ENSMUST00000027297.10	m	Different
e6f8e528-2131-418c-adbb-8ad8d17d0445	ENSMUSG00000026123.11	Plekhb2	ENSMUST00000027297.10	j	Different
63348074-c2da-445f-a923-4f0995cb79dd	ENSMUSG00000026123.11	Plekhb2	ENSMUST00000027297.10	j	Different
4a8938ea-3dcd-447a-9698-163ec5cb3b0c	chr1:35754000			u	Different
6fd79916-dfc0-4a8c-b148-e8e2e4c09edf	ENSMUSG00000001138.13	Cnnm3	ENSMUST00000097776.3	j	Different
deca9061-22ff-44df-830a-5451d2f1c703	ENSMUSG00000061518.11	Cox5b	ENSMUST00000193210.5	j	Different
b2ebaea7-1ef1-44c8-b9db-12b8d67d58ca	ENSMUSG00000061518.11	Cox5b	ENSMUST00000193210.5	j	Different
9c39f415-eecd-4044-8fc3-1012f28c963e	ENSMUSG00000061518.11	Cox5b	ENSMUST00000193210.5	j	Different
991fabbf-4108-44e6-99c8-d78223ace5ee	chr1:36691000	Cox5b	ENSMUST00000193210.5	m	Different
8ba5bc12-b29b-4960-9771-bcddeb11d8b5	ENSMUSG00000061518.11	Cox5b	ENSMUST00000193210.5	j	Different
6e86699a-04ca-4032-9beb-3ab10b23a84a	ENSMUSG00000026117.10	Zap70	ENSMUST00000027291.6	j	Different
732534d7-c00d-4368-ba9f-3eec5892541d	chr1:37000000			u	Different
bba67d11-a6c7-4ded-b57f-75bc2a66e822	ENSMUSG00000026111.15	Unc50	ENSMUST00000027285.12	j	Different
b02de700-813f-4acd-aa0a-a0cfb4b51185	ENSMUSG00000026111.15	Unc50	ENSMUST00000027285.12	j	Different
9e57df8b-2117-43d2-a82a-d76c3865696c	ENSMUSG00000026111.15	Unc50	ENSMUST00000027285.12	j	Different
5b7ae47d-4ec1-45f8-9e8e-3761d5d4f863	chr1:37872000	Lipt1	ENSMUST00000041621.4	j	Different
7d68b8d6-b5d7-4a36-896f-fad74190dd04	ENSMUSG00000026087.11	Mrpl30	ENSMUST00000027256.11	j	Different
da4cf09c-dbbe-4c0b-ae0a-46e4601c07d9	ENSMUSG00000026087.11	Mrpl30	ENSMUST00000027256.11	j	Different
e0f9a336-5435-4ba7-8ec3-32e250341c3f	ENSMUSG00000026087.11	Mrpl30	ENSMUST00000027256.11	j	Different
9493e74b-b981-4f18-b55b-7b241a26cd7f	ENSMUSG00000026087.11	Mrpl30	ENSMUST00000027256.11	j	Different
7399f4e6-af4f-4927-b3f6-68c5d8ef5070	ENSMUSG00000026087.11	Mrpl30	ENSMUST00000027256.11	j	Different
5cdfe40c-f19a-4675-9e83-cde9454e6bd3	ENSMUSG00000026087.11	Mrpl30	ENSMUST00000027256.11	m	Different
c4bc81f1-e9db-4ff1-b599-97b889816b9f	chr1:37997000		ENSMUST00000195032.5	x	Different
e8ffb6ee-a094-4143-aa70-f88752a378f6	ENSMUSG00000026083.12	Eif5b	ENSMUST00000027252.7	m	Different
2f80b8fa-779d-4941-b82f-bdfe7df77f2f	ENSMUSG00000026078.10	Pdcl3	ENSMUST00000027247.10	j	Different
28037742-fc7c-4f89-afaa-8f328b40b0c1	ENSMUSG00000026078.10	Pdcl3	ENSMUST00000027247.10	m	Different
995f164f-cfa4-44a2-a291-004e6596c006	ENSMUSG00000026077.15	Npas2	ENSMUST00000056815.8	j	Different
84ff634a-4cbb-4644-8be4-0007f0a43284	ENSMUSG00000073702.11	Rpl31	ENSMUST00000086535.11	j	Different
d37b13a0-82a2-4035-aa9c-da9947f6f3e1	ENSMUSG00000073702.11	Rpl31	ENSMUST00000086535.11	j	Different
f4c1e23c-ffb0-42ab-97df-2ad2aa4f5c40	ENSMUSG00000003135.15	Cnot11	ENSMUST00000161515.7	m	Different
dbb789ce-8ba7-4e2f-986c-f2e5bda05063	ENSMUSG00000026074.15	Map4k4	ENSMUST00000195860.5	j	Different
020c41c4-ccc8-4ae8-9f89-d0ab6a2b1f26	ENSMUSG00000026074.15	Map4k4	ENSMUST00000195860.5	j	Different
c4f0d45d-99c5-4883-8db1-0fd919cc78d9	ENSMUSG00000026074.15	Map4k4	ENSMUST00000195860.5	j	Different
6b79cb2b-a5fb-4a7e-bff1-cbd501f21925	ENSMUSG00000026074.15	Map4k4	ENSMUST00000195860.5	j	Different
fc8a120a-7170-4d42-b9f0-831bb75b6ace	ENSMUSG00000026074.15	Map4k4	ENSMUST00000195860.5	j	Different
4f585591-fdba-4730-aa17-7987574407b0	ENSMUSG00000026074.15	Map4k4	ENSMUST00000195860.5	j	Different
6bb9239a-dd0e-4081-bb1c-e2147011ccf9	ENSMUSG00000026074.15	Map4k4	ENSMUST00000195860.5	j	Different
9fa03050-c88e-4c7e-89a0-5e1ad72d6f58	ENSMUSG00000026074.15	Map4k4	ENSMUST00000195860.5	j	Different
6473f640-4849-4de1-a1b9-6aa5da2235df	ENSMUSG00000026074.15	Map4k4	ENSMUST00000195860.5	j	Different
8049b2a1-a273-4617-ad4b-424c92052ea7	ENSMUSG00000026074.15	Map4k4	ENSMUST00000195860.5	j	Different
0f7ac62a-c9ea-4c11-96a4-716ae51cf78b	chr1:40025000	Map4k4	ENSMUST00000163854.8	o	Different
0cfec124-5862-47ee-8ace-b95981ab0767	ENSMUSG00000026072.12	Il1r1	ENSMUST00000027241.10	j	Different
a30f8c25-dc89-4f7e-8f99-3fb531b92a00	ENSMUSG00000026070.15	Il18r1	ENSMUST00000195684.5	j	Different
0d09595a-d0da-4019-9e10-0e262bacf931	ENSMUSG00000026070.15	Il18r1	ENSMUST00000195684.5	j	Different
cbc1da3d-7f67-470b-8b63-8e12f2b21a1f	ENSMUSG00000026070.15	Il18r1	ENSMUST00000195684.5	j	Different
7082d733-e89e-4622-9de9-d9af69ca74ae	ENSMUSG00000079588.3	Tmem182	ENSMUST00000114765.3	j	Different
5f4b10c6-77fa-4795-a6c6-449875b1c54b	ENSMUSG00000079588.3	Tmem182	ENSMUST00000114765.3	j	Different
4c07e042-9bb1-48b2-ba4c-126adce58153	ENSMUSG00000079588.3	Tmem182	ENSMUST00000114765.3	j	Different
d1289c48-f236-4bd5-a3b6-7a9bf9281d16	ENSMUSG00000060679.14	Mrps9	ENSMUST00000057208.12	j	Different
b3a3ade0-4c77-41c6-805c-2077bad3748e	ENSMUSG00000060679.14	Mrps9	ENSMUST00000057208.12	j	Different
6bceb034-de20-461f-b6ea-5ec06ccacac5	ENSMUSG00000060679.14	Mrps9	ENSMUST00000057208.12	j	Different
21870320-e306-49af-8127-e9eb4295158e	ENSMUSG00000060679.14	Mrps9	ENSMUST00000057208.12	j	Different
23cab9c0-dd2c-44af-8d68-884a4df167a5	ENSMUSG00000060679.14	Mrps9	ENSMUST00000057208.12	m	Different
cf8583fd-5652-4809-89f2-756e06053166	ENSMUSG00000066877.11	Nck2	ENSMUST00000086421.8	j	Different
f0ca7281-c2aa-4690-b8ae-d38c5647c399	ENSMUSG00000066877.11	Nck2	ENSMUST00000086421.8	j	Different
3d406668-fd4b-4d88-91ec-10bc6e481f87	ENSMUSG00000041763.14	Tpp2	ENSMUST00000087933.9	j	Different
3227bd56-fe19-4b1e-8913-8bcea61d5516	ENSMUSG00000041684.11	Bivm	ENSMUST00000035991.7	j	Different
047a0135-fb16-43b6-a2cd-5ca28cab3bfc	ENSMUSG00000041684.11	Bivm	ENSMUST00000035991.7	j	Different
c6efa93f-06f6-4118-83d4-db17cd50ef80	ENSMUSG00000041684.11	Bivm	ENSMUST00000035991.7	j	Different
6ef51701-c917-406d-8e76-9245e2e6ab53	ENSMUSG00000041684.11	Bivm	ENSMUST00000035991.7	j	Different
6dbf15c7-6236-45b0-91d9-88d4f7bad2d1	ENSMUSG00000041684.11	Bivm	ENSMUST00000035991.7	j	Different
37b4e2a2-e6df-46ac-bd2d-7f3435c1d76a	ENSMUSG00000026048.16	Ercc5	ENSMUST00000027214.3	j	Different
16e2d1d1-d4cf-4384-8727-8b5adadcd879	ENSMUSG00000026043.18	Col3a1	ENSMUST00000087883.12	m	Different
87d51bcf-bd6d-4e0d-9ea5-7b3a92b6a8e2	ENSMUSG00000026043.18	Col3a1	ENSMUST00000087883.12	m	Different
10df2239-fa00-40e6-977a-ac6b3655cdb1	ENSMUSG00000025995.16	Wdr75	ENSMUST00000027139.14	j	Different
025e0ddd-da3e-443b-945e-38db0114c8ac	chr1:45925000		ENSMUST00000186755.1	x	Different
216bfc96-43b0-4349-8c67-c71714e4a77c	chr1:51266000		ENSMUST00000189867.1	i	Different
64bacdb3-c17d-4047-b6b4-fbd400c6db1f	chr1:51289000	Cavin2	ENSMUST00000051572.7	j	Different
d041b7c6-65ae-4cdb-a24f-0ecf053d72e4	chr1:51300000	Cavin2	ENSMUST00000051572.7	o	Different
fe456fb7-d058-4246-be4e-d5da4731819d	ENSMUSG00000062939.11	Gm28177	ENSMUST00000185516.1	j	Different
85c4bd0a-4f16-4f76-9ee3-b555006461a9	ENSMUSG00000062939.11	Gm28177	ENSMUST00000185516.1	j	Different
14e9aa6b-5459-45be-81e3-0fcf0ae1d476	ENSMUSG00000062939.11	Gm28177	ENSMUST00000185516.1	j	Different
08f65e4a-ffb0-4a13-9534-1009562cdde9	ENSMUSG00000026104.14	Gm28177	ENSMUST00000185516.1	j	Different
b01f1712-ffef-4473-860a-418c1b02f2bd	ENSMUSG00000026104.14	Gm28177	ENSMUST00000185516.1	j	Different
7693a2db-0722-4c0b-9cad-eff1482b343b	ENSMUSG00000026104.14	Gm28177	ENSMUST00000185516.1	j	Different
6cf385a4-367b-483d-83b8-6f8f19f3cafd	ENSMUSG00000026104.14	Gm28177	ENSMUST00000185516.1	j	Different
27927136-dae1-467a-9766-9bc2da2a3d52	ENSMUSG00000043015.15	Nemp2	ENSMUST00000165859.7	j	Different
9dfd15ae-76bb-47b7-b308-27bff4ac08bd	chr1:52845000	Hibch	ENSMUST00000044478.6	j	Different
e581e3f9-c007-4a6c-8292-19402c2a85cc	ENSMUSG00000041426.12	Hibch	ENSMUST00000044478.6	j	Different
f7867aac-dc52-4544-bec1-de666fb2c001	ENSMUSG00000026096.14	Osgepl1	ENSMUST00000135614.7	j	Different
839218bf-c746-4bfa-a026-5753301bd7be	ENSMUSG00000026096.14	Osgepl1	ENSMUST00000135614.7	j	Different
c7132942-88cb-41b7-b741-d7a45227ab3f	ENSMUSG00000026096.14	Osgepl1	ENSMUST00000135614.7	j	Different
62ac885c-c3b8-4a9f-a7a6-3e86f847e601	ENSMUSG00000026096.14	Osgepl1	ENSMUST00000135614.7	j	Different
16e35c69-6b5b-4367-a98c-948f1e0713a1	ENSMUSG00000026096.14	Osgepl1	ENSMUST00000135614.7	j	Different
a77737f3-ffd8-40d4-87ef-7000dc9a21eb	ENSMUSG00000073676.4	Hspe1	ENSMUST00000075242.6	j	Different
f2d91680-9d56-4fd0-8b66-088ffbc9fcc8	ENSMUSG00000073676.4	Hspe1	ENSMUST00000075242.6	j	Different
774c1f8b-3d91-45a5-ac57-ce1f3d892ca8	ENSMUSG00000073676.4	Hspe1	ENSMUST00000075242.6	j	Different
344fb7af-ee9d-48b5-b9ee-d84f1e7093a0	ENSMUSG00000073676.4	Hspe1	ENSMUST00000075242.6	m	Different
f5f93539-0d89-4cc5-b3ad-d217a533e2e7	ENSMUSG00000038323.3	1700066M21Rik	ENSMUST00000185952.1	j	Different
8fdc213a-75fd-4f9f-a38c-43537b03393b	ENSMUSG00000025971.6	Maip1	ENSMUST00000027114.5	j	Different
2354a725-1278-40fd-a743-273dfe58d09f	ENSMUSG00000038305.15	Spats2l	ENSMUST00000167085.7	j	Different
f5f4bb2a-ee6e-4781-9cdb-fa1a366cf12e	ENSMUSG00000038305.15	Spats2l	ENSMUST00000167085.7	j	Different
29fdd90a-765b-4161-8b20-faa325c95fc3	ENSMUSG00000038305.15	Spats2l	ENSMUST00000167085.7	j	Different
827d0223-1284-4635-8275-53679c05574c	ENSMUSG00000038305.15	Spats2l	ENSMUST00000167085.7	j	Different
4806b111-4905-465c-94e9-07b6bfacf2da	ENSMUSG00000038305.15	Spats2l	ENSMUST00000167085.7	j	Different
ae7628b8-46b1-4396-8b5a-07d2abf9040e	chr1:58029000	Aox1	ENSMUST00000001027.6	j	Different
2bd4270c-6970-469f-a9ba-1b4efc7f86f3	chr1:58029000	Aox1	ENSMUST00000001027.6	j	Different
707f8a66-3219-4fb0-ac5e-be3f75c001fd	ENSMUSG00000063558.4	Aox1	ENSMUST00000001027.6	j	Different
f093aadb-1838-47b3-b190-65957f0b8ae1	ENSMUSG00000063558.4	Aox1	ENSMUST00000001027.6	j	Different
4ff28d69-0f44-41d4-a89e-4b9a07ab3f8b	ENSMUSG00000063558.4	Aox1	ENSMUST00000001027.6	j	Different
d6d875a2-1726-4055-ac85-e80b5fed352b	ENSMUSG00000063558.4	Aox1	ENSMUST00000001027.6	j	Different
bbf2d94e-d16a-4347-bf95-25cbff650501	ENSMUSG00000063558.4	Aox1	ENSMUST00000001027.6	m	Different
124f5226-8e7e-43a6-8a07-15a022dd69d8	ENSMUSG00000063558.4	Aox1	ENSMUST00000001027.6	j	Different
2549ab0f-9629-4ca0-b644-0e1366cbfd66	ENSMUSG00000063558.4	Aox1	ENSMUST00000001027.6	m	Different
3870e9f5-b475-494d-85d1-d87274efc956	ENSMUSG00000064294.12	Aox3	ENSMUST00000040999.13	j	Different
793c57a5-2a70-44ac-81c0-c63c5c2672e2	ENSMUSG00000064294.12	Aox3	ENSMUST00000040999.13	j	Different
afd56ca0-3e0f-4484-ae65-def05c8f1dff	ENSMUSG00000064294.12	Aox3	ENSMUST00000040999.13	j	Different
d090e9f1-e28d-4833-81a8-8d9336fe8ceb	ENSMUSG00000064294.12	Aox3	ENSMUST00000040999.13	j	Different
561e755e-dc00-4b29-a9f5-7098cf2d3297	ENSMUSG00000064294.12	Aox3	ENSMUST00000040999.13	j	Different
34a65c8a-385f-48ce-8e41-a7625a875cbc	ENSMUSG00000064294.12	Aox3	ENSMUST00000040999.13	j	Different
11d16dd5-47e5-4124-8449-65950636c44d	ENSMUSG00000064294.12	Aox3	ENSMUST00000040999.13	j	Different
598916ee-0009-483a-b76e-6c8653abcd08	ENSMUSG00000051223.14	Bzw1	ENSMUST00000050552.14	j	Different
b995d3b6-51c2-4d44-a985-e72e823ccb56	ENSMUSG00000051223.14	Bzw1	ENSMUST00000050552.14	m	Different
c7a5fd40-1ceb-4028-a0e3-c84bcfed04bc	ENSMUSG00000051223.14	Bzw1	ENSMUST00000050552.14	m	Different
b5323e20-9d3c-4806-b9c6-50afd858357b	ENSMUSG00000026036.17	Nif3l1	ENSMUST00000087521.12	j	Different
e2f5ee1e-369c-449d-8291-f7cbf5b25688	ENSMUSG00000026032.8	Ndufb3	ENSMUST00000027193.8	j	Different
c06e44b2-3352-4741-9afe-6aee5ef74dee	chr1:58586000	Ndufb3	ENSMUST00000027193.8	j	Different
d3bd3577-3082-4674-8e94-0c7d8559c368	chr1:58652000	Cflar	ENSMUST00000097722.8	j	Different
5b3a1383-3423-4014-be4c-cb909d351844	ENSMUSG00000026031.15	Cflar	ENSMUST00000097722.8	j	Different
53163b85-f5e6-46be-b663-868ce86a2bad	ENSMUSG00000026031.15	Cflar	ENSMUST00000097722.8	j	Different
efe46f0a-c229-42ec-8b37-b537597af354	ENSMUSG00000026031.15	Cflar	ENSMUST00000097722.8	j	Different
cd1f6b3f-169a-486a-9648-797f81c8fb50	ENSMUSG00000026031.15	Cflar	ENSMUST00000097722.8	j	Different
56f25a1d-93d3-4fa4-b2e0-74eedcc1058a	ENSMUSG00000026031.15	Cflar	ENSMUST00000097722.8	j	Different
db628c1e-0b19-495b-8374-f6bc3a1d1fe2	ENSMUSG00000026031.15	Cflar	ENSMUST00000097722.8	j	Different
d336bc25-6c9e-4169-8b9c-7b8246f39659	ENSMUSG00000026031.15	Cflar	ENSMUST00000097722.8	j	Different
b7a2d1dd-730e-4cce-8886-13d398023fae	chr1:58712000	Cflar	ENSMUST00000097723.2	j	Different
fef58ace-961b-41bb-9dd2-2390971b879f	ENSMUSG00000026031.15	Cflar	ENSMUST00000097722.8	j	Different
4c522de2-a3b5-46b0-ad3b-25ced1a1a7ea	chr1:58716000	Cflar	ENSMUST00000097723.2	j	Different
76900327-3bba-480e-a918-828735ce7c3f	ENSMUSG00000026031.15	Cflar	ENSMUST00000097722.8	j	Different
cf8daab5-bd08-4adb-a7b4-57d0cc664c99	ENSMUSG00000026031.15	Cflar	ENSMUST00000097722.8	j	Different
d3ab44b6-c50e-4f80-a1d8-f6fa8dc40b8b	ENSMUSG00000026027.13	Stradb	ENSMUST00000153990.7	j	Different
625e9496-b0cd-40c4-ba83-ed5f239a55c0	chr1:59482000	Fzd7	ENSMUST00000114246.3	o	Different
db0c911b-2b7c-46fd-8a9a-0b5804c10adf	chr1:59489000		ENSMUST00000180778.1	x	Different
5c967fb2-470a-4b95-a82a-79a940e2e184	ENSMUSG00000067336.6	Bmpr2	ENSMUST00000087435.6	j	Different
6c2a801e-ca40-4506-b8a7-1b621f207272	ENSMUSG00000073664.11	Nbeal1	ENSMUST00000160834.7	j	Different
6470a08f-7229-41cc-976b-bdde4509159e	chr1:60180000	Nbeal1	ENSMUST00000160834.7	j	Different
69d67de1-1b7f-462c-9617-9e8bdd818925	ENSMUSG00000026782.15	Abi2	ENSMUST00000188618.6	j	Different
d2113ed9-4d47-43be-a44b-d8ca0adf80ad	ENSMUSG00000085965.1	2310016D23Rik	ENSMUST00000130082.1	j	Different
1cf04260-bbc7-4d71-8c5f-daf937fd4128	chr1:60778000	2310016D23Rik	ENSMUST00000130082.1	j	Different
03f6df2a-fefc-4121-a05e-ad8c784cf301	ENSMUSG00000025967.16	Eef1b2	ENSMUST00000129339.7	j	Different
ff9bbd26-77ca-49f2-a09c-adcbed925932	ENSMUSG00000025967.16	Eef1b2	ENSMUST00000129339.7	j	Different
b6ecc3b8-cac2-4198-9b21-807527bace6c	ENSMUSG00000025967.16	Eef1b2	ENSMUST00000129339.7	j	Different
aa1520a5-f7c8-4739-ab67-e8fb2548de40	ENSMUSG00000025967.16	Eef1b2	ENSMUST00000129339.7	j	Different
97465717-97ab-468a-bdc5-dfcab94f6771	ENSMUSG00000025967.16	Eef1b2	ENSMUST00000129339.7	j	Different
8ab1940c-bf05-420c-b25b-555ba88db8c3	ENSMUSG00000025967.16	Eef1b2	ENSMUST00000129339.7	j	Different
26e4b458-e7e3-4fae-980e-43a383d2803b	ENSMUSG00000025967.16	Eef1b2	ENSMUST00000129339.7	j	Different
77248cff-ffce-4a67-847a-7ff6bd6dc4f1	ENSMUSG00000025962.15	Fastkd2	ENSMUST00000027103.6	m	Different
e31e638e-8eca-45cc-b237-7e9dbf3b3fad	chr1:64121000		ENSMUST00000135075.1	x	Different
bff0d744-5e44-4f1f-8435-2d67e29fe45a	ENSMUSG00000025958.14	Creb1	ENSMUST00000190876.6	j	Different
56958678-dc5b-4878-a2b7-fc6b6d4a9bec	ENSMUSG00000025949.16	Pikfyve	ENSMUST00000081154.13	j	Different
0061194e-365c-46cc-9334-76607ed43945	ENSMUSG00000025949.16	Pikfyve	ENSMUST00000081154.13	j	Different
88662ef8-bb05-4d77-b9f2-84791e6afff0	ENSMUSG00000015222.18	Map2	ENSMUST00000239213.1	j	Different
f3207ffc-10de-4bf6-961d-a7e580e244bc	ENSMUSG00000026005.15	Rpe	ENSMUST00000142920.7	j	Different
0048c385-74ed-4dcf-941a-9fa29e0300cf	ENSMUSG00000026005.15	Rpe	ENSMUST00000142920.7	j	Different
114fa3b9-e3f2-4e82-b3b0-4cefd02d1feb	ENSMUSG00000026005.15	Rpe	ENSMUST00000142920.7	j	Different
b5a1ef88-4bee-4a15-b277-d57a92046d9f	chr1:66700000	Rpe	ENSMUST00000142920.7	j	Different
b4606856-0a49-4402-a144-d89e13b2cb7b	ENSMUSG00000026005.15	Rpe	ENSMUST00000142920.7	j	Different
36ef2cfc-ba88-4216-bff2-51a7339a7dd8	chr1:66721000		ENSMUST00000129190.7	x	Different
1fa7c038-352c-4e44-b5e4-5e4acd412fb3	chr1:66863000		ENSMUST00000027153.5	x	Different
1f2db780-86e5-4b24-a01b-7da458f664cf	chr1:67123000	Cps1	ENSMUST00000027144.7	j	Different
47b6ca4e-3553-4561-ab52-21549efe762b	ENSMUSG00000025991.8	Cps1	ENSMUST00000027144.7	j	Different
da664d7b-0d9f-4f1b-99fb-7e5f9d4d72c0	ENSMUSG00000025991.8	Cps1	ENSMUST00000027144.7	j	Different
f9bb0e8d-4343-471e-9feb-7f5977e36aee	ENSMUSG00000025991.8	Cps1	ENSMUST00000027144.7	j	Different
e8251212-175d-42ae-bf9e-2ea7a43994f3	ENSMUSG00000025991.8	Cps1	ENSMUST00000027144.7	j	Different
a9609942-e025-4d28-86da-e0e3be3832f4	ENSMUSG00000025991.8	Cps1	ENSMUST00000027144.7	m	Different
6337d308-4830-4b80-a174-b53c82eb143a	ENSMUSG00000025991.8	Cps1	ENSMUST00000027144.7	j	Different
061323b8-903c-431e-928c-c93a32a068b0	ENSMUSG00000025991.8	Cps1	ENSMUST00000027144.7	j	Different
05d76875-5b32-4f02-8571-7cec93f4787e	ENSMUSG00000025991.8	Cps1	ENSMUST00000027144.7	j	Different
0004f696-d7d6-4888-b868-0c58ca404de9	ENSMUSG00000025991.8	Cps1	ENSMUST00000027144.7	j	Different
dd84096c-cd8c-4ae1-abaf-11fad894bf96	ENSMUSG00000099707.6	Gm8883	ENSMUST00000189680.6	j	Different
ae28778c-f9f7-428f-a2f9-bdcdb1ccf702	ENSMUSG00000026188.11	Tmem169	ENSMUST00000141783.1	j	Different
11576ade-aaf0-4fe8-8683-dfe9b1cc8b4d	ENSMUSG00000026187.9	Xrcc5	ENSMUST00000027379.9	j	Different
45414ba6-d59c-440e-a946-7aac7132dc0d	ENSMUSG00000039354.16	Smarcal1	ENSMUST00000047615.14	m	Different
36fa4da4-01bd-4608-89b1-8e0b15707702	ENSMUSG00000039354.16	Smarcal1	ENSMUST00000047615.14	m	Different
e00d486c-5fec-4fac-8244-4db8c0a9db33	ENSMUSG00000046330.10	Rpl37a	ENSMUST00000059980.10	j	Different
b92d0a5f-f770-4fb5-9b1d-1e22be4ef4cf	ENSMUSG00000039323.18	Igfbp2	ENSMUST00000047328.10	j	Different
d09c8c50-7bc0-40f2-b008-5037b8fcfe3b	chr1:72937000			u	Different
0d7f7c3e-3950-4a33-8c72-f9e7353e47c1	ENSMUSG00000006304.14	Arpc2	ENSMUST00000113820.8	j	Different
5cd9961e-0a75-4e3f-bcd1-a9c6866ad819	ENSMUSG00000006304.14	Arpc2	ENSMUST00000113820.8	j	Different
66a8276a-a2fe-49b1-937a-77cd7dc0e0e4	ENSMUSG00000026179.14	Pnkd	ENSMUST00000087226.10	j	Different
4f5e64d5-204e-420d-933a-85677c3c2fd1	ENSMUSG00000073650.8	Catip	ENSMUST00000097697.7	j	Different
d5d778ec-f0df-4a9e-b7e2-8da3dd6bd60c	ENSMUSG00000026177.11	Slc11a1	ENSMUST00000027368.5	j	Different
418176d8-36d4-491e-9eac-dcbaa9c0a15f	ENSMUSG00000026177.11	Slc11a1	ENSMUST00000027368.5	j	Different
7c278d08-8fea-4644-83a2-8c200c8352ae	ENSMUSG00000026177.11	Slc11a1	ENSMUST00000027368.5	m	Different
07e6e303-4147-425d-8df2-2ba7e75e24cf	ENSMUSG00000026176.13	Ctdsp1	ENSMUST00000027367.13	j	Different
0d382e15-f541-4136-9bd9-4bb90200241e	ENSMUSG00000026176.13	Ctdsp1	ENSMUST00000027367.13	j	Different
833c684f-1e3d-46e2-b10f-6b71b64c1a40	ENSMUSG00000026176.13	Ctdsp1	ENSMUST00000027367.13	j	Different
9681f2d0-4faa-4c25-8fdb-44c5d636f675	ENSMUSG00000026176.13	Ctdsp1	ENSMUST00000027367.13	m	Different
6e82f4b8-bbbb-4f05-b22b-d68b204ba965	ENSMUSG00000026176.13	Ctdsp1	ENSMUST00000027367.13	j	Different
64522b1f-d9c2-4c23-992b-4828296763c4	ENSMUSG00000026176.13	Ctdsp1	ENSMUST00000027367.13	j	Different
02f243ca-9193-4450-81fe-399e15ec440f	ENSMUSG00000026175.12	Vil1	ENSMUST00000027366.12	j	Different
218e7efe-3c44-41d0-9478-cfda68646302	ENSMUSG00000026175.12	Vil1	ENSMUST00000027366.12	m	Different
5087e4de-a4de-4c58-9f84-5145c1b34d8d	ENSMUSG00000026173.15	Plcd4	ENSMUST00000141412.7	j	Different
d97dfba3-e1fb-43c0-89f4-2f13a26f77a2	ENSMUSG00000026172.12	Bcs1l	ENSMUST00000027358.10	m	Different
c5a81113-b18d-478f-9fcf-79397e0ad6b0	ENSMUSG00000026172.12	Bcs1l	ENSMUST00000027358.10	j	Different
9f7e9420-9102-4a65-a602-1a5013ecf732	ENSMUSG00000026172.12	Bcs1l	ENSMUST00000027358.10	j	Different
803c937e-f763-4628-8532-a88dab0778af	ENSMUSG00000033276.18	Stk36	ENSMUST00000087183.10	j	Different
e5cbc64c-3cc3-431d-a604-d15fb46c0b2e	ENSMUSG00000026170.6	Cyp27a1	ENSMUST00000027356.6	m	Different
9f6dd121-f5e0-40dc-8d77-d38f19a92c60	ENSMUSG00000026170.6	Cyp27a1	ENSMUST00000027356.6	m	Different
8f3b8858-81ed-4c27-b263-f3e7ec90c374	ENSMUSG00000026170.6	Cyp27a1	ENSMUST00000027356.6	m	Different
f411bc41-1942-4341-bcbd-c8520a527476	ENSMUSG00000026170.6	Cyp27a1	ENSMUST00000027356.6	m	Different
d8eb4ca2-9db6-4292-8e06-ee2dd4c64851	ENSMUSG00000026170.6	Cyp27a1	ENSMUST00000027356.6	m	Different
94c51367-2903-4e62-ad18-c68ced055fb5	ENSMUSG00000026170.6	Cyp27a1	ENSMUST00000027356.6	m	Different
4ba4c27c-dda3-45b5-82d1-585816c1171d	ENSMUSG00000026170.6	Cyp27a1	ENSMUST00000027356.6	j	Different
4c3d1c4c-b9c8-456b-b6b3-3dc4b363c345	ENSMUSG00000026170.6	Cyp27a1	ENSMUST00000027356.6	j	Different
207da8b1-e9b9-45e7-af10-1a973e726ff6	ENSMUSG00000026170.6	Cyp27a1	ENSMUST00000027356.6	m	Different
055076fd-6e08-4abd-a00b-17268d40b7ce	ENSMUSG00000026170.6	Cyp27a1	ENSMUST00000027356.6	j	Different
9ab8be18-0681-410e-9ccc-b3bd4fc16fc2	ENSMUSG00000026170.6	Cyp27a1	ENSMUST00000027356.6	j	Different
7ea6dd00-4862-4774-91c5-5f35ef80f9cc	chr1:74817000			u	Different
15aa1886-f693-48e0-a922-634011e44086	ENSMUSG00000049339.16	Retreg2	ENSMUST00000190240.6	m	Different
63823f44-f816-4d25-8d3d-3bcabf2aad27	ENSMUSG00000049339.16	Retreg2	ENSMUST00000190240.6	j	Different
2a727a5d-ff30-4370-b700-ccf115901723	ENSMUSG00000049339.16	Retreg2	ENSMUST00000190240.6	j	Different
233c81f7-f524-4e08-b451-6b780df0e024	ENSMUSG00000049339.16	Retreg2	ENSMUST00000190240.6	j	Different
1f8426d0-618f-4039-9c9d-1c6588073b20	ENSMUSG00000049339.16	Retreg2	ENSMUST00000190240.6	m	Different
d39f992b-d092-42cb-817e-2a22df1c75f2	ENSMUSG00000026197.12	Zfand2b	ENSMUST00000160439.7	j	Different
a6736471-557a-4bac-a3db-6a76f251ec51	ENSMUSG00000026197.12	Zfand2b	ENSMUST00000160439.7	m	Different
362a1893-01d1-46f8-bbba-2a04cad3992c	ENSMUSG00000026197.12	Zfand2b	ENSMUST00000160439.7	j	Different
79c79035-527a-43fa-8d09-4cd41e9ebb6e	ENSMUSG00000026199.17	Ankzf1	ENSMUST00000145459.8	j	Different
2c818e77-ac8b-4c35-9fa1-569c92be423b	ENSMUSG00000026199.17	Ankzf1	ENSMUST00000145459.8	m	Different
a9ce9970-8d47-41a6-bd4e-7bc0fceb0165	ENSMUSG00000026199.17	Ankzf1	ENSMUST00000145459.8	j	Different
8a4f027e-f586-4a86-b021-f9b7e4ecb46a	ENSMUSG00000026199.17	Ankzf1	ENSMUST00000145459.8	m	Different
4883e8cc-6c95-4644-ae83-32b03cf1f7e6	ENSMUSG00000026201.12	Stk16	ENSMUST00000027401.10	j	Different
b2789505-b897-4681-86b0-feaed77d811e	ENSMUSG00000026201.12	Stk16	ENSMUST00000027401.10	m	Different
63352d53-c883-456d-8e7b-0cc9b709ce84	ENSMUSG00000026201.12	Stk16	ENSMUST00000027401.10	m	Different
2c3a68f1-4d06-45c7-bb1e-47374ce433bd	ENSMUSG00000026201.12	Stk16	ENSMUST00000027401.10	j	Different
2307e631-5717-4afa-98b0-a8fa0c161820	ENSMUSG00000026201.12	Stk16	ENSMUST00000027401.10	j	Different
27607001-2d31-487d-812d-18a6fdc3412b	chr1:75219000		ENSMUST00000186758.6	x	Different
94692076-2da1-4b86-8642-3a010682c598	ENSMUSG00000026203.16	Dnajb2	ENSMUST00000188290.6	j	Different
81831fcc-d8d2-4c47-b361-4d96e8a977d9	ENSMUSG00000026203.16	Dnajb2	ENSMUST00000188290.6	j	Different
4d4c781c-d3fc-4182-84a4-fa261bc80b34	ENSMUSG00000026203.16	Dnajb2	ENSMUST00000188290.6	j	Different
05a0d400-ed84-43a6-9068-0f85eb69edf1	ENSMUSG00000026203.16	Dnajb2	ENSMUST00000188290.6	j	Different
4921094c-d209-4d90-9c44-02c97b18fb48	ENSMUSG00000026208.9	Des	ENSMUST00000027409.9	m	Different
b4823d45-1f64-475c-847b-59376e3d03ce	ENSMUSG00000026208.9	Des	ENSMUST00000027409.9	j	Different
19232176-59c2-4350-b870-2e591df766b8	ENSMUSG00000026208.9	Des	ENSMUST00000027409.9	j	Different
12fb60ac-f56b-4be5-b7be-d846a4141e7f	ENSMUSG00000026208.9	Des	ENSMUST00000027409.9	j	Different
055e0ec3-e8dd-4ea7-ac32-39c831c674e7	ENSMUSG00000026208.9	Des	ENSMUST00000027409.9	j	Different
f5214118-0875-482b-b1c7-535959c275fc	ENSMUSG00000026207.16	Speg	ENSMUST00000087122.11	j	Different
c141c39b-c84e-45b4-b068-81258198919c	ENSMUSG00000026207.16	Speg	ENSMUST00000087122.11	m	Different
edec7870-13d9-491d-9722-dcb2057324c3	ENSMUSG00000026207.16	Speg	ENSMUST00000087122.11	m	Different
678da37d-b4a9-406a-bc8d-26f5e7c3c907	ENSMUSG00000033021.16	Gmppa	ENSMUST00000113584.7	j	Different
5754de08-f3ff-4a36-88bf-7d65b8766817	ENSMUSG00000033021.16	Gmppa	ENSMUST00000113584.7	m	Different
b4cc2d3d-4387-4c97-9b15-1e9bf755884c	ENSMUSG00000033021.16	Gmppa	ENSMUST00000113584.7	j	Different
5fdbc988-4c9b-456d-839f-1ba120eca849	ENSMUSG00000033021.16	Gmppa	ENSMUST00000113584.7	m	Different
d63eb6dd-acc4-4687-a561-d1a7d77cbe87	ENSMUSG00000026213.15	Stk11ip	ENSMUST00000027414.15	m	Different
6ca622a5-5a1d-47d6-896f-f49ced5e23f8	ENSMUSG00000006576.16	Slc4a3	ENSMUST00000124341.7	j	Different
99f4f91e-9e61-44c2-91ce-2d645f0fc197	ENSMUSG00000006576.16	Slc4a3	ENSMUST00000124341.7	m	Different
d930e7bf-2f1e-47e7-92dc-defbf1b69313	ENSMUSG00000006576.16	Slc4a3	ENSMUST00000124341.7	j	Different
ebe8d81e-07e4-4b58-8943-d650e7654b6f	ENSMUSG00000012187.13	Mogat1	ENSMUST00000113524.7	j	Different
1b57d7c9-f03a-41f3-9f10-64bdf8fb6583	ENSMUSG00000012187.13	Mogat1	ENSMUST00000113524.7	j	Different
eaf63393-8123-4a16-a531-298d3a86c14f	ENSMUSG00000012187.13	Mogat1	ENSMUST00000113524.7	j	Different
5209e646-c3eb-4f5b-a9c5-e2b32f47dac8	ENSMUSG00000012187.13	Mogat1	ENSMUST00000113524.7	j	Different
5de767a0-726a-499e-b7af-8535af427058	chr1:78990000		ENSMUST00000189296.1	i	Different
3e65a588-b3a4-4229-ad87-af08fc264187	chr1:78990000		ENSMUST00000189296.1	i	Different
063390df-705d-469f-b335-d8c99b6cddee	ENSMUSG00000026248.9	Mrpl44	ENSMUST00000027464.8	j	Different
9bbab228-ce6c-4efb-9865-bb17a8ed6c85	ENSMUSG00000026150.14	Mff	ENSMUST00000162003.7	j	Different
6e983f87-61f0-4458-8cc8-c90901ef9a76	ENSMUSG00000026150.14	Mff	ENSMUST00000162003.7	j	Different
2d59c1fd-c8bf-4ac4-b28f-3be6fa5cc1da	ENSMUSG00000026150.14	Mff	ENSMUST00000162003.7	j	Different
3e0fc013-1105-4506-9e09-f4a239ad9401	ENSMUSG00000026150.14	Mff	ENSMUST00000162003.7	j	Different
6dd278e1-b297-4359-bc5d-34df401556d3	ENSMUSG00000026150.14	Mff	ENSMUST00000162003.7	j	Different
702a3ef0-42bd-4161-abdd-dde3aeb7fc50	ENSMUSG00000026150.14	Mff	ENSMUST00000162003.7	j	Different
82882e7e-7665-4ed6-a8ba-18eded1ab0bb	ENSMUSG00000026150.14	Mff	ENSMUST00000162003.7	j	Different
a62108f6-15a4-495e-974e-f38b3f64d929	ENSMUSG00000026150.14	Mff	ENSMUST00000162003.7	j	Different
aecabbee-95eb-4b3d-b1b2-2d736ac7806d	ENSMUSG00000026150.14	Mff	ENSMUST00000162003.7	j	Different
b9e1299f-f55d-4aa4-b4ce-0bc27cfb1a4c	ENSMUSG00000026150.14	Mff	ENSMUST00000162003.7	j	Different
a9866e71-d7c8-4d85-864a-6a20a528b8c6	ENSMUSG00000026150.14	Mff	ENSMUST00000162003.7	j	Different
9760589e-9fad-4f81-98ec-42806c7a6327	ENSMUSG00000026150.14	Mff	ENSMUST00000162003.7	j	Different
85ab0706-efb9-4dd4-9daf-49fa2fb2b345	ENSMUSG00000026150.14	Mff	ENSMUST00000162003.7	j	Different
748967b5-d70a-4f60-980a-0223902a28f7	ENSMUSG00000026150.14	Mff	ENSMUST00000162003.7	j	Different
6e30f739-9309-468a-8681-0a3317a4cf78	ENSMUSG00000026150.14	Mff	ENSMUST00000162003.7	j	Different
6a3c0ef5-0e5d-4d22-a7a5-1f6967273bf7	ENSMUSG00000026150.14	Mff	ENSMUST00000162003.7	j	Different
37daedbe-2e4c-4c2d-ad11-40ab79873c82	ENSMUSG00000026150.14	Mff	ENSMUST00000162003.7	j	Different
18a1d8f5-ac45-4b25-b696-d31df83ea388	ENSMUSG00000026150.14	Mff	ENSMUST00000162003.7	j	Different
16db83b4-ffcd-46a1-a97d-9afbe0190325	ENSMUSG00000026150.14	Mff	ENSMUST00000162003.7	j	Different
13ade31a-4e73-4669-87e5-8aff00c26770	ENSMUSG00000026150.14	Mff	ENSMUST00000162003.7	j	Different
08efffdd-d0c2-43fa-acf2-3a39aa5f2778	ENSMUSG00000026150.14	Mff	ENSMUST00000162003.7	j	Different
4aa054a7-ed20-480e-908d-a295c8f02411	ENSMUSG00000026159.13	Agfg1	ENSMUST00000190046.6	j	Different
8f514ed6-82db-4311-aca1-9e56a2304327	ENSMUSG00000026159.13	Agfg1	ENSMUST00000190046.6	j	Different
820b0045-e661-45f9-b706-26a495ac60c7	ENSMUSG00000026159.13	Agfg1	ENSMUST00000190046.6	j	Different
414684e4-a0ab-4c07-83d6-0806a164ad80	ENSMUSG00000026159.13	Agfg1	ENSMUST00000190046.6	j	Different
33628c5a-51de-4367-87dd-eb5cb77d92c3	ENSMUSG00000026159.13	Agfg1	ENSMUST00000190046.6	j	Different
616baaa7-3c60-4b1b-bdeb-3d40e559f3d4	ENSMUSG00000026159.13	Agfg1	ENSMUST00000190046.6	j	Different
3b0cf147-0faf-4fbb-8adf-3af470a9cf59	chr1:83045000	Gm47969	ENSMUST00000222567.1	o	Different
ca7fdaa3-2a1f-427d-896d-66fcb5f65084	ENSMUSG00000070031.11	Sp140	ENSMUST00000080204.10	j	Different
6269b294-fe77-456b-948c-fe46a379b62a	ENSMUSG00000070031.11	Sp140	ENSMUST00000080204.10	j	Different
7b928286-ae74-441e-b409-55b18c78dbab	ENSMUSG00000070031.11	Sp140	ENSMUST00000080204.10	j	Different
1f18a6e4-9576-4462-9641-32913cfa6e05	ENSMUSG00000070031.11	Sp140	ENSMUST00000080204.10	j	Different
cf8b789a-8bcc-4f4d-92a6-54900034ce66	ENSMUSG00000070031.11	Sp140	ENSMUST00000080204.10	j	Different
a15903eb-6e4c-4820-afba-72b69a9cdf94	ENSMUSG00000070031.11	Sp140	ENSMUST00000080204.10	j	Different
7e0ee77f-1bef-4698-ba7f-1274723dc01b	ENSMUSG00000026222.16	Sp100	ENSMUST00000066427.10	j	Different
ea069328-dac5-44e2-a12e-2c9294c5fe06	ENSMUSG00000026222.16	Sp100	ENSMUST00000066427.10	j	Different
57e6bb45-5b03-487d-9e20-c9ba1b1fd8c2	ENSMUSG00000026222.16	Sp100	ENSMUST00000066427.10	j	Different
0b38c66a-985b-437a-b43f-1429a6648ff0	ENSMUSG00000026222.16	Sp100	ENSMUST00000066427.10	j	Different
a333f6b8-e489-408b-a981-6d106079fef6	ENSMUSG00000026222.16	Sp100	ENSMUST00000066427.10	j	Different
57158327-1f10-407d-b7db-0f8b58b852fc	ENSMUSG00000036707.16	Cab39	ENSMUST00000097666.3	j	Different
508fe8cf-9b9a-4f31-9e59-30522b432823	ENSMUSG00000036707.16	Cab39	ENSMUST00000097666.3	j	Different
e7100a31-6cc4-4920-b038-631a4bb906a3	ENSMUSG00000036707.16	Cab39	ENSMUST00000097666.3	j	Different
1df6fdd6-3a1b-4654-b164-9fd26e61faca	ENSMUSG00000062590.13	Armc9	ENSMUST00000027434.14	j	Different
f9b79883-8122-4077-8cba-c07401fdd401	ENSMUSG00000062590.13	Armc9	ENSMUST00000027434.14	j	Different
da5bc77f-97ea-4ad7-929d-14db53d5f122	chr1:86283000		ENSMUST00000126385.1	i	Different
25cd7ae1-f239-4f69-96a4-9ca0b8a82ec1	chr1:86487000			u	Different
6944ea37-b92e-4b80-aadb-01d7981b2a46	chr1:86525000			u	Different
dbf587c5-2a42-4d52-8807-2cb31ef23422	chr1:86526000	Ptma	ENSMUST00000045897.14	m	Different
ff9cbb2e-afa8-4ff7-9306-1117068a59cd	ENSMUSG00000026238.14	Ptma	ENSMUST00000045897.14	j	Different
fb3eef2f-c200-469c-b57a-f6606ac3516f	ENSMUSG00000026238.14	Ptma	ENSMUST00000045897.14	j	Different
e4164a9a-5d27-47da-8f1a-0535f2b4dc69	ENSMUSG00000026238.14	Ptma	ENSMUST00000045897.14	m	Different
cb37f9f0-1d9b-428e-84da-44ad44e308d3	ENSMUSG00000026238.14	Ptma	ENSMUST00000045897.14	m	Different
6d9275ea-e179-4853-90c7-e7de2304be9b	ENSMUSG00000026238.14	Ptma	ENSMUST00000045897.14	j	Different
b4a8477d-8261-4d2b-aef4-14f154661731	ENSMUSG00000026238.14	Ptma	ENSMUST00000045897.14	m	Different
4c545ca6-1e36-4708-adc3-c689372fc4ac	ENSMUSG00000026238.14	Ptma	ENSMUST00000045897.14	j	Different
1baf2582-10bc-4cc8-94a0-226f6cc3233e	ENSMUSG00000026240.12	Cops7b	ENSMUST00000121534.7	j	Different
a4e4df8a-07b6-4f73-b8d3-f18135cafcdc	ENSMUSG00000053333.15	Dis3l2	ENSMUST00000168237.7	j	Different
6b04ad23-7722-4b7f-aeb7-83ad1a42cd5b	ENSMUSG00000036480.9	Prss56	ENSMUST00000044533.8	j	Different
75c648ba-d3bb-4195-aa7f-9516b87fbebc	ENSMUSG00000026254.17	Eif4e2	ENSMUST00000113235.7	j	Different
e2b8467f-2391-4c56-8cbe-acdac24c69f1	ENSMUSG00000026254.17	Eif4e2	ENSMUST00000113235.7	j	Different
9ba2dcdd-9b1b-4078-87b8-7bc3c73beb7f	ENSMUSG00000026254.17	Eif4e2	ENSMUST00000113235.7	j	Different
bbf84a8f-3598-44e2-8b22-dd9e2ee11993	ENSMUSG00000026288.14	Inpp5d	ENSMUST00000072999.12	j	Different
bcbb9934-809b-459b-9234-ff97c3b26a06	ENSMUSG00000026288.14	Inpp5d	ENSMUST00000072999.12	j	Different
ad3296f5-429c-4774-ae7f-d42eee88badf	ENSMUSG00000026288.14	Inpp5d	ENSMUST00000072999.12	m	Different
37faa97e-2064-4d75-9e22-05b368ea85d7	ENSMUSG00000026288.14	Inpp5d	ENSMUST00000072999.12	m	Different
ec209123-ceec-489d-9fd3-414a4304ac04	ENSMUSG00000026289.15	Atg16l1	ENSMUST00000113190.2	j	Different
e3b28f17-2037-4393-acce-9e01fb2e0517	ENSMUSG00000026289.15	Atg16l1	ENSMUST00000113190.2	m	Different
4192f12d-58a9-4bd8-8f38-59b7a25b8527	ENSMUSG00000056055.13	Sag	ENSMUST00000077772.11	j	Different
73486dc8-bd09-43ed-ae37-d0497199066f	ENSMUSG00000070738.10	Dgkd	ENSMUST00000027517.13	j	Different
393dfc4c-0b95-4f8a-80af-57f656272148	ENSMUSG00000070738.10	Dgkd	ENSMUST00000027517.13	j	Different
ed8e43e8-d06f-49bd-950a-a880257ab901	ENSMUSG00000070738.10	Dgkd	ENSMUST00000027517.13	j	Different
73d6b2ed-8070-4220-af3f-c2e989bad618	ENSMUSG00000070738.10	Dgkd	ENSMUST00000027517.13	j	Different
57197f5a-f266-4c5b-bb7f-114126494be8	ENSMUSG00000070738.10	Dgkd	ENSMUST00000027517.13	j	Different
30f92342-f428-40ba-b735-68b4b91c7129	ENSMUSG00000070738.10	Dgkd	ENSMUST00000027517.13	m	Different
166aaffc-cd5d-47a8-8833-53e580c709da	ENSMUSG00000070738.10	Dgkd	ENSMUST00000027517.13	j	Different
995d27d8-e95c-4ceb-a9ed-1f282812a197	ENSMUSG00000070738.10	Dgkd	ENSMUST00000027517.13	j	Different
abc1d362-9421-47e4-8364-5da7ab131f34	ENSMUSG00000090124.7	Ugt1a7c	ENSMUST00000113135.5	j	Different
4b47f216-d062-44a6-a3ce-8442710bfef5	ENSMUSG00000090145.7	Ugt1a7c	ENSMUST00000113135.5	j	Different
dd4e2e70-1294-45b1-9081-6082db2e995e	ENSMUSG00000090145.7	Ugt1a7c	ENSMUST00000113135.5	j	Different
858fa346-991a-4b01-8d5b-17b944619cac	ENSMUSG00000090145.7	Ugt1a7c	ENSMUST00000113135.5	j	Different
a6de769c-26ef-4bcb-bec6-91d1e58c8d68	ENSMUSG00000090175.1	Ugt1a7c	ENSMUST00000113135.5	j	Different
12eceae5-9c03-4011-925f-58f46e53ad16	ENSMUSG00000054545.17	Ugt1a7c	ENSMUST00000113135.5	j	Different
168155e1-2b54-48f9-aed3-4ffe8f3972cf	ENSMUSG00000089960.1	Ugt1a7c	ENSMUST00000113135.5	j	Different
cd7c98c6-3aa5-4ffb-ae9a-63eae8659f75	ENSMUSG00000079429.9	Mroh2a	ENSMUST00000061013.12	j	Different
03a6ae2e-61f9-40d4-89fc-2051af1a19b4	ENSMUSG00000079429.9	Mroh2a	ENSMUST00000061013.12	j	Different
b65f7fa2-c9b3-44fa-91a5-0230c5d9c2c8	chr1:88257000	Mroh2a	ENSMUST00000061013.12	j	Different
56d10e42-7e72-4543-a575-e2bff38e9961	ENSMUSG00000026295.12	Spp2	ENSMUST00000027518.11	j	Different
3f518eff-5502-49d2-9ce7-ed7f7bb2c9b5	ENSMUSG00000026295.12	Spp2	ENSMUST00000027518.11	j	Different
05d14019-df12-423a-a551-44651326c21b	ENSMUSG00000036206.12	Sh3bp4	ENSMUST00000066279.10	j	Different
7776d47e-b128-47da-a699-6ab5f762d31a	ENSMUSG00000055013.16	Agap1	ENSMUST00000027521.14	j	Different
2d12444a-f220-437c-b629-ba812a106a62	ENSMUSG00000034432.11	Cops8	ENSMUST00000036153.11	m	Different
74ae0d65-ce37-46a6-b5e7-65330eb1685a	ENSMUSG00000034432.11	Cops8	ENSMUST00000036153.11	m	Different
0a45fd0d-7cb6-422b-921a-6ed996efca4a	ENSMUSG00000026303.6	Mlph	ENSMUST00000027528.6	j	Different
3f4690e0-6985-49df-93dd-37997ad0c744	chr1:90950000	Mlph	ENSMUST00000027528.6	o	Different
f3350abc-2f75-4edf-8d9c-a26d6b145fca	ENSMUSG00000026305.15	Lrrfip1	ENSMUST00000189617.2	j	Different
4131e35d-38d5-4191-bbd5-c9785d6b9069	ENSMUSG00000026305.15	Lrrfip1	ENSMUST00000189617.2	j	Different
5b5cd339-f1c6-4c80-bd33-a689004da1ea	ENSMUSG00000026305.15	Lrrfip1	ENSMUST00000189617.2	j	Different
2b059794-5b40-481f-898d-34beb5b78dee	ENSMUSG00000026305.15	Lrrfip1	ENSMUST00000189617.2	j	Different
071ac302-e7ed-4c74-b688-85fbc42e19a1	ENSMUSG00000026305.15	Lrrfip1	ENSMUST00000189617.2	j	Different
0846b75d-3243-4056-bd0e-302767468ad1	ENSMUSG00000026305.15	Lrrfip1	ENSMUST00000189617.2	j	Different
20a7a88b-005b-4e9c-9108-e7494daac666	ENSMUSG00000026305.15	Lrrfip1	ENSMUST00000189617.2	j	Different
17521374-d4ea-4d9b-b156-0767f797ed58	ENSMUSG00000026305.15	Lrrfip1	ENSMUST00000189617.2	j	Different
128948cd-691a-48a4-827a-8a031553d820	ENSMUSG00000026305.15	Lrrfip1	ENSMUST00000189617.2	j	Different
dcc2d0bc-1e75-4ae7-aca4-c606524f9438	ENSMUSG00000034353.14	Ramp1	ENSMUST00000188475.6	j	Different
60301237-6abc-4dd7-b6d2-2c93aab34920	ENSMUSG00000034353.14	Ramp1	ENSMUST00000188475.6	j	Different
1b3cc009-a0d6-4028-94ed-0ffdd590eff9	ENSMUSG00000034343.14	Ube2f	ENSMUST00000171112.7	j	Different
24e1a1be-8712-4f12-9d7d-0790a79d8f80	ENSMUSG00000034343.14	Ube2f	ENSMUST00000171112.7	j	Different
08d6a61e-7a62-4836-8dbf-edeba8ba4cdb	ENSMUSG00000034343.14	Ube2f	ENSMUST00000171112.7	j	Different
acb80469-f644-48b8-b27f-1dd0b89c6534	ENSMUSG00000034343.14	Ube2f	ENSMUST00000171112.7	j	Different
3ff17c34-50fe-4068-8059-f37134d776c6	ENSMUSG00000034343.14	Ube2f	ENSMUST00000171112.7	j	Different
40eb4952-281f-4112-9287-3770d684aab7	ENSMUSG00000026307.12	Scly	ENSMUST00000027532.12	j	Different
f71d5c7d-ad92-4e14-a577-4f9279ed305e	ENSMUSG00000026307.12	Scly	ENSMUST00000027532.12	j	Different
32ea6f7f-b145-447d-8f6f-421804b0574c	ENSMUSG00000026307.12	Scly	ENSMUST00000027532.12	j	Different
21acb5ee-ef69-467d-a4ee-4cd35d77982c	ENSMUSG00000026307.12	Scly	ENSMUST00000027532.12	j	Different
c8ee58a0-72e5-4a25-bc3c-9f6d2cda5516	ENSMUSG00000026307.12	Scly	ENSMUST00000027532.12	j	Different
dbca35a2-291a-45bd-803e-67764ddab71b	ENSMUSG00000026307.12	Scly	ENSMUST00000027532.12	j	Different
b6705e38-6967-4dd9-b079-50f69b7ba877	ENSMUSG00000026307.12	Scly	ENSMUST00000027532.12	j	Different
699ca0aa-0752-4af7-8a40-d08745d97bf1	ENSMUSG00000026307.12	Scly	ENSMUST00000027532.12	j	Different
8442e2f8-c01b-414d-95ac-4f0060eb6943	ENSMUSG00000026307.12	Scly	ENSMUST00000027532.12	j	Different
58569cc7-d40c-4346-be6a-522b4b5bd2e3	ENSMUSG00000026307.12	Scly	ENSMUST00000027532.12	j	Different
511f9c84-442e-4acf-aeed-559558390839	ENSMUSG00000026307.12	Scly	ENSMUST00000027532.12	j	Different
ee012196-1dfe-4d42-bd1e-33858ea3fd29	chr1:91442000		ENSMUST00000069620.9	x	Different
0ba281d2-0d3f-4422-9cec-d4204e7e4f03	ENSMUSG00000034292.13	Traf3ip1	ENSMUST00000189341.6	j	Different
10c8cf6c-83e4-45b5-b67d-f39a1baf2fe9	chr1:92348000			u	Different
231076cf-a6c5-4851-a917-dcd9dda3adfd	ENSMUSG00000026269.14	Rnpepl1	ENSMUST00000027487.14	m	Different
100d7b49-0b20-4919-a8a8-e9a7853243b4	ENSMUSG00000026269.14	Rnpepl1	ENSMUST00000027487.14	m	Different
93b69dc8-b991-41eb-a197-6e0d515543b5	ENSMUSG00000026269.14	Rnpepl1	ENSMUST00000027487.14	m	Different
19fa7c3c-00f7-4d58-8da4-f057d18ead57	ENSMUSG00000026269.14	Rnpepl1	ENSMUST00000027487.14	j	Different
d539b682-d34a-446a-aa4d-e0aeba77def1	ENSMUSG00000026269.14	Rnpepl1	ENSMUST00000027487.14	j	Different
7a16fd9e-bcfc-4757-a438-1719aaaa3b5a	ENSMUSG00000026269.14	Rnpepl1	ENSMUST00000027487.14	j	Different
3c5a870d-bc8b-41e9-b309-6006911094cf	ENSMUSG00000026269.14	Rnpepl1	ENSMUST00000027487.14	j	Different
5095ce06-6929-49d2-a83a-02298beb1364	chr1:92920000	Rnpepl1	ENSMUST00000179531.1	m	Different
f18bccd8-ffcb-4075-9056-88f16cc6df22	ENSMUSG00000026270.11	Capn10	ENSMUST00000027488.10	m	Different
6051a8d0-617d-4879-95cf-ca667cb3daf7	ENSMUSG00000026270.11	Capn10	ENSMUST00000027488.10	j	Different
43681600-5c54-4c11-b6f8-0d54cf366b64	ENSMUSG00000026270.11	Capn10	ENSMUST00000027488.10	m	Different
9078d6ef-a4c1-4661-b2ec-1afb80634b88	ENSMUSG00000026272.6	Agxt	ENSMUST00000027491.6	j	Different
56f2cd59-3aa5-477d-bd27-91ab2534dbd5	ENSMUSG00000026272.6	Agxt	ENSMUST00000027491.6	j	Different
9a866cc7-af68-4c30-b44f-c928629e40a7	ENSMUSG00000026275.13	Ppp1r7	ENSMUST00000027494.10	j	Different
b6a2b79a-a4af-4aa3-8769-51559d1ae65e	ENSMUSG00000026275.13	Ppp1r7	ENSMUST00000027494.10	j	Different
ebff92a7-f6ad-4be6-8da3-3e9544a49589	chr1:93444000		ENSMUST00000170883.7	i	Different
2a865338-89a2-4f69-851e-98b292a2a932	ENSMUSG00000026276.20	2024-09-02	ENSMUST00000027495.14	j	Different
0a006fe0-b5f2-4398-b3d0-17237a3e6747	ENSMUSG00000026276.20	2024-09-02	ENSMUST00000027495.14	j	Different
cff7cd8b-165d-4013-812a-2536939a6df8	chr1:93588000		ENSMUST00000120301.7	i	Different
71750cea-60ae-4557-a4f2-2043cb3d3246	ENSMUSG00000026278.14	Bok	ENSMUST00000027499.12	j	Different
fbd8ca27-6189-4ffe-9a53-75355d5b830e	ENSMUSG00000026280.17	Atg4b	ENSMUST00000027502.15	m	Different
3136c1cc-aec8-4459-b1b4-6cd6db1cf8bf	ENSMUSG00000026280.17	Atg4b	ENSMUST00000027502.15	j	Different
0c1d7fc1-c1fd-4166-8ac6-cdd8a4546459	chr1:93794000		ENSMUST00000027503.13	x	Different
65809e38-2a01-4995-8432-fc90e11b5edc	ENSMUSG00000073609.9	D2hgdh	ENSMUST00000112881.7	j	Different
7ab4e24d-c898-4405-aae2-4c1fd48cc54e	chr1:93856000			u	Different
e2501a7f-046a-4b55-b1d4-80b1fde225b1	ENSMUSG00000101660.1	Gm18666	ENSMUST00000190039.1	j	Different
7b88c8aa-d3cd-443b-a216-f16daca83047	ENSMUSG00000099624.1	Gm7889	ENSMUST00000185591.1	j	Different
1ed48969-6011-4961-84a2-f43944b73e50	chr1:93975000	Gm7889	ENSMUST00000185591.1	j	Different
dd4108a0-d2d1-413c-a539-df70c2581cca	ENSMUSG00000026333.14	Gin1	ENSMUST00000027571.12	j	Different
9b44e5aa-33d5-43f7-befc-90061653d66b	ENSMUSG00000026333.14	Gin1	ENSMUST00000027571.12	j	Different
fb0a6fd3-6ba7-4ba7-8e3b-a4c753680186	chr1:97770000	Gin1	ENSMUST00000122925.1	o	Different
2822585f-2b74-4964-b37d-df0f14598b20	chr1:105356000	Gm17634	ENSMUST00000181383.2	j	Different
746847b6-b4ea-47c5-8cc2-7cad2b15d951	ENSMUSG00000026319.13	Relch	ENSMUST00000086721.9	j	Different
40f421c5-5bc9-45a9-b88a-53bae877649a	ENSMUSG00000026319.13	Relch	ENSMUST00000086721.9	j	Different
e7baa26d-c9c2-4c8e-a881-a69f8628276e	ENSMUSG00000026319.13	Relch	ENSMUST00000086721.9	j	Different
9d28dc8c-535b-4a21-9cfe-91cc600f5339	ENSMUSG00000026319.13	Relch	ENSMUST00000086721.9	j	Different
3d70fc6a-503e-4997-a604-414a324af3c3	ENSMUSG00000026319.13	Relch	ENSMUST00000086721.9	j	Different
a37e1f33-dc87-423f-b7b4-f7e044fbf8b4	chr1:105988000	Zcchc2	ENSMUST00000118196.7	o	Different
41bbd4af-a9f9-4575-96a0-0db780348ed0	ENSMUSG00000038866.15	Zcchc2	ENSMUST00000118196.7	j	Different
f5387383-8e2a-4222-adbc-478b0869e609	ENSMUSG00000038866.15	Zcchc2	ENSMUST00000118196.7	j	Different
a329bdea-155d-4570-b694-86685b689772	ENSMUSG00000038866.15	Zcchc2	ENSMUST00000118196.7	j	Different
8f5152ad-28a2-47db-b8e5-7b4d7efe621b	ENSMUSG00000038866.15	Zcchc2	ENSMUST00000118196.7	j	Different
88e87d12-a30e-4b8f-b9f3-a99dd3fbb101	ENSMUSG00000038866.15	Zcchc2	ENSMUST00000118196.7	j	Different
c123b4c9-b0d6-4423-9a4a-3b5a183d230b	ENSMUSG00000038866.15	Zcchc2	ENSMUST00000118196.7	j	Different
6da0dc9c-6612-404c-8308-95650790f30a	chr1:106796000		ENSMUST00000094646.5	x	Different
61335d21-7889-45ee-a42d-24be6632c2be	ENSMUSG00000100457.6	D830032E09Rik	ENSMUST00000186875.6	j	Different
e3a7ca74-3c93-4de1-b552-fc4ca9e14c06	ENSMUSG00000070695.4	Cntnap5a	ENSMUST00000043725.8	j	Different
394f3548-bb11-4b2e-9312-fd7486c1bf66	ENSMUSG00000026377.12	Nifk	ENSMUST00000027626.12	m	Different
c37e6c68-4fc9-4c28-badb-090943b14d40	ENSMUSG00000099936.1	Gm28867	ENSMUST00000190194.1	j	Different
bf99436b-4439-433c-9630-283f423bea58	ENSMUSG00000064302.13	Clasp1	ENSMUST00000190571.6	j	Different
52f626b0-0bf3-404f-8346-8cac7e233e77	ENSMUSG00000064302.13	Clasp1	ENSMUST00000190571.6	j	Different
1eb652a0-e6fd-47e9-9a7d-f4638e88a908	ENSMUSG00000064302.13	Clasp1	ENSMUST00000190571.6	j	Different
4af0852c-3e6f-422f-9100-fa6bd1b755c6	ENSMUSG00000064302.13	Clasp1	ENSMUST00000190571.6	j	Different
2c6e63f2-d66e-44c9-ac53-f03afe72c14b	ENSMUSG00000064302.13	Clasp1	ENSMUST00000190571.6	j	Different
eaf3001b-2dc4-4daf-a789-bc6d0ac2dab7	chr1:118607000	Clasp1	ENSMUST00000188710.6	o	Different
fde5ca65-f44e-4f73-bb72-aa432cd3a039	ENSMUSG00000026387.15	Sctr	ENSMUST00000072886.10	j	Different
0a866b67-a617-46bc-9d2b-f6c6bcdbd792	ENSMUSG00000026387.15	Sctr	ENSMUST00000072886.10	j	Different
bbd8abf4-aa8b-4324-8d1b-3fdb4885eb57	chr1:120069000		ENSMUST00000056089.7	x	Different
7430ea9e-2212-493a-9f48-efaf112f1dab	chr1:120758000	Gm29346	ENSMUST00000188147.1	j	Different
6b24e5ec-bb45-48d8-bfbf-f30b16a3ae88	chr1:120762000	Gm29346	ENSMUST00000188147.1	j	Different
8b3e8782-4b8e-488e-9dac-5d1bd592677f	chr1:125435000		ENSMUST00000178474.7	x	Different
055f0f1b-84fe-406e-acb4-2969808470c0	ENSMUSG00000026342.10	Slc35f5	ENSMUST00000027580.10	j	Different
7123e414-fc63-4702-a58a-a21bb17a7628	ENSMUSG00000026342.10	Slc35f5	ENSMUST00000027580.10	j	Different
6b467382-40f5-4b98-8f99-31599064fe69	ENSMUSG00000026342.10	Slc35f5	ENSMUST00000027580.10	j	Different
4878e525-1827-416c-8b7b-3f0a9f568afb	ENSMUSG00000026342.10	Slc35f5	ENSMUST00000027580.10	j	Different
6bea6df0-7f8f-478f-9372-a6100e674bc4	ENSMUSG00000026342.10	Slc35f5	ENSMUST00000027580.10	j	Different
54fd1499-4bd0-424f-9c4e-1567e4fe6e73	ENSMUSG00000026342.10	Slc35f5	ENSMUST00000027580.10	j	Different
f2e737d0-642b-4ec8-85f5-131c393dd269	ENSMUSG00000026348.7	Acmsd	ENSMUST00000038006.7	j	Different
2289b389-ace5-4a8f-80c0-3e0b77f3da9e	ENSMUSG00000026349.14	Ccnt2	ENSMUST00000112570.1	j	Different
9e6c3f32-e9fc-48b1-9363-af7795d9ffde	ENSMUSG00000026349.14	Ccnt2	ENSMUST00000112570.1	m	Different
7e90da87-f437-4fe1-85f1-ca200ccadb88	ENSMUSG00000026349.14	Ccnt2	ENSMUST00000112570.1	j	Different
8337280c-e19a-4c83-8155-2eb8a2cc4f17	ENSMUSG00000026349.14	Ccnt2	ENSMUST00000112570.1	j	Different
24f2c52e-60ce-45ab-9c59-f92906c1732d	ENSMUSG00000036104.12	Rab3gap1	ENSMUST00000212506.1	j	Different
2a2ca5f4-5c36-4dc0-8369-70060d66ee3d	ENSMUSG00000036104.12	Rab3gap1	ENSMUST00000212506.1	j	Different
8dd8cbf4-e050-4513-9f54-8c09254f657f	ENSMUSG00000056211.13	R3hdm1	ENSMUST00000036288.10	j	Different
8ef6d2bd-6345-440b-90b5-25daa907bc75	ENSMUSG00000056211.13	R3hdm1	ENSMUST00000036288.10	j	Different
da5a4ecc-df95-426d-ad64-a99a79a9b018	ENSMUSG00000056211.13	R3hdm1	ENSMUST00000036288.10	j	Different
e8adfe85-88ca-4e56-a90b-06c946d6632d	ENSMUSG00000056211.13	R3hdm1	ENSMUST00000036288.10	j	Different
8def4eff-59ba-440a-85c8-2bd05dbed6e6	ENSMUSG00000056211.13	R3hdm1	ENSMUST00000036288.10	j	Different
1dd36c6f-3fbf-4bc8-8b5d-fde774cb426d	ENSMUSG00000056211.13	R3hdm1	ENSMUST00000036288.10	j	Different
1ccf214e-8280-483a-90c5-810c169bb66a	ENSMUSG00000056211.13	R3hdm1	ENSMUST00000036288.10	j	Different
8f8af542-b0e1-47f7-b721-e3c9fa0fd1c1	ENSMUSG00000026353.9	Ubxn4	ENSMUST00000027592.5	j	Different
16c699c1-244b-402c-bc57-e22cea3099cc	ENSMUSG00000026353.9	Ubxn4	ENSMUST00000027592.5	j	Different
3942350d-72f5-4844-a18f-a0090dd4e77b	ENSMUSG00000026353.9	Ubxn4	ENSMUST00000027592.5	j	Different
ddf67f7f-0605-400f-a6f9-281db10ba545	ENSMUSG00000026353.9	Ubxn4	ENSMUST00000027592.5	j	Different
23acc05d-e57c-4a90-a696-7faf0d7de9f9	ENSMUSG00000026353.9	Ubxn4	ENSMUST00000027592.5	j	Different
2e5f8c55-8cbd-4183-ae63-f23cb32ab779	ENSMUSG00000026353.9	Ubxn4	ENSMUST00000027592.5	j	Different
ac9b1a84-f00c-40c9-a95e-2420977c930c	ENSMUSG00000042510.7	AA986860	ENSMUST00000039323.7	j	Different
cd6edf9a-865a-4c6e-8cce-17c0abf02e1c	chr1:130747000			u	Different
a4134849-fa26-4ec8-a8a2-6628b218305a	ENSMUSG00000026415.11	Fcamr	ENSMUST00000112477.8	j	Different
8b9303c6-0396-4d28-8970-fc9fc7b398ef	ENSMUSG00000026415.11	Fcamr	ENSMUST00000112477.8	j	Different
acf7ad78-f6a6-4c7b-95fd-2dce1b276962	ENSMUSG00000026415.11	Fcamr	ENSMUST00000112477.8	j	Different
5cf80a50-ccb8-4bae-ad97-6dc3f4922ba0	ENSMUSG00000042474.6	Fcmr	ENSMUST00000038829.6	j	Different
33969aa1-a597-4a21-91d4-82595fe6ed50	ENSMUSG00000042474.6	Fcmr	ENSMUST00000038829.6	m	Different
32903d02-1070-4cd3-b262-0aa8d466375f	ENSMUSG00000042474.6	Fcmr	ENSMUST00000038829.6	m	Different
dd1dcdd9-973e-41e6-8ed6-b4a5f158c485	ENSMUSG00000026427.16	Eif2d	ENSMUST00000151874.7	j	Different
96a8173f-970e-4204-93f1-a2513736407a	ENSMUSG00000026427.16	Eif2d	ENSMUST00000151874.7	j	Different
d7065369-bfa7-4e04-964d-c8c3f941a640	chr1:131638000	Ctse	ENSMUST00000073350.12	j	Different
90729cb3-21b5-4efe-a027-32c2e470872d	chr1:131638000	Ctse	ENSMUST00000073350.12	j	Different
ef58ef26-1022-4d75-ac17-dcb01891e326	ENSMUSG00000042268.10	Slc26a9	ENSMUST00000049027.9	j	Different
09a0fdbc-48c0-4536-8331-54107d2bc80f	chr1:131770000	Slc26a9	ENSMUST00000049027.9	o	Different
b4bebc3c-2d42-4852-a1aa-534835ac66db	ENSMUSG00000042251.12	Pm20d1	ENSMUST00000048660.11	j	Different
9dcad684-7392-43a7-ae46-e61c095451e6	ENSMUSG00000042251.12	Pm20d1	ENSMUST00000048660.11	j	Different
88614a49-76df-4e40-a688-130b5a8c4d48	ENSMUSG00000042251.12	Pm20d1	ENSMUST00000048660.11	j	Different
2f72e5b6-6ed5-408a-877f-4d2357277d76	ENSMUSG00000013275.9	Slc41a1	ENSMUST00000086559.6	j	Different
5fe960c5-92d7-44eb-ac86-e7e00c9876fd	ENSMUSG00000026433.13	Rab29	ENSMUST00000027693.7	m	Different
5bd2e5ff-edf9-4984-b148-02cd2c5a3bcf	ENSMUSG00000026434.12	Nucks1	ENSMUST00000062264.7	j	Different
ce51ad0e-95ca-4fe5-86e2-c17bc5a7d6c3	ENSMUSG00000026435.15	Slc45a3	ENSMUST00000027695.7	j	Different
36f125d3-851d-4ab2-84d6-2d9ad125a53c	ENSMUSG00000026435.15	Slc45a3	ENSMUST00000027695.7	j	Different
ca2c5f75-f34d-48c4-87dc-67fb9b0c09ec	ENSMUSG00000026435.15	Slc45a3	ENSMUST00000027695.7	j	Different
52b09560-8815-4aab-ace9-380c0a18724b	ENSMUSG00000026436.15	Elk4	ENSMUST00000027696.9	j	Different
38cf46ef-8e5c-42b1-a13a-ea4b7160ab45	ENSMUSG00000042115.4	Klhdc8a	ENSMUST00000046071.4	j	Different
424a9c63-88b0-45f9-8688-921676cc937f	chr1:132316000	Nuak2	ENSMUST00000128661.1	m	Different
05d73b20-b763-4755-af9c-d4871d6851bc	ENSMUSG00000009772.15	Nuak2	ENSMUST00000072177.13	j	Different
9aee5557-988f-42bb-ab0a-3b30a7eee221	ENSMUSG00000100658.1	F730311O21Rik	ENSMUST00000189288.1	j	Different
571a06b8-14d7-4edb-801f-80e8e3138475	chr1:132342000	F730311O21Rik	ENSMUST00000189288.1	j	Different
01e82b1b-360a-4d64-b006-b49ca57453a9	ENSMUSG00000042046.15	Dstyk	ENSMUST00000045110.13	m	Different
08b146cb-d294-4fa6-beae-58670081b9dc	ENSMUSG00000026439.14	Rbbp5	ENSMUST00000027700.14	j	Different
06a68dcd-51d9-49f0-9caf-d6c3156ac724	ENSMUSG00000026439.14	Rbbp5	ENSMUST00000027700.14	j	Different
a9031802-a9e5-45f4-be1d-d6209e329e0c	ENSMUSG00000026439.14	Rbbp5	ENSMUST00000027700.14	j	Different
1d6b5390-8ad6-4037-869e-89ea2274f114	ENSMUSG00000026439.14	Rbbp5	ENSMUST00000027700.14	j	Different
1d46ac1a-6e7d-4c17-b264-74494495ea9d	ENSMUSG00000026439.14	Rbbp5	ENSMUST00000027700.14	j	Different
08f02382-aec1-4e69-8943-74736198c587	chr1:132586000		ENSMUST00000094569.10	x	Different
2018fc57-159a-420d-a1a0-5ba7c1eb2a1a	chr1:132668000		ENSMUST00000094569.10	i	Different
f6ba099e-2b3d-4b86-a84e-1bb7a38ec854	ENSMUSG00000026447.16	Pik3c2b	ENSMUST00000077730.6	j	Different
d21b0284-4c37-4758-86b2-474dde9a0823	ENSMUSG00000026447.16	Pik3c2b	ENSMUST00000077730.6	j	Different
e9199b88-0417-45ec-adf1-d5c0e6672dda	ENSMUSG00000026447.16	Pik3c2b	ENSMUST00000077730.6	j	Different
6a8f6612-32bd-4875-9615-324ebf3607aa	ENSMUSG00000041757.17	Plekha6	ENSMUST00000038295.14	j	Different
3610c7c2-fb2f-4657-9526-e5048882f32b	ENSMUSG00000041757.17	Plekha6	ENSMUST00000038295.14	j	Different
ea548587-4abd-4543-ac9c-32246feb9d67	ENSMUSG00000041757.17	Plekha6	ENSMUST00000038295.14	j	Different
89ec8497-3d22-4457-a8e2-41f24bf3c7b5	chr1:133223000		ENSMUST00000187285.6	i	Different
5c6ee518-36a1-485a-aaa8-2572671caf36	ENSMUSG00000103421.1	Gm28040	ENSMUST00000183489.3	j	Different
36d359fa-2293-4c6b-af1f-7b75c6a54c86	chr1:133328000	Gm28040	ENSMUST00000183489.3	j	Different
3e4f113d-516d-4061-bfe4-9aab6b761b4f	ENSMUSG00000070644.13	Etnk2	ENSMUST00000135222.8	j	Different
34f6ef6f-ecfc-49cd-880a-a041df75aa78	ENSMUSG00000070644.13	Etnk2	ENSMUST00000135222.8	j	Different
01845453-f012-4d3e-acc9-5b7d439b134b	ENSMUSG00000070644.13	Etnk2	ENSMUST00000135222.8	j	Different
b190fa7f-a899-455a-9218-8dd526405bdb	ENSMUSG00000070644.13	Etnk2	ENSMUST00000135222.8	j	Different
227b825c-49a1-412c-9a17-9a493dfb8a16	ENSMUSG00000070644.13	Etnk2	ENSMUST00000135222.8	j	Different
5da362c3-bc30-4e69-a3ae-c9dbe86aa9d2	chr1:133977000			u	Different
996c4065-0265-47b6-8d24-94fa88b9378c	chr1:134061000			u	Different
d7f76c2e-ab5f-4b18-b353-186a1097bce4	chr1:134164000			u	Different
7605dcd4-6856-4c45-9407-a1dc2ad56ce9	ENSMUSG00000064246.10	Chil1	ENSMUST00000153856.7	m	Different
6ccb07b5-8975-43db-b340-d92d3d4b9e43	ENSMUSG00000064246.10	Chil1	ENSMUST00000153856.7	j	Different
b696b3c7-6845-4497-b417-082a891b3bcb	ENSMUSG00000064246.10	Chil1	ENSMUST00000153856.7	j	Different
f6e6f6ca-b3c9-4e91-a943-ebae31aad987	ENSMUSG00000042451.12	Mybph	ENSMUST00000038445.12	j	Different
390cf2b9-df3a-4ad3-b720-309f4955fb6e	ENSMUSG00000026456.18	Cyb5r1	ENSMUST00000154237.7	m	Different
f0260488-0709-4c73-833c-b8c9c072f5c7	ENSMUSG00000026456.18	Cyb5r1	ENSMUST00000154237.7	j	Different
8bbc6f09-1930-4abc-baf1-61dded295b34	ENSMUSG00000026457.14	Adipor1	ENSMUST00000112237.1	j	Different
418717b1-83e0-4fb0-b1c3-2c971e6532df	ENSMUSG00000026457.14	Adipor1	ENSMUST00000112237.1	j	Different
3d2cb453-8ce7-4bd9-b3fc-459949de671c	ENSMUSG00000026457.14	Adipor1	ENSMUST00000112237.1	j	Different
2d530fe9-c08c-48e5-99f2-45341f5fdb63	ENSMUSG00000026457.14	Adipor1	ENSMUST00000112237.1	j	Different
0ae17c29-f032-4376-8086-45c3b75f3f2d	ENSMUSG00000026457.14	Adipor1	ENSMUST00000112237.1	j	Different
90300095-8e59-4aaf-a417-2e906729c445	ENSMUSG00000026457.14	Adipor1	ENSMUST00000112237.1	m	Different
5a5264b8-a214-4bd1-a9b2-6552ff486e86	ENSMUSG00000026457.14	Adipor1	ENSMUST00000112237.1	j	Different
07ccf6fc-aab8-427b-9f00-24330355d463	chr1:134494000	Rabif	ENSMUST00000047978.8	j	Different
1b8ea4b1-1495-4e23-a912-ae11451301a7	ENSMUSG00000026426.10	Arl8a	ENSMUST00000027684.10	m	Different
f1ea9539-7a97-44dd-98d9-df8351616522	chr1:135430000		ENSMUST00000041023.13	x	Different
fc1907da-5fe9-4b17-ad93-c4f7c814ac27	ENSMUSG00000026421.14	Csrp1	ENSMUST00000097561.8	j	Different
8e981805-01ca-4986-a07d-5752a78a9458	ENSMUSG00000026421.14	Csrp1	ENSMUST00000097561.8	j	Different
82d7cca6-e33a-4515-a609-1ac2acfefc5a	ENSMUSG00000026421.14	Csrp1	ENSMUST00000097561.8	j	Different
4957ebdd-5881-43b4-a9ec-3bfd4925fcc0	ENSMUSG00000026421.14	Csrp1	ENSMUST00000097561.8	j	Different
37459d3a-0a3e-4354-abd0-e20b629e4a95	chr1:135766000	Phlda3	ENSMUST00000038945.5	m	Different
5775adaf-4635-4ce2-aed8-403805a9c55c	chr1:135767000	Phlda3	ENSMUST00000038945.5	j	Different
1a19a4ed-0387-49fa-abef-48ea0f44261f	chr1:135767000	Phlda3	ENSMUST00000038945.5	j	Different
1e090241-f4b4-4632-9ba6-d052038f55e3	ENSMUSG00000026414.13	Tnnt2	ENSMUST00000188028.6	j	Different
3d3e0ba0-7751-4eef-bd27-4c6dac95ac51	ENSMUSG00000026414.13	Tnnt2	ENSMUST00000188028.6	j	Different
4be3e697-2970-4a52-a77e-ae0867037d56	ENSMUSG00000026414.13	Tnnt2	ENSMUST00000188028.6	j	Different
8340210b-a0cb-4698-a904-fca43df8e06b	ENSMUSG00000026414.13	Tnnt2	ENSMUST00000188028.6	j	Different
e17f7931-d7cf-4418-966e-78fd4bc1b698	ENSMUSG00000026414.13	Tnnt2	ENSMUST00000188028.6	j	Different
7a0925ee-a326-42d6-8ee3-89cd4011936d	ENSMUSG00000026414.13	Tnnt2	ENSMUST00000188028.6	j	Different
420aca69-9196-4454-a935-84af1e638a51	ENSMUSG00000026414.13	Tnnt2	ENSMUST00000188028.6	j	Different
22e7c1d4-2ae7-4593-8518-a6d79a85b5c6	ENSMUSG00000026414.13	Tnnt2	ENSMUST00000188028.6	j	Different
05706370-a7ed-44bc-9bc4-c46ad502a90f	ENSMUSG00000026414.13	Tnnt2	ENSMUST00000188028.6	j	Different
03a89173-1acd-4502-a004-0ea5cd804c76	ENSMUSG00000026414.13	Tnnt2	ENSMUST00000188028.6	j	Different
2f5fb86f-34af-46e8-a427-0ec1bb6f13f5	ENSMUSG00000026414.13	Tnnt2	ENSMUST00000188028.6	j	Different
30c0129a-833b-42b0-8660-1624532cb51e	ENSMUSG00000026414.13	Tnnt2	ENSMUST00000188028.6	j	Different
3568f8e0-b47e-40a2-b9d9-d3867ba7f5aa	ENSMUSG00000026414.13	Tnnt2	ENSMUST00000188028.6	j	Different
41cd841d-f4d5-44fa-8963-05aeece80742	ENSMUSG00000026414.13	Tnnt2	ENSMUST00000188028.6	j	Different
4cb33f4f-2d0b-4c9c-8ef6-e847cb38e91f	ENSMUSG00000026414.13	Tnnt2	ENSMUST00000188028.6	j	Different
4f83b3ad-af9f-4dd2-a641-34047d6ae216	ENSMUSG00000026414.13	Tnnt2	ENSMUST00000188028.6	j	Different
6d80f54e-1f2b-43f4-b3c5-e7af2e8d137d	ENSMUSG00000026414.13	Tnnt2	ENSMUST00000188028.6	j	Different
76c3434a-0964-4b56-a699-82d761821cc7	ENSMUSG00000026414.13	Tnnt2	ENSMUST00000188028.6	j	Different
784afca8-4387-4e57-a4c7-aa34b1894a64	ENSMUSG00000026414.13	Tnnt2	ENSMUST00000188028.6	j	Different
8a98a51d-8b71-4c9f-97cc-1b55c86eb1c7	ENSMUSG00000026414.13	Tnnt2	ENSMUST00000188028.6	j	Different
8d564aed-02de-48fe-b33d-79640d346920	ENSMUSG00000026414.13	Tnnt2	ENSMUST00000188028.6	j	Different
958847d0-6ee0-4013-8209-c078e178b073	ENSMUSG00000026414.13	Tnnt2	ENSMUST00000188028.6	j	Different
97483753-66bf-40aa-bee7-fe2433b7b555	ENSMUSG00000026414.13	Tnnt2	ENSMUST00000188028.6	j	Different
aa6acc9a-bada-4e70-9efa-a3f85f0354b4	ENSMUSG00000026414.13	Tnnt2	ENSMUST00000188028.6	j	Different
bafca0c0-0547-4aa5-b95c-1e89e2e15fa8	ENSMUSG00000026414.13	Tnnt2	ENSMUST00000188028.6	j	Different
eba7e642-c840-4ca5-a143-b9f4105b34dd	ENSMUSG00000026414.13	Tnnt2	ENSMUST00000188028.6	j	Different
fa4f664a-4a39-46f2-99ab-c02671ce52a3	ENSMUSG00000026414.13	Tnnt2	ENSMUST00000188028.6	j	Different
e538bebe-83b3-452f-94b0-6031f733046d	ENSMUSG00000026414.13	Tnnt2	ENSMUST00000188028.6	j	Different
d696f409-6882-4b20-a536-c80bffb57b04	ENSMUSG00000026414.13	Tnnt2	ENSMUST00000188028.6	j	Different
bfed6fe4-a0ac-41f0-a74f-b57e481b2177	ENSMUSG00000026414.13	Tnnt2	ENSMUST00000188028.6	j	Different
b732df91-22cd-423a-bfaa-6790066c00d8	ENSMUSG00000026414.13	Tnnt2	ENSMUST00000188028.6	j	Different
9e57cb30-9dc2-4982-a69d-b120cef3fc00	ENSMUSG00000026414.13	Tnnt2	ENSMUST00000188028.6	j	Different
95e07eab-cf54-4d66-a3a8-e55ca6a7cc64	ENSMUSG00000026414.13	Tnnt2	ENSMUST00000188028.6	j	Different
9071be21-8475-4232-b12c-0c040108398d	ENSMUSG00000026414.13	Tnnt2	ENSMUST00000188028.6	j	Different
8aa88e2a-9be4-4d79-9c8c-84480ca8c881	ENSMUSG00000026414.13	Tnnt2	ENSMUST00000188028.6	j	Different
8944cd29-b2f0-4f2d-b9f2-018936327ddc	ENSMUSG00000026414.13	Tnnt2	ENSMUST00000188028.6	j	Different
77a8ccf1-dca6-4523-b427-7cadf4526605	ENSMUSG00000026414.13	Tnnt2	ENSMUST00000188028.6	j	Different
765d344d-393f-4543-9a84-6f360ea81c5c	ENSMUSG00000026414.13	Tnnt2	ENSMUST00000188028.6	j	Different
6952abea-077d-4cee-aa10-e1d0e4a05170	ENSMUSG00000026414.13	Tnnt2	ENSMUST00000188028.6	j	Different
4f58487d-b8a7-4ae1-a8ae-2537949d984c	ENSMUSG00000026414.13	Tnnt2	ENSMUST00000188028.6	j	Different
4b7ae3f6-e1fa-478e-ad51-e198b798aeee	ENSMUSG00000026414.13	Tnnt2	ENSMUST00000188028.6	j	Different
3f1d76b6-f565-429f-8bb8-1e910df8d45b	ENSMUSG00000026414.13	Tnnt2	ENSMUST00000188028.6	j	Different
30fe8be6-a83e-4ed3-bd5f-6d3bc812490d	ENSMUSG00000026414.13	Tnnt2	ENSMUST00000188028.6	j	Different
2bef736d-f3f4-40d6-893c-2065e3f57070	ENSMUSG00000026414.13	Tnnt2	ENSMUST00000188028.6	j	Different
07bcbc0a-d1af-45f1-8b78-257687ee47d9	ENSMUSG00000026414.13	Tnnt2	ENSMUST00000188028.6	j	Different
0b230982-f0e6-4129-b1cd-8806d49078aa	ENSMUSG00000026414.13	Tnnt2	ENSMUST00000188028.6	j	Different
0b845482-d12f-475e-a084-8b73578ed1da	ENSMUSG00000026414.13	Tnnt2	ENSMUST00000188028.6	j	Different
1db5b51b-275a-4c36-b7b0-d8cb0e1e70d4	ENSMUSG00000026414.13	Tnnt2	ENSMUST00000188028.6	j	Different
24c562a8-66a4-411a-ab3c-aafbe343956e	ENSMUSG00000026414.13	Tnnt2	ENSMUST00000188028.6	j	Different
22429d8f-0ee9-4ca4-ab1c-88a96ee0d20e	ENSMUSG00000026414.13	Tnnt2	ENSMUST00000188028.6	j	Different
0a324eea-e8ef-481f-9b87-4850b6adc2d6	ENSMUSG00000026414.13	Tnnt2	ENSMUST00000188028.6	j	Different
03e9046e-af65-4153-9cad-33b01648faef	ENSMUSG00000026414.13	Tnnt2	ENSMUST00000188028.6	j	Different
04a32281-86fd-4a57-9c7c-b8df66c7ad5f	ENSMUSG00000026414.13	Tnnt2	ENSMUST00000188028.6	j	Different
0262b2d4-5722-497c-84b5-cde5ea13eeb5	ENSMUSG00000026414.13	Tnnt2	ENSMUST00000188028.6	j	Different
024e0dcc-e556-465b-a30c-b5ca72680050	ENSMUSG00000026414.13	Tnnt2	ENSMUST00000188028.6	j	Different
9e0dd2c0-1ce9-40c5-915c-4220b522b65b	ENSMUSG00000026414.13	Tnnt2	ENSMUST00000188028.6	j	Different
3a1ee8c8-fc7e-4018-8935-d1f04bb8219e	ENSMUSG00000026414.13	Tnnt2	ENSMUST00000188028.6	j	Different
c4b30273-c859-41c8-bd97-a95cb39f9573	ENSMUSG00000026414.13	Tnnt2	ENSMUST00000188028.6	j	Different
d8ec07a9-d528-4898-91a6-f9ba28eb0038	ENSMUSG00000026414.13	Tnnt2	ENSMUST00000188028.6	j	Different
96b95e73-0e42-424a-9154-81aa57209e1d	ENSMUSG00000026414.13	Tnnt2	ENSMUST00000188028.6	j	Different
50df891f-fded-47f3-8d4a-a8d7fa07e22f	ENSMUSG00000026414.13	Tnnt2	ENSMUST00000188028.6	j	Different
56afed64-acc0-42d6-8af6-12c99b1de953	ENSMUSG00000026414.13	Tnnt2	ENSMUST00000188028.6	j	Different
6930412e-4751-462d-aae0-c28493ac1013	ENSMUSG00000026414.13	Tnnt2	ENSMUST00000188028.6	j	Different
944c1001-3947-49cd-98ec-703e5c90a35c	ENSMUSG00000026414.13	Tnnt2	ENSMUST00000188028.6	j	Different
3f9d645b-8055-424c-9c27-79e03ef3f7bd	ENSMUSG00000026414.13	Tnnt2	ENSMUST00000188028.6	j	Different
4ff9cf9c-0ad4-4201-a8ca-20fb8f482843	ENSMUSG00000026414.13	Tnnt2	ENSMUST00000188028.6	j	Different
2ea5b4ed-58ab-47e0-8436-570fa83876c8	ENSMUSG00000026414.13	Tnnt2	ENSMUST00000188028.6	j	Different
247a27b8-e403-4531-80ab-443443f858cc	ENSMUSG00000026414.13	Tnnt2	ENSMUST00000188028.6	j	Different
12330369-06b5-4574-add8-994090b79ac0	ENSMUSG00000026414.13	Tnnt2	ENSMUST00000188028.6	j	Different
ccc5361d-5de2-4eff-96f9-8663689b2e16	ENSMUSG00000026414.13	Tnnt2	ENSMUST00000188028.6	j	Different
d9074100-f668-45ac-812e-384731cc9e52	ENSMUSG00000026414.13	Tnnt2	ENSMUST00000188028.6	j	Different
6cd898fd-bf0e-475a-99ec-8dab8827af91	ENSMUSG00000026414.13	Tnnt2	ENSMUST00000188028.6	j	Different
71346949-405b-4d8b-a3ae-46bf1d11beef	ENSMUSG00000026414.13	Tnnt2	ENSMUST00000188028.6	j	Different
cb28d28f-ed2b-4b5f-8d8d-38090fc4a013	ENSMUSG00000026414.13	Tnnt2	ENSMUST00000188028.6	j	Different
ad79bd2a-b8ab-4de6-aadf-48da589c98f9	ENSMUSG00000026414.13	Tnnt2	ENSMUST00000188028.6	j	Different
52fa3e46-7dbe-4733-a376-b3bd21a489ff	ENSMUSG00000026414.13	Tnnt2	ENSMUST00000188028.6	j	Different
91cbf6ec-b947-4d86-92d5-53810ed9b147	ENSMUSG00000026411.17	Tmem9	ENSMUST00000063719.14	m	Different
dff84831-ba7a-490f-ac99-301d31565ab7	ENSMUSG00000026407.17	Cacna1s	ENSMUST00000112064.7	j	Different
9ddc9c90-9ad2-4bd8-ae26-dbacabea072e	ENSMUSG00000026407.17	Cacna1s	ENSMUST00000112064.7	j	Different
07dfa5d4-c0f8-4955-a8a2-27f60c6473ba	ENSMUSG00000026407.17	Cacna1s	ENSMUST00000112064.7	j	Different
24530987-674a-479e-900b-2e921c9fc8ea	ENSMUSG00000026407.17	Cacna1s	ENSMUST00000112064.7	j	Different
f3a2591d-8555-4499-8ae1-4d57307a8914	ENSMUSG00000041642.18	Kif21b	ENSMUST00000130864.8	j	Different
ae027ca9-c301-4daf-b872-96d80f17070a	chr1:136380000			u	Different
96332965-2088-4847-a717-d76949b7bc07	ENSMUSG00000026404.12	Ddx59	ENSMUST00000027655.7	j	Different
83d87983-3f46-40de-8319-f67f63787b03	ENSMUSG00000026404.12	Ddx59	ENSMUST00000027655.7	j	Different
26cb3931-8bec-49ef-a63f-9ae71ff79cb0	ENSMUSG00000026404.12	Ddx59	ENSMUST00000027655.7	j	Different
2aa18277-bb50-4eec-a1ab-9c1d642d95ff	chr1:136625000	Zfp281	ENSMUST00000112046.1	o	Different
e1b05946-0717-4b30-98ab-17921ee6be11	ENSMUSG00000097113.7	Gm19705	ENSMUST00000180495.7	j	Different
1f626ed2-236e-4541-acf7-a21f7b63b4ad	chr1:136696000	Platr22	ENSMUST00000181274.1	j	Different
374a2c02-e879-4d1c-a00f-d2d71b9479e2	ENSMUSG00000056268.15	Dennd1b	ENSMUST00000168527.7	j	Different
fb5d884b-8191-46d6-b592-19ddba7bdc71	ENSMUSG00000056268.15	Dennd1b	ENSMUST00000168527.7	j	Different
f309c9cd-7d22-4e15-bef5-a9aa6fa9fba8	ENSMUSG00000056268.15	Dennd1b	ENSMUST00000168527.7	j	Different
841087dd-9f09-424e-ae48-f01b9f89c73a	ENSMUSG00000033964.12	Zbtb41	ENSMUST00000039867.9	j	Different
69c46e5d-8771-4e4f-a6db-b8196996702f	ENSMUSG00000026368.6	F13b	ENSMUST00000027615.6	j	Different
a6806107-a9a9-457c-9abe-511f2cd61ae0	ENSMUSG00000026368.6	F13b	ENSMUST00000027615.6	j	Different
d1c03953-733e-477e-8a9e-49fdaffe25ab	ENSMUSG00000026368.6	F13b	ENSMUST00000027615.6	j	Different
f5ba3f4f-a2ec-4caf-9ecd-7a2087e01cc6	ENSMUSG00000026368.6	F13b	ENSMUST00000027615.6	j	Different
a762ee54-f926-40cb-9d49-2592e18bad46	ENSMUSG00000026368.6	F13b	ENSMUST00000027615.6	j	Different
46ac476f-1d38-4830-bc8b-722740141dfd	ENSMUSG00000026368.6	F13b	ENSMUST00000027615.6	j	Different
201a44d8-0496-46f7-a004-62201131f1da	ENSMUSG00000026368.6	F13b	ENSMUST00000027615.6	j	Different
2fae126e-83e6-45ff-955d-ab38b43b73cf	chr1:143645000	B3galt2	ENSMUST00000038252.3	j	Different
693e8270-4183-4d7f-afaa-35a90cc6a9c0	ENSMUSG00000018196.18	Glrx2	ENSMUST00000185367.1	j	Different
ada2e052-6002-411e-9fb5-4a36d6d2e313	ENSMUSG00000018189.12	Uchl5	ENSMUST00000018333.12	j	Different
23597e10-cd8b-4a3e-920b-2ffe11b3ba42	ENSMUSG00000018189.12	Uchl5	ENSMUST00000018333.12	j	Different
39d08667-468e-49dd-a0aa-f369496d3b34	ENSMUSG00000023150.14	Ivns1abp	ENSMUST00000023918.12	j	Different
def346da-a525-4af8-af57-07c3604644d6	ENSMUSG00000023150.14	Ivns1abp	ENSMUST00000023918.12	m	Different
7ac5bdb1-fa54-4699-8e8f-50767e650457	ENSMUSG00000023150.14	Ivns1abp	ENSMUST00000023918.12	j	Different
a417f6c1-73b2-4597-b7c7-93f23b735537	ENSMUSG00000023150.14	Ivns1abp	ENSMUST00000023918.12	j	Different
e86d6ccb-bd1e-4918-a382-6684b2651e2a	ENSMUSG00000023150.14	Ivns1abp	ENSMUST00000023918.12	m	Different
ecdf8d24-332f-4afb-bff1-864c58974fb5	ENSMUSG00000023150.14	Ivns1abp	ENSMUST00000023918.12	j	Different
a9d64af4-58ae-4cf3-b5b3-6e82e4572a3d	ENSMUSG00000023150.14	Ivns1abp	ENSMUST00000023918.12	j	Different
6b4a9187-78c8-4783-b273-f08896019126	ENSMUSG00000023150.14	Ivns1abp	ENSMUST00000023918.12	m	Different
5d150b6b-e2b3-46ea-82d2-ca4626a362d9	ENSMUSG00000023150.14	Ivns1abp	ENSMUST00000023918.12	j	Different
56a74e69-6f62-49bd-a45d-4acc0c38604d	ENSMUSG00000023150.14	Ivns1abp	ENSMUST00000023918.12	j	Different
42ea5b5c-412b-4c30-a117-be6126607c0c	ENSMUSG00000023150.14	Ivns1abp	ENSMUST00000023918.12	j	Different
994310bc-3912-463b-8c06-8b5da5348c53	ENSMUSG00000023150.14	Ivns1abp	ENSMUST00000023918.12	j	Different
4da363f5-54f0-41ba-b1dd-c4898ea535d8	ENSMUSG00000023150.14	Ivns1abp	ENSMUST00000023918.12	j	Different
9097fecc-eca0-46a5-930d-13a6f557eb85	ENSMUSG00000023150.14	Ivns1abp	ENSMUST00000023918.12	j	Different
5b51a50a-6cd8-44b7-8605-d2003da80cc7	ENSMUSG00000023150.14	Ivns1abp	ENSMUST00000023918.12	j	Different
f4065205-803d-41f4-869a-9a39208225c9	ENSMUSG00000023150.14	Ivns1abp	ENSMUST00000023918.12	m	Different
12447480-b98b-415a-ac9c-e9a98d3c2458	ENSMUSG00000023150.14	Ivns1abp	ENSMUST00000023918.12	m	Different
05cf5d2a-e5f8-4e93-a399-9475fc3ffd56	ENSMUSG00000053286.11	Trmt1l	ENSMUST00000065625.11	j	Different
b77d7d10-27f1-4f52-9242-06056e46c0a4	ENSMUSG00000053286.11	Trmt1l	ENSMUST00000065625.11	j	Different
23314124-1407-4fb9-8cb8-bc7d4bbab718	ENSMUSG00000043019.12	Edem3	ENSMUST00000188145.6	j	Different
cd260fd3-a63b-4c51-8d50-90b3ef26ad35	ENSMUSG00000043019.12	Edem3	ENSMUST00000188145.6	j	Different
371c6803-226d-4751-9fa4-ea4c68696ad5	ENSMUSG00000043019.12	Edem3	ENSMUST00000188145.6	j	Different
ad3386f3-1d71-4f5a-89f6-44e188dc4b34	chr1:152612000		ENSMUST00000111859.7	i	Different
022eac85-206a-4994-a7c3-936a67ff42f0	ENSMUSG00000008475.13	Arpc5	ENSMUST00000077755.10	j	Different
2e8d91b8-3a13-4e56-946b-0acb8b453b8d	ENSMUSG00000008475.13	Arpc5	ENSMUST00000077755.10	j	Different
7edd79f0-d009-4cff-887b-a515a45b31d8	ENSMUSG00000026480.12	Ncf2	ENSMUST00000186568.6	j	Different
fe218c69-e538-4483-bf4d-b9f2fbe37106	ENSMUSG00000026480.12	Ncf2	ENSMUST00000186568.6	j	Different
54671834-0dfc-449c-9a91-3689b2c93b8f	ENSMUSG00000026480.12	Ncf2	ENSMUST00000186568.6	j	Different
2ae12402-9b74-46ee-853a-a76dde4605fa	ENSMUSG00000026480.12	Ncf2	ENSMUST00000186568.6	m	Different
ff82ef91-0138-41d9-be6a-f517a6d22c39	ENSMUSG00000026480.12	Ncf2	ENSMUST00000186568.6	j	Different
0a8a8440-1fc4-4a94-b422-33549e45475b	ENSMUSG00000026480.12	Ncf2	ENSMUST00000186568.6	j	Different
bd15c793-adf6-4ebe-9fa2-6c742eab8d0d	ENSMUSG00000066800.11	Rnasel	ENSMUST00000086209.9	j	Different
c2201a8a-48a9-453d-a9f5-297d1b69cbd1	ENSMUSG00000026473.16	Glul	ENSMUST00000086199.11	m	Different
dea65e6b-557f-4b88-ab0e-dd7926794ae8	ENSMUSG00000026473.16	Glul	ENSMUST00000086199.11	j	Different
83bf3bdf-f3ae-4b4e-b9c9-6d6e45434479	chr1:153901000	Glul	ENSMUST00000086199.11	o	Different
0412955b-8fd9-4f1e-889f-eb1bb24deb52	ENSMUSG00000026473.16	Glul	ENSMUST00000086199.11	j	Different
7be9e395-1d8d-4cb4-8c1e-7f7a0bc43de4	ENSMUSG00000026473.16	Glul	ENSMUST00000086199.11	j	Different
adfb7588-54f0-4df7-897f-d46727881c20	chr1:154204000	Zfp648	ENSMUST00000086195.6	o	Different
1ed1a502-16a8-483f-93a6-53ee99497967	chr1:155099000		ENSMUST00000055322.5	x	Different
05369cba-748a-4473-bc74-d73f24b43d22	ENSMUSG00000026470.14	Stx6	ENSMUST00000027743.12	j	Different
114e8aa6-8469-400a-8c60-31f0b4fce41c	chr1:155243000		ENSMUST00000186156.6	x	Different
3dece74f-6220-4cf1-acfb-b3bf956a6dab	chr1:155244000		ENSMUST00000186156.6	x	Different
cda79b4a-481a-46c4-a09d-3b928ff3631a	ENSMUSG00000033701.13	Acbd6	ENSMUST00000035560.8	j	Different
2b8f5de7-5499-44a6-a494-c255c49dc1a0	ENSMUSG00000033701.13	Acbd6	ENSMUST00000035560.8	j	Different
502c0bfc-f3de-41b3-bb22-15ff1f75d566	chr1:156035000	Tor1aip2	ENSMUST00000111757.9	j	Different
a1dca1b4-59cb-4f4c-9941-b9037c556871	chr1:156035000	Tor1aip2	ENSMUST00000111757.9	j	Different
a0ce59fe-30ce-450c-ab95-83a2d27dc8c9	ENSMUSG00000050565.16	Tor1aip2	ENSMUST00000111757.9	j	Different
6f7e38b0-1e1c-469e-beff-477bc7da5406	ENSMUSG00000050565.16	Tor1aip2	ENSMUST00000111757.9	j	Different
d48badfe-3493-441e-b0b0-5bf848d5dc26	ENSMUSG00000050565.16	Tor1aip2	ENSMUST00000111757.9	j	Different
69d96534-fb65-4265-ad82-6e8a6216cd42	ENSMUSG00000033488.11	Cryzl2	ENSMUST00000046743.10	j	Different
9175e34a-6184-4720-87de-7dd3fb154ff2	ENSMUSG00000033488.11	Cryzl2	ENSMUST00000046743.10	j	Different
a6a6be76-732f-4e86-9946-cbd68adb4588	ENSMUSG00000033488.11	Cryzl2	ENSMUST00000046743.10	j	Different
9e78dc4d-e128-4073-b6ae-18584925c5b3	ENSMUSG00000033488.11	Cryzl2	ENSMUST00000046743.10	m	Different
8b251dda-0d17-458f-bb4b-2a929f14f3ee	ENSMUSG00000033488.11	Cryzl2	ENSMUST00000046743.10	j	Different
5ae984ff-780e-4586-adc6-76dd2f5025e0	ENSMUSG00000033488.11	Cryzl2	ENSMUST00000046743.10	j	Different
24a9e016-58f0-4be3-9736-4c573115bf80	ENSMUSG00000033488.11	Cryzl2	ENSMUST00000046743.10	j	Different
22f02d44-8cd8-4b74-ae95-cad4282bf07f	ENSMUSG00000033488.11	Cryzl2	ENSMUST00000046743.10	j	Different
6f8f64ff-6de7-4f38-b5cb-ae1da2096420	ENSMUSG00000033488.11	Cryzl2	ENSMUST00000046743.10	m	Different
5af816b7-3213-4d75-bac7-d35764b6d8b3	ENSMUSG00000033488.11	Cryzl2	ENSMUST00000046743.10	j	Different
b757147f-46a0-4b41-a26e-3b300e907577	ENSMUSG00000026589.14	Sec16b	ENSMUST00000086130.8	j	Different
442f558f-48d1-466e-927c-b31e2edb162b	ENSMUSG00000026589.14	Sec16b	ENSMUST00000086130.8	j	Different
9083a205-880d-46f5-a1d4-9c8f167ac089	chr1:160195000	Mrps14	ENSMUST00000135680.7	j	Different
dbc3abf6-a849-4b75-8f01-968752481e2f	ENSMUSG00000058267.13	Mrps14	ENSMUST00000135680.7	j	Different
db6224d1-56c5-406f-9682-5d897e288b7e	ENSMUSG00000058267.13	Mrps14	ENSMUST00000135680.7	j	Different
977c505b-8b71-4ca7-9bdc-e50c6a543d02	ENSMUSG00000058267.13	Mrps14	ENSMUST00000135680.7	j	Different
43e5954b-6330-4cd5-82f7-a5e916adeb1f	ENSMUSG00000058267.13	Mrps14	ENSMUST00000135680.7	j	Different
38165172-e779-415c-a54e-78de7724ca53	ENSMUSG00000058267.13	Mrps14	ENSMUST00000135680.7	j	Different
31d0865b-06c3-45b5-94e1-105d6ced746f	ENSMUSG00000026715.12	Serpinc1	ENSMUST00000064725.10	j	Different
af59d897-21e2-4fd4-b445-1bd897a8419d	ENSMUSG00000026715.12	Serpinc1	ENSMUST00000064725.10	j	Different
e2a072b7-fdee-4ad7-b3be-ccea633ed512	ENSMUSG00000026715.12	Serpinc1	ENSMUST00000064725.10	j	Different
bef9b579-910e-4e5e-8a61-fa05ffbbe81b	ENSMUSG00000026715.12	Serpinc1	ENSMUST00000064725.10	j	Different
2183e77f-645b-4ef0-87fb-e25510b93f5b	ENSMUSG00000026715.12	Serpinc1	ENSMUST00000064725.10	j	Different
048f9056-4e58-44b0-bc11-66e8d6191126	ENSMUSG00000026715.12	Serpinc1	ENSMUST00000064725.10	j	Different
e8e63c59-6aa9-4735-815b-c92dcf9ceabf	ENSMUSG00000026715.12	Serpinc1	ENSMUST00000064725.10	j	Different
5506c934-c502-4c7d-8424-126f6e0282ea	ENSMUSG00000026715.12	Serpinc1	ENSMUST00000064725.10	j	Different
509c51db-3b0b-4294-94ce-a34ba204c41f	ENSMUSG00000026715.12	Serpinc1	ENSMUST00000064725.10	j	Different
6ddfb313-3bac-46bb-b5a3-2bb05a90508f	ENSMUSG00000026715.12	Serpinc1	ENSMUST00000064725.10	j	Different
0f5281be-a432-427c-a8da-06bbe41dd191	ENSMUSG00000026715.12	Serpinc1	ENSMUST00000064725.10	j	Different
b6123a3f-3864-4ce5-9587-6cbab44e4a32	ENSMUSG00000053332.13	Gas5	ENSMUST00000162558.7	j	Different
cd5f9496-2e11-48f8-86ba-fc073cd213d0	ENSMUSG00000053332.13	Gas5	ENSMUST00000162558.7	j	Different
2c1b5bcb-8f53-47d6-a8c5-0b9b4a8cc9d3	ENSMUSG00000053332.13	Gas5	ENSMUST00000162558.7	j	Different
efe90131-76b7-4b6e-8c13-f942b29f3f2d	ENSMUSG00000053332.13	Gas5	ENSMUST00000162558.7	j	Different
7e3fa4b1-0d62-4d0f-ba96-95134075f35b	ENSMUSG00000053332.13	Gas5	ENSMUST00000162558.7	j	Different
abe3d917-6265-44b7-8b5d-d56a8d8f040b	ENSMUSG00000053332.13	Gas5	ENSMUST00000162558.7	j	Different
bbc308c4-21b8-4f7e-9d9e-ab419d1d3bbb	ENSMUSG00000053332.13	Gas5	ENSMUST00000162558.7	j	Different
e8c48612-1b52-4f46-be03-729caac1618f	ENSMUSG00000053332.13	Gas5	ENSMUST00000162558.7	j	Different
8c612cb4-3bab-4408-bc2e-3bcd95e91184	ENSMUSG00000053332.13	Gas5	ENSMUST00000162558.7	j	Different
4f77ec77-d742-412f-babc-943bcd112a76	ENSMUSG00000053332.13	Gas5	ENSMUST00000162558.7	j	Different
40b01e9b-e8b6-4cd0-852a-a44721be94eb	ENSMUSG00000053332.13	Gas5	ENSMUST00000162558.7	j	Different
aa87f3de-525d-4f2b-8b6e-6124299054e3	ENSMUSG00000053332.13	Gas5	ENSMUST00000162558.7	j	Different
fe1e8bf3-357e-4c53-b6ce-ea6bf73eecc9	ENSMUSG00000053332.13	Gas5	ENSMUST00000162558.7	j	Different
86147b2b-6b36-48b8-91e9-514873e5cfba	ENSMUSG00000053332.13	Gas5	ENSMUST00000162558.7	j	Different
8a2c2dd8-8835-4259-8337-874d50dbb87b	ENSMUSG00000053332.13	Gas5	ENSMUST00000162558.7	j	Different
71af4863-a231-418b-9478-a0ea1abe76e2	ENSMUSG00000053332.13	Gas5	ENSMUST00000162558.7	j	Different
1834573f-b49c-4339-83f1-ddb7cf2a1c52	chr1:161969000	Gm38304	ENSMUST00000161826.1	j	Different
5c0bd6db-6a1c-4288-aa29-7ba95521ad75	ENSMUSG00000026696.15	Vamp4	ENSMUST00000132158.7	j	Different
44d7d1a0-a788-4559-b2cb-1972a73be09a	chr1:162859000		ENSMUST00000046049.13	x	Different
e3a503bf-353c-469a-804c-b3e58b068a15	ENSMUSG00000026584.14	Scyl3	ENSMUST00000027876.10	j	Different
90ff344b-dc31-48de-96e3-7df74877a117	ENSMUSG00000026584.14	Scyl3	ENSMUST00000027876.10	j	Different
39d521ae-6ecd-4f6f-b207-4f85180ea5f2	ENSMUSG00000026584.14	Scyl3	ENSMUST00000027876.10	j	Different
ac409934-64a5-446d-b8e3-6377956522b9	ENSMUSG00000026581.14	Sell	ENSMUST00000097491.9	j	Different
c22290d7-487c-434d-a45e-9e75e5dd83d6	ENSMUSG00000026581.14	Sell	ENSMUST00000097491.9	j	Different
530ed6bd-1a05-4a60-946f-13223b69ec67	ENSMUSG00000026579.8	F5	ENSMUST00000086040.5	j	Different
238fe72b-134a-406f-af3c-3d15c73ff08d	ENSMUSG00000026578.6	Ccdc181	ENSMUST00000027867.6	j	Different
cd40a749-8c5b-4ae2-9973-77511fc76784	ENSMUSG00000026575.15	Nme7	ENSMUST00000193808.5	j	Different
71f6b2a2-ebe6-44f1-8da4-57d22282faab	ENSMUSG00000026575.15	Nme7	ENSMUST00000193808.5	j	Different
af420761-421b-4623-9d75-25d524393f76	ENSMUSG00000104011.1	Gm32391	ENSMUST00000191839.1	m	Different
32f93327-a477-4c96-9ebd-35082f967b8b	chr1:165237000			u	Different
208de3b1-30c3-48c1-9920-174998b65d11	ENSMUSG00000026568.6	Mpc2	ENSMUST00000027853.5	j	Different
c841fb96-84da-47f0-aa27-19cc73835fc9	ENSMUSG00000026568.6	Mpc2	ENSMUST00000027853.5	j	Different
c7f06ebd-c176-4c87-9c51-c5984e5fc51c	ENSMUSG00000026568.6	Mpc2	ENSMUST00000027853.5	j	Different
9faf85a0-0db4-4af2-a403-ceac074a3aeb	ENSMUSG00000026568.6	Mpc2	ENSMUST00000027853.5	m	Different
6d4d2872-51fb-4f54-8c76-3785836c6cc7	chr1:165780000	Gm16565	ENSMUST00000159138.1	j	Different
008014ad-70cf-403a-a3fb-bd8da5364da1	ENSMUSG00000005763.15	Cd247	ENSMUST00000187313.6	j	Different
5cef72bc-4db8-4447-9e03-ab3b1b178423	ENSMUSG00000103768.1		ENSMUST00000191634.1	x	Different
999ed344-e8db-49e7-93e3-f4a49b509c26	ENSMUSG00000026563.13	Tada1	ENSMUST00000027846.7	j	Different
5513f814-3145-4b79-9deb-3bc328f1a889	ENSMUSG00000026563.13	Tada1	ENSMUST00000027846.7	m	Different
c1cf2720-6a53-42f8-a7af-aa37b4ebee92	ENSMUSG00000052428.10	Tmco1	ENSMUST00000097473.9	j	Different
af5ce0f6-c43f-4d4d-a1d6-60d8d30fdbcd	ENSMUSG00000052428.10	Tmco1	ENSMUST00000097473.9	j	Different
90e69227-b2ef-477c-ab3d-161d176bfc30	ENSMUSG00000026687.14	Aldh9a1	ENSMUST00000028004.10	j	Different
1e76f950-fa63-4a08-a398-ddb87e25a76d	ENSMUSG00000026687.14	Aldh9a1	ENSMUST00000028004.10	m	Different
e34825c5-d695-431d-8794-1e5e3b6fa69c	ENSMUSG00000026687.14	Aldh9a1	ENSMUST00000028004.10	j	Different
ed5c89bb-289a-46ea-8672-c62a8be06bdf	ENSMUSG00000015843.10	Rxrg	ENSMUST00000111384.7	j	Different
ae2427d4-fe58-4eaa-b9f7-208b11a850cc	ENSMUSG00000015843.10	Rxrg	ENSMUST00000111384.7	j	Different
9db6f2a7-21c5-4c59-89d9-ab4f6509f890	ENSMUSG00000015843.10	Rxrg	ENSMUST00000111384.7	j	Different
7eb7f07e-a10e-4cf9-8c2a-01bf47327f6f	chr1:169969000	3110045C21Rik	ENSMUST00000180638.2	m	Different
31dd913c-6a37-419e-a155-6e60ce2d3d85	chr1:169969000	3110045C21Rik	ENSMUST00000180638.2	j	Different
b167e612-975d-46de-aa94-c7678ff0350e	ENSMUSG00000102418.1	Sh2d1b1	ENSMUST00000179976.2	j	Different
56158012-3e4a-4011-8157-20f7d38a5587	ENSMUSG00000102418.1	Sh2d1b1	ENSMUST00000179976.2	j	Different
dc1abbfd-90a4-49e5-9951-27bcac01ffe8	chr1:170981000	Gm10522	ENSMUST00000194503.1	j	Different
d50b3c19-4abd-4410-89f5-eb39effbac67	ENSMUSG00000059089.4	Fcgr4	ENSMUST00000078825.4	j	Different
d1ddec00-b58c-4477-bbd1-daf994df1979	ENSMUSG00000026649.14	Cfap126	ENSMUST00000027959.10	j	Different
059a266b-67d4-428d-9454-2f7d1f18211a	ENSMUSG00000026649.14	Cfap126	ENSMUST00000027959.10	j	Different
97049f78-523b-4ac7-9902-2a6ab87f932f	chr1:171143000		ENSMUST00000111336.9	i	Different
d94202b7-e912-4b12-8d06-c11a323cc97d	ENSMUSG00000005677.14	Nr1i3	ENSMUST00000005820.10	j	Different
1d7725fc-6132-4469-80f5-63b076f13ee8	ENSMUSG00000005677.14	Nr1i3	ENSMUST00000005820.10	j	Different
4605cdb2-775c-413d-b418-02384a29c1ea	ENSMUSG00000005677.14	Nr1i3	ENSMUST00000005820.10	j	Different
fa82d191-9a08-42da-afa2-081e155c60b1	ENSMUSG00000005677.14	Nr1i3	ENSMUST00000005820.10	j	Different
5496f402-1cc1-49f7-9356-ebc17a17cadf	ENSMUSG00000005677.14	Nr1i3	ENSMUST00000005820.10	j	Different
f5835429-e21b-454b-acb7-5e536b99f44d	ENSMUSG00000005677.14	Nr1i3	ENSMUST00000005820.10	j	Different
7cb6b789-5b6d-4dac-8f01-2b0794d5606a	ENSMUSG00000005677.14	Nr1i3	ENSMUST00000005820.10	m	Different
d19a50d5-eb2f-4ac1-9a33-7f451221616f	ENSMUSG00000005681.12	Apoa2	ENSMUST00000111321.7	j	Different
b8cb52fb-c143-4412-88a3-454069ce4597	ENSMUSG00000005681.12	Apoa2	ENSMUST00000111321.7	j	Different
93b3c6d5-da1b-45a3-b8b4-6d30faec48ce	ENSMUSG00000005681.12	Apoa2	ENSMUST00000111321.7	j	Different
255dd1f2-ebe5-4133-98b2-3522d754559d	ENSMUSG00000005681.12	Apoa2	ENSMUST00000111321.7	j	Different
3548a0b0-8305-4a49-ba6c-7807ee186cb7	ENSMUSG00000005681.12	Apoa2	ENSMUST00000111321.7	j	Different
827d5cd8-d1c0-4832-a0d2-013675905462	ENSMUSG00000005681.12	Apoa2	ENSMUST00000111321.7	j	Different
9b13c6c5-35b1-4784-b126-e48063e57a0a	ENSMUSG00000005681.12	Apoa2	ENSMUST00000111321.7	j	Different
a42280d7-a9a6-4e1a-9d8c-1667d3acf90c	ENSMUSG00000005681.12	Apoa2	ENSMUST00000111321.7	j	Different
c6fd789e-5646-4534-9d22-1918ce43b205	chr1:171225000	Apoa2	ENSMUST00000111321.7	m	Different
a878549b-4caa-4c92-95cc-834853ad3afd	ENSMUSG00000005681.12	Apoa2	ENSMUST00000111321.7	j	Different
a09d8570-43e3-4332-af0f-0f1c6d1d2eb2	ENSMUSG00000005681.12	Apoa2	ENSMUST00000111321.7	j	Different
901e7bdd-e3aa-47f7-9881-38739275af12	ENSMUSG00000005681.12	Apoa2	ENSMUST00000111321.7	j	Different
4a2280f7-863e-4417-882c-32d675bdb9ea	ENSMUSG00000005681.12	Apoa2	ENSMUST00000111321.7	j	Different
2bcd3d01-44a3-4877-acbc-d3688307eea2	ENSMUSG00000005681.12	Apoa2	ENSMUST00000111321.7	j	Different
1ff4eb81-f5fa-40f6-9982-649100c3fc77	ENSMUSG00000005681.12	Apoa2	ENSMUST00000111321.7	j	Different
1b5da7d5-2f50-42dd-af63-594e5421f959	ENSMUSG00000005681.12	Apoa2	ENSMUST00000111321.7	m	Different
1b5f2a86-16cb-42c4-920b-5afc67930a2a	ENSMUSG00000005681.12	Apoa2	ENSMUST00000111321.7	j	Different
0fd63140-e80f-4b54-a62d-9ecd787d85be	ENSMUSG00000005681.12	Apoa2	ENSMUST00000111321.7	j	Different
6b11cfb4-7825-4a02-a986-7c744e63a95a	ENSMUSG00000005681.12	Apoa2	ENSMUST00000111321.7	j	Different
c7dc2b35-652e-4cc0-98fe-8f80ca6236aa	ENSMUSG00000052423.14	B4galt3	ENSMUST00000111313.9	j	Different
3479a00d-79fc-4af9-af41-df7fed84d23a	ENSMUSG00000013973.12	Dedd	ENSMUST00000111300.7	j	Different
45d95e01-2c8c-4ed8-93ed-24fa71e9e7fa	chr1:171342000	Dedd	ENSMUST00000111300.7	o	Different
a296edf9-4891-4a58-b03d-be20f7c16da7	ENSMUSG00000006412.10	Pfdn2	ENSMUST00000135941.7	j	Different
1f8c1d53-0d59-4fed-984b-8185b767ef32	ENSMUSG00000006412.10	Pfdn2	ENSMUST00000135941.7	j	Different
9905e077-3054-4c15-8c5e-b6042019dc8d	ENSMUSG00000006412.10	Pfdn2	ENSMUST00000135941.7	j	Different
a23b50e2-baf4-4c25-b098-1bf302049f73	ENSMUSG00000026641.13	Usf1	ENSMUST00000161241.7	j	Different
4d70d7d2-3084-4267-8c4b-992543ed1cf1	ENSMUSG00000026641.13	Usf1	ENSMUST00000161241.7	m	Different
467be48f-4fee-4c2d-8209-01121d85b126	ENSMUSG00000026641.13	Usf1	ENSMUST00000161241.7	j	Different
aa84eaf3-a17e-404d-a17b-67e2744edb86	ENSMUSG00000026641.13	Usf1	ENSMUST00000161241.7	j	Different
6e6eca15-4453-4df5-98c2-bc8fc3582856	ENSMUSG00000103711.1	Tstd1	ENSMUST00000171362.1	j	Different
546af327-505c-4800-9daf-8f4bb8c30cd8	ENSMUSG00000103711.1	Tstd1	ENSMUST00000171362.1	j	Different
d1714339-4847-4634-be0b-6b84e446cd4f	ENSMUSG00000103711.1	Tstd1	ENSMUST00000171362.1	j	Different
b49e0d4a-330e-455e-b180-b961cf1d2d35	ENSMUSG00000038235.4	F11r	ENSMUST00000043839.4	j	Different
acd08f97-9c24-423f-9554-7082f661d296	ENSMUSG00000038235.4	F11r	ENSMUST00000043839.4	j	Different
0a429fb7-0d64-44ed-be1b-80bd9d996eba	ENSMUSG00000004709.14	Cd244a	ENSMUST00000004829.12	j	Different
b4c803d2-702d-4b4c-b15c-a608577c1b4e	ENSMUSG00000015355.13	Cd48	ENSMUST00000068584.6	j	Different
a45b171c-4f32-47a3-9146-49a9b57bc51e	ENSMUSG00000015355.13	Cd48	ENSMUST00000068584.6	j	Different
94e8871e-16ea-4482-8c23-df834cfe8ff7	ENSMUSG00000015355.13	Cd48	ENSMUST00000068584.6	j	Different
475d3f63-c7b0-48c9-b3b2-a5b5519cf847	ENSMUSG00000015355.13	Cd48	ENSMUST00000068584.6	j	Different
135e7b55-ab11-4fff-8a09-5bd1a4333ac0	ENSMUSG00000015355.13	Cd48	ENSMUST00000068584.6	j	Different
b5a14b2a-ba07-461f-af68-0d56479e1b0a	ENSMUSG00000038147.13	Cd84	ENSMUST00000155802.7	j	Different
a829ddd4-600f-460e-8230-b8e80e7110b2	ENSMUSG00000038147.13	Cd84	ENSMUST00000155802.7	j	Different
0f20145a-68de-4551-b355-118480ccd042	ENSMUSG00000038147.13	Cd84	ENSMUST00000155802.7	j	Different
a68f4613-2508-41a4-be98-3b0e799c8718	ENSMUSG00000015314.10	Slamf6	ENSMUST00000195656.5	j	Different
a8267bbd-f847-4c3f-a953-66ca66ee095c	ENSMUSG00000015314.10	Slamf6	ENSMUST00000195656.5	j	Different
640c21f5-9be1-4801-bac1-b2cf6083c1a3	ENSMUSG00000015314.10	Slamf6	ENSMUST00000195656.5	j	Different
0594ae52-239e-40c9-bbfa-94358188f47e	ENSMUSG00000026553.17	Copa	ENSMUST00000135192.7	j	Different
18c837fe-6f86-49c4-bdef-20db7cb11c28	ENSMUSG00000026553.17	Copa	ENSMUST00000135192.7	m	Different
effb936b-df17-4c64-8dce-cd92e7181671	ENSMUSG00000026553.17	Copa	ENSMUST00000135192.7	m	Different
989d521a-8ac1-4ea2-8f32-f50cc8af7f38	ENSMUSG00000003464.13	Pex19	ENSMUST00000075895.8	j	Different
70cd3bc1-d31c-446e-a3f9-6cc3255039e2	ENSMUSG00000003464.13	Pex19	ENSMUST00000075895.8	j	Different
06a908df-6e35-49dc-8316-0fa2c7159b5a	ENSMUSG00000003464.13	Pex19	ENSMUST00000075895.8	j	Different
3b32c528-e6b3-435e-9251-ab8e31b7e077	ENSMUSG00000003464.13	Pex19	ENSMUST00000075895.8	j	Different
0f919391-e0ba-4fb8-9175-ba24a79b8e58	ENSMUSG00000003464.13	Pex19	ENSMUST00000075895.8	j	Different
2a5a0f04-a506-4fb1-b7fb-ab9d13902ecf	ENSMUSG00000003464.13	Pex19	ENSMUST00000075895.8	j	Different
dbb7a906-2d6f-4a1a-803a-205eec8bbc68	ENSMUSG00000003464.13	Pex19	ENSMUST00000075895.8	j	Different
982469fa-f3ce-4fd0-beb5-8eea5c74e2b9	ENSMUSG00000026554.15	Dcaf8	ENSMUST00000192704.5	j	Different
1b859494-c8c6-4201-94e8-07fcfe0807d4	ENSMUSG00000026554.15	Dcaf8	ENSMUST00000192704.5	j	Different
3c636792-96e6-410c-966d-c0a86084c3a3	ENSMUSG00000026554.15	Dcaf8	ENSMUST00000192704.5	j	Different
ec31276c-2130-4657-9452-7acfd380fb94	ENSMUSG00000026554.15	Dcaf8	ENSMUST00000192704.5	j	Different
4fa046f8-47a7-4eb8-b94c-d3bb0b019b0f	ENSMUSG00000026548.4	Slamf9	ENSMUST00000027830.4	j	Different
d84bcdcb-98ef-47ca-b9a0-201c9bf152dc	ENSMUSG00000026548.4	Slamf9	ENSMUST00000027830.4	j	Different
1dfcec35-4f25-439d-a04d-e2d457c77f72	ENSMUSG00000026547.15	Tagln2	ENSMUST00000111230.7	m	Different
746bba37-7a7a-48e7-9bf8-b1a0e0f17c34	chr1:172698000	Crp	ENSMUST00000038495.4	m	Different
0c6ecf1c-fb2a-4943-b3c7-57fdd74f2e02	chr1:172698000	Crp	ENSMUST00000038495.4	j	Different
58df462c-4ddc-4741-a2f4-7e3d959660e7	chr1:172698000	Crp	ENSMUST00000038495.4	o	Different
3c1c4dbb-fbfa-4cd6-a1bf-8f47383f505d	ENSMUSG00000037860.15	Aim2	ENSMUST00000147604.7	j	Different
d594b6ef-a275-475c-b487-ff6c7edbc4bd	ENSMUSG00000037860.15	Aim2	ENSMUST00000147604.7	j	Different
c8ff93c6-2f62-42d3-a266-5f9cc46b45f5	ENSMUSG00000037860.15	Aim2	ENSMUST00000147604.7	j	Different
088686b8-5fb3-4cea-938c-fc3dc2efafec	ENSMUSG00000037860.15	Aim2	ENSMUST00000147604.7	m	Different
8be4e044-667c-4547-877b-496b8b3e86aa	ENSMUSG00000043263.13	Ifi209	ENSMUST00000193727.1	j	Different
66ed9fb0-7c8b-4e78-a436-85a3e77e7196	ENSMUSG00000043263.13	Ifi209	ENSMUST00000193727.1	m	Different
e7fb2b42-6b02-4ab7-b31d-3d3a9b1882b6	ENSMUSG00000043263.13	Ifi209	ENSMUST00000193727.1	j	Different
7c1dfcf2-8be1-41df-a4b3-2eecfbead0ee	ENSMUSG00000043263.13	Ifi209	ENSMUST00000193727.1	j	Different
e18eccc3-ef69-4d54-9220-761b7fc27135	ENSMUSG00000066677.12	Ifi208	ENSMUST00000085876.11	j	Different
172e2e48-67b1-47d2-98d7-13184b3f288c	ENSMUSG00000026532.7	Spta1	ENSMUST00000027817.7	j	Different
ff04eb2a-e7ad-4bb4-9334-66f218516fb6	ENSMUSG00000039783.15	Kmo	ENSMUST00000040250.14	j	Different
b6b4e90d-3b42-41f1-9dfe-60eca0cfd721	ENSMUSG00000039783.15	Kmo	ENSMUST00000040250.14	j	Different
8615849c-326a-4f21-b8c0-7b49eba0ddc0	ENSMUSG00000039783.15	Kmo	ENSMUST00000040250.14	j	Different
6183be4b-98a7-41cc-be76-1d72de7d5547	ENSMUSG00000039783.15	Kmo	ENSMUST00000040250.14	j	Different
05572d87-2c98-4dce-b573-b3141ddfca53	ENSMUSG00000039783.15	Kmo	ENSMUST00000040250.14	j	Different
ed551761-d95c-45e6-87e5-705534d63f5b	ENSMUSG00000039783.15	Kmo	ENSMUST00000040250.14	j	Different
e263613b-b13e-4728-9232-1021fee4a366	ENSMUSG00000039783.15	Kmo	ENSMUST00000040250.14	j	Different
e21802e9-beac-4650-b17c-9ff69bae273c	ENSMUSG00000039783.15	Kmo	ENSMUST00000040250.14	j	Different
d31e4960-6799-4b48-9282-693defe624d4	ENSMUSG00000026504.17	Sdccag8	ENSMUST00000123409.7	j	Different
cc2485c4-9ec6-49f2-bad8-78707bb029a1	ENSMUSG00000063659.11	Zbtb18	ENSMUST00000194319.1	j	Different
a258eb45-8dfc-42c8-a881-f808e496ecf4	ENSMUSG00000063659.11	Zbtb18	ENSMUST00000194319.1	j	Different
957aeed2-3702-4cfc-b03c-c9f2dbd4af80	ENSMUSG00000063659.11	Zbtb18	ENSMUST00000194319.1	j	Different
d5145d6d-3a6b-4595-90f4-d23a1092d261	ENSMUSG00000015962.5	1700016C15Rik	ENSMUST00000016106.5	j	Different
c3d1ea10-a14e-4722-86e0-038597e6af52	ENSMUSG00000015962.5	1700016C15Rik	ENSMUST00000016106.5	j	Different
7da11896-1779-456d-a895-a2718089ca79	ENSMUSG00000091476.8	Catspere2	ENSMUST00000239149.1	j	Different
b0aa07e0-3d46-4eac-9cb3-7002707adc2f	ENSMUSG00000026502.13	Desi2	ENSMUST00000159284.1	j	Different
24f59dad-4988-478e-8b21-8d7fd7dd8c51	chr1:178318000	Cox20	ENSMUST00000027781.6	m	Different
368b69f8-3968-42ee-b4a6-4b021a672958	ENSMUSG00000026500.6	Cox20	ENSMUST00000027781.6	j	Different
1b8ec106-3806-41e9-90d6-3c9301d59baf	ENSMUSG00000026500.6	Cox20	ENSMUST00000027781.6	j	Different
6ed1363c-ba0c-41d3-8e2b-26d1b2048eed	chr1:178337000		ENSMUST00000037748.8	x	Different
40efa908-2117-4108-888e-8e745406ee59	ENSMUSG00000026495.8	Efcab2	ENSMUST00000027775.8	j	Different
a3551790-bd31-4daf-8815-9e7a5fd7ae0e	ENSMUSG00000026495.8	Efcab2	ENSMUST00000027775.8	j	Different
cd733cea-75eb-476c-9cbf-6c06d09d5736	ENSMUSG00000026490.18	Cdc42bpa	ENSMUST00000212756.1	j	Different
cfb0f77a-fb29-4267-ae5c-718d3d498c37	ENSMUSG00000026490.18	Cdc42bpa	ENSMUST00000212756.1	j	Different
7b5b2c65-1279-4619-a1b5-c56c43d8e733	ENSMUSG00000026490.18	Cdc42bpa	ENSMUST00000212756.1	j	Different
1647d758-dca9-4ec4-9346-6f4fe27a0860	ENSMUSG00000038855.10	Itpkb	ENSMUST00000070181.6	m	Different
647c2c98-a461-4961-ac6e-2cea4c1c62aa	ENSMUSG00000038855.10	Itpkb	ENSMUST00000070181.6	m	Different
5197f650-e938-472a-98af-5d9b3f07cc41	chr1:180422000	Itpkb	ENSMUST00000070181.6	o	Different
7065f182-2f26-4665-a0d6-198fbc7541b0	chr1:180768000		ENSMUST00000193209.1	x	Different
73bd3e88-9b59-406f-9d6b-138d1ccb39f1	ENSMUSG00000026520.8	Pycr2	ENSMUST00000027802.8	m	Different
bd67b4c5-387f-45d6-baa1-ebaf4e7df0ab	ENSMUSG00000026519.16	Tmem63a	ENSMUST00000027800.14	j	Different
a1b2616e-6644-4ca7-9fa7-e28fc6dbf765	ENSMUSG00000026519.16	Tmem63a	ENSMUST00000027800.14	m	Different
f269bbea-a467-4528-917c-ca5bcf5fadd8	ENSMUSG00000038768.8	9130409I23Rik	ENSMUST00000036819.6	j	Different
8c842107-a221-4ad7-9d01-fd62bc7dc93b	chr1:181293000			u	Different
058d8c84-4777-4e05-9907-8e55808c3c8e	chr1:182019000		ENSMUST00000111025.7	x	Different
5b65d723-9fa1-4a41-b054-88e4bf3b168c	chr1:182255000			u	Different
976e2522-5708-4e95-947a-6b8e84fd431b	ENSMUSG00000026510.10	Trp53bp2	ENSMUST00000117245.1	j	Different
cdcde864-98a6-4ded-bf8f-a4bc51db61a2	ENSMUSG00000038576.15	Susd4	ENSMUST00000153348.7	j	Different
68267d9c-8cba-4399-ba01-595778c2c742	ENSMUSG00000042901.10	Aida	ENSMUST00000109166.7	j	Different
4530bc0b-c3b2-4ecf-bf8b-a965aaab7309	ENSMUSG00000042901.10	Aida	ENSMUST00000109166.7	j	Different
bb29efe1-cd4b-488c-a39e-77d5d2111b43	ENSMUSG00000039384.8	Dusp10	ENSMUST00000048655.7	j	Different
44e4abb5-72fc-4688-b367-5bfcfa0f0bc6	chr1:184731000	Gm34342	ENSMUST00000192139.1	j	Different
7b502dfb-96b2-4146-a0a6-a7b48bb87aa8	chr1:184811000			u	Different
9ce58dea-8e16-46e8-aa24-126b364a6760	chr1:184846000		ENSMUST00000161821.3	x	Different
979cc6d5-06f2-4e54-b577-7d830ee95271	chr1:184852000			u	Different
6decf82d-9c7a-4829-88b0-e592041f8cb7	ENSMUSG00000039318.12	Rab3gap2	ENSMUST00000069652.7	j	Different
fcaca2a8-534d-494f-85f6-194c127b0f43	ENSMUSG00000039318.12	Rab3gap2	ENSMUST00000069652.7	j	Different
bede6fbe-0119-42c0-9ce2-3d8b0f1a745c	ENSMUSG00000026617.16	Bpnt1	ENSMUST00000210277.1	j	Different
f038dafc-128e-47ae-92bd-4033bb4cc9e8	ENSMUSG00000026615.14	Eprs	ENSMUST00000046514.12	j	Different
2b3f948c-4ec1-4a6c-9184-bdfd7be96573	ENSMUSG00000026615.14	Eprs	ENSMUST00000046514.12	m	Different
ca07eee6-f239-4611-8d23-55c4e4570e80	ENSMUSG00000026614.7	Slc30a10	ENSMUST00000061093.6	j	Different
937202f3-90c8-48a4-b403-455258525285	chr1:186587000			u	Different
d012f9bc-2464-4b09-9623-1e55bed1e17a	chr1:186587000			u	Different
8094981a-c52c-4faf-8f01-c9eeb2a9eae9	chr1:186749000	A430105J06Rik	ENSMUST00000180869.1	j	Different
971a4e6d-9cd3-4fb1-aab4-6385eabe3944	ENSMUSG00000026610.13	Esrrg	ENSMUST00000110938.1	j	Different
d409ee33-3233-4657-a0ac-40e6bb0662fa	chr1:189921000		ENSMUST00000027897.7	x	Different
87d8c665-8939-4d8a-ae68-c01c1965751f	chr1:190059000		ENSMUST00000175916.7	x	Different
433c62c3-54e5-4a6a-8f9c-ce58e5fb2b20	ENSMUSG00000026634.16	Angel2	ENSMUST00000027947.12	j	Different
31505e40-e3fc-4848-8a07-143c76176d6f	ENSMUSG00000026634.16	Angel2	ENSMUST00000027947.12	j	Different
02c07cd4-0c82-4670-a1a7-7c72bc146559	ENSMUSG00000026634.16	Angel2	ENSMUST00000027947.12	j	Different
c90bbf50-115c-45d9-b4a9-1792f0d06191	ENSMUSG00000026634.16	Angel2	ENSMUST00000027947.12	j	Different
22013797-4b8d-4a77-8daa-dadcbd3f46f1	ENSMUSG00000026634.16	Angel2	ENSMUST00000027947.12	j	Different
c1f2127d-6fd3-46b9-8d07-b998de2ec2ea	ENSMUSG00000026630.9	Batf3	ENSMUST00000193771.5	j	Different
c0485dda-e1bd-43e4-aa1d-7f7b73e90c10	ENSMUSG00000026630.9	Batf3	ENSMUST00000193771.5	j	Different
82555fc0-b328-4acb-840b-c035c93a607f	ENSMUSG00000026627.7	Pacc1	ENSMUST00000027940.5	j	Different
6df7102f-4510-464d-9f40-01c80bc19a73	ENSMUSG00000037461.10	Ints7	ENSMUST00000045450.6	m	Different
7700280e-6d7f-45e9-8151-f533bbdba2f7	ENSMUSG00000026623.16	Lpgat1	ENSMUST00000110855.7	j	Different
9c9422da-1c7f-4d27-8b59-5d3d668e5476	ENSMUSG00000026623.16	Lpgat1	ENSMUST00000110855.7	j	Different
4d67ae89-5390-40cd-8c4f-67ba4b70427c	ENSMUSG00000049353.17	Rd3	ENSMUST00000180463.2	j	Different
dbe1b530-50bd-4f6a-a837-5acf503fad96	ENSMUSG00000097316.2	Gm10516	ENSMUST00000180598.2	j	Different
9afe2d11-2920-4be6-b130-4e6474f0251c	chr1:192770000		ENSMUST00000044190.11	x	Different
faba15b5-62fd-4dd0-8b77-d61c46a3d06d	chr1:193207000	Lamb3	ENSMUST00000194677.5	j	Different
489b7e26-f978-43e8-ad46-1bc51ef95621	ENSMUSG00000026639.18	Lamb3	ENSMUST00000194677.5	j	Different
c5410260-2536-44a2-b9be-9958a5dba1fb	ENSMUSG00000026639.18	Lamb3	ENSMUST00000194677.5	j	Different
503bbe14-2e4c-46bd-8e76-5fb8e4e7b62d	chr1:194962000		ENSMUST00000180780.2	i	Different
6ce1ba88-458a-47fd-ae67-c661c1abe1a3	chr1:195241000			u	Different
73d87576-f619-40b3-b67c-b7caf977c5fc	ENSMUSG00000025902.13	Sox17	ENSMUST00000027035.9	j	Different
db58a024-3d20-480f-b2ce-ddb2ddca3b24	ENSMUSG00000025902.13	Sox17	ENSMUST00000027035.9	j	Different
5a8c11a6-fa05-461f-886f-01ed0281b139	ENSMUSG00000025902.13	Sox17	ENSMUST00000027035.9	j	Different
01ca4e79-b04e-4fce-a618-fc9d3f40df4c	ENSMUSG00000033845.13	Mrpl15	ENSMUST00000156816.6	j	Different
7da08720-be01-4299-b335-466a58138ed8	ENSMUSG00000033845.13	Mrpl15	ENSMUST00000156816.6	j	Different
8c39ebee-cfee-470a-b481-c29968e61b92	chr1:4857000		ENSMUST00000155020.1	i	Different
b9dcc177-b4d4-4aa4-986d-1003b0a1cac7	chr1:6206000	4732440D04Rik	ENSMUST00000159618.1	j	Different
74f36406-657e-4179-a74a-9eb2eb4f96ae	chr1:7088000			u	Different
2c5df1c7-cf52-45ba-b553-b737d040b2f2	chr1:9547000		ENSMUST00000144177.7	x	Different
c50167a6-d4fb-418a-9420-53abe500d8f8	ENSMUSG00000079671.8	2610203C22Rik	ENSMUST00000115480.7	j	Different
97fc3a53-1e9f-4f2b-b367-e66790426317	ENSMUSG00000098234.7	Snhg6	ENSMUST00000182580.7	j	Different
920ded55-3a78-441a-92e8-dfe6ae71a77e	ENSMUSG00000098234.7	Snhg6	ENSMUST00000182580.7	j	Different
7163edac-14dd-431a-a264-882128fc9fe2	ENSMUSG00000025917.9	Cops5	ENSMUST00000027050.9	m	Different
3a036d82-dd00-4448-ad0d-e5277e5e6036	ENSMUSG00000025917.9	Cops5	ENSMUST00000027050.9	j	Different
e597a357-81f0-474b-b916-957dc3cdba53	ENSMUSG00000025917.9	Cops5	ENSMUST00000027050.9	j	Different
fc52488d-c1f4-4bbd-b391-38ae58cc21c2	ENSMUSG00000067851.11	Arfgef1	ENSMUST00000088615.10	j	Different
a4797a4a-4736-4d2c-83b3-8860568506b9	ENSMUSG00000005886.14	Ncoa2	ENSMUST00000006037.12	j	Different
55739170-2c15-4841-8800-643887f6eca5	ENSMUSG00000025935.10	Tram1	ENSMUST00000027068.10	j	Different
ebf48c70-84e1-4f37-bdbf-9756ad309e3a	ENSMUSG00000025935.10	Tram1	ENSMUST00000027068.10	j	Different
1d160c4f-0653-4f25-af00-ff9797f79b09	ENSMUSG00000025935.10	Tram1	ENSMUST00000027068.10	j	Different
e4656196-b94a-414d-b080-dabc416a4e21	ENSMUSG00000025937.6	Lactb2	ENSMUST00000027071.6	j	Different
fe18e44f-b280-4407-aa02-c11108f4064d	ENSMUSG00000025937.6	Lactb2	ENSMUST00000027071.6	j	Different
faa61982-98c3-441e-a6fb-da7e71ae9cf3	ENSMUSG00000025937.6	Lactb2	ENSMUST00000027071.6	j	Different
b1fc178d-29c5-4265-b86c-8fac100b7a96	ENSMUSG00000025937.6	Lactb2	ENSMUST00000027071.6	j	Different
3dd62824-fd0e-4198-af59-fa9df19688ab	ENSMUSG00000025937.6	Lactb2	ENSMUST00000027071.6	j	Different
9713134f-29c4-45e5-8180-115eb9565f2d	ENSMUSG00000025937.6	Lactb2	ENSMUST00000027071.6	j	Different
6c3889f1-60ee-4764-94ea-23c94b1be64f	ENSMUSG00000025937.6	Lactb2	ENSMUST00000027071.6	j	Different
42e7bad2-2959-4d6e-a7dd-b51a48c03767	ENSMUSG00000025937.6	Lactb2	ENSMUST00000027071.6	j	Different
e2d83c30-fc07-4e47-9bb4-88ffcd0be803	ENSMUSG00000025932.14	Eya1	ENSMUST00000168081.8	j	Different
4035eed4-a0c1-45af-8b41-167261af736e	ENSMUSG00000025932.14	Eya1	ENSMUST00000168081.8	j	Different
5f0a8957-3639-4c44-9061-42584f61384f	chr1:15607000		ENSMUST00000175681.2	i	Different
76991be4-7807-44c9-b457-3037333e98d6	chr1:15804000		ENSMUST00000188371.6	x	Different
71b2d1ce-4d3c-435f-824f-a1a3e4086e04	ENSMUSG00000043716.13	Rpl7	ENSMUST00000058437.13	j	Different
68750372-f399-4885-8a7d-4c0af3bf53e6	ENSMUSG00000043716.13	Rpl7	ENSMUST00000058437.13	j	Different
08cf9a2b-8ae0-4b3c-b81f-b050f4378c58	ENSMUSG00000043716.13	Rpl7	ENSMUST00000058437.13	j	Different
2bb16aa9-02f5-4493-9666-0429d801e467	chr1:16101000	Rpl7	ENSMUST00000058437.13	m	Different
6fb81ffa-7436-4437-af66-1d14f963c67a	chr1:16104000	Rpl7	ENSMUST00000058437.13	o	Different
6cb62bca-3a49-4a89-84b6-8e4252aba90a	ENSMUSG00000025920.19	Stau2	ENSMUST00000054668.12	j	Different
1bc5b4d0-b207-4564-9eb9-430421ec047c	ENSMUSG00000025920.19	Stau2	ENSMUST00000054668.12	j	Different
684a33e1-f2cd-40b0-9f62-f0587b88efd7	chr1:16569000	Ube2w	ENSMUST00000117146.8	o	Different
66f4026a-2fbc-4ed9-afc2-83f897e34278	ENSMUSG00000025939.18	Ube2w	ENSMUST00000182554.8	j	Different
7a742906-6655-4f9c-998b-66190de67f48	ENSMUSG00000025939.18	Ube2w	ENSMUST00000182554.8	j	Different
5a3fbfe7-ebf9-43e0-bba9-033ddb419cfe	ENSMUSG00000025939.18	Ube2w	ENSMUST00000182554.8	j	Different
1a4ffb27-69e2-4802-912e-2eabab5b946d	chr1:16621000			u	Different
e976a1d1-93ad-48e2-b044-53a6bcb42fdb	ENSMUSG00000079658.9	Eloc	ENSMUST00000185771.6	j	Different
67b69f03-8654-4671-8400-b0d7c86edc69	ENSMUSG00000079658.9	Eloc	ENSMUST00000185771.6	j	Different
f1e523c0-8c0b-46db-aea0-4cf8fcd56b36	ENSMUSG00000042686.5	Jph1	ENSMUST00000038382.4	j	Different
b471920f-284a-4641-85f8-698bd1132680	ENSMUSG00000042686.5	Jph1	ENSMUST00000038382.4	j	Different
74749ab4-fffe-452d-aab1-747a95ceecd4	ENSMUSG00000042686.5	Jph1	ENSMUST00000038382.4	j	Different
0fa94e43-25ba-40fa-89f5-2bbc9b6d3275	ENSMUSG00000042686.5	Jph1	ENSMUST00000038382.4	j	Different
37e78f74-1943-4c07-ab84-dc7b5d1f6513	ENSMUSG00000043760.16	Pkhd1	ENSMUST00000088448.11	j	Different
85f28e2c-04fe-4c7e-a19d-25b2b1bdfb33	ENSMUSG00000025936.15	Gm4956	ENSMUST00000082032.12	j	Different
23b90e90-73f4-4359-a9b8-aacb2d0f24be	ENSMUSG00000025936.15	Gm4956	ENSMUST00000082032.12	j	Different
d5a20d4e-bc50-4a1f-a0b7-955581153ee8	ENSMUSG00000025936.15	Gm4956	ENSMUST00000082032.12	j	Different
a984b506-4484-4f8e-b6cd-2c5bb3662e10	ENSMUSG00000025936.15	Gm4956	ENSMUST00000082032.12	j	Different
4c03a875-5a36-4ab2-972f-b9628a2a71fa	ENSMUSG00000025936.15	Gm4956	ENSMUST00000082032.12	j	Different
84d3b341-056c-4540-89af-52da2e317484	ENSMUSG00000025936.15	Gm4956	ENSMUST00000082032.12	j	Different
bb231e92-a37b-466e-8c44-46f64fad0c39	ENSMUSG00000025936.15	Gm4956	ENSMUST00000082032.12	j	Different
87a40fee-0aca-4417-b2ee-84e800f7e6d0	ENSMUSG00000025936.15	Gm4956	ENSMUST00000082032.12	j	Different
2139dc35-2649-478c-84c4-345874ffb7eb	ENSMUSG00000025936.15	Gm4956	ENSMUST00000082032.12	j	Different
02a0f0a6-3955-48ad-8ad9-1b5a0e4eb896	ENSMUSG00000025936.15	Gm4956	ENSMUST00000082032.12	j	Different
0230db0e-b693-43a0-bab7-d8c0cad5a232	ENSMUSG00000025936.15	Gm4956	ENSMUST00000082032.12	j	Different
666c0c61-a172-48ff-88bc-ec76f2d8f1bb	chr1:23230000	Gm29506	ENSMUST00000191045.1	j	Different
a471141f-1dee-43ef-a52f-97769411ce91	chr1:23105000		ENSMUST00000191045.1	i	Different
c9338b04-0579-4b3b-812d-e94286591829	ENSMUSG00000026158.11	Ogfrl1	ENSMUST00000188677.1	j	Different
a5ca7276-1fbb-44b8-89f5-83c277ee3292	ENSMUSG00000026155.13	Smap1	ENSMUST00000149737.7	j	Different
e0a28305-87e4-4ce5-9d50-41a2e5a9143e	ENSMUSG00000026154.4	Sdhaf4	ENSMUST00000027338.3	j	Different
c305a9e2-6dfe-4352-a317-4acc94f17ad1	ENSMUSG00000026153.15	Fam135a	ENSMUST00000187369.6	j	Different
4ab1466d-d29d-4072-a94e-31c193338eef	ENSMUSG00000026153.15	Fam135a	ENSMUST00000187369.6	j	Different
aff4cad3-16eb-413d-b394-1851c2309f20	ENSMUSG00000026153.15	Fam135a	ENSMUST00000187369.6	j	Different
28fb01bb-26ff-45d2-a714-fba4ccdccaf5	ENSMUSG00000026153.15	Fam135a	ENSMUST00000187369.6	j	Different
cdfa0fb2-5edf-44bd-a045-ba146a7b10ad	chr1:24613000	Gm10925	ENSMUST00000189941.1	o	Different
52b3b114-a835-4445-b0c8-7cc911e4db29	chr1:24615000	Gm28661	ENSMUST00000188231.1	o	Different
4c3d3893-2ed4-44c2-bc7d-26aed823846b	chr1:24615000	Gm29216	ENSMUST00000187117.1	o	Different
9449e7d7-7292-4b2d-8ffd-7e428fb9aa6a	chr1:24678000		ENSMUST00000191471.6	x	Different
18e6db86-279e-4e58-b9cf-63eb433b8883	ENSMUSG00000048874.15	Phf3	ENSMUST00000186733.6	j	Different
3e31c956-846a-4316-bbee-7c9fead52515	ENSMUSG00000048874.15	Phf3	ENSMUST00000186733.6	j	Different
fc03517c-72c3-4f9b-aace-903378d20cb6	ENSMUSG00000048874.15	Phf3	ENSMUST00000186733.6	j	Different
ef0b450e-91af-4ce8-b6f2-44673ebb840d	ENSMUSG00000048874.15	Phf3	ENSMUST00000186733.6	j	Different
f0f5c029-26aa-47d6-a170-d93742fd86e7	ENSMUSG00000026064.16	Ptp4a1	ENSMUST00000232841.1	j	Different
7bd7b838-57f4-495b-955d-3faae90b3e69	ENSMUSG00000026064.16	Ptp4a1	ENSMUST00000232841.1	j	Different
a2da0212-ebf7-4813-b125-5bd0f64738eb	ENSMUSG00000026064.16	Ptp4a1	ENSMUST00000232841.1	j	Different
fcee31c2-52b9-418f-a2a1-4e7c72c353ce	chr1:31055000	4931428L18Rik	ENSMUST00000188605.1	j	Different
a9f97294-8cfc-41af-8948-e02f06067b28	chr1:31063000	4931428L18Rik	ENSMUST00000188605.1	j	Different
fd003366-34ff-4709-b64b-45675bbb3524	ENSMUSG00000026134.11	Prim2	ENSMUST00000027312.10	j	Different
682cb8c3-1615-4a1f-84e2-f6b9c6547727	ENSMUSG00000042215.8	Bag2	ENSMUST00000044691.8	j	Different
6bc15f15-5334-4426-9c96-da01e8cba47c	ENSMUSG00000042197.13	Zfp451	ENSMUST00000019861.12	j	Different
b388584c-99d5-44bc-bae3-a26338e63356	ENSMUSG00000042197.13	Zfp451	ENSMUST00000019861.12	j	Different
1c71f443-b9e8-4ee7-85e6-ac87d0a4304c	ENSMUSG00000042197.13	Zfp451	ENSMUST00000019861.12	j	Different
042e547a-00f8-4ecd-b8db-0abce1a5b3a9	chr1:33906000		ENSMUST00000062289.10	i	Different
0919c0c3-3d09-4cc7-9905-027fa5bf0b81	chr1:34459000			u	Different
0e359aa4-dff0-47d3-b3eb-503e8a6b71c6	ENSMUSG00000100280.2	Gm28417	ENSMUST00000185218.1	j	Different
2a0e51cb-6fb4-4f6e-a45b-f52c087a857f	ENSMUSG00000100280.2	Gm28417	ENSMUST00000185218.1	j	Different
1e4eb629-cf5e-4a94-88f6-88d986618938	chr1:36067000		ENSMUST00000088174.3	x	Different
0008e183-14cf-48b4-abe3-f0d652be5f9b	chr1:36092000		ENSMUST00000088174.3	i	Different
81b25309-cecb-4a7f-be42-90220689cade	chr1:36092000		ENSMUST00000088174.3	i	Different
e6ad016b-bb22-48e6-a94f-0fb5a15b101b	ENSMUSG00000037470.14	Uggt1	ENSMUST00000046875.13	j	Different
5af32554-68e3-47a1-8593-1afa47b1b44b	ENSMUSG00000037470.14	Uggt1	ENSMUST00000046875.13	j	Different
e92e3a33-9e6b-44a8-ae7f-b418d49f7164	ENSMUSG00000047180.8	Neurl3	ENSMUST00000056946.7	j	Different
63b10a3e-db6a-4677-b867-d80818ad8b0d	ENSMUSG00000047180.8	Neurl3	ENSMUST00000056946.7	j	Different
5f2effff-366e-4d62-9102-3e81b64c8687	ENSMUSG00000047180.8	Neurl3	ENSMUST00000056946.7	m	Different
55b8ff86-b48d-496d-84aa-8436827a348e	ENSMUSG00000010453.12	Kansl3	ENSMUST00000188961.6	j	Different
a63580d9-3027-459e-bd40-a4c670f39a9f	ENSMUSG00000010453.12	Kansl3	ENSMUST00000188961.6	j	Different
e798c539-825c-4534-a6b8-019613a71f2d	ENSMUSG00000010453.12	Kansl3	ENSMUST00000188961.6	j	Different
8bedb458-d8be-4ae3-af46-c1ea55bc5c60	ENSMUSG00000010453.12	Kansl3	ENSMUST00000188961.6	j	Different
7ea3bf70-bb18-4728-9d41-369318e60fc0	ENSMUSG00000010453.12	Kansl3	ENSMUST00000188961.6	j	Different
669153bb-aaa9-43d8-b3ae-0652b41c7bee	ENSMUSG00000010453.12	Kansl3	ENSMUST00000188961.6	j	Different
872dfbdb-a881-45ba-90b2-fb09accef619	ENSMUSG00000001143.13	Lman2l	ENSMUST00000115011.7	j	Different
9aee1a6a-72cc-46c5-aedb-f807e5b2f06d	chr1:36528000	Ankrd23	ENSMUST00000193083.5	o	Different
a665cd3a-fe1b-433c-aca4-3bbe9b75234e	ENSMUSG00000067653.12	Ankrd23	ENSMUST00000193083.5	j	Different
0295b5fb-0238-433f-916e-0e155b871731	ENSMUSG00000067653.12	Ankrd23	ENSMUST00000193083.5	j	Different
d44a40a4-663e-4986-b0d6-f2905067404b	ENSMUSG00000067653.12	Ankrd23	ENSMUST00000193083.5	j	Different
ecd74afb-e333-43c9-bc3c-82800eef8246	ENSMUSG00000067653.12	Ankrd23	ENSMUST00000193083.5	j	Different
c224550f-7660-42aa-affc-08b4465b5cea	ENSMUSG00000067653.12	Ankrd23	ENSMUST00000193083.5	j	Different
89ee25a9-ac05-41d4-b4cf-3249adbdadd0	ENSMUSG00000109510.1	Ankrd23	ENSMUST00000193083.5	m	Different
32e780bc-e68f-4077-917e-732780fffcdc	ENSMUSG00000067653.12	Ankrd23	ENSMUST00000193083.5	j	Different
407bdc01-4d95-440e-b436-8d08760d475e	ENSMUSG00000067653.12	Ankrd23	ENSMUST00000193083.5	j	Different
447d77d6-8dc4-4b6a-b6da-3555e83fd648	ENSMUSG00000079610.9	Ankrd39	ENSMUST00000207843.1	j	Different
ddeb2ec9-bf0f-481c-8c18-45013bb26e7a	ENSMUSG00000026121.13	Sema4c	ENSMUST00000191642.5	j	Different
bba3e06d-20a7-466b-ba7e-e4cc50052201	ENSMUSG00000037351.9	Actr1b	ENSMUST00000043951.9	j	Different
0c2ec41d-bfed-4e13-a333-d6326452bdef	ENSMUSG00000037351.9	Actr1b	ENSMUST00000043951.9	m	Different
0777f1ac-fee9-4fa6-ae0b-a649e6aae2c9	ENSMUSG00000037351.9	Actr1b	ENSMUST00000043951.9	m	Different
3f511ca1-a361-4f0b-a3af-3c099832b493	chr1:36781000		ENSMUST00000027291.6	x	Different
ae51ed48-555d-42ec-a529-7650a3ac2f84	ENSMUSG00000026116.11	Tmem131	ENSMUST00000194563.5	j	Different
2853621f-b904-4791-abdd-8e18e1af5bc1	ENSMUSG00000026116.11	Tmem131	ENSMUST00000194563.5	j	Different
0ddb0ed5-9e96-4d33-9fe9-7457af69f0b9	ENSMUSG00000026116.11	Tmem131	ENSMUST00000194563.5	j	Different
718d45db-9998-47d6-b2b9-02cdd1e90075	ENSMUSG00000026116.11	Tmem131	ENSMUST00000194563.5	j	Different
d46df24c-17da-4ef5-9757-02e125ab6fb0	chr1:37038000		ENSMUST00000117172.8	i	Different
6238ccf9-c409-4d1e-8cab-481c14ec092e	chr1:37417000	Coa5	ENSMUST00000027286.6	j	Different
124775aa-4c0b-4043-b5b3-05a99523805b	ENSMUSG00000026112.7	Coa5	ENSMUST00000027286.6	j	Different
d67d7b36-3a3b-4a9d-9ae5-a4a9ba29968c	ENSMUSG00000026090.16	2010300C02Rik	ENSMUST00000162875.7	j	Different
7edf0e1b-a0d0-4b31-a3e3-4debfb518b36	ENSMUSG00000026090.16	2010300C02Rik	ENSMUST00000162875.7	j	Different
112362fc-ff7b-4fe3-87a2-58d6f8e1a2c8	ENSMUSG00000060771.15	Tsga10	ENSMUST00000041815.14	j	Different
ac3573a3-26a4-4a83-865a-0966ad012484	ENSMUSG00000060771.15	Tsga10	ENSMUST00000041815.14	j	Different
e4ef4f3e-8a3b-4e1d-b96f-eb6e066677c7	ENSMUSG00000026088.15	Mitd1	ENSMUST00000139725.7	m	Different
993bddf5-685b-487d-b96d-55ce270ebf23	ENSMUSG00000026088.15	Mitd1	ENSMUST00000139725.7	j	Different
3aa871ed-e008-4160-89cf-da472bc2858f	ENSMUSG00000026088.15	Mitd1	ENSMUST00000139725.7	j	Different
813e5d24-f481-4d72-8971-dc75f4ca6336	chr1:37983000	Txndc9	ENSMUST00000162031.7	o	Different
c759658e-6023-4887-9a7a-20c0d56f9864	ENSMUSG00000058407.12	Txndc9	ENSMUST00000162031.7	j	Different
b35ef369-a8f1-40ac-b8df-af20a1e47241	ENSMUSG00000058407.12	Txndc9	ENSMUST00000162031.7	j	Different
c1ce67ab-cb71-4707-ab24-b9786141f2df	ENSMUSG00000058407.12	Txndc9	ENSMUST00000162031.7	j	Different
778c44ec-f7ac-4485-b613-a3646ed60243	ENSMUSG00000058407.12	Txndc9	ENSMUST00000162031.7	j	Different
b7482372-6eb4-4e03-ac2d-f3347be39d2b	ENSMUSG00000026082.11	Rev1	ENSMUST00000027251.11	j	Different
2f2ab956-a635-4d73-8811-2416815c6788	ENSMUSG00000026082.11	Rev1	ENSMUST00000027251.11	j	Different
e00a3b77-5a44-4c70-9a56-2dfae9d6a9dc	ENSMUSG00000026082.11	Rev1	ENSMUST00000027251.11	j	Different
62bdd379-7292-4498-a143-ce3ca4134472	ENSMUSG00000037138.18	Aff3	ENSMUST00000039827.13	j	Different
b8a1bde3-7763-4b92-a6a4-da509ad5edd6	ENSMUSG00000037138.18	Aff3	ENSMUST00000039827.13	j	Different
5d27de8b-3821-470f-b3dc-6a2c5414fb3a	ENSMUSG00000037138.18	Aff3	ENSMUST00000039827.13	j	Different
30198e7f-aae1-448b-95d1-c3349c6c1bf3	chr1:39104000			u	Different
ef96162f-90bd-421a-86e7-a309eb8bc633	ENSMUSG00000048234.13	Rnf149	ENSMUST00000062525.10	j	Different
9dd347fe-79f1-4b5f-902a-0e984d257b4f	ENSMUSG00000048234.13	Rnf149	ENSMUST00000062525.10	j	Different
8af6fe86-5f18-4362-8357-0514ded8bd92	ENSMUSG00000048234.13	Rnf149	ENSMUST00000062525.10	j	Different
4bd0c315-3a46-42ea-aa66-1bb807481725	ENSMUSG00000048234.13	Rnf149	ENSMUST00000062525.10	j	Different
70fe139d-1d3b-4cca-a962-6a9661107156	chr1:39589000			u	Different
1b30d8c3-40b8-475e-8281-8fa8c8a2004e	chr1:39804000	Gm3646	ENSMUST00000171319.3	j	Different
52daf475-e0ff-4ce4-997e-83694f28ca9f	chr1:40070000			u	Different
62f869af-aa65-4201-a4e6-14287f4690c9	chr1:40680000		ENSMUST00000027231.12	x	Different
f452745c-376f-4960-814d-6f746daa0609	chr1:40680000		ENSMUST00000027231.12	x	Different
e3079993-557d-4f38-8d7b-307de0233e9b	ENSMUSG00000041945.12	Mfsd9	ENSMUST00000131390.7	j	Different
a95c9ee5-5fbe-4eee-a72f-699f1802edcc	ENSMUSG00000070939.9	Tgfbrap1	ENSMUST00000095014.7	j	Different
f057272c-a516-4237-8d20-d0911bcec71c	ENSMUSG00000008136.14	Fhl2	ENSMUST00000008280.13	j	Different
6335f34b-cd8b-4560-bd7b-f7eb3bb3b7fb	ENSMUSG00000008136.14	Fhl2	ENSMUST00000008280.13	j	Different
fcba8c53-af70-4018-a263-981faf01c4f8	ENSMUSG00000008136.14	Fhl2	ENSMUST00000008280.13	j	Different
b8179019-deec-4aaf-ad14-efe1e3e93a0f	ENSMUSG00000008136.14	Fhl2	ENSMUST00000008280.13	j	Different
8c863111-0d80-4667-9256-c5c1b4e410a3	ENSMUSG00000008136.14	Fhl2	ENSMUST00000008280.13	j	Different
70fedb32-1c61-4799-8b1a-b9405dc774a7	ENSMUSG00000008136.14	Fhl2	ENSMUST00000008280.13	j	Different
67c984e3-61b5-4265-860f-cef28e0e1680	ENSMUSG00000008136.14	Fhl2	ENSMUST00000008280.13	j	Different
9e9b54da-9a34-46ed-95a1-216aa0fbc8f9	ENSMUSG00000008136.14	Fhl2	ENSMUST00000008280.13	j	Different
a5854554-3766-4930-9ad7-3af294e7d403	chr1:43445000		ENSMUST00000187435.6	i	Different
c6961d79-2506-492d-a676-fb3f09a35792	ENSMUSG00000057363.12	Uxs1	ENSMUST00000126008.7	j	Different
4153f5f6-da2a-4146-ab5e-52977714f0cd	chr1:43932000		ENSMUST00000185579.6	x	Different
cbc24c77-2567-43aa-901c-b7616b8cc56d	chr1:43932000		ENSMUST00000185579.6	x	Different
a9bfc1b6-a8ef-44bd-a3ee-b5b17c0eb814	ENSMUSG00000047343.4	Mettl21c	ENSMUST00000061421.3	j	Different
98fe40c1-962b-4abb-8eaa-41718ff27c6c	ENSMUSG00000047343.4	Mettl21c	ENSMUST00000061421.3	j	Different
5d8ac26f-26af-49a5-a311-3723065e2391	ENSMUSG00000047343.4	Mettl21c	ENSMUST00000061421.3	j	Different
20510c46-56fa-43bb-beaa-d92fc94bcf38	ENSMUSG00000047343.4	Mettl21c	ENSMUST00000061421.3	j	Different
a176e1d7-a2ec-450f-b2eb-e6334b132c37	ENSMUSG00000026049.11	Tex30	ENSMUST00000027215.11	j	Different
a8b01148-a3c3-48ed-a94b-bf8034f3cca2	ENSMUSG00000026042.16	Col5a2	ENSMUST00000086430.4	m	Different
2a8dfa2e-88d2-47d2-ac2c-b51ad880f80e	ENSMUSG00000026042.16	Col5a2	ENSMUST00000086430.4	j	Different
b055ec4f-dac9-44e2-a2f2-4b8e34fb9f94	chr1:45826000		ENSMUST00000191371.1	y	Different
a77540f7-f599-4236-863c-0e83f44d3ae7	ENSMUSG00000025993.10	Slc40a1	ENSMUST00000027137.10	j	Different
c41a9b8e-e728-4735-a012-ef127af12586	ENSMUSG00000025993.10	Slc40a1	ENSMUST00000027137.10	j	Different
37e871d9-c6c8-4c96-970a-42807b7909c0	ENSMUSG00000025993.10	Slc40a1	ENSMUST00000027137.10	j	Different
2cce32f7-4c2e-4edc-86dd-28b5e18649e0	chr1:46852000		ENSMUST00000027131.5	i	Different
260d57fc-caf2-4d48-b49a-9458ce71706a	ENSMUSG00000026107.11	Nabp1	ENSMUST00000189542.6	j	Different
fc116f70-f986-4fc7-b08f-7244bf87bd4c	ENSMUSG00000026107.11	Nabp1	ENSMUST00000189542.6	j	Different
700675ff-6d99-453e-b10d-d2b6a7e86e25	ENSMUSG00000026107.11	Nabp1	ENSMUST00000189542.6	j	Different
e22a5ee2-9420-42de-924a-ba28a0a7bbb4	chr1:51507000	Gm17767	ENSMUST00000189410.1	j	Different
b1c0956c-43a5-4a43-aaae-9b015be29bf0	ENSMUSG00000018417.14	Myo1b	ENSMUST00000018561.13	j	Different
00355d0b-cfb4-4290-b99b-021f17c3d1bb	ENSMUSG00000018417.14	Myo1b	ENSMUST00000018561.13	j	Different
768f8309-8ad9-4a49-8675-e4b942ed296b	ENSMUSG00000018417.14	Myo1b	ENSMUST00000018561.13	j	Different
5e9c71f8-e7c9-49ad-9ac4-8fb1dd054d6a	ENSMUSG00000026103.14	Gls	ENSMUST00000114513.8	m	Different
1fe1cca5-0dc0-41e5-9403-f56f9b806e24	ENSMUSG00000026103.14	Gls	ENSMUST00000114513.8	j	Different
3483b82e-7d8d-4e85-b017-18abcfdc9f5f	ENSMUSG00000002881.14	Nab1	ENSMUST00000186764.6	j	Different
6e6abe5b-5a3d-4bd6-828c-f7ff5dec9ab5	ENSMUSG00000002881.14	Nab1	ENSMUST00000186764.6	j	Different
5680e985-2ff4-4f8a-8ae1-4833edc32cbe	ENSMUSG00000041439.15	Mfsd6	ENSMUST00000156876.7	j	Different
96df95e2-2b95-4c26-970e-3d0be731ff81	ENSMUSG00000026102.9	Inpp1	ENSMUST00000027271.8	j	Different
6452af62-4d82-4cde-8157-e3848e5342d1	ENSMUSG00000026102.9	Inpp1	ENSMUST00000027271.8	m	Different
a2715170-6733-42f5-817a-3dd978421519	ENSMUSG00000026098.13	Pms1	ENSMUST00000027267.13	j	Different
709af365-c20e-4cc9-b5fc-813b32a77a13	ENSMUSG00000026098.13	Pms1	ENSMUST00000027267.13	j	Different
4769bd3d-bcf4-401f-889c-177e09fa354e	ENSMUSG00000026095.15	Gm28551	ENSMUST00000144660.2	j	Different
e364af78-e04e-4f72-b679-f50f82cb7af2	ENSMUSG00000026095.15	Gm28551	ENSMUST00000144660.2	j	Different
d6d995b9-2784-49b2-838c-251484be1dad	ENSMUSG00000026094.14	Stk17b	ENSMUST00000027263.13	j	Different
242b553e-e24d-43ae-b3c9-dee177c5da17	ENSMUSG00000026094.14	Stk17b	ENSMUST00000027263.13	m	Different
824790ae-7b51-41b9-ac34-7220a5287cf9	ENSMUSG00000042807.15	Hecw2	ENSMUST00000120904.7	j	Different
19e5a3ec-1fcd-4cc2-b18e-6e77ffb0f11a	ENSMUSG00000041303.7	Gtf3c3	ENSMUST00000041638.7	j	Different
a602f062-4a81-4eb1-b911-110b4a86bd3c	ENSMUSG00000041303.7	Gtf3c3	ENSMUST00000041638.7	j	Different
9f03d691-92e7-4f83-8a63-2a3d01df54a1	ENSMUSG00000052331.14	Ankrd44	ENSMUST00000044359.15	j	Different
ebfb7504-7516-4436-807f-a46630bb4347	ENSMUSG00000025982.13	Sf3b1	ENSMUST00000027127.13	j	Different
baa92d65-cba4-4df6-ac26-ab4a1a0c5128	ENSMUSG00000025982.13	Sf3b1	ENSMUST00000027127.13	j	Different
89e5a98e-e5e3-402b-a91e-b30efeeca32a	ENSMUSG00000025982.13	Sf3b1	ENSMUST00000027127.13	j	Different
5abb2caa-407e-4bea-bd93-6da39c8c1554	ENSMUSG00000025980.14	Sf3b1	ENSMUST00000027127.13	j	Different
3536423e-d3c6-4e1c-bb14-22c72a2485a9	ENSMUSG00000025982.13	Sf3b1	ENSMUST00000027127.13	m	Different
0c3b16e2-8d01-43b1-b920-feac30d32ba8	ENSMUSG00000025980.14	Hspd1	ENSMUST00000027123.14	j	Different
f489b700-f59b-406c-b613-5efb3e1f61c4	ENSMUSG00000025978.14	Rftn2	ENSMUST00000027121.14	j	Different
ade6d213-e2c3-4bf2-b8b1-9b1b48bcaff8	ENSMUSG00000025978.14	Rftn2	ENSMUST00000027121.14	j	Different
fe756400-a725-4b6a-a8d5-e6f37e6650d5	chr1:55405000		ENSMUST00000042986.9	x	Different
5b02b3a7-ca5c-451e-a0dc-1df08e4b0660	chr1:55406000		ENSMUST00000042986.9	x	Different
a2db8bc1-6255-4583-90bc-716f84c9891f	ENSMUSG00000054770.16	Kctd18	ENSMUST00000163061.7	j	Different
716a2eb9-0876-4094-9b88-fc65be068a25	ENSMUSG00000054770.16	Kctd18	ENSMUST00000163061.7	j	Different
2a548ca7-eab3-4bcd-a505-a456fdb2ad23	ENSMUSG00000054770.16	Kctd18	ENSMUST00000163061.7	j	Different
ae7e5dc9-4aa5-45ab-b9db-feb79f36d410	ENSMUSG00000026034.17	Clk1	ENSMUST00000034868.13	m	Different
8d264a5c-2457-4aa8-821f-94e27bd8e0a7	ENSMUSG00000026034.17	Clk1	ENSMUST00000034868.13	j	Different
c17f2bd2-6d15-4547-94d8-69207b930b68	ENSMUSG00000026034.17	Clk1	ENSMUST00000034868.13	m	Different
dac4da1e-4607-4742-8527-7b08d16c78d8	ENSMUSG00000026034.17	Clk1	ENSMUST00000034868.13	m	Different
ae76fcc0-45e3-492a-a6c4-eceae1462851	ENSMUSG00000026034.17	Clk1	ENSMUST00000034868.13	m	Different
4a7b5b2f-ad44-41f5-8eaf-8d48460aed6f	ENSMUSG00000026034.17	Clk1	ENSMUST00000034868.13	j	Different
cb71b206-8f07-4b9e-a663-1a39034d7da1	ENSMUSG00000026034.17	Clk1	ENSMUST00000034868.13	m	Different
e678b95d-ac4e-4bd1-b28d-09e8a8e95662	ENSMUSG00000026035.15	Ppil3	ENSMUST00000117069.7	j	Different
69715f00-430f-42c0-9983-6d9a4ce64321	ENSMUSG00000026035.15	Ppil3	ENSMUST00000117069.7	j	Different
fbedb799-7ffa-4703-8400-069951493645	ENSMUSG00000026035.15	Ppil3	ENSMUST00000117069.7	j	Different
98f38b0d-1638-43d3-867a-73a3049a2fd1	ENSMUSG00000026035.15	Ppil3	ENSMUST00000117069.7	j	Different
684e7974-41f3-47d8-9ff6-3b203bedc642	ENSMUSG00000026035.15	Ppil3	ENSMUST00000117069.7	j	Different
48c6ddea-f5b5-4baf-bcbe-4f222a3b067e	ENSMUSG00000026035.15	Ppil3	ENSMUST00000117069.7	j	Different
431b89da-84d3-433b-a468-72b6fc8da95f	ENSMUSG00000026035.15	Ppil3	ENSMUST00000117069.7	j	Different
41df5e87-cd95-424b-8fe8-813806dd1e98	ENSMUSG00000026037.14	Orc2	ENSMUST00000027198.11	j	Different
853e0200-11a4-4e69-b8e8-e9e2f891ac7c	ENSMUSG00000026037.14	Orc2	ENSMUST00000027198.11	j	Different
12c4f3ca-894e-42a8-b035-5cca33f73c13	ENSMUSG00000047528.13	Flacc1	ENSMUST00000055313.13	j	Different
b94bf883-8197-46b2-ae4d-e1eba663ea8a	ENSMUSG00000047528.13	Flacc1	ENSMUST00000055313.13	j	Different
9324e5c2-eadb-49f7-9e53-ca99d20e6a08	ENSMUSG00000047528.13	Flacc1	ENSMUST00000055313.13	j	Different
01d55fd7-fdac-4e38-a2d9-d738a0baa1b7	ENSMUSG00000047528.13	Flacc1	ENSMUST00000055313.13	j	Different
7ff97506-3a25-445b-abdd-206253ccfc6d	chr1:58885000	Gm28802	ENSMUST00000188624.1	j	Different
4eaf326c-3488-4e2d-8bd3-5411a2c827a4	ENSMUSG00000026028.12	Trak2	ENSMUST00000027186.11	j	Different
7b7eac59-1a7c-4796-99b9-92a9fc187079	ENSMUSG00000026028.12	Trak2	ENSMUST00000027186.11	j	Different
5327c690-8e55-428b-9bbd-53b33134af15	ENSMUSG00000026028.12	Trak2	ENSMUST00000027186.11	j	Different
2bf4fffd-1d4a-45b0-85cc-957e932e0db4	ENSMUSG00000026028.12	Trak2	ENSMUST00000027186.11	m	Different
12a80a9b-6e58-4d52-9302-b1331a56bd52	ENSMUSG00000026028.12	Trak2	ENSMUST00000027186.11	j	Different
0287dbab-e959-4cab-a2c2-d4a5a2d3a454	ENSMUSG00000026028.12	Trak2	ENSMUST00000027186.11	j	Different
b58397d1-edff-4336-b6c8-82e0955530eb	ENSMUSG00000038079.14	Tmem237	ENSMUST00000186794.6	j	Different
861680e1-0a86-4a28-b713-23934ff9c4d5	ENSMUSG00000038079.14	Tmem237	ENSMUST00000186794.6	j	Different
6a5b89f2-7ad0-473f-b9e2-d704d4f737fd	ENSMUSG00000038079.14	Tmem237	ENSMUST00000186794.6	j	Different
5810ac4a-8338-4f13-b5c9-35598e686729	ENSMUSG00000026024.14	Als2	ENSMUST00000027178.12	j	Different
ed4674c2-1bb3-4fbc-a093-f46cfab54596	ENSMUSG00000026024.14	Als2	ENSMUST00000027178.12	j	Different
853cb0a9-bb84-4056-81a1-dd3b2cc66c67	ENSMUSG00000026024.14	Als2	ENSMUST00000027178.12	j	Different
ba734300-169e-46f8-9fec-3f79c1c1c35b	chr1:59515000		ENSMUST00000114243.7	x	Different
9dfd1c4a-a369-4d7b-913b-a738625d3eb5	ENSMUSG00000026021.15	Sumo1	ENSMUST00000091374.8	j	Different
ddc1a2e5-b5be-44b0-9b46-4fda4d849d11	ENSMUSG00000026021.15	Sumo1	ENSMUST00000091374.8	j	Different
8ac61c38-c5d5-4375-8991-61b7f893eda3	ENSMUSG00000026021.15	Sumo1	ENSMUST00000091374.8	j	Different
5e281165-d7d5-4aa9-a96c-0be96efb356b	ENSMUSG00000026021.15	Sumo1	ENSMUST00000091374.8	j	Different
99ae2d4f-bd78-4b5c-962d-021c58450f16	ENSMUSG00000026021.15	Sumo1	ENSMUST00000091374.8	j	Different
0fd6f86a-f8d4-405e-b4b9-7be30d770ae3	chr1:59762000		ENSMUST00000087435.6	x	Different
c0783bfe-6492-4bc5-9422-92aea4474881	ENSMUSG00000026019.15	Wdr12	ENSMUST00000117438.7	j	Different
f82ce3eb-87a0-43e8-b1e0-c88ff6895470	chr1:60179000		ENSMUST00000187195.1	x	Different
5238336b-63d4-4662-a402-7b80186cb749	chr1:60342000		ENSMUST00000114202.7	x	Different
a4aa0e7b-38ad-4f21-9c30-5e57b0b49e2d	ENSMUSG00000026014.15	Raph1	ENSMUST00000090293.10	j	Different
8785ecd3-846e-410a-b014-396e2e1fdb01	ENSMUSG00000026014.15	Raph1	ENSMUST00000090293.10	j	Different
20b145c5-f716-4244-867a-154a265aedb4	ENSMUSG00000026014.15	Raph1	ENSMUST00000090293.10	j	Different
1a3efabe-5f54-4e29-8e9d-a3ad86b26940	ENSMUSG00000026014.15	Raph1	ENSMUST00000090293.10	j	Different
3f9e6c79-809b-4b14-9024-2c9640c2ea24	chr1:62821000	Gm4208	ENSMUST00000189802.1	j	Different
89388f12-c808-4ff5-8a48-269e51877307	ENSMUSG00000025968.16	Ndufs1	ENSMUST00000027111.14	j	Different
461eb4b2-328f-44b8-9cbb-f913bb1bb668	ENSMUSG00000025968.16	Ndufs1	ENSMUST00000027111.14	m	Different
51f7f7a1-87c5-4413-ab32-1ed219b42be0	ENSMUSG00000025968.16	Ndufs1	ENSMUST00000027111.14	j	Different
5d2d4e04-7885-4c0f-a5f1-ad335978e92d	ENSMUSG00000025968.16	Ndufs1	ENSMUST00000027111.14	j	Different
75e57f94-07d1-4a4a-8bd7-1be37abfe1d5	ENSMUSG00000025968.16	Ndufs1	ENSMUST00000027111.14	j	Different
8cae5fd2-0316-466f-8cce-717639911830	ENSMUSG00000025968.16	Ndufs1	ENSMUST00000027111.14	j	Different
9620b284-d1c9-4ec6-aa3c-6f0a50096891	ENSMUSG00000025968.16	Ndufs1	ENSMUST00000027111.14	j	Different
c6c77722-0fa8-4745-a793-93fc8484e44e	ENSMUSG00000025968.16	Ndufs1	ENSMUST00000027111.14	m	Different
ddd2319b-4a4d-4319-8114-841d6291acaa	ENSMUSG00000025968.16	Ndufs1	ENSMUST00000027111.14	j	Different
fec83175-7586-4399-b87e-27b6e6008b1f	ENSMUSG00000025968.16	Ndufs1	ENSMUST00000027111.14	j	Different
d5dc5b75-ff7b-4e23-9515-623c3507a866	ENSMUSG00000025968.16	Ndufs1	ENSMUST00000027111.14	j	Different
a73bd518-0332-4bc7-a514-218cac2d477a	ENSMUSG00000025968.16	Ndufs1	ENSMUST00000027111.14	j	Different
8db698f9-58d2-4520-9ab4-9a7d7a52ca84	ENSMUSG00000025968.16	Ndufs1	ENSMUST00000027111.14	m	Different
7d017637-ced2-4424-97c8-8e44cd3a2a3b	ENSMUSG00000025968.16	Ndufs1	ENSMUST00000027111.14	j	Different
712726fe-50f8-4a91-a81c-cf52dbc0684f	ENSMUSG00000025968.16	Ndufs1	ENSMUST00000027111.14	j	Different
59bd22a1-b4d2-4521-9053-ebde0b87bffc	ENSMUSG00000025968.16	Ndufs1	ENSMUST00000027111.14	j	Different
49ba7fd7-7aad-40fc-94b0-0c8971153512	ENSMUSG00000025968.16	Ndufs1	ENSMUST00000027111.14	j	Different
43f2b516-26ef-47d4-ae50-e2b7be23b0f9	ENSMUSG00000025968.16	Ndufs1	ENSMUST00000027111.14	j	Different
27e23ce8-f1dc-4bce-8f9c-62c01029dd3f	ENSMUSG00000025968.16	Ndufs1	ENSMUST00000027111.14	j	Different
0c7f7b5a-43cb-40af-873d-62f802907bee	ENSMUSG00000025968.16	Ndufs1	ENSMUST00000027111.14	j	Different
ff8a62c0-1a89-4f61-87c4-0753beeed75c	ENSMUSG00000025968.16	Ndufs1	ENSMUST00000027111.14	j	Different
4b43b6e0-684a-4c0c-9dec-5d7f8c6b761e	ENSMUSG00000025968.16	Ndufs1	ENSMUST00000027111.14	j	Different
b0d71112-2983-4453-a2c1-b2675b4d65d7	chr1:64530000		ENSMUST00000185594.6	x	Different
320ef8c4-b041-481e-8278-37da9656f2e2	ENSMUSG00000051344.13	Plekhm3	ENSMUST00000139649.7	j	Different
5807a493-4009-4ee9-9552-c1a17d441780	ENSMUSG00000044816.10	D630023F18Rik	ENSMUST00000050047.3	j	Different
38449191-81fb-4a06-85e3-c865bf1939a1	ENSMUSG00000044816.10	D630023F18Rik	ENSMUST00000050047.3	j	Different
b4afc27b-6b3a-406b-9746-c5f66cae8bc1	ENSMUSG00000044816.10	D630023F18Rik	ENSMUST00000050047.3	j	Different
2aa422a2-4c86-40e4-82cd-e7e7cf95eaf4	ENSMUSG00000025950.16	Idh1	ENSMUST00000097709.10	j	Different
6ec6ba08-6a9b-4dbd-9b57-174606ffb904	ENSMUSG00000025950.16	Idh1	ENSMUST00000097709.10	j	Different
4f6058f4-7040-4c0a-9978-0e04180589d6	ENSMUSG00000025950.16	Idh1	ENSMUST00000097709.10	j	Different
6d9af2c6-a253-435a-8319-8de4828fa829	ENSMUSG00000026004.15	Kansl1l	ENSMUST00000068168.9	j	Different
db542b0c-f410-4edd-b3ae-fef54ff710f5	ENSMUSG00000026004.15	Kansl1l	ENSMUST00000068168.9	j	Different
b0a00f5d-0958-4ea7-91f0-05e86d4b4bac	ENSMUSG00000026004.15	Kansl1l	ENSMUST00000068168.9	j	Different
7e5cf9a5-fe3c-4a1c-b686-abd9f204f943	ENSMUSG00000026004.15	Kansl1l	ENSMUST00000068168.9	j	Different
4cc8d614-f2e1-442c-98d4-c8e0b6d2327f	ENSMUSG00000026004.15	Kansl1l	ENSMUST00000068168.9	j	Different
150c378f-ddc6-41b4-bd5f-af05ed1a9c7f	ENSMUSG00000026004.15	Kansl1l	ENSMUST00000068168.9	j	Different
b7aad05c-193c-434a-8df7-44fe6f5253d6	ENSMUSG00000026004.15	Kansl1l	ENSMUST00000068168.9	j	Different
898e8eb3-db4e-4d01-bdbf-d93a16097042	ENSMUSG00000026004.15	Kansl1l	ENSMUST00000068168.9	j	Different
4703a615-8cd0-425b-b155-3d1702dca237	ENSMUSG00000026004.15	Kansl1l	ENSMUST00000068168.9	j	Different
1be390e3-46c2-4232-9a32-31ea36d52c42	ENSMUSG00000026004.15	Kansl1l	ENSMUST00000068168.9	j	Different
bec6955a-d41b-443a-8676-5b17dafe0f08	ENSMUSG00000026003.5	Acadl	ENSMUST00000027153.5	j	Different
f7c85757-f934-420a-8a05-bcf4d64929e2-1	ENSMUSG00000026003.5	Acadl	ENSMUST00000027153.5	j	Different
4b71346d-9a29-4486-9bff-4af405884ec1	ENSMUSG00000026003.5	Acadl	ENSMUST00000027153.5	j	Different
d0c69194-40cb-438f-80d5-54b0491158f7	ENSMUSG00000026003.5	Acadl	ENSMUST00000027153.5	j	Different
ef2e8da0-8dd3-4698-9026-3f939be9625f	ENSMUSG00000026003.5	Acadl	ENSMUST00000027153.5	j	Different
7b056256-d4b5-4edd-bec6-e801047b74e1	ENSMUSG00000026003.5	Acadl	ENSMUST00000027153.5	j	Different
84bf6532-5c93-4bdb-93f0-0cc0897f66f1	ENSMUSG00000061816.15	Myl1	ENSMUST00000027151.11	j	Different
329405b4-98b6-424a-b217-f14db0dee38e	ENSMUSG00000061816.15	Myl1	ENSMUST00000027151.11	j	Different
3206d3e0-cc83-414e-8bb8-659ce8082905	ENSMUSG00000061816.15	Myl1	ENSMUST00000027151.11	j	Different
5c39cc9a-ac97-4241-b7e3-97586ca2e6c6	ENSMUSG00000061816.15	Myl1	ENSMUST00000027151.11	j	Different
eec67f87-9536-4855-9b35-a3c155f40bab	ENSMUSG00000061816.15	Myl1	ENSMUST00000027151.11	j	Different
b96c5f2f-9060-406f-84b1-48a9db6c67c0	ENSMUSG00000061816.15	Myl1	ENSMUST00000027151.11	j	Different
34fb17c6-a8f2-4cd2-bc98-eed412e25547	ENSMUSG00000061816.15	Myl1	ENSMUST00000027151.11	j	Different
2476db13-91dc-407c-afb6-1bc1b22d5a36	ENSMUSG00000061816.15	Myl1	ENSMUST00000027151.11	j	Different
80fcd291-1f89-4b1e-9f3b-b83a86d770b0	ENSMUSG00000061816.15	Myl1	ENSMUST00000027151.11	j	Different
5874bbf8-dd7a-4ada-a8af-86cc4bb12293	ENSMUSG00000061816.15	Myl1	ENSMUST00000027151.11	j	Different
6fb03283-38b4-4049-b3ff-6ebef468a85c	ENSMUSG00000061816.15	Myl1	ENSMUST00000027151.11	j	Different
82290d90-9b3e-4f50-bd6c-cd76627bb6aa	ENSMUSG00000061816.15	Myl1	ENSMUST00000027151.11	j	Different
8dd06e22-abcd-4cf3-8fdb-db117dcb1b60	ENSMUSG00000061816.15	Myl1	ENSMUST00000027151.11	j	Different
9643be22-d28c-4628-86fb-bcb93220b7bb	ENSMUSG00000061816.15	Myl1	ENSMUST00000027151.11	j	Different
a65d4ace-6d53-432a-8e73-f2edc74b4618	ENSMUSG00000061816.15	Myl1	ENSMUST00000027151.11	j	Different
c1c46064-371a-4060-8449-2274fa7a6344	ENSMUSG00000061816.15	Myl1	ENSMUST00000027151.11	j	Different
c82ac26f-c179-4ad1-ae5a-b29783e5391c	ENSMUSG00000061816.15	Myl1	ENSMUST00000027151.11	j	Different
fce12da3-175e-40f9-a200-526c95c9cc5d	ENSMUSG00000061816.15	Myl1	ENSMUST00000027151.11	j	Different
dcf4e721-8ce7-487f-87f8-b3c426cc2e67	ENSMUSG00000061816.15	Myl1	ENSMUST00000027151.11	j	Different
c254c569-d737-416c-86a0-cde46bd48991	ENSMUSG00000061816.15	Myl1	ENSMUST00000027151.11	j	Different
b9941b82-349f-4bab-b422-7e325cd430ac	ENSMUSG00000061816.15	Myl1	ENSMUST00000027151.11	j	Different
a1db037a-5b31-4594-84d8-e1ea7c61ba81	ENSMUSG00000061816.15	Myl1	ENSMUST00000027151.11	j	Different
9b1c13f4-1291-421a-8e4b-4772bda742e6	ENSMUSG00000061816.15	Myl1	ENSMUST00000027151.11	j	Different
948c41bc-e22b-484b-ae63-f803769780f8	ENSMUSG00000061816.15	Myl1	ENSMUST00000027151.11	j	Different
8d311f9c-571a-49ab-8353-eb2669689878	ENSMUSG00000061816.15	Myl1	ENSMUST00000027151.11	j	Different
77c90eab-9f8d-4dbf-8c05-56274b63e49a	ENSMUSG00000061816.15	Myl1	ENSMUST00000027151.11	j	Different
7172114a-b630-4c1d-be1a-783dfc036f63	ENSMUSG00000061816.15	Myl1	ENSMUST00000027151.11	j	Different
59cff94a-b221-4678-abc3-79e03c9aec57	ENSMUSG00000061816.15	Myl1	ENSMUST00000027151.11	j	Different
555c95f7-d9db-45a3-9a0b-beb7b67ca0ff	ENSMUSG00000061816.15	Myl1	ENSMUST00000027151.11	j	Different
2a7e9992-e7d6-42db-a268-e9c9fcb188b4	ENSMUSG00000061816.15	Myl1	ENSMUST00000027151.11	j	Different
40358d58-0f5b-48a2-845a-8dc48832d712	ENSMUSG00000061816.15	Myl1	ENSMUST00000027151.11	j	Different
447b1c9d-d902-42be-ace1-5e570ade074e	ENSMUSG00000061816.15	Myl1	ENSMUST00000027151.11	j	Different
47b482f6-5657-42ca-94fa-14aed8e81928	ENSMUSG00000061816.15	Myl1	ENSMUST00000027151.11	j	Different
54f72c23-c616-4900-a9ec-eb43423bcd69	ENSMUSG00000061816.15	Myl1	ENSMUST00000027151.11	j	Different
51115787-aafe-4236-8d6f-68596daebd56	ENSMUSG00000061816.15	Myl1	ENSMUST00000027151.11	j	Different
2f81d41e-625d-40df-91a2-d1126e6d591f	ENSMUSG00000061816.15	Myl1	ENSMUST00000027151.11	j	Different
090d9388-7e67-4835-919c-bc1f4318b20a	ENSMUSG00000061816.15	Myl1	ENSMUST00000027151.11	j	Different
14627696-8ba4-450c-9694-76043182174c	ENSMUSG00000061816.15	Myl1	ENSMUST00000027151.11	j	Different
0806937a-090d-4a5e-a923-bf65cbaccdfa	ENSMUSG00000061816.15	Myl1	ENSMUST00000027151.11	j	Different
048e06c7-e77d-4231-b946-8c4c51b045f7	ENSMUSG00000061816.15	Myl1	ENSMUST00000027151.11	j	Different
f943a519-b21c-4a68-908b-147f738339b0	ENSMUSG00000061816.15	Myl1	ENSMUST00000027151.11	j	Different
1e614e06-2c1b-4cc0-ac39-ac00eb55d30a	ENSMUSG00000061816.15	Myl1	ENSMUST00000027151.11	j	Different
d9a82007-c241-4308-8f83-90f7e7182fd2	ENSMUSG00000061816.15	Myl1	ENSMUST00000027151.11	j	Different
e8ce4469-ba57-4019-9f20-f0788fb0ead3	ENSMUSG00000061816.15	Myl1	ENSMUST00000027151.11	j	Different
7b7fab90-14cf-426a-9111-9513af696e2e	ENSMUSG00000061816.15	Myl1	ENSMUST00000027151.11	j	Different
a7c942ed-07fa-4171-aa32-b42bc5fac75f	ENSMUSG00000061816.15	Myl1	ENSMUST00000027151.11	j	Different
ceb9926f-7f78-4821-ac46-4a0f2ad2e8f7	ENSMUSG00000061816.15	Myl1	ENSMUST00000027151.11	j	Different
4dbb02ae-1574-482d-a653-5e5a573f1521	ENSMUSG00000061816.15	Myl1	ENSMUST00000027151.11	j	Different
5e1d548a-f0be-4971-8ea3-9c05b6e76468	ENSMUSG00000061816.15	Myl1	ENSMUST00000027151.11	j	Different
37019bdb-f88c-4f07-a941-2896e7fa2f12	ENSMUSG00000061816.15	Myl1	ENSMUST00000027151.11	j	Different
29585980-1e47-46f2-89ad-9b0e4eb5924b	ENSMUSG00000061816.15	Myl1	ENSMUST00000027151.11	j	Different
16ae57ab-a54f-4504-954f-7595ac8d5852	ENSMUSG00000061816.15	Myl1	ENSMUST00000027151.11	j	Different
9da3f2b3-bff3-4892-a28b-87c5dcb6c9bc	ENSMUSG00000061816.15	Myl1	ENSMUST00000027151.11	j	Different
4d889a37-4b0c-4939-b789-e262b35e1211	ENSMUSG00000061816.15	Myl1	ENSMUST00000027151.11	j	Different
8099f0a5-8575-456d-bdc3-0714ae27be49	ENSMUSG00000061816.15	Myl1	ENSMUST00000027151.11	j	Different
c2d07ca4-0ea5-4cb3-b47c-dc8535f3a046	ENSMUSG00000061816.15	Myl1	ENSMUST00000027151.11	j	Different
dcfff4fb-b65f-4ce1-905e-cb52b233c2a0	ENSMUSG00000061816.15	Myl1	ENSMUST00000027151.11	j	Different
e94c132e-10d8-4757-9b0d-0a5276ab8775	ENSMUSG00000061816.15	Myl1	ENSMUST00000027151.11	j	Different
ef089622-8c4d-4a70-98f4-5a67a10a33e8	ENSMUSG00000061816.15	Myl1	ENSMUST00000027151.11	j	Different
f4c40174-1766-4c66-aa19-d57aba6b8fca	ENSMUSG00000061816.15	Myl1	ENSMUST00000027151.11	j	Different
f6660006-ce28-45bd-bef6-414b9c1a9dd3	ENSMUSG00000061816.15	Myl1	ENSMUST00000027151.11	j	Different
fe282ae2-a74e-4f2a-8be7-5208a560ec86	ENSMUSG00000061816.15	Myl1	ENSMUST00000027151.11	j	Different
e582a7cd-75a1-4d67-be9b-6d600b2b8279	ENSMUSG00000061816.15	Myl1	ENSMUST00000027151.11	j	Different
31f7ca58-d217-4179-9804-71db776897c7	ENSMUSG00000061816.15	Myl1	ENSMUST00000027151.11	j	Different
41f59203-a8a7-4b3b-a1b4-ca37286ace6e	ENSMUSG00000061816.15	Myl1	ENSMUST00000027151.11	j	Different
4eeb1796-542f-49e8-83c7-e6c9a892eb70	ENSMUSG00000061816.15	Myl1	ENSMUST00000027151.11	j	Different
80889492-a2f8-474a-892f-a6b15482443a	ENSMUSG00000061816.15	Myl1	ENSMUST00000027151.11	j	Different
3224add2-a7dc-442a-beb6-ec666aeaf820	ENSMUSG00000061816.15	Myl1	ENSMUST00000027151.11	j	Different
1862d8ed-50eb-4fab-a733-eed1b7fa5c98	ENSMUSG00000061816.15	Myl1	ENSMUST00000027151.11	j	Different
290ae0e3-54d7-4146-9547-2cc18f331252	ENSMUSG00000061816.15	Myl1	ENSMUST00000027151.11	j	Different
0a9e8452-05ed-4139-be0c-30c103dd4d4a	ENSMUSG00000061816.15	Myl1	ENSMUST00000027151.11	j	Different
008c720c-4771-4cf9-b6fe-f1b61c7ca05a	ENSMUSG00000061816.15	Myl1	ENSMUST00000027151.11	j	Different
ff26330c-ecf3-4cee-aa99-f6903eee8da7	ENSMUSG00000061816.15	Myl1	ENSMUST00000027151.11	j	Different
49e2cb4a-23e8-4645-aed8-4457d030bf7e	ENSMUSG00000061816.15	Myl1	ENSMUST00000027151.11	j	Different
63736ae9-2069-4073-a853-24a0dc112724	ENSMUSG00000061816.15	Myl1	ENSMUST00000027151.11	j	Different
69aac498-88b9-41ee-9dc3-f313f60bce27	ENSMUSG00000061816.15	Myl1	ENSMUST00000027151.11	j	Different
8b8b2b77-8ed8-4fca-a8e8-3fed765b87dd	ENSMUSG00000061816.15	Myl1	ENSMUST00000027151.11	j	Different
b37018ea-a7bb-4481-ac47-05b9025e5435	ENSMUSG00000061816.15	Myl1	ENSMUST00000027151.11	j	Different
fc0408ff-512b-49f2-90ab-db92031587b9	ENSMUSG00000061816.15	Myl1	ENSMUST00000027151.11	j	Different
1ea94edc-9cc1-4d4a-80a2-f38ace4f23bd	ENSMUSG00000061816.15	Myl1	ENSMUST00000027151.11	j	Different
27074267-8bfb-4804-b685-870dd3176265	ENSMUSG00000061816.15	Myl1	ENSMUST00000027151.11	j	Different
298ca47f-11a0-4739-adbd-7c5d317d95e8	ENSMUSG00000061816.15	Myl1	ENSMUST00000027151.11	j	Different
147b11ef-c813-4e59-bd4d-31c4481a21f3	ENSMUSG00000061816.15	Myl1	ENSMUST00000027151.11	j	Different
03c19245-92d6-4e16-97e0-77ba8169dece	ENSMUSG00000061816.15	Myl1	ENSMUST00000027151.11	j	Different
0085dbdc-6c8d-4285-be3c-5f88ab7416c0	ENSMUSG00000061816.15	Myl1	ENSMUST00000027151.11	j	Different
ddff1ff3-5c24-4f7c-a46b-abd73b1602b7	ENSMUSG00000026000.16	Lancl1	ENSMUST00000027149.11	j	Different
77f2c5b7-8212-4b53-9d20-e3683121b637	ENSMUSG00000026000.16	Lancl1	ENSMUST00000027149.11	j	Different
5dfbc867-4f17-4679-9809-3692a0e2a672	chr1:67102000			u	Different
d46ab824-43d5-4b14-976a-0127a829c193	ENSMUSG00000026193.15	Fn1	ENSMUST00000055226.12	j	Different
439ccd05-7504-4d65-ab5c-595e9b238c31	chr1:71936000			u	Different
3a14ef19-8fa2-49e0-b5cc-8541eb69b2ab	ENSMUSG00000039395.8	Mreg	ENSMUST00000048860.8	j	Different
48c89a44-324e-4e79-bdd4-cfdebc269474	ENSMUSG00000039395.8	Mreg	ENSMUST00000048860.8	j	Different
71d0de06-3c74-42f9-ad9d-5b744baaa1da	ENSMUSG00000093843.1		ENSMUST00000179876.1	x	Different
b05e9449-3adc-4158-9555-f3741f65bc79	ENSMUSG00000026189.13	Pecr	ENSMUST00000027381.12	j	Different
d1855fb3-75af-41a1-b0e9-962d1ac7b91c	ENSMUSG00000026189.13	Pecr	ENSMUST00000027381.12	j	Different
f4585557-280f-436d-93a1-a0d9e586c90f	ENSMUSG00000026189.13	Pecr	ENSMUST00000027381.12	m	Different
d7c80361-3a42-4a74-b56a-023d8e1bd4a9	ENSMUSG00000026189.13	Pecr	ENSMUST00000027381.12	j	Different
c72a2906-b637-4367-ad0d-02482d347620	ENSMUSG00000026189.13	Pecr	ENSMUST00000027381.12	j	Different
978f65fd-4397-49ca-bf0d-8880930f8b08	ENSMUSG00000026189.13	Pecr	ENSMUST00000027381.12	j	Different
676b7afe-582d-4ffb-8141-afdbdad23ae6	ENSMUSG00000026189.13	Pecr	ENSMUST00000027381.12	j	Different
55738145-0ba6-4f24-85af-0a85bbc7c779	ENSMUSG00000026189.13	Pecr	ENSMUST00000027381.12	j	Different
4fd5734b-3bfc-40eb-8208-27036d499d33	ENSMUSG00000026189.13	Pecr	ENSMUST00000027381.12	j	Different
dc0d8d14-5f80-4644-b86a-b7f985bd83cb	chr1:72286000		ENSMUST00000027380.11	i	Different
c6eab259-603f-4e37-8a89-e9c4995d4619	chr1:72307000			u	Different
6783a869-63c7-443a-9f8c-cd93367573e8	chr1:72427000	2024-03-04	ENSMUST00000047786.5	j	Different
cbf8b41e-9ce6-4796-90b6-0b32af944437	ENSMUSG00000055322.15	Tns1	ENSMUST00000169786.7	j	Different
0823709e-0b78-4c13-a3d9-5aa23c4eb61b	ENSMUSG00000055322.15	Tns1	ENSMUST00000169786.7	j	Different
dbfb2d2a-43c3-497f-8f81-644b0f047435	ENSMUSG00000055322.15	Tns1	ENSMUST00000169786.7	j	Different
cc08fe45-f1f2-4336-a9a0-345499c5d221	ENSMUSG00000055322.15	Tns1	ENSMUST00000169786.7	j	Different
2a039059-c001-4489-962e-3640b5ad68d9	ENSMUSG00000055322.15	Tns1	ENSMUST00000169786.7	j	Different
14b103af-3970-4e25-9411-9599419a1f6d	ENSMUSG00000055322.15	Tns1	ENSMUST00000169786.7	j	Different
7650e85a-0225-4b10-903e-73333737f9b1	ENSMUSG00000055322.15	Tns1	ENSMUST00000169786.7	j	Different
1a5e7255-4482-4c0e-8e67-90878632ef00	ENSMUSG00000055322.15	Tns1	ENSMUST00000169786.7	j	Different
d8a97470-04c2-47c2-b786-3e4d3dae6572	ENSMUSG00000055322.15	Tns1	ENSMUST00000169786.7	j	Different
fa4b3f26-2791-4582-89c9-c5082883a803	ENSMUSG00000055322.15	Tns1	ENSMUST00000169786.7	j	Different
6abba950-7838-40c8-90a0-169da81ec480	ENSMUSG00000055322.15	Tns1	ENSMUST00000169786.7	j	Different
5e330300-e7a1-49f7-bf5a-0cd3d7739e89	ENSMUSG00000055322.15	Tns1	ENSMUST00000169786.7	j	Different
050cb2e5-daac-4afe-934a-7ea6e10a4412	ENSMUSG00000055322.15	Tns1	ENSMUST00000169786.7	j	Different
1c841ec6-d144-4c1b-be46-3ff11893a22b	ENSMUSG00000055322.15	Tns1	ENSMUST00000169786.7	j	Different
0d2fe808-24e1-48ce-9ad1-622f5cb95ae8	ENSMUSG00000055322.15	Tns1	ENSMUST00000169786.7	j	Different
ad31c417-b54e-4b9e-9547-a1f1752d381c	ENSMUSG00000055322.15	Tns1	ENSMUST00000169786.7	j	Different
b6db9ded-ff8c-4d01-b7a6-8d7df7415c7d	ENSMUSG00000055322.15	Tns1	ENSMUST00000169786.7	j	Different
a47eb840-b400-40f7-a245-bdadbb26ba89	ENSMUSG00000055322.15	Tns1	ENSMUST00000169786.7	j	Different
5dc55ad6-07f9-43cc-80b0-0d9fc8ecf142	ENSMUSG00000055322.15	Tns1	ENSMUST00000169786.7	j	Different
90311714-8d53-4222-b26d-63c405a68c5c	ENSMUSG00000006299.13	Aamp	ENSMUST00000006462.13	m	Different
a7ce6102-3f62-4c70-8f4b-32f999f27233	ENSMUSG00000006299.13	Aamp	ENSMUST00000006462.13	m	Different
8a2ee533-7b06-4ed1-9350-3b943812f6af	ENSMUSG00000006299.13	Aamp	ENSMUST00000006462.13	j	Different
b53a501a-91b1-44db-94cf-f45b02157983	ENSMUSG00000006301.17	Tmbim1	ENSMUST00000016309.15	m	Different
59b677a4-3b3b-46cc-b2fe-8656358049a5	ENSMUSG00000006301.17	Tmbim1	ENSMUST00000016309.15	m	Different
7b09fe72-bb33-47b3-b990-d2514d0a46b1	ENSMUSG00000006301.17	Tmbim1	ENSMUST00000016309.15	m	Different
a006677b-d3e6-48d1-be97-ccd4a9bfdd36	ENSMUSG00000006301.17	Tmbim1	ENSMUST00000016309.15	j	Different
309c5ddb-f2c9-4072-85c4-3cabece8484a	ENSMUSG00000006301.17	Tmbim1	ENSMUST00000016309.15	j	Different
c19276af-ca36-45e2-9fb4-56aec4b6bedc	ENSMUSG00000006301.17	Tmbim1	ENSMUST00000016309.15	j	Different
df1a8ff4-7a1b-486d-9f54-367c3b7aa7df	ENSMUSG00000006301.17	Tmbim1	ENSMUST00000016309.15	m	Different
a44f6946-4603-43c3-9b9b-a64caa2d18d3	ENSMUSG00000006301.17	Tmbim1	ENSMUST00000016309.15	j	Different
0b8155cc-5f30-4838-a12a-cb6565ebfda8	ENSMUSG00000006301.17	Tmbim1	ENSMUST00000016309.15	j	Different
0ac6add5-f668-4119-88cc-654e0820c2f4	chr1:74391000		ENSMUST00000027367.13	x	Different
1549babf-1134-4e2f-a972-a81197a3041f	ENSMUSG00000026171.12	Rnf25	ENSMUST00000135140.7	m	Different
03aa7a3d-c30b-4b62-834c-1d6ea9d1fbc8	ENSMUSG00000026171.12	Rnf25	ENSMUST00000135140.7	m	Different
df936211-3df8-4fd3-be35-4f56fb0dffd6	ENSMUSG00000006542.13	Prkag3	ENSMUST00000160732.7	j	Different
8c9ebcb6-9f56-43e3-9203-23057d03fb33	ENSMUSG00000033159.14	Cnppd1	ENSMUST00000041213.11	j	Different
c4425ae3-a05e-4f81-92d7-6709130b1838	ENSMUSG00000033159.14	Cnppd1	ENSMUST00000041213.11	j	Different
f66746d6-1370-4bd7-b347-e22cbfebc2dd	ENSMUSG00000033124.16	Gm29253	ENSMUST00000185727.1	j	Different
6d5ae837-ebf5-401f-9165-c61bc3edc567	ENSMUSG00000033124.16	Gm29253	ENSMUST00000185727.1	j	Different
4f993bc6-ff27-4430-adf1-7683c629fcb9	ENSMUSG00000026200.13	Glb1l	ENSMUST00000155716.7	j	Different
cfaea6a6-08f4-4499-9bb7-f0f0813c9a83	ENSMUSG00000026200.13	Glb1l	ENSMUST00000155716.7	m	Different
428dae1a-9c41-4d0c-8215-388e1286b54d	ENSMUSG00000026200.13	Glb1l	ENSMUST00000155716.7	m	Different
8bae5c1c-baef-4672-a278-4f7e23ba7921	ENSMUSG00000026202.13	Tuba4a	ENSMUST00000186213.6	j	Different
599ff72c-2a3a-42ed-93f9-5d1fdb6f21c3	ENSMUSG00000026202.13	Tuba4a	ENSMUST00000186213.6	j	Different
1deb6d99-121d-4122-8db6-046dfab1d2bd	ENSMUSG00000026202.13	Tuba4a	ENSMUST00000186213.6	j	Different
ee4f4e7a-656e-4895-b0cc-f1488e80b22e	ENSMUSG00000026204.15	Ptprn	ENSMUST00000027404.11	j	Different
ab06f08e-9980-4417-9da2-aca768facf27	ENSMUSG00000026209.15	Dnpep	ENSMUST00000185797.6	m	Different
6d201766-d2ba-44af-be84-7b1f1c1c7b50	ENSMUSG00000026209.15	Dnpep	ENSMUST00000185797.6	j	Different
646a133e-bc11-459b-adc2-37560e1bf634	ENSMUSG00000026209.15	Dnpep	ENSMUST00000185797.6	j	Different
a85c31b0-fffc-4192-8cc1-f5bf18a7fceb	ENSMUSG00000085653.7	Gm15179	ENSMUST00000152799.7	j	Different
58d0464d-553a-4bfb-8200-87594fcf4c3b	ENSMUSG00000085653.7	Gm15179	ENSMUST00000152799.7	j	Different
3501dd66-e954-45a0-9991-243f65e12aba	ENSMUSG00000085653.7	Gm15179	ENSMUST00000152799.7	j	Different
fc2df34a-50a7-4b1c-bc06-5f7d5cb2582d	ENSMUSG00000026211.17	Obsl1	ENSMUST00000113567.8	j	Different
f7f16d89-0041-4b8c-9b8f-ac2d657d3b4c	chr1:78417000	Farsb	ENSMUST00000170217.7	j	Different
d9d02943-54d5-4066-907c-7c06145010dd	ENSMUSG00000026245.16	Farsb	ENSMUST00000170217.7	j	Different
d3740c90-a6a4-4d51-82a0-9b87430a0730	ENSMUSG00000026245.16	Farsb	ENSMUST00000170217.7	j	Different
72b914a1-ee65-48e0-9220-e9fc7ff549a3	ENSMUSG00000026245.16	Farsb	ENSMUST00000170217.7	j	Different
72a5521d-ee17-4cc7-8093-b6eedf7fd4be	ENSMUSG00000026245.16	Farsb	ENSMUST00000170217.7	j	Different
72163e37-fb99-4b60-a86b-c2d525f2ba2a	ENSMUSG00000026245.16	Farsb	ENSMUST00000170217.7	j	Different
667ba48c-6f9a-45b0-9196-ba17677b7019	ENSMUSG00000026245.16	Farsb	ENSMUST00000170217.7	j	Different
a1f4c412-71d3-4100-9d5d-5df13fe02a8b	chr1:78497000	BC035947	ENSMUST00000190853.1	j	Different
c49daa76-ce31-4689-82a2-6e45ea19566e	ENSMUSG00000090486.2	BC035947	ENSMUST00000190853.1	j	Different
00a0fe6a-a91a-4139-ae95-929c682c4162	chr1:78497000	BC035947	ENSMUST00000190853.1	j	Different
ea440ca5-f6de-423f-add4-6c218ae86275	chr1:78497000	BC035947	ENSMUST00000190853.1	j	Different
4d2e3c8e-8b52-4dc6-bfab-67a0eaf19fdf	chr1:78497000	BC035947	ENSMUST00000190853.1	j	Different
ce8f1499-3f42-4443-b0d1-93786083cce9	chr1:78498000	BC035947	ENSMUST00000190853.1	m	Different
60da5787-2341-4a69-a3d5-34057cd3b134	ENSMUSG00000054702.14	Ap1s3	ENSMUST00000162342.7	j	Different
872c53a2-9076-4f88-830c-b4909b39a7fc	ENSMUSG00000073643.11	Wdfy1	ENSMUST00000113512.7	j	Different
4a8c16bd-197d-4629-800c-919f02dbf9fb	ENSMUSG00000073643.11	Wdfy1	ENSMUST00000113512.7	j	Different
e3e064d4-424b-4de4-8534-2610c3333ca0	ENSMUSG00000073643.11	Wdfy1	ENSMUST00000113512.7	j	Different
d3e814b8-29d8-43bf-bc6a-c38712b26d95	ENSMUSG00000026249.10	Serpine2	ENSMUST00000027467.10	j	Different
8bdb9c7b-b17f-4e32-a2db-ed077a89fa38	ENSMUSG00000004364.14	Cul3	ENSMUST00000163119.7	j	Different
27eca73d-e3b3-499e-b4f2-a28a9bc27ce3	ENSMUSG00000004364.14	Cul3	ENSMUST00000163119.7	j	Different
630ddc05-7fce-4401-be49-950f57e4a1a0	ENSMUSG00000004364.14	Cul3	ENSMUST00000163119.7	j	Different
5a93b188-fe2a-47ad-9c41-d84ffe7f0c0d	ENSMUSG00000004364.14	Cul3	ENSMUST00000163119.7	j	Different
1bc04a62-836c-47ee-a6b9-ebd5e5e3149d	ENSMUSG00000004364.14	Cul3	ENSMUST00000163119.7	j	Different
7cda082d-ab2f-45dd-b1a7-06f963e63744	ENSMUSG00000038608.15	Dock10	ENSMUST00000190983.6	j	Different
4bb2122f-e83b-4e94-893b-8d7e7c3271d3	ENSMUSG00000038608.15	Dock10	ENSMUST00000190983.6	j	Different
ac52e7f4-cd72-43b5-98af-4d3c6102349d	ENSMUSG00000038608.15	Dock10	ENSMUST00000190983.6	j	Different
81f56237-9354-4170-a2ee-c2026438bb20	chr1:82233000	Irs1	ENSMUST00000069799.2	j	Different
b915986e-178b-4f1c-8874-ce93fbc925c1	chr1:82236000	Irs1	ENSMUST00000069799.2	j	Different
fb8e7f68-218c-428f-9322-6277ff448b60	ENSMUSG00000067158.9	Col4a4	ENSMUST00000087050.6	j	Different
df9287c2-064c-460c-9f5e-98a773e32966	ENSMUSG00000067158.9	Col4a4	ENSMUST00000087050.6	j	Different
c7d3be39-d0bf-4451-81ad-16679b894986	ENSMUSG00000067158.9	Col4a4	ENSMUST00000087050.6	j	Different
834a98b7-b0aa-4ab4-9892-af2fea1bb47f	ENSMUSG00000045658.16	Pid1	ENSMUST00000176822.1	j	Different
11438f64-f8b0-4f51-ac01-676f84e988a2	ENSMUSG00000026219.14	Trip12	ENSMUST00000027421.12	j	Different
b9989184-c12c-4029-a02a-cfe0d698c942	ENSMUSG00000026219.14	Trip12	ENSMUST00000027421.12	j	Different
8ed74c51-0b44-40c5-80a8-f34f6fc969be	ENSMUSG00000026219.14	Trip12	ENSMUST00000027421.12	j	Different
61840beb-a8ba-40d5-82c5-0eb93897630e	ENSMUSG00000026219.14	Trip12	ENSMUST00000027421.12	j	Different
e0deb305-ec16-45db-ba4f-ee89617f5094	ENSMUSG00000026219.14	Trip12	ENSMUST00000027421.12	j	Different
d0ccfa72-d4b2-415d-8d6e-0cc4c2112af3	ENSMUSG00000026219.14	Trip12	ENSMUST00000027421.12	j	Different
5073ea9b-e158-47e9-a52a-18315cfc92c3	ENSMUSG00000026219.14	Trip12	ENSMUST00000027421.12	j	Different
070384c3-c789-4d16-b0b9-003cc223e0e2	ENSMUSG00000026219.14	Trip12	ENSMUST00000027421.12	j	Different
8311cf1f-f7e9-403c-8c52-be7134bd2626	ENSMUSG00000026219.14	Trip12	ENSMUST00000027421.12	j	Different
fad117b0-0840-4c7c-9aa6-2cee4df26b40	ENSMUSG00000026220.6	Slc16a14	ENSMUST00000027422.6	j	Different
5a385a8c-7ffb-4118-8b12-bb8cf6a3f6e9	ENSMUSG00000052477.15	C130026I21Rik	ENSMUST00000093506.11	j	Different
5a7572e6-c78c-41e3-9b56-66775eaec634	ENSMUSG00000070034.13	Sp110	ENSMUST00000093508.6	j	Different
53002fc3-4b56-4949-a3e0-4103866fa9e2	ENSMUSG00000070034.13	Sp110	ENSMUST00000093508.6	m	Different
730b4b0e-fe06-43bc-83da-0a3e599649d6	ENSMUSG00000070034.13	Sp110	ENSMUST00000093508.6	j	Different
5225d374-611a-4b22-8e55-fe4835582308	ENSMUSG00000070034.13	Sp110	ENSMUST00000093508.6	j	Different
dde700f5-643d-471f-a0d1-b55ddecd6cf3	ENSMUSG00000052760.16	A630001G21Rik	ENSMUST00000159122.7	j	Different
44c8179c-69f2-4893-b545-adb4c87823d1	ENSMUSG00000052760.16	A630001G21Rik	ENSMUST00000159122.7	j	Different
e30a52c7-4ee3-40f0-ae05-3efe19e6411b	ENSMUSG00000026234.12	Ncl	ENSMUST00000027438.7	j	Different
74650b5f-020e-412f-a718-ac2d0d27a38d	ENSMUSG00000026234.12	Ncl	ENSMUST00000027438.7	m	Different
d3450134-a018-484a-8d98-40e09a44051d	ENSMUSG00000026239.14	Pde6d	ENSMUST00000143674.7	j	Different
757d8067-04ff-4726-8be3-014e404d1030	chr1:86699000			u	Different
2dd8e728-0235-448d-8274-82e7357630d8	chr1:87025000		ENSMUST00000168237.7	x	Different
e73232d9-769b-4903-9737-8e84ded7791d	chr1:87213000		ENSMUST00000113230.7	x	Different
4c8a134a-fdee-4206-abbc-e3c9117d7e62	chr1:87592000		ENSMUST00000164128.1	i	Different
11495453-8f32-483d-b86b-5456bf74e06a	ENSMUSG00000005501.14	Usp40	ENSMUST00000188332.6	m	Different
67928bf7-915b-47dc-866e-425ffbfffc01	chr1:88258000	Hjurp	ENSMUST00000054674.14	o	Different
4044464d-544e-4417-abf7-2e8cbbe9420f	ENSMUSG00000044783.16	Hjurp	ENSMUST00000054674.14	j	Different
57469c58-21d3-4b04-8e85-db178f52c232	ENSMUSG00000099553.1	Gm29538	ENSMUST00000190783.1	j	Different
f8a36c0b-aaa5-4cc1-b885-a143e62c04cf	chr1:89102000		ENSMUST00000066279.10	i	Different
b32aa1b9-6a20-4c75-9183-e963076db947	chr1:89102000		ENSMUST00000066279.10	i	Different
656ef7e8-e8d2-4dbc-8a81-1d6e7289c38b	chr1:89102000		ENSMUST00000066279.10	i	Different
e8fc3fda-e2b6-4e57-9c5b-ffb88356cdb2	chr1:89579000		ENSMUST00000027521.14	i	Different
b61fcb58-e498-4ae0-817f-65f1f49989af	ENSMUSG00000067081.13	Asb18	ENSMUST00000086882.7	j	Different
528dd740-a64b-4227-aeac-c9391e35526f	ENSMUSG00000067081.13	Asb18	ENSMUST00000086882.7	j	Different
5c5d367f-5800-4180-9460-92f084be3b6e	chr1:89962000		ENSMUST00000086882.7	i	Different
1cd28405-b60d-41a7-9d87-c20be51f1b24	ENSMUSG00000026301.16	Iqca	ENSMUST00000113094.8	j	Different
c77e4d05-e7df-4865-bdbc-d0504519ce96	ENSMUSG00000048126.16	Col6a3	ENSMUST00000056925.15	j	Different
5a6f3ba9-5811-466a-906f-a12738fdc457	ENSMUSG00000026309.14	Ilkap	ENSMUST00000187049.6	j	Different
6719220e-e599-4a56-82be-90d3b1ebf54a	ENSMUSG00000026309.14	Ilkap	ENSMUST00000187049.6	j	Different
116d35fe-5d0c-4660-ad59-ed493dae1ff1	ENSMUSG00000026309.14	Ilkap	ENSMUST00000187049.6	j	Different
c1028f69-d1c3-4d55-9f00-6e74e09c5a71	ENSMUSG00000026309.14	Ilkap	ENSMUST00000187049.6	j	Different
eeb86553-0d1f-444f-b600-016abb7b5448	ENSMUSG00000026309.14	Ilkap	ENSMUST00000187049.6	j	Different
9e010731-b778-4590-92d9-36624c152fdd	ENSMUSG00000026309.14	Ilkap	ENSMUST00000187049.6	j	Different
6f579229-5592-456d-89c0-074988882069	ENSMUSG00000026309.14	Ilkap	ENSMUST00000187049.6	j	Different
7ad2062e-f9fa-487b-869b-74aa725c7126	ENSMUSG00000026309.14	Ilkap	ENSMUST00000187049.6	j	Different
755dbfbd-36e7-4047-820e-0ac0242c7ab7	ENSMUSG00000026309.14	Ilkap	ENSMUST00000187049.6	j	Different
64aae459-fb8f-45e6-a5db-46081b645f2a	ENSMUSG00000026309.14	Ilkap	ENSMUST00000187049.6	j	Different
303a0cea-e9f6-48fa-a459-9a07e224d70c	ENSMUSG00000026309.14	Ilkap	ENSMUST00000187049.6	j	Different
feaedfdc-ab96-46af-9a31-949ca28ce2fa	ENSMUSG00000026313.16	Hdac4	ENSMUST00000097644.8	j	Different
d29f4a56-cf8f-437d-b0e3-dcade2f52d4b	ENSMUSG00000026313.16	Hdac4	ENSMUST00000097644.8	j	Different
fe94f29a-faa9-4887-9485-11201b724b66	ENSMUSG00000026313.16	Hdac4	ENSMUST00000097644.8	j	Different
9a5498a2-1948-46f0-a62d-6c0ea601ce9e	ENSMUSG00000026313.16	Hdac4	ENSMUST00000097644.8	j	Different
95aedc6c-acbe-4a68-9150-9eb415f6c71e	ENSMUSG00000026260.12	Ndufa10	ENSMUST00000027478.6	m	Different
391b32af-aa04-4b0b-9139-42093a64fdf9	ENSMUSG00000026260.12	Ndufa10	ENSMUST00000027478.6	j	Different
af6e2bab-4dde-40c0-887a-cce17e225b37	ENSMUSG00000026260.12	Ndufa10	ENSMUST00000027478.6	j	Different
40963d66-ff42-494c-94ef-430371b8280a	ENSMUSG00000026260.12	Ndufa10	ENSMUST00000027478.6	j	Different
d2b889c1-18df-4419-9834-637a3acc402c	ENSMUSG00000026260.12	Ndufa10	ENSMUST00000027478.6	j	Different
dc15ec43-ff38-461c-ab71-977f7192e9e0	ENSMUSG00000026260.12	Ndufa10	ENSMUST00000027478.6	j	Different
6d6ba3a9-7520-42f6-bad2-99d10f375a51	ENSMUSG00000026260.12	Ndufa10	ENSMUST00000027478.6	j	Different
180271ce-df6c-4e54-a8eb-3892ab62d590	ENSMUSG00000026260.12	Ndufa10	ENSMUST00000027478.6	m	Different
87839186-9493-4fad-aa0a-19e58650778f	ENSMUSG00000026260.12	Ndufa10	ENSMUST00000027478.6	j	Different
80069502-b893-428a-87fe-3fc4952950f6	chr1:92637000	Cops9	ENSMUST00000112999.7	j	Different
00a9b4c0-64a4-4ed7-96b6-e3ecc2922782	ENSMUSG00000073616.10	Cops9	ENSMUST00000112999.7	j	Different
bded356a-712b-4da4-a826-b284225309f4	chr1:92906000		ENSMUST00000060913.7	x	Different
a9b1e202-1f5d-4f56-9892-ea10350d5382	ENSMUSG00000034088.15	Hdlbp	ENSMUST00000170883.7	j	Different
bf2a7707-0fa1-43f5-8a86-4460ea14932d	ENSMUSG00000034088.15	Hdlbp	ENSMUST00000170883.7	j	Different
bf1a4e4c-a2fa-43c6-be5d-15d626e8bfd4	ENSMUSG00000034088.15	Hdlbp	ENSMUST00000170883.7	j	Different
9c0fd39f-b5ab-4a01-a218-8047bb31981b	ENSMUSG00000034088.15	Hdlbp	ENSMUST00000170883.7	j	Different
869d9b3c-de7c-4ddd-8bcf-b7ac3d0d598d	ENSMUSG00000034088.15	Hdlbp	ENSMUST00000170883.7	j	Different
594ad973-e0cc-48a0-9ad7-f58d04b2649e	ENSMUSG00000034088.15	Hdlbp	ENSMUST00000170883.7	j	Different
f3818992-fd03-497a-9b81-a797327a0e77	ENSMUSG00000034088.15	Hdlbp	ENSMUST00000170883.7	j	Different
579ef838-3248-4994-8eda-5d0113fa0209	ENSMUSG00000034088.15	Hdlbp	ENSMUST00000170883.7	j	Different
661b888e-f453-49f9-98c3-4453dc271442	ENSMUSG00000026277.14	Stk25	ENSMUST00000027498.13	m	Different
9b9e2ef9-4438-4c2f-8fd5-1e0863e374ef	ENSMUSG00000026277.14	Stk25	ENSMUST00000027498.13	j	Different
3ae7c4c3-5c98-4f65-954e-7e73b30e4933	ENSMUSG00000026277.14	Stk25	ENSMUST00000027498.13	j	Different
05671834-af20-4c6f-af49-c20c72c5804d	ENSMUSG00000026277.14	Stk25	ENSMUST00000027498.13	m	Different
92592d39-c1fb-4e04-9465-318489ceb439	chr1:93684000		ENSMUST00000027499.12	x	Different
3b18cc81-8418-45ba-a65c-d2f019fc1eba	ENSMUSG00000026281.15	Dtymk	ENSMUST00000027503.13	j	Different
ee225713-30da-4016-894e-ba72dfec8711	ENSMUSG00000026281.15	Dtymk	ENSMUST00000027503.13	j	Different
a708d7ee-860f-4679-baaa-011f175e93fc	ENSMUSG00000026281.15	Dtymk	ENSMUST00000027503.13	m	Different
e269a637-4de8-4195-8969-8860a2c1fe8a	ENSMUSG00000040710.10	St8sia4	ENSMUST00000043336.10	j	Different
320c2753-ce55-4b2e-a8a6-ac51efbab60e	ENSMUSG00000040648.14	Ppip5k2	ENSMUST00000112845.7	j	Different
0b805c1e-23d1-4a87-877d-0fc91f7fcab1	ENSMUSG00000040648.14	Ppip5k2	ENSMUST00000112845.7	j	Different
fabd5e48-bbea-4b54-b223-25e4f50f93f8	ENSMUSG00000040648.14	Ppip5k2	ENSMUST00000112845.7	j	Different
5e75e00e-2d5f-46a1-9e4c-cccd1d7f5233	ENSMUSG00000040648.14	Ppip5k2	ENSMUST00000112845.7	j	Different
fac5a88e-79a6-410b-bb2f-5c38dc0ababb	ENSMUSG00000040648.14	Ppip5k2	ENSMUST00000112845.7	j	Different
bb8fe126-f175-442c-b36c-6ff53d7dd3ec	ENSMUSG00000040648.14	Ppip5k2	ENSMUST00000112845.7	j	Different
65a3cae8-1c4f-4086-be9c-6e2d817fb8c8	ENSMUSG00000040648.14	Ppip5k2	ENSMUST00000112845.7	j	Different
3ea8df49-8eec-46ea-9f00-b141a62a5123	ENSMUSG00000040648.14	Ppip5k2	ENSMUST00000112845.7	j	Different
69a42e50-4a8e-4363-952a-ca18b4613ad0	ENSMUSG00000026335.16	Pam	ENSMUST00000097625.9	j	Different
0c631582-7138-4f4e-a1f3-84a5de8e71d8	ENSMUSG00000026335.16	Pam	ENSMUST00000097625.9	j	Different
ca56fa48-075a-489a-85c7-4c4ccd2d39d7	ENSMUSG00000026335.16	Pam	ENSMUST00000097625.9	j	Different
9b0af7dd-3b4c-4bb2-9a58-ae95f22828a4	chr1:105114000			u	Different
b828c1b0-85c2-4afb-887b-24f5f4d74c7a	chr1:105114000		ENSMUST00000187882.1	x	Different
eb9af3d3-a270-4a31-8142-f4e62016dcf1	chr1:105114000		ENSMUST00000187882.1	x	Different
7f89a29a-9ace-4693-8074-83081e054873	ENSMUSG00000056536.14	Pign	ENSMUST00000186485.6	j	Different
0575ebe3-8ef1-4e01-b11a-f491f01b21b4	ENSMUSG00000009905.5	Kdsr	ENSMUST00000010049.5	j	Different
09952c73-11fb-4906-af84-993b565c7535	ENSMUSG00000009907.17	Vps4b	ENSMUST00000112736.7	m	Different
0922eb18-061a-4e0a-9918-8c12e2f21df5	ENSMUSG00000038702.6	Dsel	ENSMUST00000186365.1	m	Different
28d33265-b8b0-40fe-a0aa-68291f9fa498	ENSMUSG00000026374.14	Tsn	ENSMUST00000027623.8	j	Different
a74f3b38-b4d9-4477-a42d-576cdba8f53e	ENSMUSG00000026374.14	Tsn	ENSMUST00000027623.8	j	Different
bb8a5b25-165b-428c-916c-e5d65555cbcd	chr1:118387000			u	Different
35e12bc4-de42-4751-a296-963a111a82ec	ENSMUSG00000004451.14	Ralb	ENSMUST00000004565.14	j	Different
68441be1-0a98-4f44-a670-e60ea33d0b24	chr1:119545000	Epb41l5	ENSMUST00000052404.12	o	Different
a19cb3a0-fb38-4fab-9088-aab70e18d45a	ENSMUSG00000026383.14	Epb41l5	ENSMUST00000052404.12	j	Different
d3ea1bc9-7398-4b25-bc48-22308c418a62	ENSMUSG00000026384.13	Ptpn4	ENSMUST00000064091.11	j	Different
b0db9707-0505-40d4-9683-8971d6dc2325	ENSMUSG00000026384.13	Ptpn4	ENSMUST00000064091.11	j	Different
ef942cfb-7683-4e73-bf94-becd1c64b0de	chr1:120067000	Tmem37	ENSMUST00000056089.7	j	Different
c8c019de-efa2-4cfb-9a53-0e70c262bcfe	ENSMUSG00000026385.16	Dbi	ENSMUST00000132118.1	j	Different
9aa6ff31-2ba1-4d84-be4b-4c1332856947	ENSMUSG00000026385.16	Dbi	ENSMUST00000132118.1	j	Different
74197e65-1831-40dd-891f-db54f8097212	ENSMUSG00000026385.16	Dbi	ENSMUST00000132118.1	j	Different
afe2f143-f9de-4c9a-a260-9a9ea6ad0707	ENSMUSG00000026385.16	Dbi	ENSMUST00000132118.1	j	Different
9160222e-8774-4310-ba2b-2a41b6663aa4	ENSMUSG00000026385.16	Dbi	ENSMUST00000132118.1	m	Different
7d9bfd85-2beb-446d-ab8c-614f4b6c0176	ENSMUSG00000026385.16	Dbi	ENSMUST00000132118.1	j	Different
1c350c00-b317-4b9a-b829-bc057aabe238	ENSMUSG00000026385.16	Dbi	ENSMUST00000132118.1	j	Different
13c5d37d-b52c-4ae1-ad1b-3b6e199bc402	ENSMUSG00000026385.16	Dbi	ENSMUST00000132118.1	j	Different
ea3b091a-eec8-456e-9249-aaa06d9f2685	ENSMUSG00000026385.16	Steap3	ENSMUST00000112641.7	j	Different
fe410f00-1b84-4c65-bb61-74b72c560db0	ENSMUSG00000026389.16	Steap3	ENSMUST00000112641.7	j	Different
d281e8df-af5d-4f34-bc93-0cb7b7a2075e	ENSMUSG00000026390.7	Marco	ENSMUST00000027639.7	j	Different
8d185661-0b8c-4aa5-b251-5902556a95ff	ENSMUSG00000003721.14	Insig2	ENSMUST00000003818.13	j	Different
9f239075-16e4-4bab-a4f0-29fdb7ac5517	ENSMUSG00000003721.14	Insig2	ENSMUST00000003818.13	j	Different
7b38c97d-4946-4942-9522-1f6b885a0f84	ENSMUSG00000003721.14	Insig2	ENSMUST00000003818.13	j	Different
58cab339-cb74-477a-a73f-509cfe38d77b	ENSMUSG00000003721.14	Insig2	ENSMUST00000003818.13	j	Different
00ff1357-d6d1-4a4a-a1f6-d5e0f47d5631	ENSMUSG00000003721.14	Insig2	ENSMUST00000003818.13	j	Different
ba832468-dbdf-4a5a-aa8d-b17b0dfe5fa7	ENSMUSG00000003721.14	Insig2	ENSMUST00000003818.13	j	Different
f49a21e7-7183-495e-bd18-230668e5bfff	ENSMUSG00000003721.14	Insig2	ENSMUST00000003818.13	j	Different
bf13883e-bad4-42d6-a7e6-d2afc6f3c28d	ENSMUSG00000003721.14	Insig2	ENSMUST00000003818.13	j	Different
810623aa-e102-43cd-9963-1143fafc7a10	ENSMUSG00000003721.14	Insig2	ENSMUST00000003818.13	j	Different
2f40be42-4b2c-4da9-9cc5-808d36967149	ENSMUSG00000003721.14	Insig2	ENSMUST00000003818.13	j	Different
c836f5c7-1cb6-473a-8caf-3e0d69c7125d	ENSMUSG00000001674.11	Ddx18	ENSMUST00000001724.11	j	Different
2a997ae7-5c6d-4512-8a71-750fc99de706	ENSMUSG00000001674.11	Ddx18	ENSMUST00000001724.11	j	Different
66dcc7f2-afbe-46da-8294-7e4ca94bf1d4	ENSMUSG00000001674.11	Ddx18	ENSMUST00000001724.11	m	Different
f49af905-77a9-4cdd-85c3-7231ef79461c	ENSMUSG00000026341.16	Actr3	ENSMUST00000027579.16	j	Different
9697bc06-8a4c-4c32-a57f-ae342899712d	ENSMUSG00000026341.16	Actr3	ENSMUST00000027579.16	j	Different
8f6e5a06-50aa-4a36-9fb9-40f76732b34c	ENSMUSG00000026341.16	Actr3	ENSMUST00000027579.16	j	Different
7c226886-a388-463b-a23e-220e23eef6ee	ENSMUSG00000026341.16	Actr3	ENSMUST00000027579.16	m	Different
56cb276b-9b1e-4fbe-8dbc-271e9b491cd0	ENSMUSG00000026341.16	Actr3	ENSMUST00000027579.16	j	Different
d83edcd0-c7e5-407a-96ea-e9f38ce4f3c2	ENSMUSG00000026341.16	Actr3	ENSMUST00000027579.16	m	Different
6794237a-6020-4ea6-a89c-6a05f3e50947	ENSMUSG00000026341.16	Actr3	ENSMUST00000027579.16	j	Different
5bfe8c8f-a5a2-4044-a843-1c902da5eb66	ENSMUSG00000049690.15	Nckap5	ENSMUST00000112583.7	j	Different
0c1c6364-ac41-4c19-9fce-17c0a8df0214	ENSMUSG00000026347.13	Tmem163	ENSMUST00000027585.13	j	Different
858fb61e-0ef5-4442-b57f-55dc074f7775	chr1:127712000		ENSMUST00000038006.7	x	Different
23f43bad-ddb4-4c91-898f-ca8cada6e6c1	chr1:127725000		ENSMUST00000038006.7	x	Different
87c24b9e-dd2d-4332-99d8-0717982f4a1f	chr1:127729000		ENSMUST00000038006.7	x	Different
7bfcc7dd-c23b-4388-8ff3-6acab341e751	chr1:127729000		ENSMUST00000038006.7	x	Different
0c17b2d6-d3d0-4b2f-bf39-d94c32bb32f1	chr1:127729000		ENSMUST00000038006.7	x	Different
04fcf140-9cab-487f-ada0-4d87d937f722	ENSMUSG00000036086.16	Zranb3	ENSMUST00000112538.3	j	Different
a979691b-86fa-47ea-9145-8a4877c5cfd2	chr1:128243000		ENSMUST00000027592.5	x	Different
abdd19e8-03c7-46b1-bcd1-82da03fbef04	ENSMUSG00000026356.15	Dars	ENSMUST00000027602.14	j	Different
a2e5713c-f740-46c4-953f-d4ddf06426bc	ENSMUSG00000026356.15	Dars	ENSMUST00000027602.14	j	Different
71e71dce-e722-4a12-965c-e5afd989c847	chr1:128588000	Cxcr4	ENSMUST00000052172.6	j	Different
49b0d20a-5ea6-4888-a42b-aaeb35f52a3b	ENSMUSG00000026399.12	Cd55	ENSMUST00000027650.12	j	Different
ffb274ab-932e-48a1-a51c-8c1f6ca76697	ENSMUSG00000026399.12	Cd55	ENSMUST00000027650.12	j	Different
bc7a06e2-df42-41f1-98c1-2970ba0a16c2	ENSMUSG00000026405.14	C4bp	ENSMUST00000027657.13	j	Different
fe4a36d2-e046-44fd-877e-2a7f64ff665b	ENSMUSG00000026405.14	C4bp	ENSMUST00000027657.13	j	Different
98bb3d69-02e2-4e5c-be36-b67b2df0990a	ENSMUSG00000026405.14	C4bp	ENSMUST00000027657.13	j	Different
4e76b979-c6da-4158-918f-6726f5d21ad4	ENSMUSG00000026405.14	C4bp	ENSMUST00000027657.13	j	Different
83c90bcd-8728-4994-b0d4-abccd0ff9b00	ENSMUSG00000026405.14	C4bp	ENSMUST00000027657.13	j	Different
1cff668f-0277-4eac-a6d2-68603c22e3c9	ENSMUSG00000026405.14	C4bp	ENSMUST00000027657.13	j	Different
a61da845-d90b-4198-93f7-969933e350c8	ENSMUSG00000026405.14	C4bp	ENSMUST00000027657.13	j	Different
b5e45e28-4b4e-4f0c-8fd2-ec8e6b885bed	ENSMUSG00000026405.14	C4bp	ENSMUST00000027657.13	j	Different
90ab2091-5e9b-4b08-8635-4416ec3cc97c	ENSMUSG00000026405.14	C4bp	ENSMUST00000027657.13	j	Different
7d2e8eb0-bfca-4d0a-b231-05607c7418b7	ENSMUSG00000026405.14	C4bp	ENSMUST00000027657.13	j	Different
6d61a08d-58cb-473b-82c1-ddf508bb6d56	ENSMUSG00000026405.14	C4bp	ENSMUST00000027657.13	j	Different
ac69e4a0-d380-48ce-b782-a69dc4a640f0	ENSMUSG00000026409.14	Gm29427	ENSMUST00000188520.1	j	Different
a1701a91-4bde-428d-8718-ddf0f7142bda	ENSMUSG00000026409.14	Gm29427	ENSMUST00000188520.1	j	Different
5e106429-b963-480a-95f5-4ce06c0ee23f	ENSMUSG00000026409.14	Gm29427	ENSMUST00000188520.1	j	Different
37661b84-5028-4213-9ab4-264568fe93f0	ENSMUSG00000026409.14	Gm29427	ENSMUST00000188520.1	j	Different
4c519f8a-5dff-4545-a47c-cac66205c163	chr1:130763000			u	Different
5f16455b-83a6-41d3-819d-933ec7e31055	ENSMUSG00000086706.7	Gm15848	ENSMUST00000125056.7	j	Different
2109d60c-f729-4c52-961a-f3f94d710cdf	ENSMUSG00000086706.7	Gm15848	ENSMUST00000125056.7	j	Different
2f964952-b6dc-437f-8bc8-27ae17f6ea81	ENSMUSG00000016528.10	Mapkapk2	ENSMUST00000016672.10	j	Different
6ed3b5b0-b68f-4cf2-8713-271d713e6106	ENSMUSG00000016528.10	Mapkapk2	ENSMUST00000016672.10	j	Different
eed54ed8-8243-4b16-bcb7-ac00c4521830	ENSMUSG00000016528.10	Mapkapk2	ENSMUST00000016672.10	j	Different
e0cf3c35-0547-4bb8-983d-092294167150	ENSMUSG00000016528.10	Mapkapk2	ENSMUST00000016672.10	j	Different
d5bff58d-43c2-4824-bc43-2af88532d2df	ENSMUSG00000016528.10	Mapkapk2	ENSMUST00000016672.10	j	Different
14893e63-645b-4493-a8f3-23bf5db4690a	ENSMUSG00000042349.13	Ikbke	ENSMUST00000062108.9	j	Different
a8223bec-2371-485d-aded-2a82011e34a0	ENSMUSG00000026425.15	Srgap2	ENSMUST00000097588.8	j	Different
4a1fb429-b6c0-478e-af2b-769782878eb6	ENSMUSG00000059149.17	Mfsd4a	ENSMUST00000112370.8	j	Different
746b2755-59da-4fcc-af81-4c71dcd11650	ENSMUSG00000026437.11	Cdk18	ENSMUST00000112362.2	m	Different
1eed0f79-d16b-4b41-bd1b-4776f4963738	ENSMUSG00000026437.11	Cdk18	ENSMUST00000112362.2	j	Different
b82d59fc-beb4-4b09-bea3-08952c2b6786	chr1:132983000	Mdm4	ENSMUST00000188090.6	o	Different
2605220f-802f-4ce0-9121-94d6af8af59b	ENSMUSG00000054387.13	Mdm4	ENSMUST00000067429.9	j	Different
c3b9df54-a81a-4fc6-ace4-e03dd9217bb8	ENSMUSG00000101102.1	Gm28609	ENSMUST00000186515.1	j	Different
6d60c15d-e02a-473e-bfa6-f66f155da10c	chr1:133210000		ENSMUST00000187285.6	i	Different
ae5e50d8-9c6e-4a24-8f39-eec9d5396029	chr1:133234000		ENSMUST00000187285.6	i	Different
3f740b55-0029-44c4-8922-36bb1b65a80f	ENSMUSG00000070643.11	Sox13	ENSMUST00000153799.7	j	Different
8beb58a4-5271-43d2-b7fd-d8f979ae3a8e	ENSMUSG00000090553.8	Snrpe	ENSMUST00000166915.7	j	Different
bb6827f6-d574-4fb8-b8dd-804c2e4dd530	ENSMUSG00000090553.8	Snrpe	ENSMUST00000166915.7	j	Different
9871e93b-bbcd-4e99-bddb-7a5b7f478c2c	ENSMUSG00000090553.8	Snrpe	ENSMUST00000166915.7	j	Different
4bb64f9a-4b66-423d-b15c-15fbe5fcdbf6	ENSMUSG00000090553.8	Snrpe	ENSMUST00000166915.7	j	Different
20635453-3aeb-44aa-af1a-e3f38ce6775c	ENSMUSG00000090553.8	Snrpe	ENSMUST00000166915.7	j	Different
4a9fc4b4-c29a-4d18-a6a8-3856bd2be7bd	ENSMUSG00000094410.8	Zc3h11a	ENSMUST00000191896.5	j	Different
235905f1-fa0a-436a-83a4-6f242553f381	ENSMUSG00000102976.6	Zc3h11a	ENSMUST00000191896.5	j	Different
e0e1b736-9382-4273-b5e4-16c3e73fb7c4	ENSMUSG00000102976.6	Zc3h11a	ENSMUST00000191896.5	j	Different
6b9f7cc0-d6ac-42b2-aa38-35ee16fd2c43	ENSMUSG00000102976.6	Zc3h11a	ENSMUST00000191896.5	m	Different
49cc341e-9f59-4b8f-9665-23a211214447	ENSMUSG00000116275.1	Zc3h11a	ENSMUST00000191896.5	m	Different
46e75e94-29e3-4dcb-aa8e-5418443b97f3	ENSMUSG00000102976.6	Zc3h11a	ENSMUST00000191896.5	j	Different
cf854c09-5ddb-413c-ad78-13dd0cfadb71	ENSMUSG00000051998.14	Lax1	ENSMUST00000169295.7	j	Different
5350f0e8-bb34-4ca9-90b2-849b5553ccb2	ENSMUSG00000051998.14	Lax1	ENSMUST00000169295.7	j	Different
78d3af71-416e-4bd0-90bb-c7842030fe7d	ENSMUSG00000051998.14	Lax1	ENSMUST00000169295.7	j	Different
1984c3d8-16ad-49cf-9539-9f56674dee53	ENSMUSG00000041577.5	Prelp	ENSMUST00000048432.5	j	Different
67936d43-bb9a-4439-b6ad-2b58a4c95741	ENSMUSG00000041577.5	Prelp	ENSMUST00000048432.5	j	Different
e1027d36-d20a-4f60-a30f-4f689cc199fb	ENSMUSG00000041577.5	Prelp	ENSMUST00000048432.5	j	Different
6e21c3bd-da87-4a28-a8b1-d235c82d150d	chr1:133910000	Prelp	ENSMUST00000048432.5	j	Different
5ed5d1d8-fa29-4491-98c2-ed4c2bc6f3ca	ENSMUSG00000041577.5	Prelp	ENSMUST00000048432.5	j	Different
318c3b21-981f-418d-aaaa-0aea0058fff8	ENSMUSG00000041577.5	Prelp	ENSMUST00000048432.5	j	Different
a3b21f86-fa10-4319-8112-a1c6c923342d	ENSMUSG00000041577.5	Prelp	ENSMUST00000048432.5	j	Different
307eab9b-d8c4-459e-a54c-2c3f138a0f98	chr1:134060000			u	Different
330f750a-0319-4211-bdba-5c14a25de2a0	ENSMUSG00000042429.8	Adora1	ENSMUST00000086465.5	j	Different
9b02becf-cdf9-41bc-a0d8-c34933ff241e	ENSMUSG00000026458.13	Ppfia4	ENSMUST00000168515.7	j	Different
77c92722-945b-4362-beb5-d993b0e3219e	ENSMUSG00000042305.12	Tmem183a	ENSMUST00000191237.6	m	Different
63f236da-ff9f-49a7-af29-d24a089af45b	ENSMUSG00000042305.12	Tmem183a	ENSMUST00000191237.6	j	Different
aa6fff9e-cc88-4325-a4c5-296a4718ac15	ENSMUSG00000042305.12	Tmem183a	ENSMUST00000191237.6	m	Different
57c9a0f3-dc73-4af8-ae58-7cf1de5f5d67	ENSMUSG00000042305.12	Tmem183a	ENSMUST00000191237.6	j	Different
1b284f5a-9b01-4cff-b45c-87e27bd9ef95	ENSMUSG00000042305.12	Tmem183a	ENSMUST00000191237.6	j	Different
f1126718-c753-497a-b613-50810f00076d	chr1:134398000			u	Different
6541de4c-919c-426c-a7e0-f81ab6369e58	ENSMUSG00000073557.12	Ppp1r12b	ENSMUST00000168381.7	j	Different
f86097ab-1dd3-45ca-9118-66e8afee4cc4	ENSMUSG00000073557.12	Ppp1r12b	ENSMUST00000168381.7	j	Different
26d35bdc-1ca5-49f5-acfe-fc9c281e4c64	ENSMUSG00000073557.12	Ppp1r12b	ENSMUST00000168381.7	j	Different
be94cdfe-da1a-4a3c-a49a-60b90bdd5ada	ENSMUSG00000042793.13	Lgr6	ENSMUST00000044828.13	m	Different
b0377a5c-346b-48e5-a78a-924f0e243779	chr1:135145000		ENSMUST00000027684.10	x	Different
9aa16c18-0b3a-4467-bbf4-b372f66944bf	ENSMUSG00000041926.15	Rnpep	ENSMUST00000077340.13	j	Different
39be0008-097c-42a9-ba01-bc7abbd5fa76	ENSMUSG00000041926.15	Rnpep	ENSMUST00000077340.13	m	Different
5e16c68e-7051-4fb2-90f6-1f130a7f5b00	ENSMUSG00000062580.9	Timm17a	ENSMUST00000081104.9	m	Different
e1aa1bdb-98f3-4a37-a3af-173bb1aeb6c2	ENSMUSG00000062580.9	Timm17a	ENSMUST00000081104.9	j	Different
1d3a2883-fa84-4ae4-8601-a7b3bd8dcb16	ENSMUSG00000062580.9	Timm17a	ENSMUST00000081104.9	j	Different
36582171-ed18-41ae-8bb3-53ab3cf9ea42	ENSMUSG00000062580.9	Timm17a	ENSMUST00000081104.9	j	Different
076c8fe8-1f5e-41ec-a179-11ea42bf076d	ENSMUSG00000062580.9	Timm17a	ENSMUST00000081104.9	j	Different
d6fcb8b9-73f7-4603-ada7-054f5ae07744	ENSMUSG00000041889.7	Shisa4	ENSMUST00000041240.3	j	Different
180c75a2-8553-4c01-8a1e-aa292f21fd94	ENSMUSG00000041889.7	Shisa4	ENSMUST00000041240.3	j	Different
bd7da962-4bc5-4be3-b92b-2670ef22a0df	ENSMUSG00000041889.7	Shisa4	ENSMUST00000041240.3	j	Different
74c709d1-a937-4f8a-8db9-b4e7bca62b10	chr1:135382000	Ipo9	ENSMUST00000041023.13	o	Different
16ffb883-4027-4033-815e-7fa2a17b08c6	ENSMUSG00000009418.16	Nav1	ENSMUST00000190298.7	j	Different
ecce294f-e525-46a4-b228-78d26b9d33cb	ENSMUSG00000041605.16	Inava	ENSMUST00000120339.7	j	Different
c0deb918-646d-498c-a982-a66b0d478193	ENSMUSG00000041605.16	Inava	ENSMUST00000120339.7	j	Different
dc2f8755-0e3e-4794-bf89-d787c4e79675	ENSMUSG00000041570.14	Camsap2	ENSMUST00000048309.11	j	Different
8d8134c8-f3a5-4ffe-9cfe-6521b7158e0d	ENSMUSG00000097403.2	9230116N13Rik	ENSMUST00000181746.1	j	Different
cd11af0e-3cf5-4ff8-b02a-cfd66ba5f317	ENSMUSG00000026398.14	Nr5a2	ENSMUST00000027649.13	j	Different
d5d85dd8-f88c-403f-8381-9bdd34f23b4a	ENSMUSG00000026395.16	Ptprc	ENSMUST00000183301.7	j	Different
7e193719-9327-4cba-a686-5c049eaf1614	ENSMUSG00000026395.16	Ptprc	ENSMUST00000183301.7	j	Different
7a7820c4-dff2-42ce-90dd-e241a94db7d1	ENSMUSG00000026395.16	Ptprc	ENSMUST00000183301.7	m	Different
37313478-fea5-4c5a-a03b-ececb60c6465	ENSMUSG00000026395.16	Ptprc	ENSMUST00000183301.7	j	Different
2721454c-47c5-4b05-9d0a-34ae43422a1d	ENSMUSG00000026395.16	Ptprc	ENSMUST00000183301.7	j	Different
8d2098d1-1ce3-44eb-89c8-35772aeb910a	ENSMUSG00000026395.16	Ptprc	ENSMUST00000183301.7	j	Different
3dfe97f7-e9ad-42c1-b49a-d5a06f074cdd	ENSMUSG00000026393.10	Nek7	ENSMUST00000186017.6	j	Different
d9c5de71-1854-4dc8-8702-2264477b0903	ENSMUSG00000079283.2	2310009B15Rik	ENSMUST00000193374.1	j	Different
d698370a-31b1-443e-a763-d58811869447	ENSMUSG00000057037.8	Cfhr1	ENSMUST00000023965.7	j	Different
804efdce-3c13-427a-9edb-5f7cfca7a7cc	ENSMUSG00000057037.8	Cfhr1	ENSMUST00000023965.7	j	Different
6b650d7c-e81c-4f9a-9b4c-aac5de5f4c8e	ENSMUSG00000057037.8	Cfhr1	ENSMUST00000023965.7	j	Different
da71917a-8314-4fcc-b148-9cd646a2b394	ENSMUSG00000057037.8	Cfhr1	ENSMUST00000023965.7	j	Different
787727c4-dcfc-4fde-b741-18a7e2c3fa60	ENSMUSG00000089991.2	Gm16332	ENSMUST00000134229.2	j	Different
c5ee6472-54f5-4dba-b609-63dcb7ffa910	ENSMUSG00000070594.10	Gm4788	ENSMUST00000111989.8	j	Different
8462206e-6dca-499a-94f6-ae8eed061f8d	ENSMUSG00000070594.10	Gm4788	ENSMUST00000111989.8	j	Different
dcadfa0c-dbc5-4134-9c7a-21e3d7e28665	ENSMUSG00000070594.10	Gm4788	ENSMUST00000111989.8	j	Different
c07325d8-2c02-4ed9-ab76-ae2e52bc6ba9	ENSMUSG00000070594.10	Gm4788	ENSMUST00000111989.8	j	Different
9f841a15-b2a2-440f-ae3d-160dd97d3b88	ENSMUSG00000070594.10	Gm4788	ENSMUST00000111989.8	j	Different
2d6f23d0-4490-4bd6-b1ce-f4fd3ec7df5e	ENSMUSG00000070594.10	Gm4788	ENSMUST00000111989.8	j	Different
6f7041ca-4a45-42da-b1c5-d1467b557470	ENSMUSG00000070594.10	Gm4788	ENSMUST00000111989.8	j	Different
75ff8d10-59b1-470a-a3bc-2e171bd6aa8b	ENSMUSG00000070594.10	Gm4788	ENSMUST00000111989.8	j	Different
5c09a810-d28e-43e0-bf4c-2f8adb7aeb3f	ENSMUSG00000033898.17	Cfhr2	ENSMUST00000194186.5	j	Different
de89d474-a07f-4933-bcf1-813273bd2408	ENSMUSG00000033898.17	Cfhr2	ENSMUST00000194186.5	j	Different
50aebe2f-662b-43aa-9c68-c67a6aa95fa8	ENSMUSG00000033898.17	Cfhr2	ENSMUST00000194186.5	j	Different
b46cc22a-05bc-498e-866c-b890a3775b64	ENSMUSG00000033898.17	Gm16332	ENSMUST00000134229.2	j	Different
7035a963-596a-413b-b72e-74ad499c9a00	ENSMUSG00000033898.17	Cfhr2	ENSMUST00000194186.5	j	Different
0cb7478f-ac92-4f85-be62-1d008104c702	ENSMUSG00000033898.17	Cfhr2	ENSMUST00000194186.5	j	Different
8b467c9c-db38-4773-80b9-338c5743cc05	ENSMUSG00000089991.2	Gm16332	ENSMUST00000134229.2	j	Different
d658be69-b203-494e-b9bc-48130839f171	ENSMUSG00000026365.15	Cfh	ENSMUST00000111976.8	j	Different
3a2ef4ec-f3e3-46ab-b7ad-98eb2319b674	ENSMUSG00000026365.15	Cfh	ENSMUST00000111976.8	j	Different
fdc06976-4a70-4a74-bd15-27d13368fcef	ENSMUSG00000026365.15	Cfh	ENSMUST00000111976.8	j	Different
fca1b68e-b28b-4e3f-b5af-87d416796a7a	ENSMUSG00000026365.15	Cfh	ENSMUST00000111976.8	j	Different
c1ded054-9036-4bec-a86c-85d0f7488fa5	ENSMUSG00000026365.15	Cfh	ENSMUST00000111976.8	j	Different
c6961ec7-1371-4f59-a0ad-d5834c30a5c3	ENSMUSG00000026365.15	Cfh	ENSMUST00000111976.8	j	Different
d5986dd5-22aa-4599-b5b6-36315e131af9	ENSMUSG00000026365.15	Cfh	ENSMUST00000111976.8	j	Different
f090948f-5794-4ea0-bc49-baa3ad0e85f7	ENSMUSG00000026365.15	Cfh	ENSMUST00000111976.8	j	Different
cb26a2a1-9bee-499c-be6c-5f3176e35a73	ENSMUSG00000026365.15	Cfh	ENSMUST00000111976.8	j	Different
69987a0c-2991-450e-9829-625f3ea677af	ENSMUSG00000026365.15	Cfh	ENSMUST00000111976.8	j	Different
96010cfc-47c0-4101-b77e-f447b1ebf0f5	ENSMUSG00000026365.15	Cfh	ENSMUST00000111976.8	m	Different
3f3da4f7-5bbe-454a-a41e-be6dce97129c	ENSMUSG00000026365.15	Cfh	ENSMUST00000111976.8	j	Different
2d7b0ec7-7094-45b5-96e8-9f81f8a5c046	ENSMUSG00000026365.15	Cfh	ENSMUST00000111976.8	j	Different
058c3edf-2718-4708-9a54-86b1e482a04c	ENSMUSG00000026365.15	Cfh	ENSMUST00000111976.8	j	Different
ebba75aa-1bc6-4947-adc0-309e109786bb	ENSMUSG00000026365.15	Cfh	ENSMUST00000111976.8	j	Different
5b979068-5dd9-4a2b-ab5e-6a1ebdd497f7	ENSMUSG00000026365.15	Cfh	ENSMUST00000111976.8	j	Different
575d09c2-b98f-4575-a7e9-355d1c036f3e	ENSMUSG00000026365.15	Cfh	ENSMUST00000111976.8	j	Different
259d9a76-372c-4e62-9bcc-f2937cbb9255	ENSMUSG00000026365.15	Cfh	ENSMUST00000111976.8	j	Different
8f887b60-b19c-4094-816f-db3695d8c0fd	chr1:141073000			u	Different
65e90f85-43ae-47da-8795-4b58c62f1b4e	chr1:143317000			u	Different
88cefe5c-89f5-40fc-9849-3e2da3f0a755	chr1:143317000			u	Different
2ad4f9e1-4d23-4596-8ccc-e2eebb5c4c63	ENSMUSG00000026361.9	Cdc73	ENSMUST00000018337.8	j	Different
bd82b5b1-0210-459f-8475-38b89a2dce14	ENSMUSG00000026361.9	Cdc73	ENSMUST00000018337.8	j	Different
7ba8dc10-cbaa-436b-90cf-abbe983cc22a	ENSMUSG00000026361.9	Cdc73	ENSMUST00000018337.8	j	Different
950a78a4-3bd6-4b14-aef6-00467979da8f	ENSMUSG00000026360.9	Rgs2	ENSMUST00000127206.7	j	Different
30d10b4b-183e-443f-b323-9e83a6f512a0	chr1:144000000	Rgs2	ENSMUST00000127206.7	m	Different
4d3ecae2-49da-400f-874b-8ad59ac99f11	ENSMUSG00000026358.13	Rgs1	ENSMUST00000189061.6	j	Different
5880d899-cb40-4914-bc98-d611411860ae	ENSMUSG00000026357.3	Rgs18	ENSMUST00000027603.3	j	Different
fccc86dc-0dd0-4560-b655-9190e4e23912	ENSMUSG00000026357.3	Rgs18	ENSMUST00000027603.3	j	Different
3449a9ad-25f6-4054-9d6c-bc96bc72f244	chr1:150160000	Ptgs2os2	ENSMUST00000181308.1	j	Different
876fcdb8-9adb-41c6-95e1-43737d2b5e2a	ENSMUSG00000006010.14	Odr4	ENSMUST00000111913.8	j	Different
0e671cff-6b7f-4c70-864c-18eeab0f9573	ENSMUSG00000006010.14	Odr4	ENSMUST00000111913.8	j	Different
a578c9c0-007e-493e-986e-362a446e6190	chr1:151072000		ENSMUST00000188305.1	x	Different
3adfbc3b-62e9-4d5d-a85e-fe0b4552e7e9	chr1:151072000		ENSMUST00000188305.1	x	Different
9d158e9b-4e79-4364-a033-6c290abc2b78	chr1:151133000		ENSMUST00000188305.1	x	Different
95cba4ef-3220-4a18-8609-c292906488e7	chr1:151298000	Gm10138	ENSMUST00000186597.1	o	Different
64f26f29-2bae-4342-b255-25a1e75d5379	chr1:151456000	Rnf2	ENSMUST00000190070.6	o	Different
7e758c09-8779-4a17-9b5a-93aa6f58a2ce	chr1:151748000	2810414N06Rik	ENSMUST00000186444.1	j	Different
d2863b97-9186-4f30-b072-ec0267b4d77c	ENSMUSG00000014980.14	Tsen15	ENSMUST00000015124.14	j	Different
da651dbd-935d-4c8b-90b1-586fbf73a8bf	ENSMUSG00000026482.13	Rgl1	ENSMUST00000111859.7	j	Different
6cdb22f1-abcf-4c9f-b4ff-898f6e3cbbea	ENSMUSG00000026482.13	Rgl1	ENSMUST00000111859.7	j	Different
014aa2ec-1fc9-4045-9536-c79bdfaad083	ENSMUSG00000026482.13	Rgl1	ENSMUST00000111859.7	j	Different
9f39d190-aa5b-440f-8751-adddb85d50c9	ENSMUSG00000026482.13	Rgl1	ENSMUST00000111859.7	j	Different
2f526f1d-fb88-417a-b693-96a7060f7806	ENSMUSG00000042772.15	Smg7	ENSMUST00000043560.14	j	Different
2248a704-2fda-4374-9adf-d7f6075511bd	ENSMUSG00000042772.15	Smg7	ENSMUST00000043560.14	j	Different
b93077be-ee9f-47a0-80c2-6d1eb197e80f	ENSMUSG00000026478.14	Lamc1	ENSMUST00000027752.14	m	Different
25d86570-87be-487f-b00a-0c4ea9793468	ENSMUSG00000026478.14	Lamc1	ENSMUST00000027752.14	j	Different
7e8b608d-a950-4cd7-8459-d80f41d566c3	ENSMUSG00000042699.11	Dhx9	ENSMUST00000042141.11	j	Different
c5562c1c-81e3-4adb-88c3-51996de63dfc	ENSMUSG00000042684.8	Npl	ENSMUST00000041874.8	j	Different
329e12cc-eb56-4e6d-a991-d5509cfbe273	ENSMUSG00000100627.6	A830008E24Rik	ENSMUST00000190485.1	j	Different
8178d731-c926-4065-8ea9-497700797c8c	ENSMUSG00000100627.6	A830008E24Rik	ENSMUST00000190485.1	j	Different
834c6210-5056-4ece-8069-a643b20bfc2a	chr1:154115000	A830008E24Rik	ENSMUST00000190485.1	j	Different
21050149-2a43-42d9-b28f-42f05d2280bc	ENSMUSG00000033722.9	BC034090	ENSMUST00000186156.6	j	Different
2a282fe2-29ba-4981-b697-3e5b254924bd	chr1:155520000	Gm5532	ENSMUST00000097531.2	j	Different
7c148968-a795-45c2-8dd7-c8453826746c	ENSMUSG00000033684.14	Qsox1	ENSMUST00000111764.7	j	Different
09cf0282-f320-470a-9196-e411704bbc73	ENSMUSG00000033684.14	Qsox1	ENSMUST00000111764.7	j	Different
f1870539-2966-4216-bcfc-11ea26f3f53f	ENSMUSG00000033684.14	Qsox1	ENSMUST00000111764.7	j	Different
9a08a337-44f2-4b49-8bca-28c31e014d60	ENSMUSG00000033671.18	Cep350	ENSMUST00000138762.7	j	Different
0e8c326a-5b67-4fe2-9340-b8b7ea50cbf8	ENSMUSG00000026466.16	Tor1aip1	ENSMUST00000136331.7	j	Different
6df65bae-bdc9-4c75-aa09-becb761510d9	ENSMUSG00000026466.16	Tor1aip1	ENSMUST00000136331.7	j	Different
89476b9c-208a-4328-b741-ce8eb0d9d955	ENSMUSG00000026466.16	Tor1aip1	ENSMUST00000136331.7	j	Different
83ab4605-19d7-4213-b27f-99c49949fd4d	ENSMUSG00000026466.16	Tor1aip1	ENSMUST00000136331.7	j	Different
93098c04-5c16-47b0-8ec1-d052088a913d	ENSMUSG00000060519.11	Tor3a	ENSMUST00000150557.7	j	Different
e093f456-5e31-4bd4-92e0-12fb58ed072a	ENSMUSG00000033557.17	Fam20b	ENSMUST00000122424.7	j	Different
b02f7dc3-8a6d-4525-924f-6eb2a10897c3	ENSMUSG00000026594.14	Ralgps2	ENSMUST00000192343.5	j	Different
c4178f18-89b1-49de-b31f-98698f05990a	ENSMUSG00000026594.14	Ralgps2	ENSMUST00000192343.5	j	Different
36e70f6c-ec69-491c-83f4-49b7a234f0c5	ENSMUSG00000026594.14	Ralgps2	ENSMUST00000192343.5	j	Different
3475ea85-9fb3-456b-aa0e-6603ebfbc50d	chr1:159976000		ENSMUST00000157520.1	y	Different
287ed4a3-8e50-4067-85f6-ae62cdbdcfe1	chr1:159976000		ENSMUST00000157520.1	y	Different
161a2927-1d85-4130-9848-7bf1aac49871	chr1:159976000		ENSMUST00000157520.1	y	Different
bdcc2b75-e574-4454-b7d2-81b44404eb53	chr1:159976000		ENSMUST00000157520.1	y	Different
fa50af10-c657-4cf2-a478-9f61c44bd2ae	chr1:160074000	4930562F07Rik	ENSMUST00000028061.8	j	Different
e615c5fe-66d7-4054-9f46-89cc781bbc6c	ENSMUSG00000026725.17	Tnn	ENSMUST00000039178.11	j	Different
4d71e8a9-107e-497a-8e41-a8f46c267ada	ENSMUSG00000014226.10	Cacybp	ENSMUST00000014370.10	m	Different
490c57ce-341e-4608-bb32-88057d21fdbb	ENSMUSG00000014226.10	Cacybp	ENSMUST00000014370.10	m	Different
565b90b7-9200-4ceb-9317-199ab4174d5e	ENSMUSG00000026721.16	Rabgap1l	ENSMUST00000028049.12	j	Different
3ae22777-df9d-4ddb-a7e7-d46d0b5e040f	ENSMUSG00000026721.16	Rabgap1l	ENSMUST00000028049.12	j	Different
e375b0e6-716b-4749-86e5-924efb764073	ENSMUSG00000026721.16	Rabgap1l	ENSMUST00000028052.11	j	Different
8c86f5ea-4861-4cd5-8c5f-83feae17f697	ENSMUSG00000026721.16	Rabgap1l	ENSMUST00000028049.12	j	Different
75776fa2-496b-4464-8197-9d8572f1558c	ENSMUSG00000026721.16	Rabgap1l	ENSMUST00000028052.11	j	Different
9425598a-ffed-4694-9607-9a9dcd85383b	ENSMUSG00000026721.16	Rabgap1l	ENSMUST00000028049.12	j	Different
213af44a-6bc6-419b-a52f-101c88581822	ENSMUSG00000026721.16	Rabgap1l	ENSMUST00000028049.12	j	Different
9ddf1e54-fe74-4c9c-85f3-0f75567dbf6b	ENSMUSG00000026721.16	Rabgap1l	ENSMUST00000028049.12	j	Different
9fd2e245-fdf1-4f81-a7ff-090c7adebc02	ENSMUSG00000043467.19	Zbtb37	ENSMUST00000163079.8	j	Different
e444474f-f2b0-4758-a7ee-e055b9d25e52	ENSMUSG00000026709.10	Dars2	ENSMUST00000035430.3	m	Different
d2060eae-d6ce-4321-82bb-11b4510f137d	ENSMUSG00000026709.10	Dars2	ENSMUST00000035430.3	j	Different
2bf3c438-b22a-42de-b290-be4cfaa89575	ENSMUSG00000026705.16	Klhl20	ENSMUST00000117467.6	j	Different
c6939eb6-7ff4-428e-a0cf-77a50b353a26	ENSMUSG00000026701.15	Prdx6	ENSMUST00000051925.4	j	Different
6dd2792f-8d9d-4ea1-a2eb-b1a23b4381ad	ENSMUSG00000026701.15	Prdx6	ENSMUST00000051925.4	j	Different
430dd44c-65fc-49a9-939d-96ae1fbfa883	ENSMUSG00000026701.15	Prdx6	ENSMUST00000051925.4	j	Different
795fb2b0-157c-4531-8f93-b3424c422518	ENSMUSG00000026701.15	Prdx6	ENSMUST00000051925.4	j	Different
190f1df5-f190-4cbe-a341-3c380e784367	ENSMUSG00000026701.15	Prdx6	ENSMUST00000051925.4	j	Different
6d7cbd9c-3ca2-40fe-bd6d-17af4b6b59fd	ENSMUSG00000040297.12	Suco	ENSMUST00000048377.10	j	Different
ae6d20d5-ba3c-4925-b26b-4b8adb2748ab	ENSMUSG00000040297.12	Suco	ENSMUST00000048377.10	j	Different
ea310562-31d4-4aad-93c8-87c501b3b518	ENSMUSG00000040297.12	Suco	ENSMUST00000048377.10	j	Different
a9dc17b6-bd7a-4f54-adfa-846554de6afa	ENSMUSG00000040297.12	Suco	ENSMUST00000048377.10	j	Different
6b4bb92d-4767-454f-960f-f7800ba0b9a4	ENSMUSG00000040265.16	Dnm3	ENSMUST00000086074.11	j	Different
6011542d-06a2-407f-b287-d45d7a4e1c8b	ENSMUSG00000040265.16	Dnm3	ENSMUST00000086074.11	j	Different
d16f49f3-6acb-42ee-85d9-c8185fe9f1e3	ENSMUSG00000040265.16	Dnm3	ENSMUST00000086074.11	j	Different
90fd0f5c-cf7d-422b-8645-fe158756b980	ENSMUSG00000026694.19	Eef1aknmt	ENSMUST00000028017.15	j	Different
dca75c62-3ff6-400c-8c7f-b16089c9e606	ENSMUSG00000040225.15	Prrc2c	ENSMUST00000182660.7	j	Different
022bee84-c941-4c42-957f-f13f74f9388b	ENSMUSG00000026692.12	Fmo4	ENSMUST00000111525.7	j	Different
2a9e9825-925f-4bb7-abd7-43827bfa7c8a	ENSMUSG00000040181.14	Fmo1	ENSMUST00000046049.13	j	Different
5b631a3d-5561-4f59-97c5-af17a0c4dfa6	ENSMUSG00000040181.14	Fmo1	ENSMUST00000046049.13	j	Different
e458cc8e-e715-4438-b006-6dafde2609ce	ENSMUSG00000040181.14	Fmo1	ENSMUST00000046049.13	m	Different
6b7855f2-87ee-42d1-bb57-088484d68165	ENSMUSG00000040181.14	Fmo1	ENSMUST00000046049.13	m	Different
5cae6165-1032-42c5-959e-16274ef5f9c1	ENSMUSG00000040181.14	Fmo1	ENSMUST00000046049.13	j	Different
b6c8b34a-bfda-48c2-a3fc-f640712f0bb3	chr1:162860000		ENSMUST00000046049.13	i	Different
819b46c9-6c22-4634-b249-45a36d133e1a	ENSMUSG00000040170.13	Fmo2	ENSMUST00000045902.12	m	Different
159bece9-c772-43ff-a7a8-e043a90bff13	ENSMUSG00000040170.13	Fmo2	ENSMUST00000045902.12	j	Different
534560a0-2d95-4c1f-865b-b521fe5bf18f	ENSMUSG00000040170.13	Fmo2	ENSMUST00000045902.12	j	Different
72538959-28a7-4e6f-b0a3-a596ae7624f3	ENSMUSG00000040170.13	Fmo2	ENSMUST00000045902.12	j	Different
482a5275-acbd-427f-ae53-f7ab002912f8	ENSMUSG00000040170.13	Fmo2	ENSMUST00000045902.12	m	Different
afa42fad-4b63-4c82-8ab3-c612de1d318a	ENSMUSG00000040124.5	Gorab	ENSMUST00000186402.1	j	Different
6497e4e5-5573-4b14-a2ab-88ad713f369d	chr1:163699000	Mettl11b	ENSMUST00000159679.7	o	Different
0052383b-2148-4198-8e04-30205f41133e	ENSMUSG00000040113.14	Mettl11b	ENSMUST00000160495.1	j	Different
74be38e7-cccd-4ee0-ac59-dfdb9d118774	ENSMUSG00000040113.14	Mettl11b	ENSMUST00000160495.1	j	Different
a7f1c21f-060f-4753-98de-0d2f6feb2d37	ENSMUSG00000086593.2	Gm16548	ENSMUST00000133341.2	j	Different
a4ad50e6-2169-4f2d-864d-4fbaa9c1ab0a	ENSMUSG00000086593.2	Gm16548	ENSMUST00000133341.2	j	Different
c7a1cef2-e23e-4ea7-998b-56255239567a	ENSMUSG00000026577.13	Blzf1	ENSMUST00000027866.10	m	Different
10fef743-3deb-4450-9c3f-d643badd1984	ENSMUSG00000026577.13	Blzf1	ENSMUST00000027866.10	j	Different
d2edb364-4032-4017-a7ba-997e58f5770f	chr1:164417000		ENSMUST00000193808.5	i	Different
85bd23aa-5fa2-4fb7-821e-0039e8823613	ENSMUSG00000026576.12	Atp1b1	ENSMUST00000027863.12	m	Different
9429c450-5f38-4cbf-8268-117005f17c31	ENSMUSG00000026576.12	Atp1b1	ENSMUST00000027863.12	m	Different
7716690b-1def-4d0c-8d73-28634f2c9626	ENSMUSG00000026576.12	Atp1b1	ENSMUST00000027863.12	j	Different
0bd82b3c-69ce-4b6a-bc3f-816e4bde35c1	chr1:164459000			u	Different
e87e7d46-1b72-488d-836b-98957b06beb0	chr1:164858000		ENSMUST00000194322.1	x	Different
1164a23b-4fe1-413a-b827-b2ea01ac065f	ENSMUSG00000040843.10	Tiprl	ENSMUST00000192436.5	j	Different
226b3f62-4d29-4d4c-82ab-6c160196b39c	ENSMUSG00000040843.10	Tiprl	ENSMUST00000192436.5	j	Different
285a0aee-aca1-4d42-8b8c-d55654b6c917	ENSMUSG00000026571.12	Dcaf6	ENSMUST00000027856.12	j	Different
ff888f66-bf86-4c50-a439-b9efb3e1e4b6	ENSMUSG00000026571.12	Dcaf6	ENSMUST00000027856.12	j	Different
4ea740e5-0bde-459f-b33c-a495fa418260	ENSMUSG00000026571.12	Dcaf6	ENSMUST00000027856.12	m	Different
1a67128b-7bab-475f-811d-e64e227109d5	ENSMUSG00000026571.12	Dcaf6	ENSMUST00000027856.12	j	Different
1566f599-6ea8-46af-865f-9756f744004b	ENSMUSG00000026571.12	Dcaf6	ENSMUST00000027856.12	j	Different
cb1af7bb-c56b-4a75-8aa9-9a2fb066e54b	ENSMUSG00000040723.14	Rcsd1	ENSMUST00000040357.10	m	Different
af10073e-c729-46df-9871-b6b76b3fb4fd	ENSMUSG00000040723.14	Rcsd1	ENSMUST00000040357.10	j	Different
00d695e9-0ca5-473f-ace7-8daf2be0d737	ENSMUSG00000040723.14	Rcsd1	ENSMUST00000040357.10	j	Different
afed52b5-f055-415c-8768-e6dc29baa4de	ENSMUSG00000040723.14	Rcsd1	ENSMUST00000040357.10	j	Different
84bd8066-b4f9-4ba1-b3df-5c74a7b6043d	chr1:166047000			u	Different
89295f0c-5b51-4989-b7ff-7e2573ec6a85	ENSMUSG00000040596.15	Pogk	ENSMUST00000128861.2	j	Different
6d1aba5f-df07-4a7f-beb3-b1acc62e9280	ENSMUSG00000026558.13	Uck2	ENSMUST00000053686.8	j	Different
55bd0fe0-7cab-402a-8892-072cc2a73d04	chr1:167307000		ENSMUST00000195015.5	x	Different
0214ab62-bdcf-40e2-bb10-52d5e8dd009c	chr1:167330000		ENSMUST00000097473.9	x	Different
655cd579-7ee2-4b62-8833-e1b5f1a6510b	ENSMUSG00000026688.5	Mgst3	ENSMUST00000028005.2	j	Different
04d2ada4-340e-4f05-b9e4-a4d63ba152ef	ENSMUSG00000026688.5	Mgst3	ENSMUST00000028005.2	j	Different
793655a2-1063-4259-af26-cdd464fa20b4	ENSMUSG00000026688.5	Mgst3	ENSMUST00000028005.2	j	Different
f186dad9-b123-47fa-9756-791e6a3c5a0f	ENSMUSG00000026688.5	Mgst3	ENSMUST00000028005.2	j	Different
21b59e4e-2d7f-4e2a-84bd-8bc751bf8c0c	ENSMUSG00000026688.5	Mgst3	ENSMUST00000028005.2	j	Different
301247d3-9bc5-45f2-a56b-0a2ef298d25c	ENSMUSG00000026688.5	Mgst3	ENSMUST00000028005.2	j	Different
3c1c621d-daa9-4edf-9047-b441d630f76e	ENSMUSG00000026674.9	Ddr2	ENSMUST00000194690.5	j	Different
44bbb8d2-64f0-4db3-a0ff-38d7cd5aee7c	ENSMUSG00000026670.15	Uap1	ENSMUST00000111351.9	j	Different
3906ef36-65ef-4d83-af11-e1aef82beea0	ENSMUSG00000026670.15	Uap1	ENSMUST00000111351.9	j	Different
7ec27ef7-f1cb-45eb-86ba-6d6cb9df8be8	ENSMUSG00000038473.14	Nos1ap	ENSMUST00000160456.7	j	Different
924adbed-ae9f-44eb-a211-4824b06db0ea	ENSMUSG00000026663.6	Atf6	ENSMUST00000027974.6	j	Different
a8e2c9ce-4a0a-4974-a8fa-1903208e45ad	ENSMUSG00000026659.13	Dusp12	ENSMUST00000027970.13	j	Different
4bc8df75-e66f-4458-b54c-cb1a797eeb85	ENSMUSG00000026659.13	Dusp12	ENSMUST00000027970.13	j	Different
4cbac467-6a47-4d2d-852f-dc18b8a6acda	ENSMUSG00000026659.13	Dusp12	ENSMUST00000027970.13	m	Different
f933411d-d941-471b-bd87-4e281840a926	ENSMUSG00000038421.13	Fcrla	ENSMUST00000046322.13	j	Different
763039b5-71fc-4ab3-9f06-d5c96eac3edc	ENSMUSG00000038421.13	Fcrla	ENSMUST00000046322.13	j	Different
15ff0096-042e-4c1c-b217-c5c2f5955efa	ENSMUSG00000038421.13	Fcrla	ENSMUST00000046322.13	j	Different
74ccf6a8-d4dc-410c-a7d1-a7e1bdbef262	ENSMUSG00000026656.15	Fcgr2b	ENSMUST00000159969.7	j	Different
5835de31-34d9-4d45-bb19-706f60353705	ENSMUSG00000026656.15	Fcgr2b	ENSMUST00000159969.7	m	Different
424df8cf-e10b-4520-8bb7-0d08a88597bc	ENSMUSG00000026656.15	Fcgr2b	ENSMUST00000159969.7	j	Different
2c17393f-450c-4725-9d65-4806407617a0	ENSMUSG00000059498.13	Fcgr3	ENSMUST00000164044.7	j	Different
a5de7cd0-b0d7-42f9-b591-dfe7a306e0b1	chr1:171129000	Sdhc	ENSMUST00000111336.9	j	Different
e0e79b43-a196-472d-a461-bb61dc6ad416	ENSMUSG00000058076.12	Sdhc	ENSMUST00000111336.9	j	Different
23d105ee-df9b-4cbe-932e-bf3f30e8fc8f	ENSMUSG00000058076.12	Sdhc	ENSMUST00000111336.9	j	Different
21e457ac-2b73-4308-b310-250ffc142814	ENSMUSG00000058076.12	Sdhc	ENSMUST00000111336.9	j	Different
cf7de1ae-f637-4808-a4bd-60e68204eed4	ENSMUSG00000058076.12	Sdhc	ENSMUST00000111336.9	j	Different
9dbaeef7-bfcb-4240-8319-6aa74bb1fee3	ENSMUSG00000058076.12	Sdhc	ENSMUST00000111336.9	j	Different
25f79425-7873-4083-ad77-94cc9c65f258	ENSMUSG00000058076.12	Sdhc	ENSMUST00000111336.9	j	Different
93ef7a6a-eb43-440d-b4eb-e51f432d8bed	ENSMUSG00000058076.12	Sdhc	ENSMUST00000111336.9	j	Different
67d059a4-c998-48c4-9917-d114173d1711	ENSMUSG00000058076.12	Sdhc	ENSMUST00000111336.9	j	Different
2f030b32-ff9f-4e3e-acc2-1e6ef758d3b7	ENSMUSG00000058076.12	Sdhc	ENSMUST00000111336.9	j	Different
70a2d651-4ce3-4d9d-ac62-34eebe50b28c	ENSMUSG00000005674.9	Tomm40l	ENSMUST00000005817.8	m	Different
545271c3-2894-4a86-a77c-569b4d2e6ac3	ENSMUSG00000005674.9	Tomm40l	ENSMUST00000005817.8	j	Different
6bf8c996-fe7b-4bbd-b1ec-12e70a2fdeb2	ENSMUSG00000005674.9	Tomm40l	ENSMUST00000005817.8	m	Different
b40229fb-ef1e-4df3-84a1-fa1603d031c1	ENSMUSG00000005674.9	Tomm40l	ENSMUST00000005817.8	j	Different
3e466df0-3413-4445-9574-a3b4fd2d1347	ENSMUSG00000005674.9	Tomm40l	ENSMUST00000005817.8	m	Different
9856e7c8-57c1-4ef6-815e-a15a39c38e84	ENSMUSG00000058715.11	Fcer1g	ENSMUST00000193973.1	m	Different
e68fc0a2-a877-4468-be80-3103938475c8	ENSMUSG00000013593.12	Ndufs2	ENSMUST00000013737.12	j	Different
83b806cb-e838-45df-8974-ace07a3fb2a2	ENSMUSG00000013593.12	Ndufs2	ENSMUST00000013737.12	j	Different
0b5bc909-bf05-4dbb-bf10-f535c2099f1b	ENSMUSG00000013593.12	Ndufs2	ENSMUST00000013737.12	j	Different
d7c7b4e4-e57c-4cf8-9c50-0a0a9ef004bd	ENSMUSG00000013593.12	Ndufs2	ENSMUST00000013737.12	m	Different
db79e5cb-8b11-4778-86fd-65151280481d	ENSMUSG00000013593.12	Ndufs2	ENSMUST00000013737.12	m	Different
e570698d-315a-4334-b0a2-3f322715e630	ENSMUSG00000013593.12	Ndufs2	ENSMUST00000013737.12	j	Different
db47d566-d0e3-4e13-8d34-4082a9ea20f3	ENSMUSG00000013593.12	Ndufs2	ENSMUST00000013737.12	m	Different
bc27adb2-fea5-4eeb-8bfc-25974aa73db2	ENSMUSG00000013593.12	Ndufs2	ENSMUST00000013737.12	j	Different
51689e19-b94f-42d7-9f29-7da2c5218641	ENSMUSG00000013593.12	Ndufs2	ENSMUST00000013737.12	m	Different
9f945816-a297-476b-a0a6-dcf2dc9531f1	ENSMUSG00000013593.12	Ndufs2	ENSMUST00000013737.12	j	Different
39e5c7a1-ea4a-4c8a-a4a6-77f306e81919	ENSMUSG00000013593.12	Ndufs2	ENSMUST00000013737.12	j	Different
070664d3-7bef-4c20-9e1a-898671e5222d	ENSMUSG00000013593.12	Ndufs2	ENSMUST00000013737.12	j	Different
0ccb6e28-838b-487f-bdcc-d5594b48c1fc	ENSMUSG00000013593.12	Ndufs2	ENSMUST00000013737.12	j	Different
20d4586c-e8dc-4112-8410-7a0a873f5312	ENSMUSG00000013593.12	Ndufs2	ENSMUST00000013737.12	m	Different
05ca21b8-9d3e-43a8-b664-2700061b3dad	ENSMUSG00000062729.11	Ppox	ENSMUST00000073120.10	m	Different
89d5373c-259e-446b-9760-915740003e96	ENSMUSG00000062729.11	Ppox	ENSMUST00000073120.10	m	Different
d33446af-3e96-4f3a-afbe-971fa197ad3a	ENSMUSG00000062729.11	Ppox	ENSMUST00000073120.10	j	Different
5cf953e2-f263-4805-bb77-4ff08af7a38e	ENSMUSG00000062729.11	Ppox	ENSMUST00000073120.10	m	Different
59a8c9b2-3bb8-41ea-9294-79825a504333	ENSMUSG00000062729.11	Ppox	ENSMUST00000073120.10	j	Different
02760592-cd56-4cf9-872b-679dc4f7d883	ENSMUSG00000062729.11	Ppox	ENSMUST00000073120.10	m	Different
857b932e-07fa-45c7-af94-f2bae100f368	ENSMUSG00000053483.13	Usp21	ENSMUST00000111305.7	m	Different
649e8af8-0767-41b7-aa60-4ea840bedb2d	ENSMUSG00000062963.10	Ufc1	ENSMUST00000080001.8	m	Different
39ea17d9-c752-4d9a-8a9a-7f9f843dbdd2	ENSMUSG00000062963.10	Ufc1	ENSMUST00000080001.8	m	Different
ce67a8a4-c482-4b19-9b26-63ae9a8984ce	ENSMUSG00000062963.10	Ufc1	ENSMUST00000080001.8	j	Different
1ae06e34-57c5-49e4-8960-7e43e276f6f5	ENSMUSG00000062963.10	Ufc1	ENSMUST00000080001.8	j	Different
de720803-ad79-45f1-97af-ba7f264ceaa7	ENSMUSG00000013997.10	Nit1	ENSMUST00000111289.7	j	Different
[truncated: 35,578 more rows]

## Sheet: Liver_Isoforms
Transcript_id	Gene_id	Gene_name	Reference_gene_id	Gffcompare_class_code	Compare_to_reference
e9224f71-5cc5-4229-ad7f-1f982b0607a6	ENSMUSG00000033793.12	Atp6v1h	ENSMUST00000044369.12	j	Different
d7973a2e-15e5-4429-adcb-fe92d2238140	ENSMUSG00000025911.14	Adhfe1	ENSMUST00000190654.1	j	Different
472c8c5f-8975-4cd9-825f-262867f66e82	ENSMUSG00000056763.16	Cspp1	ENSMUST00000071087.11	j	Different
6a623e66-607f-4d3a-b283-c296670e91c4	ENSMUSG00000067813.3	Xkr9	ENSMUST00000088542.3	j	Different
55c23c72-d1b2-4faf-adad-5b9c5e2b50a7	ENSMUSG00000025934.15	Gsta3	ENSMUST00000121676.7	j	Different
ebaf9f65-a63f-41f7-b775-cc8539139a06	ENSMUSG00000025934.15	Gsta3	ENSMUST00000121676.7	j	Different
fb4a3923-b192-4e0a-8b67-1916b1ee7abf	ENSMUSG00000025934.15	Gsta3	ENSMUST00000121676.7	j	Different
ee32c297-92a0-4b43-a7ca-c81e3a9dbe24	ENSMUSG00000025934.15	Gsta3	ENSMUST00000121676.7	j	Different
43e3bd4b-2aa3-4b8a-baf7-cedd9387a341	ENSMUSG00000025934.15	Gsta3	ENSMUST00000121676.7	j	Different
264c0db4-45de-43f1-a60b-5682f56a5217	ENSMUSG00000025934.15	Gsta3	ENSMUST00000121676.7	j	Different
8eb1a3ef-95b4-4aeb-8330-3a752134f416	ENSMUSG00000102070.1		ENSMUST00000188231.1	x	Different
4a0f5334-38db-4819-b47a-63dcb78ce97f	ENSMUSG00000026131.20	Dst	ENSMUST00000183034.4	j	Different
a2ca700d-1833-45f9-9045-c435e9861f49	ENSMUSG00000026126.15	Ptpn18	ENSMUST00000027302.13	j	Different
1654b1c0-dc78-49eb-a238-2f4a87ade8bf	ENSMUSG00000061518.11	Cox5b	ENSMUST00000193210.5	j	Different
5f6a96e0-90d1-419c-8003-e6e22ef02117	ENSMUSG00000026117.10	Zap70	ENSMUST00000027291.6	j	Different
7a005c16-0298-450f-805c-8c6854a5a310	ENSMUSG00000026072.12	Il1r1	ENSMUST00000027241.10	j	Different
6ce3ed19-33cc-4906-a211-ba2081f4c938	ENSMUSG00000026104.14	Gm28177	ENSMUST00000185516.1	j	Different
3923e6a0-3307-47e4-a26a-b45bffd0f61c	ENSMUSG00000026096.14	Osgepl1	ENSMUST00000135614.7	j	Different
8fdc213a-75fd-4f9f-a38c-43537b03393b	ENSMUSG00000025971.6	Maip1	ENSMUST00000027114.5	j	Different
3d6b9a43-d345-4122-a26e-be980de5b8e4	chr1:58029000	Aox1	ENSMUST00000001027.6	j	Different
2bd4270c-6970-469f-a9ba-1b4efc7f86f3	chr1:58029000	Aox1	ENSMUST00000001027.6	j	Different
f093aadb-1838-47b3-b190-65957f0b8ae1	ENSMUSG00000063558.4	Aox1	ENSMUST00000001027.6	j	Different
793c57a5-2a70-44ac-81c0-c63c5c2672e2	ENSMUSG00000064294.12	Aox3	ENSMUST00000040999.13	j	Different
afd56ca0-3e0f-4484-ae65-def05c8f1dff	ENSMUSG00000064294.12	Aox3	ENSMUST00000040999.13	j	Different
f8eb16bf-b2ba-472d-9554-c869ca1c336e	ENSMUSG00000064294.12	Aox3	ENSMUST00000040999.13	j	Different
561e755e-dc00-4b29-a9f5-7098cf2d3297	ENSMUSG00000064294.12	Aox3	ENSMUST00000040999.13	j	Different
3870e9f5-b475-494d-85d1-d87274efc956	ENSMUSG00000064294.12	Aox3	ENSMUST00000040999.13	j	Different
bd19bc6a-86b4-48ab-999e-fbfabcf72aa0	ENSMUSG00000026031.15	Cflar	ENSMUST00000097722.8	j	Different
ff9bbd26-77ca-49f2-a09c-adcbed925932	ENSMUSG00000025967.16	Eef1b2	ENSMUST00000129339.7	j	Different
5b06104e-e3a2-4272-9296-34572a9d3550	ENSMUSG00000025967.16	Eef1b2	ENSMUST00000129339.7	j	Different
1f2db780-86e5-4b24-a01b-7da458f664cf	chr1:67123000	Cps1	ENSMUST00000027144.7	j	Different
3225532f-7875-4204-a4e4-f4fa45295bd0	ENSMUSG00000025991.8	Cps1	ENSMUST00000027144.7	j	Different
6337d308-4830-4b80-a174-b53c82eb143a	ENSMUSG00000025991.8	Cps1	ENSMUST00000027144.7	j	Different
a9609942-e025-4d28-86da-e0e3be3832f4	ENSMUSG00000025991.8	Cps1	ENSMUST00000027144.7	m	Different
f9bb0e8d-4343-471e-9feb-7f5977e36aee	ENSMUSG00000025991.8	Cps1	ENSMUST00000027144.7	j	Different
e8251212-175d-42ae-bf9e-2ea7a43994f3	ENSMUSG00000025991.8	Cps1	ENSMUST00000027144.7	j	Different
47b6ca4e-3553-4561-ab52-21549efe762b	ENSMUSG00000025991.8	Cps1	ENSMUST00000027144.7	j	Different
15d9100b-479b-4599-a548-7944a21ed556	ENSMUSG00000025991.8	Cps1	ENSMUST00000027144.7	j	Different
061323b8-903c-431e-928c-c93a32a068b0	ENSMUSG00000025991.8	Cps1	ENSMUST00000027144.7	j	Different
0004f696-d7d6-4888-b868-0c58ca404de9	ENSMUSG00000025991.8	Cps1	ENSMUST00000027144.7	j	Different
dd84096c-cd8c-4ae1-abaf-11fad894bf96	ENSMUSG00000099707.6	Gm8883	ENSMUST00000189680.6	j	Different
b92d0a5f-f770-4fb5-9b1d-1e22be4ef4cf	ENSMUSG00000039323.18	Igfbp2	ENSMUST00000047328.10	j	Different
e9bb9890-7400-42d6-b7e9-2e6c900d4150	ENSMUSG00000026176.13	Ctdsp1	ENSMUST00000027367.13	j	Different
d4273db9-901f-4cbd-9566-adc37ac802a3	ENSMUSG00000026176.13	Ctdsp1	ENSMUST00000027367.13	j	Different
0c452aa6-2004-4e2e-80ca-b9a1e8181a30	ENSMUSG00000026170.6	Cyp27a1	ENSMUST00000027356.6	m	Different
7ed32635-eec7-481a-912d-2bf9f13e0c7b	ENSMUSG00000026170.6	Cyp27a1	ENSMUST00000027356.6	m	Different
864e8665-f84b-4f80-b18c-6c3feccf3907	ENSMUSG00000026170.6	Cyp27a1	ENSMUST00000027356.6	j	Different
7595af14-06c2-41f0-8b46-f7abf00603fa	ENSMUSG00000026170.6	Cyp27a1	ENSMUST00000027356.6	m	Different
4c3d1c4c-b9c8-456b-b6b3-3dc4b363c345	ENSMUSG00000026170.6	Cyp27a1	ENSMUST00000027356.6	j	Different
4ba4c27c-dda3-45b5-82d1-585816c1171d	ENSMUSG00000026170.6	Cyp27a1	ENSMUST00000027356.6	j	Different
f717afa8-0123-425c-9c42-fef1e6176ab6	ENSMUSG00000049339.16	Retreg2	ENSMUST00000190240.6	j	Different
97814dcb-636a-4151-a237-9b7691dd106e	ENSMUSG00000026197.12	Zfand2b	ENSMUST00000160439.7	j	Different
7151900b-88fc-4454-bd0d-0058992b070d	ENSMUSG00000026201.12	Stk16	ENSMUST00000027401.10	j	Different
852e6cb5-ebac-45a8-b65c-5cd929838b0d	ENSMUSG00000026201.12	Stk16	ENSMUST00000027401.10	j	Different
ea561cb5-4710-43eb-ac5f-1f7c92f4483f	ENSMUSG00000026203.16	Dnajb2	ENSMUST00000188290.6	j	Different
af57e16d-7bf3-413e-af22-6c92589ab840	ENSMUSG00000026150.14	Mff	ENSMUST00000162003.7	j	Different
30f37c78-dcd0-4047-b273-7ba292576af4	ENSMUSG00000026150.14	Mff	ENSMUST00000162003.7	j	Different
c74ac3d3-3c43-435e-82f7-b79552410a85	ENSMUSG00000026159.13	Agfg1	ENSMUST00000190046.6	j	Different
b2e78ccb-007f-409d-b4fb-2528039b5d65	ENSMUSG00000026238.14	Ptma	ENSMUST00000045897.14	m	Different
0cb27289-46e7-46e2-a594-1ed875a49906	ENSMUSG00000053333.15	Dis3l2	ENSMUST00000168237.7	j	Different
498526a3-23c2-4230-9fbe-f7aaafb30380	ENSMUSG00000026254.17	Eif4e2	ENSMUST00000113235.7	j	Different
dd4e2e70-1294-45b1-9081-6082db2e995e	ENSMUSG00000090145.7	Ugt1a7c	ENSMUST00000113135.5	j	Different
858fa346-991a-4b01-8d5b-17b944619cac	ENSMUSG00000090145.7	Ugt1a7c	ENSMUST00000113135.5	j	Different
12eceae5-9c03-4011-925f-58f46e53ad16	ENSMUSG00000054545.17	Ugt1a7c	ENSMUST00000113135.5	j	Different
0befc37c-8f92-4880-b7ed-925dc8e459de	ENSMUSG00000090175.1	Ugt1a7c	ENSMUST00000113135.5	j	Different
9035243e-0bd1-4ea9-9c1e-dac6454dcb86	ENSMUSG00000089960.1	Ugt1a7c	ENSMUST00000113135.5	j	Different
d9a70238-709a-426d-89e9-b7f944aefad7	ENSMUSG00000026295.12	Spp2	ENSMUST00000027518.11	j	Different
3c44cc33-8f73-4803-83a4-b49b7ece0e00	ENSMUSG00000026295.12	Spp2	ENSMUST00000027518.11	j	Different
a883e27f-973a-4378-b363-e220bf27533d	ENSMUSG00000026307.12	Scly	ENSMUST00000027532.12	j	Different
bc0eae1e-167c-4cb4-83c1-454a9c57ed4d	ENSMUSG00000026307.12	Scly	ENSMUST00000027532.12	j	Different
1e24d719-e30e-45c3-8f45-94cb33624903	ENSMUSG00000026307.12	Scly	ENSMUST00000027532.12	j	Different
d20f1454-ed84-402a-95bb-4638cc0f047b	ENSMUSG00000026272.6	Agxt	ENSMUST00000027491.6	j	Different
9078d6ef-a4c1-4661-b2ec-1afb80634b88	ENSMUSG00000026272.6	Agxt	ENSMUST00000027491.6	j	Different
556998d7-6d54-42af-b75f-a5e286171f31	chr1:105356000	Gm17634	ENSMUST00000181383.2	j	Different
85a8b520-b732-453e-a182-2c4624f1a897	ENSMUSG00000026319.13	Relch	ENSMUST00000086721.9	j	Different
9a0fb475-c23e-4063-9c76-d3dcfc3beb0e	ENSMUSG00000038866.15	Zcchc2	ENSMUST00000118196.7	j	Different
a465ea1c-d009-4d6d-aa4e-908fc94d944c	ENSMUSG00000026342.10	Slc35f5	ENSMUST00000027580.10	j	Different
a563267a-ac2d-4cd4-aafe-1cfc2aeedf8f	ENSMUSG00000026348.7	Acmsd	ENSMUST00000038006.7	j	Different
8def4eff-59ba-440a-85c8-2bd05dbed6e6	ENSMUSG00000056211.13	R3hdm1	ENSMUST00000036288.10	j	Different
052c5176-7fd9-4d44-8846-ab74400d8224	ENSMUSG00000026353.9	Ubxn4	ENSMUST00000027592.5	j	Different
36f125d3-851d-4ab2-84d6-2d9ad125a53c	ENSMUSG00000026435.15	Slc45a3	ENSMUST00000027695.7	j	Different
bd47be75-50c0-4407-842e-0f9c0ed7a219	ENSMUSG00000026439.14	Rbbp5	ENSMUST00000027700.14	j	Different
3076be39-ec07-4ff1-97fb-f4b050b89a44	chr1:132586000		ENSMUST00000094569.10	x	Different
36d359fa-2293-4c6b-af1f-7b75c6a54c86	chr1:133328000	Gm28040	ENSMUST00000183489.3	j	Different
ffd5665d-8756-40ef-a6ec-876338c0b3b8	ENSMUSG00000070644.13	Etnk2	ENSMUST00000135222.8	j	Different
3e4f113d-516d-4061-bfe4-9aab6b761b4f	ENSMUSG00000070644.13	Etnk2	ENSMUST00000135222.8	j	Different
16f9938a-45b0-4ee2-bc0f-dcce0ace4972	ENSMUSG00000070644.13	Etnk2	ENSMUST00000135222.8	j	Different
b374980d-52c6-4ccd-b825-47ec057f016b	ENSMUSG00000070644.13	Etnk2	ENSMUST00000135222.8	j	Different
227b825c-49a1-412c-9a17-9a493dfb8a16	ENSMUSG00000070644.13	Etnk2	ENSMUST00000135222.8	j	Different
f309c9cd-7d22-4e15-bef5-a9aa6fa9fba8	ENSMUSG00000056268.15	Dennd1b	ENSMUST00000168527.7	j	Different
d1c03953-733e-477e-8a9e-49fdaffe25ab	ENSMUSG00000026368.6	F13b	ENSMUST00000027615.6	j	Different
4db5adec-ab3a-467a-8020-2e0ab60627c1	ENSMUSG00000026368.6	F13b	ENSMUST00000027615.6	j	Different
ee40b5f3-359a-4743-95a8-8aeaf1dbf6ce	ENSMUSG00000033701.13	Acbd6	ENSMUST00000035560.8	j	Different
cb57e2ed-6d92-4f30-8195-7b28453923bf	ENSMUSG00000050565.16	Tor1aip2	ENSMUST00000111757.9	j	Different
442f558f-48d1-466e-927c-b31e2edb162b	ENSMUSG00000026589.14	Sec16b	ENSMUST00000086130.8	j	Different
f56f8034-72c6-4b8c-b645-fd832a1ab214	chr1:159232000	Cop1	ENSMUST00000195800.5	o	Different
91441664-0747-4301-a265-8db7d105e6f6	ENSMUSG00000058267.13	Mrps14	ENSMUST00000135680.7	j	Different
4762bdbc-8e12-417f-a741-309f8e5b96c3	ENSMUSG00000026715.12	Serpinc1	ENSMUST00000064725.10	j	Different
d01ba4a2-2e1d-4fba-9eb4-87bedd1b563d	ENSMUSG00000026715.12	Serpinc1	ENSMUST00000064725.10	j	Different
edb5cbfb-ebc8-4333-987e-e6ef4781960d	ENSMUSG00000026715.12	Serpinc1	ENSMUST00000064725.10	j	Different
af59d897-21e2-4fd4-b445-1bd897a8419d	ENSMUSG00000026715.12	Serpinc1	ENSMUST00000064725.10	j	Different
672a9a3b-2c02-4b74-8f4f-d8f1300699ee	ENSMUSG00000026715.12	Serpinc1	ENSMUST00000064725.10	j	Different
3a01bf78-f821-4ea2-a1ba-3821b11f61b4	ENSMUSG00000026715.12	Serpinc1	ENSMUST00000064725.10	j	Different
048f9056-4e58-44b0-bc11-66e8d6191126	ENSMUSG00000026715.12	Serpinc1	ENSMUST00000064725.10	j	Different
e8e63c59-6aa9-4735-815b-c92dcf9ceabf	ENSMUSG00000026715.12	Serpinc1	ENSMUST00000064725.10	j	Different
5506c934-c502-4c7d-8424-126f6e0282ea	ENSMUSG00000026715.12	Serpinc1	ENSMUST00000064725.10	j	Different
509c51db-3b0b-4294-94ce-a34ba204c41f	ENSMUSG00000026715.12	Serpinc1	ENSMUST00000064725.10	j	Different
7dd2b781-876a-4428-b591-97cff22abfa3	ENSMUSG00000026715.12	Serpinc1	ENSMUST00000064725.10	j	Different
6ddfb313-3bac-46bb-b5a3-2bb05a90508f	ENSMUSG00000026715.12	Serpinc1	ENSMUST00000064725.10	j	Different
530ed6bd-1a05-4a60-946f-13223b69ec67	ENSMUSG00000026579.8	F5	ENSMUST00000086040.5	j	Different
295839bf-49bf-4002-a567-de6d4fe84f5a	chr1:171143000		ENSMUST00000111336.9	i	Different
d94202b7-e912-4b12-8d06-c11a323cc97d	ENSMUSG00000005677.14	Nr1i3	ENSMUST00000005820.10	j	Different
1d7725fc-6132-4469-80f5-63b076f13ee8	ENSMUSG00000005677.14	Nr1i3	ENSMUST00000005820.10	j	Different
4605cdb2-775c-413d-b418-02384a29c1ea	ENSMUSG00000005677.14	Nr1i3	ENSMUST00000005820.10	j	Different
fa82d191-9a08-42da-afa2-081e155c60b1	ENSMUSG00000005677.14	Nr1i3	ENSMUST00000005820.10	j	Different
d5fac0e9-3780-4c1a-97e2-964866563644	ENSMUSG00000005677.14	Nr1i3	ENSMUST00000005820.10	j	Different
7cb6b789-5b6d-4dac-8f01-2b0794d5606a	ENSMUSG00000005677.14	Nr1i3	ENSMUST00000005820.10	m	Different
6a57c357-c07f-4afe-97b0-674fade55fa0	ENSMUSG00000005681.12	Apoa2	ENSMUST00000111321.7	j	Different
3f57361b-8fc6-4cf0-bb46-2d829224bf91	ENSMUSG00000005681.12	Apoa2	ENSMUST00000111321.7	j	Different
579c8574-d064-4d5f-a32f-8dbe5a72afb4	ENSMUSG00000005681.12	Apoa2	ENSMUST00000111321.7	j	Different
95e41ff2-6d7f-4902-9065-a0f514ff3f73	ENSMUSG00000005681.12	Apoa2	ENSMUST00000111321.7	m	Different
9b13c6c5-35b1-4784-b126-e48063e57a0a	ENSMUSG00000005681.12	Apoa2	ENSMUST00000111321.7	j	Different
a42280d7-a9a6-4e1a-9d8c-1667d3acf90c	ENSMUSG00000005681.12	Apoa2	ENSMUST00000111321.7	j	Different
c6fd789e-5646-4534-9d22-1918ce43b205	chr1:171225000	Apoa2	ENSMUST00000111321.7	m	Different
fa5c7da7-82e9-4a09-868c-3f7e4373e5c9	ENSMUSG00000005681.12	Apoa2	ENSMUST00000111321.7	j	Different
ff3ae44e-5507-4a76-8874-2d68d1b264bb	ENSMUSG00000005681.12	Apoa2	ENSMUST00000111321.7	j	Different
eed023c4-e666-4729-b85f-993aa5c11da0	ENSMUSG00000005681.12	Apoa2	ENSMUST00000111321.7	j	Different
ae9613df-cd2c-47f9-8b24-176855e09cfa	ENSMUSG00000005681.12	Apoa2	ENSMUST00000111321.7	j	Different
a09d8570-43e3-4332-af0f-0f1c6d1d2eb2	ENSMUSG00000005681.12	Apoa2	ENSMUST00000111321.7	j	Different
9a7ef33e-ca8b-4e8a-b684-b4c9e1a5b77b	ENSMUSG00000005681.12	Apoa2	ENSMUST00000111321.7	j	Different
4a2280f7-863e-4417-882c-32d675bdb9ea	ENSMUSG00000005681.12	Apoa2	ENSMUST00000111321.7	j	Different
2bcd3d01-44a3-4877-acbc-d3688307eea2	ENSMUSG00000005681.12	Apoa2	ENSMUST00000111321.7	j	Different
1b5f2a86-16cb-42c4-920b-5afc67930a2a	ENSMUSG00000005681.12	Apoa2	ENSMUST00000111321.7	j	Different
0c260bd9-122e-4331-b3cf-cba034519903	ENSMUSG00000005681.12	Apoa2	ENSMUST00000111321.7	j	Different
6b11cfb4-7825-4a02-a986-7c744e63a95a	ENSMUSG00000005681.12	Apoa2	ENSMUST00000111321.7	j	Different
88337ae2-8ce3-46bf-89f6-14bfcc6b5e14	chr1:171225000	Apoa2	ENSMUST00000111321.7	j	Different
cd65fd2f-58e0-46ab-a195-2d6bdf567292	ENSMUSG00000006412.10	Pfdn2	ENSMUST00000135941.7	j	Different
baa73dd8-b993-4687-9729-4a9468309456	ENSMUSG00000006412.10	Pfdn2	ENSMUST00000135941.7	j	Different
497d12ad-e01d-4de4-a817-1f014d02f8fe	ENSMUSG00000038235.4	F11r	ENSMUST00000043839.4	j	Different
0d2584fc-6a2f-4672-b2d3-673d3bf5d20b	ENSMUSG00000003464.13	Pex19	ENSMUST00000075895.8	j	Different
68b78abc-6eb0-4762-a566-25ee92656c4f	chr1:172698000	Crp	ENSMUST00000038495.4	j	Different
58df462c-4ddc-4741-a2f4-7e3d959660e7	chr1:172698000	Crp	ENSMUST00000038495.4	o	Different
b1146919-aaa3-4870-bc37-45455236f7af	ENSMUSG00000039783.15	Kmo	ENSMUST00000040250.14	j	Different
ff04eb2a-e7ad-4bb4-9334-66f218516fb6	ENSMUSG00000039783.15	Kmo	ENSMUST00000040250.14	j	Different
d1add77b-bb84-4f8e-8272-300e9afece65	ENSMUSG00000039783.15	Kmo	ENSMUST00000040250.14	j	Different
33422c3e-dc6e-4259-aac3-26ad7cc4d47e	ENSMUSG00000039783.15	Kmo	ENSMUST00000040250.14	j	Different
e21802e9-beac-4650-b17c-9ff69bae273c	ENSMUSG00000039783.15	Kmo	ENSMUST00000040250.14	j	Different
63ca0bc0-626a-48ba-be0f-763bd678b5d3	ENSMUSG00000039783.15	Kmo	ENSMUST00000040250.14	j	Different
1e238d50-7c9b-4a5b-9644-1bc770454409	ENSMUSG00000039783.15	Kmo	ENSMUST00000040250.14	j	Different
3e83966b-b891-410e-af01-d7e689251a8b	ENSMUSG00000063659.11	Zbtb18	ENSMUST00000194319.1	j	Different
f9c79400-cd13-40a1-87f3-40fdd2c2b7ac	ENSMUSG00000026500.6	Cox20	ENSMUST00000027781.6	j	Different
262b1eab-34c6-4ac4-826b-ab22f05080e5	ENSMUSG00000026500.6	Cox20	ENSMUST00000027781.6	j	Different
9b859395-73a7-46da-9433-eccb5cc1d13a	ENSMUSG00000038949.8	Cnst	ENSMUST00000040706.8	j	Different
56fae0f9-67b9-4984-bcce-fd7bcb7f6d60	ENSMUSG00000038768.8	9130409I23Rik	ENSMUST00000036819.6	j	Different
7b502dfb-96b2-4146-a0a6-a7b48bb87aa8	chr1:184811000			u	Different
0d35bed2-8e7a-4963-ac13-331e35a316e5	ENSMUSG00000026614.7	Slc30a10	ENSMUST00000061093.6	j	Different
7b5b64fa-fab8-44d8-bf76-6c4e5de44ab9	ENSMUSG00000039210.16	Gpatch2	ENSMUST00000160481.7	j	Different
87d8c665-8939-4d8a-ae68-c01c1965751f	chr1:190059000		ENSMUST00000175916.7	x	Different
d51f702e-c2d4-4be9-922c-2d33114c4b21	ENSMUSG00000026634.16	Angel2	ENSMUST00000027947.12	j	Different
ab9784fe-7dcc-46f1-8e38-b7b81d71cfe3	ENSMUSG00000026623.16	Lpgat1	ENSMUST00000110855.7	j	Different
5aca349c-4227-4ad7-b284-b7bc4ed08014	ENSMUSG00000026622.15	Nek2	ENSMUST00000027931.7	j	Different
4d67ae89-5390-40cd-8c4f-67ba4b70427c	ENSMUSG00000049353.17	Rd3	ENSMUST00000180463.2	j	Different
e0dd0f7c-5b5e-4e35-b443-acbfd8b7bc88	ENSMUSG00000033845.13	Mrpl15	ENSMUST00000156816.6	j	Different
46df7613-590f-4d84-84ec-741167d3a25f	ENSMUSG00000025917.9	Cops5	ENSMUST00000027050.9	j	Different
651ea5db-46cd-4da0-9367-f0bd648c1355	ENSMUSG00000025917.9	Cops5	ENSMUST00000027050.9	j	Different
91def907-653e-413d-a7fb-ec8b48c6bb84	ENSMUSG00000025937.6	Lactb2	ENSMUST00000027071.6	j	Different
c8cfa096-50d7-46bd-8d29-8e58a2c37a33	ENSMUSG00000025937.6	Lactb2	ENSMUST00000027071.6	j	Different
87a40fee-0aca-4417-b2ee-84e800f7e6d0	ENSMUSG00000025936.15	Gm4956	ENSMUST00000082032.12	j	Different
fd2a977c-4925-4a85-b2b0-71dfcd8ecc07	ENSMUSG00000025936.15	Gm4956	ENSMUST00000082032.12	j	Different
581bafaf-c9b2-4484-9cc5-ec27abb9550d	ENSMUSG00000025936.15	Gm4956	ENSMUST00000082032.12	j	Different
2139dc35-2649-478c-84c4-345874ffb7eb	ENSMUSG00000025936.15	Gm4956	ENSMUST00000082032.12	j	Different
a62f422b-ac5b-4d4d-826d-8f3ff1d97048	ENSMUSG00000026158.11	Ogfrl1	ENSMUST00000188677.1	j	Different
c70efcda-0725-48a1-b90c-1382526c8e38	ENSMUSG00000026153.15	Fam135a	ENSMUST00000187369.6	j	Different
08e7cc81-7bef-4362-b51f-c8b555434ab6	chr1:24615000	Gm29216	ENSMUST00000187117.1	o	Different
18e6db86-279e-4e58-b9cf-63eb433b8883	ENSMUSG00000048874.15	Phf3	ENSMUST00000186733.6	j	Different
ec47be44-e3ac-468f-a544-ed36bec45985	ENSMUSG00000010453.12	Kansl3	ENSMUST00000188961.6	j	Different
872dfbdb-a881-45ba-90b2-fb09accef619	ENSMUSG00000001143.13	Lman2l	ENSMUST00000115011.7	j	Different
25f2fad6-67b6-4896-9253-b19a4b948a26	ENSMUSG00000026116.11	Tmem131	ENSMUST00000194563.5	j	Different
d46df24c-17da-4ef5-9757-02e125ab6fb0	chr1:37038000		ENSMUST00000117172.8	i	Different
713a7376-aef3-48e7-ae67-286081481a68	ENSMUSG00000048234.13	Rnf149	ENSMUST00000062525.10	j	Different
3fa11652-25fc-4ad1-a34e-6c6c672cb7f2	chr1:39589000			u	Different
9bc65f95-5684-41e2-a219-7055f67f8093	chr1:43932000		ENSMUST00000185579.6	x	Different
9c3a6444-bfe3-47c3-868c-655c752b221a	ENSMUSG00000025993.10	Slc40a1	ENSMUST00000027137.10	j	Different
b1c0956c-43a5-4a43-aaae-9b015be29bf0	ENSMUSG00000018417.14	Myo1b	ENSMUST00000018561.13	j	Different
c6fa85c7-be24-47d6-91ae-700b88041fa4	ENSMUSG00000018417.14	Myo1b	ENSMUST00000018561.13	j	Different
6728d65a-e0d1-4689-a403-2bc0ca17d933	ENSMUSG00000002881.14	Nab1	ENSMUST00000186764.6	j	Different
538b84ea-261b-49b6-9935-6e7a6cb94589	ENSMUSG00000026095.15	Gm28551	ENSMUST00000144660.2	j	Different
05b298fd-2949-4254-b9e3-0c8316b1f2ea	ENSMUSG00000073678.4	Pgap1	ENSMUST00000097739.4	j	Different
5d25aec5-b611-4995-9fbf-2f01bab4c025	ENSMUSG00000025982.13	Sf3b1	ENSMUST00000027127.13	m	Different
058f6110-aca6-4aea-9b92-57a5d63a29cc	ENSMUSG00000025980.14	Hspd1	ENSMUST00000027123.14	j	Different
4a812657-ac42-4bb1-86d2-7c0623e49e29	ENSMUSG00000026035.15	Ppil3	ENSMUST00000117069.7	j	Different
80728d33-f22a-4968-905b-0bf2295f5b49	ENSMUSG00000026035.15	Ppil3	ENSMUST00000117069.7	j	Different
853cb0a9-bb84-4056-81a1-dd3b2cc66c67	ENSMUSG00000026024.14	Als2	ENSMUST00000027178.12	j	Different
a4aa0e7b-38ad-4f21-9c30-5e57b0b49e2d	ENSMUSG00000026014.15	Raph1	ENSMUST00000090293.10	j	Different
dd4a7da9-b2b7-4d23-910c-0fdfd8691a36	ENSMUSG00000026014.15	Raph1	ENSMUST00000090293.10	j	Different
de5afb39-969d-4134-bc3b-91c9a8ea8ab0	ENSMUSG00000025968.16	Ndufs1	ENSMUST00000027111.14	j	Different
ad528d8e-5e08-4bb8-b04c-d9850cd88135	ENSMUSG00000025968.16	Ndufs1	ENSMUST00000027111.14	j	Different
712726fe-50f8-4a91-a81c-cf52dbc0684f	ENSMUSG00000025968.16	Ndufs1	ENSMUST00000027111.14	j	Different
b987bbd3-92ec-42b5-97ae-0a3fe3cab8e5	ENSMUSG00000025968.16	Ndufs1	ENSMUST00000027111.14	j	Different
d7015cd9-b008-48de-b2b1-f01448f54cf1	ENSMUSG00000025950.16	Idh1	ENSMUST00000097709.10	j	Different
d5d18625-8050-4254-bda1-123b4b7fbdb1	ENSMUSG00000025950.16	Idh1	ENSMUST00000097709.10	j	Different
a2ea2098-5961-4f76-b4e2-b2a1aa095e7a	ENSMUSG00000026004.15	Kansl1l	ENSMUST00000068168.9	j	Different
5dfbc867-4f17-4679-9809-3692a0e2a672	chr1:67102000			u	Different
439ccd05-7504-4d65-ab5c-595e9b238c31	chr1:71936000			u	Different
71d0de06-3c74-42f9-ad9d-5b744baaa1da	ENSMUSG00000093843.1		ENSMUST00000179876.1	x	Different
e9af7493-b50a-4713-85f2-d49bee7eac4c	ENSMUSG00000026189.13	Pecr	ENSMUST00000027381.12	j	Different
42760e1b-5081-4a70-a85c-978632ad5fc8	ENSMUSG00000026189.13	Pecr	ENSMUST00000027381.12	j	Different
a72736dd-3b8f-4145-8ca7-8aaea1393f9d	ENSMUSG00000055322.15	Tns1	ENSMUST00000169786.7	j	Different
45392af5-f3cd-4f1a-93b1-0ee5890335b2	chr1:74391000		ENSMUST00000027367.13	x	Different
c598316a-6d61-4b88-bba6-6c39391393a6	ENSMUSG00000033159.14	Cnppd1	ENSMUST00000041213.11	j	Different
74fc88e2-7eae-4fb6-b985-7b0fb73f7ee6	ENSMUSG00000033159.14	Cnppd1	ENSMUST00000041213.11	j	Different
2e892caa-2a9f-4bf6-a835-87cd77f223cc	ENSMUSG00000026202.13	Tuba4a	ENSMUST00000186213.6	j	Different
6d201766-d2ba-44af-be84-7b1f1c1c7b50	ENSMUSG00000026209.15	Dnpep	ENSMUST00000185797.6	j	Different
11a836f0-9e80-4786-a4d0-769942656b8f	ENSMUSG00000026209.15	Dnpep	ENSMUST00000185797.6	m	Different
9e267540-291f-41db-9333-5e559903e6d4	ENSMUSG00000073643.11	Wdfy1	ENSMUST00000113512.7	j	Different
834a98b7-b0aa-4ab4-9892-af2fea1bb47f	ENSMUSG00000045658.16	Pid1	ENSMUST00000176822.1	j	Different
50fcad89-5b41-4dfc-a59b-78b026131a09	chr1:87025000		ENSMUST00000168237.7	x	Different
a6888d21-269a-4b4e-b873-947196345bd4	chr1:88258000		ENSMUST00000061013.12	x	Different
0d2dd3e7-6a53-40a1-acc0-903a3b023a82	ENSMUSG00000026309.14	Ilkap	ENSMUST00000187049.6	j	Different
afe479e6-edd2-464e-9219-112598b3acd1	ENSMUSG00000026309.14	Ilkap	ENSMUST00000187049.6	j	Different
bf1a4e4c-a2fa-43c6-be5d-15d626e8bfd4	ENSMUSG00000034088.15	Hdlbp	ENSMUST00000170883.7	j	Different
6c5b3d4c-b0d2-4888-b095-9996ae6989bc	ENSMUSG00000040648.14	Ppip5k2	ENSMUST00000112845.7	j	Different
1b2bedaf-26ae-408b-b1a8-e48690bbfaa3	ENSMUSG00000040648.14	Ppip5k2	ENSMUST00000112845.7	j	Different
09952c73-11fb-4906-af84-993b565c7535	ENSMUSG00000009907.17	Vps4b	ENSMUST00000112736.7	m	Different
bf71e8ed-86fa-44b2-9431-bb5848695ec4	ENSMUSG00000026383.14	Epb41l5	ENSMUST00000052404.12	j	Different
e051e5be-cb04-4695-8c09-7ba6bff374c2	ENSMUSG00000026385.16	Dbi	ENSMUST00000132118.1	j	Different
b9a43f2c-f358-4299-961d-74287601db31	ENSMUSG00000003721.14	Insig2	ENSMUST00000003818.13	j	Different
3dd40685-7fb5-47f0-b25b-ca20bc1adc0a	ENSMUSG00000003721.14	Insig2	ENSMUST00000003818.13	j	Different
00ff1357-d6d1-4a4a-a1f6-d5e0f47d5631	ENSMUSG00000003721.14	Insig2	ENSMUST00000003818.13	j	Different
ba832468-dbdf-4a5a-aa8d-b17b0dfe5fa7	ENSMUSG00000003721.14	Insig2	ENSMUST00000003818.13	j	Different
4091badd-bc75-4650-9c50-5d92a646248f	ENSMUSG00000003721.14	Insig2	ENSMUST00000003818.13	j	Different
671ab1d3-ec49-4782-bb95-0c9ab689c258	ENSMUSG00000003721.14	Insig2	ENSMUST00000003818.13	j	Different
3c26aad9-8f07-40bc-8a60-ef6fd683d913	ENSMUSG00000003721.14	Insig2	ENSMUST00000003818.13	j	Different
284069ab-3103-4740-889f-b15b4552a3e5	ENSMUSG00000003721.14	Insig2	ENSMUST00000003818.13	j	Different
858fb61e-0ef5-4442-b57f-55dc074f7775	chr1:127712000		ENSMUST00000038006.7	x	Different
0180c505-c213-4318-b191-6d8a318e7555	chr1:127729000		ENSMUST00000038006.7	x	Different
ea6d68bd-54e0-4ab1-ac83-3322cbe43d26	chr1:127729000		ENSMUST00000038006.7	x	Different
ec123a71-cd03-4ddf-bbec-e2ad3cba6cee	chr1:127729000		ENSMUST00000038006.7	x	Different
9b9b74f1-f689-43de-998f-d833ee335ae6	ENSMUSG00000026399.12	Cd55	ENSMUST00000027650.12	j	Different
bc7a06e2-df42-41f1-98c1-2970ba0a16c2	ENSMUSG00000026405.14	C4bp	ENSMUST00000027657.13	j	Different
fe4a36d2-e046-44fd-877e-2a7f64ff665b	ENSMUSG00000026405.14	C4bp	ENSMUST00000027657.13	j	Different
98bb3d69-02e2-4e5c-be36-b67b2df0990a	ENSMUSG00000026405.14	C4bp	ENSMUST00000027657.13	j	Different
4e76b979-c6da-4158-918f-6726f5d21ad4	ENSMUSG00000026405.14	C4bp	ENSMUST00000027657.13	j	Different
a9e9c390-6d7b-41a8-912b-0ccc97954d78	ENSMUSG00000026405.14	C4bp	ENSMUST00000027657.13	j	Different
9dbce669-6aaf-4088-ae50-5435aad6d2ca	ENSMUSG00000026405.14	C4bp	ENSMUST00000027657.13	j	Different
a61da845-d90b-4198-93f7-969933e350c8	ENSMUSG00000026405.14	C4bp	ENSMUST00000027657.13	j	Different
d7fe6b4d-6e9a-4e34-a8bd-79e9f013d9b8	ENSMUSG00000026405.14	C4bp	ENSMUST00000027657.13	j	Different
8a9d5a34-af22-4b91-a5d1-ea3b445d23f7	ENSMUSG00000026405.14	C4bp	ENSMUST00000027657.13	j	Different
87911cad-c922-47d8-8b4a-1c2f716bc750	ENSMUSG00000026405.14	C4bp	ENSMUST00000027657.13	j	Different
318db4db-3349-4a8d-97de-be2f3289da15	ENSMUSG00000026405.14	C4bp	ENSMUST00000027657.13	j	Different
4c519f8a-5dff-4545-a47c-cac66205c163	chr1:130763000			u	Different
14893e63-645b-4493-a8f3-23bf5db4690a	ENSMUSG00000042349.13	Ikbke	ENSMUST00000062108.9	j	Different
0542bdc8-72e0-46d8-a698-5b9278924a3d	ENSMUSG00000070643.11	Sox13	ENSMUST00000153799.7	j	Different
9aacfa2a-aa06-4306-a6aa-710281e7f52f	ENSMUSG00000102976.6	Zc3h11a	ENSMUST00000191896.5	j	Different
aa6fff9e-cc88-4325-a4c5-296a4718ac15	ENSMUSG00000042305.12	Tmem183a	ENSMUST00000191237.6	m	Different
f22e6999-8ce6-40ae-9de6-6a9f26b1cee5	ENSMUSG00000042305.12	Tmem183a	ENSMUST00000191237.6	j	Different
3fd6f15b-abab-4702-b38d-8880527e2857	ENSMUSG00000062580.9	Timm17a	ENSMUST00000081104.9	j	Different
cd11af0e-3cf5-4ff8-b02a-cfd66ba5f317	ENSMUSG00000026398.14	Nr5a2	ENSMUST00000027649.13	j	Different
d698370a-31b1-443e-a763-d58811869447	ENSMUSG00000057037.8	Cfhr1	ENSMUST00000023965.7	j	Different
fb080c7e-31c9-490c-8da3-7fffece1236f	ENSMUSG00000057037.8	Cfhr1	ENSMUST00000023965.7	j	Different
6b650d7c-e81c-4f9a-9b4c-aac5de5f4c8e	ENSMUSG00000057037.8	Cfhr1	ENSMUST00000023965.7	j	Different
da71917a-8314-4fcc-b148-9cd646a2b394	ENSMUSG00000057037.8	Cfhr1	ENSMUST00000023965.7	j	Different
787727c4-dcfc-4fde-b741-18a7e2c3fa60	ENSMUSG00000089991.2	Gm16332	ENSMUST00000134229.2	j	Different
8462206e-6dca-499a-94f6-ae8eed061f8d	ENSMUSG00000070594.10	Gm4788	ENSMUST00000111989.8	j	Different
5e82714d-40e2-4638-a287-b9eb3c1045ed	ENSMUSG00000070594.10	Gm4788	ENSMUST00000111989.8	j	Different
9f841a15-b2a2-440f-ae3d-160dd97d3b88	ENSMUSG00000070594.10	Gm4788	ENSMUST00000111989.8	j	Different
2eef1410-e393-42f6-827c-3757464cc0ea	ENSMUSG00000070594.10	Gm4788	ENSMUST00000111989.8	j	Different
2d6f23d0-4490-4bd6-b1ce-f4fd3ec7df5e	ENSMUSG00000070594.10	Gm4788	ENSMUST00000111989.8	j	Different
9286860d-64b7-4019-bb86-f277c8f9b1b1	ENSMUSG00000070594.10	Gm4788	ENSMUST00000111989.8	j	Different
75ff8d10-59b1-470a-a3bc-2e171bd6aa8b	ENSMUSG00000070594.10	Gm4788	ENSMUST00000111989.8	j	Different
994c1937-a2a4-405f-a2c2-b519004520de	ENSMUSG00000033898.17	Cfhr2	ENSMUST00000194186.5	j	Different
de89d474-a07f-4933-bcf1-813273bd2408	ENSMUSG00000033898.17	Cfhr2	ENSMUST00000194186.5	j	Different
7415c9a2-bd78-410c-ae3f-a9bc96a07d29	ENSMUSG00000033898.17	Cfhr2	ENSMUST00000194186.5	j	Different
50aebe2f-662b-43aa-9c68-c67a6aa95fa8	ENSMUSG00000033898.17	Cfhr2	ENSMUST00000194186.5	j	Different
b46cc22a-05bc-498e-866c-b890a3775b64	ENSMUSG00000033898.17	Gm16332	ENSMUST00000134229.2	j	Different
ce8804a9-6a65-4d5f-b811-08d318868803	ENSMUSG00000033898.17	Cfhr2	ENSMUST00000194186.5	j	Different
0f74add4-f6bf-409d-97dc-3342b1d819f7	ENSMUSG00000033898.17	Cfhr2	ENSMUST00000194186.5	j	Different
4874dad0-7d71-4dac-820b-6077eaece88a	ENSMUSG00000089991.2	Gm16332	ENSMUST00000134229.2	j	Different
3a2ef4ec-f3e3-46ab-b7ad-98eb2319b674	ENSMUSG00000026365.15	Cfh	ENSMUST00000111976.8	j	Different
26f7bdb7-258b-466d-85c0-6e4ef811fee7	ENSMUSG00000026365.15	Cfh	ENSMUST00000111976.8	j	Different
fca1b68e-b28b-4e3f-b5af-87d416796a7a	ENSMUSG00000026365.15	Cfh	ENSMUST00000111976.8	j	Different
c1ded054-9036-4bec-a86c-85d0f7488fa5	ENSMUSG00000026365.15	Cfh	ENSMUST00000111976.8	j	Different
f090948f-5794-4ea0-bc49-baa3ad0e85f7	ENSMUSG00000026365.15	Cfh	ENSMUST00000111976.8	j	Different
cb26a2a1-9bee-499c-be6c-5f3176e35a73	ENSMUSG00000026365.15	Cfh	ENSMUST00000111976.8	j	Different
c6961ec7-1371-4f59-a0ad-d5834c30a5c3	ENSMUSG00000026365.15	Cfh	ENSMUST00000111976.8	j	Different
67e26fd6-602d-4fef-99b8-b6d3803567fc	ENSMUSG00000026365.15	Cfh	ENSMUST00000111976.8	j	Different
3f3da4f7-5bbe-454a-a41e-be6dce97129c	ENSMUSG00000026365.15	Cfh	ENSMUST00000111976.8	j	Different
5b979068-5dd9-4a2b-ab5e-6a1ebdd497f7	ENSMUSG00000026365.15	Cfh	ENSMUST00000111976.8	j	Different
ebba75aa-1bc6-4947-adc0-309e109786bb	ENSMUSG00000026365.15	Cfh	ENSMUST00000111976.8	j	Different
575d09c2-b98f-4575-a7e9-355d1c036f3e	ENSMUSG00000026365.15	Cfh	ENSMUST00000111976.8	j	Different
259d9a76-372c-4e62-9bcc-f2937cbb9255	ENSMUSG00000026365.15	Cfh	ENSMUST00000111976.8	j	Different
167ce2d6-60ac-4b37-9b14-b7c4b5a928bb	chr1:151748000	2810414N06Rik	ENSMUST00000186444.1	j	Different
578a184f-6008-4ec5-b3cb-cdef5015ac02	ENSMUSG00000042772.15	Smg7	ENSMUST00000043560.14	j	Different
9ef47025-9766-4e99-a22e-73ff3a3a4a91	chr1:155275000	Xpr1	ENSMUST00000027741.11	o	Different
f1870539-2966-4216-bcfc-11ea26f3f53f	ENSMUSG00000033684.14	Qsox1	ENSMUST00000111764.7	j	Different
8c86f5ea-4861-4cd5-8c5f-83feae17f697	ENSMUSG00000026721.16	Rabgap1l	ENSMUST00000028049.12	j	Different
9425598a-ffed-4694-9607-9a9dcd85383b	ENSMUSG00000026721.16	Rabgap1l	ENSMUST00000028049.12	j	Different
c6939eb6-7ff4-428e-a0cf-77a50b353a26	ENSMUSG00000026701.15	Prdx6	ENSMUST00000051925.4	j	Different
b13c23f8-655b-4dd2-a875-5afc8567895d	ENSMUSG00000026701.15	Prdx6	ENSMUST00000051925.4	j	Different
c18c8ede-2da6-4a61-9f4b-3979be364adc	ENSMUSG00000026701.15	Prdx6	ENSMUST00000051925.4	j	Different
586c936f-b7be-4a9c-afc0-0e75a92dbebb	ENSMUSG00000026701.15	Prdx6	ENSMUST00000051925.4	j	Different
430dd44c-65fc-49a9-939d-96ae1fbfa883	ENSMUSG00000026701.15	Prdx6	ENSMUST00000051925.4	j	Different
a9ff847a-543f-4c8f-b513-cab60532a656	ENSMUSG00000026692.12	Fmo4	ENSMUST00000111525.7	j	Different
f975d063-7b42-4988-b802-14510d75459a	ENSMUSG00000086593.2	Gm16548	ENSMUST00000133341.2	j	Different
a4ad50e6-2169-4f2d-864d-4fbaa9c1ab0a	ENSMUSG00000086593.2	Gm16548	ENSMUST00000133341.2	j	Different
2b1d76f1-1c05-4333-bd91-bb8c84825723	ENSMUSG00000040848.11	Sft2d2	ENSMUST00000192565.1	j	Different
1164a23b-4fe1-413a-b827-b2ea01ac065f	ENSMUSG00000040843.10	Tiprl	ENSMUST00000192436.5	j	Different
4f17ea71-6dd1-4eed-8595-e87283adc6ef	ENSMUSG00000026571.12	Dcaf6	ENSMUST00000027856.12	j	Different
8625ebc5-b587-4316-9d6e-25314844cee6	ENSMUSG00000026656.15	Fcgr2b	ENSMUST00000159969.7	j	Different
f30fca46-ed4e-4e17-94a7-b2da2f1e701a	ENSMUSG00000058076.12	Sdhc	ENSMUST00000111336.9	j	Different
e0c6efe5-5576-42d1-9bcb-c3448ddeab10	ENSMUSG00000058076.12	Sdhc	ENSMUST00000111336.9	j	Different
5bc1567c-a288-4d9c-a0eb-5d08e7870fa3	ENSMUSG00000058076.12	Sdhc	ENSMUST00000111336.9	j	Different
50e033b8-4e20-48ba-afc4-4a84a7d455fd	ENSMUSG00000013997.10	Nit1	ENSMUST00000111289.7	j	Different
6f514539-9147-47a6-9e5c-f10b6d9868df	ENSMUSG00000090272.9	Mndal	ENSMUST00000188804.6	j	Different
f7380309-3f7a-4662-9cdd-fe8136da9d0b	ENSMUSG00000026526.14	Fh1	ENSMUST00000027810.13	j	Different
964a7782-fe34-4f79-9be3-7642aa55c931	ENSMUSG00000026492.11	Tfb2m	ENSMUST00000027769.5	j	Different
641b1ee0-c8d4-40a6-bbfe-71910b94afa9	ENSMUSG00000010609.15	Psen2	ENSMUST00000111105.7	j	Different
1aac2615-0147-4057-a21f-26649720a5a8	ENSMUSG00000010609.15	Psen2	ENSMUST00000111105.7	j	Different
fde553f1-a93f-4d91-aa09-fc9cf6b1e754	ENSMUSG00000010609.15	Psen2	ENSMUST00000111105.7	j	Different
979b17bc-b9a1-4ea5-bb6c-44f306673aec	ENSMUSG00000010609.15	Psen2	ENSMUST00000111105.7	j	Different
d90867d8-a6dd-4a53-a269-aab883ce53ca	ENSMUSG00000060743.12	H3f3a	ENSMUST00000162814.7	j	Different
7367dd6d-5f54-45a2-831e-c41a917e0393	ENSMUSG00000060743.12	H3f3a	ENSMUST00000162814.7	j	Different
208c61cf-560a-4a99-b66b-0abe2426b91a	ENSMUSG00000038776.13	Ephx1	ENSMUST00000036928.11	m	Different
85de32d9-6eb4-43fa-8223-7e856cf05e31	chr1:182275000	Degs1	ENSMUST00000035295.5	m	Different
52ec6d1f-3aad-4f96-beec-59592cb5cfb7	ENSMUSG00000026509.15	Capn2	ENSMUST00000068505.9	j	Different
c06dd04b-45c4-4484-86dc-11b789a7721f	ENSMUSG00000026509.15	Capn2	ENSMUST00000068505.9	j	Different
68dfa316-35dd-418d-a2b3-ff1f651b0a19	ENSMUSG00000026621.13	Marc1	ENSMUST00000110992.8	j	Different
9770bc76-1003-42ea-8c5e-7308ea537262	chr1:184787000	Marc1	ENSMUST00000110992.8	j	Different
4b70deaa-9f12-4f6b-ae36-ce1f321d0dac	ENSMUSG00000026621.13	Marc1	ENSMUST00000110992.8	j	Different
57156a0c-8ee1-4883-92aa-152ac5249389	ENSMUSG00000026621.13	Marc1	ENSMUST00000110992.8	j	Different
fd1f109b-43d8-40c9-86f3-9f29d3c112f2	chr1:184810000		ENSMUST00000110992.8	i	Different
e110d161-703f-444e-a15c-0774c37b43f3	ENSMUSG00000073481.9	Marc2	ENSMUST00000068725.9	j	Different
dbb5cec4-2ff8-4442-a34b-447c89e58cb9	ENSMUSG00000073481.9	Marc2	ENSMUST00000068725.9	j	Different
f5b12f11-6e05-4f9c-93b3-5d143ccaa085	ENSMUSG00000073481.9	Marc2	ENSMUST00000068725.9	j	Different
d31274a3-1e75-4c33-9cb9-b49a6be7b804	ENSMUSG00000026603.13	Smyd2	ENSMUST00000027897.7	j	Different
8d8ae653-6fc1-4249-9055-724fc8f29378	chr1:190039000			u	Different
e4a52c2e-b66d-4897-9717-4f3ffe47d26a	ENSMUSG00000026626.11	Ppp2r5a	ENSMUST00000067976.8	j	Different
eb160eef-250c-4d70-8069-0aee8dd4e81f	ENSMUSG00000026626.11	Ppp2r5a	ENSMUST00000067976.8	j	Different
20f7a99f-7cc4-4c37-ab57-4459780d2427	ENSMUSG00000026626.11	Ppp2r5a	ENSMUST00000067976.8	j	Different
42e8ce75-1545-4726-bb3b-db0f32aa8a00	chr1:191431000			u	Different
a00c1a7f-69f0-420b-afbf-c8bb753a4845	ENSMUSG00000016194.14	Hsd11b1	ENSMUST00000161737.7	j	Different
42d119a5-2890-4f81-b858-47fb590123ce	ENSMUSG00000016194.14	Hsd11b1	ENSMUST00000161737.7	j	Different
7f14fca5-350e-43ac-8025-8b1ec8ada3f2	chr1:193272000	G0s2	ENSMUST00000009777.3	m	Different
6b81b2cc-ba3d-4147-a44e-03356879e528	ENSMUSG00000016481.15	Cr1l	ENSMUST00000193094.5	j	Different
8980cb6b-9079-431b-852c-9c017828f989	ENSMUSG00000016481.15	Cr1l	ENSMUST00000193094.5	j	Different
820153c5-c106-4da8-9727-9bc1eca57f0c	ENSMUSG00000016481.15	Cr1l	ENSMUST00000193094.5	j	Different
bb74721d-1313-4c2a-a08a-76fdb08d4885	ENSMUSG00000016481.15	Cr1l	ENSMUST00000193094.5	j	Different
83a95576-cd6e-4402-8b80-be0a365e3d52	ENSMUSG00000019762.4	Iyd	ENSMUST00000019896.4	j	Different
cf2d5de9-2fca-4d32-b99b-7e980c7413a2	ENSMUSG00000040021.13	Lats1	ENSMUST00000165952.8	j	Different
52f1b267-3f3a-44e6-b582-5a61bb35470b	ENSMUSG00000037542.13	Aldh8a1	ENSMUST00000042699.13	j	Different
2880e0c4-6977-4d0b-ad22-503a5adb4afc	ENSMUSG00000037542.13	Aldh8a1	ENSMUST00000042699.13	m	Different
b66506a6-dd9a-43d2-a338-7f8c40e74eb4	ENSMUSG00000078452.10	Raet1d	ENSMUST00000182677.7	j	Different
dc339e44-b00d-4520-a717-71e5efa34089	ENSMUSG00000078452.10	Raet1d	ENSMUST00000182677.7	j	Different
1ce9fc9f-5308-4213-a749-2cdcf03dff58	ENSMUSG00000020010.7	Vnn3	ENSMUST00000020190.7	j	Different
d972e423-4baf-4761-97dc-081399080fea	ENSMUSG00000037440.8	Vnn1	ENSMUST00000041416.7	j	Different
5ea98329-9d65-4337-956a-794c226f7171	ENSMUSG00000037440.8	Vnn1	ENSMUST00000041416.7	m	Different
0e0b1fd8-08f7-4b01-8a40-f3a8f833cf89	ENSMUSG00000019998.6	Stx7	ENSMUST00000220041.1	j	Different
b6ef2960-0c9b-4394-98cc-61244cd88cfe	ENSMUSG00000019978.16	Epb41l2	ENSMUST00000053748.15	j	Different
ecd1c7d0-845d-4857-9acd-d4c5345c01f9	ENSMUSG00000019889.10	Ptprk	ENSMUST00000218276.1	j	Different
0d698a89-9bca-44b0-b17c-57f5919b8c72	ENSMUSG00000019889.10	Ptprk	ENSMUST00000218276.1	j	Different
e25a2119-8232-4788-9140-b330b7b8a7d4	ENSMUSG00000110781.1	Gm31992	ENSMUST00000213387.1	j	Different
3513e42b-c058-4cea-b047-b67e30a64b16	ENSMUSG00000019818.15	Cd164	ENSMUST00000019962.14	j	Different
c032975d-3aea-429e-8c55-5c873dd1af14	ENSMUSG00000019818.15	Cd164	ENSMUST00000019962.14	j	Different
ba8c9c7f-e3c6-4cd8-b852-1eae493ba94e	ENSMUSG00000019802.13	Sec63	ENSMUST00000019937.4	j	Different
1d0a4cf0-cef7-440c-8a12-cef4d4819bd0	chr10:43518000	Gm47889	ENSMUST00000216546.1	j	Different
791b7537-2937-4e79-b1ba-42b4d6fa783f	ENSMUSG00000019864.14	Rtn4ip1	ENSMUST00000054418.11	j	Different
5bf3e511-e8aa-4f6f-b023-26520a4dc0e7	ENSMUSG00000009646.13	Pla2g12b	ENSMUST00000009790.13	j	Different
0b56cda8-507e-4d6b-ac69-f5fec17abeae	ENSMUSG00000004207.14	Psap	ENSMUST00000177779.7	j	Different
fd731934-1401-476a-97f7-993d5efe1661	ENSMUSG00000020088.10	Sar1a	ENSMUST00000219506.1	j	Different
6976b3db-1b8a-4988-97d0-1062ca901138	ENSMUSG00000020072.15	Pbld2	ENSMUST00000020262.4	j	Different
5d60be96-6bc5-4895-92c8-809b7d0debdf	ENSMUSG00000020072.15	Pbld2	ENSMUST00000020262.4	j	Different
13006021-eaf0-4d30-ba49-2d264f2c5466	ENSMUSG00000112129.1	Pbld1	ENSMUST00000020266.14	j	Different
a59fe9ef-a854-47fc-aff9-6f195ec848c9	ENSMUSG00000112129.1	Pbld1	ENSMUST00000020266.14	j	Different
622c031e-43f0-4f03-acb2-d15f2fe72466	ENSMUSG00000020064.9	Herc4	ENSMUST00000219577.1	j	Different
ecc0f618-c97e-4b74-96a3-7efec2fb7b22	ENSMUSG00000037876.17	Jmjd1c	ENSMUST00000051446.15	j	Different
2161c74d-331c-4a8e-a68d-0456c88bb7ee	chr10:68529000	Gm32872	ENSMUST00000220037.1	j	Different
40bd6f9e-6685-4b11-8b5e-2ddcbcd8b34e	ENSMUSG00000019944.14	Rhobtb1	ENSMUST00000067908.13	j	Different
106dbe39-7d29-45bf-a514-fca5da0281b5	ENSMUSG00000019944.14	Rhobtb1	ENSMUST00000067908.13	j	Different
58fcf73c-5051-4c2e-b0f0-1d1517cd35b3	ENSMUSG00000033427.14	Upb1	ENSMUST00000039925.7	j	Different
115f5401-2d97-4b32-b081-77fadb0871ec	ENSMUSG00000033427.14	Upb1	ENSMUST00000039925.7	j	Different
bef7d47e-5637-4f67-8a87-b5218474d5ec	chr10:75504000		ENSMUST00000145890.7	i	Different
77ec112b-4706-495f-9fff-4485f28ab09d	ENSMUSG00000049422.7	Chchd10	ENSMUST00000219839.1	j	Different
6b0149ec-dfe4-498f-8e51-d1cc1766fb4e	ENSMUSG00000049422.7	Chchd10	ENSMUST00000219839.1	m	Different
83b4c02e-a2cf-4c2d-9444-41c33ef10142	ENSMUSG00000001155.13	Ftcd	ENSMUST00000001183.7	m	Different
803bb9be-82bb-4e15-b3c7-82c04efa7097	ENSMUSG00000001155.13	Ftcd	ENSMUST00000001183.7	m	Different
30677b13-93b2-4a8c-9ae4-c2334cdcc656	ENSMUSG00000001155.13	Ftcd	ENSMUST00000001183.7	j	Different
ee940a62-276c-4d48-9a4d-0dbd1fdd7c38	ENSMUSG00000001155.13	Ftcd	ENSMUST00000001183.7	m	Different
8ad87352-8a99-4edb-90eb-5dd609d5a5ab	ENSMUSG00000020284.16	Cfap410	ENSMUST00000105398.1	j	Different
35273700-c50e-49b6-8e5c-d60359240d1a	ENSMUSG00000075706.10	Gpx4	ENSMUST00000097227.9	j	Different
1507033e-78fb-457a-8599-73f48e4ef58a	ENSMUSG00000075706.10	Gpx4	ENSMUST00000097227.9	j	Different
59384c55-79a1-4d99-855a-13342e4bdae4	ENSMUSG00000003068.16	Stk11	ENSMUST00000144883.7	j	Different
84a17547-16c5-45e8-aa0d-b397f28b1fd7	ENSMUSG00000003072.15	Atp5d	ENSMUST00000105367.7	j	Different
59e6ce11-39a6-4954-91a9-a2505ef54872	ENSMUSG00000020153.14	Ndufs7	ENSMUST00000105364.7	j	Different
cd5c0bbb-9b6b-4296-ab7e-a796bcf6e317	ENSMUSG00000063457.14	Rps15	ENSMUST00000068408.13	j	Different
2deefd50-4fd5-4c66-ba64-322dd07da81d	ENSMUSG00000063457.14	Rps15	ENSMUST00000068408.13	j	Different
5a12568a-308f-421a-8b5e-20dafdc36cea	chr10:80560000		ENSMUST00000057910.15	x	Different
33d54b6d-cd98-4b67-96e4-b51a35805ccf	ENSMUSG00000003345.16	Csnk1g2	ENSMUST00000085435.6	j	Different
a7c4cb54-430d-4901-a598-42df7a19a7f2	ENSMUSG00000035242.15	Oaz1	ENSMUST00000060987.14	j	Different
7b18108c-d004-43b4-a5d1-ae1691fd3887	ENSMUSG00000035242.15	Oaz1	ENSMUST00000060987.14	j	Different
63b6c42a-69cc-4842-b81b-ff88eb28533a	ENSMUSG00000035027.18	Map2k2	ENSMUST00000143517.7	j	Different
83995e76-b7b3-4987-9783-07a4ecb2392a	ENSMUSG00000004931.11	Apba3	ENSMUST00000220297.1	j	Different
504d8fdd-3031-471f-8884-e650b8f172d5	ENSMUSG00000078440.10	Gm48551	ENSMUST00000144647.7	j	Different
b1b0393d-3e6b-44a4-a79c-3e3ffe0db6fc	ENSMUSG00000054452.10	Tle5	ENSMUST00000002518.8	j	Different
c74c880a-6403-4247-b0ec-4e015cbd3325	ENSMUSG00000054452.10	Tle5	ENSMUST00000002518.8	j	Different
c22983d4-0c9d-4a66-8ec0-0c019518ec4a	ENSMUSG00000054452.10	Tle5	ENSMUST00000002518.8	j	Different
3d8bd552-4c8e-4a83-80a7-34f297671c63	ENSMUSG00000054452.10	Tle5	ENSMUST00000002518.8	j	Different
1b65c4e1-c750-4f85-ac28-21a9661614b8	ENSMUSG00000054452.10	Tle5	ENSMUST00000002518.8	j	Different
8914ca7e-8c45-46ec-8db9-150e2f2151ae	ENSMUSG00000034674.18	Tdg	ENSMUST00000151390.7	j	Different
a180e37d-384d-4f63-9158-99bc8a41bd12	ENSMUSG00000020246.13	Hcfc2	ENSMUST00000020478.13	j	Different
75e6e440-1307-4c09-bc2a-d840276098ab	ENSMUSG00000020044.13	Timp3	ENSMUST00000020234.13	j	Different
059327e3-01be-449d-9133-7efdb5f4165d	ENSMUSG00000020051.17	Pah	ENSMUST00000020241.16	j	Different
7d80e6c4-0dc1-4890-9635-a7afd4d85e68	ENSMUSG00000020053.18	Igf1	ENSMUST00000105300.8	j	Different
d183b36f-ca65-4d04-ba20-5310f16e2595	ENSMUSG00000020053.18	Igf1	ENSMUST00000105300.8	j	Different
d707dca7-6467-4ba2-83dd-54860d2b9a99	ENSMUSG00000020053.18	Igf1	ENSMUST00000105300.8	j	Different
7f6e10fa-7ad6-4445-9988-ff5057c50870	ENSMUSG00000020053.18	Igf1	ENSMUST00000105300.8	j	Different
e86febd4-4a8c-4447-886b-7bb0b8afba41	ENSMUSG00000020053.18	Igf1	ENSMUST00000105300.8	j	Different
e7e1f83d-5d19-4916-94dd-61723f3bb680	ENSMUSG00000020053.18	Igf1	ENSMUST00000105300.8	j	Different
37c7ada4-ccd7-443e-9243-3a9d589ca564	ENSMUSG00000020053.18	Igf1	ENSMUST00000105300.8	j	Different
1f4c331f-62e4-485c-ab41-90be66549e9e	ENSMUSG00000020053.18	Igf1	ENSMUST00000105300.8	j	Different
89ce7de5-1119-4784-a5a3-bbd173ce6403	ENSMUSG00000020053.18	Igf1	ENSMUST00000105300.8	j	Different
4cdc5ee3-77ec-4c66-90b3-a1aec2a5912a	ENSMUSG00000020053.18	Igf1	ENSMUST00000105300.8	j	Different
82e1f6f9-9c3b-4933-96f8-1c10a118453d	ENSMUSG00000020053.18	Igf1	ENSMUST00000105300.8	j	Different
26f2ac6b-5eea-4a13-a028-143a818c6cee	ENSMUSG00000020053.18	Igf1	ENSMUST00000105300.8	j	Different
110fba3b-7b8d-48fa-a9fe-bc3180c38506	ENSMUSG00000020053.18	Igf1	ENSMUST00000105300.8	j	Different
fe9bb24f-e398-4ccc-be86-a47025181bff	ENSMUSG00000035351.16	Nup37	ENSMUST00000169309.2	j	Different
e27e0fce-4b50-42d6-b159-939bad9769da	ENSMUSG00000097383.1	1500026H17Rik	ENSMUST00000181598.1	j	Different
7778ba28-6bef-4a5b-a90e-de1d83c49229	chr10:93076000		ENSMUST00000168110.7	i	Different
555988b2-0394-4f6b-b21d-acf841315bfa	ENSMUSG00000020021.4	Fgd6	ENSMUST00000020208.4	j	Different
866f4676-de0b-4da7-834d-bf744c98fb78	ENSMUSG00000020022.17	Ndufa12	ENSMUST00000135292.2	j	Different
e03cad21-9b7f-412f-a2f9-b3bb7a9d666e	ENSMUSG00000101517.6	4732465J04Rik	ENSMUST00000187483.6	j	Different
37800d95-19a6-403a-a1d4-ae8d9ce00e9a	ENSMUSG00000101517.6	4732465J04Rik	ENSMUST00000187483.6	j	Different
92306fcf-d67d-40c4-a46a-271e8dfbb036	ENSMUSG00000101517.6	4732465J04Rik	ENSMUST00000187483.6	j	Different
32d60767-d14a-48d9-92ec-c26a5e8e4a7e	ENSMUSG00000101517.6	4732465J04Rik	ENSMUST00000187483.6	j	Different
817c7b5e-f36b-4e86-a0ed-6b5a3331c22c	ENSMUSG00000019943.10	Atp2b1	ENSMUST00000020107.7	j	Different
87cfb0ad-77f5-4279-a2d7-0c6c1056e928	ENSMUSG00000020189.15	Osbpl8	ENSMUST00000105275.8	j	Different
a072660f-8124-491e-a39e-8e825e520d1d	ENSMUSG00000058799.16	Nap1l1	ENSMUST00000065917.15	j	Different
6b04aa5c-26af-47ed-ad88-7979f46316a8	ENSMUSG00000058799.16	Nap1l1	ENSMUST00000065917.15	j	Different
ad07c56d-22a0-4d45-905e-197006efe507	chr10:111506000	Phlda1	ENSMUST00000164773.1	m	Different
31479de7-b3ea-4949-8bf5-8ef6c5ad6814	ENSMUSG00000112249.1	Gm30262	ENSMUST00000219137.1	j	Different
55d11578-ddab-4385-b5f5-17b28c5c1f0f	chr10:117412000		ENSMUST00000220040.1	i	Different
ec7ef2ff-6c23-48d4-af54-aab02a5a571d	chr10:119262000			u	Different
eb845a9c-611e-4e9d-a35c-767c61175d94	ENSMUSG00000112539.1	Gm40787	ENSMUST00000218056.1	j	Different
a4eeedd8-cbbb-4e3f-a9fd-56b4ffe8301d	chr10:122387000	Gm36041	ENSMUST00000218971.1	j	Different
3067aac1-f67c-4c99-8d22-b827d4a9f693	ENSMUSG00000025410.10	Dctn2	ENSMUST00000026479.10	j	Different
25a240f6-d22b-4b65-84a5-62041c2164e0	ENSMUSG00000025410.10	Dctn2	ENSMUST00000026479.10	j	Different
983b35f7-919d-4174-9ac3-1e1a0cee932c	ENSMUSG00000040280.10	Ndufa4l2	ENSMUST00000218302.1	j	Different
884968f9-1c87-476f-8bb9-77bea0650e46	chr10:127776000	Rdh9	ENSMUST00000052652.6	j	Different
47b17b50-ce2a-48e3-a7f4-4325073cf7c9	chr10:127880000			u	Different
222913b2-f164-453b-bfb9-dd8e285a2305	ENSMUSG00000040127.13	Sdr9c7	ENSMUST00000047134.7	j	Different
469ba8f9-a824-4417-90a7-4d473811ca61	ENSMUSG00000061315.14	Naca	ENSMUST00000092048.12	j	Different
8681b3fc-9a49-4436-98d0-44caeb671023	ENSMUSG00000025393.12	Atp5b	ENSMUST00000026459.5	j	Different
4a90fd4f-7c30-4f35-93ee-0400cf36bd20	ENSMUSG00000044005.13	Gls2	ENSMUST00000044776.12	j	Different
1882b4d6-a4a8-4a71-9ae9-e4e787ac4e6f	ENSMUSG00000044005.13	Gls2	ENSMUST00000044776.12	j	Different
15cb261e-87b7-4f8d-a156-1aa3e154cae5	ENSMUSG00000044005.13	Gls2	ENSMUST00000044776.12	m	Different
e2d752ee-ebf0-47c7-9141-c8590b6df7cd	chr10:128268000	Apof	ENSMUST00000238970.1	j	Different
1cf4fbfd-f867-4b6d-ad60-3716dbcb8040	chr10:128270000	Stat2	ENSMUST00000105238.9	j	Different
1464611f-0939-4b92-b294-02d1b8b7c6f6	ENSMUSG00000005682.9	Pan2	ENSMUST00000005825.7	m	Different
f6f67bd6-ea72-4920-a252-90966073ec0e	ENSMUSG00000025381.3	Cnpy2	ENSMUST00000219037.1	j	Different
fbdacd52-fe9f-40ec-869c-770601352879	ENSMUSG00000025369.15	Smarcc2	ENSMUST00000099131.10	j	Different
bc705b2c-c423-4a6e-9d37-da9b7fd890de	chr10:128498000			u	Different
99127b51-a3b5-4801-be90-c1abdc05ae98	chr10:128502000		ENSMUST00000218092.1	x	Different
6bb51b89-29cd-407d-b5fd-059bc363619b	chr10:128971000	9030616G12Rik	ENSMUST00000181142.1	j	Different
0943bc73-bc24-4249-bf0e-989e31514448	ENSMUSG00000097691.1	9030616G12Rik	ENSMUST00000181142.1	j	Different
527e65c7-7f1f-44e2-8430-18ef890ec2e9	chr10:128977000	9030616G12Rik	ENSMUST00000181142.1	o	Different
ca13d763-d2fe-4428-8dcd-6de1ef489b0a	ENSMUSG00000019763.11	Rmnd1	ENSMUST00000042251.10	j	Different
37e0093b-4f3f-4159-abdf-615a8d31a353	ENSMUSG00000019795.17	Pcmt1	ENSMUST00000161123.7	j	Different
3ae8b9db-9584-41db-a7f4-0e3f3a492e6c	ENSMUSG00000019795.17	Pcmt1	ENSMUST00000161123.7	j	Different
139e483b-6c33-4a48-8069-7279f3d4aec0	ENSMUSG00000019795.17	Pcmt1	ENSMUST00000161123.7	j	Different
b469d79a-4dd2-4bfb-be47-14c96117cdc1	ENSMUSG00000040006.13	Ginm1	ENSMUST00000039763.13	j	Different
bd50b7dd-3232-4531-9716-f0b2f63d627e	ENSMUSG00000019790.17	Stxbp5	ENSMUST00000038213.13	j	Different
348bdf4d-7e60-4c4e-9862-927718be0a58	chr10:22054000			u	Different
602b3ce5-5ccf-43e8-aecc-112cd3b8eb62	ENSMUSG00000061983.7	Rps12	ENSMUST00000073926.7	m	Different
b72fd65e-0a13-4d3e-9beb-fdfdc3fddac0	ENSMUSG00000019989.8	Enpp3	ENSMUST00000020169.8	j	Different
fa31f38b-7f5b-4b1c-bf1c-a4fbafe12274	ENSMUSG00000019989.8	Enpp3	ENSMUST00000020169.8	j	Different
6d7ec5f1-e68a-4570-95d9-0fe85eeb5399	ENSMUSG00000019987.9	Arg1	ENSMUST00000020161.9	m	Different
164857d4-0880-4bc6-924e-90fbe56e6fe3	ENSMUSG00000019987.9	Arg1	ENSMUST00000020161.9	j	Different
ebc77d19-598f-42c8-bd20-f5754dbd32e0	ENSMUSG00000019987.9	Arg1	ENSMUST00000020161.9	j	Different
c5ad5b84-72a8-4954-9767-9afae61d6e78	ENSMUSG00000039166.16	Akap7	ENSMUST00000041984.13	j	Different
35dea7b5-e93e-4036-a1f7-fcff7005774e	chr10:25525000	Smlr1	ENSMUST00000179685.2	j	Different
66ace29d-9bf4-40f7-a248-f06c570b3bc1	ENSMUSG00000019791.12	Hint3	ENSMUST00000160646.2	j	Different
9a47bb2c-119d-4e8c-a849-53301271182b	ENSMUSG00000019791.12	Hint3	ENSMUST00000160646.2	j	Different
2f6bc386-5c63-4449-845a-4c619fc5c29d	ENSMUSG00000038522.7	Mfsd4b1	ENSMUST00000163705.2	j	Different
f9e6694e-1860-40bf-9b3b-cbbd010ff8bc	ENSMUSG00000038510.12	Rpf2	ENSMUST00000045114.12	j	Different
748332dc-9a38-4430-bfbf-dde85d645f7b	ENSMUSG00000075225.14	Ccdc162	ENSMUST00000189488.2	m	Different
38155d34-75a3-42b7-bd55-a7a6ab2b8df1	ENSMUSG00000075225.14	Ccdc162	ENSMUST00000189488.2	j	Different
dd1aa89e-a094-4a2c-bc87-6758a30eb3e0	chr10:45066000		ENSMUST00000099858.3	x	Different
ef5a685f-c231-4c43-893e-1e7d253265ac	ENSMUSG00000020078.16	Vps26a	ENSMUST00000092473.4	j	Different
69eb47e5-af9f-4659-a5bc-17a531289ebc	ENSMUSG00000020076.7	Ddx50	ENSMUST00000218372.1	j	Different
28f182db-f6d3-46e6-a13f-8ba0c71671b9	chr10:62969000		ENSMUST00000131422.7	x	Different
7af3c5b6-76af-4646-80c6-7dab7c95a27b	chr10:69319000			u	Different
80346e89-d786-4f95-b189-83da71d1a4b0	ENSMUSG00000112366.1	C730027H18Rik	ENSMUST00000218381.1	j	Different
8527843f-2ee5-4676-9f7b-9380181333af	chr10:75050000		ENSMUST00000147802.8	x	Different
d2134d34-3ffa-4ea1-8f8f-2ff012e50094	ENSMUSG00000001663.10	Gstt1	ENSMUST00000001713.9	j	Different
9e67ab8d-a8a0-4ea8-92bb-57e108771c6d	ENSMUSG00000001663.10	Gstt1	ENSMUST00000001713.9	j	Different
dbe72c40-ca3d-44c4-9f49-d2676d5b7130	ENSMUSG00000033318.7	Gstt2	ENSMUST00000220440.1	m	Different
11c1aac0-8915-41f0-aa73-b69c0bb65f58	ENSMUSG00000033318.7	Gstt2	ENSMUST00000220440.1	j	Different
07784038-258d-4f1a-aa1a-a6273481c057	ENSMUSG00000033318.7	Gstt2	ENSMUST00000220440.1	j	Different
6c8216fc-302e-4b35-ac19-f6c1f269443a	ENSMUSG00000033126.5	Ybey	ENSMUST00000049185.5	j	Different
c1d8bf45-3b07-4d86-968e-e7107b92dd70	ENSMUSG00000001435.15	Col18a1	ENSMUST00000081654.12	j	Different
533a33b3-a6cc-46b5-bf7c-dc80e5cf8954	ENSMUSG00000032977.9	Fam207a	ENSMUST00000045454.8	j	Different
c4590406-4e77-4801-8e93-08e045b36043	ENSMUSG00000032977.9	Fam207a	ENSMUST00000045454.8	j	Different
2e13962a-dd7d-45d5-9ee0-c7c1ccae0b01	ENSMUSG00000001211.15	Agpat3	ENSMUST00000105388.7	m	Different
899f1a31-828d-483f-9560-19d296ccadbd	ENSMUSG00000001211.15	Agpat3	ENSMUST00000105388.7	j	Different
f96dcb25-9953-422e-91e4-3a7c533a1ff5	ENSMUSG00000001211.15	Agpat3	ENSMUST00000105388.7	j	Different
1e7a9361-ae7a-42ea-9991-874854f34edd	ENSMUSG00000042570.14	Mier2	ENSMUST00000165028.7	j	Different
5f79c156-c77b-4748-a8da-1df3c5337fba	ENSMUSG00000013858.14	Tmem259	ENSMUST00000052885.13	j	Different
3e1def7a-906c-4455-aa74-710414946c34	ENSMUSG00000035673.10	Sbno2	ENSMUST00000219260.1	j	Different
ffb139a2-ece9-43c8-9910-4b4b22ab44d5	ENSMUSG00000020163.12	Uqcr11	ENSMUST00000020372.5	j	Different
17ae9b06-7132-451d-97f0-7fe140566124	ENSMUSG00000020167.14	Tcf3	ENSMUST00000105345.9	j	Different
e4535489-5f0f-45f3-8fda-1ac992c5cfe2	ENSMUSG00000003344.14	Btbd2	ENSMUST00000003434.13	j	Different
d4f8692a-6b9f-44cf-9b28-c3950afa2311	ENSMUSG00000020190.13	Mknk2	ENSMUST00000200082.4	j	Different
fef720e5-3e89-4de7-94dc-29e16e5178d0	ENSMUSG00000020190.13	Mknk2	ENSMUST00000200082.4	j	Different
7230f660-b12c-4e1a-a2ef-6bdfb873af30	ENSMUSG00000020190.13	Mknk2	ENSMUST00000200082.4	j	Different
0fccf28f-cad7-4138-bf1b-7c60bcc08f7c	ENSMUSG00000035215.9	Lsm7	ENSMUST00000035775.8	j	Different
9dc92f00-60cf-430a-9372-9cd4b40f922b	ENSMUSG00000035041.8	Creb3l3	ENSMUST00000117422.1	j	Different
b78e9fb0-6b3d-4c8b-9a09-7db5b449ec99	ENSMUSG00000035041.8	Creb3l3	ENSMUST00000117422.1	m	Different
704e2e80-5967-4326-a3dc-17d0ee4e72d8	ENSMUSG00000035041.8	Creb3l3	ENSMUST00000117422.1	j	Different
3c31d346-46eb-4e86-a611-6cb95ce7c4b2	ENSMUSG00000035041.8	Creb3l3	ENSMUST00000117422.1	j	Different
2e146bf7-48f1-4e3e-9212-611683231ee6	ENSMUSG00000020248.18	Nfyb	ENSMUST00000130911.7	j	Different
174e1a6d-8956-4a49-9d6f-c1a4134a0291	ENSMUSG00000034591.5	Slc41a2	ENSMUST00000039956.5	j	Different
78858728-288e-403c-be21-52043fdb9ede	ENSMUSG00000020263.14	Appl2	ENSMUST00000020500.13	j	Different
5df15da1-77d4-47fb-894d-f58199066d34	ENSMUSG00000060002.14	Chpt1	ENSMUST00000126074.7	j	Different
8d12cd64-c260-4167-b16a-daaa0814526a	ENSMUSG00000060002.14	Chpt1	ENSMUST00000126074.7	j	Different
33c4ad48-1b01-4053-833b-a798eaf11769	ENSMUSG00000060002.14	Chpt1	ENSMUST00000126074.7	j	Different
0b94273b-03f2-4205-ae8d-ab84252558bb	ENSMUSG00000060002.14	Chpt1	ENSMUST00000126074.7	j	Different
04af52a8-403d-4e83-80d9-d073c32e1a57	ENSMUSG00000047638.15	Nr1h4	ENSMUST00000105297.1	j	Different
5fb77572-9880-4bda-8f06-90ab11552463	ENSMUSG00000047638.15	Nr1h4	ENSMUST00000105297.1	j	Different
be94d093-5f57-4732-a71b-33283ae83dc8	ENSMUSG00000047638.15	Nr1h4	ENSMUST00000105297.1	j	Different
35581642-a65e-4302-ba7a-7c55f1a5ecb6	ENSMUSG00000047638.15	Nr1h4	ENSMUST00000105297.1	j	Different
f15ff38b-d2d1-4f2e-a804-05a6401f53ae	ENSMUSG00000047638.15	Nr1h4	ENSMUST00000105297.1	j	Different
a385690f-7c53-4661-9cc4-da7626092e14	ENSMUSG00000047638.15	Nr1h4	ENSMUST00000105297.1	j	Different
d8380a02-9a0d-48ca-8a3d-872cd29c1fd8	ENSMUSG00000061904.12	Slc25a3	ENSMUST00000076694.12	j	Different
27af38e1-ca9d-48b9-b5c3-29d47425da78	ENSMUSG00000061904.12	Slc25a3	ENSMUST00000076694.12	m	Different
527df0ef-8b58-44e5-9f8f-e15456c2ac30	ENSMUSG00000015890.2	Amdhd1	ENSMUST00000016034.2	j	Different
fc0d68b7-0bb1-476f-8795-9006ad34e585	ENSMUSG00000015890.2	Amdhd1	ENSMUST00000016034.2	j	Different
3c1802c5-82a4-42d4-80e1-f8e31dbed143	ENSMUSG00000015890.2	Amdhd1	ENSMUST00000016034.2	j	Different
c21765c4-8016-4955-a917-50b2b98a5e2b	ENSMUSG00000036112.15	Metap2	ENSMUST00000180840.7	j	Different
a2a13606-c026-4afe-a619-387b54b738f0	ENSMUSG00000045867.10	Cradd	ENSMUST00000053594.6	j	Different
aba2a69d-8d34-4c71-b817-c91dccd6d5e9	ENSMUSG00000020029.6	Nudt4	ENSMUST00000020217.6	j	Different
32d31103-d654-4f75-ad71-621577b1b432	ENSMUSG00000110353.1	Gm33543	ENSMUST00000211096.1	j	Different
fcb24c3c-d4d1-4b29-baa5-8c20a91f4dc6	ENSMUSG00000110353.1	Gm33543	ENSMUST00000211096.1	j	Different
eb763518-2858-4c33-ab72-2a8a48a9cc0b	ENSMUSG00000110353.1	Gm33543	ENSMUST00000211096.1	j	Different
961e5da8-9993-4e43-9171-bc9d721d1173	ENSMUSG00000110353.1	Gm33543	ENSMUST00000211096.1	j	Different
a0c7ab08-c830-4d98-8c54-c8ae84f0e7b0	ENSMUSG00000035864.14	Syt1	ENSMUST00000105276.7	j	Different
97be0b0f-c051-4b80-adde-116942e9ca2a	ENSMUSG00000020130.9	Tbc1d15	ENSMUST00000020339.9	j	Different
a622e87a-6f1c-4a86-8274-e0a10fe88ad0	ENSMUSG00000069520.6	Tmem19	ENSMUST00000218731.1	j	Different
ec0434e1-87a1-47df-9301-4c41be9a16fb	ENSMUSG00000020140.15	Lgr5	ENSMUST00000020350.14	j	Different
4428e482-b28c-48c7-bb01-65229b66b6d9	ENSMUSG00000112796.1	Gm40770	ENSMUST00000220040.1	j	Different
c5b4549a-886a-4c9b-8edc-9bb808e6404f	ENSMUSG00000034667.8	Xpot	ENSMUST00000218004.1	j	Different
907ca7b1-6ec2-4b8e-91b0-ae113508a484	ENSMUSG00000034620.17	Rxylt1	ENSMUST00000038772.12	j	Different
73bcfe04-37ca-4fa6-a016-4847a589e40e	ENSMUSG00000006736.9	Tspan31	ENSMUST00000060991.5	m	Different
5fb76575-24a6-4575-96e9-6dcaca894055	ENSMUSG00000006736.9	Tspan31	ENSMUST00000060991.5	j	Different
e32fc0be-a4ab-4d8f-80ca-d142a3879aff	ENSMUSG00000006736.9	Tspan31	ENSMUST00000060991.5	j	Different
54848892-ea99-4ff2-960e-493f1c3e73c5	chr10:127348000	Inhbe	ENSMUST00000059718.5	m	Different
8bca10a9-50d7-491f-a9ed-2eed89f0967d	chr10:127355000	Inhbc	ENSMUST00000026472.9	o	Different
d17aadb7-3411-4e86-9b04-67e973a6fd44	ENSMUSG00000025403.5	Shmt2	ENSMUST00000026470.5	m	Different
aeb40229-8ada-4ac2-a198-f3e127b1367b	ENSMUSG00000025396.7	Hsd17b6	ENSMUST00000219183.1	j	Different
e4a8fdb3-7b2d-4cd5-86ae-303437bdd47b	ENSMUSG00000025396.7	Hsd17b6	ENSMUST00000219183.1	j	Different
f301e1fa-c0f2-429e-ac3a-df57c0d4c8c6	ENSMUSG00000025396.7	Hsd17b6	ENSMUST00000219183.1	j	Different
e0884ad1-d09a-408e-9ca0-a445266b5389	ENSMUSG00000025396.7	Hsd17b6	ENSMUST00000219183.1	j	Different
9543225b-257c-4283-9e4b-9e48f6b473be	ENSMUSG00000025396.7	Hsd17b6	ENSMUST00000219183.1	j	Different
84daff17-018b-44d1-bf66-fe3bbb79f254	ENSMUSG00000025396.7	Hsd17b6	ENSMUST00000219183.1	m	Different
4fde2dde-2c64-4a7a-9f8e-d1a2106417a5	ENSMUSG00000025396.7	Hsd17b6	ENSMUST00000219183.1	j	Different
f2b88196-9c4d-479f-b7b8-922bdb1f9fc5	ENSMUSG00000090841.2	Myl6	ENSMUST00000219236.1	j	Different
dddac9a8-796d-40ba-bfa8-41f024cbb970	ENSMUSG00000090841.2	Myl6	ENSMUST00000219236.1	j	Different
1decb021-bed6-4b90-aba2-6b3597fe2b4d	ENSMUSG00000090841.2	Myl6	ENSMUST00000219236.1	j	Different
1850ae92-2832-4768-b008-3bbc8c647d4b	ENSMUSG00000090841.2	Myl6	ENSMUST00000219236.1	m	Different
c2e7940c-2bc4-47ff-b986-37f2be44aeb0	chr10:128548000	Rpl41	ENSMUST00000176010.7	m	Different
916a4a19-a6d1-4a2d-af70-e2f19f9cb738	chr10:128548000	Rpl41	ENSMUST00000176010.7	j	Different
eec51c7c-a114-4186-928a-3127349b6609	ENSMUSG00000025362.6	Rps26	ENSMUST00000026420.6	m	Different
5aec788b-0004-4af6-b2b2-5500e0c2582c	ENSMUSG00000000711.3	Rab5b	ENSMUST00000000727.3	j	Different
59dae1cb-1703-4ed3-8aec-2759ec212c97	ENSMUSG00000025350.15	Rdh5	ENSMUST00000026406.13	j	Different
f91f316c-df70-4d07-a3c6-a78f17b4e20c	chr10:128958000	Mettl7b	ENSMUST00000026398.4	j	Different
1ccbd6fa-e8af-4083-a934-fb34867f7200	ENSMUSG00000025347.4	Mettl7b	ENSMUST00000026398.4	j	Different
d082832a-a5d2-46f6-95ed-b41cee002f19	ENSMUSG00000020454.17	Eif4enif1	ENSMUST00000179770.7	j	Different
85ae12ed-7d97-4fb5-8494-1833f56c63c9	ENSMUSG00000019368.13	Sec14l4	ENSMUST00000019512.7	j	Different
6b567882-1951-4b26-a3dd-523505420f70	ENSMUSG00000009076.10	Zmat5	ENSMUST00000009220.4	j	Different
ec4f518a-4b6d-4274-83a8-d971ddf9d92d-1	ENSMUSG00000034285.15	Nipsnap1	ENSMUST00000136552.7	j	Different
882851d0-8acd-498c-b804-34e1064e672d	ENSMUSG00000034285.15	Nipsnap1	ENSMUST00000136552.7	j	Different
fbe8045d-f3a1-48d0-8b47-eab71e3e9510	chr11:5486000		ENSMUST00000145746.1	x	Different
0e951dcf-097d-4a5a-a5f3-709e08c25347	ENSMUSG00000020484.19	Xbp1	ENSMUST00000239150.1	m	Different
71b2b47f-fe8f-44fb-97d3-0a919e84e3f5	ENSMUSG00000083844.8	Ube2d-ps	ENSMUST00000142942.7	j	Different
54ddf274-c958-412e-9e23-658784215f55	chr11:5915000	Gm11967	ENSMUST00000135132.1	j	Different
14af1555-c55d-4b6c-92d0-1e028abf09bc	chr11:6006000		ENSMUST00000109813.8	i	Different
43903ef8-d21d-4eea-8aed-439cc6dfd952	chr11:6006000		ENSMUST00000109813.8	i	Different
86cee54c-0c45-4e27-88c7-6855381092b0	ENSMUSG00000000378.15	Ccm2	ENSMUST00000000388.14	j	Different
eddff1c7-6b4a-4dec-9046-e4f6071abe71	ENSMUSG00000020429.7	Igfbp1	ENSMUST00000020704.7	j	Different
51aaf6e3-8d72-4983-8f24-145ec86dee63	ENSMUSG00000020429.7	Igfbp1	ENSMUST00000020704.7	m	Different
016566fa-2084-4e2f-af09-d1333e7396a8	chr11:16889000		ENSMUST00000020329.12	i	Different
1ff34d90-48c6-40b5-81b6-63507d8edf7c	chr11:20072000		ENSMUST00000000137.7	i	Different
7ff716d4-0a4a-4bd5-b608-662ab2a932dd	chr11:20453000			u	Different
c5e1f41c-f671-4017-ac92-f56f70a648b8	ENSMUSG00000020128.15	Vps54	ENSMUST00000006221.13	j	Different
a24748b1-2356-4455-93d2-be5b1c77240c	ENSMUSG00000020287.15	Mpg	ENSMUST00000142964.7	j	Different
d18a51d7-c653-4f48-a981-b75a2496e469	ENSMUSG00000020409.10	Slu7	ENSMUST00000020681.9	j	Different
68edde4a-f138-4670-af68-176e9f045211	ENSMUSG00000020372.15	Rack1	ENSMUST00000020640.7	j	Different
79741743-4626-4d09-b440-12fb99cd9295	ENSMUSG00000020372.15	Rack1	ENSMUST00000020640.7	j	Different
22f679a7-f6ce-4f71-8f8b-6b159a391881	ENSMUSG00000020381.10	Mrnip	ENSMUST00000020647.9	j	Different
45913a13-1363-4b46-8952-dee2f4588c0c	chr11:50291000		ENSMUST00000059458.4	x	Different
592ac974-58fd-41d8-884f-cbc510f7b0d6	ENSMUSG00000007850.16	Hnrnph1	ENSMUST00000109142.7	j	Different
189d8564-b02a-4112-847e-65edc1453721	ENSMUSG00000020385.16	Clk4	ENSMUST00000093132.12	j	Different
e47ab409-2e7d-4abc-9b36-c46019776b4c	ENSMUSG00000020385.16	Clk4	ENSMUST00000093132.12	j	Different
7a58abcd-fee8-4c24-92f3-395ecb86367e	ENSMUSG00000036309.14	Skp1a	ENSMUST00000116595.2	j	Different
c5aade3e-196f-4514-b891-205a77990522	ENSMUSG00000020402.11	Vdac1	ENSMUST00000125694.7	m	Different
d5e9bf8b-d198-4b47-b275-f24fdf5996fd	ENSMUSG00000020515.13	Cnot8	ENSMUST00000108843.7	j	Different
b572c758-20e4-4629-a2fa-a9dd99771349	ENSMUSG00000036860.14	Mrpl55	ENSMUST00000045697.11	j	Different
c9700041-8f67-467b-a8a2-ce4ee510a8ba	ENSMUSG00000036860.14	Mrpl55	ENSMUST00000045697.11	j	Different
f83ff566-214f-496e-8057-9a730fc482f7	ENSMUSG00000005417.17	Mprip	ENSMUST00000116371.7	j	Different
239b6054-3f4b-4e86-bdf5-cfc19da39af7	ENSMUSG00000005417.17	Mprip	ENSMUST00000116371.7	j	Different
b2e9ebcb-0cbd-49b4-9d6a-5d87ad1835bc	ENSMUSG00000062115.15	Rai1	ENSMUST00000064190.12	j	Different
bb9cac8a-0b99-4902-b44f-71db37d4c8f1	ENSMUSG00000062115.15	Rai1	ENSMUST00000064190.12	j	Different
83fac81d-5a3a-4385-a8f5-0c15f12508a4	ENSMUSG00000085132.1	Gm12265	ENSMUST00000139025.1	j	Different
52183623-3444-4a33-95f6-fc9dc70ab389	ENSMUSG00000085132.1	Gm12265	ENSMUST00000139025.1	j	Different
a47f215e-e018-48b5-adf0-7f023af193ca	ENSMUSG00000042569.13	Dhrs7b	ENSMUST00000108718.1	j	Different
09b8c158-c4f2-49a3-9816-24399983b178	ENSMUSG00000042569.13	Dhrs7b	ENSMUST00000108718.1	j	Different
fcebc638-b92b-41f5-af7d-27e58b38588a	ENSMUSG00000042569.13	Dhrs7b	ENSMUST00000108718.1	j	Different
37fa2287-fd76-40e2-8572-373b21ef982c	chr11:62551000	Ubb	ENSMUST00000019649.3	j	Different
7b9d35c8-addd-476c-a88d-ef06b538b3e5	ENSMUSG00000014177.10	Tvp23b	ENSMUST00000014321.4	j	Different
b9d7320c-b8ed-4421-a776-68dc23e57e30	ENSMUSG00000020549.14	Elac2	ENSMUST00000071891.11	j	Different
4821c6c6-ec6e-4288-9a9f-34489d99ca04	ENSMUSG00000033066.15	Gas7	ENSMUST00000041611.11	j	Different
0c885f0b-9406-4b3d-ab14-0e7200583dbd	ENSMUSG00000060938.14	Rpl26	ENSMUST00000101014.8	j	Different
9d41b76e-aea9-4ec9-9146-4cf88b44964b	ENSMUSG00000018765.5	Fxr2	ENSMUST00000018909.3	j	Different
4df126eb-61bb-4c76-8190-e90a0d36a946	ENSMUSG00000018765.5	Fxr2	ENSMUST00000018909.3	m	Different
7a03703a-a071-4cac-89eb-c2bfdda5a854	ENSMUSG00000070394.10	Tmem256	ENSMUST00000094065.4	j	Different
f787d570-9fa8-4515-8a10-aa95bc8a838f	ENSMUSG00000018567.14	Gabarap	ENSMUST00000018711.14	j	Different
7af87eec-df3e-4ce8-8699-94e2fa788441	ENSMUSG00000020884.15	Asgr1	ENSMUST00000018699.12	j	Different
58fe450f-1555-4a2c-a49f-bccdb3ca0141	ENSMUSG00000020884.15	Asgr1	ENSMUST00000018699.12	j	Different
438bec3c-484d-45c1-8d76-c4749b96df4e	ENSMUSG00000020884.15	Asgr1	ENSMUST00000018699.12	j	Different
1a2b3c0f-4d3f-4c49-a871-b2719fac6de4	ENSMUSG00000020884.15	Asgr1	ENSMUST00000018699.12	j	Different
359a38d1-2882-47aa-aad6-0f5d263ee0a4	ENSMUSG00000040963.15	Asgr2	ENSMUST00000102572.7	j	Different
70f43cad-bb22-4628-a28c-38ee92293701	ENSMUSG00000040963.15	Asgr2	ENSMUST00000102572.7	j	Different
3f6cc816-8804-403a-b1a0-9db82bed51fc	ENSMUSG00000046811.3	Gltpd2	ENSMUST00000057685.2	j	Different
611f5cb0-0320-46bd-9d63-14e2a7057560	ENSMUSG00000040746.15	Rnf167	ENSMUST00000141695.7	j	Different
3dddeb35-1ca2-415e-9836-dc7725645987	ENSMUSG00000020821.17	Kif1c	ENSMUST00000102554.7	j	Different
2bc1e274-8960-43c5-9ef4-7917b9e514bb	ENSMUSG00000020817.16	Rabep1	ENSMUST00000177731.7	j	Different
dc6a323e-9f52-4d20-b219-a60e0370fc76	ENSMUSG00000040471.17	Ggt6	ENSMUST00000076443.9	j	Different
ca9d0335-a92c-4e85-b228-e29aab841dd9	ENSMUSG00000040471.17	Ggt6	ENSMUST00000076443.9	j	Different
bb5e934e-5fc9-45f9-88ed-b3d75907df65	ENSMUSG00000040471.17	Ggt6	ENSMUST00000076443.9	j	Different
1dd03f4b-1fec-45db-ad96-c6e929454560	ENSMUSG00000040471.17	Ggt6	ENSMUST00000076443.9	j	Different
91c35d0b-10cf-4258-9483-da838e5e7249	ENSMUSG00000055670.14	Zzef1	ENSMUST00000207107.1	j	Different
e6fa7ca7-5ef3-4c0e-b505-68b93a38ebd5	ENSMUSG00000112920.1	Gm49340	ENSMUST00000117445.1	j	Different
fbdf42aa-f1b4-4033-849a-f6ed192c66de	ENSMUSG00000020741.17	Cluh	ENSMUST00000092915.11	j	Different
8975651e-8b81-434f-b1e2-13384f752ccd	ENSMUSG00000020741.17	Cluh	ENSMUST00000092915.11	j	Different
fffb0595-1297-453f-ad25-6423ff1dc700	chr11:75438000		ENSMUST00000108437.7	x	Different
e512e30a-8d42-4d40-ad65-652e2f68824e	ENSMUSG00000038217.13	Tlcd2	ENSMUST00000043598.13	m	Different
7612d7ea-f511-4617-8850-80b5f3cb0053	ENSMUSG00000038217.13	Tlcd2	ENSMUST00000043598.13	m	Different
47f9f234-b3d5-4e76-b0fa-9d735da7818f	ENSMUSG00000038217.13	Tlcd2	ENSMUST00000043598.13	j	Different
6431b94d-1d4b-4894-8bfc-e3390088fc21	ENSMUSG00000017781.17	Pitpna	ENSMUST00000143219.7	j	Different
6774bb3d-0f8c-48c1-b8c3-8ec0b4e54a35	ENSMUSG00000006127.9	Inpp5k	ENSMUST00000006286.8	j	Different
ee57ac88-fc7d-4bec-86fd-ac327b3018f0	ENSMUSG00000019437.17	Tlcd1	ENSMUST00000098545.11	j	Different
2516a3e9-3690-4da6-8e45-ca5404c1e6c1	ENSMUSG00000002064.10	Sdf2	ENSMUST00000002133.8	j	Different
776e2146-3752-4ea2-b15d-721a52905d99	ENSMUSG00000017344.4	Vtn	ENSMUST00000017488.4	m	Different
08065c32-aec3-4728-aefb-f0d24788051d	ENSMUSG00000017344.4	Vtn	ENSMUST00000017488.4	j	Different
92192291-8c64-4a49-9675-a53244d61365	chr11:78499000	Vtn	ENSMUST00000017488.4	m	Different
4aa0ad35-a889-476a-9161-6cb836f15d95	ENSMUSG00000017344.4	Vtn	ENSMUST00000017488.4	j	Different
afd9f6ba-a934-4780-a760-0c0aa708a287	ENSMUSG00000017344.4	Vtn	ENSMUST00000017488.4	j	Different
8ef8af61-bafc-4983-b281-87743c6682f5	ENSMUSG00000017344.4	Vtn	ENSMUST00000017488.4	m	Different
250f55b1-27d4-4da5-ab18-c5a7ea2879b1	ENSMUSG00000017344.4	Vtn	ENSMUST00000017488.4	j	Different
efd29553-a80d-4c6d-911d-175c579d7748	ENSMUSG00000001100.10	Poldip2	ENSMUST00000001127.10	j	Different
1e78f219-eab2-4fa8-9aba-c508022e0af7	ENSMUSG00000017421.18	Zfp207	ENSMUST00000178665.7	j	Different
11f78404-5e35-40f2-81df-9a6798af0c5e	ENSMUSG00000034940.15	Synrg	ENSMUST00000183456.7	j	Different
6de58f9b-1ead-478f-93f8-c9cca660797a	ENSMUSG00000020532.18	Acaca	ENSMUST00000103201.7	j	Different
64f54145-28d7-4ee5-b2c1-27b8f0f6261e	chr11:84869000		ENSMUST00000154915.8	x	Different
0e16d74c-8b26-4ff6-b5ab-a30f3b953787	ENSMUSG00000020521.7	Rnft1	ENSMUST00000020827.6	j	Different
91449ffc-8350-4260-8ae6-03f52021f7a7	ENSMUSG00000072582.9	Ptrh2	ENSMUST00000108021.1	j	Different
121382a6-03be-455a-8b36-f0cd7d83ed97	ENSMUSG00000018548.15	Trim37	ENSMUST00000041282.12	j	Different
ed31ba87-d524-4812-bb70-baa3286a6041	ENSMUSG00000033983.14	Coil	ENSMUST00000107898.7	m	Different
c62cdbb3-9937-466c-bfcf-dd995f7bf585	ENSMUSG00000003948.17	Gm45883	ENSMUST00000210131.1	j	Different
76d58900-f1b7-4a70-a417-71ae8e6b2a5f	chr11:94602000			u	Different
757ca2c0-b0f0-4b0f-8240-c85788014fd2	ENSMUSG00000024414.13	Mrpl27	ENSMUST00000025278.7	j	Different
b121cdec-8b20-4148-8094-7420a1bd794f	ENSMUSG00000057522.15	Spop	ENSMUST00000107724.8	j	Different
b17fbb4a-9f4d-4ccb-b5aa-1c54067d966a	ENSMUSG00000075595.9	Zfp652	ENSMUST00000133070.7	j	Different
b1433f0a-1779-4bf3-9228-5a85aabef46a	ENSMUSG00000018666.13	Cbx1	ENSMUST00000093943.9	j	Different
01872649-3175-4387-bf80-ef5ac9586198	ENSMUSG00000018666.13	Cbx1	ENSMUST00000093943.9	j	Different
368961e8-92a8-4050-8fe6-9c203642cd91	ENSMUSG00000018672.15	Copz2	ENSMUST00000018816.13	j	Different
ff7921f8-4217-43af-ab9e-582c94f98ed9	ENSMUSG00000020877.11	Scrn2	ENSMUST00000021249.10	j	Different
13ecfa68-3204-42c7-a557-954693199ded	chr11:97188000			u	Different
d33fd07e-da02-4e4a-8eb3-d3bab13c73a8	ENSMUSG00000049807.16	Arhgap23	ENSMUST00000121799.7	j	Different
85ca4e32-2271-4733-a705-e4da2326eca2	ENSMUSG00000003119.14	Cdk12	ENSMUST00000107539.7	j	Different
f8e0a600-f3b9-4123-afaf-b65378342d4c	ENSMUSG00000061718.12	Ppp1r1b	ENSMUST00000078694.12	j	Different
bd40306e-85fe-403a-bf1b-c63453a1b90d	ENSMUSG00000058756.13	Thra	ENSMUST00000064187.11	j	Different
f29fdfb7-a72d-4299-a9b2-8c53505aebd0	ENSMUSG00000017493.12	Igfbp4	ENSMUST00000017637.12	j	Different
6badfb9e-6e75-42ed-bdae-0fa1b01e2b4e	ENSMUSG00000017493.12	Igfbp4	ENSMUST00000017637.12	j	Different
e6c08860-014e-49cf-9316-0ce802a207b2	ENSMUSG00000035530.13	Eif1	ENSMUST00000049385.13	j	Different
95a56502-946d-46ee-8934-704dd665d9b6	chr11:100320000	Eif1	ENSMUST00000049385.13	m	Different
7fd04bd3-be3c-44c7-bd54-488cde13f0f9	ENSMUSG00000001755.12	Coasy	ENSMUST00000001806.9	m	Different
735de0fd-1790-4f67-b063-1d5104125c2a	ENSMUSG00000078652.9	Psme3	ENSMUST00000019470.13	j	Different
2448e525-373f-4698-930a-315d91f7c90d	ENSMUSG00000017119.19	Nbr1	ENSMUST00000103099.7	j	Different
766a31f6-525e-4adb-92d0-9818d1a8248c	ENSMUSG00000034947.13	Tmem106a	ENSMUST00000100403.8	m	Different
8301c1cb-8a4f-45b4-8947-4a0e9a0dcb0a	chr11:101682000			u	Different
a28fcdf2-d586-4940-bebf-f002f1cbcc5f	ENSMUSG00000056938.16	Acbd4	ENSMUST00000092559.12	j	Different
fa2f4eeb-4470-4de1-bfe7-6af9b483025f	ENSMUSG00000056938.16	Acbd4	ENSMUST00000092559.12	j	Different
f4dfe2e5-c837-4275-b982-68a43f7ce1e6	ENSMUSG00000056938.16	Acbd4	ENSMUST00000092559.12	j	Different
64216cc4-2584-4c6a-910e-76e1e6616a54	ENSMUSG00000056938.16	Acbd4	ENSMUST00000092559.12	j	Different
171dfd4b-ed86-41c0-ac20-3494207c9ea2	ENSMUSG00000056938.16	Acbd4	ENSMUST00000092559.12	j	Different
6ba4f0f8-5e4b-4a36-8ce1-08c8ea53eb4e	chr11:107043000		ENSMUST00000133317.1	x	Different
ee45ce23-3c3d-43e1-aa37-ed95918ebc6d	ENSMUSG00000000049.11	Apoh	ENSMUST00000000049.5	j	Different
c1d16da3-1b0b-4236-ae5b-06787432b543	ENSMUSG00000000049.11	Apoh	ENSMUST00000000049.5	j	Different
55835f19-d9f4-4458-bf9e-c8b722f98b83	ENSMUSG00000000049.11	Apoh	ENSMUST00000000049.5	j	Different
22923fa1-00eb-4802-bed3-e517f6adaa0a	ENSMUSG00000000049.11	Apoh	ENSMUST00000000049.5	j	Different
18a3e335-5549-46ce-bbfc-5ddf124a6634	ENSMUSG00000000049.11	Apoh	ENSMUST00000000049.5	j	Different
d8983e91-3183-4d53-9e4b-2eff628f720e	ENSMUSG00000000142.15	Axin2	ENSMUST00000052915.13	j	Different
a9229d59-9921-4386-a994-c47557f28328	ENSMUSG00000020604.13	Arsg	ENSMUST00000020928.12	j	Different
53b41d2a-5003-4de8-a1ce-cd38e1cc7e30	chr11:114719000	Ttyh2	ENSMUST00000045779.5	o	Different
2dd54ea0-eb31-4eb6-bbee-25c69761816f	ENSMUSG00000051043.16	Gprc5c	ENSMUST00000053361.11	j	Different
3b2e8882-a27d-4d7a-b1ad-6c3f4c2dbdb8	ENSMUSG00000045775.15	Slc16a5	ENSMUST00000092445.11	j	Different
7d99996a-c873-4b29-abfe-2d12ea94025a	ENSMUSG00000020781.14	Tsen54	ENSMUST00000021134.9	j	Different
dbf6f391-13f8-41bc-a46b-42f75d3e623a	chr11:116098000			u	Different
aec9bd3e-fa01-425b-91e0-9e8a210dd10b	ENSMUSG00000090266.10	Mettl23	ENSMUST00000106370.9	j	Different
f4c14442-9387-4f7e-98a1-7ef81a183c8b	ENSMUSG00000020818.16	Mfsd11	ENSMUST00000106365.8	j	Different
9ab5518c-d025-4826-929f-82f4c5b86aaf	ENSMUSG00000059248.13	Sept9	ENSMUST00000093907.10	j	Different
dce5f51e-3bd7-42e3-9c1a-656a8d65343d	ENSMUSG00000017718.15	Afmid	ENSMUST00000073388.12	m	Different
aedd7e34-3958-47fd-bf23-255c474c97d6	ENSMUSG00000017718.15	Afmid	ENSMUST00000073388.12	j	Different
2b3791af-a0dd-4c26-addb-e9543ff932ce	ENSMUSG00000070327.14	Rnf213	ENSMUST00000093902.11	j	Different
dad2ffe2-dad7-4e33-aeab-b53b07844de6	ENSMUSG00000049957.14	Ccdc137	ENSMUST00000058370.13	m	Different
fe0354bc-9f22-4f9a-8136-3bb8ea49b2f5	ENSMUSG00000025792.9	Slc25a10	ENSMUST00000026899.3	j	Different
2815c3b7-74fd-45a5-9dd2-7a4494d25207	ENSMUSG00000025127.15	Gcgr	ENSMUST00000026119.7	j	Different
e3962a3c-63ac-4c5b-a85b-de2ebf8243e7	ENSMUSG00000025127.15	Gcgr	ENSMUST00000026119.7	j	Different
7a7f2ae4-8459-4fe1-8c7e-fe514a320a27	ENSMUSG00000025127.15	Gcgr	ENSMUST00000026119.7	m	Different
d56d036e-e4f3-4bad-9735-97f1244aae76	ENSMUSG00000025127.15	Gcgr	ENSMUST00000026119.7	m	Different
be39b11e-ae81-45f6-b340-a986e477aa03	ENSMUSG00000025127.15	Gcgr	ENSMUST00000026119.7	j	Different
bd485be8-a315-46d9-8cdb-1e0b8cf120d1	ENSMUSG00000025127.15	Gcgr	ENSMUST00000026119.7	j	Different
3bfbd9bc-8ead-4d36-bcc3-a8a64d54c074	ENSMUSG00000025127.15	Gcgr	ENSMUST00000026119.7	j	Different
3190f169-c30b-4892-9dc8-df3ee0a3b0e2	ENSMUSG00000025127.15	Gcgr	ENSMUST00000026119.7	j	Different
62fa051a-964a-41e2-b77c-157c2b7e4d46	ENSMUSG00000025127.15	Gcgr	ENSMUST00000026119.7	m	Different
a637e5b7-6dbe-44fd-9914-a4c58bc49b1c	chr11:120617000		ENSMUST00000026129.15	x	Different
b35f9d71-36d7-4eb4-b8bf-1cd54ee1e1b6	chr11:120632000		ENSMUST00000058162.13	x	Different
cf4c8714-c475-4c78-96b8-8f64aff0df3a	chr11:120633000		ENSMUST00000058162.13	x	Different
33f12ba4-06c4-41ba-abf1-71f1df689ca0	ENSMUSG00000025142.18	Aspscr1	ENSMUST00000026135.14	j	Different
d775da9e-5775-49eb-8fdb-e9b2a7d75f25	ENSMUSG00000025142.18	Aspscr1	ENSMUST00000026135.14	j	Different
87364eff-5fe3-4476-9890-95f73515dea6	ENSMUSG00000025142.18	Aspscr1	ENSMUST00000026135.14	j	Different
7e50b3fa-9c7b-4b84-8cea-b5664a6ec68a	ENSMUSG00000039275.9	Foxk2	ENSMUST00000106113.1	j	Different
b82bd1cb-674d-4a55-953d-5b8fad811c09	ENSMUSG00000039230.14	Tbcd	ENSMUST00000103013.9	j	Different
87731333-d270-4542-92cd-df3f94d5d218	chr11:3201000		ENSMUST00000125637.7	x	Different
3212c8d4-7652-4a1c-97b8-18183266e234	ENSMUSG00000003585.13	Sec14l2	ENSMUST00000003681.7	j	Different
c54088dc-ca93-49a4-bf07-3620e9fde718	chr11:4701000	Uqcr10	ENSMUST00000151559.1	j	Different
8127c959-c68d-44ff-a1c9-1f9580d0b04b	ENSMUSG00000034201.13	Gas2l1	ENSMUST00000056649.12	m	Different
e6a2a96b-607b-4804-ba68-744c1c1a2468	ENSMUSG00000009079.16	Ewsr1	ENSMUST00000102930.9	j	Different
159b5f1f-4fdf-4b90-8c92-4cb6405d8c96	chr11:5520000		ENSMUST00000063084.15	x	Different
09ea2ba8-78f2-47a8-8d50-970e345ebd01	ENSMUSG00000020477.10	Mrps24	ENSMUST00000149980.1	j	Different
2fc33b4b-0556-4a41-9158-966beb73289d	ENSMUSG00000041798.15	Gck	ENSMUST00000109822.7	j	Different
3bed2776-873f-4820-9681-614fdd9a0a25	ENSMUSG00000057897.14	Camk2b	ENSMUST00000019133.10	j	Different
e6686ef6-79e5-484c-a5ac-28a51b34f99c	ENSMUSG00000020422.14	Tns3	ENSMUST00000239091.1	j	Different
e091507d-a0ca-498c-9e4c-4598fe0e825d	ENSMUSG00000020182.16	Ddc	ENSMUST00000178704.7	j	Different
a460a75d-4080-4fb2-bf87-e4ebb9f12f7c	ENSMUSG00000020182.16	Ddc	ENSMUST00000178704.7	j	Different
9486ec29-4163-43f5-8fc1-ecb813f3daf0	ENSMUSG00000020182.16	Ddc	ENSMUST00000178704.7	j	Different
1e4fd1b1-f2e3-4f9f-bc66-a43cf2df7cc5	chr11:16750000		ENSMUST00000102884.9	x	Different
9fb10e8f-c854-4ff4-ac6f-a3548504069c	ENSMUSG00000044066.14	Cep68	ENSMUST00000050611.13	j	Different
f6f9d2f9-9561-4b8f-817a-4acf4866a28e	ENSMUSG00000001891.16	Ugp2	ENSMUST00000102875.10	j	Different
08c4166c-5175-4c26-b6f6-ad12ef0eb0f1	ENSMUSG00000020321.16	Mdh1	ENSMUST00000238916.1	j	Different
a74e452c-5abc-40a9-a9fe-1e49ee8de7aa	ENSMUSG00000051355.18	Commd1	ENSMUST00000057843.11	j	Different
b1162b22-7370-4d03-9685-f4b41521caf8	ENSMUSG00000020288.13	Ahsa2	ENSMUST00000109539.7	j	Different
76031c32-e203-4eab-8a47-9b6c525229ce	ENSMUSG00000042208.15	0610010F05Rik	ENSMUST00000155903.7	j	Different
5159352d-96c4-4dfa-ab4a-325acfe24fc9	ENSMUSG00000020460.15	Rps27a	ENSMUST00000102845.10	m	Different
64220095-8cc6-4e26-a788-e7e74f015fb0	ENSMUSG00000020315.18	Sptbn1	ENSMUST00000006629.13	j	Different
bfb6e1d5-6be6-473e-a7b3-baf3e8630625	chr11:43894000	Adra1b	ENSMUST00000067258.8	j	Different
d679c2d2-6033-4372-8821-16d0c086bcad	ENSMUSG00000040413.15	Timd2	ENSMUST00000169584.7	j	Different
6d1e6681-3e4f-4e0e-83c2-09f09ebb0af7	ENSMUSG00000020368.15	Canx	ENSMUST00000179865.7	j	Different
722927f9-172a-40d2-9df7-3cc7c325eadd	ENSMUSG00000020368.15	Canx	ENSMUST00000179865.7	j	Different
9373ae7f-da8c-4644-8f2d-df44390f8951	ENSMUSG00000049321.17	Zfp2	ENSMUST00000109128.7	j	Different
d858daaa-ff40-4db2-b3cb-d4c82739d3ee	ENSMUSG00000001054.9	Rmnd5b	ENSMUST00000001081.9	m	Different
c65a525f-54cc-4d33-8fee-73740f280472	ENSMUSG00000036391.16	Sec24a	ENSMUST00000109097.8	m	Different
2ed858b6-6790-482d-8480-9f636af05651	ENSMUSG00000044894.14	Uqcrq	ENSMUST00000109021.3	j	Different
52cd7e2f-13d3-431a-9d05-dab18cd2cfe7	ENSMUSG00000018900.7	Slc22a5	ENSMUST00000019044.7	j	Different
53490c2c-696b-49f2-afce-fe8482e5cf49	ENSMUSG00000018585.9	Atox1	ENSMUST00000108857.1	j	Different
f3d97682-f1c6-4e5b-8a0c-ba5c9eaf3c72	ENSMUSG00000020523.14	Fam114a2	ENSMUST00000020831.12	j	Different
9cd6f10f-6e67-416a-8e3c-e5ba1ef9bdb2	ENSMUSG00000085882.1	2610507I01Rik	ENSMUST00000154354.1	j	Different
9af16c1f-fc79-4e5d-9526-55c293f3b91a	ENSMUSG00000048076.14	Arf1	ENSMUST00000163300.7	j	Different
736f63ae-6174-473c-815c-4b42e2ce2241	ENSMUSG00000009894.15	Snap47	ENSMUST00000010038.9	j	Different
e786569c-c796-4cae-a09d-133848177834	ENSMUSG00000009894.15	Snap47	ENSMUST00000010038.9	j	Different
4bee1b36-b261-40e6-8847-c4cfeda059a9	ENSMUSG00000020472.14	Zkscan17	ENSMUST00000013262.14	j	Different
4fbc86f3-9dcd-4ea3-8a31-322c631fca42	ENSMUSG00000000301.16	Pemt	ENSMUST00000102692.9	j	Different
e4a2201d-69c0-49d0-a121-7412ed1bbb2c	ENSMUSG00000020538.15	Srebf1	ENSMUST00000020846.7	j	Different
0958cbf5-abbc-49a2-9868-69635d8a024b	ENSMUSG00000020534.14	Shmt1	ENSMUST00000018744.14	j	Different
2de8ceac-5194-4cba-8122-21f8c513f259	ENSMUSG00000020534.14	Shmt1	ENSMUST00000018744.14	j	Different
9e881ea0-2dab-4389-9232-3b563bcc98ec	ENSMUSG00000010025.19	Aldh3a2	ENSMUST00000074127.13	j	Different
53a72ca8-066f-4ce1-b0a8-cf5dd541606d	ENSMUSG00000010025.19	Aldh3a2	ENSMUST00000074127.13	j	Different
12942d70-0688-4ece-b372-f867aa3fa5a0	ENSMUSG00000010025.19	Aldh3a2	ENSMUST00000074127.13	j	Different
9c0c9a4f-15a6-41b7-abd3-f3e7ab792d41	ENSMUSG00000010025.19	Aldh3a2	ENSMUST00000074127.13	j	Different
af178389-36a8-4a0b-8ae7-79b86514be14	ENSMUSG00000010122.14	Slc47a1	ENSMUST00000131723.7	j	Different
cb7a81e8-2091-4111-9cc6-ba0c117153d6	ENSMUSG00000004798.14	Ulk2	ENSMUST00000004920.3	j	Different
9fffa1dd-9a38-458e-8020-6f8f8070e246	ENSMUSG00000004798.14	Ulk2	ENSMUST00000004920.3	j	Different
0164b63f-fdb9-44f7-b008-7bf91606b230	ENSMUSG00000018501.17	Ncor1	ENSMUST00000018645.12	j	Different
ceb880de-66cf-4c97-a98d-6b750b10cf2d	ENSMUSG00000018501.17	Ncor1	ENSMUST00000018645.12	j	Different
6b9a4a72-bc58-49df-9b98-1eabf7180958	ENSMUSG00000033352.11	Map2k4	ENSMUST00000046963.9	j	Different
ebdd2f9a-718d-488e-816c-214d4c11f604	ENSMUSG00000020910.16	Adprm	ENSMUST00000146338.7	j	Different
9ea5bf04-17bf-42da-9241-d5f0fd4c5503	ENSMUSG00000020910.16	Adprm	ENSMUST00000146338.7	j	Different
e08e6213-f5cf-4d15-8cb5-9f3ad4ce3458	ENSMUSG00000018736.14	Ndel1	ENSMUST00000018880.13	j	Different
6edc90cb-9ebf-4396-ae13-eaef76260d40	ENSMUSG00000018474.18	Chd3	ENSMUST00000108661.7	j	Different
df957a1c-d8b8-48c9-a35d-e96122b8e738	ENSMUSG00000018565.17	Elp5	ENSMUST00000108594.7	j	Different
4bdaeb89-7a04-44cd-beae-655b9e3fa145	chr11:69991000		ENSMUST00000018711.14	x	Different
de1f29c5-42bb-4451-8472-3d8516f00643	ENSMUSG00000018574.14	Acadvl	ENSMUST00000102574.9	j	Different
edfbfe50-4414-4972-ac03-0b23492e9ebe	ENSMUSG00000018574.14	Acadvl	ENSMUST00000102574.9	j	Different
8022329b-4de5-42fb-bee1-07b96561409d	ENSMUSG00000018574.14	Acadvl	ENSMUST00000102574.9	j	Different
27421c71-a9f4-4a5d-b7fa-42a5b2c6d40a	ENSMUSG00000020831.18	Gm21988	ENSMUST00000176116.7	j	Different
924f747e-9b15-4c04-96bd-249808bf7a3d	ENSMUSG00000020830.3	Vmo1	ENSMUST00000021179.3	j	Different
6d4fe1b1-4f91-473c-b64b-4d3c92def948	ENSMUSG00000018446.8	C1qbp	ENSMUST00000078528.6	j	Different
320a3cd0-82a5-4243-a970-a83531ad38af	ENSMUSG00000018442.13	Derl2	ENSMUST00000108523.9	j	Different
9aaf105b-98ac-4483-9fd9-ad9ebe748e16	ENSMUSG00000040447.15	Spns2	ENSMUST00000045303.9	j	Different
d8e4a365-9186-4b80-998f-55e5ef8decd3	ENSMUSG00000040447.15	Spns2	ENSMUST00000045303.9	j	Different
7dfa8eb6-af8c-40a6-a432-4d6bce7381a2	chr11:73176000	Emc6	ENSMUST00000054952.3	m	Different
3701330c-d1a5-4e05-8ddb-5df79cf65bf7	ENSMUSG00000001323.17	Srr	ENSMUST00000065211.8	j	Different
bbeccf40-3c88-4d28-bdf7-4ea2213df358	ENSMUSG00000001323.17	Srr	ENSMUST00000065211.8	j	Different
93fbbf25-1e10-42c9-8442-cdf939571e10	ENSMUSG00000000753.15	Serpinf1	ENSMUST00000000769.13	j	Different
85d9addf-d4e0-4b6f-9262-3bb4d0bbf4a1	ENSMUSG00000000753.15	Serpinf1	ENSMUST00000000769.13	j	Different
7471ff63-f671-482b-be35-e0726a44bf9a	ENSMUSG00000000753.15	Serpinf1	ENSMUST00000000769.13	m	Different
321b2586-3117-4a4f-b1aa-c58afbc7adcf	ENSMUSG00000038224.12	Serpinf2	ENSMUST00000043696.8	j	Different
e378b69e-8c16-4e43-8b59-01e32005c2f7	ENSMUSG00000038224.12	Serpinf2	ENSMUST00000043696.8	m	Different
d3001b48-4dc5-4ac0-87f1-cdf5b267b27d	ENSMUSG00000038224.12	Serpinf2	ENSMUST00000043696.8	j	Different
696fb83f-5088-42c4-9ea1-755b2110d841	ENSMUSG00000038224.12	Serpinf2	ENSMUST00000043696.8	j	Different
db7ff3c3-ed06-4877-8a69-6b782c8acacb	ENSMUSG00000038224.12	Serpinf2	ENSMUST00000043696.8	j	Different
bd5ff9c7-6cb8-478a-9652-4a139e44af93	ENSMUSG00000038224.12	Serpinf2	ENSMUST00000043696.8	j	Different
04e10947-7ccb-4576-bb74-de6eec6c783e	ENSMUSG00000038224.12	Serpinf2	ENSMUST00000043696.8	j	Different
4f79a1c7-1b5f-4313-a30f-78d9a7496c66	ENSMUSG00000017286.15	Glod4	ENSMUST00000169701.7	j	Different
5dbe4cd3-9872-480e-b474-090d94effa63	ENSMUSG00000017291.13	Taok1	ENSMUST00000058496.7	j	Different
afff8e19-3e35-46f3-8619-11224bdcc45c	ENSMUSG00000017453.4	Pipox	ENSMUST00000017597.4	j	Different
8fb94e72-4d41-463a-af47-ade5ab25f7a5	ENSMUSG00000017453.4	Pipox	ENSMUST00000017597.4	m	Different
556ce105-6774-420b-8d24-55d6e1193450	ENSMUSG00000017453.4	Pipox	ENSMUST00000017597.4	j	Different
c94a137b-4f07-4e5a-a7dd-3bf8c4a96531	ENSMUSG00000017677.11	Wsb1	ENSMUST00000017821.11	j	Different
5c86395b-e4c2-4f90-acea-ff8d56359a2f	ENSMUSG00000020696.18	Rffl	ENSMUST00000071152.13	j	Different
1d9f7794-e1d7-41b6-8e31-7eaa68947871	ENSMUSG00000018733.10	Pex12	ENSMUST00000018877.8	j	Different
fa140d03-b683-484a-84b1-f0a913bcc4d2	ENSMUSG00000018697.14	Aatf	ENSMUST00000018841.2	j	Different
9758a124-0e0c-4d97-8c31-b966830e42af	ENSMUSG00000034449.7	Dhrs11	ENSMUST00000047560.7	j	Different
df5283b6-2336-4fc9-b1a4-410c62826b9f	ENSMUSG00000020530.14	Ggnbp2	ENSMUST00000018547.8	j	Different
04b7801c-a675-4cd8-b8d4-3cfba4882693	ENSMUSG00000020530.14	Ggnbp2	ENSMUST00000018547.8	j	Different
409d087b-07da-42cd-bf4f-0a0127621059	ENSMUSG00000020526.12	Znhit3	ENSMUST00000103195.4	j	Different
af9f1121-57dc-4f40-998e-af2916410e00	ENSMUSG00000000804.14	Usp32	ENSMUST00000108075.8	j	Different
b1ae5c5d-3533-40e1-b2fb-fcab33f11c67	ENSMUSG00000020553.8	Pctp	ENSMUST00000020864.8	j	Different
584c0504-ae94-43ab-8e46-329d41be9bb7	ENSMUSG00000020553.8	Pctp	ENSMUST00000020864.8	j	Different
b4a28c8f-3220-45a9-824f-b852df6881a1	ENSMUSG00000037601.11	Gm20390	ENSMUST00000170303.1	j	Different
a208592a-7414-46f6-9dad-56faf9257c03	ENSMUSG00000038967.13	Pdk2	ENSMUST00000038431.7	j	Different
fe3e1601-6e13-478c-b1e3-8f60f7da9955	ENSMUSG00000006057.15	Atp5g1	ENSMUST00000090541.11	j	Different
bd223849-1bb7-47a5-890b-3c24fa00bcdc	ENSMUSG00000018659.12	Pnpo	ENSMUST00000018803.11	m	Different
744582bf-92b0-48d4-8e82-41961e4f8a2a	chr11:97685000		ENSMUST00000107583.2	x	Different
22b4ea45-2d5e-4b84-b9ae-7e180ce4dbe4	ENSMUSG00000071415.6	Rpl23	ENSMUST00000103146.4	j	Different
5d48ef80-a581-4769-9b67-4c5b526b72d2	ENSMUSG00000018160.15	Med1	ENSMUST00000092735.11	j	Different
2c2680b8-d361-4bd4-9179-c54c2a431dcf	ENSMUSG00000014195.15	Dnajc7	ENSMUST00000014339.14	m	Different
3c528d88-25d4-4731-834f-c40ff354c35e	ENSMUSG00000019173.11	Rab5c	ENSMUST00000019317.11	j	Different
8a159132-ab42-403c-a54d-79a1482b4b62	ENSMUSG00000003518.13	Dusp3	ENSMUST00000107172.7	j	Different
d14f9fc0-9ce0-4b43-a850-91b87baa690f	ENSMUSG00000018677.9	Slc25a39	ENSMUST00000018821.8	j	Different
cd129be7-6c2e-426a-be77-d4fddc46bd04	ENSMUSG00000018677.9	Slc25a39	ENSMUST00000018821.8	j	Different
604c6546-a807-4500-94dc-f42fab8d9697	ENSMUSG00000018677.9	Slc25a39	ENSMUST00000018821.8	j	Different
8aba9c41-53b4-4db6-8f37-79cb0f484cd0	ENSMUSG00000018677.9	Slc25a39	ENSMUST00000018821.8	j	Different
0703604d-adbe-464d-8e7b-f1889ff60d3a	ENSMUSG00000020935.8	Dcakd	ENSMUST00000155490.2	j	Different
f4f57b2b-5409-46f2-8014-6b0a2f0ecb7a	ENSMUSG00000020935.8	Dcakd	ENSMUST00000155490.2	j	Different
164079ae-c4db-4c32-9321-9d8c33989483	ENSMUSG00000020946.13	Gosr2	ENSMUST00000021329.13	j	Different
886626bb-baa0-4e45-9c04-837a58e2eb88	ENSMUSG00000018412.16	Kansl1	ENSMUST00000106972.7	j	Different
f18f2c12-3941-4dbb-ad8f-df8be2fc2ca8	ENSMUSG00000020719.14	Ddx5	ENSMUST00000021062.11	j	Different
dfb79257-6b0f-4e51-83c6-67ff250a7765	ENSMUSG00000040481.17	Bptf	ENSMUST00000106763.7	j	Different
3f547bcf-8ef2-4af9-be4d-003375963884	ENSMUSG00000040481.17	Bptf	ENSMUST00000106763.7	j	Different
6e6f9967-fd14-4b9c-b306-3d17b164eabd	chr11:109011000			u	Different
4689f1b3-f076-41bd-942d-b506b0ebeb78	ENSMUSG00000020614.13	Fam20a	ENSMUST00000155559.7	j	Different
d08334f9-d53c-4884-8763-93178cf35084	ENSMUSG00000041828.15	Abca8a	ENSMUST00000100287.8	j	Different
9768e65b-abde-4cfe-b5c2-4165fe8a76f1	ENSMUSG00000044749.13	Abca6	ENSMUST00000044003.13	j	Different
918b9e58-532b-414c-a2e9-0375507ac059	ENSMUSG00000041654.15	Slc39a11	ENSMUST00000042657.15	j	Different
88dad0c7-5ecf-4da4-9c7c-a32d403acd40	ENSMUSG00000018727.19	Cpsf4l	ENSMUST00000100248.5	j	Different
26c8c95e-b11b-4dd3-abf0-5cbe43613e7c	ENSMUSG00000018727.19	Cpsf4l	ENSMUST00000100248.5	j	Different
bc81d777-41bd-4457-b7e9-3a52d96c0575	chr11:115219000		ENSMUST00000061450.6	i	Different
0d9e4d50-a981-4739-8ed2-bd7476266026	ENSMUSG00000044788.10	Fads6	ENSMUST00000056153.7	j	Different
5d88b6d1-c4c4-4b31-9798-f33ba9dd4bc4	ENSMUSG00000034566.10	Atp5h	ENSMUST00000106537.7	j	Different
15dcce67-42f2-488c-ba8f-2147c89f5e86	ENSMUSG00000034566.10	Atp5h	ENSMUST00000106537.7	j	Different
3f5067f8-3cc9-46d6-a51d-7c6132f36e9e	ENSMUSG00000059923.13	Grb2	ENSMUST00000021090.13	j	Different
1ae8a92d-17da-418e-b6c2-d93e77ca8ea4	ENSMUSG00000020775.13	Mrpl38	ENSMUST00000106439.1	m	Different
8f7bf5d5-7c82-48da-996e-ee15a43f0d2f	ENSMUSG00000020775.13	Mrpl38	ENSMUST00000106439.1	j	Different
d7ff45ee-f536-42ed-b7e3-3c64b1625384	ENSMUSG00000020777.16	Acox1	ENSMUST00000066587.11	j	Different
53c88ff3-1d2e-49c7-8c50-1e8de3cc0a0f	ENSMUSG00000020780.15	Srp68	ENSMUST00000021133.15	j	Different
ee1f3702-008f-416c-aa93-b747c8e35372	ENSMUSG00000025574.13	Tk1	ENSMUST00000026661.3	j	Different
36559ae9-069a-49b6-971b-304fc512e219	ENSMUSG00000017132.17	Cyth1	ENSMUST00000100181.10	j	Different
ab368e97-6bb8-40df-8a29-f3c80ff0440c	chr11:119042000			u	Different
92c2a967-df5b-488f-af6a-45459ff9502e	ENSMUSG00000025377.14	Tepsin	ENSMUST00000093901.11	m	Different
ccd654c0-e6b3-4f0c-a973-a90bccc88192	ENSMUSG00000061306.16	Slc38a10	ENSMUST00000103018.10	j	Different
76d3c4d0-3d32-4f23-a59f-7d55c8be4991	ENSMUSG00000061306.16	Slc38a10	ENSMUST00000103018.10	j	Different
47f66043-7d22-4af5-aba9-9838f58f7f9c	chr11:120229000	2900052L18Rik	ENSMUST00000139014.1	m	Different
e1ad3269-bce1-40f7-9c78-716863d3fa97	ENSMUSG00000084983.7	Gm11789	ENSMUST00000140645.1	j	Different
829c064b-9ca2-47c9-9c8e-c68ecc6d87cf	ENSMUSG00000084983.7	Gm11789	ENSMUST00000140645.1	j	Different
fd2836ea-ca69-4ac8-bd94-eea8c9031c96	ENSMUSG00000025130.11	P4hb	ENSMUST00000026122.10	j	Different
415614bb-a241-4048-ae3f-00d2f1abfc88	ENSMUSG00000025137.15	Pcyt2	ENSMUST00000026129.15	j	Different
a462a429-6b80-43f4-8d94-3d28ce6e7402	ENSMUSG00000025137.15	Pcyt2	ENSMUST00000026129.15	j	Different
b6a9e2a8-adc8-436a-bf43-ec56fcb12b2b	ENSMUSG00000025137.15	Pcyt2	ENSMUST00000026129.15	j	Different
45197dd6-30d3-4ee1-9fc2-cbea04dd7f7e	ENSMUSG00000025137.15	Pcyt2	ENSMUST00000026129.15	m	Different
375907f1-94ef-4b52-8ebf-86a381a55973	ENSMUSG00000025137.15	Pcyt2	ENSMUST00000026129.15	m	Different
f2a3651b-7fa9-4f0a-bd0b-bca9168f978f	ENSMUSG00000025138.14	Sirt7	ENSMUST00000080202.11	m	Different
1b3c6644-3a85-4201-b209-849e30c2e593	ENSMUSG00000025138.14	Sirt7	ENSMUST00000080202.11	j	Different
694aaf54-0fc8-47a9-93d8-f25ad388aec3	ENSMUSG00000051510.13	Mafg	ENSMUST00000106181.7	j	Different
1a2b4c62-94a8-4beb-8b5b-3ceb932e0969	ENSMUSG00000042988.10	Notum	ENSMUST00000106178.8	j	Different
0238eead-b506-4bb4-8473-aadcede26cd9	ENSMUSG00000042988.10	Notum	ENSMUST00000106178.8	j	Different
e96a8b0b-f1ec-4866-a367-9fdf716b57be	ENSMUSG00000025144.17	Cenpx	ENSMUST00000106154.7	j	Different
b68240fd-fb74-4c08-9f3f-4b5a5d97cee7	ENSMUSG00000025155.15	Dus1l	ENSMUST00000026151.10	j	Different
2daeed7a-db22-4110-a03f-f912befa9864	ENSMUSG00000025155.15	Dus1l	ENSMUST00000026151.10	j	Different
1af43002-9a9b-4cf6-9bb1-4d2173a4a783	ENSMUSG00000025173.13	Wdr45b	ENSMUST00000026173.12	j	Different
42371087-dff6-43a1-ac7a-c8941b829f88	ENSMUSG00000079179.9	Rab10os	ENSMUST00000179924.7	j	Different
8089d79e-c9fd-443d-b410-375e68047d83	ENSMUSG00000071454.13	Dtnb	ENSMUST00000101637.10	j	Different
6ba6eb98-0f6e-4ce8-8197-7c1fa3026633	chr12:4234000	Ptrhd1	ENSMUST00000179139.2	j	Different
b0f06da7-30b7-498a-b9af-ad49c9b8f193	ENSMUSG00000052812.5	Atad2b	ENSMUST00000045664.6	j	Different
4ab5ad4f-1bdc-470f-8c26-3707cdf325d0	ENSMUSG00000020609.14	Apob	ENSMUST00000037811.12	j	Different
d90f294e-cfc1-4d0f-8f0b-bef235070d45	ENSMUSG00000020609.14	Apob	ENSMUST00000037811.12	j	Different
7da5f6be-f061-4f13-a619-0e1591bb6dbc	ENSMUSG00000020609.14	Apob	ENSMUST00000037811.12	j	Different
6fc18075-4517-4a2d-87f7-da092df5e326	ENSMUSG00000037669.15	Ldah	ENSMUST00000037383.12	j	Different
a5176090-582c-46b5-9ae0-0ab1b766519e	chr12:8572000		ENSMUST00000036938.8	i	Different
09099e7f-d4a6-4628-bf03-1d8abf7fd768	ENSMUSG00000020592.14	Sdc1	ENSMUST00000171158.7	j	Different
347bd2b4-0cb2-4233-8e0f-34100aef3961	ENSMUSG00000020585.4	Laptm4a	ENSMUST00000020909.3	j	Different
eca5b6c6-aa1b-4b12-88ce-707d9601121a	ENSMUSG00000020585.4	Laptm4a	ENSMUST00000020909.3	j	Different
988f721e-8f8c-4dd4-a65f-caa3e95d5ff2	ENSMUSG00000011179.8	Odc1	ENSMUST00000171737.2	j	Different
7d5c3d1c-6673-4aeb-8b35-060a31c29e42	ENSMUSG00000062054.7	Iah1	ENSMUST00000076813.7	j	Different
e44daec8-c413-4f10-9fb9-de3124b02677	ENSMUSG00000062054.7	Iah1	ENSMUST00000076813.7	j	Different
b3747b56-c70a-41e2-a3a9-b08177293f9e	ENSMUSG00000062054.7	Iah1	ENSMUST00000076813.7	m	Different
3bf7f9bb-3ad5-449d-be6b-3a1506794f79	ENSMUSG00000062054.7	Iah1	ENSMUST00000076813.7	j	Different
696b3a19-ca31-4803-ab41-15986a98e4b7	ENSMUSG00000036333.11	Kidins220	ENSMUST00000066652.6	j	Different
7c5210ee-c43a-4a98-833b-33b701aaa454	chr12:25140000			u	Different
bc3be4ca-4a09-4fd4-82d8-e550b06a7060	ENSMUSG00000036613.8	Eipr1	ENSMUST00000035657.8	j	Different
07e64dab-4b98-482b-a51b-c44775202c91	ENSMUSG00000035954.10	Dock4	ENSMUST00000037488.7	j	Different
b0108f94-dae5-463a-b201-46818141354c	ENSMUSG00000056899.10	Immp2l	ENSMUST00000132121.7	j	Different
69613a99-cdde-43c2-ae52-3792c76d5458	ENSMUSG00000036257.15	Pnpla8	ENSMUST00000122902.7	j	Different
bdd83afb-7c5c-4725-8c8e-c4fd15661026	ENSMUSG00000036257.15	Pnpla8	ENSMUST00000122902.7	j	Different
7c8b5b30-9ff5-4784-b902-02e2a32f5ac2	ENSMUSG00000036257.15	Pnpla8	ENSMUST00000122902.7	j	Different
12b7ba62-b594-4a6a-83f4-375d9ba7b809	ENSMUSG00000036257.15	Pnpla8	ENSMUST00000122902.7	j	Different
6d46833a-44cd-4d39-b9c3-7457ebbcdcaa	ENSMUSG00000020955.9	Ap4s1	ENSMUST00000021338.9	j	Different
f48301ee-9992-499c-b57a-502efe9eb6ec	ENSMUSG00000035133.9	Arhgap5	ENSMUST00000219443.1	j	Different
15319a5e-81bc-4bfc-9269-5033895a9fee	ENSMUSG00000035133.9	Arhgap5	ENSMUST00000219443.1	j	Different
bf27f475-df2f-41c6-86c0-0c8afed5b462	ENSMUSG00000035133.9	Arhgap5	ENSMUST00000219443.1	j	Different
da3d8af6-65c5-4bfc-bdc0-29bf8cc705e3	chr12:54986000		ENSMUST00000172875.7	i	Different
a75672a2-ba74-4812-be46-e9c08db161ca	ENSMUSG00000112449.1	Srp54a	ENSMUST00000220578.1	j	Different
05a97666-a523-42de-876c-4e031b2749c9	ENSMUSG00000079108.6	Srp54c	ENSMUST00000218879.1	j	Different
80259b98-9e38-41ff-84b6-89fe0cc91c61	chr12:57196000		ENSMUST00000044634.11	x	Different
5b42f4e4-c3c4-4828-a8db-3a8b62d593fe	ENSMUSG00000079104.4	Mipol1	ENSMUST00000123498.7	j	Different
0c30183e-2013-498f-96d2-3666f60a0e06	ENSMUSG00000047022.18	Mipol1	ENSMUST00000153137.5	j	Different
4d73cd15-5343-4f45-a719-2b41b9917ea1	ENSMUSG00000021000.17	Mia2	ENSMUST00000219140.2	j	Different
89ff4285-8a09-4f23-b950-d78b71cd64e4	ENSMUSG00000021000.17	Mia2	ENSMUST00000219140.2	j	Different
ced8d799-ca7e-4b1f-9669-c6bcb55bd00f	ENSMUSG00000021000.17	Mia2	ENSMUST00000219140.2	j	Different
222fc100-f683-429d-b13c-885ef5fbb091	ENSMUSG00000021000.17	Mia2	ENSMUST00000219140.2	j	Different
b0c435bf-029b-423f-902c-3964747bd781	chr12:69372000	Arf6	ENSMUST00000050063.8	o	Different
c4e0bc20-98df-4773-a6fc-8e60e9605ac6	ENSMUSG00000060073.9	Psma3	ENSMUST00000160027.7	j	Different
a038096c-0c52-48b7-b2eb-af2424aff7f2	ENSMUSG00000060073.9	Psma3	ENSMUST00000160027.7	j	Different
63157ad8-3c6a-4a3f-9efc-894e87fb6a72	ENSMUSG00000060073.9	Psma3	ENSMUST00000160027.7	j	Different
755986bf-e78a-4ee1-93d0-545a1492e970	ENSMUSG00000060073.9	Psma3	ENSMUST00000160027.7	j	Different
9e69c5f3-56f7-4bbe-9bce-a32e2ad87c3c	ENSMUSG00000113441.1	Gm40438	ENSMUST00000221650.1	j	Different
8e69a570-785f-40bf-ac47-f40a9a4c04b4	ENSMUSG00000113441.1	Gm40438	ENSMUST00000221650.1	j	Different
43af030e-a177-442b-911e-5fbb4e04dc59	ENSMUSG00000113441.1	Gm40438	ENSMUST00000221650.1	j	Different
bd8c2357-147f-4653-92e5-110d1747edde	ENSMUSG00000034574.10	Daam1	ENSMUST00000085299.3	j	Different
04334380-50d1-4ed2-8ef2-53e9fe9111ed	ENSMUSG00000021109.13	Hif1a	ENSMUST00000021530.7	j	Different
6f9bd8a9-40b7-42a6-93fe-cc5648b2897e	chr12:78350000		ENSMUST00000052472.5	i	Different
2ccc502b-6372-43cf-9fac-ad5340af8cbc	ENSMUSG00000021112.9	Mpp5	ENSMUST00000082024.6	j	Different
e8df5bcb-41e3-47d5-9660-3b7946b95d60	chr12:80435000	Gm30025	ENSMUST00000218555.1	o	Different
69657b9c-f680-4d66-83b7-4d4fa2a2a3c7	ENSMUSG00000048833.9	Slc39a9	ENSMUST00000085245.6	j	Different
d13f2004-d395-44d0-8a0d-4fc69e161816	ENSMUSG00000021134.17	Srsf5	ENSMUST00000110354.7	m	Different
d6c22570-f1af-4a0f-9882-acf59b9dbbe8	ENSMUSG00000042700.16	Sipa1l1	ENSMUST00000222298.1	j	Different
3a93c4f6-b863-42fb-9a0e-d4118909ac10	ENSMUSG00000072949.6	Acot1	ENSMUST00000168120.2	j	Different
95792b7c-d87e-47ee-9a73-324b25ddf75c	ENSMUSG00000072949.6	Acot1	ENSMUST00000168120.2	j	Different
10f239bc-cb7b-430a-a3fc-2354b886c53f	ENSMUSG00000072949.6	Acot1	ENSMUST00000168120.2	j	Different
d8b73613-dd03-4e0c-9c76-f6e0de9858ef	ENSMUSG00000021228.15	Acot3	ENSMUST00000021653.7	j	Different
81df5bb1-a6b6-4a54-9cbf-a30bc404ff91	ENSMUSG00000004789.10	Dlst	ENSMUST00000221357.1	m	Different
5809c6f0-200e-4af1-a0c3-4351eaf4e9be	ENSMUSG00000004789.10	Dlst	ENSMUST00000221357.1	j	Different
eca5b816-b3b6-49ba-86a3-53d274ff4971	ENSMUSG00000004789.10	Dlst	ENSMUST00000221357.1	j	Different
a5bd28da-41d2-478a-9b75-569139613bd5	ENSMUSG00000021033.11	Gstz1	ENSMUST00000222885.1	j	Different
e79e47cc-318e-4a88-a1ee-d9cc181469ff	ENSMUSG00000021033.11	Gstz1	ENSMUST00000222885.1	j	Different
9c276b8b-e5ba-4872-97d6-ffc59d53b323	ENSMUSG00000021033.11	Gstz1	ENSMUST00000222885.1	j	Different
4049a8b0-d0dd-423c-b22d-69131d77e7b0	ENSMUSG00000021033.11	Gstz1	ENSMUST00000222885.1	j	Different
2b24b5a1-5e8c-4a46-9e8a-73618e7a757d	ENSMUSG00000021033.11	Gstz1	ENSMUST00000222885.1	j	Different
09604e95-2da9-4273-b4eb-6ef1ad9aceab	ENSMUSG00000021033.11	Gstz1	ENSMUST00000222885.1	j	Different
aeeaff92-8826-4bc3-9f12-9c28432dabee	ENSMUSG00000021033.11	Gstz1	ENSMUST00000222885.1	j	Different
26efd521-04d3-4e95-902d-7416e6461b5b	ENSMUSG00000021033.11	Gstz1	ENSMUST00000222885.1	m	Different
9b011bff-2c6d-4334-acf3-ee0c72765155	chr12:97061000			u	Different
ce7b14f4-5c9a-450a-ac57-4844803b80ee	ENSMUSG00000021012.16	Zc3h14	ENSMUST00000110105.9	j	Different
4a07024d-2c30-45a5-96df-ff4882e92a30	ENSMUSG00000021012.16	Zc3h14	ENSMUST00000110105.9	j	Different
087c8ff2-4da4-4191-b009-84cafb28aaf4	chr12:102743000	Tmem251	ENSMUST00000057416.7	j	Different
eefa1889-2fda-4c07-a5eb-8272d078a963	ENSMUSG00000064215.13	Ifi27	ENSMUST00000085065.11	j	Different
f4a35ff3-cdd7-4c5e-a965-9bdbce0a7b56	ENSMUSG00000092075.1	Serpina4-ps1	ENSMUST00000166601.1	j	Different
b5515c7a-a8d5-4fe0-b596-d84c9760c7d7	ENSMUSG00000092075.1	Serpina4-ps1	ENSMUST00000166601.1	j	Different
b95e6250-ab9b-4291-9050-a341341e7c51	chr12:104338000	Serpina3k	ENSMUST00000043058.4	j	Different
45231978-19e1-4b3f-a978-2ddd3b2c6e3d	chr12:104338000	Serpina3k	ENSMUST00000043058.4	j	Different
f22a8e69-9251-4133-97e5-ff6b2db3ee11	ENSMUSG00000058207.6	Serpina3k	ENSMUST00000043058.4	j	Different
cb66e158-b3b8-46e2-ac93-f7f6529d72c2	ENSMUSG00000058207.6	Serpina3k	ENSMUST00000043058.4	m	Different
724b751b-e98e-418b-a57f-f09e6ca5602e	ENSMUSG00000058207.6	Serpina3k	ENSMUST00000043058.4	m	Different
24f3042c-a2a9-4744-b7ee-d3613c8b226b	ENSMUSG00000058207.6	Serpina3k	ENSMUST00000043058.4	j	Different
ae5b524d-1449-4ff0-9ae8-db25e1149f91	ENSMUSG00000058207.6	Serpina3k	ENSMUST00000043058.4	j	Different
e819ef87-5530-4611-a87f-44ad947bcbd2	ENSMUSG00000058207.6	Serpina3k	ENSMUST00000043058.4	j	Different
bef78b6a-fdd6-400e-8ab6-968bfafa6eaa	chr12:104340000	Serpina3k	ENSMUST00000043058.4	j	Different
9ac5408a-b476-4200-9fa9-4aee9acc5812	ENSMUSG00000058207.6	Serpina3k	ENSMUST00000043058.4	j	Different
bfb10d4c-407d-4000-a504-da4a846458a0	chr12:104344000	Serpina3k	ENSMUST00000043058.4	j	Different
a9da3d97-d8fe-404e-b79e-18213544c87c	chr12:104345000	Serpina3k	ENSMUST00000043058.4	o	Different
c4ee943a-b406-4281-b135-5b198bd17abc	chr12:104346000		ENSMUST00000101078.11	i	Different
e2f88623-00b3-45e7-8659-63359d0d0b0f	ENSMUSG00000079012.11	Serpina3m	ENSMUST00000168797.1	j	Different
dfa69a97-3842-4f87-84c4-60a2794546e2	ENSMUSG00000079012.11	Serpina3m	ENSMUST00000168797.1	j	Different
cac72ec6-06f4-4707-b0b2-376c5e9a7083	ENSMUSG00000079012.11	Serpina3m	ENSMUST00000168797.1	m	Different
ffadcb40-6c6c-4152-ba4c-0ef25d87a1e2	ENSMUSG00000021091.8	Serpina3n	ENSMUST00000021506.5	j	Different
8ba8e17d-122e-4b7f-9a7c-142e59720d7e	ENSMUSG00000021091.8	Serpina3n	ENSMUST00000021506.5	j	Different
371be412-e0ea-4227-bf69-b0a96cc8a812	ENSMUSG00000021091.8	Serpina3n	ENSMUST00000021506.5	j	Different
4081d9bf-668d-40f3-832f-bf6aa93f0e92	chr12:105032000	Glrx5	ENSMUST00000021522.4	j	Different
cb0f19ec-5e2d-44c6-9fc9-abdad92e5a79	ENSMUSG00000021111.15	Papola	ENSMUST00000021535.13	j	Different
a8648040-cf0f-4a22-9ba7-cafb7b6ca831	ENSMUSG00000048856.9	Slc25a47	ENSMUST00000057026.9	j	Different
dafdf321-297c-4f8b-8deb-873ff55dbbe2	ENSMUSG00000048856.9	Slc25a47	ENSMUST00000057026.9	m	Different
a16ff564-7ca8-475e-b10e-e29f22bfbe1b	ENSMUSG00000048856.9	Slc25a47	ENSMUST00000057026.9	j	Different
05bee5c4-fb89-4367-a91b-1050d5b9bc59	ENSMUSG00000048856.9	Slc25a47	ENSMUST00000057026.9	j	Different
3f439423-2b18-4f56-8bc2-e61b2f60970d	ENSMUSG00000048856.9	Slc25a47	ENSMUST00000057026.9	m	Different
9f5f1a96-b0cd-4d44-8bf3-1b602fc0dfb1	ENSMUSG00000048856.9	Slc25a47	ENSMUST00000057026.9	m	Different
54ffb1a3-b6c1-4a2e-a5c4-23d2f29f608b	ENSMUSG00000017843.14	Ppp2r5c	ENSMUST00000221074.1	j	Different
fe5cbfa8-ed93-4cf4-8197-add4f9c951fe	ENSMUSG00000017843.14	Ppp2r5c	ENSMUST00000221074.1	j	Different
be81177b-cd9a-4272-b6d3-90457b6d35b7	ENSMUSG00000037957.14	Wdr20	ENSMUST00000195886.1	j	Different
a7ba1a0b-7a9b-40ed-8423-eb1f5bc4e5ab	ENSMUSG00000021282.17	Eif5	ENSMUST00000166123.8	j	Different
1b47a71b-bd5e-4a17-ac48-2376ad63d662	ENSMUSG00000021282.17	Eif5	ENSMUST00000166123.8	j	Different
3e1c26e8-47ee-4ce5-b23b-f7c8e8e7b4ea	ENSMUSG00000021288.19	Klc1	ENSMUST00000239017.1	j	Different
0958bee1-5076-49d2-8ef7-cbb60bc078af	ENSMUSG00000021286.8	Zfyve21	ENSMUST00000221375.1	j	Different
d1ba9dbc-dd9a-435d-b563-b29a7c080074	ENSMUSG00000037686.6	Aspg	ENSMUST00000079400.5	j	Different
aed4b9d6-72f7-4b8a-86eb-b7014b9f80ec	ENSMUSG00000037686.6	Aspg	ENSMUST00000079400.5	j	Different
450a616a-17c0-42dc-be8d-495b1fad2217	ENSMUSG00000037686.6	Aspg	ENSMUST00000079400.5	m	Different
2f27265b-1181-4d47-9df5-119c1a1349cf	ENSMUSG00000037686.6	Aspg	ENSMUST00000079400.5	j	Different
d38ac835-9c0d-4164-bbcf-f650d2b24290	ENSMUSG00000037679.9	Inf2	ENSMUST00000101029.3	j	Different
6240dd3d-7dfc-4df8-87ba-520ac6ebc411	ENSMUSG00000021144.14	Mta1	ENSMUST00000009099.12	j	Different
28526f0b-0a82-4af8-bb7a-2fa0d09db284	ENSMUSG00000042063.11	Zfp386	ENSMUST00000183125.1	j	Different
b3dbd11d-8a24-47ac-aa14-fcf215d7d171	ENSMUSG00000020671.9	Rab10	ENSMUST00000021001.9	j	Different
88ab6759-1cf6-478b-bf1f-2479d07008c7	chr12:7870000	Gm48633	ENSMUST00000218264.1	j	Different
2af606fa-e953-4df2-b13e-85159794e721	chr12:7906000	Gm48633	ENSMUST00000218264.1	o	Different
24b33557-d2c9-48ac-ad91-344095d97301	ENSMUSG00000112006.1	Gm48633	ENSMUST00000218264.1	j	Different
015068ec-b053-4252-8f8e-495eadd25b3b	chr12:7911000	Gm48633	ENSMUST00000218264.1	j	Different
cd67fc31-6cb5-4e8f-976a-64ad9518245f	chr12:8830000			u	Different
93507549-95d0-4b5e-a72a-df9e92490ef4	ENSMUSG00000069755.5	Zfp125	ENSMUST00000208744.1	j	Different
175a7525-67dd-43b6-8b15-8f4532e6db7c	ENSMUSG00000061477.4	Rps7	ENSMUST00000074267.4	j	Different
a01121d7-497d-4da5-a1e3-a654eaf71f4e	ENSMUSG00000061477.4	Rps7	ENSMUST00000074267.4	j	Different
60972b77-bf2f-421e-926b-b6665464e31d	ENSMUSG00000020672.14	Sntg2	ENSMUST00000021004.13	j	Different
1aa424b5-ab83-4cad-8910-1721b6dd36da	chr12:32376000		ENSMUST00000172332.3	x	Different
b9b8048b-5b4f-483f-a5fe-f3d7332569bf	chr12:32751000			u	Different
45ee37ae-370b-4a59-8fe1-7f9a800a0683	ENSMUSG00000035247.16	Hectd1	ENSMUST00000179265.7	j	Different
057f0584-deb1-4f88-9250-323efde29369	ENSMUSG00000035247.16	Hectd1	ENSMUST00000179265.7	j	Different
1986f980-12b1-44eb-992f-baaf1fb1a060	ENSMUSG00000021028.8	Mbip	ENSMUST00000021416.8	j	Different
88f4841d-5caf-4ace-9818-e5b9d1747dce	ENSMUSG00000020986.13	Sec23a	ENSMUST00000021375.11	j	Different
2d08bc58-71d0-4910-a41a-3d0e5d12b1d5	chr12:69182000	Rpl36al	ENSMUST00000054544.6	j	Different
39d8db20-9c54-4125-9305-b357ca74ac6a	chr12:69182000	Gm49383	ENSMUST00000223192.1	j	Different
5ffd4553-b365-4b84-b72a-325543bd99e7	ENSMUSG00000034761.15	Map4k5	ENSMUST00000110570.7	j	Different
de57c347-b81a-4550-a423-de87f2193687	ENSMUSG00000021069.17	Pygl	ENSMUST00000161083.1	j	Different
e1d09f14-9be1-4f57-988c-c0f821595ad0	chr12:70229000	Pygl	ENSMUST00000161083.1	j	Different
d7babbab-c512-4d77-b9ee-ed510290e5d7	ENSMUSG00000021079.16	Timm9	ENSMUST00000166120.8	j	Different
ed4ce7cd-e14c-4d7b-b982-f3ca906447e2	ENSMUSG00000109482.2	Gm4756	ENSMUST00000208039.1	j	Different
8c381f51-21e2-4f04-ac58-3c65fb26b45c	ENSMUSG00000109482.2	Gm4756	ENSMUST00000208039.1	j	Different
218b95d5-16d4-4b0d-8df1-773a8b9860e2	chr12:76837000		ENSMUST00000125842.7	i	Different
01c4dc24-0f3c-4e4e-a272-5d41b74622c4	ENSMUSG00000021124.13	Vti1b	ENSMUST00000055262.12	j	Different
2ab116d1-9cde-4cd0-ae1a-1bc704f04937	chr12:80930000			u	Different
02b2a6af-4020-489f-a779-10fa0c158730	ENSMUSG00000021135.8	Slc10a1	ENSMUST00000218162.1	j	Different
cc35c854-3b3c-4a7c-a5cf-de1a226dce07	ENSMUSG00000021135.8	Slc10a1	ENSMUST00000218162.1	j	Different
7512390c-d786-4907-98ef-103d5d837d33	ENSMUSG00000021135.8	Slc10a1	ENSMUST00000218162.1	j	Different
2a813436-566e-4219-a949-f0edc9c381af	ENSMUSG00000091803.7	Gm20498	ENSMUST00000166664.1	j	Different
76569998-aeb4-4dd1-ae44-6b7d70545591	chr12:81859000		ENSMUST00000221721.1	x	Different
db633bb9-1573-4ae4-b8f0-94d19f41dafd	ENSMUSG00000042628.8	Zfyve1	ENSMUST00000221919.1	j	Different
c6d40b28-e92a-4608-8f1e-efd08e968e5d	ENSMUSG00000021224.15	Numb	ENSMUST00000085215.10	j	Different
eeb362d4-858c-4fc8-8ecd-1b344710ef67	ENSMUSG00000021224.15	Numb	ENSMUST00000085215.10	j	Different
d8ff34c3-3caa-4ea6-9d1a-fcb7d093f3e3	ENSMUSG00000021224.15	Numb	ENSMUST00000085215.10	j	Different
8ef77deb-d181-4e19-a244-9d02d0dd8a4b	chr12:84037000		ENSMUST00000021652.4	x	Different
b3759c42-8895-4e7a-a3d5-7e52abe064be	ENSMUSG00000021236.16	Entpd5	ENSMUST00000110272.8	j	Different
77fea52b-ee23-47b4-8886-2100963a4a7f	ENSMUSG00000021238.11	Aldh6a1	ENSMUST00000085192.6	m	Different
fe66598c-6f12-47fb-9c5b-a945882b203a	ENSMUSG00000021252.11	Erg28	ENSMUST00000021676.11	j	Different
04c0c6e7-80e5-4449-a7a8-dc455167b732	ENSMUSG00000020961.15	Ston2	ENSMUST00000052969.14	j	Different
bf71d787-0ac3-4a7b-a27b-3194dd065a34	ENSMUSG00000020964.14	Sel1l	ENSMUST00000021347.11	j	Different
58b50031-bf0c-4d88-a2f4-14c0b953c122	ENSMUSG00000041846.15	Ppp4r3a	ENSMUST00000048305.9	j	Different
9af2769b-8707-4415-b848-50a765e5e772	ENSMUSG00000021188.14	Trip11	ENSMUST00000021605.13	j	Different
da8f23ba-2654-4155-9aed-091ba8a6a418	ENSMUSG00000057963.9	Itpk1	ENSMUST00000046518.11	j	Different
c91bf327-e33d-49d5-af69-d4dae5ea74c1	ENSMUSG00000061947.10	Serpina10	ENSMUST00000044231.11	m	Different
252db07c-2968-4eda-b53d-b42c966ab289	ENSMUSG00000061947.10	Serpina10	ENSMUST00000044231.11	j	Different
2999e361-1af4-4da8-94c5-74b04d299778	ENSMUSG00000071178.11	Serpina1b	ENSMUST00000164454.2	j	Different
26c51c7a-0b2a-45f8-ae76-ade9e0f78ef0	ENSMUSG00000071178.11	Serpina1b	ENSMUST00000164454.2	j	Different
22b5db72-3d37-441f-8105-7c75ed12621c	ENSMUSG00000071177.4	Serpina1b	ENSMUST00000164454.2	j	Different
cf858772-1ac9-495c-817a-8aa71fdbb38f	ENSMUSG00000090555.1	Serpina1b	ENSMUST00000164454.2	j	Different
687a10be-774a-47be-90a6-af7f9bfe7bcf	ENSMUSG00000079015.2	Serpina1b	ENSMUST00000164454.2	j	Different
6dd0fa29-e139-49cc-a0a7-9714ade4883a	ENSMUSG00000071178.11	Serpina1b	ENSMUST00000164454.2	j	Different
dc025163-92aa-49c3-a4ec-fd803393ac83	ENSMUSG00000071178.11	Serpina1b	ENSMUST00000164454.2	j	Different
52f544de-00d4-4625-9c3f-6698410c9f83	ENSMUSG00000071178.11	Serpina1b	ENSMUST00000164454.2	j	Different
e5ad89df-a018-4201-8b88-ce40369712d5	ENSMUSG00000071178.11	Serpina1b	ENSMUST00000164454.2	j	Different
a179b1ab-c78b-4d67-9a56-d09491cc1f13	ENSMUSG00000071178.11	Serpina1b	ENSMUST00000164454.2	j	Different
c0976aff-0e3e-4c89-9d99-33cd1f7bb571	ENSMUSG00000071178.11	Serpina1b	ENSMUST00000164454.2	j	Different
ffbbca4b-afcb-4431-945e-9f06246f3b86	ENSMUSG00000071178.11	Serpina1b	ENSMUST00000164454.2	j	Different
98cede87-707d-432f-8c9d-d84571937210	ENSMUSG00000071178.11	Serpina1b	ENSMUST00000164454.2	j	Different
653a07b2-0475-4827-89e9-6f2284363052	ENSMUSG00000071178.11	Serpina1b	ENSMUST00000164454.2	j	Different
2b5a91fe-0297-48d7-9fa9-19bddb2c4925	ENSMUSG00000071178.11	Serpina1b	ENSMUST00000164454.2	j	Different
09930137-6679-488c-b2ba-9133f750c349	ENSMUSG00000071178.11	Serpina1b	ENSMUST00000164454.2	j	Different
9bcf2777-2394-4fda-9fe1-45c3a51f3e86	ENSMUSG00000071178.11	Serpina1b	ENSMUST00000164454.2	j	Different
7e3381b6-cc4f-420b-a9a2-8218b9d17186	ENSMUSG00000071177.4	Serpina1b	ENSMUST00000164454.2	j	Different
43c73a9d-f27f-43cb-8c99-fab623d1b11d	ENSMUSG00000071178.11	Serpina1b	ENSMUST00000164454.2	j	Different
179498e8-607c-46b5-a504-5e8159232e7c	ENSMUSG00000071178.11	Serpina1b	ENSMUST00000164454.2	j	Different
eecf8cbd-2f23-4499-8e38-24646be41963	ENSMUSG00000071178.11	Serpina1b	ENSMUST00000164454.2	j	Different
9a099028-9e65-4959-b30e-3e8c9f3b5710	ENSMUSG00000071178.11	Serpina1b	ENSMUST00000164454.2	j	Different
f51a13ba-ff18-4804-9e85-a2c0526241d6	ENSMUSG00000071177.4	Serpina1d	ENSMUST00000078869.5	j	Different
e30f1b52-41ba-4cbe-b8a8-186f1a3bd3d2	ENSMUSG00000071177.4	Serpina1d	ENSMUST00000078869.5	m	Different
62560d76-2b1d-4bae-8475-ed578f4aba33	ENSMUSG00000071177.4	Serpina1d	ENSMUST00000078869.5	j	Different
c8a27a2a-931b-409f-b4e2-7840befd3509	ENSMUSG00000071177.4	Serpina1d	ENSMUST00000078869.5	j	Different
d9cb1aa4-a46f-4563-a48e-ef531a3479e4	ENSMUSG00000071177.4	Serpina1d	ENSMUST00000078869.5	j	Different
7c99c261-f01a-4970-9e97-46a8bf594ae6	ENSMUSG00000071177.4	Serpina1d	ENSMUST00000078869.5	j	Different
430d5c25-a0bf-44d5-95d5-3db9ab6d0c8b	ENSMUSG00000071177.4	Serpina1d	ENSMUST00000078869.5	j	Different
55a8a43c-9b30-4a5c-b737-22b90034ce11	ENSMUSG00000071177.4	Serpina1d	ENSMUST00000078869.5	j	Different
308dcc64-510a-4aea-b50c-ff96e66723af	ENSMUSG00000071177.4	Serpina1d	ENSMUST00000078869.5	j	Different
001b18bd-b432-4f35-b413-12016c06cc35	ENSMUSG00000071177.4	Serpina1d	ENSMUST00000078869.5	j	Different
9c0e700d-5fd4-4525-88e9-69d221056ef7	ENSMUSG00000071177.4	Serpina1d	ENSMUST00000078869.5	j	Different
28558c87-c1e1-4cda-b640-89a1cc35b977	ENSMUSG00000090555.1	Serpina1a	ENSMUST00000072876.11	j	Different
d1e6904b-39da-4c3e-83d0-9f3c1a01633e	ENSMUSG00000071177.4	Serpina1a	ENSMUST00000072876.11	j	Different
10376ba6-f7b5-40d8-8ea5-7b84a5819f25	ENSMUSG00000079015.2	Serpina1d	ENSMUST00000078869.5	j	Different
e264f914-6d75-4443-85cd-fd184e547c23	ENSMUSG00000079015.2	Serpina1d	ENSMUST00000078869.5	j	Different
a7d2fe2d-e694-4c84-be0e-097e3484035a	ENSMUSG00000071177.4	Serpina1e	ENSMUST00000122229.7	j	Different
515fa198-e94f-4248-8234-8714acf59c23	ENSMUSG00000072849.10	Serpina1e	ENSMUST00000122229.7	j	Different
6e35e6f0-2a83-4d81-8840-f55ddbf97727	ENSMUSG00000090555.1	Gm8893	ENSMUST00000172146.1	m	Different
8c08c005-a7d4-4fe0-912b-7528b7595ff3	ENSMUSG00000090555.1	Serpina1a	ENSMUST00000072876.11	j	Different
8475720b-1f98-49ec-88f4-752aa8ee2f08	ENSMUSG00000066366.14	Serpina1a	ENSMUST00000072876.11	j	Different
2ea28c62-e1f6-492b-8bab-3a64247e55e1	ENSMUSG00000066366.14	Serpina1a	ENSMUST00000072876.11	j	Different
b611dae3-1011-4376-989e-76d251be2d1d	ENSMUSG00000079015.2	Serpina1c	ENSMUST00000074051.5	j	Different
094f3184-ffb1-497c-bdbc-4a64419e9010	ENSMUSG00000079015.2	Serpina1c	ENSMUST00000074051.5	j	Different
bd44b2e6-4486-460d-a2bd-8870a53a24fa	ENSMUSG00000090555.1	Serpina1e	ENSMUST00000122229.7	j	Different
a912bd42-908e-4d12-a80e-f70dc6301fae	ENSMUSG00000066366.14	Serpina1a	ENSMUST00000072876.11	j	Different
13d1c517-5b2a-4efc-bd0e-67f32fced578	ENSMUSG00000066366.14	Serpina1a	ENSMUST00000072876.11	j	Different
4ad6e954-0e9d-4f20-ae7d-f04c96a804a8	ENSMUSG00000066366.14	Serpina1a	ENSMUST00000072876.11	j	Different
a382bb18-b709-49c4-81f6-8141354a58fe	ENSMUSG00000066366.14	Serpina1a	ENSMUST00000072876.11	j	Different
b3bf92eb-6633-40eb-91c4-da8f3ab780c9	ENSMUSG00000066366.14	Serpina1a	ENSMUST00000072876.11	j	Different
e9094ed4-2b65-4629-b3ee-307ae0e2bfaa	ENSMUSG00000066366.14	Serpina1a	ENSMUST00000072876.11	j	Different
90332344-45cd-46cf-854c-e42b09536f0c	ENSMUSG00000066366.14	Serpina1a	ENSMUST00000072876.11	j	Different
65da3877-084d-436b-a26c-48809b49096e	ENSMUSG00000066366.14	Serpina1a	ENSMUST00000072876.11	j	Different
8a82340c-4d69-4207-a0a8-4e9e6e853077	ENSMUSG00000066366.14	Serpina1a	ENSMUST00000072876.11	j	Different
61807dcc-87b9-4511-8c8e-1f2df90691d2	ENSMUSG00000066366.14	Serpina1a	ENSMUST00000072876.11	j	Different
5d0b45bf-6f77-43f4-9917-f46bce856d2b	ENSMUSG00000066366.14	Serpina1a	ENSMUST00000072876.11	j	Different
3417d846-906c-4a3b-83a6-5e2ad193c00e	ENSMUSG00000066366.14	Serpina1a	ENSMUST00000072876.11	j	Different
fafbb9c6-7874-45e6-96fe-a058fd7e3098	ENSMUSG00000066366.14	Serpina1a	ENSMUST00000072876.11	j	Different
7d9884ec-6e2d-4298-9d28-4171e74c835f	ENSMUSG00000066366.14	Serpina1a	ENSMUST00000072876.11	j	Different
463ce6f4-f2f3-44c7-acea-adcb660e1a33	ENSMUSG00000079015.2	Serpina1a	ENSMUST00000072876.11	j	Different
354bdf67-7ee8-4ec3-b09d-7d998516d076	ENSMUSG00000079015.2	Serpina1a	ENSMUST00000072876.11	j	Different
4e8fd1b3-8d4b-4306-9be5-b7365acdc0b3	ENSMUSG00000072849.10	Serpina1a	ENSMUST00000072876.11	j	Different
c072308c-7b04-4f03-bf00-20a356a66d20	ENSMUSG00000066366.14	Serpina1a	ENSMUST00000072876.11	j	Different
d4c9f5e4-3fba-4d0e-a062-8f7b1e519457	ENSMUSG00000072849.10	Serpina1a	ENSMUST00000072876.11	j	Different
3fd824da-fa14-47b2-9c9c-d3b1371273de	ENSMUSG00000079015.2	Serpina1c	ENSMUST00000074051.5	j	Different
f16df87c-eb41-41b9-98bd-96aec2eed2de	ENSMUSG00000079015.2	Serpina1c	ENSMUST00000074051.5	j	Different
b97deb2a-ea3d-42be-ba10-93aa775b5eca	ENSMUSG00000079015.2	Serpina1c	ENSMUST00000074051.5	j	Different
9558cd31-1366-4bf8-8f46-5726ae2d022d	ENSMUSG00000079015.2	Serpina1c	ENSMUST00000074051.5	j	Different
57198f3d-3dc3-4bee-bd9d-b4e0bdd13cff	ENSMUSG00000079015.2	Serpina1c	ENSMUST00000074051.5	j	Different
d8d3e26c-b7a7-47e8-9f4d-70c516fd2133	ENSMUSG00000079015.2	Serpina1c	ENSMUST00000074051.5	j	Different
bbab0352-2160-4dc9-b6f7-056199a15833	ENSMUSG00000079015.2	Serpina1c	ENSMUST00000074051.5	m	Different
d8399242-d96d-443a-95e0-79aa925c1f35	ENSMUSG00000079015.2	Serpina1c	ENSMUST00000074051.5	j	Different
f0544031-1490-462b-a03f-c707dbf2689d	ENSMUSG00000079015.2	Serpina1c	ENSMUST00000074051.5	j	Different
fb8d72de-be4a-417d-b020-4b0e4562e384	ENSMUSG00000079015.2	Serpina1c	ENSMUST00000074051.5	j	Different
d6db3506-2a33-42b8-9f79-e3f909a85113	ENSMUSG00000079015.2	Serpina1c	ENSMUST00000074051.5	j	Different
40e6c10b-660e-4b9c-a623-3eec5e25bebb	ENSMUSG00000079015.2	Serpina1c	ENSMUST00000074051.5	j	Different
4c6734fa-9a0d-4039-a28c-f8fa9feee5e7	ENSMUSG00000079015.2	Serpina1c	ENSMUST00000074051.5	j	Different
753eb9ad-56ca-4620-82f0-95079acfbdf3	ENSMUSG00000079015.2	Serpina1c	ENSMUST00000074051.5	j	Different
2115f213-114e-4a7d-a0fa-1ddb1c1dd121	ENSMUSG00000079015.2	Serpina1c	ENSMUST00000074051.5	j	Different
1410a532-4345-4a51-9401-9da96ec6519a	ENSMUSG00000079015.2	Serpina1c	ENSMUST00000074051.5	m	Different
122e77a0-9064-4cbc-9716-ecce8146f44c	ENSMUSG00000079015.2	Serpina1c	ENSMUST00000074051.5	j	Different
a718d20c-b30c-44c1-9ecb-da453ab6ef60	ENSMUSG00000079015.2	Serpina1c	ENSMUST00000074051.5	j	Different
1dacce6f-166d-45b2-bda7-64c634eba6e4	ENSMUSG00000079015.2	Serpina1c	ENSMUST00000074051.5	j	Different
ffd34c71-b854-46ff-a033-8809d37b5ad2	ENSMUSG00000072849.10	Serpina1e	ENSMUST00000122229.7	j	Different
fd9940ba-bc07-4f46-9d03-ce7957cf8f2b	ENSMUSG00000072849.10	Serpina1e	ENSMUST00000122229.7	j	Different
c527c59d-d704-4ad7-a4dd-1a7554244079	ENSMUSG00000079015.2	Serpina1e	ENSMUST00000122229.7	j	Different
8adda362-e6c5-4cae-974b-15ac818008ce	ENSMUSG00000072849.10	Serpina1e	ENSMUST00000122229.7	j	Different
6f4cfb97-5580-4dfe-9aa0-8cc188128c7f	ENSMUSG00000072849.10	Serpina1e	ENSMUST00000122229.7	j	Different
9f023496-3b0d-4b6c-be49-747b1c2162f5	ENSMUSG00000072849.10	Serpina1e	ENSMUST00000122229.7	j	Different
59f5cded-a7cb-4d72-b7e4-378ea884745b	ENSMUSG00000072849.10	Serpina1e	ENSMUST00000122229.7	j	Different
ceb34927-789b-436e-9250-832fff1493c3	ENSMUSG00000072849.10	Serpina1e	ENSMUST00000122229.7	j	Different
adac5694-7b40-457f-ba41-271094dbcf36	ENSMUSG00000072849.10	Serpina1e	ENSMUST00000122229.7	j	Different
fb112e31-90e7-4099-9811-7cf5480bb354	ENSMUSG00000072849.10	Serpina1e	ENSMUST00000122229.7	j	Different
97dd3c51-b1f0-47a0-b864-440fb1251a44	ENSMUSG00000072849.10	Serpina1e	ENSMUST00000122229.7	j	Different
bb10073e-e929-4242-8514-ed785109f23f	ENSMUSG00000072849.10	Serpina1e	ENSMUST00000122229.7	j	Different
d2b41029-e6e3-40c0-b656-6d24abc1c645	ENSMUSG00000072849.10	Serpina1e	ENSMUST00000122229.7	j	Different
53872531-3009-4f95-8127-ae4c39ea6289	ENSMUSG00000072849.10	Serpina1e	ENSMUST00000122229.7	j	Different
7841280c-59c3-46e0-85b0-9984d162b0c1	ENSMUSG00000072849.10	Serpina1e	ENSMUST00000122229.7	j	Different
52f04f01-cd16-427e-b267-b898c7ee8620	ENSMUSG00000072849.10	Serpina1e	ENSMUST00000122229.7	j	Different
c56b71ff-6b0d-4a41-98e1-959db5a103d2	ENSMUSG00000063232.16	Serpina11	ENSMUST00000120251.8	j	Different
4432ab5a-319a-45d8-bada-7c6f02d66d7f	ENSMUSG00000063232.16	Serpina11	ENSMUST00000120251.8	j	Different
5fe98305-3cee-4f52-9acb-e3648ae63873	ENSMUSG00000041415.10	Dicer1	ENSMUST00000041987.6	j	Different
5126ddc2-216a-456f-b9e9-2ddf7b3a398e	ENSMUSG00000041341.10	Atg2b	ENSMUST00000041055.8	j	Different
88685ec4-7b81-4457-a081-b8bae341bde0	ENSMUSG00000056770.15	Setd3	ENSMUST00000071095.13	j	Different
233710f1-0e72-4dd9-830b-44b26b7eddf2	ENSMUSG00000056770.15	Setd3	ENSMUST00000071095.13	j	Different
5082cb96-53a8-4320-bf00-f23b14e7293f	chr12:108709000			u	Different
dccfac64-3857-4931-af2b-565f890cdc23	chr12:108792000	Gm34220	ENSMUST00000223001.1	o	Different
f4956887-d361-453e-a545-dadfb5fb3337	ENSMUSG00000021266.16	Wars	ENSMUST00000160477.7	j	Different
d2543347-6d43-4474-849b-3dd5c36b3069	chr12:109991000	Gm34667	ENSMUST00000222974.1	j	Different
ea0f77f7-ef0e-4463-b210-0cb3a48f453f	ENSMUSG00000033715.15	Akr1c14	ENSMUST00000118717.9	j	Different
52dc23f1-ce66-4330-ac69-bf6172553fc8	ENSMUSG00000033715.15	Akr1c14	ENSMUST00000118717.9	j	Different
6c78b9ef-208a-4d5d-baed-7e65d07e193f	ENSMUSG00000033715.15	Akr1c14	ENSMUST00000118717.9	j	Different
9a83e78c-e83e-4e13-b157-c3b67c6ceb94	ENSMUSG00000021213.12	Akr1c13	ENSMUST00000021634.3	j	Different
3ef85477-0d07-4b26-9d52-60d54bfa4aea	ENSMUSG00000021213.12	Akr1c13	ENSMUST00000021634.3	j	Different
87f968da-3a87-4d5c-8667-2867c64abd30	ENSMUSG00000071551.13	Akr1c19	ENSMUST00000118663.8	j	Different
4b8683b5-bc89-434d-97e9-3eac9aaf229b	ENSMUSG00000021210.16	Akr1c6	ENSMUST00000021630.14	j	Different
6323afb3-67ec-4579-9fed-aadabc88adef	ENSMUSG00000021210.16	Akr1c6	ENSMUST00000021630.14	j	Different
a09519c6-962e-4a11-b060-11859ad67a87	ENSMUSG00000021210.16	Akr1c6	ENSMUST00000021630.14	j	Different
fcc68b0d-6e59-49bf-be1f-eef49e17752b	ENSMUSG00000021210.16	Akr1c6	ENSMUST00000021630.14	j	Different
566bc568-2f5e-46a2-8054-015e71a75e4f	ENSMUSG00000021210.16	Akr1c6	ENSMUST00000021630.14	j	Different
3c8e65b9-d28b-4fb0-b425-ebd29c0a5ffb	ENSMUSG00000021210.16	Akr1c6	ENSMUST00000021630.14	j	Different
2f1f7e8e-2628-434e-a972-4def319de2e7	ENSMUSG00000021210.16	Akr1c6	ENSMUST00000021630.14	j	Different
cc88d1b7-18c1-472c-af4d-b144e67ab257	ENSMUSG00000021210.16	Akr1c6	ENSMUST00000021630.14	j	Different
c90dca68-1af0-4049-9b43-360f43eee51a	ENSMUSG00000021210.16	Akr1c6	ENSMUST00000021630.14	j	Different
405aec13-d7d5-4868-9752-a8439b6f5160	ENSMUSG00000021193.10	Pitrm1	ENSMUST00000222485.1	j	Different
e7b2e568-5b49-4eff-941a-694b30d5c66b	ENSMUSG00000057069.7	Ero1lb	ENSMUST00000071973.7	j	Different
a54973a3-7339-4a9e-af44-14951fee0304	ENSMUSG00000057069.7	Ero1lb	ENSMUST00000071973.7	j	Different
eaa9d58f-cc19-4c63-ac4f-e9d031d7ad1a	ENSMUSG00000036721.14	Zscan12	ENSMUST00000053293.13	j	Different
542d11fd-530a-48d1-a137-da7c75bd57b7	chr13:23685000	H2bc4	ENSMUST00000018246.5	j	Different
caf49603-aaf9-47fe-9bbd-96ade000e48d	ENSMUSG00000036110.14	Slc17a2	ENSMUST00000006786.10	j	Different
471bf147-3893-4ba5-b845-01c0d8b88799	ENSMUSG00000036110.14	Slc17a2	ENSMUST00000006786.10	j	Different
02faec9a-2467-48b9-af12-2c0b24a62a21	ENSMUSG00000036110.14	Slc17a2	ENSMUST00000006786.10	j	Different
b65e1f17-f1e8-4b0a-bde4-58113580d834	ENSMUSG00000036110.14	Slc17a2	ENSMUST00000006786.10	j	Different
a5895955-2fca-4d70-8125-b248170da950	ENSMUSG00000036110.14	Slc17a2	ENSMUST00000006786.10	j	Different
59ba3bef-1bad-43e8-b8dd-cc2c10667867	ENSMUSG00000036110.14	Slc17a2	ENSMUST00000006786.10	j	Different
6b961b11-e2f3-4064-b5aa-47185090353c	ENSMUSG00000036110.14	Slc17a2	ENSMUST00000006786.10	j	Different
182a23b7-0410-4060-a8a4-c83462204ebd	ENSMUSG00000036110.14	Slc17a2	ENSMUST00000006786.10	j	Different
0a156c37-db92-4974-9024-1483840aebcf	ENSMUSG00000036110.14	Slc17a2	ENSMUST00000006786.10	j	Different
bf91fe81-6b47-4ff7-ac0d-78f3b569b6c8	ENSMUSG00000036110.14	Slc17a2	ENSMUST00000006786.10	j	Different
511c9f00-37b5-463d-88d7-441714a714bf	ENSMUSG00000036083.15	Slc17a3	ENSMUST00000039721.13	j	Different
52c47689-66f1-4d53-80c1-93d8355c5f4d	ENSMUSG00000021335.13	Slc17a1	ENSMUST00000006785.7	j	Different
7693e2b7-6c51-4daa-bcb3-cdff6ec415bd	chr13:24327000	Cmah	ENSMUST00000050859.12	j	Different
999500c7-6aed-4426-98a8-024638c9d9c1	ENSMUSG00000006711.15	D130043K22Rik	ENSMUST00000006893.8	j	Different
b3cc999c-8bfc-4ae3-8cd3-d0e3d492ecad	ENSMUSG00000021340.13	Gpld1	ENSMUST00000021773.12	j	Different
0ea4b827-2b84-49d1-9a33-0ff165c59826	ENSMUSG00000038286.11	Bphl	ENSMUST00000040656.7	j	Different
d26afab5-9bfe-4fb3-8f9d-2f9c6a637e6a	chr13:34343000		ENSMUST00000040336.11	x	Different
7aa548f5-4a74-4cae-a361-5e057cbc47a1	ENSMUSG00000021361.7	Tmem14c	ENSMUST00000021790.6	j	Different
1ca0dc4b-18ae-4e27-b92e-7b0aa9cb34be	ENSMUSG00000021361.7	Tmem14c	ENSMUST00000021790.6	j	Different
06bd2c8d-6348-4f88-9696-6820e4d531cb	chr13:48968000			u	Different
0a61aa8e-496b-4306-8107-e7f043a9c311	chr13:48968000			u	Different
a22156c1-3976-4005-811f-9804d904ea70	chr13:51846000	Gadd45g	ENSMUST00000021903.2	m	Different
92ab78a7-ae22-4e1f-9bf8-0b4abc0f49f2	ENSMUSG00000021474.9	Sfxn1	ENSMUST00000021930.9	j	Different
c267b53a-6daf-4df8-af86-f650f6833c6e	ENSMUSG00000021474.9	Sfxn1	ENSMUST00000021930.9	j	Different
dc8f7521-be4a-470a-884b-69f286de4989	ENSMUSG00000025873.16	Faf2	ENSMUST00000126071.8	j	Different
3641f71c-0ab8-41e0-bf43-8f1e9fd6df4c	chr13:55570000		ENSMUST00000021957.7	x	Different
4bc95c78-649c-4446-903e-47a7d1b878cb	ENSMUSG00000021496.12	Pcbd2	ENSMUST00000124968.7	j	Different
cf09858e-7bc6-49b9-b6c0-7abf04219e1f	ENSMUSG00000021555.15	Naa35	ENSMUST00000022038.14	j	Different
24e44407-3780-4a9f-84fb-d5d52a4092e2	ENSMUSG00000021559.14	Dapk1	ENSMUST00000044083.8	j	Different
b6cc13ca-e780-4a0a-b249-4010b350afef	ENSMUSG00000021476.9	Habp4	ENSMUST00000021929.9	j	Different
5bf70bc4-3f9e-4fe9-a943-5574e9b02d4b	ENSMUSG00000021476.9	Habp4	ENSMUST00000021929.9	j	Different
ac070da8-ca6f-4c07-bcd5-fadf01eaf4c9	ENSMUSG00000097101.3	1810034E14Rik	ENSMUST00000181403.2	j	Different
51a04d0c-3734-45cd-8545-5558f7b75b9a	ENSMUSG00000017756.9	Slc12a7	ENSMUST00000017900.8	j	Different
2568e3ff-91da-4d9c-a851-49480adadc39	ENSMUSG00000021583.7	Erap1	ENSMUST00000169114.2	j	Different
e02eec6a-feca-420b-8cf2-decd83d25a83	ENSMUSG00000001542.7	Ell2	ENSMUST00000001583.7	j	Different
871e3119-65e6-45ea-aee3-0bec9b4215d6	ENSMUSG00000021591.8	Glrx	ENSMUST00000022082.7	j	Different
dfa37b51-16be-4613-8c55-f0168acfd9b0	ENSMUSG00000021620.4	Acot12	ENSMUST00000022120.4	j	Different
fa8cee0c-3109-4569-af70-15ae3a8944cb	ENSMUSG00000021620.4	Acot12	ENSMUST00000022120.4	j	Different
bfc5e5ec-1166-497a-94f9-6fe29e9aa9e2	ENSMUSG00000021707.5	Dhfr	ENSMUST00000022218.5	j	Different
6802d722-c933-4680-a05f-4b46ba28fe81	ENSMUSG00000042102.7	Dmgdh	ENSMUST00000048001.7	j	Different
33fb5d89-2191-40b4-93a2-51d5dad45fa9	ENSMUSG00000042102.7	Dmgdh	ENSMUST00000048001.7	j	Different
688fab9d-39b9-4ec9-a22d-4175a280493f	chr13:114068000	Arl15	ENSMUST00000224858.1	j	Different
f329e0e3-3a3b-4af9-b4c5-91cd345bd75c	ENSMUSG00000015536.14	Mocs2	ENSMUST00000184781.7	j	Different
0381495a-e899-4ba4-ada0-d9508740bc9e	chr13:115089000	Gm10734	ENSMUST00000225343.1	j	Different
729c0fc3-8652-46d8-8b03-e15c904a8521	ENSMUSG00000062822.8	4833420G17Rik	ENSMUST00000224312.1	m	Different
0516fd8b-7a2c-415f-8152-f8ca5e98670c	ENSMUSG00000074634.12	Tmem267	ENSMUST00000099147.4	j	Different
7e4dc732-8c2d-4ed2-a1c7-2b790e864c26	ENSMUSG00000093930.2	Hmgcs1	ENSMUST00000224188.1	j	Different
07e032af-db62-4260-b959-b48c14fadb7d	chr13:3657000			u	Different
18d88ca0-1c2b-491a-887d-cca792582e4b	ENSMUSG00000021211.4	Akr1c12	ENSMUST00000021632.4	j	Different
30bd390d-28a1-4b2a-a010-9103067c59a3	ENSMUSG00000054757.14	Akr1c20	ENSMUST00000080361.12	j	Different
406b8369-f8de-40a1-b4da-2afcf6da60ea	ENSMUSG00000054757.14	Akr1c20	ENSMUST00000080361.12	j	Different
2f4f1874-2d3e-4a30-9aed-2cdf409a8758	ENSMUSG00000054757.14	Akr1c20	ENSMUST00000080361.12	j	Different
0eb84ac1-7e6e-4239-8455-ba1fbe1aa338	ENSMUSG00000054757.14	Akr1c20	ENSMUST00000080361.12	j	Different
e818c47a-f599-4eeb-bad9-22f70921e490	ENSMUSG00000054757.14	Akr1c20	ENSMUST00000080361.12	j	Different
2a9e1b3e-6d68-4258-a392-00bebfd880f3	ENSMUSG00000054757.14	Akr1c20	ENSMUST00000080361.12	j	Different
d573a55f-3e20-487e-88e1-2a2e75ebfdbd	ENSMUSG00000021156.17	Zmynd11	ENSMUST00000110636.8	j	Different
ba4035d3-0f13-4afb-8b50-db01f27fd006	ENSMUSG00000057554.13	Lgals8	ENSMUST00000124888.7	j	Different
285677ba-d3a2-434b-8494-1dc65045659a	ENSMUSG00000057554.13	Lgals8	ENSMUST00000124888.7	j	Different
169c0145-fa62-459d-9c0b-84ed3397c66b	ENSMUSG00000057554.13	Lgals8	ENSMUST00000124888.7	j	Different
b27e726b-85bc-49a8-9c05-7d685cb7a3de	ENSMUSG00000039233.12	Tbce	ENSMUST00000162326.1	j	Different
82543b60-2076-43b4-993f-569d5aaa5904	ENSMUSG00000006611.15	Hfe	ENSMUST00000091706.13	j	Different
20eacafd-ffcb-452c-a882-c77d97c5343c	ENSMUSG00000006611.15	Hfe	ENSMUST00000091706.13	j	Different
d4f54dd9-b4ec-4211-9220-fac4132a768f	chr13:24323000	AL590864.1	ENSMUST00000239334.1	j	Different
1ccce2a1-563f-490d-81af-f30bd8df9843	ENSMUSG00000006717.7	Acot13	ENSMUST00000006900.6	j	Different
aeca2532-c0aa-4223-9be3-c9694a03fd44	ENSMUSG00000060147.15	Serpinb6a	ENSMUST00000167163.7	j	Different
c034f646-8b88-48a5-8290-22d59525e666	ENSMUSG00000021411.16	Pxdc1	ENSMUST00000021847.14	j	Different
8250a411-50a4-4d8c-8261-9d6b1111c18b	ENSMUSG00000021417.15	Eci2	ENSMUST00000021854.13	j	Different
b65e8772-844f-4b60-8f63-e60c82fac607	ENSMUSG00000021417.15	Eci2	ENSMUST00000021854.13	m	Different
a29db23c-d937-4102-b137-9e5e46399ce5	ENSMUSG00000021417.15	Eci2	ENSMUST00000021854.13	j	Different
3489c1a8-794b-4d42-8d27-a23fb177f681	ENSMUSG00000021417.15	Eci2	ENSMUST00000021854.13	j	Different
a7c2b7d9-f05c-4e5d-b2fb-d63dc55ab654	ENSMUSG00000021417.15	Eci2	ENSMUST00000021854.13	j	Different
9ce0aed4-36c8-4c6a-b17d-ba0832b68663	ENSMUSG00000021417.15	Eci2	ENSMUST00000021854.13	j	Different
46748248-1a64-4343-b1fe-5abd76122aae	ENSMUSG00000021417.15	Eci2	ENSMUST00000021854.13	j	Different
a2e23f89-7c41-40cc-a7b3-7d1a75942936	ENSMUSG00000021417.15	Eci2	ENSMUST00000021854.13	j	Different
f0e72efa-6652-48a5-a76a-cb4a6c3a3a76	ENSMUSG00000021417.15	Eci2	ENSMUST00000021854.13	j	Different
6af78b60-a378-46ea-8dae-501265733a55	ENSMUSG00000021417.15	Eci2	ENSMUST00000021854.13	j	Different
40cf00d6-8449-426f-aa5b-0649afab533d	ENSMUSG00000021417.15	Eci2	ENSMUST00000021854.13	j	Different
e92876d1-5879-4140-a955-f9e756e3e7ba	ENSMUSG00000021418.15	Rpp40	ENSMUST00000171686.8	j	Different
a9598511-75a6-4e9c-b571-21caad67c5b8	ENSMUSG00000114828.1	AI463229	ENSMUST00000225734.1	j	Different
733e70d3-f0c9-445f-b156-6af1472e948f	ENSMUSG00000021427.10	Ssr1	ENSMUST00000225246.1	j	Different
caa9eda1-9b06-4c21-952f-8f9f3f2cecfc	ENSMUSG00000021364.16	Elovl2	ENSMUST00000021793.14	j	Different
fef329ff-3962-411d-84f3-b867fd8225c9	chr13:41247000		ENSMUST00000165561.3	x	Different
0f7e6239-09b1-4d85-9242-e16a12a34b50	chr13:44869000		ENSMUST00000173704.7	i	Different
c3202f39-f925-4977-9d2e-7ea0983f91ee	ENSMUSG00000057531.14	Dtnbp1	ENSMUST00000221413.1	j	Different
ff28b616-6b1d-4637-ad5b-b5d8cae92cf0	ENSMUSG00000021376.11	Tpmt	ENSMUST00000021806.10	j	Different
c42a7ea0-1b6c-4120-a44a-bc3645184960	ENSMUSG00000021376.11	Tpmt	ENSMUST00000021806.10	j	Different
ed34471c-87b2-4035-810b-8fcd134b8b28	ENSMUSG00000037960.11	Card19	ENSMUST00000221443.1	j	Different
47af9705-4293-40cc-92d7-eeaf6a615e7e	ENSMUSG00000034789.8	Rab24	ENSMUST00000035242.8	m	Different
4c8016df-fa03-4943-8e3c-3cd0cee4eed7	ENSMUSG00000034789.8	Rab24	ENSMUST00000035242.8	j	Different
bb5a5b14-69a7-4bc5-8fc4-694726f697a9	ENSMUSG00000021484.8	Lman2	ENSMUST00000021940.7	j	Different
a2b68bc7-93c2-4887-99e3-f2ba9f88ea46	ENSMUSG00000021492.15	F12	ENSMUST00000021948.14	j	Different
89db7a38-7863-46f0-91dd-b6e2478afa05	ENSMUSG00000021492.15	F12	ENSMUST00000021948.14	j	Different
cb8dfdae-0329-4000-9d54-ac6deeb62f3e	ENSMUSG00000015937.15	Macroh2a1	ENSMUST00000016081.12	j	Different
7c5a246a-866a-432c-85cb-70cb1cc78b63	ENSMUSG00000015937.15	Macroh2a1	ENSMUST00000016081.12	j	Different
1d54825b-52c8-42cb-8e40-b0d68ec474f4	ENSMUSG00000015937.15	Macroh2a1	ENSMUST00000016081.12	j	Different
c590ffe0-03cf-43a7-924a-e77f61a0937d	ENSMUSG00000021552.7	Gkap1	ENSMUST00000091579.5	j	Different
567cd5da-f72a-4e1c-85b3-a2af501237d2	ENSMUSG00000021546.18	Hnrnpk	ENSMUST00000116403.8	j	Different
a6e6312d-a689-45d3-9e4d-95bc9d5273f5	ENSMUSG00000021546.18	Hnrnpk	ENSMUST00000116403.8	j	Different
10b497b1-565d-48d2-a63c-6b85cae7c4f6	ENSMUSG00000021546.18	Hnrnpk	ENSMUST00000116403.8	j	Different
c71a6dad-0d5a-428e-8fd2-5592d0462995	ENSMUSG00000021546.18	Hnrnpk	ENSMUST00000116403.8	j	Different
0b35f2c0-8881-4e09-88da-d04e54519fe0	ENSMUSG00000021546.18	Hnrnpk	ENSMUST00000116403.8	j	Different
e7b7a332-e7a8-46fd-9c49-28b458197808	ENSMUSG00000035248.9	Tut7	ENSMUST00000071703.5	j	Different
5c98bb45-3f2a-4965-925d-83008f2dca9a	ENSMUSG00000035248.9	Tut7	ENSMUST00000071703.5	j	Different
5a984bd5-54e3-4bcf-aa6f-0cc13cd27b99	ENSMUSG00000069805.10	Fbp1	ENSMUST00000092888.10	j	Different
39a9c4e2-a85e-43e0-93c6-4ae3d0ed518d	ENSMUSG00000069805.10	Fbp1	ENSMUST00000092888.10	j	Different
25257e14-6386-4fc5-9bc1-0e5931dca8f0	ENSMUSG00000069805.10	Fbp1	ENSMUST00000092888.10	j	Different
0c63f3f8-4cf1-46f6-aefc-2cfa9c0f68d5	ENSMUSG00000069805.10	Fbp1	ENSMUST00000092888.10	j	Different
e5231bb0-8e0a-4faf-910a-f17d8b1d1d5f	ENSMUSG00000069805.10	Fbp1	ENSMUST00000092888.10	j	Different
add905ff-189c-41d0-a9ec-4b8d58852390	ENSMUSG00000069805.10	Fbp1	ENSMUST00000092888.10	j	Different
e662dabf-1308-4e74-af23-8938c06d67b9	ENSMUSG00000033114.11	Slc35d2	ENSMUST00000223461.1	j	Different
3dd37fac-ae23-42a9-b9b1-6e886d13bebb	ENSMUSG00000033114.11	Slc35d2	ENSMUST00000223461.1	j	Different
2e039963-260f-4e96-83e2-7dca0be13777	ENSMUSG00000021482.10	Prxl2c	ENSMUST00000222570.1	j	Different
0c8b7b6e-5d03-4ea6-8b51-8add7803468f	ENSMUSG00000021482.10	Prxl2c	ENSMUST00000222570.1	j	Different
a08c8609-62c2-4a74-8036-ef5e39460eb4	ENSMUSG00000021519.11	Mterf3	ENSMUST00000021991.10	m	Different
ee8eaf33-b575-4002-8510-c9186822e10d	ENSMUSG00000069206.14	Zfp874a	ENSMUST00000057241.14	j	Different
759e6428-3f3a-4f0f-985b-1341f57ff733	ENSMUSG00000021577.14	Sdha	ENSMUST00000022062.7	j	Different
169b4152-f82f-4716-912f-1677aa862c51	ENSMUSG00000021577.14	Sdha	ENSMUST00000022062.7	m	Different
a57b18f0-eb7c-4e92-bc21-4d5e07398cab	ENSMUSG00000069208.9	Zfp825	ENSMUST00000221173.1	j	Different
729dce1c-d3f3-42e0-b2f6-f27176912a40	ENSMUSG00000113047.1	Gm47469	ENSMUST00000222092.1	j	Different
0d596433-8c8e-4f28-924b-b4dfdca2e47d	ENSMUSG00000021585.10	Cast	ENSMUST00000223206.1	j	Different
886fcad6-7adf-4a52-bde4-7015bd562f54	ENSMUSG00000021585.10	Cast	ENSMUST00000223206.1	j	Different
f659152a-5eef-4e0f-b792-42341bd70c02	ENSMUSG00000021592.18	Arsk	ENSMUST00000239063.1	j	Different
0c6b5ec5-0378-4040-8668-cae2b9ee3a14	ENSMUSG00000017778.14	Cox7c	ENSMUST00000131011.1	j	Different
2d5ba505-36e7-4b30-b7cf-2867653faf4a	chr13:92704000		ENSMUST00000224458.1	x	Different
fafd17f3-60dc-4a78-916a-174f538c1afe	ENSMUSG00000042167.6	Tent2	ENSMUST00000225868.1	j	Different
555c4b67-b994-485b-a11c-4399b62b5cd0	ENSMUSG00000074768.6	Bhmt	ENSMUST00000099309.5	j	Different
bb2b2a7f-2d96-493e-9d16-baeb6a734508	ENSMUSG00000074768.6	Bhmt	ENSMUST00000099309.5	j	Different
d70c4b54-bd34-4306-bf1d-50265a397b34	ENSMUSG00000074768.6	Bhmt	ENSMUST00000099309.5	j	Different
f5b8cb55-f6a3-4e03-87ef-e6f8c240f14c	ENSMUSG00000074768.6	Bhmt	ENSMUST00000099309.5	j	Different
c269f842-9a32-4832-bda9-2aab5b769fd5	ENSMUSG00000074768.6	Bhmt	ENSMUST00000099309.5	j	Different
8cb78f58-8d7d-46b5-b1e2-103084bcf4e2	ENSMUSG00000074768.6	Bhmt	ENSMUST00000099309.5	j	Different
025d843e-4595-41ad-a9e5-45a314f87870	ENSMUSG00000074768.6	Bhmt	ENSMUST00000099309.5	j	Different
05cb1fb6-73a6-4dda-9a13-b4b9a66a129e	ENSMUSG00000074768.6	Bhmt	ENSMUST00000099309.5	j	Different
d79768fb-1125-49c1-95a2-dfca06bda8c9	ENSMUSG00000074768.6	Bhmt	ENSMUST00000099309.5	m	Different
14e29e84-8542-419d-aa6f-362455a6e200	ENSMUSG00000074768.6	Bhmt	ENSMUST00000099309.5	m	Different
e498e366-6e75-40a9-ab14-bef87f06de4a	ENSMUSG00000074768.6	Bhmt	ENSMUST00000099309.5	j	Different
fc730c44-6fe0-422d-826f-f4b6136ccd2f	ENSMUSG00000074768.6	Bhmt	ENSMUST00000099309.5	j	Different
dc3426cf-a21d-488a-8088-500204016730	ENSMUSG00000074768.6	Bhmt	ENSMUST00000099309.5	j	Different
b66f723e-57b5-438d-b9bd-c023a04a5738	ENSMUSG00000074768.6	Bhmt	ENSMUST00000099309.5	j	Different
bfa5fdd5-7217-430c-ba1b-da742815105c	ENSMUSG00000074768.6	Bhmt	ENSMUST00000099309.5	j	Different
8baedf18-a130-403e-a7b6-7f8c97714e22	ENSMUSG00000074768.6	Bhmt	ENSMUST00000099309.5	j	Different
9e3d992d-5ee8-418a-8709-7fe7ffae6f87	ENSMUSG00000042118.7	Bhmt2	ENSMUST00000015941.7	j	Different
48cb6e42-135f-4758-8154-21532adbe6da	ENSMUSG00000021676.10	Iqgap2	ENSMUST00000068603.7	j	Different
3b2ed6a8-e651-40c1-96c2-bc8b88f8ff9e	ENSMUSG00000021668.15	Polk	ENSMUST00000022172.11	j	Different
9abbc766-ab3c-4646-b937-944d93e654a3	ENSMUSG00000021639.17	Gtf2h2	ENSMUST00000145266.7	j	Different
a4cc8c91-7e9b-4beb-a4ea-ece52a833cf1	ENSMUSG00000021639.17	Gtf2h2	ENSMUST00000145266.7	j	Different
4a79ac17-6c2a-45ec-ac1b-4f3743a77ecb	ENSMUSG00000061474.11	Mrps36	ENSMUST00000076037.8	j	Different
aa56f814-4851-41b3-922f-2c76dfaa733b	ENSMUSG00000041417.15	Pik3r1	ENSMUST00000055518.12	j	Different
c762f898-49c1-465e-8688-30214b6ce2e2	ENSMUSG00000021709.14	Erbin	ENSMUST00000191275.6	j	Different
96a9cf6d-6153-4d24-aedb-17cffd71cbf3	ENSMUSG00000021711.17	Trappc13	ENSMUST00000141557.7	j	Different
5435523d-4ca4-4b44-92de-062edefec7d6	ENSMUSG00000021693.20	Kif2a	ENSMUST00000122233.7	j	Different
6d834c1c-81f2-4bbd-ae70-6da9d54a0684	ENSMUSG00000032745.18	Gpbp1	ENSMUST00000047627.13	j	Different
8d909677-3bcb-42f2-ac94-644d86395a91	ENSMUSG00000032745.18	Gpbp1	ENSMUST00000047627.13	j	Different
b1b9bb86-a50e-4bfc-938c-6da7b86dadc7	ENSMUSG00000021760.5	Gpx8	ENSMUST00000022282.5	m	Different
b4bc2867-4122-46dc-b0ec-fc1b063aa2ef	ENSMUSG00000021764.8	Ndufs4	ENSMUST00000225707.1	j	Different
f34397e0-a4f1-4cd6-ae75-5f950b221932	ENSMUSG00000116207.1	Nnt	ENSMUST00000099149.9	j	Different
0a816e98-5e1a-438b-8080-8d7e859c1648	ENSMUSG00000116207.1	Nnt	ENSMUST00000099149.9	j	Different
2801f4e1-5a95-4163-904e-c79dcb1cfd5e	ENSMUSG00000094870.8	Zfp131	ENSMUST00000178271.2	j	Different
6aa6eefc-4fbd-4348-a54a-44e0bbb28e9e	ENSMUSG00000025278.9	Flnb	ENSMUST00000052678.8	j	Different
51b2f54c-6845-4cde-a2e5-7630c28c684b	ENSMUSG00000025277.14	Abhd6	ENSMUST00000166497.8	j	Different
d879fef5-e6f8-4aba-a8b0-66b46673426c	ENSMUSG00000033111.16	Gm49355	ENSMUST00000225871.1	j	Different
09f59f53-85dc-41bd-b20b-b744d9f15659	ENSMUSG00000021785.8	Ngly1	ENSMUST00000022310.6	j	Different
62ed14cd-e813-4d5c-9e6c-66525c99381c	ENSMUSG00000021772.15	Nkiras1	ENSMUST00000022294.14	j	Different
f8483073-378f-4a8c-afd2-fcbfe1a9e090	ENSMUSG00000039599.16	Fam149b	ENSMUST00000090499.12	j	Different
5b7ca980-7be8-4f2c-a0ea-60c740c83ea0	ENSMUSG00000039197.10	Adk	ENSMUST00000224069.1	j	Different
1cd913af-168e-4c99-9b7c-63fadc05f940	ENSMUSG00000039197.10	Adk	ENSMUST00000224069.1	j	Different
c5e0f9c6-e0d6-4ee4-ba98-8d5e6fc208df	ENSMUSG00000039197.10	Adk	ENSMUST00000224069.1	j	Different
6401b1d3-226d-401f-89ce-9b90a7af8fe0	ENSMUSG00000039197.10	Adk	ENSMUST00000224069.1	j	Different
37e15a6a-ef47-43d9-91fd-7813ed6f8137	ENSMUSG00000039197.10	Adk	ENSMUST00000224069.1	j	Different
59acdffe-d0ae-4a15-a039-d3682fa6e6a1	ENSMUSG00000039197.10	Adk	ENSMUST00000224069.1	j	Different
66c9a7c3-fc85-49b5-ae59-caabb72470c0	ENSMUSG00000039197.10	Adk	ENSMUST00000224069.1	j	Different
cd50912b-e704-4c45-bfd6-9cdc339d30d2	ENSMUSG00000039197.10	Adk	ENSMUST00000224069.1	j	Different
6a5cf85b-ef48-466b-a689-35bcea984273	ENSMUSG00000039197.10	Adk	ENSMUST00000224069.1	j	Different
538e4aea-27ae-4259-bc4c-61f8502a4ece	ENSMUSG00000039197.10	Adk	ENSMUST00000224069.1	j	Different
47e79c57-c65b-4644-899d-8475fbbb3d08	ENSMUSG00000025290.17	Rps24	ENSMUST00000223999.1	j	Different
3a575b65-2a4b-4623-ad63-1e8be95b1adc	ENSMUSG00000025290.17	Rps24	ENSMUST00000223999.1	j	Different
39f5a0a1-73b7-41e7-8d80-f5e424c93a19	chr14:26163000	Gm2274	ENSMUST00000184539.5	o	Different
8d09135c-d4f7-4742-a843-7a235fc21111	ENSMUSG00000040640.11	Erc2	ENSMUST00000210135.1	j	Different
7a8e9afb-fd18-474b-a50c-b2cfbc89458c	ENSMUSG00000040640.11	Erc2	ENSMUST00000210135.1	j	Different
adb27a80-0cb1-46f7-b84c-0a6c58e580c9	ENSMUSG00000015970.19	Chdh	ENSMUST00000067620.11	j	Different
f51a1257-97b5-468d-b55f-e64d172cd889	ENSMUSG00000021962.9	Dcp1a	ENSMUST00000225196.1	j	Different
ef738df0-1251-4425-83ef-79e25f151be2	ENSMUSG00000006527.16	Sfmbt1	ENSMUST00000054230.11	j	Different
dcc893c2-2d1f-4fab-8c95-6e8626be6b5a	ENSMUSG00000021922.17	Itih4	ENSMUST00000120269.10	j	Different
df8fe892-a2d6-4822-b112-419ccb7decb4	ENSMUSG00000021922.17	Itih4	ENSMUST00000120269.10	j	Different
ea061805-8490-45e2-b9bc-adb088703271	ENSMUSG00000021922.17	Itih4	ENSMUST00000120269.10	j	Different
d3ee2aae-6264-45b3-97b7-246ca13c2bc8	ENSMUSG00000021922.17	Itih4	ENSMUST00000120269.10	j	Different
4ab22f21-374a-4a2f-9daf-c70ba228174b	ENSMUSG00000021922.17	Itih4	ENSMUST00000120269.10	j	Different
595902b6-fc7f-4265-8e5a-1b94f562b69b	ENSMUSG00000056234.15	Ncoa4	ENSMUST00000163336.7	j	Different
4a707e77-f34e-4645-927d-1f814220b3ee	ENSMUSG00000021794.16	Glud1	ENSMUST00000022322.16	j	Different
5c8358ce-6620-43bf-bc7f-f0f49131dedc	ENSMUSG00000021794.16	Glud1	ENSMUST00000022322.16	j	Different
44f1e142-ee1a-41cc-b9e2-14d466199c3b	ENSMUSG00000021794.16	Glud1	ENSMUST00000022322.16	j	Different
03999f31-86a4-44ac-80ef-3df6e8cba1d5	ENSMUSG00000021794.16	Glud1	ENSMUST00000022322.16	m	Different
5a8d6aaf-0901-493f-bc7c-f93469c91c36	chr14:34502000	Gm17110	ENSMUST00000171248.1	o	Different
6bf28269-e2c8-4f6d-ad10-a42c47a28c53	chr14:36970000			u	Different
c3ebe313-267d-481f-92ba-72dfff32c749	ENSMUSG00000037798.7	Mat1a	ENSMUST00000225720.1	j	Different
51d7891d-4fdf-4bdd-9fca-6abbe7dcc63d	ENSMUSG00000037798.7	Mat1a	ENSMUST00000225720.1	j	Different
28265561-8d18-4263-8001-1affb1fb8673	ENSMUSG00000037798.7	Mat1a	ENSMUST00000225720.1	m	Different
968f37c2-4f09-45c7-bb84-3862f77b3fb4-2	ENSMUSG00000037798.7	Mat1a	ENSMUST00000225720.1	j	Different
a5949a6d-a2ca-4377-a92f-b1c2441099b1	ENSMUSG00000037798.7	Mat1a	ENSMUST00000225720.1	j	Different
7be12a94-ddfc-4892-b02b-866a7c78a881	ENSMUSG00000037798.7	Mat1a	ENSMUST00000225720.1	m	Different
3b6681f5-ec0a-43ae-9950-3256ada31a7b	ENSMUSG00000037798.7	Mat1a	ENSMUST00000225720.1	j	Different
78d2002a-a911-4a31-8ef3-4d1854b86197	ENSMUSG00000037798.7	Mat1a	ENSMUST00000225720.1	j	Different
f0bc5925-94eb-4a98-b9c8-4ea63193c736	ENSMUSG00000037798.7	Mat1a	ENSMUST00000225720.1	j	Different
7e7328f3-d1c2-43df-b77a-787efc07a362	ENSMUSG00000037798.7	Mat1a	ENSMUST00000225720.1	j	Different
e7c56a98-e3a9-4a28-a0ae-cc827c57a74e	ENSMUSG00000037798.7	Mat1a	ENSMUST00000225720.1	j	Different
442c8390-c7d1-4942-8bde-6d93d06f5f65	ENSMUSG00000037798.7	Mat1a	ENSMUST00000225720.1	j	Different
19536487-f2b9-4d1d-95d7-8653f59c4490	ENSMUSG00000037798.7	Mat1a	ENSMUST00000225720.1	j	Different
e035ca71-d262-43b2-8268-8eb3252062a1	ENSMUSG00000037798.7	Mat1a	ENSMUST00000225720.1	j	Different
8bad1c9d-15a1-46f0-88f6-047772bd7a42	ENSMUSG00000037780.3	Mbl1	ENSMUST00000225792.1	j	Different
0b0d8921-45d0-44ff-99aa-e41fa9158740	ENSMUSG00000037780.3	Mbl1	ENSMUST00000225792.1	j	Different
793572ad-7ab3-4dd9-8209-a5c953ed6553	ENSMUSG00000037780.3	Mbl1	ENSMUST00000225792.1	m	Different
70e5eafd-2c16-46f3-b679-5db99bfddfe7	ENSMUSG00000037780.3	Mbl1	ENSMUST00000225792.1	j	Different
0beee6af-7819-4060-99df-050cf8ee34b6	ENSMUSG00000037780.3	Mbl1	ENSMUST00000225792.1	j	Different
81475793-204e-409b-930b-5c47fcbac100	chr14:41158000	Mbl1	ENSMUST00000225792.1	o	Different
b1141165-0e93-4bab-b384-726afc991493	chr14:41159000	Mbl1	ENSMUST00000225792.1	o	Different
dab5f3d5-f2f4-4867-9849-bb5aae3e8153	ENSMUSG00000055128.15	Cgrrf1	ENSMUST00000226861.1	j	Different
aab2a2a8-271b-4ff8-b675-b1c44bb2d9de	ENSMUSG00000050335.17	Lgals3	ENSMUST00000142734.7	j	Different
10d5f11d-7e2e-47d8-89be-407254f93511	ENSMUSG00000021843.17	Ktn1	ENSMUST00000187839.7	j	Different
50fc44d9-8fbc-4259-993c-528084716ac6	chr14:51091000	Rnase4	ENSMUST00000022428.12	j	Different
9859df93-5870-416e-9811-9065b88ba9a9	ENSMUSG00000072115.11	Rnase4	ENSMUST00000022428.12	j	Different
96bc72fe-40d3-4e4b-abbf-5c35f1a9cfc5	ENSMUSG00000072115.11	Rnase4	ENSMUST00000022428.12	j	Different
73e666df-79d2-4caf-bc9f-cad797b535c0	chr14:51096000	Rnase4	ENSMUST00000169895.2	j	Different
9e7e0b8e-9860-481b-b2d2-4306472e31e8	ENSMUSG00000072115.11	Rnase4	ENSMUST00000022428.12	j	Different
93edf8d0-34fd-465c-8877-9926a6c3a636	ENSMUSG00000072115.11	Rnase4	ENSMUST00000022428.12	j	Different
4b0d5554-43c9-471c-b501-2f17441f51d0	ENSMUSG00000072115.11	Rnase4	ENSMUST00000022428.12	j	Different
073c8c07-9f03-4a07-8376-08891b51d10a	ENSMUSG00000010406.12	Mrpl52	ENSMUST00000010550.11	m	Different
1b0f9979-6169-4f9d-b53f-8cf2e59e9ecb	ENSMUSG00000022210.7	Dhrs4	ENSMUST00000022821.7	m	Different
9565e80b-08b0-4392-9f8c-de6fd1858051	ENSMUSG00000022210.7	Dhrs4	ENSMUST00000022821.7	j	Different
ef2dfe52-aa74-40ee-b38a-66744a3328a1	ENSMUSG00000022214.15	Dcaf11	ENSMUST00000152681.7	j	Different
8e6d582d-c7e2-4942-af39-c0cbfd055ea5	ENSMUSG00000022214.15	Dcaf11	ENSMUST00000152681.7	j	Different
0c4daae7-cd91-45a4-8a1f-f5f488f2e66c	ENSMUSG00000022214.15	Dcaf11	ENSMUST00000152681.7	j	Different
aadfd83b-a346-4119-b6a7-d3c5ece54ebb	ENSMUSG00000022214.15	Dcaf11	ENSMUST00000152681.7	j	Different
a8b6b101-30e3-4ead-b4b7-6b8d5cdce271	ENSMUSG00000022214.15	Dcaf11	ENSMUST00000152681.7	j	Different
8fb4be01-32de-4d04-a181-4616d2d046a3	ENSMUSG00000022216.17	Psme1	ENSMUST00000174484.7	j	Different
017f0a4d-bc20-4982-a427-d35fe9ef899f	ENSMUSG00000040432.5	Ltb4r2	ENSMUST00000044554.4	j	Different
d4eb06c0-0bfd-4f76-a1a7-4886401ca172	chr14:57377000		ENSMUST00000022517.8	i	Different
fffd4124-32a0-4f48-995a-ffbda1d7e0c8	ENSMUSG00000021963.17	Sap18	ENSMUST00000128764.8	j	Different
0456feac-feee-4a30-abd0-c7d6bd5cf718	chr14:57826000	Mrpl57	ENSMUST00000022538.4	j	Different
853d6a64-0c02-4163-832f-466535fc4106	ENSMUSG00000035469.17	Rcbtb1	ENSMUST00000022551.13	j	Different
3c0cf920-9394-4f17-8cf3-9a1b572ee63f	ENSMUSG00000035469.17	Rcbtb1	ENSMUST00000022551.13	j	Different
0ea5f354-1f9d-46c5-a63f-584a15c1807d	chr14:62371000	Rnaseh2b	ENSMUST00000022499.12	j	Different
47a7ba96-f32b-4b11-8046-81c7cd369156	ENSMUSG00000060012.9	Kif13b	ENSMUST00000224503.1	j	Different
51454662-5e84-49f4-92c6-cec864406a1d	ENSMUSG00000022037.15	Clu	ENSMUST00000022616.13	j	Different
f3b62a06-4c50-4f4f-bd3e-21838f516467	ENSMUSG00000022037.15	Clu	ENSMUST00000022616.13	j	Different
e0080466-eca9-42b6-935e-30ee195bbe4c	ENSMUSG00000022037.15	Clu	ENSMUST00000022616.13	j	Different
5bfc3cec-0667-4c81-bc7a-36f6f23af4b8	ENSMUSG00000022037.15	Clu	ENSMUST00000022616.13	j	Different
3a814639-2d51-4be4-82fd-0a4b8eb71cfe	ENSMUSG00000022037.15	Clu	ENSMUST00000022616.13	j	Different
1d984524-b583-4dc9-b64a-9b050479fc94	ENSMUSG00000022037.15	Clu	ENSMUST00000022616.13	j	Different
5f6b6733-fc49-4672-86d4-310e0c64e134	ENSMUSG00000022037.15	Clu	ENSMUST00000022616.13	j	Different
494f4c39-49c3-4984-b143-939df6c54c05	ENSMUSG00000022037.15	Clu	ENSMUST00000022616.13	j	Different
0de02158-1ed6-4713-a5d7-a9decbd89bfe	ENSMUSG00000022037.15	Clu	ENSMUST00000022616.13	j	Different
bae4ba43-14b4-4be5-ba67-3fc802c3b1de	ENSMUSG00000022037.15	Clu	ENSMUST00000022616.13	j	Different
9069e784-95db-4cf7-8b66-3c09a8a15aa7	ENSMUSG00000022037.15	Clu	ENSMUST00000022616.13	j	Different
f93cf57d-98a6-40d4-b46a-b4f1b8d1d01e	ENSMUSG00000022037.15	Clu	ENSMUST00000022616.13	j	Different
13431119-3b50-4c26-a54c-9050dde6aad7	ENSMUSG00000022066.16	Entpd4b	ENSMUST00000185072.7	j	Different
4540009b-a986-416a-be5f-aed1e09d79a7	ENSMUSG00000022106.14	Rcbtb2	ENSMUST00000169513.7	j	Different
ed17fc64-7eb7-4828-88d4-c7d15eee0395	ENSMUSG00000022110.13	Sucla2	ENSMUST00000022706.6	j	Different
a1c34a18-8bcf-4846-9eef-3fbb203b45e2	ENSMUSG00000021996.16	Esd	ENSMUST00000022573.16	j	Different
dc682173-b496-466c-9a96-4bcd6060a191	ENSMUSG00000021998.16	Lcp1	ENSMUST00000145303.7	j	Different
fd74a553-b2cf-43b5-a3e4-bd3e3756aa64	ENSMUSG00000021999.9	Cpb2	ENSMUST00000022576.9	j	Different
f6734328-e58a-4507-b611-7b437fed20b5	ENSMUSG00000021999.9	Cpb2	ENSMUST00000022576.9	j	Different
b7f4849d-5380-4272-a090-402e7ba0837c	ENSMUSG00000060126.14	Tpt1	ENSMUST00000110894.8	j	Different
9f1b6989-1b92-4ef3-8115-3687bc577155	ENSMUSG00000060126.14	Tpt1	ENSMUST00000110894.8	j	Different
b5ed859b-b85c-456f-9fca-33320c8a9bac	ENSMUSG00000022111.9	Uchl3	ENSMUST00000002289.7	j	Different
5f5d33ea-759d-4428-b573-1ebb4f807bdf	ENSMUSG00000022131.3	Gpr180	ENSMUST00000022728.3	j	Different
81f80cbb-4c27-4234-8cae-477392c6f599	ENSMUSG00000041650.15	Pcca	ENSMUST00000038374.12	j	Different
b935b537-7c69-49f6-81eb-011b2907c37c	chr14:7837000		ENSMUST00000052678.8	i	Different
0b481426-1089-4c58-bb03-a3a52b41ed2b	ENSMUSG00000021751.13	Acox2	ENSMUST00000164598.7	j	Different
b0e53852-ff1f-456a-9947-4c6eb0124668	ENSMUSG00000021751.13	Acox2	ENSMUST00000164598.7	j	Different
2625645f-2e1c-4214-a958-311b299ab273	ENSMUSG00000053453.9	Thoc7	ENSMUST00000225401.1	j	Different
3fac09d4-d2af-45e8-92fc-96b05f4f49e6	ENSMUSG00000053453.9	Thoc7	ENSMUST00000225401.1	j	Different
f2b0ca1a-d4ba-4791-851d-c4dbd7ea0154	ENSMUSG00000053453.9	Thoc7	ENSMUST00000225401.1	j	Different
2eefecd2-9d16-4dd4-861e-c0cf08a9e048	ENSMUSG00000053453.9	Thoc7	ENSMUST00000225401.1	j	Different
cc25b851-a478-4efe-a0d7-b4160e41f66d	ENSMUSG00000021807.6	Rtraf	ENSMUST00000022341.6	j	Different
8f6a40f5-2e3e-4d5a-9831-13056884510f	chr14:20077000	Saysd1	ENSMUST00000059666.5	j	Different
f6044252-a337-47a9-ba2f-dd8e69211e67	ENSMUSG00000021816.11	Ppp3cb	ENSMUST00000159027.7	j	Different
b39ccdac-33e6-4881-a84f-74fdde403b22	ENSMUSG00000021824.13	Ap3m1	ENSMUST00000154460.7	j	Different
4a0a831a-76d3-4986-9444-2b909b413f6b	ENSMUSG00000021870.17	Slmap	ENSMUST00000102956.7	j	Different
0007ad89-3cbb-40ea-a621-8697659ae25f	ENSMUSG00000015966.17	Il17rb	ENSMUST00000136726.1	j	Different
9baf16eb-6776-4ba8-a7d9-db5008747452	ENSMUSG00000006522.17	Itih3	ENSMUST00000006697.16	j	Different
cc6f69a7-52a7-4c3f-9ef1-d5512e78c4c9	ENSMUSG00000006522.17	Itih3	ENSMUST00000006697.16	j	Different
9ec94534-b78f-4ad9-868e-78b62a8849cb	ENSMUSG00000006522.17	Itih3	ENSMUST00000006697.16	j	Different
2e29ac12-8b7d-4506-8407-0cf551b20ba8	ENSMUSG00000006522.17	Itih3	ENSMUST00000006697.16	j	Different
f0cbba84-33ab-4ddd-a3d8-c1d59c21be9e	ENSMUSG00000006529.16	Itih1	ENSMUST00000006704.16	j	Different
751de8d8-dc89-4b15-8488-9b4c36cc1992	ENSMUSG00000006529.16	Itih1	ENSMUST00000006704.16	m	Different
81a946f9-ed11-49e0-98da-1ed1863abf53	chr14:31124000	Smim4	ENSMUST00000064032.9	j	Different
ff9e19de-9916-4574-998a-593813fb419c	ENSMUSG00000021884.18	Hacl1	ENSMUST00000156431.7	j	Different
c18ba42b-ac0f-45a6-bdff-ad5ee470b8df	ENSMUSG00000021884.18	Hacl1	ENSMUST00000156431.7	j	Different
b377e470-3393-42af-9750-da1343f5c9da	ENSMUSG00000021884.18	Hacl1	ENSMUST00000156431.7	j	Different
483b1c8f-021f-425f-9911-cd67c1b34f11	ENSMUSG00000021884.18	Hacl1	ENSMUST00000156431.7	m	Different
ecc95696-d65b-4b48-9f23-f2fefa513201	ENSMUSG00000021936.14	Mapk8	ENSMUST00000111945.8	j	Different
5d182cfd-a546-4ad3-a39b-b95e82ef972a	ENSMUSG00000041471.9	Shld2	ENSMUST00000111917.2	j	Different
7738f41f-d6a7-4a7a-b0bd-b6f84a23b3ed	ENSMUSG00000041471.9	Shld2	ENSMUST00000111917.2	j	Different
c996eb34-af2c-4231-8c54-648a95ca5ebc	ENSMUSG00000043681.5	Fam25c	ENSMUST00000052126.5	j	Different
e2993c1f-fe6c-40d7-8eb8-f500dacbf70a	ENSMUSG00000043681.5	Fam25c	ENSMUST00000052126.5	j	Different
f18ce2a1-73e4-4fc6-ba62-2cc9d7810566	chr14:34672000	5830448L01Rik	ENSMUST00000228874.1	o	Different
f8626573-d492-4179-b165-a03b43f28aae	ENSMUSG00000041028.16	Ghitm	ENSMUST00000165649.3	j	Different
e86c4030-0460-40d7-9013-5a0b1c0ccf85	ENSMUSG00000021792.15	Prxl2a	ENSMUST00000118466.7	j	Different
6c92d9cf-0cbd-4255-ba5d-11a480b9e6c6	ENSMUSG00000021792.15	Prxl2a	ENSMUST00000118466.7	j	Different
caa45c35-c3d4-4bc6-a675-0531c22209bf	ENSMUSG00000021831.9	Ero1l	ENSMUST00000022378.8	j	Different
fe00d4c9-cb81-4007-bab9-7fb95e12b427	ENSMUSG00000037722.8	Gnpnat1	ENSMUST00000226276.1	j	Different
b3a3629c-d30c-4c0b-b123-63de23b31815	ENSMUSG00000037722.8	Gnpnat1	ENSMUST00000226276.1	j	Different
b1741167-03ba-484d-afdc-3f0e823a0abd	ENSMUSG00000037712.16	Fermt2	ENSMUST00000045905.13	j	Different
60b2eada-3c87-4a45-aff8-3abc1c371828	ENSMUSG00000037712.16	Fermt2	ENSMUST00000045905.13	j	Different
37a3e340-19a5-452e-8d5f-430e71a54180	chr14:46880000	Gm34934	ENSMUST00000228024.1	m	Different
597ef5c8-6436-4eac-9a9d-58153dda41d1	ENSMUSG00000035953.14	Pip4p1	ENSMUST00000160835.8	m	Different
436a3a46-f56c-4707-9681-643566117c94	chr14:51082000			u	Different
d5654dbc-d016-4821-a432-a8d17020ead3	ENSMUSG00000004558.15	Ndrg2	ENSMUST00000004673.14	j	Different
b7999a13-2a2c-4316-8e03-15fe2042fba9	ENSMUSG00000004558.15	Ndrg2	ENSMUST00000004673.14	j	Different
8dbdd695-e8b3-42f7-a133-05c307c427bb	ENSMUSG00000004558.15	Ndrg2	ENSMUST00000004673.14	j	Different
7af09b33-02dc-4bb9-8296-01c92fadd9ed	ENSMUSG00000004558.15	Ndrg2	ENSMUST00000004673.14	j	Different
5a718605-4e2e-4c1a-a8e2-305b8b824eb4	ENSMUSG00000004558.15	Ndrg2	ENSMUST00000004673.14	j	Different
976ae791-bfea-47f5-ad9e-5b72be36d4fd	ENSMUSG00000004558.15	Ndrg2	ENSMUST00000004673.14	j	Different
c8793f35-dc4d-48ce-a883-ada4b16a1870	ENSMUSG00000004558.15	Ndrg2	ENSMUST00000004673.14	j	Different
3dc1b99f-ab1e-47c7-8e3b-65bdb2c99884	ENSMUSG00000004558.15	Ndrg2	ENSMUST00000004673.14	m	Different
2480e1dc-d875-4bc4-974d-1eada99418d7	ENSMUSG00000004558.15	Ndrg2	ENSMUST00000004673.14	j	Different
0e8b8401-ae68-474f-9f38-70386e3d38a1	ENSMUSG00000004558.15	Ndrg2	ENSMUST00000004673.14	j	Different
b6e50150-d67c-4b28-8845-c3311f6e8889	ENSMUSG00000004558.15	Ndrg2	ENSMUST00000004673.14	j	Different
2b961dd4-2bb7-464c-a774-9574739992ae	ENSMUSG00000004558.15	Ndrg2	ENSMUST00000004673.14	j	Different
d5283b36-6664-4bc7-a4d8-4a5425b13857	ENSMUSG00000004558.15	Ndrg2	ENSMUST00000004673.14	j	Different
eb330d71-2cb4-417e-8174-a30afdd0f51d	ENSMUSG00000004558.15	Ndrg2	ENSMUST00000004673.14	j	Different
bbf431cd-2c65-4893-ae05-65d609b7f785	ENSMUSG00000004558.15	Ndrg2	ENSMUST00000004673.14	j	Different
b6c9bba1-3661-44eb-a983-a80856b5f847	ENSMUSG00000004558.15	Ndrg2	ENSMUST00000004673.14	j	Different
50e869d8-b259-4b70-9e05-eabaadbb9a86	ENSMUSG00000004558.15	Ndrg2	ENSMUST00000004673.14	j	Different
880f80b1-70d6-4031-b8fe-37566f00608f	ENSMUSG00000004558.15	Ndrg2	ENSMUST00000004673.14	j	Different
ca617ac4-0003-4c34-944f-2d67b6b6659f	ENSMUSG00000004558.15	Ndrg2	ENSMUST00000004673.14	j	Different
73bed4e2-aa7a-4dbd-8357-5c771d86a6e0	ENSMUSG00000004558.15	Ndrg2	ENSMUST00000004673.14	j	Different
220cf09f-4bff-456a-b4f7-2ab16877d0a9	ENSMUSG00000004558.15	Ndrg2	ENSMUST00000004673.14	j	Different
157ba0e2-69d3-4bc9-b8c3-036b8758fdd4	ENSMUSG00000004558.15	Ndrg2	ENSMUST00000004673.14	j	Different
25f24162-da01-422a-a444-2191e0c8cdd7	ENSMUSG00000004558.15	Ndrg2	ENSMUST00000004673.14	j	Different
a1ed17a2-dd71-4fa5-a552-e5b8c45d14a2	ENSMUSG00000060373.15	Hnrnpc	ENSMUST00000111610.11	j	Different
f96d7a05-9e54-45e0-8bf8-d8fba1a50017	ENSMUSG00000060373.15	Hnrnpc	ENSMUST00000111610.11	j	Different
fa542326-6b87-494e-be60-c9c5afff4ec2	ENSMUSG00000022160.18	Mettl3	ENSMUST00000022767.15	j	Different
53f0bc7e-4c60-4955-b88a-4bed39732e04	ENSMUSG00000022219.10	Cideb	ENSMUST00000001497.8	m	Different
20d00ec8-f14c-4bfe-997a-1cb1c973169a	ENSMUSG00000090038.7	Gm16573	ENSMUST00000160334.7	j	Different
4ed5c2d3-5562-4205-b357-cd06b21f2ede	chr14:56665000	Gm4032	ENSMUST00000211600.1	j	Different
ff49acce-99ca-4251-a609-4555a815b1a9	ENSMUSG00000040123.17	Zmym5	ENSMUST00000173954.2	j	Different
57af6faf-b959-4c85-8bf5-8d5040bb66d3	ENSMUSG00000021947.11	Cryl1	ENSMUST00000022517.8	j	Different
4fbb9420-699e-4fa6-95b1-56010fbd3ab1	chr14:57423000			u	Different
d579a2d1-dbc4-4e0e-b0bb-a615bf3d5db3	ENSMUSG00000021982.14	Cdadc1	ENSMUST00000225839.1	j	Different
ac13b185-f858-42f2-9f41-ddffe6809e36	ENSMUSG00000021982.14	Cdadc1	ENSMUST00000225839.1	j	Different
c0f92777-3e4a-46ff-896f-327ba75c4095	ENSMUSG00000021928.9	Ebpl	ENSMUST00000022494.9	j	Different
b620d6ca-57a1-46fa-9881-5aee8bef2390	ENSMUSG00000021928.9	Ebpl	ENSMUST00000022494.9	j	Different
408ffaa8-950d-4d00-87c3-c623b6dd6970	ENSMUSG00000021928.9	Ebpl	ENSMUST00000022494.9	j	Different
47417df3-8388-48d0-8412-ef3dfcb585ca	ENSMUSG00000035161.7	Ints6	ENSMUST00000053959.6	j	Different
7ec3188d-825e-48f7-9ea4-ddaa54097ad3	ENSMUSG00000054733.9	Msra	ENSMUST00000067927.8	j	Different
505fb4f8-1d3f-4802-adec-24edab70ac1f	ENSMUSG00000054733.9	Msra	ENSMUST00000067927.8	j	Different
05c098fc-2f3f-4eb7-a7ee-24424e10cb95	ENSMUSG00000054733.9	Msra	ENSMUST00000067927.8	j	Different
1fb5336d-832f-4418-83f9-7e9ec8e0a3a8	ENSMUSG00000022040.8	Ephx2	ENSMUST00000070515.1	m	Different
49779eee-f355-4edf-95d6-e9cb679923ae	ENSMUSG00000022040.8	Ephx2	ENSMUST00000070515.1	m	Different
a5b30dc1-fab9-42c9-a896-1f7202e8d1df	ENSMUSG00000022040.8	Ephx2	ENSMUST00000070515.1	j	Different
ce1937cc-0e4e-4ad3-a7b5-ab4a669f7d3b	ENSMUSG00000022040.8	Ephx2	ENSMUST00000070515.1	j	Different
35824ce7-0bf6-49d0-85bd-07827b4ed28f	ENSMUSG00000022040.8	Ephx2	ENSMUST00000070515.1	j	Different
1c296304-d55b-4ebe-bb1a-6bb5d14566b8	ENSMUSG00000022040.8	Ephx2	ENSMUST00000070515.1	j	Different
113b8e12-8ced-434b-99df-13fd5c9e5cfc	ENSMUSG00000022040.8	Ephx2	ENSMUST00000070515.1	j	Different
7e0d8787-c0a3-45e6-a357-b9cb6d847bbe	ENSMUSG00000033712.6	Ccar2	ENSMUST00000035612.6	j	Different
2cab77f5-c4fa-4e9a-bea3-f66ccd7fe70d	ENSMUSG00000022098.10	Bmp1	ENSMUST00000226906.1	j	Different
6487f059-866f-4a70-ad45-048e24e04850	ENSMUSG00000022108.8	Itm2b	ENSMUST00000022704.8	j	Different
22568853-2746-48be-90f2-aea347f32270	ENSMUSG00000022016.16	Akap11	ENSMUST00000123853.8	j	Different
8ffbda20-24d0-4c12-be0f-77a7f9d0a212	ENSMUSG00000022025.13	Cnmd	ENSMUST00000022603.7	j	Different
a571e69e-64c5-43d3-b1d0-9314994ebb35	ENSMUSG00000022129.4	Dct	ENSMUST00000022725.3	j	Different
e8623006-91a3-4512-9333-fb51ac9944f9	chr14:122103000	A330035P11Rik	ENSMUST00000144926.1	o	Different
d87b78c5-3ba6-4af9-a062-6305d6a4ea5c	ENSMUSG00000064373.12	Selenop	ENSMUST00000159216.8	j	Different
739da57d-d2c8-4ef4-b64c-523c54f99c2c	ENSMUSG00000064373.12	Selenop	ENSMUST00000159216.8	j	Different
30c05048-642b-41e4-96e2-2f6888988e29	ENSMUSG00000064373.12	Selenop	ENSMUST00000159216.8	j	Different
2472946d-865e-4118-8efa-a002dc734474	ENSMUSG00000064373.12	Selenop	ENSMUST00000159216.8	j	Different
166a96be-2039-4875-910b-1140c07a19dd	ENSMUSG00000064373.12	Selenop	ENSMUST00000159216.8	j	Different
e2cb56c5-5f56-475b-94ba-2fe31ccefff3	chr15:3281000		ENSMUST00000226261.1	x	Different
2108d2f3-0f0e-4dee-baab-1e30860223fc	ENSMUSG00000022181.16	C6	ENSMUST00000162350.2	j	Different
58f85b2e-6cf9-448d-851f-e0d6393940de	ENSMUSG00000022181.16	C6	ENSMUST00000162350.2	j	Different
bfbb4e8b-5c9f-4ef5-81a7-d5af484c459a	ENSMUSG00000022181.16	C6	ENSMUST00000162350.2	j	Different
6cefff68-a5f6-44c4-80cf-3d98e44c0676	ENSMUSG00000022181.16	C6	ENSMUST00000162350.2	j	Different
42098e0f-fac4-4795-86f5-b290d3ee994f	ENSMUSG00000022181.16	C6	ENSMUST00000162350.2	j	Different
d89fcde2-8465-4825-84a7-d15b19f949ec	ENSMUSG00000041841.8	Rpl37	ENSMUST00000045356.8	j	Different
ac2ffcff-d01f-45ba-9720-0b28994bc186	ENSMUSG00000022149.17	C9	ENSMUST00000022749.15	j	Different
bf5d3507-6496-479a-be7b-3c0f6c781a0e	ENSMUSG00000022149.17	C9	ENSMUST00000022749.15	j	Different
fd10fa97-c7cf-42a8-b6d9-bd17c0fe2f7e	ENSMUSG00000022149.17	C9	ENSMUST00000022749.15	j	Different
ef2ca410-5658-44de-bf9d-f8f19464da77	ENSMUSG00000022149.17	C9	ENSMUST00000022749.15	j	Different
ba00d9ed-a0a3-4b38-9ee1-9874b8ec0df7	ENSMUSG00000022149.17	C9	ENSMUST00000022749.15	j	Different
a10b8342-702a-47ea-9af9-0ddd4297940d	ENSMUSG00000022149.17	C9	ENSMUST00000022749.15	j	Different
6a90c9cd-8a11-4bbe-bb28-10167d9a5d42	ENSMUSG00000022149.17	C9	ENSMUST00000022749.15	j	Different
70cc210c-a7fc-48cc-b942-2d2f4f7b5c01	ENSMUSG00000054263.12	Lifr	ENSMUST00000067190.11	j	Different
fd114f22-92e8-4856-b3ad-6d791d80b5c2	ENSMUSG00000054263.12	Lifr	ENSMUST00000067190.11	j	Different
d9e5e226-4b4a-42fe-85d2-37115596892f	ENSMUSG00000072664.11	Ugt3a1	ENSMUST00000022861.8	j	Different
7baa1c5b-3313-4d59-bd8e-f7f83793950d	ENSMUSG00000072664.11	Ugt3a1	ENSMUST00000022861.8	j	Different
300ce994-626f-4f63-b8e9-244ee4c05d80	ENSMUSG00000072664.11	Ugt3a1	ENSMUST00000022861.8	j	Different
b78493a4-3575-4147-80d9-f774c64138ed	ENSMUSG00000049152.11	Ugt3a2	ENSMUST00000072403.6	j	Different
5fe67476-f091-4ce5-a2d0-2de63797c237	ENSMUSG00000049152.11	Ugt3a2	ENSMUST00000072403.6	j	Different
08c891ec-6820-4313-b1fa-9b3b013cc729	ENSMUSG00000049152.11	Ugt3a2	ENSMUST00000072403.6	j	Different
135fa8ba-8c18-4bb2-ab0d-ea0e886492b5	ENSMUSG00000005268.20	Prlr	ENSMUST00000137867.7	j	Different
ab3ade13-0665-45a7-8c2d-2b436fbfd5e2	ENSMUSG00000089678.8	Agxt2	ENSMUST00000110542.7	j	Different
a59a6dfe-c755-48f3-b5e1-218269fcd158	ENSMUSG00000089678.8	Agxt2	ENSMUST00000110542.7	j	Different
9c53b786-58f4-4c48-b400-a9d916b69dbc	ENSMUSG00000089678.8	Agxt2	ENSMUST00000110542.7	j	Different
ccec583b-4b68-45ae-af0c-b46153cbfa39	ENSMUSG00000089678.8	Agxt2	ENSMUST00000110542.7	j	Different
2153b1a5-1019-4df4-8d3e-39f6fd729e5c	ENSMUSG00000089678.8	Agxt2	ENSMUST00000110542.7	j	Different
f9cd7619-38d0-4805-afea-050334ab883a	ENSMUSG00000089678.8	Agxt2	ENSMUST00000110542.7	j	Different
2706546d-2340-4063-888f-47547bfca61d	ENSMUSG00000022244.7	Amacr	ENSMUST00000070877.6	j	Different
f7894470-7d1e-48a1-83a1-4a02d240be10	ENSMUSG00000022272.17	Myo10	ENSMUST00000110457.7	j	Different
f4504f9c-cf19-4ebb-bb74-4d5602e4f57a	ENSMUSG00000022270.16	Retreg1	ENSMUST00000022881.14	j	Different
dfb71f85-c882-4e1b-aa2d-f215f66efa92	ENSMUSG00000022270.16	Retreg1	ENSMUST00000022881.14	j	Different
d309c904-316c-4277-9a70-7810cdb08247	ENSMUSG00000022270.16	Retreg1	ENSMUST00000022881.14	j	Different
88f15690-a7bf-4cf9-830e-2e2c76319c06	ENSMUSG00000022235.15	Cmbl	ENSMUST00000070918.13	j	Different
a51cc4b3-20a3-415c-abf1-9d6f0da8a970	ENSMUSG00000022235.15	Cmbl	ENSMUST00000070918.13	j	Different
f35d2977-fb87-4889-abd4-02d15f984aaa	ENSMUSG00000022235.15	Cmbl	ENSMUST00000070918.13	j	Different
523392ce-a93d-48a4-9cff-20cdd85489c9	ENSMUSG00000022235.15	Cmbl	ENSMUST00000070918.13	j	Different
0fb6499c-f6eb-4378-b3eb-6b65701a7881	ENSMUSG00000022235.15	Cmbl	ENSMUST00000070918.13	j	Different
81e4d985-b74e-4838-952e-d845529d216b	ENSMUSG00000022235.15	Cmbl	ENSMUST00000070918.13	j	Different
10028ffb-e576-40e2-bb8f-7f61b9f5f020	ENSMUSG00000022235.15	Cmbl	ENSMUST00000070918.13	j	Different
7cd9915a-4d3e-4dd9-8058-c343e95b7626	ENSMUSG00000022261.6	Sdc2	ENSMUST00000022871.6	j	Different
91d2bf2d-75c6-40d5-8611-068bc04b8009	ENSMUSG00000039007.10	Cpq	ENSMUST00000228916.1	j	Different
9e64d1e9-b3a1-4e81-a693-40f9c3f3eb4e	ENSMUSG00000039007.10	Cpq	ENSMUST00000228916.1	j	Different
e4c3c1ce-56af-4ff6-879a-3d453515d499	ENSMUSG00000022255.16	Mtdh	ENSMUST00000022865.16	j	Different
4e0ef6ca-6d21-4b19-ae72-6965547accb3	ENSMUSG00000022325.14	Pop1	ENSMUST00000052290.13	j	Different
7dfb8a34-3203-4f1f-adea-640e1066d32f	ENSMUSG00000022338.8	Eny2	ENSMUST00000226355.1	j	Different
2a9b2c36-960f-4a40-bd7e-38c74d05576f	ENSMUSG00000022371.16	Col14a1	ENSMUST00000023053.11	j	Different
6669df58-869b-4a07-a590-967a71077ff0	ENSMUSG00000115463.1	Ndufb9	ENSMUST00000022980.4	j	Different
1e0ad124-e68b-446d-90e7-7b52841ec1af	ENSMUSG00000072501.5	Phf20l1	ENSMUST00000229576.1	j	Different
c28e5cab-fb71-41ba-9265-32efbe64dcfc	ENSMUSG00000047728.13	Ly6g2	ENSMUST00000229521.1	j	Different
8fae1553-1015-47a6-9941-e00b7d8801f1	ENSMUSG00000047728.13	Ly6g2	ENSMUST00000229521.1	j	Different
10b2f930-5e6b-4ad2-87ca-1f6f4b9c2327	ENSMUSG00000047728.13	Ly6g2	ENSMUST00000229521.1	j	Different
4080eb97-dff8-4964-9d9b-f7a462d66b3f	ENSMUSG00000047728.13	Ly6g2	ENSMUST00000229521.1	j	Different
e8e58dc7-9bc8-40ba-8a55-6aab60fdccde	ENSMUSG00000034429.15	Zfp707	ENSMUST00000109966.7	j	Different
26f9bfb9-a60a-4cfb-9272-39888741f8c4	ENSMUSG00000063704.13	Mapk15	ENSMUST00000089669.5	j	Different
c0a29a84-9399-4040-ad43-581262d48e12	ENSMUSG00000022551.8	Cyc1	ENSMUST00000023210.7	j	Different
92372bf4-1ecd-48b8-b10d-f4ae906fb84e	ENSMUSG00000022551.8	Cyc1	ENSMUST00000023210.7	j	Different
30024feb-bb8f-4646-ad53-f5d651fa1907	chr15:76343000	Cyc1	ENSMUST00000023210.7	m	Different
791efa86-26d4-4019-aedc-16ee9950ac9a	chr15:76368000	Hgh1	ENSMUST00000023213.7	m	Different
b0566290-13ba-49b8-8d0c-3462ae520a65	ENSMUSG00000022550.18	Adck5	ENSMUST00000162503.7	m	Different
8e7d0712-c84c-4733-ba12-85b2b6d60a93	ENSMUSG00000022546.5	Gpt	ENSMUST00000229679.1	j	Different
d4ea2390-79ed-4033-a6fb-ea56ab861adf	ENSMUSG00000068246.6	Apol9b	ENSMUST00000230742.1	j	Different
fb9eb6ba-2f09-490c-a292-2a0cf9e4f141	ENSMUSG00000068246.6	Apol9b	ENSMUST00000230742.1	j	Different
f36d361e-412e-4c97-91c4-27ec7cacb47e	ENSMUSG00000071711.12	Mpst	ENSMUST00000043865.7	j	Different
c051bf45-ff88-4325-96ca-5b4c45d1e6b6	ENSMUSG00000071711.12	Mpst	ENSMUST00000043865.7	j	Different
1a2ce3ae-8728-4e12-9dec-279a12910342	ENSMUSG00000033047.5	Eif3l	ENSMUST00000040518.5	j	Different
f9a05dc3-b34c-44f7-a8aa-ab0905c8890d	ENSMUSG00000033047.5	Eif3l	ENSMUST00000040518.5	m	Different
015dfa72-4dea-4fd2-b540-cd283bd65f83	ENSMUSG00000022427.4	Tomm22	ENSMUST00000023062.4	j	Different
18aefbe1-0897-4ece-b342-d0a857a4c0f9	ENSMUSG00000068114.7	Ccdc134	ENSMUST00000089174.5	j	Different
14bf2e91-d893-46ea-a77b-2d971634dfd5	ENSMUSG00000022452.16	Smdt1	ENSMUST00000023086.14	j	Different
cdd0e8d8-7f59-419b-a387-1f344619773d	ENSMUSG00000068086.6	Cyp2d9	ENSMUST00000089129.6	j	Different
88bd1430-9808-49c5-a798-79e20938aae5	chr15:82642000	Gm49431	ENSMUST00000231012.1	j	Different
85179fdc-d55d-4386-ad88-e401a55f0e52	chr15:82642000	Gm49431	ENSMUST00000231012.1	j	Different
da82283e-82fb-4838-a4c5-38228d9e19f4	chr15:82642000	Gm49431	ENSMUST00000231012.1	j	Different
1e734fd5-fa36-496f-8b57-3f95fc25766c	ENSMUSG00000041736.7	Tspo	ENSMUST00000047419.7	j	Different
1dca404f-abce-4c2c-b201-e67ab7f514dd	ENSMUSG00000041736.7	Tspo	ENSMUST00000047419.7	j	Different
8b084cf4-9709-48a8-b75c-2473c378dfe1	ENSMUSG00000016541.10	Atxn10	ENSMUST00000163242.2	j	Different
42cca6d4-f09c-4e43-b5c3-1ec9f90a2ce0	ENSMUSG00000022383.13	Ppara	ENSMUST00000109422.7	j	Different
1bc99dd4-8ac0-476d-9ff8-266a73be77da	ENSMUSG00000022383.13	Ppara	ENSMUST00000109422.7	j	Different
68a5f03e-9cb5-4876-9375-641fe16e4b17	ENSMUSG00000022383.13	Ppara	ENSMUST00000109422.7	j	Different
404cb416-6baa-49af-9c38-274d1c389d8c	ENSMUSG00000022383.13	Ppara	ENSMUST00000109422.7	j	Different
0abd9d97-c374-4d7b-8461-8475f9fd40c6	chr15:85772000	Ppara	ENSMUST00000109422.7	j	Different
1c7bae69-78c9-46db-8a15-148263bbda69	chr15:86194000			u	Different
1f42869a-3059-4e8c-b34d-83f131e05269	ENSMUSG00000051864.10	Tbc1d22a	ENSMUST00000063414.8	j	Different
1a30d111-b3c0-4e5a-8fef-136eca38c139	ENSMUSG00000035828.11	Pim3	ENSMUST00000042818.10	m	Different
d375e1b3-c1e5-4f71-839f-a7152e3be10e	ENSMUSG00000035828.11	Pim3	ENSMUST00000042818.10	m	Different
1380a9e9-9e64-4756-882e-04b9d0979b32	chr15:88862000	Pim3	ENSMUST00000042818.10	m	Different
40f89521-6ede-470e-a8fa-f13643a85c88	ENSMUSG00000015363.13	Trabd	ENSMUST00000081702.11	j	Different
720e0494-09e5-475f-aa91-b98d7dc22af9	ENSMUSG00000036561.9	Ppp6r2	ENSMUST00000238818.1	j	Different
b21e3919-8fdb-42be-8a1c-a51f87f5ae40	ENSMUSG00000008690.15	Ncaph2	ENSMUST00000088717.6	j	Different
f0475c05-d6bd-4ee0-aec4-a7a5b80cb584	chr15:97044000		ENSMUST00000023101.9	x	Different
70a7affe-75be-45f6-89f5-b733b9196aa4	chr15:98145000		ENSMUST00000143400.7	i	Different
1debea2c-24ea-4414-8245-1401d5357ccb	chr15:98533000		ENSMUST00000230542.1	x	Different
ecc4cdbc-55a1-46ea-9154-a489687ef540	chr15:98871000	5730414N17Rik	ENSMUST00000230130.1	o	Different
3bece988-9418-47d5-aab6-ccc82f85e564	chr15:98871000	5730414N17Rik	ENSMUST00000230130.1	o	Different
24ab525a-7065-454b-af81-2abc2e4edc4b	chr15:98871000	5730414N17Rik	ENSMUST00000230130.1	o	Different
e9b00b2d-266d-4bee-b9d0-a6c96eeb5546	ENSMUSG00000038009.7	Dnajc22	ENSMUST00000061295.6	j	Different
dbff811d-1b2c-4cd4-bb51-8a375ede5530	ENSMUSG00000023010.15	Tmbim6	ENSMUST00000161250.7	j	Different
e42fa217-e523-4397-8bdc-be4a9920cbdf	ENSMUSG00000037204.7	Atg101	ENSMUST00000048393.7	j	Different
15049ac9-6156-4ad1-80a0-8d5d169e9e06	ENSMUSG00000023043.7	Krt18	ENSMUST00000023803.7	m	Different
72f9ea8b-2f27-461f-b151-903a6336924a	ENSMUSG00000037003.16	Tns2	ENSMUST00000169627.8	j	Different
82de4978-5a99-48a9-8569-ed57a616e835	ENSMUSG00000046897.17	Zfp740	ENSMUST00000118729.7	j	Different
8cef7310-be69-4d44-8104-46be1c543f38	ENSMUSG00000056851.14	Pcbp2	ENSMUST00000077037.12	j	Different
af3ea4aa-4f44-4219-8469-3d73ab89c9ef	ENSMUSG00000056851.14	Pcbp2	ENSMUST00000077037.12	j	Different
d588bc2d-472e-4b9f-af9e-7a542153ba80	ENSMUSG00000056851.14	Pcbp2	ENSMUST00000077037.12	j	Different
dc4c4e1b-297a-4f9d-bb85-e1c9b069c6b5	ENSMUSG00000056851.14	Pcbp2	ENSMUST00000077037.12	j	Different
d6ce1b98-586c-4e45-8d12-122f85b769c7	ENSMUSG00000056851.14	Pcbp2	ENSMUST00000077037.12	j	Different
c4e9c73e-c794-4b78-8ac0-55cf16bee90c	ENSMUSG00000056851.14	Pcbp2	ENSMUST00000077037.12	j	Different
92871813-c66f-4d3e-bf72-f92dfab36eb7	ENSMUSG00000056851.14	Pcbp2	ENSMUST00000077037.12	j	Different
42ede795-b9c9-4007-afc6-9abd57ab14dc	ENSMUSG00000056851.14	Pcbp2	ENSMUST00000077037.12	j	Different
962b4b41-66da-4778-8bdb-1eb0a6f04b81	ENSMUSG00000023051.11	Tarbp2	ENSMUST00000023813.8	j	Different
fb15d763-7b48-4834-bf84-b48dd996db9e	ENSMUSG00000046434.16	Hnrnpa1	ENSMUST00000230489.1	j	Different
401c06a6-b299-45f3-918f-e87036fd227e	ENSMUSG00000055737.12	Ghr	ENSMUST00000069451.10	j	Different
46ee5a92-ba4c-4a8a-9828-4a0581974517	ENSMUSG00000055737.12	Ghr	ENSMUST00000069451.10	j	Different
ef68c441-bc40-4165-a6d2-5e272d9ef253	ENSMUSG00000055737.12	Ghr	ENSMUST00000069451.10	j	Different
838c1287-18e3-4881-9c36-b1cbd9c449aa	ENSMUSG00000055737.12	Ghr	ENSMUST00000069451.10	j	Different
055f256c-7ef2-450a-b0b3-2c9397b7c44f	ENSMUSG00000055737.12	Ghr	ENSMUST00000069451.10	j	Different
117a7a44-cb3b-4871-a48d-5048e90c623b	ENSMUSG00000055737.12	Ghr	ENSMUST00000069451.10	j	Different
14f50e93-d53c-43f6-8780-bfb16c47082f	ENSMUSG00000022184.8	Fbxo4	ENSMUST00000022791.8	j	Different
80d51163-b382-409c-b72f-8c3e293e9e87	chr15:10349000		ENSMUST00000157020.1	i	Different
10bb3e39-f5a9-4e49-a49c-51a56a40ffa1	chr15:10349000		ENSMUST00000157020.1	i	Different
5d82ad41-cd02-4ba2-b44e-863b851f3983	ENSMUSG00000022205.15	Sub1	ENSMUST00000022816.14	j	Different
235703c9-b996-4b3b-95f3-ce65d209f9fa	ENSMUSG00000022205.15	Sub1	ENSMUST00000022816.14	j	Different
df5baeac-cc6c-40ac-8cea-21b34e369546	ENSMUSG00000046034.8	Otulin	ENSMUST00000059662.7	j	Different
589ed30d-4b76-47f4-85ac-6f5ed5f280c7	ENSMUSG00000046034.8	Otulin	ENSMUST00000059662.7	j	Different
3c1ce862-042c-4030-86a7-fec7d1693946	ENSMUSG00000022234.15	Cct5	ENSMUST00000022842.15	m	Different
002a7dda-7008-4b20-a784-5a87299426e9	ENSMUSG00000058600.13	Rpl30	ENSMUST00000079735.11	j	Different
b46f6452-ef77-43d2-8e16-457462e7e866	ENSMUSG00000022323.11	Rida	ENSMUST00000022946.5	j	Different
31066201-b8c6-4dfc-8ee1-94935191521e	ENSMUSG00000022323.11	Rida	ENSMUST00000022946.5	j	Different
cd6b7ad0-d0f9-4e69-af06-e7f0e08be3c8	ENSMUSG00000022323.11	Rida	ENSMUST00000022946.5	j	Different
30cc408a-89ad-4fbf-bbf0-9402701185de	ENSMUSG00000022323.11	Rida	ENSMUST00000022946.5	j	Different
5b8f99bf-22ce-45e1-a768-674ff13f4a9b	ENSMUSG00000014313.15	Cox6c	ENSMUST00000156915.2	j	Different
c767f475-16e3-41cb-b832-abf2d60b64b1	ENSMUSG00000048307.8	Ankrd46	ENSMUST00000057486.8	j	Different
8fb4fa3f-0745-4ea8-ab90-8d6a61afd4f5	ENSMUSG00000048307.8	Ankrd46	ENSMUST00000057486.8	j	Different
8f121183-8e1d-4635-b7d2-d95603433026	ENSMUSG00000037487.7	Ubr5	ENSMUST00000110336.3	j	Different
b63aa612-16a5-426e-b94f-f7644552b1f0	chr15:39855000	Dpys	ENSMUST00000150196.2	m	Different
ab73e7a9-8566-4fb3-80f0-5376eb42b70e	ENSMUSG00000022336.3	Eif3e	ENSMUST00000022960.3	j	Different
bd7c2d35-bd5c-4c40-b073-73c7a54638ae	ENSMUSG00000022312.11	Eif3h	ENSMUST00000022925.9	j	Different
217fdeb7-44d9-4ac1-a179-5d9c656caebb	ENSMUSG00000022425.16	Enpp2	ENSMUST00000173516.7	j	Different
a29f200c-36c6-46ac-a73e-5e29d81ee4a7	ENSMUSG00000022425.16	Enpp2	ENSMUST00000173516.7	j	Different
2c9edfd9-48a5-4e5d-9f48-d617dd86f5f8	ENSMUSG00000037343.8	Taf2	ENSMUST00000041733.8	j	Different
c24504c9-fba7-4334-8032-587ef8b791d6	ENSMUSG00000022353.10	Mtss1	ENSMUST00000080371.7	j	Different
4499762d-437b-4132-92e6-d5ac05efa3dd	ENSMUSG00000013846.10	St3gal1	ENSMUST00000229213.1	j	Different
f3656234-d4d6-43e9-b10f-5703cb3d04c9	ENSMUSG00000022574.7	Naprt	ENSMUST00000023237.7	j	Different
9b01e59b-80ec-45d8-8e94-89ce07dbaa1d	ENSMUSG00000022574.7	Naprt	ENSMUST00000023237.7	j	Different
dc865b74-cf19-4a82-843f-869795f6b7c7	ENSMUSG00000055762.16	Eef1d	ENSMUST00000089681.11	j	Different
4284a879-d91d-4fd2-b376-f4bda6ebc5df	chr15:75938000		ENSMUST00000037260.7	x	Different
83d803c5-6c54-43cb-bbda-c37319f6a677	ENSMUSG00000022568.17	Scrib	ENSMUST00000002603.11	j	Different
d6959d36-32a6-4f1c-ae95-3d0540d78c1c	chr15:76343000		ENSMUST00000229710.1	x	Different
0f5441e7-0dc3-4016-8f55-dc33f03ea2bc	ENSMUSG00000022552.16	Sharpin	ENSMUST00000023211.15	m	Different
f683281d-d212-466c-9bac-47140a0b0997	ENSMUSG00000022552.16	Sharpin	ENSMUST00000023211.15	j	Different
a06800b3-1161-4749-a926-296fb6535336	ENSMUSG00000022555.12	Dgat1	ENSMUST00000023214.10	j	Different
c747c3d6-58bc-48e0-b7f4-95d6a5f33db7	ENSMUSG00000022559.8	Fbxl6	ENSMUST00000023219.8	m	Different
c5ffb23d-5f7d-41f7-aaa0-110703b29ed6	ENSMUSG00000063354.7	Slc39a4	ENSMUST00000230977.1	j	Different
796fb59f-f31e-4112-abbf-afc3e2fc4d58	ENSMUSG00000115987.1	Vps28	ENSMUST00000229019.1	j	Different
3dd9065e-df77-4b28-8bfa-aa750198b391	ENSMUSG00000053929.17	Cyhr1	ENSMUST00000081291.12	j	Different
02ec8617-2172-404d-a7b4-23940bc82803	ENSMUSG00000116284.1	Gm3787	ENSMUST00000229296.1	j	Different
e191969c-260f-4e5f-98e5-3584c5c149d6	ENSMUSG00000005354.16	Txn2	ENSMUST00000005487.11	j	Different
4e447f6d-22a2-41ca-b315-48b3097b43be	ENSMUSG00000016554.9	Eif3d	ENSMUST00000100484.5	j	Different
b0193d72-4d9e-4a0c-8752-9e5492c13282	chr15:78405000	Tst	ENSMUST00000058659.8	o	Different
8d425cc4-7b98-4da3-8d8e-14250c04f409	ENSMUSG00000016942.6	Tmprss6	ENSMUST00000017086.4	j	Different
1cd6e4c8-18ba-41b7-b0b8-b58a90333a87	ENSMUSG00000016942.6	Tmprss6	ENSMUST00000017086.4	j	Different
41bc99c5-f59d-42c6-8d89-1c1d78e15ae2	ENSMUSG00000016942.6	Tmprss6	ENSMUST00000017086.4	j	Different
7973023a-84a4-496c-8bb5-48878816acd9	ENSMUSG00000016942.6	Tmprss6	ENSMUST00000017086.4	j	Different
ca25907b-d719-4f61-9553-ff66b44ebdff	chr15:79016000	Gm17753	ENSMUST00000229708.1	j	Different
2de82e47-e929-4a51-a178-538819a004de	ENSMUSG00000042632.17	Pla2g6	ENSMUST00000174021.7	j	Different
9e2be1ba-cb42-491c-9262-bef35dcc5451	ENSMUSG00000042632.17	Pla2g6	ENSMUST00000174021.7	j	Different
0e965eb4-2628-4600-84ed-607ea425a1ac	ENSMUSG00000022404.8	Slc25a17	ENSMUST00000023040.8	j	Different
58ebd059-796d-415d-93cc-0384b48b430e	ENSMUSG00000022403.15	St13	ENSMUST00000172107.7	j	Different
567c526d-c55d-4046-b517-df3cb5a2f442	chr15:82345000		ENSMUST00000160994.7	i	Different
a7fe91bd-e3d4-4e6f-b8d9-dd4a21851425	ENSMUSG00000022450.6	Ndufa6	ENSMUST00000229537.1	j	Different
97ecdd0b-b569-4260-81aa-623b122e47bb	ENSMUSG00000022450.6	Ndufa6	ENSMUST00000229537.1	j	Different
eb4cd635-08fb-4ca0-ab39-cce7b0799866	ENSMUSG00000022450.6	Ndufa6	ENSMUST00000229537.1	j	Different
dde23b3c-fb1e-4db4-9301-96a1d6f9e568	ENSMUSG00000061740.8	Cyp2d22	ENSMUST00000023083.8	j	Different
96c56c4f-7af0-40f2-b00b-555c851ec9ea	ENSMUSG00000061740.8	Cyp2d22	ENSMUST00000023083.8	j	Different
67eeb8fa-9f01-40c0-a619-f3c4340415de	ENSMUSG00000061740.8	Cyp2d22	ENSMUST00000023083.8	j	Different
77ed604c-f584-4069-81d5-9d8cd019f5c7	ENSMUSG00000061740.8	Cyp2d22	ENSMUST00000023083.8	j	Different
6258dddb-3b64-412e-aa46-6b84b4e06c38	ENSMUSG00000022445.7	Cyp2d26	ENSMUST00000006094.5	m	Different
ba42815a-be8b-4325-95c5-8f9579607f8d	ENSMUSG00000022445.7	Cyp2d26	ENSMUST00000006094.5	m	Different
be8ea05e-ace3-47cb-9663-f0328d2c06d5	ENSMUSG00000022445.7	Cyp2d26	ENSMUST00000006094.5	m	Different
869c0756-7e29-4a72-b5a4-178b18d9ea69	ENSMUSG00000022445.7	Cyp2d26	ENSMUST00000006094.5	j	Different
604cb317-205e-4aac-9c2b-31f531c13d87	ENSMUSG00000022445.7	Cyp2d26	ENSMUST00000006094.5	j	Different
11a3c364-9314-43b6-91b5-4fe8f43efa44	ENSMUSG00000041852.15	Tcf20	ENSMUST00000109510.9	j	Different
2c296179-e9ac-4372-930a-523fc5cbbcf6	ENSMUSG00000041852.15	Tcf20	ENSMUST00000109510.9	j	Different
8d42772d-d031-4f36-a9a0-1dbed15c3656	chr15:86213000			u	Different
721b0b86-d5fb-43b3-bf81-168adeee60bf	ENSMUSG00000022387.17	Brd1	ENSMUST00000109381.8	j	Different
6f4f2d18-820b-4edd-8ddc-1e19608433fa	ENSMUSG00000035845.17	Alg12	ENSMUST00000162183.7	j	Different
87fdf353-726c-4729-913a-f90c257b9e3b	ENSMUSG00000036606.17	Plxnb2	ENSMUST00000109331.8	j	Different
f62f20be-616a-4565-a2b9-6e9702a552e4	ENSMUSG00000036606.17	Plxnb2	ENSMUST00000109331.8	j	Different
23d83367-7915-45f9-a137-421c7c23c004	ENSMUSG00000022615.7	Tymp	ENSMUST00000023285.4	j	Different
f3da5fe0-54c9-4d65-9fc1-855cac65b974	ENSMUSG00000022615.7	Tymp	ENSMUST00000023285.4	j	Different
46ba0b56-a894-4d5f-bf8c-fcae20876e34	ENSMUSG00000022615.7	Tymp	ENSMUST00000023285.4	j	Different
232fcf49-3ee1-4d74-abd0-c156372e2ac8	ENSMUSG00000022615.7	Tymp	ENSMUST00000023285.4	j	Different
e428a6c1-68cb-4d49-932e-2a16e95bf28b	ENSMUSG00000022615.7	Tymp	ENSMUST00000023285.4	j	Different
abd02aba-6f58-40e8-ba2f-08c064a04039	ENSMUSG00000022615.7	Tymp	ENSMUST00000023285.4	j	Different
01f8d4e6-275a-4d69-9230-74408dfd6a15	ENSMUSG00000022615.7	Tymp	ENSMUST00000023285.4	m	Different
1a685eee-7917-4d4e-a941-f45b5ed50dc0	ENSMUSG00000022617.15	Gm44502	ENSMUST00000052315.12	j	Different
a5765924-1f28-4c21-8e35-369d87dae91b	ENSMUSG00000022617.15	Gm44502	ENSMUST00000052315.12	j	Different
da5569ca-e7e2-45a0-8abc-e91a7b508fa2	ENSMUSG00000022617.15	Gm44502	ENSMUST00000052315.12	j	Different
47b9c110-b02d-47be-9007-f1d4fc8fd69e	ENSMUSG00000022629.17	Kif21a	ENSMUST00000100304.10	j	Different
13ab25d1-6ddb-4d6c-9bdc-f572cc1dd9e5	ENSMUSG00000022635.9	Zcrb1	ENSMUST00000076070.8	j	Different
46f03ac7-1f90-4d16-9201-782bb6340e67	ENSMUSG00000033228.8	Scaf11	ENSMUST00000047835.7	j	Different
206b5210-75f0-4e3f-b240-5dff5a8f68f9	ENSMUSG00000022464.14	Slc38a4	ENSMUST00000023101.9	j	Different
47a69dac-86fd-4b29-956b-4ad2d59b22ef	ENSMUSG00000022464.14	Slc38a4	ENSMUST00000023101.9	j	Different
e1549017-4114-40d5-83ab-63a1e8105d1e	ENSMUSG00000022464.14	Slc38a4	ENSMUST00000023101.9	j	Different
d5dc0392-c41e-4efb-936f-db39f7c9aba9-1	ENSMUSG00000022464.14	Slc38a4	ENSMUST00000023101.9	j	Different
651d8c2d-1e34-42c3-88c3-cf16d81f2a36	ENSMUSG00000022464.14	Slc38a4	ENSMUST00000023101.9	j	Different
76fca830-87f7-4a84-9e44-3d45e544514b	ENSMUSG00000022464.14	Slc38a4	ENSMUST00000023101.9	j	Different
95376db9-4302-42c9-a4eb-5d748ccfde64	ENSMUSG00000022464.14	Slc38a4	ENSMUST00000023101.9	j	Different
0dc5e776-a839-4d07-a49d-d55f403a235b	ENSMUSG00000022464.14	Slc38a4	ENSMUST00000023101.9	j	Different
d2d5b84a-e7ec-4445-b7e9-82310dc81e13	ENSMUSG00000022464.14	Slc38a4	ENSMUST00000023101.9	j	Different
f8fed9d6-eb87-4c32-9db8-8e55a2516970	ENSMUSG00000022464.14	Slc38a4	ENSMUST00000023101.9	j	Different
a9a0dfc1-9bb8-468a-8f3c-6494869f4648	ENSMUSG00000022464.14	Slc38a4	ENSMUST00000023101.9	j	Different
9f62f0fd-28de-4fd8-874c-cf1769bfc2b0	ENSMUSG00000022464.14	Slc38a4	ENSMUST00000023101.9	j	Different
6dcac38d-5e2b-44a3-896b-bfd11df775d2	ENSMUSG00000022464.14	Slc38a4	ENSMUST00000023101.9	j	Different
9e59f26f-8f64-40fb-a78b-b07c8fc76bc0	chr15:99889000			u	Different
c87c4c77-2e46-430e-837c-3a9b8d701aca	ENSMUSG00000023031.8	Cela1	ENSMUST00000023775.8	j	Different
7b7cc1d7-01a8-403c-a058-b8684f72ce2f	ENSMUSG00000023031.8	Cela1	ENSMUST00000023775.8	j	Different
de70be82-b5ac-49ec-8c5f-8f9bdb4aa29b	chr15:101143000		ENSMUST00000000542.13	x	Different
23062518-1ac2-44c5-a97e-30f78f0bb0aa	ENSMUSG00000023044.2	Csad	ENSMUST00000023805.2	j	Different
9499dcb7-5abf-4307-9d2c-0a322b80a2dc	ENSMUSG00000023044.2	Csad	ENSMUST00000023805.2	j	Different
af354f60-375d-40ef-aeaa-9f68e6ef2e93	ENSMUSG00000023044.2	Csad	ENSMUST00000023805.2	j	Different
2f009f9f-6032-4f1a-9bcf-5c038b94860b	ENSMUSG00000005982.14	Gm20695	ENSMUST00000176233.1	j	Different
dc451e52-b6f8-4c93-969a-5b6d4ccf6166	ENSMUSG00000004070.15	Hmox2	ENSMUST00000004172.14	j	Different
afea7684-a798-402d-b8ba-ef9519bf0a94	ENSMUSG00000022517.17	Mgrn1	ENSMUST00000070658.15	j	Different
6d8dc74b-5a94-4dc5-a5cd-1f260ba63cb9	ENSMUSG00000068663.14	Clec16a	ENSMUST00000115824.9	j	Different
c1063575-10a3-4b11-bea4-6b452381e29a	ENSMUSG00000009569.14	Mrtfb	ENSMUST00000009713.13	j	Different
7dbc8c32-6d87-4b3c-9b70-4ca98187c90b	ENSMUSG00000022681.15	Ntan1	ENSMUST00000023362.14	j	Different
a7fe52b5-0e98-4bd1-9ba8-a9d0e51b98b8	ENSMUSG00000063358.17	Mapk1	ENSMUST00000069107.13	j	Different
84cee543-7272-4a90-99d9-6c9977609f91	ENSMUSG00000022766.14	Serpind1	ENSMUST00000023450.14	j	Different
253e245d-bad1-4091-9080-9cfe4b841b22	ENSMUSG00000022766.14	Serpind1	ENSMUST00000023450.14	j	Different
53e54799-efa9-4012-afd0-a4b2aa3864da	ENSMUSG00000022750.18	Klhl22	ENSMUST00000120488.2	j	Different
fc32d631-8a5b-4f19-ba62-f2991878ccb8	ENSMUSG00000075704.16	Txnrd2	ENSMUST00000115606.7	j	Different
c39a41df-3cb4-4e79-a16d-a4760e997cdd	ENSMUSG00000075704.16	Txnrd2	ENSMUST00000115606.7	j	Different
313d4f2b-46cd-4252-be05-dfb94818fc75	ENSMUSG00000005262.13	Ufd1	ENSMUST00000115578.9	j	Different
42a31c35-e9e4-40e9-9cd8-08fbe250249e	ENSMUSG00000045983.16	Eif4g1	ENSMUST00000044783.13	j	Different
136edb50-ed01-4256-a93b-b6e82529b223	ENSMUSG00000045983.16	Eif4g1	ENSMUST00000044783.13	j	Different
c157af2c-2129-42d3-bd8c-dbb98b43aad5	ENSMUSG00000022868.6	Ahsg	ENSMUST00000023583.6	j	Different
214354fe-99b1-4e5f-a806-d9e8a6439a98	ENSMUSG00000022868.6	Ahsg	ENSMUST00000023583.6	j	Different
4317bed8-c4df-45be-bf26-56f4fed1d8eb	ENSMUSG00000022868.6	Ahsg	ENSMUST00000023583.6	j	Different
91ba99a3-2f4d-4349-99d9-a93034980a17	ENSMUSG00000022868.6	Ahsg	ENSMUST00000023583.6	j	Different
ac0b5838-3bac-4422-a222-b30cf85fa610	ENSMUSG00000022868.6	Ahsg	ENSMUST00000023583.6	j	Different
b9cbe0b6-52d8-4088-a374-7cc991ddd9db	ENSMUSG00000022868.6	Ahsg	ENSMUST00000023583.6	j	Different
ee8f4194-c2f0-437c-b8d9-45ed8394d227	ENSMUSG00000022868.6	Ahsg	ENSMUST00000023583.6	j	Different
f58a0854-e9e3-4e9d-8438-abfd3568e193	ENSMUSG00000022868.6	Ahsg	ENSMUST00000023583.6	j	Different
ccd242c9-9724-44dc-a7be-5f2845b9a2fa	ENSMUSG00000022868.6	Ahsg	ENSMUST00000023583.6	j	Different
b59e7c68-7c6b-41df-a12b-c619c4be28de	ENSMUSG00000022868.6	Ahsg	ENSMUST00000023583.6	j	Different
8f1d6b58-19ae-40c8-bbe1-c968039ea5a8	ENSMUSG00000022868.6	Ahsg	ENSMUST00000023583.6	j	Different
2ab4b198-2b11-4817-a1c3-8c6082779bcb	ENSMUSG00000022868.6	Ahsg	ENSMUST00000023583.6	m	Different
1a792f74-98ab-4258-ae76-99d91bf08e9e	ENSMUSG00000022868.6	Ahsg	ENSMUST00000023583.6	m	Different
0a4e01d1-8b4a-4d8c-8e3f-16b9147c5cff	ENSMUSG00000022868.6	Ahsg	ENSMUST00000023583.6	j	Different
05f1fd73-206c-492c-a295-23dbf0cca3f3	ENSMUSG00000022868.6	Ahsg	ENSMUST00000023583.6	j	Different
563b59a8-e655-4222-9819-2c3d5fd98cca	ENSMUSG00000022871.13	Fetub	ENSMUST00000232097.1	j	Different
9a29efd2-bd93-4a31-8a3f-54d66321c630	ENSMUSG00000022871.13	Fetub	ENSMUST00000232097.1	j	Different
80cb8748-b0a4-484e-8abc-dd6d7d3a0b62	ENSMUSG00000022871.13	Fetub	ENSMUST00000232097.1	j	Different
4dbc24e0-2fb0-446c-ace2-7c67bb23eeb5	ENSMUSG00000022871.13	Fetub	ENSMUST00000232097.1	j	Different
1bce61b4-da20-4c3e-88b5-c9eb7b983e6c	ENSMUSG00000022871.13	Fetub	ENSMUST00000232097.1	j	Different
84dfe1f8-6954-447c-8341-3cd7d9790934	ENSMUSG00000022877.9	Hrg	ENSMUST00000023590.8	j	Different
34d5119a-e2b6-42ea-b5cf-ae5eccbfcee7	ENSMUSG00000022877.9	Hrg	ENSMUST00000023590.8	j	Different
6d79cb1f-cb98-4470-b21b-8cc33845389e	ENSMUSG00000022875.18	Kng1	ENSMUST00000039492.13	j	Different
c8a24a92-b3fb-4419-8a4d-9b3f52c9273f	ENSMUSG00000022875.18	Kng1	ENSMUST00000039492.13	j	Different
4cad0a98-7baa-443b-a2e4-af2d9a46ec5f	ENSMUSG00000022875.18	Kng1	ENSMUST00000039492.13	j	Different
1609df9d-2188-4a1d-9ed2-e0c32696634c	ENSMUSG00000022875.18	Kng1	ENSMUST00000039492.13	j	Different
abcf7b0f-fb46-49e2-be67-da06e0696069	ENSMUSG00000022875.18	Kng1	ENSMUST00000039492.13	j	Different
ce6525d4-aeb9-4fb7-aa9e-8f31d385227e	ENSMUSG00000022875.18	Kng1	ENSMUST00000039492.13	j	Different
ef6df36c-fb87-4754-a32b-8ef14e1414da	ENSMUSG00000022875.18	Kng1	ENSMUST00000039492.13	j	Different
f699ae6a-b513-43d3-91b3-25250f4d95aa	ENSMUSG00000022875.18	Kng1	ENSMUST00000039492.13	j	Different
d8bc7fc3-68e9-4e9a-85c9-464bc184db35	ENSMUSG00000022875.18	Kng1	ENSMUST00000039492.13	j	Different
bef5a5e0-d7f2-4150-bdc2-0ee2f08cafd1	ENSMUSG00000022875.18	Kng1	ENSMUST00000039492.13	j	Different
aaf70914-148d-4060-b67e-6f415a692239	ENSMUSG00000022875.18	Kng1	ENSMUST00000039492.13	j	Different
1a5ebdf8-0612-4a0c-afd8-e61d76fe5948	ENSMUSG00000022875.18	Kng1	ENSMUST00000039492.13	j	Different
a016c1ef-6397-4810-88a0-a10c2bcd0712	ENSMUSG00000022875.18	Kng1	ENSMUST00000039492.13	j	Different
15dc67d4-fb17-4ec4-926d-86cc23618bd7	ENSMUSG00000022875.18	Kng1	ENSMUST00000039492.13	j	Different
157e5957-d442-4e27-8cc4-fcc00f3e23b2	ENSMUSG00000022875.18	Kng1	ENSMUST00000039492.13	j	Different
12f69a41-ae14-4f44-9766-3c1c03a1ccf3	ENSMUSG00000022875.18	Kng1	ENSMUST00000039492.13	j	Different
07039d8f-8783-438d-9381-c805785f681f	ENSMUSG00000022884.15	Eif4a2	ENSMUST00000123413.7	j	Different
9d8d2e43-d307-49c5-b4eb-d8ee96649546	ENSMUSG00000022884.15	Eif4a2	ENSMUST00000123413.7	j	Different
92281747-512b-4ef1-9dd3-7e5bfa13ae89	ENSMUSG00000068463.4	B630019A10Rik	ENSMUST00000232174.1	j	Different
11a8971b-9655-4adb-a060-c06de4106a25	ENSMUSG00000068463.4	B630019A10Rik	ENSMUST00000232174.1	j	Different
722947f9-3b85-4d5a-8740-a15c78a57b4f	chr16:23204000	B630019A10Rik	ENSMUST00000232062.1	o	Different
b9d41e18-14cc-49af-8393-ce91410ad33a	ENSMUSG00000038084.16	Opa1	ENSMUST00000038867.12	j	Different
95547b22-7725-4c0d-bcff-8852e421a12e	ENSMUSG00000038084.16	Opa1	ENSMUST00000038867.12	j	Different
563344c6-f263-4aa2-8aee-c5881556b62e	ENSMUSG00000022770.17	Dlg1	ENSMUST00000115201.7	j	Different
5e57ae33-5309-4fb9-aeae-0c2dc858f2f8	ENSMUSG00000022807.9	Osbpl11	ENSMUST00000039733.9	j	Different
bb802207-429f-4d40-8aa5-28d3ef665e04	ENSMUSG00000022906.15	Parp9	ENSMUST00000114878.7	j	Different
e5715fc2-c6f1-47df-928b-f803037f1e8d	ENSMUSG00000022906.15	Parp9	ENSMUST00000114878.7	j	Different
abfe404f-bff8-489a-9d6c-d4c1504d304c	ENSMUSG00000022906.15	Parp9	ENSMUST00000114878.7	j	Different
46ee9512-8091-4809-8554-c42066a52b09	ENSMUSG00000022905.12	Kpna1	ENSMUST00000004054.12	j	Different
b5e3aff2-da87-4d00-8292-0efffbab6689	ENSMUSG00000022837.14	Iqcb1	ENSMUST00000023535.3	j	Different
187643c6-0910-4ff4-af8f-a1a055813ed3	ENSMUSG00000022837.14	Iqcb1	ENSMUST00000023535.3	j	Different
710314af-f01a-48c5-9b14-30ce389004aa	ENSMUSG00000022821.13	Hgd	ENSMUST00000160847.1	j	Different
53bbf77c-f1de-4be5-98df-41ebaec81644	ENSMUSG00000022821.13	Hgd	ENSMUST00000160847.1	j	Different
76b70b67-2ee9-438e-9f2a-5597ac29cd63	ENSMUSG00000022821.13	Hgd	ENSMUST00000160847.1	j	Different
5f4243c2-b413-4f96-add8-13da5b242501	ENSMUSG00000022821.13	Hgd	ENSMUST00000160847.1	j	Different
a3b6df8e-4d47-49de-9cc0-4554b17ed630	ENSMUSG00000022821.13	Hgd	ENSMUST00000160847.1	j	Different
ab69611e-adf8-415e-abc6-1bdac0ca73a8	ENSMUSG00000022821.13	Hgd	ENSMUST00000160847.1	j	Different
e153c727-6f96-4112-b310-e824a2e53256	ENSMUSG00000022821.13	Hgd	ENSMUST00000160847.1	j	Different
ea33581f-4b85-4afa-9823-2dcea300a7df	ENSMUSG00000022821.13	Hgd	ENSMUST00000160847.1	j	Different
a60ea6f6-fdc0-489b-b8e6-d0f9a82ac422	ENSMUSG00000022821.13	Hgd	ENSMUST00000160847.1	j	Different
581fb15a-0157-48b4-9c9b-4177e9a41f19	ENSMUSG00000022821.13	Hgd	ENSMUST00000160847.1	j	Different
e1817051-d9f7-47ac-8aea-214490079067	ENSMUSG00000046516.10	Gm21987	ENSMUST00000119704.1	j	Different
c437fc63-d9fc-4ab2-89b5-81d8f46d7191	ENSMUSG00000022663.3	Atg3	ENSMUST00000023343.3	m	Different
69011080-3a80-4da0-a8d8-078802139e21	ENSMUSG00000022663.3	Atg3	ENSMUST00000023343.3	j	Different
52d3bbcc-7514-4b88-aa27-f4a672e975a2	ENSMUSG00000022663.3	Atg3	ENSMUST00000023343.3	j	Different
3bdc72f2-c8c3-479a-b6a0-9400f9bc3a37	ENSMUSG00000022663.3	Atg3	ENSMUST00000023343.3	j	Different
b292e973-1736-49b1-9795-b17a11a8fa5a	chr16:45945000	Gm15638	ENSMUST00000154775.1	j	Different
a55c919c-b9e8-49e4-8384-3baf96917e37	chr16:45945000	Gm15638	ENSMUST00000154775.1	j	Different
1f4d3f3c-1da4-4f2e-a041-684f0652d587	chr16:45945000	Gm15638	ENSMUST00000154775.1	j	Different
f9deb2fb-8011-4036-af9b-ea2413eb348b	ENSMUSG00000055447.19	Cd47	ENSMUST00000229640.1	j	Different
39d91e65-be4d-47d8-98a0-59b920f7505f	ENSMUSG00000055447.19	Cd47	ENSMUST00000229640.1	j	Different
5207c573-01b2-427d-914e-92174622ba5d	ENSMUSG00000022742.6	Cpox	ENSMUST00000060077.6	j	Different
ff9ac1ac-5f7f-4bdf-9c5e-cdf836056648	chr16:64852000	Cggbp1	ENSMUST00000067744.7	j	Different
f4a94b6b-4487-490a-a2df-01da96caddb5	chr16:65665000			u	Different
1e1bd556-444c-47bc-820b-cb7f12e2dca4	ENSMUSG00000022707.16	Gbe1	ENSMUST00000170464.2	j	Different
7e751d16-c332-4d21-9294-03f01acf2588	ENSMUSG00000053062.16	Jam2	ENSMUST00000114195.7	j	Different
7dd143e6-c3e7-44d6-8d4f-7c85c36331e4	ENSMUSG00000116810.1	Gm32624	ENSMUST00000231758.1	j	Different
191744be-fc98-40d3-8195-6c9fe433f21c	chr16:87612000			u	Different
46ca7ef3-c0d7-4e5f-897e-3700f99f3f57	ENSMUSG00000025612.5	Bach1	ENSMUST00000026703.5	j	Different
96cf1673-a371-4518-a1a9-cdc83edf549e	ENSMUSG00000022982.10	Sod1	ENSMUST00000023707.10	j	Different
995c12c9-c3ad-4851-a4b6-32755a687127	ENSMUSG00000022982.10	Sod1	ENSMUST00000023707.10	m	Different
32c2703b-3e38-458c-aa03-f0ddc0ea4863	ENSMUSG00000022982.10	Sod1	ENSMUST00000023707.10	j	Different
18a55872-2377-4929-bd23-2964217ff941	ENSMUSG00000022982.10	Sod1	ENSMUST00000023707.10	j	Different
6131eab0-cdf0-48f9-bf09-c091dbb45473	chr16:90284000		ENSMUST00000232371.1	x	Different
611ff7e2-f4d3-43f4-aed1-76bf98214031	ENSMUSG00000022946.10	Dop1b	ENSMUST00000045004.10	j	Different
bd977f97-de71-47db-96b2-b7742af5a4e6	chr16:94526000		ENSMUST00000023615.6	x	Different
df07fc5d-0609-4348-afb9-e3013884a09b	ENSMUSG00000000159.16	Igsf5	ENSMUST00000000163.12	j	Different
247d5408-235e-4552-8c52-c53ac1b3e07d	ENSMUSG00000000159.16	Igsf5	ENSMUST00000000163.12	j	Different
2f3493ea-0a2f-439f-b48b-e3ee7f394406	chr16:4284000	Adcy9	ENSMUST00000120080.7	o	Different
75ac527a-d81c-49ad-a98d-9a34d81a07ef	ENSMUSG00000014301.13	Pam16	ENSMUST00000014445.6	j	Different
53a56f54-0d5a-433b-bb0b-6d30f405359f	chr16:4762000	Cdip1	ENSMUST00000004173.11	o	Different
6810d639-7447-474e-b733-3a0d66a845f9	ENSMUSG00000008393.9	Carhsp1	ENSMUST00000008537.9	j	Different
574e938a-9542-42e1-a424-ffe5111046c4	ENSMUSG00000022498.16	Txndc11	ENSMUST00000038424.13	j	Different
a3240cd5-725f-44a6-b936-87ccc3b214c8	ENSMUSG00000022680.14	Pdxdc1	ENSMUST00000023361.11	j	Different
558bad97-9022-4151-bdd3-c9c3e156b62d	ENSMUSG00000022680.14	Pdxdc1	ENSMUST00000023361.11	j	Different
926ebfcc-3aa3-40ea-8ca2-e17e0b4ab440	chr16:14131000		ENSMUST00000090300.5	i	Different
ab09018e-9657-40e7-b5b6-989bf3729aee	chr16:15884000			u	Different
7831159c-0a78-41e8-97b3-9d08afa926d7	ENSMUSG00000041720.14	Pi4ka	ENSMUST00000232232.1	j	Different
e4edc624-2ce9-4db7-932b-e8b6c04f027f	ENSMUSG00000041720.14	Pi4ka	ENSMUST00000232232.1	j	Different
e492b07b-0d0c-42cf-8a8f-09b285cd35ca	ENSMUSG00000022760.17	Thap7	ENSMUST00000100125.11	j	Different
01d6a6cf-09e7-4898-9e3d-6bfbeccd8da0	ENSMUSG00000003526.12	Prodh	ENSMUST00000003620.12	j	Different
a694c439-c8c0-4454-922f-37d89cd31bdf	ENSMUSG00000013539.14	Tango2	ENSMUST00000115628.9	j	Different
0d4c6e94-f296-48f2-bed8-ed17c2e86aac	ENSMUSG00000013539.14	Tango2	ENSMUST00000115628.9	j	Different
149c0a0b-9a42-4607-9309-0562f3ce6dfb	ENSMUSG00000000326.13	Comt	ENSMUST00000000335.11	j	Different
929af095-8f9f-4bbd-bc4e-586cb46a3581	ENSMUSG00000000326.13	Comt	ENSMUST00000000335.11	j	Different
f0d99139-e25a-45dd-9080-aedbe8d92600	ENSMUSG00000000326.13	Comt	ENSMUST00000000335.11	j	Different
1dc93784-196e-4d57-8f83-8d5e8d1762f8	ENSMUSG00000022706.16	Mrpl40	ENSMUST00000023391.15	j	Different
c8af4224-bbb6-444d-a8d3-8521820edbba	ENSMUSG00000022843.17	Clcn2	ENSMUST00000131522.7	j	Different
1fbf965f-3197-470f-b8ba-e6958aa1a655	ENSMUSG00000022847.15	Thpo	ENSMUST00000115437.3	j	Different
a7e59849-29e0-42f9-9934-247484f96985	ENSMUSG00000022853.7	Ehhadh	ENSMUST00000023559.6	j	Different
dc091c07-0da8-4131-a68e-4da210a8aeea	ENSMUSG00000022853.7	Ehhadh	ENSMUST00000023559.6	j	Different
ab7f7931-9ee6-43e8-80b5-b2c02dbc012d	ENSMUSG00000022853.7	Ehhadh	ENSMUST00000023559.6	j	Different
5b3b5f0a-2a5e-4ab8-83a3-af60a48d96cf	ENSMUSG00000022853.7	Ehhadh	ENSMUST00000023559.6	j	Different
3f486756-6930-4717-af68-be819476e2d3	ENSMUSG00000022858.16	Tra2b	ENSMUST00000162413.8	j	Different
952902e6-04b1-492f-b3f5-1782e61680a1	ENSMUSG00000004462.7	Tbccd1	ENSMUST00000232345.1	j	Different
36734ec1-9a25-4993-811c-c3ec9acb93d4	ENSMUSG00000060459.14	Kng2	ENSMUST00000039338.12	j	Different
ba5d05cd-7ad5-4bc2-8a8e-ee859cbf7d5a	ENSMUSG00000115919.1	Gm31583	ENSMUST00000229403.1	j	Different
93495026-7f17-4428-98ac-54c3492bf3c4	ENSMUSG00000115919.1	Gm31583	ENSMUST00000229403.1	j	Different
43fa92bf-6068-404e-9787-4dd8b0b897d1	ENSMUSG00000115919.1	Gm31583	ENSMUST00000229403.1	j	Different
2254f593-ebdb-490b-a27b-edb4e12c7f06	chr16:24085000	Gm31583	ENSMUST00000229403.1	j	Different
339e1af2-4590-47f3-b8be-7f9619db17b8	ENSMUSG00000115852.2	AC169509.1	ENSMUST00000231672.1	j	Different
53f1cb93-a33b-413b-bca0-ce9dee97641f	chr16:24285000	AC169509.1	ENSMUST00000231672.1	j	Different
78655a94-6f7d-4326-ad00-225e75ec2139	chr16:24279000		ENSMUST00000231672.1	i	Different
ebde4765-0b7e-479b-9727-e72adcbe5f77	chr16:24392000		ENSMUST00000231352.1	x	Different
dee66dbf-9e91-4eb6-992d-adbc1311b7c7	chr16:24392000		ENSMUST00000231352.1	x	Different
cfa07e32-d76a-4060-a070-30ef6ebba616	chr16:24392000		ENSMUST00000231352.1	x	Different
d57c9984-60f4-4804-96aa-da36b64320d7	chr16:26714000	Gm20319	ENSMUST00000174385.7	j	Different
a888bb6e-5f9f-4bb3-a29d-f82b6d56c263	ENSMUSG00000022533.14	Atp13a3	ENSMUST00000100013.8	j	Different
2ee1a83f-a14b-4ded-9e27-a00c992c811d	ENSMUSG00000022844.8	Pdia5	ENSMUST00000023550.8	j	Different
9f412995-7268-4aca-87fb-55712518346f	ENSMUSG00000003955.8	Fam162a	ENSMUST00000004057.8	j	Different
f0549950-c62d-4ba3-9a7c-4cabc2fb5980	ENSMUSG00000003955.8	Fam162a	ENSMUST00000004057.8	j	Different
270b886a-74ca-45f8-9eaa-87848092d412	ENSMUSG00000022809.4	Nr1i2	ENSMUST00000023504.4	j	Different
58732a0a-6b14-44bc-858d-73d37bac1d71	ENSMUSG00000002846.9	Timmdc1	ENSMUST00000002925.5	j	Different
d5c6aa63-7eb3-4983-bc2f-895d35771cd4	ENSMUSG00000033149.17	Phldb2	ENSMUST00000134802.7	j	Different
c521a7ba-a188-42f5-80a6-74512818a550	ENSMUSG00000033149.17	Phldb2	ENSMUST00000134802.7	j	Different
baea9eda-6000-4fab-9358-7e4870aa48a6	chr16:45941000	Phldb2	ENSMUST00000134802.7	j	Different
17635cbe-cf85-4710-87a5-9a41d4522462	ENSMUSG00000022636.13	Alcam	ENSMUST00000023312.13	j	Different
2ff23654-bd3e-42c9-820a-db45379c56f5	ENSMUSG00000022757.19	Tfg	ENSMUST00000065515.13	j	Different
949d8c1f-b269-4a3b-ba91-f34103c948c2	ENSMUSG00000022751.9	Nit2	ENSMUST00000023432.9	j	Different
b20af070-b042-42ba-a272-26b6c2c6d1fe	ENSMUSG00000022751.9	Nit2	ENSMUST00000023432.9	j	Different
17a5f55b-4616-466c-9f1e-a8ed3d8034c6	ENSMUSG00000022751.9	Nit2	ENSMUST00000023432.9	j	Different
1fdd9f9a-0bf2-4cbf-9113-cab344a0ddfc	ENSMUSG00000022749.8	Tbc1d23	ENSMUST00000226586.1	j	Different
40505b8e-18c4-46ee-999b-ccbd193db05d	chr16:57391000		ENSMUST00000159816.7	x	Different
1b28751b-3ff5-47a2-9a6c-40a3b8808b9a	chr16:58669000		ENSMUST00000060077.6	x	Different
e4ca1ad3-43e6-46dd-a955-44978bd56fe8	ENSMUSG00000022911.11	Arl13b	ENSMUST00000089289.5	j	Different
fde02862-2064-43ed-8a63-391e2f4f9c64	ENSMUSG00000059920.9	4930453N24Rik	ENSMUST00000076991.6	j	Different
d8ec5b65-67c0-4e0d-ba88-b4dd2bc7b00c	chr16:77326000		ENSMUST00000183333.7	i	Different
ea8f6af6-d972-48ac-adca-8f67615acce5	ENSMUSG00000022889.7	Mrpl39	ENSMUST00000116584.1	j	Different
de190083-2625-43cd-8e5a-ccde4c312139	ENSMUSG00000022889.7	Mrpl39	ENSMUST00000116584.1	j	Different
3e5aa9b3-2100-47b3-9c35-c9f1727472ff	chr16:84734000	Mrpl39	ENSMUST00000116584.1	j	Different
1e4c8899-6c2b-4239-88c6-40363ca3a44a	chr16:84739000			u	Different
b73881a9-b27f-475e-bf2f-eca93aa4c8fe	ENSMUSG00000022890.13	Atp5j	ENSMUST00000114191.7	j	Different
327ad438-f19c-4cf5-9e26-1a7e0787611f	ENSMUSG00000022890.13	Atp5j	ENSMUST00000114191.7	j	Different
e87ce303-6aba-47b7-9759-e035de23c4be	ENSMUSG00000022890.13	Atp5j	ENSMUST00000114191.7	j	Different
c9f7e4ad-8392-4c6c-a734-c43ed3664463	ENSMUSG00000022890.13	Atp5j	ENSMUST00000114191.7	j	Different
ba922579-0046-45ad-b352-441741e3b95a	ENSMUSG00000022890.13	Atp5j	ENSMUST00000114191.7	j	Different
d62c9c83-6fd6-4cd1-8368-3afdcf26208c	ENSMUSG00000022890.13	Atp5j	ENSMUST00000114191.7	j	Different
efcd58eb-b138-46be-9301-d9fc692c99bb	ENSMUSG00000022890.13	Atp5j	ENSMUST00000114191.7	j	Different
047139ad-7fdd-4071-a26f-4160387d6aaa	ENSMUSG00000022890.13	Atp5j	ENSMUST00000114191.7	j	Different
d815a3a1-144e-426a-9b8a-5c45e372e0e0	ENSMUSG00000022890.13	Atp5j	ENSMUST00000114191.7	j	Different
99d438f8-dee7-4a18-ac84-75a0ee2f6196	ENSMUSG00000022890.13	Atp5j	ENSMUST00000114191.7	j	Different
62f138bd-ce03-4527-9aec-ef300dd8307a	ENSMUSG00000022890.13	Atp5j	ENSMUST00000114191.7	j	Different
4242eef9-123c-449c-bc0e-d56a832a68f6	ENSMUSG00000116993.1	Gm32461	ENSMUST00000231875.1	j	Different
89c26f6d-1a80-4c90-82c9-2728a733dce0	ENSMUSG00000116993.1	Gm32461	ENSMUST00000231875.1	j	Different
6c8f5e00-829d-4a67-bbdd-abdca3e1cba0	ENSMUSG00000116993.1	Gm32461	ENSMUST00000231875.1	j	Different
0ff9e105-03d3-4ae4-aeb8-614e525449cc	chr16:86770000	Gm32461	ENSMUST00000231875.1	j	Different
bc66e92c-287d-4ac3-80ed-96063b487cd8	chr16:91365000		ENSMUST00000023693.13	x	Different
9a6cce57-5eff-48d2-9c21-fd491740e4ca	ENSMUSG00000022956.11	Atp5o	ENSMUST00000023677.9	j	Different
b8362475-17c7-43e2-8f36-50ffa7e4330b	ENSMUSG00000058240.14	Cryzl1	ENSMUST00000073466.12	j	Different
eb6c20ee-286f-4e61-83c2-6533383930e1	ENSMUSG00000100277.8	1810053B23Rik	ENSMUST00000232511.1	j	Different
faebcda7-55d6-4cdd-ac2e-06d6e1bd60e9	chr16:93882000		ENSMUST00000142316.1	x	Different
73041cc2-7855-4b03-934d-ce366e703709	ENSMUSG00000022914.17	Brwd1	ENSMUST00000099502.8	j	Different
90dcb00e-c886-4a17-a10c-45ec1b275761	ENSMUSG00000045975.8	C2cd2	ENSMUST00000170757.2	j	Different
5c694298-2c8b-46aa-9f2e-d597283855f3	ENSMUSG00000045975.8	C2cd2	ENSMUST00000170757.2	j	Different
43f0399b-9024-495a-bf64-65757825bad3	ENSMUSG00000023800.15	Tiam2	ENSMUST00000072156.6	j	Different
3790e461-b89e-4238-9d1c-5ff1d977ae40	ENSMUSG00000023800.15	Tiam2	ENSMUST00000072156.6	j	Different
629373ff-b752-4e6e-a04c-d99356eae7d9	ENSMUSG00000034345.14	Gtf2h5	ENSMUST00000039487.9	m	Different
ee59b4f5-0c7d-4c0c-a0b7-0e4660cfefc5	ENSMUSG00000034377.10	Tulp4	ENSMUST00000149756.7	j	Different
bbaeae17-5d38-4515-a7e9-26a1c8c8d79e	ENSMUSG00000023861.17	Mpc1	ENSMUST00000142594.7	j	Different
5629319a-b384-4ad1-9089-91080ddd62a2	chr17:8283000	Mpc1	ENSMUST00000142594.7	j	Different
cd15a30a-2b96-452a-af7a-3bfbc3b4080a	ENSMUSG00000059481.5	Plg	ENSMUST00000014578.6	j	Different
63317e99-0acd-488c-9334-a14729d4f418	ENSMUSG00000059481.5	Plg	ENSMUST00000014578.6	j	Different
4d575406-cd52-42b9-8b7f-9c0140d2cb33	ENSMUSG00000059481.5	Plg	ENSMUST00000014578.6	j	Different
109063ac-5de9-450b-9332-afb49470ac5f	ENSMUSG00000068039.13	Tcp1	ENSMUST00000151287.7	j	Different
47682bc9-9031-4588-b0b9-fb46b6b2ac13	ENSMUSG00000068039.13	Tcp1	ENSMUST00000151287.7	j	Different
2c8110f4-af15-41db-9f2e-5600f667298f	ENSMUSG00000006818.5	Sod2	ENSMUST00000232726.1	j	Different
c6d8958e-e24b-4552-9a91-313d3878ee2c	ENSMUSG00000116895.1	Gm3435	ENSMUST00000097395.4	j	Different
78df4664-7a7a-4f0e-bcf3-4a65eb54d289	ENSMUSG00000014767.17	Tbp	ENSMUST00000117593.7	j	Different
8d27a36d-b192-4302-b888-acf819a7ecf8	ENSMUSG00000023852.14	Chd1	ENSMUST00000024627.13	j	Different
adc281bb-8858-452b-a6d3-8811817e2dc6	ENSMUSG00000057409.7	Zfp53	ENSMUST00000233158.1	j	Different
5099935b-0aea-4d3e-80d8-0cd0faaca24d	ENSMUSG00000035868.9	Zfp983	ENSMUST00000232827.1	j	Different
c7ea901e-e9d1-4921-a593-0adf84ee3858	ENSMUSG00000035868.9	Zfp983	ENSMUST00000232827.1	j	Different
290afa78-701e-4d23-aae9-a99165b97aaa	ENSMUSG00000071266.13	Zfp946	ENSMUST00000088763.12	j	Different
6cfe0a5d-dd0c-40db-8686-2922dabebb90	ENSMUSG00000023904.10	Hcfc1r1	ENSMUST00000180140.7	j	Different
d7c2cc57-362c-4b1c-ad61-b08abea2f51b	chr17:23673000	Hcfc1r1	ENSMUST00000180140.7	j	Different
e193d10f-3066-48ad-9063-802cfc724383	ENSMUSG00000041130.10	Zfp598	ENSMUST00000234956.1	m	Different
bb434e8c-160b-4828-877f-960ec6b638c0	ENSMUSG00000075705.12	Msrb1	ENSMUST00000115262.7	j	Different
e6288245-3561-42e7-94d5-afcc22bc5206	ENSMUSG00000075705.12	Msrb1	ENSMUST00000115262.7	j	Different
85611215-539d-487f-ba88-92051c008ad6	ENSMUSG00000075705.12	Msrb1	ENSMUST00000115262.7	j	Different
6927db8f-803b-4d1d-8481-231f7e727e76	ENSMUSG00000024155.8	Meiob	ENSMUST00000024972.6	j	Different
5067912e-898c-4320-b2f7-c351d07b30c8	chr17:24877000	Igfals	ENSMUST00000050714.7	m	Different
7300b68e-618e-4d02-84b9-a6c8613c2dac	ENSMUSG00000038880.13	Mrps34	ENSMUST00000154236.1	j	Different
022e051a-80d7-485e-a68a-c4165d32addf	ENSMUSG00000024169.16	Ift140	ENSMUST00000024983.11	j	Different
fdf3ba3c-7a55-4b54-81ae-07225bc3c42b	ENSMUSG00000015127.14	Unkl	ENSMUST00000160896.7	j	Different
80e5d474-7e9d-4f50-8f93-c9fa7335a1ac	ENSMUSG00000015126.9	Tsr3	ENSMUST00000063574.6	j	Different
8fa37dfe-f43e-4bc1-9f93-649222b2c35b	ENSMUSG00000002279.19	Lmf1	ENSMUST00000063344.14	j	Different
93b157a5-5a24-4d88-a04a-44d747300c9a	ENSMUSG00000002280.11	Ciao3	ENSMUST00000002350.10	m	Different
[truncated: 12,944 more rows]

## Sheet: Muscle_Isoforms
Transcript_id	Gene_id	Gene_name	Reference_gene_id	Gffcompare_class_code	Compare_to_reference
9e8de18f-3801-4247-821d-4080a123c71f	ENSMUSG00000104217.1	Lypla1	ENSMUST00000134384.7	j	Different
8e3def8b-77c9-4680-9f39-e443d9694043	ENSMUSG00000033793.12	Atp6v1h	ENSMUST00000044369.12	j	Different
40f46894-7e99-4fda-af7e-1b1a21847b7f	ENSMUSG00000033793.12	Atp6v1h	ENSMUST00000044369.12	j	Different
210574d3-7cb1-4106-a2cd-671f8abd3782	ENSMUSG00000033793.12	Atp6v1h	ENSMUST00000044369.12	j	Different
26ede20c-4e2d-4295-8725-f80ede7bdbaf	ENSMUSG00000025925.14	Terf1	ENSMUST00000188371.6	j	Different
f720fd63-145c-4306-8cef-8c6780726f20	ENSMUSG00000025777.8	Gdap1	ENSMUST00000026879.7	j	Different
87befd3c-e607-4c4b-a40c-562e13a5a338	chr1:23257000			u	Different
987fed52-3dbc-4f81-a5bb-5f8831306945	ENSMUSG00000102070.1		ENSMUST00000188231.1	x	Different
e5887591-ab0f-483a-ab74-fe3224674713	ENSMUSG00000073725.8	Lmbrd1	ENSMUST00000095062.9	j	Different
5e32cece-d47b-4a85-9414-689532996b9a	ENSMUSG00000026131.20	Dst	ENSMUST00000183034.4	j	Different
86870579-28f8-44fe-bb36-6b1af532c7f0	ENSMUSG00000026131.20	Dst	ENSMUST00000183034.4	j	Different
8d6f86f8-b57e-4ae8-a2ad-8be93739e2b7	ENSMUSG00000026126.15	Ptpn18	ENSMUST00000027302.13	j	Different
6d63eaa0-fd5c-4ba5-b820-4281ff85b07f	chr1:36691000	Cox5b	ENSMUST00000193210.5	m	Different
f862528f-233f-42e7-abd5-316a072d2200	ENSMUSG00000026078.10	Pdcl3	ENSMUST00000027247.10	m	Different
db259f62-753d-46d2-8c75-bf230c19904d	ENSMUSG00000026078.10	Pdcl3	ENSMUST00000027247.10	j	Different
13747996-d1b3-4f50-9a71-b349a4b23670	ENSMUSG00000026074.15	Map4k4	ENSMUST00000195860.5	j	Different
509e1b56-09cf-45ee-bfb4-65024a87583e	ENSMUSG00000079588.3	Tmem182	ENSMUST00000114765.3	j	Different
38767f1c-57d7-4e54-8b07-3496fe62cf34	ENSMUSG00000079588.3	Tmem182	ENSMUST00000114765.3	j	Different
c3c7c45e-3b17-4448-846f-4da79e0181a5	ENSMUSG00000041684.11	Bivm	ENSMUST00000035991.7	j	Different
f57a4dd9-6a77-49a1-a86c-b3989da2097a	ENSMUSG00000041426.12	Hibch	ENSMUST00000044478.6	j	Different
a1c1ce16-da00-4cca-920b-5e4b217f2739	ENSMUSG00000026096.14	Osgepl1	ENSMUST00000135614.7	j	Different
f2d91680-9d56-4fd0-8b66-088ffbc9fcc8	ENSMUSG00000073676.4	Hspe1	ENSMUST00000075242.6	j	Different
ce2aefa4-ee44-43f9-a34d-6b6462eaef6b	ENSMUSG00000025971.6	Maip1	ENSMUST00000027114.5	j	Different
36946139-c01c-4df1-9190-cac22034aaeb	ENSMUSG00000026032.8	Ndufb3	ENSMUST00000027193.8	j	Different
25b8652d-b208-4a08-bf4a-5c9458bc524c	chr1:58586000	Ndufb3	ENSMUST00000027193.8	j	Different
d3ab44b6-c50e-4f80-a1d8-f6fa8dc40b8b	ENSMUSG00000026027.13	Stradb	ENSMUST00000153990.7	j	Different
625e9496-b0cd-40c4-ba83-ed5f239a55c0	chr1:59482000	Fzd7	ENSMUST00000114246.3	o	Different
67a71275-9f91-491c-a9d3-835d6d313fc6	ENSMUSG00000085965.1	2310016D23Rik	ENSMUST00000130082.1	j	Different
86f93e8d-a79d-4f6c-a770-1f6b424ee91a	ENSMUSG00000025967.16	Eef1b2	ENSMUST00000129339.7	j	Different
e1bdb98c-0c5d-46b9-906a-94419f76ed2c	chr1:66863000		ENSMUST00000027153.5	x	Different
3674c01c-f9c8-435d-9dad-e458a9a187b8	chr1:72951000			u	Different
bcd26256-e273-403c-aa88-b53f0d894e8c	ENSMUSG00000026176.13	Ctdsp1	ENSMUST00000027367.13	j	Different
96a63f6d-6499-496e-bcd7-f7545fab13bb	ENSMUSG00000026176.13	Ctdsp1	ENSMUST00000027367.13	j	Different
9a62f152-daf0-4a04-a987-a6a5e38be5dd	ENSMUSG00000026173.15	Plcd4	ENSMUST00000141412.7	j	Different
a9573f24-7133-4c51-94d6-a3cf2373f1ff	ENSMUSG00000026170.6	Cyp27a1	ENSMUST00000027356.6	m	Different
a0a6b603-9e7b-441a-90f0-057de73ad6ac	ENSMUSG00000026170.6	Cyp27a1	ENSMUST00000027356.6	m	Different
afc7b598-0f3c-49b8-8b52-4a28a08292f6	ENSMUSG00000026170.6	Cyp27a1	ENSMUST00000027356.6	j	Different
7684ee21-d419-4eae-9c3e-5e490958341a	chr1:75141000		ENSMUST00000190679.6	x	Different
12e99a83-dd16-45d3-9649-0d2383de6a20	ENSMUSG00000026203.16	Dnajb2	ENSMUST00000188290.6	j	Different
f55058ba-6af2-439c-a9a6-abc2d0efb7bb	ENSMUSG00000026203.16	Dnajb2	ENSMUST00000188290.6	j	Different
68c639be-10cf-47c3-96df-2617a0c2f7f0	ENSMUSG00000026208.9	Des	ENSMUST00000027409.9	j	Different
b5b5ac8c-35f7-4936-a11e-dc28b43563ee	ENSMUSG00000026208.9	Des	ENSMUST00000027409.9	j	Different
c1659a24-c1f8-4fd3-b59c-38ea7a4c5d11	ENSMUSG00000026208.9	Des	ENSMUST00000027409.9	j	Different
4921094c-d209-4d90-9c44-02c97b18fb48	ENSMUSG00000026208.9	Des	ENSMUST00000027409.9	m	Different
448df25c-f045-4d85-a9c9-5f3fef530172	ENSMUSG00000026208.9	Des	ENSMUST00000027409.9	j	Different
f5214118-0875-482b-b1c7-535959c275fc	ENSMUSG00000026207.16	Speg	ENSMUST00000087122.11	j	Different
c141c39b-c84e-45b4-b068-81258198919c	ENSMUSG00000026207.16	Speg	ENSMUST00000087122.11	m	Different
edec7870-13d9-491d-9722-dcb2057324c3	ENSMUSG00000026207.16	Speg	ENSMUST00000087122.11	m	Different
b81b07e8-e6d5-4e71-9f38-1c5ad76ec34c	ENSMUSG00000033021.16	Gmppa	ENSMUST00000113584.7	m	Different
67ba6a0b-738d-418e-844f-8b7884ea6074	ENSMUSG00000026248.9	Mrpl44	ENSMUST00000027464.8	j	Different
225c6270-4c5a-4735-9e4d-62083ac198ad	ENSMUSG00000026150.14	Mff	ENSMUST00000162003.7	j	Different
4efa5102-3663-4e92-adb9-0409fa9f6d3e	ENSMUSG00000026150.14	Mff	ENSMUST00000162003.7	j	Different
748967b5-d70a-4f60-980a-0223902a28f7	ENSMUSG00000026150.14	Mff	ENSMUST00000162003.7	j	Different
e2b5a605-75ea-49c2-bf3c-5dedf40175eb	ENSMUSG00000026150.14	Mff	ENSMUST00000162003.7	j	Different
80773431-d2a8-4e68-b1e0-89d87971fdd3	ENSMUSG00000026150.14	Mff	ENSMUST00000162003.7	j	Different
6a3c0ef5-0e5d-4d22-a7a5-1f6967273bf7	ENSMUSG00000026150.14	Mff	ENSMUST00000162003.7	j	Different
316c8c8e-3475-4d53-b756-cb60afdae43a	ENSMUSG00000026150.14	Mff	ENSMUST00000162003.7	j	Different
150349c6-43f1-4b9e-b29c-83aa18a34bf3	ENSMUSG00000026150.14	Mff	ENSMUST00000162003.7	j	Different
143d7649-56b8-4476-bc15-3a40359aa7e1	ENSMUSG00000026150.14	Mff	ENSMUST00000162003.7	j	Different
079d878d-eb56-4c91-88c2-e8bc61fab575	ENSMUSG00000026150.14	Mff	ENSMUST00000162003.7	j	Different
563727c1-a146-424c-b799-24cc37dbad1f	ENSMUSG00000026159.13	Agfg1	ENSMUST00000190046.6	j	Different
256494d5-187f-40f3-996c-c113ab7a2657	ENSMUSG00000036707.16	Cab39	ENSMUST00000097666.3	j	Different
874f0e17-d5a2-4ae6-95ca-976b79d5f875	ENSMUSG00000026254.17	Eif4e2	ENSMUST00000113235.7	j	Different
b5c229d0-415d-4b86-b3d1-f86aa730e042	ENSMUSG00000048000.15	Gigyf2	ENSMUST00000027475.14	j	Different
453cdcee-11ef-4e3c-97bb-cb5b141de88f	ENSMUSG00000055013.16	Agap1	ENSMUST00000027521.14	j	Different
f3350abc-2f75-4edf-8d9c-a26d6b145fca	ENSMUSG00000026305.15	Lrrfip1	ENSMUST00000189617.2	j	Different
ec45b34a-cd3d-4af2-bf22-8ba151c9646b	ENSMUSG00000026305.15	Lrrfip1	ENSMUST00000189617.2	j	Different
815264b4-448a-4506-8f11-fb23d0f36ac7	ENSMUSG00000026305.15	Lrrfip1	ENSMUST00000189617.2	j	Different
1ffaac5f-5e36-405e-a7d7-c242a4e72f1c	ENSMUSG00000026305.15	Lrrfip1	ENSMUST00000189617.2	j	Different
359e2d97-734e-4044-a448-cec7aeee4b23	chr1:91115000	Lrrfip1	ENSMUST00000097649.9	o	Different
4732254e-03bd-4a07-b7f4-b449b44fea12	ENSMUSG00000034343.14	Ube2f	ENSMUST00000171112.7	j	Different
10c8cf6c-83e4-45b5-b67d-f39a1baf2fe9	chr1:92348000			u	Different
6703f039-257c-4c42-8eb7-8ce8c09769cb	ENSMUSG00000026269.14	Rnpepl1	ENSMUST00000027487.14	m	Different
07886969-10c0-44c3-89bd-0317b26fd3ae	ENSMUSG00000026269.14	Rnpepl1	ENSMUST00000027487.14	m	Different
85fce889-8231-4caf-9408-3b8a87662a03	ENSMUSG00000026280.17	Atg4b	ENSMUST00000027502.15	m	Different
926681d7-1327-4529-aada-206727098038	ENSMUSG00000064302.13	Clasp1	ENSMUST00000190571.6	j	Different
e8df9c5f-cb94-41f2-9291-7d3498b37e05	ENSMUSG00000026387.15	Sctr	ENSMUST00000072886.10	j	Different
becbd1e3-ffb5-4244-91ea-e1cb81fc1aff	ENSMUSG00000026342.10	Slc35f5	ENSMUST00000027580.10	j	Different
7e90da87-f437-4fe1-85f1-ca200ccadb88	ENSMUSG00000026349.14	Ccnt2	ENSMUST00000112570.1	j	Different
fa7f09d9-ca2f-4b84-ba11-25f88810db68	ENSMUSG00000056211.13	R3hdm1	ENSMUST00000036288.10	j	Different
[truncated: 16,897 more rows]

## Sheet: W_Adipose_Isoforms
Transcript_id	Gene_id	Gene_name	Reference_gene_id	Gffcompare_class_code	Compare_to_reference
[truncated: 20,638 more rows]

[truncated: 5 more sheets: B_Adipose_Isoforms, Lung_Isoforms, Heart_Isoforms, Spleen_Isoforms, Kidney_Isoforms]
