# Supplementary material for: Unveiling Tissue‐Specific RNA Landscapes in Mouse Organs During Fasting and Feeding Using Nanopore Direct RNA Sequencing
Source: Adv Sci (Weinh). 2024 Dec 16;12(5):2408054. doi: 10.1002/advs.202408054 (PMC11792027; doi:10.1002/advs.202408054)
Supplement: Supplementary file 2 — Supplemental Tables [file ADVS-12-2408054-s001.zip › Table S2_Tissue_Specific_Transcripts.xlsx]

## Sheet: Liver_Specific
transcript_id	Expression	gene_id	gene_name
d8983e91-3183-4d53-9e4b-2eff628f720e	Dominant	ENSMUSG00000000142.15	Axin2
ENSMUST00000105932.1	Dominant	ENSMUSG00000000215.11	Ins2
ENSMUST00000102692.9	Dominant	ENSMUSG00000000301.16	Pemt
85a05821-9251-4891-89cd-2085d8a0ba6e	Dominant	ENSMUSG00000000739.14	Sult5a1
c1d8bf45-3b07-4d86-968e-e7107b92dd70	Dominant	ENSMUSG00000001435.15	Col18a1
4d1f2f15-bfeb-4451-8b98-cc511d1e3671	Dominant	ENSMUSG00000001670.13	Tat
41a9c510-d2a5-48f5-8712-d59eed14ff87	Dominant	ENSMUSG00000002222.14	Rmnd5a
ENSMUST00000101497.3	Dominant	ENSMUSG00000002413.15	Braf
ENSMUST00000002502.11	Dominant	ENSMUSG00000002428.12	Hltf
8c39a16c-8ebc-49fb-8924-eba6d3e1fed2	Dominant	ENSMUSG00000002625.10	Akap8l
bca1bc30-8124-4ad6-9c25-9a3d352be85b	Dominant	ENSMUSG00000002985.16	Apoe
ENSMUST00000142352.8	Dominant	ENSMUSG00000002992.17	Apoc2
ENSMUST00000003137.14	Dominant	ENSMUSG00000003053.17	Cyp2c29
85ca4e32-2271-4733-a705-e4da2326eca2	Dominant	ENSMUSG00000003119.14	Cdk12
9cde57b2-fbdb-48a5-9a23-6f6baf3f1fc4	Dominant	ENSMUSG00000003228.9	Grk5
ENSMUST00000026012.7	Dominant	ENSMUSG00000003555.8	Cyp17a1
b3251bf1-af79-4542-8c51-c6e4299c40e6	Dominant	ENSMUSG00000003585.13	Sec14l2
101c8232-ab33-45f7-b85a-f38ef13128e0	Dominant	ENSMUSG00000003778.14	Brd8
ENSMUST00000004136.9	Dominant	ENSMUSG00000004038.9	Gstm3
ENSMUST00000143252.1	Dominant	ENSMUSG00000004105.8	Angptl2
ENSMUST00000114128.7	Dominant	ENSMUSG00000004221.16	Ikbkg
7ea94ddb-e829-4957-8137-5ea71f391434	Dominant	ENSMUSG00000004565.15	Pnpla6
2e392dd3-8f98-43bd-a946-58f25ce68e7c	Dominant	ENSMUSG00000004730.15	Adgre1
6d5eb595-ab86-45af-8977-8b6e41788db6	Dominant	ENSMUSG00000005089.15	Slc1a2
135fa8ba-8c18-4bb2-ab0d-ea0e886492b5	Dominant	ENSMUSG00000005268.20	Prlr
bb016b43-e61b-45bc-b2fe-bfb9bdcc5cd6	Dominant	ENSMUSG00000005371.15	Fbxo11
ENSMUST00000005820.10	Dominant	ENSMUSG00000005677.14	Nr1i3
ENSMUST00000111321.7	Dominant	ENSMUSG00000005681.12	Apoa2
1464611f-0939-4b92-b294-02d1b8b7c6f6	Dominant	ENSMUSG00000005682.9	Pan2
2b4bee0e-7f75-4538-bab1-edab0ad45a58	Dominant	ENSMUSG00000005882.18	Uqcc1
ENSMUST00000162367.7	Dominant	ENSMUSG00000006014.16	Prg4
6774bb3d-0f8c-48c1-b8c3-8ec0b4e54a35	Dominant	ENSMUSG00000006127.9	Inpp5k
ENSMUST00000006380.4	Dominant	ENSMUSG00000006218.4	Fam131c
9ec94534-b78f-4ad9-868e-78b62a8849cb	Dominant	ENSMUSG00000006522.17	Itih3
ef738df0-1251-4425-83ef-79e25f151be2	Dominant	ENSMUSG00000006527.16	Sfmbt1
f0cbba84-33ab-4ddd-a3d8-c1d59c21be9e	Dominant	ENSMUSG00000006529.16	Itih1
999500c7-6aed-4426-98a8-024638c9d9c1	Dominant	ENSMUSG00000006711.15	D130043K22Rik
1ccce2a1-563f-490d-81af-f30bd8df9843	Dominant	ENSMUSG00000006717.7	Acot13
ENSMUST00000007738.10	Dominant	ENSMUSG00000007594.10	Hapln4
ENSMUST00000007799.12	Dominant	ENSMUSG00000007655.16	Cav1
ENSMUST00000238807.1	Dominant	ENSMUSG00000008153.12	Clstn3
8414cf1d-d0ab-4592-98b5-4731c1a3a17d	Dominant	ENSMUSG00000009566.12	Fpgs
c1063575-10a3-4b11-bea4-6b452381e29a	Dominant	ENSMUSG00000009569.14	Mrtfb
b150fe01-3abf-4f50-b812-174496ae7271	Dominant	ENSMUSG00000009614.16	Sardh
ENSMUST00000009790.13	Dominant	ENSMUSG00000009646.13	Pla2g12b
ENSMUST00000009798.4	Dominant	ENSMUSG00000009654.4	Oit3
84c6a068-0cb9-4a9f-a3a3-52f1d2a824d4	Dominant	ENSMUSG00000010051.15	Hyal1
6a0be923-af61-44b4-8f12-b449338e42ab	Dominant	ENSMUSG00000010097.15	Nxf1
ec47be44-e3ac-468f-a544-ed36bec45985	Dominant	ENSMUSG00000010453.12	Kansl3
ENSMUST00000176074.8	Dominant	ENSMUSG00000010601.14	Apol7a
ENSMUST00000130711.7	Dominant	ENSMUSG00000010609.15	Psen2
ENSMUST00000177053.7	Dominant	ENSMUSG00000011832.15	Evi5l
ENSMUST00000145776.7	Dominant	ENSMUSG00000014418.16	Hps5
ENSMUST00000014686.2	Dominant	ENSMUSG00000014542.3	Clec4f
78df4664-7a7a-4f0e-bcf3-4a65eb54d289	Dominant	ENSMUSG00000014767.17	Tbp
929e1353-f68d-4164-a7fc-5e922f058248	Dominant	ENSMUSG00000015451.16	C4a
2d1c887c-2ad9-4ae1-af18-f4dded151482	Dominant	ENSMUSG00000015882.18	Lcorl
9d473e9f-7e1e-4996-9bc6-9828e89824e9	Dominant	ENSMUSG00000015943.11	Bola1
ENSMUST00000017086.4	Dominant	ENSMUSG00000016942.6	Tmprss6
ENSMUST00000128682.8	Dominant	ENSMUSG00000017418.14	Arl5b
556ce105-6774-420b-8d24-55d6e1193450	Dominant	ENSMUSG00000017453.4	Pipox
ENSMUST00000119628.7	Dominant	ENSMUSG00000018401.17	Mtmr4
6edc90cb-9ebf-4396-ae13-eaef76260d40	Dominant	ENSMUSG00000018474.18	Chd3
0164b63f-fdb9-44f7-b008-7bf91606b230	Dominant	ENSMUSG00000018501.17	Ncor1
88dad0c7-5ecf-4da4-9c7c-a32d403acd40	Dominant	ENSMUSG00000018727.19	Cpsf4l
9d41b76e-aea9-4ec9-9146-4cf88b44964b	Dominant	ENSMUSG00000018765.5	Fxr2
bd50b7dd-3232-4531-9716-f0b2f63d627e	Dominant	ENSMUSG00000019790.17	Stxbp5
66ace29d-9bf4-40f7-a248-f06c570b3bc1	Dominant	ENSMUSG00000019791.12	Hint3
ENSMUST00000020057.15	Dominant	ENSMUSG00000019906.15	Lin7a
ebc77d19-598f-42c8-bd20-f5754dbd32e0	Dominant	ENSMUSG00000019987.9	Arg1
3ef83f78-8678-4e77-8a8e-6d24b7e6adca	Dominant	ENSMUSG00000019996.17	Map7
ENSMUST00000129421.7	Dominant	ENSMUSG00000020017.14	Hal
555988b2-0394-4f6b-b21d-acf841315bfa	Dominant	ENSMUSG00000020021.4	Fgd6
ec0434e1-87a1-47df-9301-4c41be9a16fb	Dominant	ENSMUSG00000020140.15	Lgr5
87cfb0ad-77f5-4279-a2d7-0c6c1056e928	Dominant	ENSMUSG00000020189.15	Osbpl8
78858728-288e-403c-be21-52043fdb9ede	Dominant	ENSMUSG00000020263.14	Appl2
baf7a10a-a079-4452-8c80-6bfd3c378d3c	Dominant	ENSMUSG00000020455.16	Trim11
ENSMUST00000108846.1	Dominant	ENSMUSG00000020520.14	Galnt10
6de58f9b-1ead-478f-93f8-c9cca660797a	Dominant	ENSMUSG00000020532.18	Acaca
0958cbf5-abbc-49a2-9868-69635d8a024b	Dominant	ENSMUSG00000020534.14	Shmt1
ENSMUST00000171239.1	Dominant	ENSMUSG00000020609.14	Apob
4689f1b3-f076-41bd-942d-b506b0ebeb78	Dominant	ENSMUSG00000020614.13	Fam20a
ENSMUST00000125530.1	Dominant	ENSMUSG00000020672.14	Sntg2
5c86395b-e4c2-4f90-acea-ff8d56359a2f	Dominant	ENSMUSG00000020696.18	Rffl
8975651e-8b81-434f-b1e2-13384f752ccd	Dominant	ENSMUSG00000020741.17	Cluh
7d99996a-c873-4b29-abfe-2d12ea94025a	Dominant	ENSMUSG00000020781.14	Tsen54
60d289cb-3e89-4fba-a5c3-55fcbdd10f49	Dominant	ENSMUSG00000020812.18	Snord1c
924f747e-9b15-4c04-96bd-249808bf7a3d	Dominant	ENSMUSG00000020830.3	Vmo1
ENSMUST00000018699.12	Dominant	ENSMUSG00000020884.15	Asgr1
04c0c6e7-80e5-4449-a7a8-dc455167b732	Dominant	ENSMUSG00000020961.15	Ston2
ENSMUST00000218162.1	Dominant	ENSMUSG00000021135.8	Slc10a1
9af2769b-8707-4415-b848-50a765e5e772	Dominant	ENSMUSG00000021188.14	Trip11
ENSMUST00000021630.14	Dominant	ENSMUSG00000021210.16	Akr1c6
ENSMUST00000165978.2	Dominant	ENSMUSG00000021275.16	Tecpr2
ENSMUST00000021769.15	Dominant	ENSMUSG00000021336.17	Slc17a4
ENSMUST00000021773.12	Dominant	ENSMUSG00000021340.13	Gpld1
b328daa9-9014-46de-9475-fcc0483ed4d0	Dominant	ENSMUSG00000021466.12	Ptch1
ENSMUST00000021948.14	Dominant	ENSMUSG00000021492.15	F12
ENSMUST00000062806.5	Dominant	ENSMUSG00000021539.9	Lect2
ENSMUST00000223126.1	Dominant	ENSMUSG00000021585.10	Cast
f659152a-5eef-4e0f-b792-42341bd70c02	Dominant	ENSMUSG00000021592.18	Arsk
ENSMUST00000225754.1	Dominant	ENSMUSG00000021636.15	Marveld2
3b2ed6a8-e651-40c1-96c2-bc8b88f8ff9e	Dominant	ENSMUSG00000021668.15	Polk
5435523d-4ca4-4b44-92de-062edefec7d6	Dominant	ENSMUSG00000021693.20	Kif2a
b1b9bb86-a50e-4bfc-938c-6da7b86dadc7	Dominant	ENSMUSG00000021760.5	Gpx8
f6044252-a337-47a9-ba2f-dd8e69211e67	Dominant	ENSMUSG00000021816.11	Ppp3cb
10d5f11d-7e2e-47d8-89be-407254f93511	Dominant	ENSMUSG00000021843.17	Ktn1
ENSMUST00000022576.9	Dominant	ENSMUSG00000021999.9	Cpb2
ENSMUST00000169504.7	Dominant	ENSMUSG00000022019.16	Tdrd3
8ffbda20-24d0-4c12-be0f-77a7f9d0a212	Dominant	ENSMUSG00000022025.13	Cnmd
a571e69e-64c5-43d3-b1d0-9314994ebb35	Dominant	ENSMUSG00000022129.4	Dct
ENSMUST00000022749.15	Dominant	ENSMUSG00000022149.17	C9
a8b6b101-30e3-4ead-b4b7-6b8d5cdce271	Dominant	ENSMUSG00000022214.15	Dcaf11
7cd9915a-4d3e-4dd9-8058-c343e95b7626	Dominant	ENSMUSG00000022261.6	Sdc2
1bc99dd4-8ac0-476d-9ff8-266a73be77da	Dominant	ENSMUSG00000022383.13	Ppara
721b0b86-d5fb-43b3-bf81-168adeee60bf	Dominant	ENSMUSG00000022387.17	Brd1
ENSMUST00000174202.7	Dominant	ENSMUSG00000022514.14	Il1rap
83d803c5-6c54-43cb-bbda-c37319f6a677	Dominant	ENSMUSG00000022568.17	Scrib
01f8d4e6-275a-4d69-9230-74408dfd6a15	Dominant	ENSMUSG00000022615.7	Tymp
ENSMUST00000165199.7	Dominant	ENSMUSG00000022620.14	Arsa
47b9c110-b02d-47be-9007-f1d4fc8fd69e	Dominant	ENSMUSG00000022629.17	Kif21a
69011080-3a80-4da0-a8d8-078802139e21	Dominant	ENSMUSG00000022663.3	Atg3
1fdd9f9a-0bf2-4cbf-9113-cab344a0ddfc	Dominant	ENSMUSG00000022749.8	Tbc1d23
ENSMUST00000023450.14	Dominant	ENSMUSG00000022766.14	Serpind1
ENSMUST00000023478.7	Dominant	ENSMUSG00000022790.14	Igsf11
710314af-f01a-48c5-9b14-30ce389004aa	Dominant	ENSMUSG00000022821.13	Hgd
ENSMUST00000023583.6	Dominant	ENSMUSG00000022868.6	Ahsg
4dbc24e0-2fb0-446c-ace2-7c67bb23eeb5	Dominant	ENSMUSG00000022871.13	Fetub
ENSMUST00000039492.13	Dominant	ENSMUSG00000022875.18	Kng1
ENSMUST00000115335.1	Dominant	ENSMUSG00000022885.16	St6gal1
ENSMUST00000089883.6	Dominant	ENSMUSG00000022887.9	Masp1
46ee9512-8091-4809-8554-c42066a52b09	Dominant	ENSMUSG00000022905.12	Kpna1
e4ca1ad3-43e6-46dd-a955-44978bd56fe8	Dominant	ENSMUSG00000022911.11	Arl13b
73041cc2-7855-4b03-934d-ce366e703709	Dominant	ENSMUSG00000022914.17	Brwd1
ENSMUST00000138843.7	Dominant	ENSMUSG00000023030.16	Slc11a2
ENSMUST00000023775.8	Dominant	ENSMUSG00000023031.8	Cela1
ENSMUST00000023806.13	Dominant	ENSMUSG00000023045.13	Soat2
ENSMUST00000023820.5	Dominant	ENSMUSG00000023057.5	Fabp2
ENSMUST00000023832.6	Dominant	ENSMUSG00000023070.6	Rgn
1307418f-38a2-42a2-84bb-6b1e8977d92e	Dominant	ENSMUSG00000023072.14	Cep89
3790e461-b89e-4238-9d1c-5ff1d977ae40	Dominant	ENSMUSG00000023800.15	Tiam2
a833842e-b744-4782-a138-a4bcaad85fa2	Dominant	ENSMUSG00000023942.15	Slc29a1
fff774df-3e27-405d-bad8-e41da90b1bcc	Dominant	ENSMUSG00000024045.6	Akap8
ENSMUST00000126681.7	Dominant	ENSMUSG00000024052.17	Lpin2
ENSMUST00000234448.1	Dominant	ENSMUSG00000024072.9	Yipf4
be76e87f-0c63-4d8f-83da-41af05da56dc	Dominant	ENSMUSG00000024151.13	Msh2
41dafba8-9780-49ea-8a4a-96ced1b5d0c4	Dominant	ENSMUSG00000024155.8	Meiob
022e051a-80d7-485e-a68a-c4165d32addf	Dominant	ENSMUSG00000024169.16	Ift140
792fcf58-9337-4d45-a3b9-a68eb1057a73	Dominant	ENSMUSG00000024180.14	Tmem8
a91642ef-09a3-4f81-b379-edcfebf7efcc	Dominant	ENSMUSG00000024188.16	Luc7l
ENSMUST00000045714.14	Dominant	ENSMUSG00000024254.15	Abcg8
ENSMUST00000054174.8	Dominant	ENSMUSG00000024292.15	Cyp4f14
0a287b9e-05d9-4768-ac5a-d47c9e4c41fb	Dominant	ENSMUSG00000024614.7	Tmx3
b1b46048-3c29-4523-81e2-176d9c5ed430	Dominant	ENSMUSG00000024785.7	Rcl1
ENSMUST00000025797.6	Dominant	ENSMUSG00000024863.6	Mbl2
ENSMUST00000176030.7	Dominant	ENSMUSG00000024921.17	Smarca2
bd7b22a6-f024-44fb-aaa0-6cf4c2f1a286	Dominant	ENSMUSG00000024943.9	Smc5
ENSMUST00000238183.1	Dominant	ENSMUSG00000024958.13	Gpr137
947ea379-f76b-4d5d-b977-9583bddbfe65	Dominant	ENSMUSG00000024978.11	Gpam
ENSMUST00000025946.6	Dominant	ENSMUSG00000024987.6	Cyp26a1
ENSMUST00000025968.4	Dominant	ENSMUSG00000025003.6	Cyp2c39
ENSMUST00000160476.8	Dominant	ENSMUSG00000025004.16	Cyp2c40
4a2ac1f9-d0e0-42c6-8bee-514987abc518	Dominant	ENSMUSG00000025006.18	Sorbs1
3aa3ea24-9ee0-4e3e-b29a-6664a293c194	Dominant	ENSMUSG00000025078.9	Nhlrc2
84019378-9687-4093-86f1-8498be56575b	Dominant	ENSMUSG00000025085.16	Ablim1
fcdc32e5-dd34-4648-bc9a-9be5028b927c	Dominant	ENSMUSG00000025194.5	Abcc2
ENSMUST00000235288.1	Dominant	ENSMUSG00000025200.7	Cwf19l1
38ed8e3b-b82d-4fd2-af07-7122ea021e89	Dominant	ENSMUSG00000025241.16	Fyco1
57361c8b-d0aa-4fcf-a961-df1539350b1b	Dominant	ENSMUSG00000025316.16	Banp
1ccbd6fa-e8af-4083-a934-fb34867f7200	Dominant	ENSMUSG00000025347.4	Mettl7b
fbdacd52-fe9f-40ec-869c-770601352879	Dominant	ENSMUSG00000025369.15	Smarcc2
92c2a967-df5b-488f-af6a-45459ff9502e	Dominant	ENSMUSG00000025377.14	Tepsin
ENSMUST00000219183.1	Dominant	ENSMUSG00000025396.7	Hsd17b6
ENSMUST00000026472.9	Dominant	ENSMUSG00000025405.9	Inhbc
ENSMUST00000209320.1	Dominant	ENSMUSG00000025484.9	Bet1l
ENSMUST00000133012.7	Dominant	ENSMUSG00000025505.16	Tmem80
ENSMUST00000212171.1	Dominant	ENSMUSG00000025588.4	Nat1
46ca7ef3-c0d7-4e5f-897e-3700f99f3f57	Dominant	ENSMUSG00000025612.5	Bach1
b462397a-349b-4af1-92d7-49111b11d253	Dominant	ENSMUSG00000025860.15	Xiap
dc8f7521-be4a-470a-884b-69f286de4989	Dominant	ENSMUSG00000025873.16	Faf2
ENSMUST00000027144.7	Dominant	ENSMUSG00000025991.8	Cps1
bd19bc6a-86b4-48ab-999e-fbfabcf72aa0	Dominant	ENSMUSG00000026031.15	Cflar
7a005c16-0298-450f-805c-8c6854a5a310	Dominant	ENSMUSG00000026072.12	Il1r1
ENSMUST00000027267.13	Dominant	ENSMUSG00000026098.13	Pms1
5f6a96e0-90d1-419c-8003-e6e22ef02117	Dominant	ENSMUSG00000026117.10	Zap70
c74ac3d3-3c43-435e-82f7-b79552410a85	Dominant	ENSMUSG00000026159.13	Agfg1
ENSMUST00000027491.6	Dominant	ENSMUSG00000026272.6	Agxt
ENSMUST00000027587.14	Dominant	ENSMUSG00000026349.14	Ccnt2
58ed0a68-cd0d-4df6-a767-3b517d5d2e8b	Dominant	ENSMUSG00000026389.16	Steap3
cd11af0e-3cf5-4ff8-b02a-cfd66ba5f317	Dominant	ENSMUSG00000026398.14	Nr5a2
ENSMUST00000027657.13	Dominant	ENSMUSG00000026405.14	C4bp
36f125d3-851d-4ab2-84d6-2d9ad125a53c	Dominant	ENSMUSG00000026435.15	Slc45a3
ENSMUST00000027748.7	Dominant	ENSMUSG00000026475.7	Rgs16
ENSMUST00000027824.6	Dominant	ENSMUSG00000026542.6	Apcs
ENSMUST00000086040.5	Dominant	ENSMUSG00000026579.8	F5
ENSMUST00000111700.7	Dominant	ENSMUSG00000026589.14	Sec16b
0d35bed2-8e7a-4963-ac13-331e35a316e5	Dominant	ENSMUSG00000026614.7	Slc30a10
5aca349c-4227-4ad7-b284-b7bc4ed08014	Dominant	ENSMUSG00000026622.15	Nek2
319652a1-9e2e-4b56-8223-592401c6af66	Dominant	ENSMUSG00000026669.14	Mcm10
ENSMUST00000143486.6	Dominant	ENSMUSG00000026708.16	Cenpl
e8e63c59-6aa9-4735-815b-c92dcf9ceabf	Dominant	ENSMUSG00000026715.12	Serpinc1
8c86f5ea-4861-4cd5-8c5f-83feae17f697	Dominant	ENSMUSG00000026721.16	Rabgap1l
ecdac856-7350-426b-87c1-07957ea3dc7b	Dominant	ENSMUSG00000026723.10	Trdmt1
ENSMUST00000102710.9	Dominant	ENSMUSG00000027048.15	Abcb11
60626b0f-f777-4ad3-ae12-2429980b8098	Dominant	ENSMUSG00000027185.15	Nat10
252c266c-14a8-4cfb-84bf-65f8a59e4193	Dominant	ENSMUSG00000027187.10	Cat
ENSMUST00000028681.14	Dominant	ENSMUSG00000027249.15	F2
ENSMUST00000028704.2	Dominant	ENSMUSG00000027261.2	Hao1
3e4087ab-c08e-4e23-a07b-af7421ed27bf	Dominant	ENSMUSG00000027284.16	Cdan1
896e4b82-b9aa-4a44-b207-b71cb0e3a765	Dominant	ENSMUSG00000027361.15	Gabpb1
943d4054-c9ca-4cb1-9ec5-02eff256f74a	Dominant	ENSMUSG00000027399.1	Il1a
a249d8e8-fc1e-445b-a49d-811239006824	Dominant	ENSMUSG00000027423.15	Snx5
ddcb875b-5526-49ff-946a-80f550ff708f	Dominant	ENSMUSG00000027474.13	Ccm2l
b0bee259-3230-4d7d-b323-5dd1448fa463	Dominant	ENSMUSG00000027506.15	Tpd52
2022bd24-9b67-400a-8262-cb432d64fb54	Dominant	ENSMUSG00000027556.15	Car1
464ccb8a-019a-4746-9020-94a47f5e6b0d	Dominant	ENSMUSG00000027751.13	Supt20
ee41bd08-caef-427c-960f-15c6bce7b87e	Dominant	ENSMUSG00000027800.14	Tm4sf1
50f42062-cac2-43b2-886f-1b68b5507770	Dominant	ENSMUSG00000027881.14	Prpf38b
ENSMUST00000200236.1	Dominant	ENSMUSG00000027983.13	Cyp2u1
17463c1f-4ce8-447e-84f8-b359005dfc6b	Dominant	ENSMUSG00000028008.10	Asic5
dad60b23-0e34-4a87-9d06-98ef7280f13d	Dominant	ENSMUSG00000028060.14	Khdc4
d04b6976-e6a9-4976-9c74-c478ebc6f094	Dominant	ENSMUSG00000028086.15	Fbxw7
ENSMUST00000029777.13	Dominant	ENSMUSG00000028132.15	Tmem56
52e12aff-660f-4453-b24f-198211304fbc	Dominant	ENSMUSG00000028133.17	Rwdd3
b2892610-9f82-4e55-b2c4-b7e9e14eb6ef	Dominant	ENSMUSG00000028161.17	Ppp3ca
ENSMUST00000029836.8	Dominant	ENSMUSG00000028185.12	Dnase2b
ENSMUST00000029837.13-1	Dominant	ENSMUSG00000028186.14	Uox
8ac67669-3667-40ad-b4b7-dab96dd0a710	Dominant	ENSMUSG00000028240.2	Cyp7a1
ENSMUST00000030041.4	Dominant	ENSMUSG00000028356.4	Ambp
7a4da16b-82cb-4de4-966a-aad40b712c3e	Dominant	ENSMUSG00000028399.18	Ptprd
ENSMUST00000068125.10	Dominant	ENSMUSG00000028411.15	Aptx
dcf05f05-02b7-4ef0-bf5b-b8386eb30f6c	Dominant	ENSMUSG00000028436.8	Dcaf12
ENSMUST00000030164.7-1	Dominant	ENSMUSG00000028452.7	Vcp
b4ae00c4-6d49-4300-8671-b98832cff30b	Dominant	ENSMUSG00000028465.16	Tln1
0a9626cf-4fb8-4bb6-b246-f10fd7f18764	Dominant	ENSMUSG00000028466.15	Creb3
ENSMUST00000102786.10	Dominant	ENSMUSG00000028549.17	Itgb3bp
85ea037c-6829-4712-a191-f97315999adb	Dominant	ENSMUSG00000028559.17	Osbpl9
633d221e-0a11-450d-9339-ce1a90e47701	Dominant	ENSMUSG00000028582.14	Cc2d1b
ENSMUST00000131141.2	Dominant	ENSMUSG00000028637.16	Ccdc30
29f5c7dc-7eda-460d-80e7-550ff61c2125	Dominant	ENSMUSG00000028760.16	Eif4g3
2d7c9cee-f577-4656-932d-3e0a4cc6625e	Dominant	ENSMUSG00000028766.10	Alpl
23039638-8239-4692-a738-7fe2382c3868	Dominant	ENSMUSG00000028894.18	Inpp5b
ENSMUST00000103216.9	Dominant	ENSMUSG00000028974.13	Dffa
e76ad1fd-b7e3-4a54-a3a9-31d678af13d0	Dominant	ENSMUSG00000028976.10	Slc2a5
ENSMUST00000105701.8	Dominant	ENSMUSG00000028979.17	Masp2
472b60c0-272a-4132-857a-e692727e9df3	Dominant	ENSMUSG00000029174.18	Tbc1d1
ENSMUST00000031199.10	Dominant	ENSMUSG00000029269.11	Sult1b1
fabf70b6-ca1f-4d82-a423-effbaffaf442	Dominant	ENSMUSG00000029368.10	Alb
ENSMUST00000202784.3	Dominant	ENSMUSG00000029370.10	Rassf6
ENSMUST00000031327.8	Dominant	ENSMUSG00000029380.11	Cxcl1
8414b258-beba-4e94-828c-d6f433f778d7	Dominant	ENSMUSG00000029416.17	Slc15a4
7f3becf9-16d6-42a6-9069-d82943129c63	Dominant	ENSMUSG00000029422.15	Rsrc2
631258af-72b2-451b-9cd0-f037e99afddf	Dominant	ENSMUSG00000029596.13	Sdsl
ENSMUST00000066540.13	Dominant	ENSMUSG00000029597.14	Sds
ENSMUST00000068317.12	Dominant	ENSMUSG00000029630.15	Cyp3a25
ENSMUST00000031663.9-1	Dominant	ENSMUSG00000029656.13	C8b
894c69bf-d637-49fe-bf58-78953fcf56be	Dominant	ENSMUSG00000029663.10	Gngt1
e81a02ef-bf8b-4642-8084-d417e13cea65	Dominant	ENSMUSG00000029716.13	Tfr2
bfb6693e-836d-46ab-9893-18efc1aad0fc	Dominant	ENSMUSG00000029833.17	Trim24
49f298c8-34a9-40f7-a96e-4803d24c1119	Dominant	ENSMUSG00000030096.8	Slc6a6
ENSMUST00000032200.15	Dominant	ENSMUSG00000030109.15	Slc6a12
ENSMUST00000081777.7	Dominant	ENSMUSG00000030131.8	Mug2
d50453d6-ee78-4369-b46f-ac8905e5f9f5	Dominant	ENSMUSG00000030172.15	Erc1
4e7e686f-5b39-4dcb-a475-9519387a8ecd	Dominant	ENSMUSG00000030203.17	Dusp16
ENSMUST00000111915.7	Dominant	ENSMUSG00000030207.15	Fam234b
0a145081-1f11-4f36-93f4-d2fee36d470f	Dominant	ENSMUSG00000030236.10	Slco1b2
539ad5da-e2f1-4473-a5d6-67760d11ab4c	Dominant	ENSMUSG00000030304.11	Ergic2
df7a5c48-b058-4e5c-935a-57f00d789f0b	Dominant	ENSMUSG00000030315.15	Vgll4
1a58fb6e-70e5-4e37-8266-bc1a65463ecc	Dominant	ENSMUSG00000030340.16	Scnn1a
42f5dd02-2fe6-4429-a5d8-fbd8bd129d52	Dominant	ENSMUSG00000030378.15	Sult2a8
ENSMUST00000032539.13	Dominant	ENSMUSG00000030382.15	Slc27a5
c896edce-7d1b-4efb-902d-5245778198c5	Dominant	ENSMUSG00000030509.17	Asb7
ENSMUST00000206518.1	Dominant	ENSMUSG00000030528.12	Blm
11360779-1416-4869-84e4-dd0d87336f55	Dominant	ENSMUSG00000030555.16	Ttc23
a9815bd6-5ea2-40fb-9664-31b1acfe6d33	Dominant	ENSMUSG00000030643.14	Rab30
9b84cee9-7456-4e1d-91c0-1d7d2023fb7e	Dominant	ENSMUSG00000030649.18	Anapc15
ENSMUST00000032908.14	Dominant	ENSMUSG00000030670.16	Cyp2r1
ENSMUST00000033185.9	Dominant	ENSMUSG00000030895.9	Hpx
c36fd843-e9da-4c9e-a950-d61617c44186	Dominant	ENSMUSG00000030968.3	Pdilt
95b0c42e-912e-419a-a5c8-455e26d205ec	Dominant	ENSMUSG00000031010.17	Usp9x
8f708c15-7dfe-476d-9b99-3e29aa946b1e	Dominant	ENSMUSG00000031024.13	St5
ENSMUST00000033477.4	Dominant	ENSMUSG00000031138.4	F9
ENSMUST00000049910.12-1	Dominant	ENSMUSG00000031173.13	Otc
5e989532-04d0-4a82-85f1-89e1847ed3bf	Dominant	ENSMUSG00000031399.15	Fam3a
ENSMUST00000033822.3	Dominant	ENSMUSG00000031445.5	Proz
cde05ad5-3ed7-4b9b-b1cf-4c2c3c49cccd	Dominant	ENSMUSG00000031549.16	Ido2
9b7ad582-81e2-47ff-9d73-bcd4627afe4e	Dominant	ENSMUSG00000031594.9	Fgl1
0a104332-62f0-44af-8230-e2caf4f717e3	Dominant	ENSMUSG00000031605.8	Klhl2
495bb9f8-089c-4d57-a800-9b91e8775ec6	Dominant	ENSMUSG00000031626.18	Sorbs2
ENSMUST00000034064.4	Dominant	ENSMUSG00000031645.4	F11
1eb0f20c-7421-4844-9edb-9aed512d689d	Dominant	ENSMUSG00000031833.10	Mast3
7ae83169-9ac5-4cbd-a515-ba88742991a8	Dominant	ENSMUSG00000031838.8	Ifi30
ENSMUST00000034435.6	Dominant	ENSMUSG00000031957.6	Ctrb1
45f286c8-0b0d-42b2-bcb3-30743c551d0b	Dominant	ENSMUSG00000032041.15	Tirap
be3f42fb-e5bb-470b-b27e-297ce76da1e8	Dominant	ENSMUSG00000032058.14	Ppp2r1b
ENSMUST00000034568.6	Dominant	ENSMUSG00000032065.6	Tex12
ENSMUST00000121598.7	Dominant	ENSMUSG00000032079.12	Apoa5
8070149d-5e0e-4d68-b56d-e535ee435254	Dominant	ENSMUSG00000032081.10	Apoc3
89001d07-f132-4853-bc05-f13c7ba95717	Dominant	ENSMUSG00000032083.8	Apoa1
ENSMUST00000074465.8	Dominant	ENSMUSG00000032204.13	Aqp9
ENSMUST00000034731.9	Dominant	ENSMUSG00000032207.10	Lipc
fb8c3b58-72d8-4d58-abf0-8c5fb52e271e	Dominant	ENSMUSG00000032217.13	Rnf111
26f253c6-9425-42fb-a936-bb8f1cb650e9	Dominant	ENSMUSG00000032228.16	Tcf12
c254ba87-d9b3-4e08-bfcb-976ba9291e7e	Dominant	ENSMUSG00000032235.15	Ice2
ENSMUST00000034860.4	Dominant	ENSMUSG00000032310.4	Cyp1a2
ab8c4a43-f7a9-4662-befd-313c5a335a33	Dominant	ENSMUSG00000032369.13	Plscr1
80f1da0f-1722-4e86-8f7c-1a44834108d8	Dominant	ENSMUSG00000032525.15	Nktr
3e9f9c18-acbf-4df5-899e-1660d39a09d6	Dominant	ENSMUSG00000032560.14	Dnajc13
ENSMUST00000035211.13	Dominant	ENSMUSG00000032591.15	Mst1
04b8a6e6-a9f7-4881-80d3-cba2ff3c09fb	Dominant	ENSMUSG00000032624.16	Eml4
b151186b-9963-44c1-8e83-4b4064edd7cb	Dominant	ENSMUSG00000032641.18	Gpr19
6d834c1c-81f2-4bbd-ae70-6da9d54a0684	Dominant	ENSMUSG00000032745.18	Gpbp1
5f2657ca-375d-4901-a7ee-4bc742b9549a	Dominant	ENSMUSG00000032754.14	Slc8b1
ENSMUST00000079323.7	Dominant	ENSMUSG00000032776.9	Mctp2
92a52961-0328-45c7-af94-f3a1a28baa22	Dominant	ENSMUSG00000032870.8	Smap2
533a33b3-a6cc-46b5-bf7c-dc80e5cf8954	Dominant	ENSMUSG00000032977.9	Fam207a
4821c6c6-ec6e-4288-9a9f-34489d99ca04	Dominant	ENSMUSG00000033066.15	Gas7
ENSMUST00000182040.1	Dominant	ENSMUSG00000033147.16	Slc22a15
ENSMUST00000210901.1	Dominant	ENSMUSG00000033355.6	Rtp4
d758fa5e-58e3-4aec-ba05-eb3eb3ce8f80	Dominant	ENSMUSG00000033478.5	Fam160b1
6c77225b-5713-4a97-9451-8e056e813f21	Dominant	ENSMUSG00000033634.7	Nat8f2
ENSMUST00000035163.9	Dominant	ENSMUSG00000033688.10	1300017J02Rik
f52f3592-7c25-4f3e-a98c-1ce82e7cdf74	Dominant	ENSMUSG00000033720.12	Sfxn5
2b6edbd3-de17-4127-9ba8-c8053419d828	Dominant	ENSMUSG00000033809.15	Alg3
ENSMUST00000163588.7	Dominant	ENSMUSG00000033855.15	Ston1
ENSMUST00000094489.4	Dominant	ENSMUSG00000033898.17	Cfhr2
ed31ba87-d524-4812-bb70-baa3286a6041	Dominant	ENSMUSG00000033983.14	Coil
d6999cc5-cc3d-487a-a23c-9a3659f54a46	Dominant	ENSMUSG00000034101.14	Ctnnd1
ENSMUST00000092404.12	Dominant	ENSMUSG00000034120.18	Srsf2
ENSMUST00000165679.7	Dominant	ENSMUSG00000034177.15	Rnf43
ENSMUST00000059970.8	Dominant	ENSMUSG00000034450.8	Gulo
ENSMUST00000112803.2	Dominant	ENSMUSG00000034528.15	Hsd17b13
166d7a1c-a080-473d-9d36-1422cffb0e31	Dominant	ENSMUSG00000034543.15	Morc2a
bd8c2357-147f-4653-92e5-110d1747edde	Dominant	ENSMUSG00000034574.10	Daam1
174e1a6d-8956-4a49-9d6f-c1a4134a0291	Dominant	ENSMUSG00000034591.5	Slc41a2
c5b4549a-886a-4c9b-8edc-9bb808e6404f	Dominant	ENSMUSG00000034667.8	Xpot
c6a4550f-cdd6-43eb-aac7-e4f9de8249c7	Dominant	ENSMUSG00000034820.4	Cpsf7
ENSMUST00000195849.1	Dominant	ENSMUSG00000034837.12	Gnat1
d1d20147-88c9-45b5-a7a7-fb093a45b0d7	Dominant	ENSMUSG00000035041.8	Creb3l3
ENSMUST00000040583.6	Dominant	ENSMUSG00000035181.6	Heatr5a
ENSMUST00000038896.7	Dominant	ENSMUSG00000035237.7	Lcat
2074114b-ecf2-4b10-a0b0-4b3570c90fe1	Dominant	ENSMUSG00000035545.13	Leng8
ENSMUST00000085425.5	Dominant	ENSMUSG00000035692.7	Isg15
ENSMUST00000212230.1	Dominant	ENSMUSG00000035770.8	Dync1li2
ENSMUST00000031195.2-1	Dominant	ENSMUSG00000035780.2	Ugt2a3
ENSMUST00000031186.8	Dominant	ENSMUSG00000035811.10	Ugt2b35
ENSMUST00000031183.2	Dominant	ENSMUSG00000035836.2	Ugt2b1
a0c7ab08-c830-4d98-8c54-c8ae84f0e7b0	Dominant	ENSMUSG00000035864.14	Syt1
c7ea901e-e9d1-4921-a593-0adf84ee3858	Dominant	ENSMUSG00000035868.9	Zfp983
ENSMUST00000226631.1	Dominant	ENSMUSG00000035875.15	AI182371
43b08e02-009a-4663-8699-ecfe6c432a4d	Dominant	ENSMUSG00000035877.17	Zhx3
07e64dab-4b98-482b-a51b-c44775202c91	Dominant	ENSMUSG00000035954.10	Dock4
642a5e6e-346d-434d-9842-1a50227cb594	Dominant	ENSMUSG00000035969.15	Rusc2
ENSMUST00000181366.2	Dominant	ENSMUSG00000036027.13	1810046K07Rik
fa3f7629-9ba6-4eea-b45c-6adce5f867a5	Dominant	ENSMUSG00000036098.15	Myrf
6b961b11-e2f3-4064-b5aa-47185090353c	Dominant	ENSMUSG00000036110.14	Slc17a2
ENSMUST00000036045.5	Dominant	ENSMUSG00000036216.5	Leap2
ENSMUST00000214098.1	Dominant	ENSMUSG00000036292.14	Gramd1c
c65a525f-54cc-4d33-8fee-73740f280472	Dominant	ENSMUSG00000036391.16	Sec24a
720e0494-09e5-475f-aa91-b98d7dc22af9	Dominant	ENSMUSG00000036561.9	Ppp6r2
ENSMUST00000118118.7	Dominant	ENSMUSG00000036580.15	Spg20
ENSMUST00000115582.7	Dominant	ENSMUSG00000036585.16	Fgf1
87fdf353-726c-4729-913a-f90c257b9e3b	Dominant	ENSMUSG00000036606.17	Plxnb2
bf468efc-b02a-41d9-a0ec-c15d6195e3b3	Dominant	ENSMUSG00000036893.17	Ehmt1
f37093db-7fda-4089-a089-c3dfd7c969cd	Dominant	ENSMUSG00000036995.7	Asap3
72f9ea8b-2f27-461f-b151-903a6336924a	Dominant	ENSMUSG00000037003.16	Tns2
13fd0770-70e8-4f17-b5a7-1f3f5e141d0f	Dominant	ENSMUSG00000037234.17	Hook3
ENSMUST00000042290.13	Dominant	ENSMUSG00000037254.18	Itih2
2c9edfd9-48a5-4e5d-9f48-d617dd86f5f8	Dominant	ENSMUSG00000037343.8	Taf2
32d2dacc-dc0b-4e24-9346-7e06b642d799	Dominant	ENSMUSG00000037426.18	Depdc5
8f121183-8e1d-4635-b7d2-d95603433026	Dominant	ENSMUSG00000037487.7	Ubr5
75b50fd9-3d29-47bd-b012-b60d503c87ab	Dominant	ENSMUSG00000037519.17	Ppfia1
ef31e51c-facc-4748-a159-a4c9c5f01d66	Dominant	ENSMUSG00000037761.16	Actr5
ENSMUST00000013458.8	Dominant	ENSMUSG00000037797.14	Adh4
ENSMUST00000225720.1-2	Dominant	ENSMUSG00000037798.7	Mat1a
ecc0f618-c97e-4b74-96a3-7efec2fb7b22	Dominant	ENSMUSG00000037876.17	Jmjd1c
ENSMUST00000038495.4	Dominant	ENSMUSG00000037942.5	Crp
efd5c7d3-57e3-4346-b839-1083d39b9c5d	Dominant	ENSMUSG00000038092.6	Hsd3b5
bd8f1d28-fcf9-4171-aafb-b96229a22492	Dominant	ENSMUSG00000038121.6	Fam210a
ENSMUST00000047119.4	Dominant	ENSMUSG00000038135.4	Crygn
ENSMUST00000042647.6	Dominant	ENSMUSG00000038167.6	Plekhg6
85913cc1-4910-4d40-8d57-f537a1d9ba9f	Dominant	ENSMUSG00000038170.15	Pde4dip
0c0cbf54-737d-4fc7-9d85-39c01ab0abff	Dominant	ENSMUSG00000038368.16	Focad
ENSMUST00000033058.13	Dominant	ENSMUSG00000038371.15	Sbf2
ENSMUST00000110838.7	Dominant	ENSMUSG00000038506.13	Dcun1d2
ENSMUST00000040987.10	Dominant	ENSMUSG00000038641.12	Akr1d1
ENSMUST00000162184.7	Dominant	ENSMUSG00000038658.15	Ric1
ENSMUST00000043726.7	Dominant	ENSMUSG00000038742.7	Angptl6
5270901e-f539-494f-adb9-acd7a712b308	Dominant	ENSMUSG00000038745.15	Nlrp6
56fae0f9-67b9-4984-bcce-fd7bcb7f6d60	Dominant	ENSMUSG00000038768.8	9130409I23Rik
9a0fb475-c23e-4063-9c76-d3dcfc3beb0e	Dominant	ENSMUSG00000038866.15	Zcchc2
7300b68e-618e-4d02-84b9-a6c8613c2dac	Dominant	ENSMUSG00000038880.13	Mrps34
15441018-5ed9-445e-a88b-a017845e73c6	Dominant	ENSMUSG00000038895.16	Zfp653
9b859395-73a7-46da-9433-eccb5cc1d13a	Dominant	ENSMUSG00000038949.8	Cnst
c31ed3aa-6e9c-44f9-8a75-ece363b6b9b9	Dominant	ENSMUSG00000039205.16	Ciz1
7b5b64fa-fab8-44d8-bf76-6c4e5de44ab9	Dominant	ENSMUSG00000039210.16	Gpatch2
7e50b3fa-9c7b-4b84-8cea-b5664a6ec68a	Dominant	ENSMUSG00000039275.9	Foxk2
d3b87f55-5b0c-4a22-b09b-aebaf5230b12	Dominant	ENSMUSG00000039519.6	Cyp7b1
f8483073-378f-4a8c-afd2-fcbfe1a9e090	Dominant	ENSMUSG00000039599.16	Fam149b
ENSMUST00000043056.8	Dominant	ENSMUSG00000039653.9	Baat
0920835a-cdee-4435-a783-767471cd0f17	Dominant	ENSMUSG00000039706.11	Ldb2
ENSMUST00000115321.8	Dominant	ENSMUSG00000039841.14	Zfp800
99c32902-a923-46ac-9adb-03865671ea4b	Dominant	ENSMUSG00000040017.8	Saa4
030b62fe-c452-4143-b50a-09b43d32def1	Dominant	ENSMUSG00000040026.8	Saa4
222913b2-f164-453b-bfb9-dd8e285a2305	Dominant	ENSMUSG00000040127.13	Sdr9c7
ENSMUST00000047199.4	Dominant	ENSMUSG00000040134.8	Rdh7
c9e025bd-7f60-4f3d-8508-64646c90168c-1	Dominant	ENSMUSG00000040213.13	Kyat3
b356b65e-7fa2-43ad-b70d-819b56345b95	Dominant	ENSMUSG00000040234.16	Tm7sf3
983b35f7-919d-4174-9ac3-1e1a0cee932c	Dominant	ENSMUSG00000040280.10	Ndufa4l2
ENSMUST00000138243.1	Dominant	ENSMUSG00000040390.13	Map3k10
017f0a4d-bc20-4982-a427-d35fe9ef899f	Dominant	ENSMUSG00000040432.5	Ltb4r2
d8e4a365-9186-4b80-998f-55e5ef8decd3	Dominant	ENSMUSG00000040447.15	Spns2
ENSMUST00000066175.9	Dominant	ENSMUSG00000040505.13	Abcg5
ENSMUST00000041606.13	Dominant	ENSMUSG00000040536.15	Necab1
8d09135c-d4f7-4742-a843-7a235fc21111	Dominant	ENSMUSG00000040640.11	Erc2
ff85dfc5-5de4-47f3-89ca-c216cd24da18	Dominant	ENSMUSG00000040687.16	Madd
ENSMUST00000038161.4	Dominant	ENSMUSG00000040706.4	Agmat
4f6bc963-1ec1-4349-a269-e08ffe983bd8	Dominant	ENSMUSG00000040891.6	Foxa3
ENSMUST00000102572.7	Dominant	ENSMUSG00000040963.15	Asgr2
330618a8-3e9c-4b6c-b11d-c36def40577e	Dominant	ENSMUSG00000040964.16	Arhgef10l
ENSMUST00000047399.5	Dominant	ENSMUSG00000041293.5	Adgrf1
cfc2a9d9-ca33-43e2-a96c-5f9502cc1ad7	Dominant	ENSMUSG00000041354.16	Rgl2
e2f58c1f-47c5-4f6d-806b-3643a261288a	Dominant	ENSMUSG00000041375.18	Ccdc9
7738f41f-d6a7-4a7a-b0bd-b6f84a23b3ed	Dominant	ENSMUSG00000041471.9	Shld2
e90a88f5-fd36-402b-a1c2-40f3eb297158	Dominant	ENSMUSG00000041567.3	Serpina12
7831159c-0a78-41e8-97b3-9d08afa926d7	Dominant	ENSMUSG00000041720.14	Pi4ka
58b50031-bf0c-4d88-a2f4-14c0b953c122	Dominant	ENSMUSG00000041846.15	Ppp4r3a
fafd17f3-60dc-4a78-916a-174f538c1afe	Dominant	ENSMUSG00000042167.6	Tent2
ENSMUST00000049178.2	Dominant	ENSMUSG00000042248.4	Cyp2c37
ENSMUST00000048138.6	Dominant	ENSMUSG00000042312.9	S100a13
14893e63-645b-4493-a8f3-23bf5db4690a	Dominant	ENSMUSG00000042349.13	Ikbke
9bf55d32-0f27-43bc-8253-5706ee774036	Dominant	ENSMUSG00000042453.14	Reln
401f89bc-bdaa-435f-b38f-38f31f9c28c2	Dominant	ENSMUSG00000042557.14	Sin3a
2de82e47-e929-4a51-a178-538819a004de	Dominant	ENSMUSG00000042632.17	Pla2g6
ENSMUST00000203371.2	Dominant	ENSMUSG00000042810.14	Krba1
f8d61d75-1cab-4568-bd18-47c060cbc097	Dominant	ENSMUSG00000042874.2	D930007J09Rik
1a2b4c62-94a8-4beb-8b5b-3ceb932e0969	Dominant	ENSMUSG00000042988.10	Notum
010384a0-6c72-4e5c-ac8e-e735761fed1a	Dominant	ENSMUSG00000043090.18	Zfp866
ENSMUST00000220519.1	Dominant	ENSMUSG00000043153.6	Crppa
ecf2d012-32c7-4fee-836e-dd699e5f7a51	Dominant	ENSMUSG00000043154.15	Ppp2r3a
2e4c9421-d653-4dcd-aa73-354713e152b8	Dominant	ENSMUSG00000043346.9	Gm6741
ENSMUST00000172044.7	Dominant	ENSMUSG00000043467.19	Zbtb37
ENSMUST00000044776.12	Dominant	ENSMUSG00000044005.13	Gls2
2fcbe6c0-d740-4fe0-bdf9-e80425fb4abb	Dominant	ENSMUSG00000044037.15	Als2cl
9fb10e8f-c854-4ff4-ac6f-a3548504069c	Dominant	ENSMUSG00000044066.14	Cep68
2e332d62-0883-45fe-a9d2-f0c6dff8f12a	Dominant	ENSMUSG00000044098.14	Rsbn1
ENSMUST00000049507.5	Dominant	ENSMUSG00000044254.6	Pcsk9
c21715f3-8f99-4ddb-bd12-0832061fb908	Dominant	ENSMUSG00000044378.12	Slc15a5
91240dfb-d62c-4c02-9cb1-dfd14575f2de	Dominant	ENSMUSG00000044433.16	Camsap3
0eab1eff-f76b-4871-bdc9-1f39e2466815	Dominant	ENSMUSG00000044452.10	Zfp507
4794c29c-af35-4f44-93d2-fca881cca8bf	Dominant	ENSMUSG00000044469.8	Tnfaip8l1
0d9e4d50-a981-4739-8ed2-bd7476266026	Dominant	ENSMUSG00000044788.10	Fads6
ENSMUST00000113970.7	Dominant	ENSMUSG00000045098.19	Kmt5b
ENSMUST00000062317.4	Dominant	ENSMUSG00000045180.13	Shroom2
d8ecf26a-1a7e-4399-99b5-332da1fee48a	Dominant	ENSMUSG00000045251.13	Zfp688
f49101e4-88b6-4d8c-9d64-5d436348776f	Dominant	ENSMUSG00000045503.16	Sys1
6b3e6304-f0b2-461e-9213-0e0015c98ca1	Dominant	ENSMUSG00000045795.10	Whamm
8bc50b63-18ab-414d-84b5-798c074c38ce	Dominant	ENSMUSG00000046160.6	Olig1
ENSMUST00000211648.1	Dominant	ENSMUSG00000046794.9	Ppp1r3b
3f6cc816-8804-403a-b1a0-9db82bed51fc	Dominant	ENSMUSG00000046811.3	Gltpd2
82de4978-5a99-48a9-8569-ed57a616e835	Dominant	ENSMUSG00000046897.17	Zfp740
ENSMUST00000223479.1	Dominant	ENSMUSG00000046949.16	Nqo2
ENSMUST00000113734.8	Dominant	ENSMUSG00000046962.16	Zbtb21
0c30183e-2013-498f-96d2-3666f60a0e06	Dominant	ENSMUSG00000047022.18	Mipol1
ENSMUST00000137163.1	Dominant	ENSMUSG00000047109.13	Cldn14
ENSMUST00000061885.8	Dominant	ENSMUSG00000047150.8	1700001C19Rik
ENSMUST00000203291.1	Dominant	ENSMUSG00000047228.9	A2ml1
ENSMUST00000074653.5	Dominant	ENSMUSG00000047466.10	8030462N17Rik
ENSMUST00000059718.5	Dominant	ENSMUSG00000047492.5	Inhbe
ENSMUST00000205736.1	Dominant	ENSMUSG00000047603.9	Zfp235
ENSMUST00000050901.4	Dominant	ENSMUSG00000047631.4	Apof
ENSMUST00000106630.1	Dominant	ENSMUSG00000047904.6	Sstr2
2b8fff94-1117-4f5b-91d2-69bb9c3fada1	Dominant	ENSMUSG00000048087.6	Gm4737
ENSMUST00000055409.5	Dominant	ENSMUSG00000048217.11	Nags
1b1fd8d3-0516-4c09-835a-2737ea762b80	Dominant	ENSMUSG00000048782.15	Insc
3738f623-dbec-4b06-9edf-1991a9cc36fe	Dominant	ENSMUSG00000048799.8	Cep120
ENSMUST00000057026.9	Dominant	ENSMUSG00000048856.9	Slc25a47
18e6db86-279e-4e58-b9cf-63eb433b8883	Dominant	ENSMUSG00000048874.15	Phf3
9373ae7f-da8c-4644-8f2d-df44390f8951	Dominant	ENSMUSG00000049321.17	Zfp2
4d67ae89-5390-40cd-8c4f-67ba4b70427c	Dominant	ENSMUSG00000049353.17	Rd3
dad2ffe2-dad7-4e33-aeab-b53b07844de6	Dominant	ENSMUSG00000049957.14	Ccdc137
aab2a2a8-271b-4ff8-b675-b1c44bb2d9de	Dominant	ENSMUSG00000050335.17	Lgals3
ENSMUST00000062620.8	Dominant	ENSMUSG00000050440.8	Hamp
ENSMUST00000139906.1	Dominant	ENSMUSG00000050541.14	Adra1b
2dd54ea0-eb31-4eb6-bbee-25c69761816f	Dominant	ENSMUSG00000051043.16	Gprc5c
4688e1b3-b25b-462c-922b-231c3ddf757c	Dominant	ENSMUSG00000051375.15	Pcdh1
ENSMUST00000050771.7	Dominant	ENSMUSG00000051452.8	Gm11437
ENSMUST00000060782.4	Dominant	ENSMUSG00000051716.6	Apon
ENSMUST00000023934.7	Dominant	ENSMUSG00000052305.6	Hbb-bs
1e2ad5be-979a-4f6c-a829-207c88d32444	Dominant	ENSMUSG00000052435.7	Cebpe
feae5873-f9e2-4e81-82dc-b5de1e83f904	Dominant	ENSMUSG00000052488.7	Mir7068
ENSMUST00000075838.7	Dominant	ENSMUSG00000052595.8	A1cf
ENSMUST00000065527.10	Dominant	ENSMUSG00000053219.15	Raet1e
793e11df-1785-42ac-8f8f-4ef9fb74ffaa	Dominant	ENSMUSG00000053964.17	Lgals4
c56f32fd-74ff-49f7-bae6-48e1eb8d04cd	Dominant	ENSMUSG00000054008.9	Ndst1
ENSMUST00000170496.5	Dominant	ENSMUSG00000054099.11	Slc25a40
ENSMUST00000031913.4	Dominant	ENSMUSG00000054106.7	Try4
ENSMUST00000227727.1	Dominant	ENSMUSG00000054263.12	Lifr
ENSMUST00000067492.7	Dominant	ENSMUSG00000054422.7	Fabp1
ENSMUST00000031806.9	Dominant	ENSMUSG00000054446.8	Cpa1
ENSMUST00000067790.6	Dominant	ENSMUSG00000054630.7	Ugt2b5
79001943-6183-4e5d-b828-5ba51a7278bb	Dominant	ENSMUSG00000054648.8	Zfp869
ENSMUST00000080361.12	Dominant	ENSMUSG00000054757.14	Akr1c20
ENSMUST00000067984.8	Dominant	ENSMUSG00000054764.9	Mtnr1a
ENSMUST00000080171.2	Dominant	ENSMUSG00000054827.12	Cyp2c50
fa01ee3a-ad7c-40ca-ba5e-c88aed1e2017	Dominant	ENSMUSG00000054874.12	Pcnx3
1d5e3932-98c7-46e3-9f89-f41485eb0a8e	Dominant	ENSMUSG00000055027.17	Smyd1
a72736dd-3b8f-4145-8ca7-8aaea1393f9d	Dominant	ENSMUSG00000055322.15	Tns1
133f3456-3e1b-4d25-8578-d3a5415ce803	Dominant	ENSMUSG00000055401.14	Fbxo6
58b4cfbb-7e63-4d55-a06f-70df4cfe1a26	Dominant	ENSMUSG00000055531.12	Cpsf6
91c35d0b-10cf-4258-9483-da838e5e7249	Dominant	ENSMUSG00000055670.14	Zzef1
28cdfe9f-1446-44f5-b896-6cd1bb0f4e5a	Dominant	ENSMUSG00000055725.11	Paqr3
ENSMUST00000034346.14-1	Dominant	ENSMUSG00000055730.16	Ces2a
ENSMUST00000035918.7	Dominant	ENSMUSG00000056035.8	Cyp3a11
ENSMUST00000052652.6	Dominant	ENSMUSG00000056148.8	Rdh9
8def4eff-59ba-440a-85c8-2bd05dbed6e6	Dominant	ENSMUSG00000056211.13	R3hdm1
f309c9cd-7d22-4e15-bef5-a9aa6fa9fba8	Dominant	ENSMUSG00000056268.15	Dennd1b
ENSMUST00000070890.5	Dominant	ENSMUSG00000056643.5	Chst13
472c8c5f-8975-4cd9-825f-262867f66e82	Dominant	ENSMUSG00000056763.16	Cspp1
b0108f94-dae5-463a-b201-46818141354c	Dominant	ENSMUSG00000056899.10	Immp2l
ENSMUST00000023965.7	Dominant	ENSMUSG00000057037.8	Cfhr1
ENSMUST00000176621.7	Dominant	ENSMUSG00000057068.15	Fam47e
ENSMUST00000081776.10	Dominant	ENSMUSG00000057346.12	Apol9a
ENSMUST00000034189.16	Dominant	ENSMUSG00000057400.14	Ces1c
ENSMUST00000210769.1	Dominant	ENSMUSG00000057465.5	Saa2
195d42fc-a6a8-40ad-8390-dd00df1eb5bd	Dominant	ENSMUSG00000057551.10	Zfp317
ed1b1211-3d8c-4cce-97da-295201308b7c	Dominant	ENSMUSG00000057722.17	Lepr
3bed2776-873f-4820-9681-614fdd9a0a25	Dominant	ENSMUSG00000057897.14	Camk2b
e819ef87-5530-4611-a87f-44ad947bcbd2	Dominant	ENSMUSG00000058207.6	Serpina3k
b8362475-17c7-43e2-8f36-50ffa7e4330b	Dominant	ENSMUSG00000058240.14	Cryzl1
6bfa8363-f140-4897-8ad6-0eff02b212af	Dominant	ENSMUSG00000058298.10	Mcm9
49a988ce-7794-4ca0-a435-273dc4135d19	Dominant	ENSMUSG00000058492.5	Scp2-ps2
ENSMUST00000102481.3	Dominant	ENSMUSG00000058579.5	Cela2a
cc0ffcd1-2aa0-496d-9489-83bfcc8fbb2f	Dominant	ENSMUSG00000058624.13	Gda
d57f112b-036e-4568-b087-6e67a3a30b4a	Dominant	ENSMUSG00000058761.5	Rnf169
a072660f-8124-491e-a39e-8e825e520d1d	Dominant	ENSMUSG00000058799.16	Nap1l1
ENSMUST00000077918.6	Dominant	ENSMUSG00000058952.12	Cfi
ENSMUST00000156790.7	Dominant	ENSMUSG00000059027.14	9630013D21Rik
ENSMUST00000201166.3	Dominant	ENSMUSG00000059434.9	Gckr
ENSMUST00000014578.6	Dominant	ENSMUSG00000059481.5	Plg
5cf3a622-95c9-4b5c-960a-b7b14198e521	Dominant	ENSMUSG00000059654.7	Reg1
2cb95f42-ac02-4155-9866-4a151ad553e1	Dominant	ENSMUSG00000059897.5	Zfp930
ENSMUST00000032228.8	Dominant	ENSMUSG00000059908.9	Mug1
586e3d54-6f36-40ad-921c-23ac786bf51e	Dominant	ENSMUSG00000059981.12	Taok2
47a7ba96-f32b-4b11-8046-81c7cd369156	Dominant	ENSMUSG00000060012.9	Kif13b
1058a35b-9137-427d-b135-37f4289764a8	Dominant	ENSMUSG00000060019.6	Gm10073
fcbdc82e-fa1b-4f5f-a254-167abdbf88ff	Dominant	ENSMUSG00000060317.9	Acnat2
ENSMUST00000086029.9	Dominant	ENSMUSG00000060371.12	Caln1
ENSMUST00000075552.6	Dominant	ENSMUSG00000060407.6	Cyp2a12
998bcd28-189a-4491-8384-24b4a53d4ce6	Dominant	ENSMUSG00000060566.4	Rpl21-ps3
ENSMUST00000051846.12	Dominant	ENSMUSG00000060613.10	Cyp2c70
ENSMUST00000044159.6	Dominant	ENSMUSG00000060807.7	Serpina6
863acd59-c3b4-4ff4-88cc-ef85a4131ab4	Dominant	ENSMUSG00000061136.15	Prpf40a
7d6ea436-6693-42a6-b1a4-ca94ac83bbb0	Dominant	ENSMUSG00000061288.13	Taok3
e9f55799-248b-46e0-81f7-8b7fb4e84c75	Dominant	ENSMUSG00000061292.10	Cyp3a59
fce53d23-ff15-413e-93f8-5794bd2b8861	Dominant	ENSMUSG00000061313.8	Ddhd2
ENSMUST00000075341.3	Dominant	ENSMUSG00000061540.3	Orm2
f8e0a600-f3b9-4123-afaf-b65378342d4c	Dominant	ENSMUSG00000061718.12	Ppp1r1b
ENSMUST00000044231.11	Dominant	ENSMUSG00000061947.10	Serpina10
ENSMUST00000093221.12	Dominant	ENSMUSG00000062181.14	Ces3b
ENSMUST00000067328.6	Dominant	ENSMUSG00000062624.5	Cyp2c67
729c0fc3-8652-46d8-8b03-e15c904a8521	Dominant	ENSMUSG00000062822.8	4833420G17Rik
ENSMUST00000120251.8	Dominant	ENSMUSG00000063232.16	Serpina11
a7fe52b5-0e98-4bd1-9ba8-a9d0e51b98b8	Dominant	ENSMUSG00000063358.17	Mapk1
ENSMUST00000152036.7	Dominant	ENSMUSG00000063364.10	3300002I08Rik
ENSMUST00000139425.1	Dominant	ENSMUSG00000063919.11	Srrm4
a91efc0b-d472-4b23-8a73-5a5cdffea2b4	Dominant	ENSMUSG00000063929.6	Cyp4a32
40d462c2-d82d-4e83-a008-4648e5604842	Dominant	ENSMUSG00000065232.1	Gm22973
dfa91440-bc0a-4ef1-8f75-90b35a54e092	Dominant	ENSMUSG00000065952.13	C330021F23Rik
ENSMUST00000107461.1	Dominant	ENSMUSG00000066151.11	Fkbp15
ENSMUST00000077719.3	Dominant	ENSMUSG00000066153.2	Mup21
ENSMUST00000107472.7	Dominant	ENSMUSG00000066154.11	Mup3
b0b58721-9f59-4038-bee2-cadc15325a2d	Dominant	ENSMUSG00000066232.4	Ipo7
31e71c0b-8b7a-454a-b9cd-e285aed20d3c	Dominant	ENSMUSG00000066319.6	Rtp3
ENSMUST00000085056.7	Dominant	ENSMUSG00000066366.14	Serpina1a
ENSMUST00000160979.8	Dominant	ENSMUSG00000066477.13	Gm16551
ENSMUST00000077354.4	Dominant	ENSMUSG00000066513.4	Klk1b4
b21629c9-66a6-4d94-a6a0-b845d931d5d6	Dominant	ENSMUSG00000066735.8	Vkorc1l1
ENSMUST00000048959.4	Dominant	ENSMUSG00000067225.2	Cyp2c54
ENSMUST00000088542.3	Dominant	ENSMUSG00000067813.3	Xkr9
d41b0fde-3df7-454b-8509-f213f5c7ee81	Dominant	ENSMUSG00000067889.6	Sptbn2
ENSMUST00000055721.5	Dominant	ENSMUSG00000068083.2	Cyp2d40
18aefbe1-0897-4ece-b342-d0a857a4c0f9	Dominant	ENSMUSG00000068114.7	Ccdc134
ENSMUST00000232174.1	Dominant	ENSMUSG00000068463.4	B630019A10Rik
6d8dc74b-5a94-4dc5-a5cd-1f260ba63cb9	Dominant	ENSMUSG00000068663.14	Clec16a
ee8eaf33-b575-4002-8510-c9186822e10d	Dominant	ENSMUSG00000069206.14	Zfp874a
ENSMUST00000093222.12	Dominant	ENSMUSG00000069922.12	Ces3a
ENSMUST00000047947.8	Dominant	ENSMUSG00000070284.10	Gmppb
2b3791af-a0dd-4c26-addb-e9543ff932ce	Dominant	ENSMUSG00000070327.14	Rnf213
ENSMUST00000111989.8	Dominant	ENSMUSG00000070594.10	Gm4788
ENSMUST00000094615.7	Dominant	ENSMUSG00000070690.7	Albfm1
ENSMUST00000094649.10	Dominant	ENSMUSG00000070704.10	Ugt2b36
3a348e90-f0e2-4046-9892-be30d67201d1	Dominant	ENSMUSG00000070985.3	Acnat1
ENSMUST00000078869.5	Dominant	ENSMUSG00000071177.4	Serpina1d
ENSMUST00000095450.10	Dominant	ENSMUSG00000071178.11	Serpina1b
6ebfbcb6-3084-4074-a308-83550ab74b75	Dominant	ENSMUSG00000071204.10	Gm10319
ENSMUST00000189965.1	Dominant	ENSMUSG00000071302.10	2610044O15Rik8
ENSMUST00000096066.4	Dominant	ENSMUSG00000071553.10	Cpa2
ENSMUST00000181868.7-1	Dominant	ENSMUSG00000071633.11	Gm4952
7f871912-0d81-4239-bd2b-553d024b47d1	Dominant	ENSMUSG00000071793.12	2610005L07Rik
f2be0bbf-a93a-4d28-8253-e4e235706719	Dominant	ENSMUSG00000071856.10	Mcc
a7c7d69c-9d3d-4acd-8173-f4cf70e70c84	Dominant	ENSMUSG00000072082.7	Ccnf
9e7e0b8e-9860-481b-b2d2-4306472e31e8	Dominant	ENSMUSG00000072115.11	Rnase4
1e0ad124-e68b-446d-90e7-7b52841ec1af	Dominant	ENSMUSG00000072501.5	Phf20l1
ENSMUST00000100720.1	Dominant	ENSMUSG00000072625.1	Gdf2
ENSMUST00000100811.5	Dominant	ENSMUSG00000072676.12	Tmem254a
ENSMUST00000085054.4	Dominant	ENSMUSG00000072849.10	Serpina1e
fe0004e2-84b6-44ab-9905-1b548fbce355	Dominant	ENSMUSG00000072872.3	Rybp
9e267540-291f-41db-9333-5e559903e6d4	Dominant	ENSMUSG00000073643.11	Wdfy1
05b298fd-2949-4254-b9e3-0c8316b1f2ea	Dominant	ENSMUSG00000073678.4	Pgap1
5d6b7f8f-c4d1-4731-babe-ada794aa8038	Dominant	ENSMUSG00000073842.10	Mup2
534a677e-5dfa-4cef-a001-109a549b982f	Dominant	ENSMUSG00000074115.5	Saa1
ENSMUST00000098537.3	Dominant	ENSMUSG00000074183.3	Gsta1
0913cf63-5916-4d06-98c5-2e91cd02257d	Dominant	ENSMUSG00000074221.12	Zfp568
0516fd8b-7a2c-415f-8152-f8ca5e98670c	Dominant	ENSMUSG00000074634.12	Tmem267
ENSMUST00000109608.8	Dominant	ENSMUSG00000074643.12	Cpne1
bb4aafae-6fbb-4f2e-81d8-dd5a671f9d4f	Dominant	ENSMUSG00000074733.14	Zfp950
05cb1fb6-73a6-4dda-9a13-b4b9a66a129e	Dominant	ENSMUSG00000074768.6	Bhmt
ENSMUST00000099472.3-1	Dominant	ENSMUSG00000074882.3	Cyp2c68
38155d34-75a3-42b7-bd55-a7a6ab2b8df1	Dominant	ENSMUSG00000075225.14	Ccdc162
a538a25d-bb2d-45dd-bf64-5246b15a186e	Dominant	ENSMUSG00000075256.9	Cerkl
a84fdc26-70aa-4d89-8b9a-939efa537175	Dominant	ENSMUSG00000075517.4	Cyp2d37-ps
ENSMUST00000100433.4	Dominant	ENSMUSG00000075543.4	Urad
efeef911-e7d0-4b95-b348-5e4b28b1852c	Dominant	ENSMUSG00000075600.3	Zc3h3
b66506a6-dd9a-43d2-a338-7f8c40e74eb4	Dominant	ENSMUSG00000078452.10	Raet1d
0bed4ecb-4ae6-4492-b65a-5c06a5569f83	Dominant	ENSMUSG00000078495.10	Zfp984
aba5e137-ebc4-4758-9b33-2492be46b12c	Dominant	ENSMUSG00000078515.4	Rsc1a1
ENSMUST00000106803.8	Dominant	ENSMUSG00000078612.9	Fyb2
af85f127-0f51-4e1d-9f60-570376551052	Dominant	ENSMUSG00000078672.2	Mup20
3cce2c91-3528-4bb0-b767-49a0926e51f9	Dominant	ENSMUSG00000078687.9	Mup7
35652d6f-e5fa-4cbb-a854-2647f4571563	Dominant	ENSMUSG00000078688.11	Mup2
39b260da-451a-48c1-96b6-1d4e09492340	Dominant	ENSMUSG00000078817.4	Nlrp12
79d4ec38-8553-4cf3-b503-36cf4faec7ae	Dominant	ENSMUSG00000078964.2	Ces1b
ENSMUST00000074051.5	Dominant	ENSMUSG00000079015.2	Serpina1c
5b42f4e4-c3c4-4828-a8db-3a8b62d593fe	Dominant	ENSMUSG00000079104.4	Mipol1
42371087-dff6-43a1-ac7a-c8941b829f88	Dominant	ENSMUSG00000079179.9	Rab10os
6ca94689-2820-4c93-aea3-6c5b35517914	Dominant	ENSMUSG00000079487.11	Med12
edf53975-93c7-439f-ac50-410215bef3b3	Dominant	ENSMUSG00000079507.10	H2-Q1
ENSMUST00000170392.8	Dominant	ENSMUSG00000079563.10	Pglyrp2
4e0fb316-d09d-4e5d-bc4b-59f068e799a2	Dominant	ENSMUSG00000081223.1	Gm12247
eeb585b6-de0a-48ed-afc7-0f18fdd6ebfa	Dominant	ENSMUSG00000085132.1	Gm12265
ENSMUST00000136382.1	Dominant	ENSMUSG00000085468.1	Gm15343
665d9d59-0cc8-484a-a417-92635c126353	Dominant	ENSMUSG00000085894.1	Gm15832
ENSMUST00000129551.1	Dominant	ENSMUSG00000085995.2	Gm2788
ENSMUST00000131133.1	Dominant	ENSMUSG00000086071.7	Gm12354
ENSMUST00000148576.1	Dominant	ENSMUSG00000086103.1	Gm11832
91077a09-06cf-4df5-89a1-7292a9e81d97	Dominant	ENSMUSG00000086141.7	9030622O22Rik
459678b5-cc8a-4e0c-8bf3-4f046bc7b26c	Dominant	ENSMUSG00000086219.7	Srrm4os
42173955-9701-4bcc-95df-b13f6a413bb5	Dominant	ENSMUSG00000086332.1	4930480G23Rik
ENSMUST00000145343.1	Dominant	ENSMUSG00000086390.7	1810019D21Rik
25bb9b82-eb56-447e-ae82-6619705fecaa	Dominant	ENSMUSG00000086447.2	Gm13522
ENSMUST00000148496.1	Dominant	ENSMUSG00000086468.1	Etaa1os
ENSMUST00000150265.1	Dominant	ENSMUSG00000086494.1	2210417A02Rik
1dba0c0c-5ef6-4298-ba57-4e0632fed7d0	Dominant	ENSMUSG00000086587.7	Gm11837
ENSMUST00000133341.2	Dominant	ENSMUSG00000086593.2	Gm16548
ENSMUST00000135564.7	Dominant	ENSMUSG00000086628.7	Gm16157
fd33a426-c6c4-437e-9f24-15f8eb36dca5	Dominant	ENSMUSG00000087241.1	Gm11844
350195cb-28a3-4366-a21a-8d882e2b8f11	Dominant	ENSMUSG00000087470.2	A630031M04Rik
bebe23cd-0c5e-49ef-8763-f58e1b9e2042	Dominant	ENSMUSG00000087516.7	Tbx3os1
ENSMUST00000162890.1	Dominant	ENSMUSG00000089889.2	0610040B10Rik
ENSMUST00000097659.4	Dominant	ENSMUSG00000089943.1	Ugt1a5
ENSMUST00000073049.6	Dominant	ENSMUSG00000089960.1	Ugt1a1
787727c4-dcfc-4fde-b741-18a7e2c3fa60	Dominant	ENSMUSG00000089991.2	Gm16332
20d00ec8-f14c-4bfe-997a-1cb1c973169a	Dominant	ENSMUSG00000090038.7	Gm16573
858fa346-991a-4b01-8d5b-17b944619cac	Dominant	ENSMUSG00000090145.7	Ugt1a7c
ENSMUST00000073772.4	Dominant	ENSMUSG00000090175.1	Ugt1a9
ENSMUST00000161822.1	Dominant	ENSMUSG00000090207.2	4930524O07Rik
02326fc0-d142-49bd-a0ac-d3238afcb38e	Dominant	ENSMUSG00000090306.5	Adh6-ps1
559f5779-f470-4210-9307-ccffbe803e51	Dominant	ENSMUSG00000090555.1	Gm8893
ENSMUST00000164074.1	Dominant	ENSMUSG00000090708.1	Gm17196
ENSMUST00000171324.2	Dominant	ENSMUSG00000091387.2	Gcnt4
63daa33d-8408-4deb-a01d-563acbd741bd	Dominant	ENSMUSG00000091586.2	Cyp4f17
ENSMUST00000212804.1	Dominant	ENSMUSG00000091721.4	Gimd1
96c38bda-a3e7-4548-acd5-e4feda5a3382	Dominant	ENSMUSG00000092021.8	Gbp11
ab782759-cd97-4eb7-ab15-0de70424954c	Dominant	ENSMUSG00000092075.1	Serpina4-ps1
a4efef5e-ffde-44e5-bc74-01644eb539af	Dominant	ENSMUSG00000092176.1	Gm20460
ENSMUST00000135229.7	Dominant	ENSMUSG00000092470.1	Dgcr2
a0b6a55e-073b-4cf3-93e8-f8aaec4470e6	Dominant	ENSMUSG00000092511.7	Gm20547
ENSMUST00000172522.7	Dominant	ENSMUSG00000092545.7	Gm20319
c5e3c06f-97c3-419c-be6b-a5d89180aefd	Dominant	ENSMUSG00000093405.1	Gm20684
71d0de06-3c74-42f9-ad9d-5b744baaa1da	Dominant	ENSMUSG00000093843.1
ENSMUST00000177978.2	Dominant	ENSMUSG00000094103.2	Fam177a2
31d382c7-d85b-4e58-bca5-1e8815d7679e	Dominant	ENSMUSG00000094655.1	Gm25360
ENSMUST00000072776.4	Dominant	ENSMUSG00000094806.2	Cyp2d10
ENSMUST00000053289.10	Dominant	ENSMUSG00000095432.9	Zfp748
ENSMUST00000228061.1	Dominant	ENSMUSG00000096971.2	4930556M19Rik
ca83b0a8-1163-431b-8156-0a2d7f3c2f9e	Dominant	ENSMUSG00000097048.7	1600020E01Rik
28340275-9eb3-4041-86f4-250262223001	Dominant	ENSMUSG00000097073.7	Gm23017
5a014559-22f6-4cbf-9664-36962bc48185	Dominant	ENSMUSG00000097203.2	4732419C18Rik
ENSMUST00000180789.2	Dominant	ENSMUSG00000097222.2	1010001N08Rik
ENSMUST00000189938.1	Dominant	ENSMUSG00000097482.2	Gm17634
ENSMUST00000182486.1	Dominant	ENSMUSG00000097571.9	Jpx
0943bc73-bc24-4249-bf0e-989e31514448	Dominant	ENSMUSG00000097691.1	9030616G12Rik
8aa4990a-e816-497d-99ac-20b2ef946c75	Dominant	ENSMUSG00000097730.3	Gm26588
96644955-a275-4203-9f94-6d217486c669	Dominant	ENSMUSG00000098708.7	Gm27252
2a7d255c-0bc5-4f9c-b69b-fc3d6506ae18	Dominant	ENSMUSG00000099146.7	4930579F01Rik
be335e6a-a431-4285-9047-bbac8215e82c	Dominant	ENSMUSG00000099250.1	Rn7s2
ENSMUST00000188676.1	Dominant	ENSMUSG00000099707.6	Gm8883
c540239a-9f3e-4b9e-93eb-f8568c466572	Dominant	ENSMUSG00000100094.1	1810008I18Rik
eb6c20ee-286f-4e61-83c2-6533383930e1	Dominant	ENSMUSG00000100277.8	1810053B23Rik
ENSMUST00000191586.1	Dominant	ENSMUSG00000101378.1	Gm28086
351a3173-5c3d-427b-b8bc-29632279a24b	Dominant	ENSMUSG00000102353.1	Gm38345
9aacfa2a-aa06-4306-a6aa-710281e7f52f	Dominant	ENSMUSG00000102976.6	Zc3h11a
46ca9f37-29a6-40fd-8ff3-c4f5e55195e3	Dominant	ENSMUSG00000105260.1	Platr4
ENSMUST00000198580.1	Dominant	ENSMUSG00000106352.4	5033403H07Rik
ENSMUST00000200077.1	Dominant	ENSMUSG00000106526.1	Gm42604
ENSMUST00000201483.3	Dominant	ENSMUSG00000106918.3	Mrpl33
b6763cf3-c52a-48dd-908c-035493aa030c	Dominant	ENSMUSG00000107198.1	Gm19619
ENSMUST00000205465.1	Dominant	ENSMUSG00000108763.1	Gm36028
1b3145bf-3b67-4b44-ad4a-4273c852d1a6	Dominant	ENSMUSG00000109089.1	4833411C07Rik
d2e78304-8047-494c-abed-e62bc52481a0	Dominant	ENSMUSG00000109262.1	Gm44744
99df029d-a780-4a37-8280-378a3b9957d9	Dominant	ENSMUSG00000109350.1	Gm44805
ed4ce7cd-e14c-4d7b-b982-f3ca906447e2	Dominant	ENSMUSG00000109482.2	Gm4756
ENSMUST00000211011.1	Dominant	ENSMUSG00000109703.1	Gm45299
ENSMUST00000026907.5	Dominant	ENSMUSG00000109764.1	Klkb1
ENSMUST00000210371.1	Dominant	ENSMUSG00000109783.1	Gm45338
ENSMUST00000211698.1	Dominant	ENSMUSG00000110035.1	Gm30931
3ab58cfc-62be-4e07-9e07-906da98a5d84	Dominant	ENSMUSG00000110663.1	Gm39157
e25a2119-8232-4788-9140-b330b7b8a7d4	Dominant	ENSMUSG00000110781.1	Gm31992
022876d8-5ffa-4d6e-a852-0c137251507e	Dominant	ENSMUSG00000110827.1	Gm32281
780efa7e-6498-46c7-b0fc-56658d4e860d	Dominant	ENSMUSG00000111253.1	Gm34654
2220b04f-be96-4f24-b7f3-0d7fb59c6143	Dominant	ENSMUSG00000111771.1	Gm47465
24b33557-d2c9-48ac-ad91-344095d97301	Dominant	ENSMUSG00000112006.1	Gm48633
2e23ee5a-e3a7-4557-976e-59d0e785f917	Dominant	ENSMUSG00000112249.1	Gm30262
80346e89-d786-4f95-b189-83da71d1a4b0	Dominant	ENSMUSG00000112366.1	C730027H18Rik
eb845a9c-611e-4e9d-a35c-767c61175d94	Dominant	ENSMUSG00000112539.1	Gm40787
ENSMUST00000219852.1	Dominant	ENSMUSG00000112758.1	Gm36172
ENSMUST00000218971.1	Dominant	ENSMUSG00000112774.1	Gm36041
ENSMUST00000220037.1	Dominant	ENSMUSG00000112793.1	Gm32872
4428e482-b28c-48c7-bb01-65229b66b6d9	Dominant	ENSMUSG00000112796.1	Gm40770
ENSMUST00000222974.1	Dominant	ENSMUSG00000113063.1	Gm34667
8e69a570-785f-40bf-ac47-f40a9a4c04b4	Dominant	ENSMUSG00000113441.1	Gm40438
ENSMUST00000223453.1	Dominant	ENSMUSG00000113769.1	5033406O09Rik
ENSMUST00000225021.1	Dominant	ENSMUSG00000114430.1	Gm40264
ENSMUST00000224806.1	Dominant	ENSMUSG00000114818.1	Gm35164
a9598511-75a6-4e9c-b571-21caad67c5b8	Dominant	ENSMUSG00000114828.1	AI463229
595e3cdd-c1e1-48b0-992d-05a47a19141f	Dominant	ENSMUSG00000115312.1	Gm8518
339e1af2-4590-47f3-b8be-7f9619db17b8	Dominant	ENSMUSG00000115852.2	AC169509.1
365499c4-20a4-4fb6-99e8-a08b567e226a	Dominant	ENSMUSG00000115867.1	Gm17753
43fa92bf-6068-404e-9787-4dd8b0b897d1	Dominant	ENSMUSG00000115919.1	Gm31583
02ec8617-2172-404d-a7b4-23940bc82803	Dominant	ENSMUSG00000116284.1	Gm3787
9ed0ec4d-9cc1-4ad4-888c-eff41ee72931	Dominant	ENSMUSG00000116718.1	Gm49668
7dd143e6-c3e7-44d6-8d4f-7c85c36331e4	Dominant	ENSMUSG00000116810.1	Gm32624
ENSMUST00000232030.1	Dominant	ENSMUSG00000116846.1	1810044K17Rik
c6d8958e-e24b-4552-9a91-313d3878ee2c	Dominant	ENSMUSG00000116895.1	Gm3435
ENSMUST00000232983.1	Dominant	ENSMUSG00000117084.1	Gm22146
ENSMUST00000233348.1	Dominant	ENSMUSG00000117105.1	Dreh
44598e21-de83-4ecf-bbc8-1c70a009eec6	Dominant	ENSMUSG00000117485.1	Gm19696
ENSMUST00000234707.1	Dominant	ENSMUSG00000117501.1	Gm30117
aa3a44f5-c46f-4fb3-ac58-cb2c4d5798a3-1	Dominant	ENSMUSG00000117780.1	Gm3734
5ef01974-445a-41ef-a9e6-c4da4b4b51eb	Dominant	ENSMUSG00000118155.1	Gm50136
21d78ce5-a99e-4d08-b67e-d26d1c51b11e	Dominant	ENSMUSG00000118168.1	Gm36419
77e66ff3-f5f1-48f9-b11b-adb3bd75b285	Dominant	ENSMUSG00000118504.1	AC163616.1
ENSMUST00000239057.1	Dominant	ENSMUSG00000118516.1	AC118710.1
ENSMUST00000239334.1	Dominant	ENSMUSG00000118631.1	AL590864.1
55d11578-ddab-4385-b5f5-17b28c5c1f0f	Dominant	chr10:117412000
ec7ef2ff-6c23-48d4-af54-aab02a5a571d	Dominant	chr10:119262000
a4eeedd8-cbbb-4e3f-a9fd-56b4ffe8301d	Dominant	chr10:122387000	Gm36041
54848892-ea99-4ff2-960e-493f1c3e73c5	Dominant	chr10:127348000	Inhbe
8bca10a9-50d7-491f-a9ed-2eed89f0967d	Dominant	chr10:127355000	Inhbc
884968f9-1c87-476f-8bb9-77bea0650e46	Dominant	chr10:127776000	Rdh9
47b17b50-ce2a-48e3-a7f4-4325073cf7c9	Dominant	chr10:127880000
e2d752ee-ebf0-47c7-9141-c8590b6df7cd	Dominant	chr10:128268000	Apof
f91f316c-df70-4d07-a3c6-a78f17b4e20c	Dominant	chr10:128958000	Mettl7b
6bb51b89-29cd-407d-b5fd-059bc363619b	Dominant	chr10:128971000	9030616G12Rik
dc4a1505-ffb6-4580-baa7-3ca523eec295	Dominant	chr10:128975000	9030616G12Rik
527e65c7-7f1f-44e2-8430-18ef890ec2e9	Dominant	chr10:128977000	9030616G12Rik
348bdf4d-7e60-4c4e-9862-927718be0a58	Dominant	chr10:22054000
35dea7b5-e93e-4036-a1f7-fcff7005774e	Dominant	chr10:25525000	Smlr1
1d0a4cf0-cef7-440c-8a12-cef4d4819bd0	Dominant	chr10:43518000	Gm47889
28f182db-f6d3-46e6-a13f-8ba0c71671b9	Dominant	chr10:62969000
2161c74d-331c-4a8e-a68d-0456c88bb7ee	Dominant	chr10:68529000	Gm32872
7af3c5b6-76af-4646-80c6-7dab7c95a27b	Dominant	chr10:69319000
8527843f-2ee5-4676-9f7b-9380181333af	Dominant	chr10:75050000
bef7d47e-5637-4f67-8a87-b5218474d5ec	Dominant	chr10:75504000
5a12568a-308f-421a-8b5e-20dafdc36cea	Dominant	chr10:80560000
2506f0cd-34cb-4485-a17a-a2efb0856a51	Dominant	chr10:93517000	Hal
8301c1cb-8a4f-45b4-8947-4a0e9a0dcb0a	Dominant	chr11:101682000
6ba4f0f8-5e4b-4a36-8ce1-08c8ea53eb4e	Dominant	chr11:107043000
bc81d777-41bd-4457-b7e9-3a52d96c0575	Dominant	chr11:115219000
ab368e97-6bb8-40df-8a29-f3c80ff0440c	Dominant	chr11:119042000
a637e5b7-6dbe-44fd-9914-a4c58bc49b1c	Dominant	chr11:120617000
1e4fd1b1-f2e3-4f9f-bc66-a43cf2df7cc5	Dominant	chr11:16750000
366ab9d0-070e-4b0f-82b0-5de567f36031	Dominant	chr11:16917000	Egfr
1ff34d90-48c6-40b5-81b6-63507d8edf7c	Dominant	chr11:20072000
87731333-d270-4542-92cd-df3f94d5d218	Dominant	chr11:3201000
bfb6e1d5-6be6-473e-a7b3-baf3e8630625	Dominant	chr11:43894000	Adra1b
7656ec20-6cd7-466a-a681-c71074d07e50	Dominant	chr11:53770000	Irf1
fbe8045d-f3a1-48d0-8b47-eab71e3e9510	Dominant	chr11:5486000
4bdaeb89-7a04-44cd-beae-655b9e3fa145	Dominant	chr11:69991000
0bc190a2-04bc-47af-8d01-dd924763d2b1	Dominant	chr11:70520000
fffb0595-1297-453f-ad25-6423ff1dc700	Dominant	chr11:75438000
64f54145-28d7-4ee5-b2c1-27b8f0f6261e	Dominant	chr11:84869000
fef6874d-2c71-44b4-8d16-2a64608f7c08	Dominant	chr11:87422000	Rnu1a1
7789fbb1-cfa9-4ef9-960b-12b73a503d4b	Dominant	chr11:87443000	Rnu3b1
76d58900-f1b7-4a70-a417-71ae8e6b2a5f	Dominant	chr11:94602000
a9dae771-0e1a-4f44-af09-da6a364c04c4	Dominant	chr12:103853000	Serpina1a
792fc204-bbcc-43e9-8b41-cb1982706782	Dominant	chr12:103946000
b95e6250-ab9b-4291-9050-a341341e7c51	Dominant	chr12:104338000	Serpina3k
bef78b6a-fdd6-400e-8ab6-968bfafa6eaa	Dominant	chr12:104340000	Serpina3k
bfb10d4c-407d-4000-a504-da4a846458a0	Dominant	chr12:104344000	Serpina3k
a9da3d97-d8fe-404e-b79e-18213544c87c	Dominant	chr12:104345000	Serpina3k
5082cb96-53a8-4320-bf00-f23b14e7293f	Dominant	chr12:108709000
9d91fd60-41a5-4c40-a9ad-fc7e78408036	Dominant	chr12:109990000	Gm34667
d2543347-6d43-4474-849b-3dd5c36b3069	Dominant	chr12:109991000	Gm34667
e02e1fb2-49b6-4ac9-87f0-353d79a2881f	Dominant	chr12:110858000	Mpc1-ps
7c5210ee-c43a-4a98-833b-33b701aaa454	Dominant	chr12:25140000
2d08bc58-71d0-4910-a41a-3d0e5d12b1d5	Dominant	chr12:69182000	Rpl36al
e1d09f14-9be1-4f57-988c-c0f821595ad0	Dominant	chr12:70229000	Pygl
218b95d5-16d4-4b0d-8df1-773a8b9860e2	Dominant	chr12:76837000
88ab6759-1cf6-478b-bf1f-2479d07008c7	Dominant	chr12:7870000	Gm48633
2af606fa-e953-4df2-b13e-85159794e721	Dominant	chr12:7906000	Gm48633
015068ec-b053-4252-8f8e-495eadd25b3b	Dominant	chr12:7911000	Gm48633
3bba9d90-d4cb-44ab-a56b-d145e63f436c	Dominant	chr12:7947000	Gm48633
2ab116d1-9cde-4cd0-ae1a-1bc704f04937	Dominant	chr12:80930000
76569998-aeb4-4dd1-ae44-6b7d70545591	Dominant	chr12:81859000
cd67fc31-6cb5-4e8f-976a-64ad9518245f	Dominant	chr12:8830000
688fab9d-39b9-4ec9-a22d-4175a280493f	Dominant	chr13:114068000	Arl15
4d153703-f4d9-4ecc-b67b-1f5c83c18aa6	Dominant	chr13:17715000	Cdk13
c3615897-cb3c-463b-8709-5f35c202c379	Dominant	chr13:23825000
d4f54dd9-b4ec-4211-9220-fac4132a768f	Dominant	chr13:24323000	AL590864.1
7693e2b7-6c51-4daa-bcb3-cdff6ec415bd	Dominant	chr13:24327000	Cmah
07e032af-db62-4260-b959-b48c14fadb7d	Dominant	chr13:3657000
b4b4f391-d5d2-435e-9d60-082cf4bccfe2	Dominant	chr13:41237000	Gm32063
de750cb8-e698-4245-b597-101362d71d68	Dominant	chr13:4438000	Akr1c6
6b68a5c6-60bf-451c-ace6-69015fb9866e	Dominant	chr13:74531000	Gm5626
2d5ba505-36e7-4b30-b7cf-2867653faf4a	Dominant	chr13:92704000
9b949e39-439d-4df2-a6d9-88159bb5787e	Dominant	chr13:93614000
6bf28269-e2c8-4f6d-ad10-a42c47a28c53	Dominant	chr14:36970000
81475793-204e-409b-930b-5c47fcbac100	Dominant	chr14:41158000	Mbl1
b1141165-0e93-4bab-b384-726afc991493	Dominant	chr14:41159000	Mbl1
436a3a46-f56c-4707-9681-643566117c94	Dominant	chr14:51082000
50fc44d9-8fbc-4259-993c-528084716ac6	Dominant	chr14:51091000	Rnase4
73e666df-79d2-4caf-bc9f-cad797b535c0	Dominant	chr14:51096000	Rnase4
d4eb06c0-0bfd-4f76-a1a7-4886401ca172	Dominant	chr14:57377000
4fbb9420-699e-4fa6-95b1-56010fbd3ab1	Dominant	chr14:57423000
0ea5f354-1f9d-46c5-a63f-584a15c1807d	Dominant	chr14:62371000	Rnaseh2b
de70be82-b5ac-49ec-8c5f-8f9bdb4aa29b	Dominant	chr15:101143000
10bb3e39-f5a9-4e49-a49c-51a56a40ffa1	Dominant	chr15:10349000
4284a879-d91d-4fd2-b376-f4bda6ebc5df	Dominant	chr15:75938000
ca25907b-d719-4f61-9553-ff66b44ebdff	Dominant	chr15:79016000	Gm17753
9264a44a-3d97-479d-bd78-a0f648de2595	Dominant	chr15:82399000
85179fdc-d55d-4386-ad88-e401a55f0e52	Dominant	chr15:82642000	Gm49431
0abd9d97-c374-4d7b-8461-8475f9fd40c6	Dominant	chr15:85772000	Ppara
1c7bae69-78c9-46db-8a15-148263bbda69	Dominant	chr15:86194000
f0475c05-d6bd-4ee0-aec4-a7a5b80cb584	Dominant	chr15:97044000
70a7affe-75be-45f6-89f5-b733b9196aa4	Dominant	chr15:98145000
9e59f26f-8f64-40fb-a78b-b07c8fc76bc0	Dominant	chr15:99889000
40fdc702-85b2-43c2-bd4b-223b3f776eb2	Dominant	chr16:23081000	Kng1
e9c11534-44de-4120-a9a7-565a8d1831d4	Dominant	chr16:23192000	B630019A10Rik
722947f9-3b85-4d5a-8740-a15c78a57b4f	Dominant	chr16:23204000	B630019A10Rik
2254f593-ebdb-490b-a27b-edb4e12c7f06	Dominant	chr16:24085000	Gm31583
78655a94-6f7d-4326-ad00-225e75ec2139	Dominant	chr16:24279000
53f1cb93-a33b-413b-bca0-ce9dee97641f	Dominant	chr16:24285000	AC169509.1
d57c9984-60f4-4804-96aa-da36b64320d7	Dominant	chr16:26714000	Gm20319
baea9eda-6000-4fab-9358-7e4870aa48a6	Dominant	chr16:45941000	Phldb2
1f4d3f3c-1da4-4f2e-a041-684f0652d587	Dominant	chr16:45945000	Gm15638
5924dbae-600d-44eb-b506-5047d9e90fbf	Dominant	chr16:46152000	Gm4737
1b28751b-3ff5-47a2-9a6c-40a3b8808b9a	Dominant	chr16:58669000
ff9ac1ac-5f7f-4bdf-9c5e-cdf836056648	Dominant	chr16:64852000	Cggbp1
d8ec5b65-67c0-4e0d-ba88-b4dd2bc7b00c	Dominant	chr16:77326000
3e5aa9b3-2100-47b3-9c35-c9f1727472ff	Dominant	chr16:84734000	Mrpl39
191744be-fc98-40d3-8195-6c9fe433f21c	Dominant	chr16:87612000
bc66e92c-287d-4ac3-80ed-96063b487cd8	Dominant	chr16:91365000
faebcda7-55d6-4cdd-ac2e-06d6e1bd60e9	Dominant	chr16:93882000
23549f83-22bd-4aba-a02c-083ffd61be69	Dominant	chr17:12379000
0e693eff-35b1-437d-8a5e-ed01a39517ab	Dominant	chr17:30657000
7d97252b-d239-4d93-b006-80a57decbae9	Dominant	chr17:32702000	Cyp4f15
a2a34573-917e-481a-a76a-b14e12f75dd6	Dominant	chr17:45699000
261e9343-aecc-4cad-96b0-cd915a32dd36	Dominant	chr17:56119000	Lrg1
ab603728-9885-4e04-978b-862318fccac5	Dominant	chr17:56162000	Tnfaip8l1
8a41276c-4a0f-4857-ae87-eb51b36331eb	Dominant	chr17:66077000
2e4e0a87-2902-4126-945c-d506376f7173	Dominant	chr17:78983000
82daf17e-f46b-41aa-b24e-0c79706cb5bc	Dominant	chr17:78984000
868de4d1-3cf1-4e90-a3e2-b5adbba8f581	Dominant	chr17:78985000
97e846d1-8a2f-4b1a-971c-1df9cf7bb197	Dominant	chr17:80494000
5a8fffed-bed2-4d86-b803-5bed191b13e4	Dominant	chr18:12642000	Gm50063
513d991f-a9fc-44a1-b8b9-fea616733975	Dominant	chr18:20673000	Ttr
9d427ae1-774a-498a-9a33-4b32458be1af	Dominant	chr18:39352000
b4fa462d-52e3-4cb2-8ca9-97192f5ba7db	Dominant	chr18:46606000	Eif1a
b5818916-4420-45bf-9870-0b7d0f1a50dc	Dominant	chr18:46630000	Gm3734
15296075-f6af-43c6-a958-7b8c38370f60	Dominant	chr18:46644000
38d3511f-e790-4d6b-8d1f-945568fae688	Dominant	chr18:50128000
34a8e53d-1e74-45fe-b3d1-af8522e50305	Dominant	chr18:60212000	Gm4951
f3e7ca90-fcc1-4f6c-a9a7-330fc0012434	Dominant	chr18:60382000	Iigp1
b8a12b6b-1d3f-45dc-baf2-ac2f98cc0079	Dominant	chr18:65248000	Gm29966
720d63fd-806b-424e-95ce-b8acb1636ba5	Dominant	chr18:74089000
6c423c1b-3e6f-4c71-b020-ed9c3c9e6029	Dominant	chr19:10053000
7e77e4e1-716b-4400-a2dc-042e709bbf8e	Dominant	chr19:25092000
a23c8cde-84be-4833-926c-d05dbccf271d	Dominant	chr19:32543000	Gm36419
c46bd021-d0bd-4624-99ee-d072d815949a	Dominant	chr19:36646000
8be08a68-2410-43a6-b63c-5ce7213c3698	Dominant	chr19:37677000
ae522249-7e76-4cc8-baab-1267111fa4e9	Dominant	chr19:38186000
7de08841-b5ae-44c4-bcdd-a8f6b4887c90	Dominant	chr19:3913000
56865d80-0027-4e15-aed3-46e4f2ab3e1e	Dominant	chr19:46137000
cdb6a8fe-533d-41f2-bdaa-3cdd87f8d2a3	Dominant	chr19:46668000
7971e3e8-c701-4133-b6a7-6c62e62456c3	Dominant	chr19:60580000	Gm25238
9b3fa720-af15-4521-b6db-9549561586d7	Dominant	chr19:8918000
858fb61e-0ef5-4442-b57f-55dc074f7775	Dominant	chr1:127712000
4c519f8a-5dff-4545-a47c-cac66205c163	Dominant	chr1:130763000
3076be39-ec07-4ff1-97fb-f4b050b89a44	Dominant	chr1:132586000
36d359fa-2293-4c6b-af1f-7b75c6a54c86	Dominant	chr1:133328000	Gm28040
a875690b-edd5-4b24-b693-b960e853696d	Dominant	chr1:151132000	Gm8941
1f67060e-627a-4ccc-a355-81d8b8d0b972	Dominant	chr1:172134000	Pex19
58df462c-4ddc-4741-a2f4-7e3d959660e7	Dominant	chr1:172698000	Crp
9770bc76-1003-42ea-8c5e-7308ea537262	Dominant	chr1:184787000	Marc1
7b502dfb-96b2-4146-a0a6-a7b48bb87aa8	Dominant	chr1:184811000
5bd6811d-9c52-4e02-a356-d3a187f308df	Dominant	chr1:185454000	Slc30a10
8d8ae653-6fc1-4249-9055-724fc8f29378	Dominant	chr1:190039000
87d8c665-8939-4d8a-ae68-c01c1965751f	Dominant	chr1:190059000
42e8ce75-1545-4726-bb3b-db0f32aa8a00	Dominant	chr1:191431000
d46df24c-17da-4ef5-9757-02e125ab6fb0	Dominant	chr1:37038000
3fa11652-25fc-4ad1-a34e-6c6c672cb7f2	Dominant	chr1:39589000
3d6b9a43-d345-4122-a26e-be980de5b8e4	Dominant	chr1:58029000	Aox1
5dfbc867-4f17-4679-9809-3692a0e2a672	Dominant	chr1:67102000
1f2db780-86e5-4b24-a01b-7da458f664cf	Dominant	chr1:67123000	Cps1
439ccd05-7504-4d65-ab5c-595e9b238c31	Dominant	chr1:71936000
50fcad89-5b41-4dfc-a59b-78b026131a09	Dominant	chr1:87025000
ae04fcb6-f8d9-43c3-8137-e2052a5e1a0f	Dominant	chr2:102786000	Slc1a2
11415cf1-6fff-4d9a-a25c-c87f8deccd8a	Dominant	chr2:103817000
362453d9-7710-40d7-800b-92001cf6ff94	Dominant	chr2:11682000
248c6803-1e30-4d6d-b78b-27f21250e99d	Dominant	chr2:11693000
528fa758-f901-4be0-b8c7-c383671d49a8	Dominant	chr2:122053000	Eif3j1
d8fa0135-78a7-4214-a216-17b9fea66976	Dominant	chr2:127586000	Zfp661
671a5b69-de8d-4d31-878c-2c245764b18f	Dominant	chr2:148021000	9030622O22Rik
dcbeb596-e9d6-484f-899d-6d586a0c0c5b	Dominant	chr2:160260000	Gm826
1a6cd09e-bfb5-431e-b1c6-882d8e932385	Dominant	chr2:173110000	Ctcflos
65ae74ec-8fbf-42e5-a31f-a84e9d7f5813	Dominant	chr2:173141000
68e7c877-23c1-466b-8de0-1836e23c5df8	Dominant	chr2:173144000
9c554416-e605-4872-8285-d8d63074e662	Dominant	chr2:35063000
e43a480e-4530-46d3-8d6e-c781653bf79b	Dominant	chr2:35064000
2a0f5168-e817-4f79-a6d2-6e9c6c912a1e	Dominant	chr2:41987000	Gm13461
7f4ef688-80a6-416e-ae0f-53d8f94d52c1	Dominant	chr2:43605000	Kynu
57f5ebc1-92b5-4867-897d-8cb8b76772b7	Dominant	chr2:4990000	Mcm10
6e43ce5b-0bf5-4500-b8e0-e8193a90c047	Dominant	chr2:67971000	B3galt1
3b6361a1-b997-4be3-9f84-a7cd3609c9d3	Dominant	chr2:72145000	Rapgef4os1
31b43e5f-33ed-4da6-822c-79b3392bddbb	Dominant	chr2:91237000
45e1d9ed-a1cd-411c-9992-d6e160e1ea3c	Dominant	chr3:100785000
0766b1bf-419d-4635-9551-fd148eb73ca4	Dominant	chr3:113312000	Amy2a3
7eaeef89-cf01-445d-bd19-17c426f13251	Dominant	chr3:127005000
55a05181-6900-4158-9813-e6a50d65d4ed	Dominant	chr3:129844000
d978102c-9f57-4bc8-bcd8-ac700410174d	Dominant	chr3:138223000
697f2018-cbc0-47ae-af40-07b23b38ea1e	Dominant	chr3:142712000
d0d9fc2b-b635-4648-b9e0-ee13847de8ae	Dominant	chr3:146630000	Uox
2db01188-cab0-4471-b3d1-9caeda0b6e80	Dominant	chr3:14846000
bbc50ef9-9a56-4020-9e30-82d1d308a918	Dominant	chr3:14862000
3baf8a8a-6558-4890-b382-96d307760aef	Dominant	chr3:149640000
c4349bda-ad04-49b9-b3a5-c106061b8a33	Dominant	chr3:41065000
a71097a3-7859-44b7-81b5-8a3fd0517a40	Dominant	chr3:5218000
8918ed8c-b582-48ce-9740-1e9b55ce5c43	Dominant	chr3:57377000
c769a0be-6420-4b3f-9574-bcb15df4c1a8	Dominant	chr3:81989000	Asic5
4f588106-f80c-4d1f-ba4b-2ab1accb64e5	Dominant	chr3:83041000	Fgb
bc37313e-b028-410b-8e2f-a568689298c8	Dominant	chr3:87001000
245e3a5d-474d-4ac2-bf4a-c67a46270a81	Dominant	chr3:92689000	Gm4202
288c9dad-97a9-416d-818e-1d25a68f6eda	Dominant	chr3:97651000	Fmo5
088deee4-2a06-47f1-a781-df01f88e28b9	Dominant	chr3:98741000	Hsd3b3
6cff09c5-892c-4dfb-9df2-4ec8bed29667	Dominant	chr4:103382000	Gm12718
7a7d998b-965b-47fc-b7ea-df223c5b8d83	Dominant	chr4:106439000	Pcsk9
9aa1d4ef-1bf2-4033-b52f-f23d40b8113e	Dominant	chr4:108223000
5fd6a80f-3671-4dcd-8347-a36f63a49a2d	Dominant	chr4:133553000	Nr0b2
d04dbd98-63ef-44d3-a05a-7b80fc015d84	Dominant	chr4:133556000
b1ecf3fd-3795-4eed-a57c-68f710e38312	Dominant	chr4:138457000
e3467826-49dd-4927-aadc-3400d31d40eb	Dominant	chr4:138964000
7bf83758-a5ea-45b6-ba2f-e2d72208014e	Dominant	chr4:141742000
8d62e5ec-ba6e-4eaf-a879-2aef07980709	Dominant	chr4:141890000	Fhad1
598125cf-4351-4d00-92df-e0587bc9beea	Dominant	chr4:143236000
47bb79ba-7140-40d1-af9d-b60484ffc8be	Dominant	chr4:41314000
85afb811-1cff-4bda-a886-913806e8194d	Dominant	chr4:45499000	Shb
4b8258ff-5489-4dcc-b0e6-ae1a8eb2f3d0	Dominant	chr4:49489000	Baat
fcf7eb1e-45b9-4162-b9b6-34da64d99689	Dominant	chr4:55349000
0401df90-b82c-45eb-a6e6-26671da93f40	Dominant	chr4:60066000	Mup7
97fcdcbe-e6ff-4ff6-931f-c0a0aea26b75	Dominant	chr4:62050000	Mup20
4bc59ccd-07f7-4424-8c9e-7696bff62d9d	Dominant	chr4:62094000
dc2f4015-c34d-440f-9742-962c8ffcdb0a	Dominant	chr4:6264000	Cyp7a1
e22ffd05-4e44-4546-84b1-9c0b7f752011	Dominant	chr5:116445000	Srrm4os
fbbd2acd-449e-490b-ab91-841c32e70441	Dominant	chr5:121699000
76aec82a-c112-4902-a83f-0f9d28013be3	Dominant	chr5:125305000
7e28fb0d-6c25-4a4d-81c5-0dac8ab62991	Dominant	chr5:130031000
646c6f42-cac3-4a6f-9570-217579e13148	Dominant	chr5:137587000
321e391d-28ea-4991-ae48-7a0c9389df4a	Dominant	chr5:145853000
9d93bf42-91fa-44e4-9848-e23bb7c776bf	Dominant	chr5:145976000
e878e84b-c447-4214-906c-a05c2b4100b6	Dominant	chr5:145996000	Cyp3a25
d192c069-fa7c-46ce-80a0-a12d0c235d97	Dominant	chr5:147312000	Urad
75801a93-23e4-4212-9e05-af1d9215b574	Dominant	chr5:150436000
d77acabf-c626-42e7-bd41-17e389dabb1c	Dominant	chr5:31291000
59e9fa89-1fd4-4014-b2c0-bdf93740bd4c	Dominant	chr5:38560000
af1477c7-9f77-41a0-93a3-9dc6623bfb1b	Dominant	chr5:51283000
904c7834-c635-4418-9a19-28b3a5ce985f	Dominant	chr5:86924000	Ugt2b1
94089ad9-3af9-40f9-b745-abb2bb03072b	Dominant	chr5:87335000	Ugt2a3
cf676044-b5a6-46ee-a4d0-d00b39072dfe	Dominant	chr5:87365000	Gm35570
c9c4f90a-6890-411a-b488-0edf0612569c	Dominant	chr5:89457000	Gc
05f39041-3b52-42b7-b1b9-b1e40e1fd0f3	Dominant	chr6:108570000
b07e2bf1-d712-4ceb-874c-fc95cd610bdb	Dominant	chr6:117173000	Cxcl12
a94b65a4-62b0-4930-bc42-359dc9b5c658	Dominant	chr6:121137000
6c056b18-6b68-48b2-9cac-1e9b04f6296f	Dominant	chr6:124492000	Gm44096
cd1f0115-dc73-468b-b911-d8dbf2601f95	Dominant	chr6:141876000
0ceb8acc-9ad3-4bef-b3fc-dc12b4bd71ba	Dominant	chr6:149101000
0d2f3287-57cf-45f7-8267-fed23dcfd9e6	Dominant	chr6:149167000
97c5e856-0ae6-4aee-bd40-f75250a5e9d3	Dominant	chr6:149189000
7ccabfe1-78a9-4a1b-a691-84739547d824	Dominant	chr6:149224000
03ae515a-5b59-47d5-80ba-73a25d07e6be	Dominant	chr6:54813000
b0543eca-e58a-48cc-9b80-235d241298b1	Dominant	chr6:71199000	Fabp1
96aed779-ea9c-412e-9f7d-444cfab76b21	Dominant	chr6:85843000	Ptges3-ps
0ebff5e0-1098-4b59-95e1-fbe6a1dbc0ae	Dominant	chr6:85845000
701f0426-2293-43d9-a99b-319e69ae1689	Dominant	chr6:85856000
e3e64d76-2e1a-446f-b683-4962488ba96d	Dominant	chr6:90462000
100cefc2-e84d-42fb-8e21-8e695d071fa8	Dominant	chr6:94813000
e0aeaac1-0611-42bf-91e4-886bd228e9ac	Dominant	chr7:110648000
5828ec24-37ee-40b6-afce-afdb9cb8803d	Dominant	chr7:112187000
b0668441-f98f-40fc-8ae3-c19cb33a3327	Dominant	chr7:140754000
26d9bb4f-08c2-46a2-8e68-fb332db1aa34	Dominant	chr7:140906000	BC024386
5deb97ed-ca39-484c-941c-b357603876a2	Dominant	chr7:140940000
02e29b2f-660c-41ad-9a23-ceccfe9c1c6e	Dominant	chr7:14518000
48336a01-6816-4301-b2ef-5545d9c507c9	Dominant	chr7:14549000
2379df7b-61de-466d-93fa-b84dee490653	Dominant	chr7:19678000	Gm44805
0dae8e03-3f69-40dc-9536-ce0bdb682315	Dominant	chr7:27979000
e7271384-3f33-4d0a-b87c-be712d1ddbce	Dominant	chr7:34659000	Gm12781
5fa524dd-4ede-44aa-a49d-0a488c8fd488	Dominant	chr7:48877000	Gm2788
b0f4c1ae-0ca4-4dd4-aae5-087f27f641e4	Dominant	chr7:65803000	1810008I18Rik
e43d0295-990f-41e9-94bb-61018e115be8	Dominant	chr7:65808000
309abc27-9518-44f4-acb0-bcdc203da981	Dominant	chr7:65859000	Gm20684
98d64a02-662c-4c29-8a11-5a3e75f32381	Dominant	chr7:97332000	Kctd21
074b8448-a8f9-477f-a942-ca3a00fe2066	Dominant	chr8:105054000	Ces3a
da2a310c-58c6-4471-8b44-a4559ab651f9	Dominant	chr8:10879000	B930025P03Rik
615d5878-49b3-4300-b54c-2e83625ffc9e	Dominant	chr8:111686000	Ctrb1
9351d9c3-6c24-45d7-8fc1-368ac979ae57	Dominant	chr8:114128000
e7199d60-146d-499a-920e-4b3ec34737b3	Dominant	chr8:119423000
d5972004-8a4c-4cff-828f-7d0723b98e05	Dominant	chr8:124148000
e60b1e7a-1ed4-4dca-8c9d-11e7c570dd2a	Dominant	chr8:128453000
07069265-fce9-413f-bc96-8c614b114595	Dominant	chr8:129252000	Gm21399
c66759d2-b43a-4221-8430-0e378a4f19ce	Dominant	chr8:22398000	1810012K16Rik
bc8be55c-2115-4191-99c6-d0cfc2e43741	Dominant	chr8:24565000	Ido2
ff2a0ad4-898c-439c-b0ba-89884949da05	Dominant	chr8:35421000
5e043c28-7a6a-4cc7-82a5-196b2bfcdf28	Dominant	chr8:40852000	Gm5345
1190eee3-74e3-4c78-831e-1c0c82a2fa99	Dominant	chr8:41154000
2c005419-a8e3-41e9-89a8-24b1cbabe9d9	Dominant	chr8:61559000
51d652d9-99a7-4f19-ade8-7eeacc9690f9	Dominant	chr8:67501000	Nat2
97698e58-9f6b-4ddd-8329-c203167f74e2	Dominant	chr8:72224000
8425eef1-775d-414d-96c4-df0bfa03b9d4	Dominant	chr8:89043000
94fc352f-5b9d-46ed-9570-621bd8f47f4c	Dominant	chr8:91377000
e6e86482-9d57-4a66-aeba-d5e824723349	Dominant	chr8:94012000
48f052c4-84e3-4adf-a83c-3bf5d2037dba	Dominant	chr9:107675000
5aab7c88-48a6-4670-a3a2-9fcdf65feb14	Dominant	chr9:113122000
f55a776a-5f83-46cb-b7c2-02f4be9b4dcb	Dominant	chr9:119156000
e3a629fd-8681-4ef6-b3ab-505c595477ca	Dominant	chr9:121914000	Cyp8b1
35e8c0f8-d4bd-4ab3-9784-c0cea815c7df	Dominant	chr9:43238000
8879aecd-9ab1-4932-947a-b8862f52fd6c	Dominant	chr9:46268000	Apoa5
78772e4f-a460-4a08-bc0a-fa37d31d1416	Dominant	chr9:46271000	Apoa5
9e892a65-447c-4cfa-90cd-3e26e2894162	Dominant	chr9:48797000
295c38e1-3744-40a5-b0a3-881bc461c075	Dominant	chr9:50500000
f939eade-ab4e-4300-96fa-446d959e1eee	Dominant	chr9:74517000
42c68b94-ebc2-460b-95b3-6fe28ae96163	Dominant	chr9:74892000
a2d22786-efb4-4089-9b6e-b213f65f987f	Dominant	chr9:77830000
dff068df-0bc9-44cb-8e73-0848028872cf	Dominant	chr9:77842000
ab25ed0b-7028-41b0-a532-c6ffdd469a91	Dominant	chrX:101377000	Gjb1
bc9cf4d4-ec19-4b5f-8f95-01ff9636a017	Dominant	chrX:101380000	Gjb1
94bb7420-310a-4561-9b64-0c5a99c7976c	Dominant	chrX:101384000	Gjb1
910d417e-ec23-43e2-a3a5-ba8c131fe859	Dominant	chrX:10252000	Otc
71631937-8478-4a9f-936b-0b9d0a7c2026	Dominant	chrX:103821000
6a623e66-607f-4d3a-b283-c296670e91c4	Non Dominant	ENSMUSG00000067813.3	Xkr9
55c23c72-d1b2-4faf-adad-5b9c5e2b50a7	Non Dominant	ENSMUSG00000025934.15	Gsta3
8b4b9048-d7a6-4826-9b95-d365d31960d5	Non Dominant	ENSMUSG00000025934.15	Gsta3
ee32c297-92a0-4b43-a7ca-c81e3a9dbe24	Non Dominant	ENSMUSG00000025934.15	Gsta3
7c3ace81-3d9e-44da-9d62-ac43c4c2b714	Non Dominant	ENSMUSG00000025934.15	Gsta3
43e3bd4b-2aa3-4b8a-baf7-cedd9387a341	Non Dominant	ENSMUSG00000025934.15	Gsta3
264c0db4-45de-43f1-a60b-5682f56a5217	Non Dominant	ENSMUSG00000025934.15	Gsta3
2bd4270c-6970-469f-a9ba-1b4efc7f86f3	Non Dominant	chr1:58029000	Aox1
f093aadb-1838-47b3-b190-65957f0b8ae1	Non Dominant	ENSMUSG00000063558.4	Aox1
793c57a5-2a70-44ac-81c0-c63c5c2672e2	Non Dominant	ENSMUSG00000064294.12	Aox3
afd56ca0-3e0f-4484-ae65-def05c8f1dff	Non Dominant	ENSMUSG00000064294.12	Aox3
f8eb16bf-b2ba-472d-9554-c869ca1c336e	Non Dominant	ENSMUSG00000064294.12	Aox3
561e755e-dc00-4b29-a9f5-7098cf2d3297	Non Dominant	ENSMUSG00000064294.12	Aox3
3870e9f5-b475-494d-85d1-d87274efc956	Non Dominant	ENSMUSG00000064294.12	Aox3
ff9bbd26-77ca-49f2-a09c-adcbed925932	Non Dominant	ENSMUSG00000025967.16	Eef1b2
3225532f-7875-4204-a4e4-f4fa45295bd0	Non Dominant	ENSMUSG00000025991.8	Cps1
6337d308-4830-4b80-a174-b53c82eb143a	Non Dominant	ENSMUSG00000025991.8	Cps1
a9609942-e025-4d28-86da-e0e3be3832f4	Non Dominant	ENSMUSG00000025991.8	Cps1
f9bb0e8d-4343-471e-9feb-7f5977e36aee	Non Dominant	ENSMUSG00000025991.8	Cps1
e8251212-175d-42ae-bf9e-2ea7a43994f3	Non Dominant	ENSMUSG00000025991.8	Cps1
47b6ca4e-3553-4561-ab52-21549efe762b	Non Dominant	ENSMUSG00000025991.8	Cps1
15d9100b-479b-4599-a548-7944a21ed556	Non Dominant	ENSMUSG00000025991.8	Cps1
061323b8-903c-431e-928c-c93a32a068b0	Non Dominant	ENSMUSG00000025991.8	Cps1
0004f696-d7d6-4888-b868-0c58ca404de9	Non Dominant	ENSMUSG00000025991.8	Cps1
dd84096c-cd8c-4ae1-abaf-11fad894bf96	Non Dominant	ENSMUSG00000099707.6	Gm8883
ENSMUST00000188258.6	Non Dominant	ENSMUSG00000099707.6	Gm8883
ENSMUST00000189680.6	Non Dominant	ENSMUSG00000099707.6	Gm8883
b92d0a5f-f770-4fb5-9b1d-1e22be4ef4cf	Non Dominant	ENSMUSG00000039323.18	Igfbp2
ENSMUST00000120564.1	Non Dominant	ENSMUSG00000039323.18	Igfbp2
d4273db9-901f-4cbd-9566-adc37ac802a3	Non Dominant	ENSMUSG00000026176.13	Ctdsp1
7ed32635-eec7-481a-912d-2bf9f13e0c7b	Non Dominant	ENSMUSG00000026170.6	Cyp27a1
88362aa2-2ba7-4aa7-b255-47055dc258a3	Non Dominant	ENSMUSG00000026170.6	Cyp27a1
864e8665-f84b-4f80-b18c-6c3feccf3907	Non Dominant	ENSMUSG00000026170.6	Cyp27a1
4c3d1c4c-b9c8-456b-b6b3-3dc4b363c345	Non Dominant	ENSMUSG00000026170.6	Cyp27a1
4ba4c27c-dda3-45b5-82d1-585816c1171d	Non Dominant	ENSMUSG00000026170.6	Cyp27a1
ENSMUST00000165824.2	Non Dominant	ENSMUSG00000026227.11	2810459M11Rik
0cb27289-46e7-46e2-a594-1ed875a49906	Non Dominant	ENSMUSG00000053333.15	Dis3l2
ENSMUST00000113230.7	Non Dominant	ENSMUSG00000026254.17	Eif4e2
dd4e2e70-1294-45b1-9081-6082db2e995e	Non Dominant	ENSMUSG00000090145.7	Ugt1a7c
9035243e-0bd1-4ea9-9c1e-dac6454dcb86	Non Dominant	ENSMUSG00000089960.1	Ugt1a7c
a883e27f-973a-4378-b363-e220bf27533d	Non Dominant	ENSMUSG00000026307.12	Scly
d20f1454-ed84-402a-95bb-4638cc0f047b	Non Dominant	ENSMUSG00000026272.6	Agxt
9078d6ef-a4c1-4661-b2ec-1afb80634b88	Non Dominant	ENSMUSG00000026272.6	Agxt
ENSMUST00000181383.2	Non Dominant	ENSMUSG00000097482.2	Gm17634
85a8b520-b732-453e-a182-2c4624f1a897	Non Dominant	ENSMUSG00000026319.13	Relch
ffd5665d-8756-40ef-a6ec-876338c0b3b8	Non Dominant	ENSMUSG00000070644.13	Etnk2
3e4f113d-516d-4061-bfe4-9aab6b761b4f	Non Dominant	ENSMUSG00000070644.13	Etnk2
16f9938a-45b0-4ee2-bc0f-dcce0ace4972	Non Dominant	ENSMUSG00000070644.13	Etnk2
b374980d-52c6-4ccd-b825-47ec057f016b	Non Dominant	ENSMUSG00000070644.13	Etnk2
227b825c-49a1-412c-9a17-9a493dfb8a16	Non Dominant	ENSMUSG00000070644.13	Etnk2
d1c03953-733e-477e-8a9e-49fdaffe25ab	Non Dominant	ENSMUSG00000026368.6	F13b
ENSMUST00000195302.5	Non Dominant	ENSMUSG00000026470.14	Stx6
442f558f-48d1-466e-927c-b31e2edb162b	Non Dominant	ENSMUSG00000026589.14	Sec16b
4762bdbc-8e12-417f-a741-309f8e5b96c3	Non Dominant	ENSMUSG00000026715.12	Serpinc1
ENSMUST00000064725.10	Non Dominant	ENSMUSG00000026715.12	Serpinc1
d01ba4a2-2e1d-4fba-9eb4-87bedd1b563d	Non Dominant	ENSMUSG00000026715.12	Serpinc1
edb5cbfb-ebc8-4333-987e-e6ef4781960d	Non Dominant	ENSMUSG00000026715.12	Serpinc1
af59d897-21e2-4fd4-b445-1bd897a8419d	Non Dominant	ENSMUSG00000026715.12	Serpinc1
672a9a3b-2c02-4b74-8f4f-d8f1300699ee	Non Dominant	ENSMUSG00000026715.12	Serpinc1
3a01bf78-f821-4ea2-a1ba-3821b11f61b4	Non Dominant	ENSMUSG00000026715.12	Serpinc1
048f9056-4e58-44b0-bc11-66e8d6191126	Non Dominant	ENSMUSG00000026715.12	Serpinc1
5506c934-c502-4c7d-8424-126f6e0282ea	Non Dominant	ENSMUSG00000026715.12	Serpinc1
509c51db-3b0b-4294-94ce-a34ba204c41f	Non Dominant	ENSMUSG00000026715.12	Serpinc1
7dd2b781-876a-4428-b591-97cff22abfa3	Non Dominant	ENSMUSG00000026715.12	Serpinc1
6ddfb313-3bac-46bb-b5a3-2bb05a90508f	Non Dominant	ENSMUSG00000026715.12	Serpinc1
530ed6bd-1a05-4a60-946f-13223b69ec67	Non Dominant	ENSMUSG00000026579.8	F5
d94202b7-e912-4b12-8d06-c11a323cc97d	Non Dominant	ENSMUSG00000005677.14	Nr1i3
1d7725fc-6132-4469-80f5-63b076f13ee8	Non Dominant	ENSMUSG00000005677.14	Nr1i3
4605cdb2-775c-413d-b418-02384a29c1ea	Non Dominant	ENSMUSG00000005677.14	Nr1i3
fa82d191-9a08-42da-afa2-081e155c60b1	Non Dominant	ENSMUSG00000005677.14	Nr1i3
d5fac0e9-3780-4c1a-97e2-964866563644	Non Dominant	ENSMUSG00000005677.14	Nr1i3
1bc32e7f-1a6d-4c90-8103-240834f46c8a	Non Dominant	ENSMUSG00000005677.14	Nr1i3
ENSMUST00000111328.7	Non Dominant	ENSMUSG00000005677.14	Nr1i3
ENSMUST00000075469.11	Non Dominant	ENSMUSG00000005677.14	Nr1i3
7cb6b789-5b6d-4dac-8f01-2b0794d5606a	Non Dominant	ENSMUSG00000005677.14	Nr1i3
146f7161-bd92-44bb-8fa1-c9aa275c081d	Non Dominant	ENSMUSG00000005677.14	Nr1i3
3f57361b-8fc6-4cf0-bb46-2d829224bf91	Non Dominant	ENSMUSG00000005681.12	Apoa2
579c8574-d064-4d5f-a32f-8dbe5a72afb4	Non Dominant	ENSMUSG00000005681.12	Apoa2
95e41ff2-6d7f-4902-9065-a0f514ff3f73	Non Dominant	ENSMUSG00000005681.12	Apoa2
9b13c6c5-35b1-4784-b126-e48063e57a0a	Non Dominant	ENSMUSG00000005681.12	Apoa2
ENSMUST00000111319.1	Non Dominant	ENSMUSG00000005681.12	Apoa2
a42280d7-a9a6-4e1a-9d8c-1667d3acf90c	Non Dominant	ENSMUSG00000005681.12	Apoa2
fa5c7da7-82e9-4a09-868c-3f7e4373e5c9	Non Dominant	ENSMUSG00000005681.12	Apoa2
ff3ae44e-5507-4a76-8874-2d68d1b264bb	Non Dominant	ENSMUSG00000005681.12	Apoa2
eed023c4-e666-4729-b85f-993aa5c11da0	Non Dominant	ENSMUSG00000005681.12	Apoa2
ae9613df-cd2c-47f9-8b24-176855e09cfa	Non Dominant	ENSMUSG00000005681.12	Apoa2
a09d8570-43e3-4332-af0f-0f1c6d1d2eb2	Non Dominant	ENSMUSG00000005681.12	Apoa2
ENSMUST00000111320.7	Non Dominant	ENSMUSG00000005681.12	Apoa2
ENSMUST00000005824.11	Non Dominant	ENSMUSG00000005681.12	Apoa2
9a7ef33e-ca8b-4e8a-b684-b4c9e1a5b77b	Non Dominant	ENSMUSG00000005681.12	Apoa2
843bd2d0-f3cc-4be7-a99f-9e8e1effe87b	Non Dominant	ENSMUSG00000005681.12	Apoa2
4a2280f7-863e-4417-882c-32d675bdb9ea	Non Dominant	ENSMUSG00000005681.12	Apoa2
2bcd3d01-44a3-4877-acbc-d3688307eea2	Non Dominant	ENSMUSG00000005681.12	Apoa2
1b5f2a86-16cb-42c4-920b-5afc67930a2a	Non Dominant	ENSMUSG00000005681.12	Apoa2
0c260bd9-122e-4331-b3cf-cba034519903	Non Dominant	ENSMUSG00000005681.12	Apoa2
6b11cfb4-7825-4a02-a986-7c744e63a95a	Non Dominant	ENSMUSG00000005681.12	Apoa2
88337ae2-8ce3-46bf-89f6-14bfcc6b5e14	Non Dominant	chr1:171225000	Apoa2
37547623-2610-481f-91a7-0f9c420ccc27	Non Dominant	chr1:172698000	9430083B18Rik
68b78abc-6eb0-4762-a566-25ee92656c4f	Non Dominant	chr1:172698000	Crp
33422c3e-dc6e-4259-aac3-26ad7cc4d47e	Non Dominant	ENSMUSG00000039783.15	Kmo
e21802e9-beac-4650-b17c-9ff69bae273c	Non Dominant	ENSMUSG00000039783.15	Kmo
1e238d50-7c9b-4a5b-9644-1bc770454409	Non Dominant	ENSMUSG00000039783.15	Kmo
ENSMUST00000061093.6	Non Dominant	ENSMUSG00000026614.7	Slc30a10
ENSMUST00000045689.13	Non Dominant	ENSMUSG00000033845.13	Mrpl15
ENSMUST00000146665.2	Non Dominant	ENSMUSG00000033845.13	Mrpl15
87a40fee-0aca-4417-b2ee-84e800f7e6d0	Non Dominant	ENSMUSG00000025936.15	Gm4956
2139dc35-2649-478c-84c4-345874ffb7eb	Non Dominant	ENSMUSG00000025936.15	Gm4956
872dfbdb-a881-45ba-90b2-fb09accef619	Non Dominant	ENSMUSG00000001143.13	Lman2l
9c3a6444-bfe3-47c3-868c-655c752b221a	Non Dominant	ENSMUSG00000025993.10	Slc40a1
c6fa85c7-be24-47d6-91ae-700b88041fa4	Non Dominant	ENSMUSG00000018417.14	Myo1b
538b84ea-261b-49b6-9935-6e7a6cb94589	Non Dominant	ENSMUSG00000026095.15	Gm28551
5d25aec5-b611-4995-9fbf-2f01bab4c025	Non Dominant	ENSMUSG00000025982.13	Sf3b1
853cb0a9-bb84-4056-81a1-dd3b2cc66c67	Non Dominant	ENSMUSG00000026024.14	Als2
a4aa0e7b-38ad-4f21-9c30-5e57b0b49e2d	Non Dominant	ENSMUSG00000026014.15	Raph1
712726fe-50f8-4a91-a81c-cf52dbc0684f	Non Dominant	ENSMUSG00000025968.16	Ndufs1
11a836f0-9e80-4786-a4d0-769942656b8f	Non Dominant	ENSMUSG00000026209.15	Dnpep
834a98b7-b0aa-4ab4-9892-af2fea1bb47f	Non Dominant	ENSMUSG00000045658.16	Pid1
bf1a4e4c-a2fa-43c6-be5d-15d626e8bfd4	Non Dominant	ENSMUSG00000034088.15	Hdlbp
1b2bedaf-26ae-408b-b1a8-e48690bbfaa3	Non Dominant	ENSMUSG00000040648.14	Ppip5k2
09952c73-11fb-4906-af84-993b565c7535	Non Dominant	ENSMUSG00000009907.17	Vps4b
ENSMUST00000112639.7	Non Dominant	ENSMUSG00000026389.16	Steap3
00ff1357-d6d1-4a4a-a1f6-d5e0f47d5631	Non Dominant	ENSMUSG00000003721.14	Insig2
ba832468-dbdf-4a5a-aa8d-b17b0dfe5fa7	Non Dominant	ENSMUSG00000003721.14	Insig2
4091badd-bc75-4650-9c50-5d92a646248f	Non Dominant	ENSMUSG00000003721.14	Insig2
671ab1d3-ec49-4782-bb95-0c9ab689c258	Non Dominant	ENSMUSG00000003721.14	Insig2
3c26aad9-8f07-40bc-8a60-ef6fd683d913	Non Dominant	ENSMUSG00000003721.14	Insig2
284069ab-3103-4740-889f-b15b4552a3e5	Non Dominant	ENSMUSG00000003721.14	Insig2
ea6d68bd-54e0-4ab1-ac83-3322cbe43d26	Non Dominant	chr1:127729000
bc7a06e2-df42-41f1-98c1-2970ba0a16c2	Non Dominant	ENSMUSG00000026405.14	C4bp
fe4a36d2-e046-44fd-877e-2a7f64ff665b	Non Dominant	ENSMUSG00000026405.14	C4bp
98bb3d69-02e2-4e5c-be36-b67b2df0990a	Non Dominant	ENSMUSG00000026405.14	C4bp
4e76b979-c6da-4158-918f-6726f5d21ad4	Non Dominant	ENSMUSG00000026405.14	C4bp
a9e9c390-6d7b-41a8-912b-0ccc97954d78	Non Dominant	ENSMUSG00000026405.14	C4bp
9dbce669-6aaf-4088-ae50-5435aad6d2ca	Non Dominant	ENSMUSG00000026405.14	C4bp
a61da845-d90b-4198-93f7-969933e350c8	Non Dominant	ENSMUSG00000026405.14	C4bp
d7fe6b4d-6e9a-4e34-a8bd-79e9f013d9b8	Non Dominant	ENSMUSG00000026405.14	C4bp
8a9d5a34-af22-4b91-a5d1-ea3b445d23f7	Non Dominant	ENSMUSG00000026405.14	C4bp
87911cad-c922-47d8-8b4a-1c2f716bc750	Non Dominant	ENSMUSG00000026405.14	C4bp
318db4db-3349-4a8d-97de-be2f3289da15	Non Dominant	ENSMUSG00000026405.14	C4bp
aa6fff9e-cc88-4325-a4c5-296a4718ac15	Non Dominant	ENSMUSG00000042305.12	Tmem183a
d698370a-31b1-443e-a763-d58811869447	Non Dominant	ENSMUSG00000057037.8	Cfhr1
fb080c7e-31c9-490c-8da3-7fffece1236f	Non Dominant	ENSMUSG00000057037.8	Cfhr1
6b650d7c-e81c-4f9a-9b4c-aac5de5f4c8e	Non Dominant	ENSMUSG00000057037.8	Cfhr1
da71917a-8314-4fcc-b148-9cd646a2b394	Non Dominant	ENSMUSG00000057037.8	Cfhr1
8462206e-6dca-499a-94f6-ae8eed061f8d	Non Dominant	ENSMUSG00000070594.10	Gm4788
5e82714d-40e2-4638-a287-b9eb3c1045ed	Non Dominant	ENSMUSG00000070594.10	Gm4788
9f841a15-b2a2-440f-ae3d-160dd97d3b88	Non Dominant	ENSMUSG00000070594.10	Gm4788
ENSMUST00000111986.7	Non Dominant	ENSMUSG00000070594.10	Gm4788
2eef1410-e393-42f6-827c-3757464cc0ea	Non Dominant	ENSMUSG00000070594.10	Gm4788
2d6f23d0-4490-4bd6-b1ce-f4fd3ec7df5e	Non Dominant	ENSMUSG00000070594.10	Gm4788
9286860d-64b7-4019-bb86-f277c8f9b1b1	Non Dominant	ENSMUSG00000070594.10	Gm4788
75ff8d10-59b1-470a-a3bc-2e171bd6aa8b	Non Dominant	ENSMUSG00000070594.10	Gm4788
ENSMUST00000194186.5	Non Dominant	ENSMUSG00000033898.17	Cfhr2
994c1937-a2a4-405f-a2c2-b519004520de	Non Dominant	ENSMUSG00000033898.17	Cfhr2
de89d474-a07f-4933-bcf1-813273bd2408	Non Dominant	ENSMUSG00000033898.17	Cfhr2
7415c9a2-bd78-410c-ae3f-a9bc96a07d29	Non Dominant	ENSMUSG00000033898.17	Cfhr2
50aebe2f-662b-43aa-9c68-c67a6aa95fa8	Non Dominant	ENSMUSG00000033898.17	Cfhr2
b46cc22a-05bc-498e-866c-b890a3775b64	Non Dominant	ENSMUSG00000033898.17	Gm16332
ce8804a9-6a65-4d5f-b811-08d318868803	Non Dominant	ENSMUSG00000033898.17	Cfhr2
0f74add4-f6bf-409d-97dc-3342b1d819f7	Non Dominant	ENSMUSG00000033898.17	Cfhr2
4874dad0-7d71-4dac-820b-6077eaece88a	Non Dominant	ENSMUSG00000089991.2	Gm16332
3a2ef4ec-f3e3-46ab-b7ad-98eb2319b674	Non Dominant	ENSMUSG00000026365.15	Cfh
fca1b68e-b28b-4e3f-b5af-87d416796a7a	Non Dominant	ENSMUSG00000026365.15	Cfh
c1ded054-9036-4bec-a86c-85d0f7488fa5	Non Dominant	ENSMUSG00000026365.15	Cfh
f090948f-5794-4ea0-bc49-baa3ad0e85f7	Non Dominant	ENSMUSG00000026365.15	Cfh
cb26a2a1-9bee-499c-be6c-5f3176e35a73	Non Dominant	ENSMUSG00000026365.15	Cfh
c6961ec7-1371-4f59-a0ad-d5834c30a5c3	Non Dominant	ENSMUSG00000026365.15	Cfh
ENSMUST00000111977.7	Non Dominant	ENSMUSG00000026365.15	Cfh
3f3da4f7-5bbe-454a-a41e-be6dce97129c	Non Dominant	ENSMUSG00000026365.15	Cfh
5b979068-5dd9-4a2b-ab5e-6a1ebdd497f7	Non Dominant	ENSMUSG00000026365.15	Cfh
ebba75aa-1bc6-4947-adc0-309e109786bb	Non Dominant	ENSMUSG00000026365.15	Cfh
575d09c2-b98f-4575-a7e9-355d1c036f3e	Non Dominant	ENSMUSG00000026365.15	Cfh
259d9a76-372c-4e62-9bcc-f2937cbb9255	Non Dominant	ENSMUSG00000026365.15	Cfh
f1870539-2966-4216-bcfc-11ea26f3f53f	Non Dominant	ENSMUSG00000033684.14	Qsox1
9425598a-ffed-4694-9607-9a9dcd85383b	Non Dominant	ENSMUSG00000026721.16	Rabgap1l
c6939eb6-7ff4-428e-a0cf-77a50b353a26	Non Dominant	ENSMUSG00000026701.15	Prdx6
b13c23f8-655b-4dd2-a875-5afc8567895d	Non Dominant	ENSMUSG00000026701.15	Prdx6
ENSMUST00000139387.7	Non Dominant	ENSMUSG00000026701.15	Prdx6
586c936f-b7be-4a9c-afc0-0e75a92dbebb	Non Dominant	ENSMUSG00000026701.15	Prdx6
f975d063-7b42-4988-b802-14510d75459a	Non Dominant	ENSMUSG00000086593.2	Gm16548
a4ad50e6-2169-4f2d-864d-4fbaa9c1ab0a	Non Dominant	ENSMUSG00000086593.2	Gm16548
1164a23b-4fe1-413a-b827-b2ea01ac065f	Non Dominant	ENSMUSG00000040843.10	Tiprl
ENSMUST00000170420.7	Non Dominant	ENSMUSG00000026659.13	Dusp12
ENSMUST00000046476.12	Non Dominant	ENSMUSG00000026659.13	Dusp12
8625ebc5-b587-4316-9d6e-25314844cee6	Non Dominant	ENSMUSG00000026656.15	Fcgr2b
f7380309-3f7a-4662-9cdd-fe8136da9d0b	Non Dominant	ENSMUSG00000026526.14	Fh1
964a7782-fe34-4f79-9be3-7642aa55c931	Non Dominant	ENSMUSG00000026492.11	Tfb2m
641b1ee0-c8d4-40a6-bbfe-71910b94afa9	Non Dominant	ENSMUSG00000010609.15	Psen2
1aac2615-0147-4057-a21f-26649720a5a8	Non Dominant	ENSMUSG00000010609.15	Psen2
ENSMUST00000010753.13	Non Dominant	ENSMUSG00000010609.15	Psen2
fde553f1-a93f-4d91-aa09-fc9cf6b1e754	Non Dominant	ENSMUSG00000010609.15	Psen2
ENSMUST00000136291.7	Non Dominant	ENSMUSG00000010609.15	Psen2
ENSMUST00000130029.1	Non Dominant	ENSMUSG00000010609.15	Psen2
979b17bc-b9a1-4ea5-bb6c-44f306673aec	Non Dominant	ENSMUSG00000010609.15	Psen2
68dfa316-35dd-418d-a2b3-ff1f651b0a19	Non Dominant	ENSMUSG00000026621.13	Marc1
4b70deaa-9f12-4f6b-ae36-ce1f321d0dac	Non Dominant	ENSMUSG00000026621.13	Marc1
57156a0c-8ee1-4883-92aa-152ac5249389	Non Dominant	ENSMUSG00000026621.13	Marc1
a00c1a7f-69f0-420b-afbf-c8bb753a4845	Non Dominant	ENSMUSG00000016194.14	Hsd11b1
42d119a5-2890-4f81-b858-47fb590123ce	Non Dominant	ENSMUSG00000016194.14	Hsd11b1
2880e0c4-6977-4d0b-ad22-503a5adb4afc	Non Dominant	ENSMUSG00000037542.13	Aldh8a1
dc339e44-b00d-4520-a717-71e5efa34089	Non Dominant	ENSMUSG00000078452.10	Raet1d
ENSMUST00000213387.1	Non Dominant	ENSMUSG00000110781.1	Gm31992
3513e42b-c058-4cea-b047-b67e30a64b16	Non Dominant	ENSMUSG00000019818.15	Cd164
791b7537-2937-4e79-b1ba-42b4d6fa783f	Non Dominant	ENSMUSG00000019864.14	Rtn4ip1
5bf3e511-e8aa-4f6f-b023-26520a4dc0e7	Non Dominant	ENSMUSG00000009646.13	Pla2g12b
6976b3db-1b8a-4988-97d0-1062ca901138	Non Dominant	ENSMUSG00000020072.15	Pbld2
5d60be96-6bc5-4895-92c8-809b7d0debdf	Non Dominant	ENSMUSG00000020072.15	Pbld2
622c031e-43f0-4f03-acb2-d15f2fe72466	Non Dominant	ENSMUSG00000020064.9	Herc4
106dbe39-7d29-45bf-a514-fca5da0281b5	Non Dominant	ENSMUSG00000019944.14	Rhobtb1
58fcf73c-5051-4c2e-b0f0-1d1517cd35b3	Non Dominant	ENSMUSG00000033427.14	Upb1
83b4c02e-a2cf-4c2d-9444-41c33ef10142	Non Dominant	ENSMUSG00000001155.13	Ftcd
803bb9be-82bb-4e15-b3c7-82c04efa7097	Non Dominant	ENSMUSG00000001155.13	Ftcd
30677b13-93b2-4a8c-9ae4-c2334cdcc656	Non Dominant	ENSMUSG00000001155.13	Ftcd
ee940a62-276c-4d48-9a4d-0dbd1fdd7c38	Non Dominant	ENSMUSG00000001155.13	Ftcd
823bc8b8-ddf9-4f64-8223-8699ab029d33	Non Dominant	ENSMUSG00000020307.15	Cdc34
b1b0393d-3e6b-44a4-a79c-3e3ffe0db6fc	Non Dominant	ENSMUSG00000054452.10	Tle5
3d8bd552-4c8e-4a83-80a7-34f297671c63	Non Dominant	ENSMUSG00000054452.10	Tle5
1b65c4e1-c750-4f85-ac28-21a9661614b8	Non Dominant	ENSMUSG00000054452.10	Tle5
059327e3-01be-449d-9133-7efdb5f4165d	Non Dominant	ENSMUSG00000020051.17	Pah
ENSMUST00000122386.7	Non Dominant	ENSMUSG00000020053.18	Igf1
7d80e6c4-0dc1-4890-9635-a7afd4d85e68	Non Dominant	ENSMUSG00000020053.18	Igf1
d183b36f-ca65-4d04-ba20-5310f16e2595	Non Dominant	ENSMUSG00000020053.18	Igf1
e86febd4-4a8c-4447-886b-7bb0b8afba41	Non Dominant	ENSMUSG00000020053.18	Igf1
e7e1f83d-5d19-4916-94dd-61723f3bb680	Non Dominant	ENSMUSG00000020053.18	Igf1
37c7ada4-ccd7-443e-9243-3a9d589ca564	Non Dominant	ENSMUSG00000020053.18	Igf1
1f4c331f-62e4-485c-ab41-90be66549e9e	Non Dominant	ENSMUSG00000020053.18	Igf1
ENSMUST00000121952.7	Non Dominant	ENSMUSG00000020053.18	Igf1
89ce7de5-1119-4784-a5a3-bbd173ce6403	Non Dominant	ENSMUSG00000020053.18	Igf1
4cdc5ee3-77ec-4c66-90b3-a1aec2a5912a	Non Dominant	ENSMUSG00000020053.18	Igf1
fe9bb24f-e398-4ccc-be86-a47025181bff	Non Dominant	ENSMUSG00000035351.16	Nup37
37800d95-19a6-403a-a1d4-ae8d9ce00e9a	Non Dominant	ENSMUSG00000101517.6	4732465J04Rik
92306fcf-d67d-40c4-a46a-271e8dfbb036	Non Dominant	ENSMUSG00000101517.6	4732465J04Rik
32d60767-d14a-48d9-92ec-c26a5e8e4a7e	Non Dominant	ENSMUSG00000101517.6	4732465J04Rik
6b04aa5c-26af-47ed-ad88-7979f46316a8	Non Dominant	ENSMUSG00000058799.16	Nap1l1
31479de7-b3ea-4949-8bf5-8ef6c5ad6814	Non Dominant	ENSMUSG00000112249.1	Gm30262
3e171327-345d-4784-b315-05c4262024cc	Non Dominant	ENSMUSG00000006731.10	B4galnt1
25a240f6-d22b-4b65-84a5-62041c2164e0	Non Dominant	ENSMUSG00000025410.10	Dctn2
469ba8f9-a824-4417-90a7-4d473811ca61	Non Dominant	ENSMUSG00000061315.14	Naca
4a90fd4f-7c30-4f35-93ee-0400cf36bd20	Non Dominant	ENSMUSG00000044005.13	Gls2
ENSMUST00000159440.7	Non Dominant	ENSMUSG00000044005.13	Gls2
1882b4d6-a4a8-4a71-9ae9-e4e787ac4e6f	Non Dominant	ENSMUSG00000044005.13	Gls2
15cb261e-87b7-4f8d-a156-1aa3e154cae5	Non Dominant	ENSMUSG00000044005.13	Gls2
1cf4fbfd-f867-4b6d-ad60-3716dbcb8040	Non Dominant	chr10:128270000	Stat2
3ae8b9db-9584-41db-a7f4-0e3f3a492e6c	Non Dominant	ENSMUSG00000019795.17	Pcmt1
139e483b-6c33-4a48-8069-7279f3d4aec0	Non Dominant	ENSMUSG00000019795.17	Pcmt1
b469d79a-4dd2-4bfb-be47-14c96117cdc1	Non Dominant	ENSMUSG00000040006.13	Ginm1
ENSMUST00000179054.7	Non Dominant	ENSMUSG00000097327.7	E030030I06Rik
6d7ec5f1-e68a-4570-95d9-0fe85eeb5399	Non Dominant	ENSMUSG00000019987.9	Arg1
164857d4-0880-4bc6-924e-90fbe56e6fe3	Non Dominant	ENSMUSG00000019987.9	Arg1
f9e6694e-1860-40bf-9b3b-cbbd010ff8bc	Non Dominant	ENSMUSG00000038510.12	Rpf2
748332dc-9a38-4430-bfbf-dde85d645f7b	Non Dominant	ENSMUSG00000075225.14	Ccdc162
ef5a685f-c231-4c43-893e-1e7d253265ac	Non Dominant	ENSMUSG00000020078.16	Vps26a
2e13962a-dd7d-45d5-9ee0-c7c1ccae0b01	Non Dominant	ENSMUSG00000001211.15	Agpat3
ENSMUST00000020359.6	Non Dominant	ENSMUSG00000020150.13	Gamt
9dc92f00-60cf-430a-9372-9cd4b40f922b	Non Dominant	ENSMUSG00000035041.8	Creb3l3
b78e9fb0-6b3d-4c8b-9a09-7db5b449ec99	Non Dominant	ENSMUSG00000035041.8	Creb3l3
704e2e80-5967-4326-a3dc-17d0ee4e72d8	Non Dominant	ENSMUSG00000035041.8	Creb3l3
3c31d346-46eb-4e86-a611-6cb95ce7c4b2	Non Dominant	ENSMUSG00000035041.8	Creb3l3
8d12cd64-c260-4167-b16a-daaa0814526a	Non Dominant	ENSMUSG00000060002.14	Chpt1
33c4ad48-1b01-4053-833b-a798eaf11769	Non Dominant	ENSMUSG00000060002.14	Chpt1
04af52a8-403d-4e83-80d9-d073c32e1a57	Non Dominant	ENSMUSG00000047638.15	Nr1h4
be94d093-5f57-4732-a71b-33283ae83dc8	Non Dominant	ENSMUSG00000047638.15	Nr1h4
35581642-a65e-4302-ba7a-7c55f1a5ecb6	Non Dominant	ENSMUSG00000047638.15	Nr1h4
ENSMUST00000105297.1	Non Dominant	ENSMUSG00000047638.15	Nr1h4
a385690f-7c53-4661-9cc4-da7626092e14	Non Dominant	ENSMUSG00000047638.15	Nr1h4
527df0ef-8b58-44e5-9f8f-e15456c2ac30	Non Dominant	ENSMUSG00000015890.2	Amdhd1
fc0d68b7-0bb1-476f-8795-9006ad34e585	Non Dominant	ENSMUSG00000015890.2	Amdhd1
3c1802c5-82a4-42d4-80e1-f8e31dbed143	Non Dominant	ENSMUSG00000015890.2	Amdhd1
32d31103-d654-4f75-ad71-621577b1b432	Non Dominant	ENSMUSG00000110353.1	Gm33543
eb763518-2858-4c33-ab72-2a8a48a9cc0b	Non Dominant	ENSMUSG00000110353.1	Gm33543
961e5da8-9993-4e43-9171-bc9d721d1173	Non Dominant	ENSMUSG00000110353.1	Gm33543
ENSMUST00000217884.1	Non Dominant	ENSMUSG00000069520.6	Tmem19
73bcfe04-37ca-4fa6-a016-4847a589e40e	Non Dominant	ENSMUSG00000006736.9	Tspan31
5fb76575-24a6-4575-96e9-6dcaca894055	Non Dominant	ENSMUSG00000006736.9	Tspan31
e32fc0be-a4ab-4d8f-80ca-d142a3879aff	Non Dominant	ENSMUSG00000006736.9	Tspan31
5f2b6288-5efe-46f8-9af0-f31521e72304	Non Dominant	ENSMUSG00000040462.13	Os9
aeb40229-8ada-4ac2-a198-f3e127b1367b	Non Dominant	ENSMUSG00000025396.7	Hsd17b6
e4a8fdb3-7b2d-4cd5-86ae-303437bdd47b	Non Dominant	ENSMUSG00000025396.7	Hsd17b6
f301e1fa-c0f2-429e-ac3a-df57c0d4c8c6	Non Dominant	ENSMUSG00000025396.7	Hsd17b6
e0884ad1-d09a-408e-9ca0-a445266b5389	Non Dominant	ENSMUSG00000025396.7	Hsd17b6
9543225b-257c-4283-9e4b-9e48f6b473be	Non Dominant	ENSMUSG00000025396.7	Hsd17b6
84daff17-018b-44d1-bf66-fe3bbb79f254	Non Dominant	ENSMUSG00000025396.7	Hsd17b6
4fde2dde-2c64-4a7a-9f8e-d1a2106417a5	Non Dominant	ENSMUSG00000025396.7	Hsd17b6
1decb021-bed6-4b90-aba2-6b3597fe2b4d	Non Dominant	ENSMUSG00000090841.2	Myl6
eec51c7c-a114-4186-928a-3127349b6609	Non Dominant	ENSMUSG00000025362.6	Rps26
85ae12ed-7d97-4fb5-8494-1833f56c63c9	Non Dominant	ENSMUSG00000019368.13	Sec14l4
ec4f518a-4b6d-4274-83a8-d971ddf9d92d-1	Non Dominant	ENSMUSG00000034285.15	Nipsnap1
882851d0-8acd-498c-b804-34e1064e672d	Non Dominant	ENSMUSG00000034285.15	Nipsnap1
e4770eba-dcab-428f-bb07-debc0c3eb870	Non Dominant	ENSMUSG00000020484.19	Xbp1
eddff1c7-6b4a-4dec-9046-e4f6071abe71	Non Dominant	ENSMUSG00000020429.7	Igfbp1
51aaf6e3-8d72-4983-8f24-145ec86dee63	Non Dominant	ENSMUSG00000020429.7	Igfbp1
c5e1f41c-f671-4017-ac92-f56f70a648b8	Non Dominant	ENSMUSG00000020128.15	Vps54
a24748b1-2356-4455-93d2-be5b1c77240c	Non Dominant	ENSMUSG00000020287.15	Mpg
68edde4a-f138-4670-af68-176e9f045211	Non Dominant	ENSMUSG00000020372.15	Rack1
79741743-4626-4d09-b440-12fb99cd9295	Non Dominant	ENSMUSG00000020372.15	Rack1
ab0a937d-ce37-46c0-adb6-612462bb83e0	Non Dominant	ENSMUSG00000020366.18	Mapk9
e47ab409-2e7d-4abc-9b36-c46019776b4c	Non Dominant	ENSMUSG00000020385.16	Clk4
d5e9bf8b-d198-4b47-b275-f24fdf5996fd	Non Dominant	ENSMUSG00000020515.13	Cnot8
c9700041-8f67-467b-a8a2-ce4ee510a8ba	Non Dominant	ENSMUSG00000036860.14	Mrpl55
83fac81d-5a3a-4385-a8f5-0c15f12508a4	Non Dominant	ENSMUSG00000085132.1	Gm12265
52183623-3444-4a33-95f6-fc9dc70ab389	Non Dominant	ENSMUSG00000085132.1	Gm12265
4df126eb-61bb-4c76-8190-e90a0d36a946	Non Dominant	ENSMUSG00000018765.5	Fxr2
ENSMUST00000146411.8	Non Dominant	ENSMUSG00000020884.15	Asgr1
7af87eec-df3e-4ce8-8699-94e2fa788441	Non Dominant	ENSMUSG00000020884.15	Asgr1
ENSMUST00000108585.8	Non Dominant	ENSMUSG00000020884.15	Asgr1
58fe450f-1555-4a2c-a49f-bccdb3ca0141	Non Dominant	ENSMUSG00000020884.15	Asgr1
438bec3c-484d-45c1-8d76-c4749b96df4e	Non Dominant	ENSMUSG00000020884.15	Asgr1
1a2b3c0f-4d3f-4c49-a871-b2719fac6de4	Non Dominant	ENSMUSG00000020884.15	Asgr1
359a38d1-2882-47aa-aad6-0f5d263ee0a4	Non Dominant	ENSMUSG00000040963.15	Asgr2
70f43cad-bb22-4628-a28c-38ee92293701	Non Dominant	ENSMUSG00000040963.15	Asgr2
dc6a323e-9f52-4d20-b219-a60e0370fc76	Non Dominant	ENSMUSG00000040471.17	Ggt6
bb5e934e-5fc9-45f9-88ed-b3d75907df65	Non Dominant	ENSMUSG00000040471.17	Ggt6
1dd03f4b-1fec-45db-ad96-c6e929454560	Non Dominant	ENSMUSG00000040471.17	Ggt6
fbdf42aa-f1b4-4033-849a-f6ed192c66de	Non Dominant	ENSMUSG00000020741.17	Cluh
7612d7ea-f511-4617-8850-80b5f3cb0053	Non Dominant	ENSMUSG00000038217.13	Tlcd2
47f9f234-b3d5-4e76-b0fa-9d735da7818f	Non Dominant	ENSMUSG00000038217.13	Tlcd2
776e2146-3752-4ea2-b15d-721a52905d99	Non Dominant	ENSMUSG00000017344.4	Vtn
08065c32-aec3-4728-aefb-f0d24788051d	Non Dominant	ENSMUSG00000017344.4	Vtn
4aa0ad35-a889-476a-9161-6cb836f15d95	Non Dominant	ENSMUSG00000017344.4	Vtn
afd9f6ba-a934-4780-a760-0c0aa708a287	Non Dominant	ENSMUSG00000017344.4	Vtn
8ef8af61-bafc-4983-b281-87743c6682f5	Non Dominant	ENSMUSG00000017344.4	Vtn
250f55b1-27d4-4da5-ab18-c5a7ea2879b1	Non Dominant	ENSMUSG00000017344.4	Vtn
c62cdbb3-9937-466c-bfcf-dd995f7bf585	Non Dominant	ENSMUSG00000003948.17	Gm45883
6badfb9e-6e75-42ed-bdae-0fa1b01e2b4e	Non Dominant	ENSMUSG00000017493.12	Igfbp4
e6c08860-014e-49cf-9316-0ce802a207b2	Non Dominant	ENSMUSG00000035530.13	Eif1
7fd04bd3-be3c-44c7-bd54-488cde13f0f9	Non Dominant	ENSMUSG00000001755.12	Coasy
2448e525-373f-4698-930a-315d91f7c90d	Non Dominant	ENSMUSG00000017119.19	Nbr1
98344491-6c1f-4a3d-ad44-767161de3738	Non Dominant	ENSMUSG00000048217.11	Nags
ee45ce23-3c3d-43e1-aa37-ed95918ebc6d	Non Dominant	ENSMUSG00000000049.11	Apoh
c1d16da3-1b0b-4236-ae5b-06787432b543	Non Dominant	ENSMUSG00000000049.11	Apoh
55835f19-d9f4-4458-bf9e-c8b722f98b83	Non Dominant	ENSMUSG00000000049.11	Apoh
22923fa1-00eb-4802-bed3-e517f6adaa0a	Non Dominant	ENSMUSG00000000049.11	Apoh
18a3e335-5549-46ce-bbfc-5ddf124a6634	Non Dominant	ENSMUSG00000000049.11	Apoh
a9229d59-9921-4386-a994-c47557f28328	Non Dominant	ENSMUSG00000020604.13	Arsg
9ab5518c-d025-4826-929f-82f4c5b86aaf	Non Dominant	ENSMUSG00000059248.13	Sept9
dce5f51e-3bd7-42e3-9c1a-656a8d65343d	Non Dominant	ENSMUSG00000017718.15	Afmid
fe0354bc-9f22-4f9a-8136-3bb8ea49b2f5	Non Dominant	ENSMUSG00000025792.9	Slc25a10
2815c3b7-74fd-45a5-9dd2-7a4494d25207	Non Dominant	ENSMUSG00000025127.15	Gcgr
e3962a3c-63ac-4c5b-a85b-de2ebf8243e7	Non Dominant	ENSMUSG00000025127.15	Gcgr
7a7f2ae4-8459-4fe1-8c7e-fe514a320a27	Non Dominant	ENSMUSG00000025127.15	Gcgr
d56d036e-e4f3-4bad-9735-97f1244aae76	Non Dominant	ENSMUSG00000025127.15	Gcgr
be39b11e-ae81-45f6-b340-a986e477aa03	Non Dominant	ENSMUSG00000025127.15	Gcgr
bd485be8-a315-46d9-8cdb-1e0b8cf120d1	Non Dominant	ENSMUSG00000025127.15	Gcgr
ENSMUST00000147877.7	Non Dominant	ENSMUSG00000025127.15	Gcgr
3bfbd9bc-8ead-4d36-bcc3-a8a64d54c074	Non Dominant	ENSMUSG00000025127.15	Gcgr
3190f169-c30b-4892-9dc8-df3ee0a3b0e2	Non Dominant	ENSMUSG00000025127.15	Gcgr
62fa051a-964a-41e2-b77c-157c2b7e4d46	Non Dominant	ENSMUSG00000025127.15	Gcgr
33f12ba4-06c4-41ba-abf1-71f1df689ca0	Non Dominant	ENSMUSG00000025142.18	Aspscr1
3212c8d4-7652-4a1c-97b8-18183266e234	Non Dominant	ENSMUSG00000003585.13	Sec14l2
07334102-83d5-4b97-a50e-18d0e565385a	Non Dominant	ENSMUSG00000009079.16	Ewsr1
73eae524-ed91-41ca-9b46-9c0de1855f0b	Non Dominant	ENSMUSG00000041798.15	Gck
ENSMUST00000109822.7	Non Dominant	ENSMUSG00000041798.15	Gck
2fc33b4b-0556-4a41-9158-966beb73289d	Non Dominant	ENSMUSG00000041798.15	Gck
e091507d-a0ca-498c-9e4c-4598fe0e825d	Non Dominant	ENSMUSG00000020182.16	Ddc
a460a75d-4080-4fb2-bf87-e4ebb9f12f7c	Non Dominant	ENSMUSG00000020182.16	Ddc
9486ec29-4163-43f5-8fc1-ecb813f3daf0	Non Dominant	ENSMUSG00000020182.16	Ddc
f6f9d2f9-9561-4b8f-817a-4acf4866a28e	Non Dominant	ENSMUSG00000001891.16	Ugp2
2200b62a-2063-4bb1-976f-3ae37c8aa831	Non Dominant	ENSMUSG00000050541.14	Adra1b
d679c2d2-6033-4372-8821-16d0c086bcad	Non Dominant	ENSMUSG00000040413.15	Timd2
6d1e6681-3e4f-4e0e-83c2-09f09ebb0af7	Non Dominant	ENSMUSG00000020368.15	Canx
736f63ae-6174-473c-815c-4b42e2ce2241	Non Dominant	ENSMUSG00000009894.15	Snap47
e786569c-c796-4cae-a09d-133848177834	Non Dominant	ENSMUSG00000009894.15	Snap47
4fbc86f3-9dcd-4ea3-8a31-322c631fca42	Non Dominant	ENSMUSG00000000301.16	Pemt
9e881ea0-2dab-4389-9232-3b563bcc98ec	Non Dominant	ENSMUSG00000010025.19	Aldh3a2
53a72ca8-066f-4ce1-b0a8-cf5dd541606d	Non Dominant	ENSMUSG00000010025.19	Aldh3a2
9c0c9a4f-15a6-41b7-abd3-f3e7ab792d41	Non Dominant	ENSMUSG00000010025.19	Aldh3a2
af178389-36a8-4a0b-8ae7-79b86514be14	Non Dominant	ENSMUSG00000010122.14	Slc47a1
9fffa1dd-9a38-458e-8020-6f8f8070e246	Non Dominant	ENSMUSG00000004798.14	Ulk2
ceb880de-66cf-4c97-a98d-6b750b10cf2d	Non Dominant	ENSMUSG00000018501.17	Ncor1
ebdd2f9a-718d-488e-816c-214d4c11f604	Non Dominant	ENSMUSG00000020910.16	Adprm
f6b80af7-6f14-4983-a416-eb99d2bbaa86	Non Dominant	ENSMUSG00000020910.16	Adprm
ENSMUST00000070996.10	Non Dominant	ENSMUSG00000078812.10	Eif5a
df957a1c-d8b8-48c9-a35d-e96122b8e738	Non Dominant	ENSMUSG00000018565.17	Elp5
6d4fe1b1-4f91-473c-b64b-4d3c92def948	Non Dominant	ENSMUSG00000018446.8	C1qbp
9aaf105b-98ac-4483-9fd9-ad9ebe748e16	Non Dominant	ENSMUSG00000040447.15	Spns2
3701330c-d1a5-4e05-8ddb-5df79cf65bf7	Non Dominant	ENSMUSG00000001323.17	Srr
ENSMUST00000123489.1	Non Dominant	ENSMUSG00000038268.4	Ovca2
85d9addf-d4e0-4b6f-9262-3bb4d0bbf4a1	Non Dominant	ENSMUSG00000000753.15	Serpinf1
7471ff63-f671-482b-be35-e0726a44bf9a	Non Dominant	ENSMUSG00000000753.15	Serpinf1
321b2586-3117-4a4f-b1aa-c58afbc7adcf	Non Dominant	ENSMUSG00000038224.12	Serpinf2
e378b69e-8c16-4e43-8b59-01e32005c2f7	Non Dominant	ENSMUSG00000038224.12	Serpinf2
d3001b48-4dc5-4ac0-87f1-cdf5b267b27d	Non Dominant	ENSMUSG00000038224.12	Serpinf2
ENSMUST00000108437.7	Non Dominant	ENSMUSG00000038224.12	Serpinf2
696fb83f-5088-42c4-9ea1-755b2110d841	Non Dominant	ENSMUSG00000038224.12	Serpinf2
db7ff3c3-ed06-4877-8a69-6b782c8acacb	Non Dominant	ENSMUSG00000038224.12	Serpinf2
4f79a1c7-1b5f-4313-a30f-78d9a7496c66	Non Dominant	ENSMUSG00000017286.15	Glod4
8fb94e72-4d41-463a-af47-ade5ab25f7a5	Non Dominant	ENSMUSG00000017453.4	Pipox
ENSMUST00000108269.9	Non Dominant	ENSMUSG00000001123.15	Lgals9
c94a137b-4f07-4e5a-a7dd-3bf8c4a96531	Non Dominant	ENSMUSG00000017677.11	Wsb1
1d9f7794-e1d7-41b6-8e31-7eaa68947871	Non Dominant	ENSMUSG00000018733.10	Pex12
fa140d03-b683-484a-84b1-f0a913bcc4d2	Non Dominant	ENSMUSG00000018697.14	Aatf
9758a124-0e0c-4d97-8c31-b966830e42af	Non Dominant	ENSMUSG00000034449.7	Dhrs11
df5283b6-2336-4fc9-b1a4-410c62826b9f	Non Dominant	ENSMUSG00000020530.14	Ggnbp2
409d087b-07da-42cd-bf4f-0a0127621059	Non Dominant	ENSMUSG00000020526.12	Znhit3
584c0504-ae94-43ab-8e46-329d41be9bb7	Non Dominant	ENSMUSG00000020553.8	Pctp
bd223849-1bb7-47a5-890b-3c24fa00bcdc	Non Dominant	ENSMUSG00000018659.12	Pnpo
2c2680b8-d361-4bd4-9179-c54c2a431dcf	Non Dominant	ENSMUSG00000014195.15	Dnajc7
604c6546-a807-4500-94dc-f42fab8d9697	Non Dominant	ENSMUSG00000018677.9	Slc25a39
0703604d-adbe-464d-8e7b-f1889ff60d3a	Non Dominant	ENSMUSG00000020935.8	Dcakd
9768e65b-abde-4cfe-b5c2-4165fe8a76f1	Non Dominant	ENSMUSG00000044749.13	Abca6
ENSMUST00000150988.1	Non Dominant	ENSMUSG00000044749.13	Abca6
26c8c95e-b11b-4dd3-abf0-5cbe43613e7c	Non Dominant	ENSMUSG00000018727.19	Cpsf4l
ENSMUST00000056153.7	Non Dominant	ENSMUSG00000044788.10	Fads6
1f077a72-47fa-46da-a996-05d4db1e6b73	Non Dominant	ENSMUSG00000034566.10	Atp5h
8f7bf5d5-7c82-48da-996e-ee15a43f0d2f	Non Dominant	ENSMUSG00000020775.13	Mrpl38
ee1f3702-008f-416c-aa93-b747c8e35372	Non Dominant	ENSMUSG00000025574.13	Tk1
e1ad3269-bce1-40f7-9c78-716863d3fa97	Non Dominant	ENSMUSG00000084983.7	Gm11789
415614bb-a241-4048-ae3f-00d2f1abfc88	Non Dominant	ENSMUSG00000025137.15	Pcyt2
45197dd6-30d3-4ee1-9fc2-cbea04dd7f7e	Non Dominant	ENSMUSG00000025137.15	Pcyt2
694aaf54-0fc8-47a9-93d8-f25ad388aec3	Non Dominant	ENSMUSG00000051510.13	Mafg
0238eead-b506-4bb4-8473-aadcede26cd9	Non Dominant	ENSMUSG00000042988.10	Notum
1a7e2ef9-7265-4a5c-853b-8e871f7e5ea9	Non Dominant	ENSMUSG00000025155.15	Dus1l
ENSMUST00000037811.12	Non Dominant	ENSMUSG00000020609.14	Apob
4ab5ad4f-1bdc-470f-8c26-3707cdf325d0	Non Dominant	ENSMUSG00000020609.14	Apob
d90f294e-cfc1-4d0f-8f0b-bef235070d45	Non Dominant	ENSMUSG00000020609.14	Apob
7da5f6be-f061-4f13-a619-0e1591bb6dbc	Non Dominant	ENSMUSG00000020609.14	Apob
09099e7f-d4a6-4628-bf03-1d8abf7fd768	Non Dominant	ENSMUSG00000020592.14	Sdc1
b3747b56-c70a-41e2-a3a9-b08177293f9e	Non Dominant	ENSMUSG00000062054.7	Iah1
3bf7f9bb-3ad5-449d-be6b-3a1506794f79	Non Dominant	ENSMUSG00000062054.7	Iah1
ENSMUST00000217820.1	Non Dominant	ENSMUSG00000035133.9	Arhgap5
4d73cd15-5343-4f45-a719-2b41b9917ea1	Non Dominant	ENSMUSG00000021000.17	Mia2
89ff4285-8a09-4f23-b950-d78b71cd64e4	Non Dominant	ENSMUSG00000021000.17	Mia2
222fc100-f683-429d-b13c-885ef5fbb091	Non Dominant	ENSMUSG00000021000.17	Mia2
63157ad8-3c6a-4a3f-9efc-894e87fb6a72	Non Dominant	ENSMUSG00000060073.9	Psma3
9e69c5f3-56f7-4bbe-9bce-a32e2ad87c3c	Non Dominant	ENSMUSG00000113441.1	Gm40438
43af030e-a177-442b-911e-5fbb4e04dc59	Non Dominant	ENSMUSG00000113441.1	Gm40438
d8b73613-dd03-4e0c-9c76-f6e0de9858ef	Non Dominant	ENSMUSG00000021228.15	Acot3
81df5bb1-a6b6-4a54-9cbf-a30bc404ff91	Non Dominant	ENSMUSG00000004789.10	Dlst
eca5b816-b3b6-49ba-86a3-53d274ff4971	Non Dominant	ENSMUSG00000004789.10	Dlst
e79e47cc-318e-4a88-a1ee-d9cc181469ff	Non Dominant	ENSMUSG00000021033.11	Gstz1
4049a8b0-d0dd-423c-b22d-69131d77e7b0	Non Dominant	ENSMUSG00000021033.11	Gstz1
09604e95-2da9-4273-b4eb-6ef1ad9aceab	Non Dominant	ENSMUSG00000021033.11	Gstz1
f4a35ff3-cdd7-4c5e-a965-9bdbce0a7b56	Non Dominant	ENSMUSG00000092075.1	Serpina4-ps1
b5515c7a-a8d5-4fe0-b596-d84c9760c7d7	Non Dominant	ENSMUSG00000092075.1	Serpina4-ps1
45231978-19e1-4b3f-a978-2ddd3b2c6e3d	Non Dominant	chr12:104338000	Serpina3k
f22a8e69-9251-4133-97e5-ff6b2db3ee11	Non Dominant	ENSMUSG00000058207.6	Serpina3k
cb66e158-b3b8-46e2-ac93-f7f6529d72c2	Non Dominant	ENSMUSG00000058207.6	Serpina3k
724b751b-e98e-418b-a57f-f09e6ca5602e	Non Dominant	ENSMUSG00000058207.6	Serpina3k
2f857b0d-5bca-4896-8a7a-d7b2d449c44b	Non Dominant	ENSMUSG00000058207.6	Serpina3k
24f3042c-a2a9-4744-b7ee-d3613c8b226b	Non Dominant	ENSMUSG00000058207.6	Serpina3k
ae5b524d-1449-4ff0-9ae8-db25e1149f91	Non Dominant	ENSMUSG00000058207.6	Serpina3k
9ac5408a-b476-4200-9fa9-4aee9acc5812	Non Dominant	ENSMUSG00000058207.6	Serpina3k
dfa69a97-3842-4f87-84c4-60a2794546e2	Non Dominant	ENSMUSG00000079012.11	Serpina3m
e2f88623-00b3-45e7-8659-63359d0d0b0f	Non Dominant	ENSMUSG00000079012.11	Serpina3m
cac72ec6-06f4-4707-b0b2-376c5e9a7083	Non Dominant	ENSMUSG00000079012.11	Serpina3m
49e05653-cd5d-45e9-a435-27ffd25c37b7	Non Dominant	ENSMUSG00000079012.11	Serpina3m
cb0f19ec-5e2d-44c6-9fc9-abdad92e5a79	Non Dominant	ENSMUSG00000021111.15	Papola
a8648040-cf0f-4a22-9ba7-cafb7b6ca831	Non Dominant	ENSMUSG00000048856.9	Slc25a47
dafdf321-297c-4f8b-8deb-873ff55dbbe2	Non Dominant	ENSMUSG00000048856.9	Slc25a47
a16ff564-7ca8-475e-b10e-e29f22bfbe1b	Non Dominant	ENSMUSG00000048856.9	Slc25a47
05bee5c4-fb89-4367-a91b-1050d5b9bc59	Non Dominant	ENSMUSG00000048856.9	Slc25a47
3f439423-2b18-4f56-8bc2-e61b2f60970d	Non Dominant	ENSMUSG00000048856.9	Slc25a47
9f5f1a96-b0cd-4d44-8bf3-1b602fc0dfb1	Non Dominant	ENSMUSG00000048856.9	Slc25a47
fe5cbfa8-ed93-4cf4-8197-add4f9c951fe	Non Dominant	ENSMUSG00000017843.14	Ppp2r5c
a7ba1a0b-7a9b-40ed-8423-eb1f5bc4e5ab	Non Dominant	ENSMUSG00000021282.17	Eif5
1b47a71b-bd5e-4a17-ac48-2376ad63d662	Non Dominant	ENSMUSG00000021282.17	Eif5
d1ba9dbc-dd9a-435d-b563-b29a7c080074	Non Dominant	ENSMUSG00000037686.6	Aspg
450a616a-17c0-42dc-be8d-495b1fad2217	Non Dominant	ENSMUSG00000037686.6	Aspg
2f27265b-1181-4d47-9df5-119c1a1349cf	Non Dominant	ENSMUSG00000037686.6	Aspg
d38ac835-9c0d-4164-bbcf-f650d2b24290	Non Dominant	ENSMUSG00000037679.9	Inf2
60972b77-bf2f-421e-926b-b6665464e31d	Non Dominant	ENSMUSG00000020672.14	Sntg2
057f0584-deb1-4f88-9250-323efde29369	Non Dominant	ENSMUSG00000035247.16	Hectd1
1986f980-12b1-44eb-992f-baaf1fb1a060	Non Dominant	ENSMUSG00000021028.8	Mbip
1a2dc732-a42c-4615-843e-ce0022d56ec8	Non Dominant	ENSMUSG00000021069.17	Pygl
de57c347-b81a-4550-a423-de87f2193687	Non Dominant	ENSMUSG00000021069.17	Pygl
ENSMUST00000208039.1	Non Dominant	ENSMUSG00000109482.2	Gm4756
8c381f51-21e2-4f04-ac58-3c65fb26b45c	Non Dominant	ENSMUSG00000109482.2	Gm4756
ENSMUST00000095572.4	Non Dominant	ENSMUSG00000021135.8	Slc10a1
02b2a6af-4020-489f-a779-10fa0c158730	Non Dominant	ENSMUSG00000021135.8	Slc10a1
cc35c854-3b3c-4a7c-a5cf-de1a226dce07	Non Dominant	ENSMUSG00000021135.8	Slc10a1
7512390c-d786-4907-98ef-103d5d837d33	Non Dominant	ENSMUSG00000021135.8	Slc10a1
eeb362d4-858c-4fc8-8ecd-1b344710ef67	Non Dominant	ENSMUSG00000021224.15	Numb
77fea52b-ee23-47b4-8886-2100963a4a7f	Non Dominant	ENSMUSG00000021238.11	Aldh6a1
da8f23ba-2654-4155-9aed-091ba8a6a418	Non Dominant	ENSMUSG00000057963.9	Itpk1
c91bf327-e33d-49d5-af69-d4dae5ea74c1	Non Dominant	ENSMUSG00000061947.10	Serpina10
252db07c-2968-4eda-b53d-b42c966ab289	Non Dominant	ENSMUSG00000061947.10	Serpina10
2999e361-1af4-4da8-94c5-74b04d299778	Non Dominant	ENSMUSG00000071178.11	Serpina1b
26c51c7a-0b2a-45f8-ae76-ade9e0f78ef0	Non Dominant	ENSMUSG00000071178.11	Serpina1b
fccc2a83-9f6c-47f8-8749-073c0f0c9b90	Non Dominant	ENSMUSG00000071178.11	Serpina1b
22b5db72-3d37-441f-8105-7c75ed12621c	Non Dominant	ENSMUSG00000071177.4	Serpina1b
cf858772-1ac9-495c-817a-8aa71fdbb38f	Non Dominant	ENSMUSG00000090555.1	Serpina1b
687a10be-774a-47be-90a6-af7f9bfe7bcf	Non Dominant	ENSMUSG00000079015.2	Serpina1b
6dd0fa29-e139-49cc-a0a7-9714ade4883a	Non Dominant	ENSMUSG00000071178.11	Serpina1b
dc025163-92aa-49c3-a4ec-fd803393ac83	Non Dominant	ENSMUSG00000071178.11	Serpina1b
9cbe5ed2-2d40-4ad3-8029-b29512f89f98	Non Dominant	ENSMUSG00000071178.11	Serpina1b
52f544de-00d4-4625-9c3f-6698410c9f83	Non Dominant	ENSMUSG00000071178.11	Serpina1b
e5ad89df-a018-4201-8b88-ce40369712d5	Non Dominant	ENSMUSG00000071178.11	Serpina1b
a179b1ab-c78b-4d67-9a56-d09491cc1f13	Non Dominant	ENSMUSG00000071178.11	Serpina1b
c0976aff-0e3e-4c89-9d99-33cd1f7bb571	Non Dominant	ENSMUSG00000071178.11	Serpina1b
ffbbca4b-afcb-4431-945e-9f06246f3b86	Non Dominant	ENSMUSG00000071178.11	Serpina1b
98cede87-707d-432f-8c9d-d84571937210	Non Dominant	ENSMUSG00000071178.11	Serpina1b
653a07b2-0475-4827-89e9-6f2284363052	Non Dominant	ENSMUSG00000071178.11	Serpina1b
816cede7-8c14-4360-afc3-b3fd452ef7be	Non Dominant	ENSMUSG00000071178.11	Serpina1b
2b5a91fe-0297-48d7-9fa9-19bddb2c4925	Non Dominant	ENSMUSG00000071178.11	Serpina1b
09930137-6679-488c-b2ba-9133f750c349	Non Dominant	ENSMUSG00000071178.11	Serpina1b
9bcf2777-2394-4fda-9fe1-45c3a51f3e86	Non Dominant	ENSMUSG00000071178.11	Serpina1b
7e3381b6-cc4f-420b-a9a2-8218b9d17186	Non Dominant	ENSMUSG00000071177.4	Serpina1b
43c73a9d-f27f-43cb-8c99-fab623d1b11d	Non Dominant	ENSMUSG00000071178.11	Serpina1b
179498e8-607c-46b5-a504-5e8159232e7c	Non Dominant	ENSMUSG00000071178.11	Serpina1b
eecf8cbd-2f23-4499-8e38-24646be41963	Non Dominant	ENSMUSG00000071178.11	Serpina1b
9a099028-9e65-4959-b30e-3e8c9f3b5710	Non Dominant	ENSMUSG00000071178.11	Serpina1b
f51a13ba-ff18-4804-9e85-a2c0526241d6	Non Dominant	ENSMUSG00000071177.4	Serpina1d
e30f1b52-41ba-4cbe-b8a8-186f1a3bd3d2	Non Dominant	ENSMUSG00000071177.4	Serpina1d
62560d76-2b1d-4bae-8475-ed578f4aba33	Non Dominant	ENSMUSG00000071177.4	Serpina1d
c8a27a2a-931b-409f-b4e2-7840befd3509	Non Dominant	ENSMUSG00000071177.4	Serpina1d
d9cb1aa4-a46f-4563-a48e-ef531a3479e4	Non Dominant	ENSMUSG00000071177.4	Serpina1d
7c99c261-f01a-4970-9e97-46a8bf594ae6	Non Dominant	ENSMUSG00000071177.4	Serpina1d
430d5c25-a0bf-44d5-95d5-3db9ab6d0c8b	Non Dominant	ENSMUSG00000071177.4	Serpina1d
55a8a43c-9b30-4a5c-b737-22b90034ce11	Non Dominant	ENSMUSG00000071177.4	Serpina1d
308dcc64-510a-4aea-b50c-ff96e66723af	Non Dominant	ENSMUSG00000071177.4	Serpina1d
001b18bd-b432-4f35-b413-12016c06cc35	Non Dominant	ENSMUSG00000071177.4	Serpina1d
9c0e700d-5fd4-4525-88e9-69d221056ef7	Non Dominant	ENSMUSG00000071177.4	Serpina1d
28558c87-c1e1-4cda-b640-89a1cc35b977	Non Dominant	ENSMUSG00000090555.1	Serpina1a
d1e6904b-39da-4c3e-83d0-9f3c1a01633e	Non Dominant	ENSMUSG00000071177.4	Serpina1a
10376ba6-f7b5-40d8-8ea5-7b84a5819f25	Non Dominant	ENSMUSG00000079015.2	Serpina1d
e264f914-6d75-4443-85cd-fd184e547c23	Non Dominant	ENSMUSG00000079015.2	Serpina1d
a7d2fe2d-e694-4c84-be0e-097e3484035a	Non Dominant	ENSMUSG00000071177.4	Serpina1e
515fa198-e94f-4248-8234-8714acf59c23	Non Dominant	ENSMUSG00000072849.10	Serpina1e
6e35e6f0-2a83-4d81-8840-f55ddbf97727	Non Dominant	ENSMUSG00000090555.1	Gm8893
8c08c005-a7d4-4fe0-912b-7528b7595ff3	Non Dominant	ENSMUSG00000090555.1	Serpina1a
8475720b-1f98-49ec-88f4-752aa8ee2f08	Non Dominant	ENSMUSG00000066366.14	Serpina1a
2ea28c62-e1f6-492b-8bab-3a64247e55e1	Non Dominant	ENSMUSG00000066366.14	Serpina1a
b611dae3-1011-4376-989e-76d251be2d1d	Non Dominant	ENSMUSG00000079015.2	Serpina1c
094f3184-ffb1-497c-bdbc-4a64419e9010	Non Dominant	ENSMUSG00000079015.2	Serpina1c
bd44b2e6-4486-460d-a2bd-8870a53a24fa	Non Dominant	ENSMUSG00000090555.1	Serpina1e
a912bd42-908e-4d12-a80e-f70dc6301fae	Non Dominant	ENSMUSG00000066366.14	Serpina1a
4c5530c9-d9a2-4f20-8fff-881ae6f9e182	Non Dominant	ENSMUSG00000066366.14	Serpina1a
13d1c517-5b2a-4efc-bd0e-67f32fced578	Non Dominant	ENSMUSG00000066366.14	Serpina1a
78337a41-ae0a-49e9-8d8a-64da58ceccfe	Non Dominant	ENSMUSG00000066366.14	Serpina1a
4ad6e954-0e9d-4f20-ae7d-f04c96a804a8	Non Dominant	ENSMUSG00000066366.14	Serpina1a
a382bb18-b709-49c4-81f6-8141354a58fe	Non Dominant	ENSMUSG00000066366.14	Serpina1a
c10fc930-8262-4c54-84de-5f3ce32ffed0	Non Dominant	ENSMUSG00000066366.14	Serpina1a
b3bf92eb-6633-40eb-91c4-da8f3ab780c9	Non Dominant	ENSMUSG00000066366.14	Serpina1a
d1a82ff6-00a1-4fe6-b25b-dfcb91e1465c	Non Dominant	ENSMUSG00000066366.14	Serpina1a
e9094ed4-2b65-4629-b3ee-307ae0e2bfaa	Non Dominant	ENSMUSG00000066366.14	Serpina1a
90332344-45cd-46cf-854c-e42b09536f0c	Non Dominant	ENSMUSG00000066366.14	Serpina1a
ENSMUST00000072876.11	Non Dominant	ENSMUSG00000066366.14	Serpina1a
ce6db13f-4b6e-4562-91ad-2372b1a7688c	Non Dominant	ENSMUSG00000066366.14	Serpina1a
65da3877-084d-436b-a26c-48809b49096e	Non Dominant	ENSMUSG00000066366.14	Serpina1a
8a82340c-4d69-4207-a0a8-4e9e6e853077	Non Dominant	ENSMUSG00000066366.14	Serpina1a
61807dcc-87b9-4511-8c8e-1f2df90691d2	Non Dominant	ENSMUSG00000066366.14	Serpina1a
5d0b45bf-6f77-43f4-9917-f46bce856d2b	Non Dominant	ENSMUSG00000066366.14	Serpina1a
3417d846-906c-4a3b-83a6-5e2ad193c00e	Non Dominant	ENSMUSG00000066366.14	Serpina1a
fafbb9c6-7874-45e6-96fe-a058fd7e3098	Non Dominant	ENSMUSG00000066366.14	Serpina1a
d7662a2c-dea4-478a-b0f7-faaf67127b71	Non Dominant	ENSMUSG00000066366.14	Serpina1a
7d9884ec-6e2d-4298-9d28-4171e74c835f	Non Dominant	ENSMUSG00000066366.14	Serpina1a
463ce6f4-f2f3-44c7-acea-adcb660e1a33	Non Dominant	ENSMUSG00000079015.2	Serpina1a
354bdf67-7ee8-4ec3-b09d-7d998516d076	Non Dominant	ENSMUSG00000079015.2	Serpina1a
4e8fd1b3-8d4b-4306-9be5-b7365acdc0b3	Non Dominant	ENSMUSG00000072849.10	Serpina1a
c072308c-7b04-4f03-bf00-20a356a66d20	Non Dominant	ENSMUSG00000066366.14	Serpina1a
d4c9f5e4-3fba-4d0e-a062-8f7b1e519457	Non Dominant	ENSMUSG00000072849.10	Serpina1a
3fd824da-fa14-47b2-9c9c-d3b1371273de	Non Dominant	ENSMUSG00000079015.2	Serpina1c
f16df87c-eb41-41b9-98bd-96aec2eed2de	Non Dominant	ENSMUSG00000079015.2	Serpina1c
b97deb2a-ea3d-42be-ba10-93aa775b5eca	Non Dominant	ENSMUSG00000079015.2	Serpina1c
9558cd31-1366-4bf8-8f46-5726ae2d022d	Non Dominant	ENSMUSG00000079015.2	Serpina1c
57198f3d-3dc3-4bee-bd9d-b4e0bdd13cff	Non Dominant	ENSMUSG00000079015.2	Serpina1c
d8d3e26c-b7a7-47e8-9f4d-70c516fd2133	Non Dominant	ENSMUSG00000079015.2	Serpina1c
bbab0352-2160-4dc9-b6f7-056199a15833	Non Dominant	ENSMUSG00000079015.2	Serpina1c
d8399242-d96d-443a-95e0-79aa925c1f35	Non Dominant	ENSMUSG00000079015.2	Serpina1c
f0544031-1490-462b-a03f-c707dbf2689d	Non Dominant	ENSMUSG00000079015.2	Serpina1c
fb8d72de-be4a-417d-b020-4b0e4562e384	Non Dominant	ENSMUSG00000079015.2	Serpina1c
d6db3506-2a33-42b8-9f79-e3f909a85113	Non Dominant	ENSMUSG00000079015.2	Serpina1c
40e6c10b-660e-4b9c-a623-3eec5e25bebb	Non Dominant	ENSMUSG00000079015.2	Serpina1c
4c6734fa-9a0d-4039-a28c-f8fa9feee5e7	Non Dominant	ENSMUSG00000079015.2	Serpina1c
753eb9ad-56ca-4620-82f0-95079acfbdf3	Non Dominant	ENSMUSG00000079015.2	Serpina1c
2115f213-114e-4a7d-a0fa-1ddb1c1dd121	Non Dominant	ENSMUSG00000079015.2	Serpina1c
1410a532-4345-4a51-9401-9da96ec6519a	Non Dominant	ENSMUSG00000079015.2	Serpina1c
122e77a0-9064-4cbc-9716-ecce8146f44c	Non Dominant	ENSMUSG00000079015.2	Serpina1c
a718d20c-b30c-44c1-9ecb-da453ab6ef60	Non Dominant	ENSMUSG00000079015.2	Serpina1c
1dacce6f-166d-45b2-bda7-64c634eba6e4	Non Dominant	ENSMUSG00000079015.2	Serpina1c
ffd34c71-b854-46ff-a033-8809d37b5ad2	Non Dominant	ENSMUSG00000072849.10	Serpina1e
fd9940ba-bc07-4f46-9d03-ce7957cf8f2b	Non Dominant	ENSMUSG00000072849.10	Serpina1e
c527c59d-d704-4ad7-a4dd-1a7554244079	Non Dominant	ENSMUSG00000079015.2	Serpina1e
8adda362-e6c5-4cae-974b-15ac818008ce	Non Dominant	ENSMUSG00000072849.10	Serpina1e
e5299d9b-7960-437a-9c66-4510a5f88f43	Non Dominant	chr12:103946000	Serpina1e
6f4cfb97-5580-4dfe-9aa0-8cc188128c7f	Non Dominant	ENSMUSG00000072849.10	Serpina1e
9f023496-3b0d-4b6c-be49-747b1c2162f5	Non Dominant	ENSMUSG00000072849.10	Serpina1e
59f5cded-a7cb-4d72-b7e4-378ea884745b	Non Dominant	ENSMUSG00000072849.10	Serpina1e
261b0277-1a23-4d6e-bed4-f86adbfee305	Non Dominant	ENSMUSG00000072849.10	Serpina1e
ceb34927-789b-436e-9250-832fff1493c3	Non Dominant	ENSMUSG00000072849.10	Serpina1e
adac5694-7b40-457f-ba41-271094dbcf36	Non Dominant	ENSMUSG00000072849.10	Serpina1e
fb112e31-90e7-4099-9811-7cf5480bb354	Non Dominant	ENSMUSG00000072849.10	Serpina1e
97dd3c51-b1f0-47a0-b864-440fb1251a44	Non Dominant	ENSMUSG00000072849.10	Serpina1e
bb10073e-e929-4242-8514-ed785109f23f	Non Dominant	ENSMUSG00000072849.10	Serpina1e
d2b41029-e6e3-40c0-b656-6d24abc1c645	Non Dominant	ENSMUSG00000072849.10	Serpina1e
53872531-3009-4f95-8127-ae4c39ea6289	Non Dominant	ENSMUSG00000072849.10	Serpina1e
7841280c-59c3-46e0-85b0-9984d162b0c1	Non Dominant	ENSMUSG00000072849.10	Serpina1e
52f04f01-cd16-427e-b267-b898c7ee8620	Non Dominant	ENSMUSG00000072849.10	Serpina1e
246b02ac-b8f8-436f-bfa8-483f1cca68b1	Non Dominant	ENSMUSG00000072849.10	Serpina1e
c56b71ff-6b0d-4a41-98e1-959db5a103d2	Non Dominant	ENSMUSG00000063232.16	Serpina11
ENSMUST00000074693.12	Non Dominant	ENSMUSG00000063232.16	Serpina11
4432ab5a-319a-45d8-bada-7c6f02d66d7f	Non Dominant	ENSMUSG00000063232.16	Serpina11
67c9a893-5c53-453e-af32-a882ebdc88f5	Non Dominant	ENSMUSG00000021097.15	Clmn
ea0f77f7-ef0e-4463-b210-0cb3a48f453f	Non Dominant	ENSMUSG00000033715.15	Akr1c14
52dc23f1-ce66-4330-ac69-bf6172553fc8	Non Dominant	ENSMUSG00000033715.15	Akr1c14
6c78b9ef-208a-4d5d-baed-7e65d07e193f	Non Dominant	ENSMUSG00000033715.15	Akr1c14
3ef85477-0d07-4b26-9d52-60d54bfa4aea	Non Dominant	ENSMUSG00000021213.12	Akr1c13
87f968da-3a87-4d5c-8667-2867c64abd30	Non Dominant	ENSMUSG00000071551.13	Akr1c19
4b8683b5-bc89-434d-97e9-3eac9aaf229b	Non Dominant	ENSMUSG00000021210.16	Akr1c6
6323afb3-67ec-4579-9fed-aadabc88adef	Non Dominant	ENSMUSG00000021210.16	Akr1c6
a09519c6-962e-4a11-b060-11859ad67a87	Non Dominant	ENSMUSG00000021210.16	Akr1c6
fcc68b0d-6e59-49bf-be1f-eef49e17752b	Non Dominant	ENSMUSG00000021210.16	Akr1c6
566bc568-2f5e-46a2-8054-015e71a75e4f	Non Dominant	ENSMUSG00000021210.16	Akr1c6
3c8e65b9-d28b-4fb0-b425-ebd29c0a5ffb	Non Dominant	ENSMUSG00000021210.16	Akr1c6
2f1f7e8e-2628-434e-a972-4def319de2e7	Non Dominant	ENSMUSG00000021210.16	Akr1c6
cc88d1b7-18c1-472c-af4d-b144e67ab257	Non Dominant	ENSMUSG00000021210.16	Akr1c6
c90dca68-1af0-4049-9b43-360f43eee51a	Non Dominant	ENSMUSG00000021210.16	Akr1c6
caf49603-aaf9-47fe-9bbd-96ade000e48d	Non Dominant	ENSMUSG00000036110.14	Slc17a2
471bf147-3893-4ba5-b845-01c0d8b88799	Non Dominant	ENSMUSG00000036110.14	Slc17a2
02faec9a-2467-48b9-af12-2c0b24a62a21	Non Dominant	ENSMUSG00000036110.14	Slc17a2
b65e1f17-f1e8-4b0a-bde4-58113580d834	Non Dominant	ENSMUSG00000036110.14	Slc17a2
a5895955-2fca-4d70-8125-b248170da950	Non Dominant	ENSMUSG00000036110.14	Slc17a2
59ba3bef-1bad-43e8-b8dd-cc2c10667867	Non Dominant	ENSMUSG00000036110.14	Slc17a2
182a23b7-0410-4060-a8a4-c83462204ebd	Non Dominant	ENSMUSG00000036110.14	Slc17a2
0a156c37-db92-4974-9024-1483840aebcf	Non Dominant	ENSMUSG00000036110.14	Slc17a2
bf91fe81-6b47-4ff7-ac0d-78f3b569b6c8	Non Dominant	ENSMUSG00000036110.14	Slc17a2
b3cc999c-8bfc-4ae3-8cd3-d0e3d492ecad	Non Dominant	ENSMUSG00000021340.13	Gpld1
ENSMUST00000225948.1	Non Dominant	ENSMUSG00000021420.13	Fars2
f917d8e6-79b1-42b4-a177-f6f98570f310	Non Dominant	ENSMUSG00000037966.15	Ninj1
ENSMUST00000026991.15	Non Dominant	ENSMUSG00000025873.16	Faf2
cf09858e-7bc6-49b9-b6c0-7abf04219e1f	Non Dominant	ENSMUSG00000021555.15	Naa35
24e44407-3780-4a9f-84fb-d5d52a4092e2	Non Dominant	ENSMUSG00000021559.14	Dapk1
a04bb2df-dc16-4d9d-8db3-ca7089b50448	Non Dominant	ENSMUSG00000021458.17	Mir24-1
b6cc13ca-e780-4a0a-b249-4010b350afef	Non Dominant	ENSMUSG00000021476.9	Habp4
5bf70bc4-3f9e-4fe9-a943-5574e9b02d4b	Non Dominant	ENSMUSG00000021476.9	Habp4
bfc5e5ec-1166-497a-94f9-6fe29e9aa9e2	Non Dominant	ENSMUSG00000021707.5	Dhfr
6802d722-c933-4680-a05f-4b46ba28fe81	Non Dominant	ENSMUSG00000042102.7	Dmgdh
33fb5d89-2191-40b4-93a2-51d5dad45fa9	Non Dominant	ENSMUSG00000042102.7	Dmgdh
ENSMUST00000183407.1	Non Dominant	ENSMUSG00000015536.14	Mocs2
18d88ca0-1c2b-491a-887d-cca792582e4b	Non Dominant	ENSMUSG00000021211.4	Akr1c12
30bd390d-28a1-4b2a-a010-9103067c59a3	Non Dominant	ENSMUSG00000054757.14	Akr1c20
406b8369-f8de-40a1-b4da-2afcf6da60ea	Non Dominant	ENSMUSG00000054757.14	Akr1c20
2f4f1874-2d3e-4a30-9aed-2cdf409a8758	Non Dominant	ENSMUSG00000054757.14	Akr1c20
0eb84ac1-7e6e-4239-8455-ba1fbe1aa338	Non Dominant	ENSMUSG00000054757.14	Akr1c20
e818c47a-f599-4eeb-bad9-22f70921e490	Non Dominant	ENSMUSG00000054757.14	Akr1c20
2a9e1b3e-6d68-4258-a392-00bebfd880f3	Non Dominant	ENSMUSG00000054757.14	Akr1c20
ba4035d3-0f13-4afb-8b50-db01f27fd006	Non Dominant	ENSMUSG00000057554.13	Lgals8
20eacafd-ffcb-452c-a882-c77d97c5343c	Non Dominant	ENSMUSG00000006611.15	Hfe
ENSMUST00000125037.2	Non Dominant	ENSMUSG00000021411.16	Pxdc1
8250a411-50a4-4d8c-8261-9d6b1111c18b	Non Dominant	ENSMUSG00000021417.15	Eci2
b65e8772-844f-4b60-8f63-e60c82fac607	Non Dominant	ENSMUSG00000021417.15	Eci2
a29db23c-d937-4102-b137-9e5e46399ce5	Non Dominant	ENSMUSG00000021417.15	Eci2
3489c1a8-794b-4d42-8d27-a23fb177f681	Non Dominant	ENSMUSG00000021417.15	Eci2
e92876d1-5879-4140-a955-f9e756e3e7ba	Non Dominant	ENSMUSG00000021418.15	Rpp40
ENSMUST00000223611.1	Non Dominant	ENSMUSG00000039114.16	Nrn1
ENSMUST00000224645.1	Non Dominant	ENSMUSG00000021432.15	Slc35b3
caa9eda1-9b06-4c21-952f-8f9f3f2cecfc	Non Dominant	ENSMUSG00000021364.16	Elovl2
a2b68bc7-93c2-4887-99e3-f2ba9f88ea46	Non Dominant	ENSMUSG00000021492.15	F12
89db7a38-7863-46f0-91dd-b6e2478afa05	Non Dominant	ENSMUSG00000021492.15	F12
5a984bd5-54e3-4bcf-aa6f-0cc13cd27b99	Non Dominant	ENSMUSG00000069805.10	Fbp1
0c63f3f8-4cf1-46f6-aefc-2cfa9c0f68d5	Non Dominant	ENSMUSG00000069805.10	Fbp1
add905ff-189c-41d0-a9ec-4b8d58852390	Non Dominant	ENSMUSG00000069805.10	Fbp1
e662dabf-1308-4e74-af23-8938c06d67b9	Non Dominant	ENSMUSG00000033114.11	Slc35d2
163b45e0-a795-4238-9ea6-c13dda9a56cd	Non Dominant	ENSMUSG00000033114.11	Slc35d2
0c8b7b6e-5d03-4ea6-8b51-8add7803468f	Non Dominant	ENSMUSG00000021482.10	Prxl2c
a08c8609-62c2-4a74-8036-ef5e39460eb4	Non Dominant	ENSMUSG00000021519.11	Mterf3
ENSMUST00000059235.8	Non Dominant	ENSMUSG00000021594.11	Srd5a1
169b4152-f82f-4716-912f-1677aa862c51	Non Dominant	ENSMUSG00000021577.14	Sdha
a57b18f0-eb7c-4e92-bc21-4d5e07398cab	Non Dominant	ENSMUSG00000069208.9	Zfp825
555c4b67-b994-485b-a11c-4399b62b5cd0	Non Dominant	ENSMUSG00000074768.6	Bhmt
bb2b2a7f-2d96-493e-9d16-baeb6a734508	Non Dominant	ENSMUSG00000074768.6	Bhmt
d70c4b54-bd34-4306-bf1d-50265a397b34	Non Dominant	ENSMUSG00000074768.6	Bhmt
f5b8cb55-f6a3-4e03-87ef-e6f8c240f14c	Non Dominant	ENSMUSG00000074768.6	Bhmt
c269f842-9a32-4832-bda9-2aab5b769fd5	Non Dominant	ENSMUSG00000074768.6	Bhmt
8cb78f58-8d7d-46b5-b1e2-103084bcf4e2	Non Dominant	ENSMUSG00000074768.6	Bhmt
260d7078-f104-47f1-ae6d-297eee944fd6	Non Dominant	ENSMUSG00000074768.6	Bhmt
025d843e-4595-41ad-a9e5-45a314f87870	Non Dominant	ENSMUSG00000074768.6	Bhmt
d79768fb-1125-49c1-95a2-dfca06bda8c9	Non Dominant	ENSMUSG00000074768.6	Bhmt
14e29e84-8542-419d-aa6f-362455a6e200	Non Dominant	ENSMUSG00000074768.6	Bhmt
e498e366-6e75-40a9-ab14-bef87f06de4a	Non Dominant	ENSMUSG00000074768.6	Bhmt
fc730c44-6fe0-422d-826f-f4b6136ccd2f	Non Dominant	ENSMUSG00000074768.6	Bhmt
dc3426cf-a21d-488a-8088-500204016730	Non Dominant	ENSMUSG00000074768.6	Bhmt
b66f723e-57b5-438d-b9bd-c023a04a5738	Non Dominant	ENSMUSG00000074768.6	Bhmt
bfa5fdd5-7217-430c-ba1b-da742815105c	Non Dominant	ENSMUSG00000074768.6	Bhmt
8baedf18-a130-403e-a7b6-7f8c97714e22	Non Dominant	ENSMUSG00000074768.6	Bhmt
9e3d992d-5ee8-418a-8709-7fe7ffae6f87	Non Dominant	ENSMUSG00000042118.7	Bhmt2
48cb6e42-135f-4758-8154-21532adbe6da	Non Dominant	ENSMUSG00000021676.10	Iqgap2
ENSMUST00000224058.1	Non Dominant	ENSMUSG00000021710.11	Nln
0a816e98-5e1a-438b-8080-8d7e859c1648	Non Dominant	ENSMUSG00000116207.1	Nnt
51b2f54c-6845-4cde-a2e5-7630c28c684b	Non Dominant	ENSMUSG00000025277.14	Abhd6
5b7ca980-7be8-4f2c-a0ea-60c740c83ea0	Non Dominant	ENSMUSG00000039197.10	Adk
1cd913af-168e-4c99-9b7c-63fadc05f940	Non Dominant	ENSMUSG00000039197.10	Adk
6401b1d3-226d-401f-89ce-9b90a7af8fe0	Non Dominant	ENSMUSG00000039197.10	Adk
59acdffe-d0ae-4a15-a039-d3682fa6e6a1	Non Dominant	ENSMUSG00000039197.10	Adk
66c9a7c3-fc85-49b5-ae59-caabb72470c0	Non Dominant	ENSMUSG00000039197.10	Adk
cd50912b-e704-4c45-bfd6-9cdc339d30d2	Non Dominant	ENSMUSG00000039197.10	Adk
6a5cf85b-ef48-466b-a689-35bcea984273	Non Dominant	ENSMUSG00000039197.10	Adk
538e4aea-27ae-4259-bc4c-61f8502a4ece	Non Dominant	ENSMUSG00000039197.10	Adk
ENSMUST00000168782.3	Non Dominant	ENSMUSG00000021922.17	Itih4
dcc893c2-2d1f-4fab-8c95-6e8626be6b5a	Non Dominant	ENSMUSG00000021922.17	Itih4
df8fe892-a2d6-4822-b112-419ccb7decb4	Non Dominant	ENSMUSG00000021922.17	Itih4
ea061805-8490-45e2-b9bc-adb088703271	Non Dominant	ENSMUSG00000021922.17	Itih4
d3ee2aae-6264-45b3-97b7-246ca13c2bc8	Non Dominant	ENSMUSG00000021922.17	Itih4
4ab22f21-374a-4a2f-9daf-c70ba228174b	Non Dominant	ENSMUSG00000021922.17	Itih4
44f1e142-ee1a-41cc-b9e2-14d466199c3b	Non Dominant	ENSMUSG00000021794.16	Glud1
03999f31-86a4-44ac-80ef-3df6e8cba1d5	Non Dominant	ENSMUSG00000021794.16	Glud1
c3ebe313-267d-481f-92ba-72dfff32c749	Non Dominant	ENSMUSG00000037798.7	Mat1a
51d7891d-4fdf-4bdd-9fca-6abbe7dcc63d	Non Dominant	ENSMUSG00000037798.7	Mat1a
28265561-8d18-4263-8001-1affb1fb8673	Non Dominant	ENSMUSG00000037798.7	Mat1a
968f37c2-4f09-45c7-bb84-3862f77b3fb4-2	Non Dominant	ENSMUSG00000037798.7	Mat1a
ENSMUST00000225720.1-1	Non Dominant	ENSMUSG00000037798.7	Mat1a
a5949a6d-a2ca-4377-a92f-b1c2441099b1	Non Dominant	ENSMUSG00000037798.7	Mat1a
da38210c-4f43-47de-8578-1017435b0da0	Non Dominant	ENSMUSG00000037798.7	Mat1a
ENSMUST00000225720.1	Non Dominant	ENSMUSG00000037798.7	Mat1a
7be12a94-ddfc-4892-b02b-866a7c78a881	Non Dominant	ENSMUSG00000037798.7	Mat1a
3b6681f5-ec0a-43ae-9950-3256ada31a7b	Non Dominant	ENSMUSG00000037798.7	Mat1a
78d2002a-a911-4a31-8ef3-4d1854b86197	Non Dominant	ENSMUSG00000037798.7	Mat1a
f0bc5925-94eb-4a98-b9c8-4ea63193c736	Non Dominant	ENSMUSG00000037798.7	Mat1a
7e7328f3-d1c2-43df-b77a-787efc07a362	Non Dominant	ENSMUSG00000037798.7	Mat1a
e7c56a98-e3a9-4a28-a0ae-cc827c57a74e	Non Dominant	ENSMUSG00000037798.7	Mat1a
442c8390-c7d1-4942-8bde-6d93d06f5f65	Non Dominant	ENSMUSG00000037798.7	Mat1a
19536487-f2b9-4d1d-95d7-8653f59c4490	Non Dominant	ENSMUSG00000037798.7	Mat1a
e035ca71-d262-43b2-8268-8eb3252062a1	Non Dominant	ENSMUSG00000037798.7	Mat1a
ENSMUST00000047095.3	Non Dominant	ENSMUSG00000037780.3	Mbl1
8bad1c9d-15a1-46f0-88f6-047772bd7a42	Non Dominant	ENSMUSG00000037780.3	Mbl1
793572ad-7ab3-4dd9-8209-a5c953ed6553	Non Dominant	ENSMUSG00000037780.3	Mbl1
70e5eafd-2c16-46f3-b679-5db99bfddfe7	Non Dominant	ENSMUSG00000037780.3	Mbl1
0beee6af-7819-4060-99df-050cf8ee34b6	Non Dominant	ENSMUSG00000037780.3	Mbl1
1b0f9979-6169-4f9d-b53f-8cf2e59e9ecb	Non Dominant	ENSMUSG00000022210.7	Dhrs4
fffd4124-32a0-4f48-995a-ffbda1d7e0c8	Non Dominant	ENSMUSG00000021963.17	Sap18
853d6a64-0c02-4163-832f-466535fc4106	Non Dominant	ENSMUSG00000035469.17	Rcbtb1
51454662-5e84-49f4-92c6-cec864406a1d	Non Dominant	ENSMUSG00000022037.15	Clu
e0080466-eca9-42b6-935e-30ee195bbe4c	Non Dominant	ENSMUSG00000022037.15	Clu
3a814639-2d51-4be4-82fd-0a4b8eb71cfe	Non Dominant	ENSMUSG00000022037.15	Clu
494f4c39-49c3-4984-b143-939df6c54c05	Non Dominant	ENSMUSG00000022037.15	Clu
0de02158-1ed6-4713-a5d7-a9decbd89bfe	Non Dominant	ENSMUSG00000022037.15	Clu
bae4ba43-14b4-4be5-ba67-3fc802c3b1de	Non Dominant	ENSMUSG00000022037.15	Clu
9069e784-95db-4cf7-8b66-3c09a8a15aa7	Non Dominant	ENSMUSG00000022037.15	Clu
f93cf57d-98a6-40d4-b46a-b4f1b8d1d01e	Non Dominant	ENSMUSG00000022037.15	Clu
ENSMUST00000162723.1	Non Dominant	ENSMUSG00000022110.13	Sucla2
fd74a553-b2cf-43b5-a3e4-bd3e3756aa64	Non Dominant	ENSMUSG00000021999.9	Cpb2
f6734328-e58a-4507-b611-7b437fed20b5	Non Dominant	ENSMUSG00000021999.9	Cpb2
81f80cbb-4c27-4234-8cae-477392c6f599	Non Dominant	ENSMUSG00000041650.15	Pcca
b0e53852-ff1f-456a-9947-4c6eb0124668	Non Dominant	ENSMUSG00000021751.13	Acox2
b39ccdac-33e6-4881-a84f-74fdde403b22	Non Dominant	ENSMUSG00000021824.13	Ap3m1
0007ad89-3cbb-40ea-a621-8697659ae25f	Non Dominant	ENSMUSG00000015966.17	Il17rb
abdbec11-3f3d-4c3d-be2b-e2ac1e16f771	Non Dominant	ENSMUSG00000006522.17	Itih3
9baf16eb-6776-4ba8-a7d9-db5008747452	Non Dominant	ENSMUSG00000006522.17	Itih3
cc6f69a7-52a7-4c3f-9ef1-d5512e78c4c9	Non Dominant	ENSMUSG00000006522.17	Itih3
7c619dc4-c0d3-4b4f-96f5-2996b949b30a	Non Dominant	ENSMUSG00000006522.17	Itih3
3b634ed1-ec70-4579-8ed4-26f58847a8f3	Non Dominant	ENSMUSG00000006522.17	Itih3
2e29ac12-8b7d-4506-8407-0cf551b20ba8	Non Dominant	ENSMUSG00000006522.17	Itih3
751de8d8-dc89-4b15-8488-9b4c36cc1992	Non Dominant	ENSMUSG00000006529.16	Itih1
87c75d7c-6c60-4712-89bf-1d54fc1fe369	Non Dominant	ENSMUSG00000042354.7	Snord69
c18ba42b-ac0f-45a6-bdff-ad5ee470b8df	Non Dominant	ENSMUSG00000021884.18	Hacl1
483b1c8f-021f-425f-9911-cd67c1b34f11	Non Dominant	ENSMUSG00000021884.18	Hacl1
5d182cfd-a546-4ad3-a39b-b95e82ef972a	Non Dominant	ENSMUSG00000041471.9	Shld2
c996eb34-af2c-4231-8c54-648a95ca5ebc	Non Dominant	ENSMUSG00000043681.5	Fam25c
f8626573-d492-4179-b165-a03b43f28aae	Non Dominant	ENSMUSG00000041028.16	Ghitm
fe00d4c9-cb81-4007-bab9-7fb95e12b427	Non Dominant	ENSMUSG00000037722.8	Gnpnat1
b1741167-03ba-484d-afdc-3f0e823a0abd	Non Dominant	ENSMUSG00000037712.16	Fermt2
60b2eada-3c87-4a45-aff8-3abc1c371828	Non Dominant	ENSMUSG00000037712.16	Fermt2
597ef5c8-6436-4eac-9a9d-58153dda41d1	Non Dominant	ENSMUSG00000035953.14	Pip4p1
b7999a13-2a2c-4316-8e03-15fe2042fba9	Non Dominant	ENSMUSG00000004558.15	Ndrg2
7af09b33-02dc-4bb9-8296-01c92fadd9ed	Non Dominant	ENSMUSG00000004558.15	Ndrg2
5a718605-4e2e-4c1a-a8e2-305b8b824eb4	Non Dominant	ENSMUSG00000004558.15	Ndrg2
976ae791-bfea-47f5-ad9e-5b72be36d4fd	Non Dominant	ENSMUSG00000004558.15	Ndrg2
c8793f35-dc4d-48ce-a883-ada4b16a1870	Non Dominant	ENSMUSG00000004558.15	Ndrg2
3dc1b99f-ab1e-47c7-8e3b-65bdb2c99884	Non Dominant	ENSMUSG00000004558.15	Ndrg2
2480e1dc-d875-4bc4-974d-1eada99418d7	Non Dominant	ENSMUSG00000004558.15	Ndrg2
0e8b8401-ae68-474f-9f38-70386e3d38a1	Non Dominant	ENSMUSG00000004558.15	Ndrg2
2b961dd4-2bb7-464c-a774-9574739992ae	Non Dominant	ENSMUSG00000004558.15	Ndrg2
bbf431cd-2c65-4893-ae05-65d609b7f785	Non Dominant	ENSMUSG00000004558.15	Ndrg2
b6c9bba1-3661-44eb-a983-a80856b5f847	Non Dominant	ENSMUSG00000004558.15	Ndrg2
157ba0e2-69d3-4bc9-b8c3-036b8758fdd4	Non Dominant	ENSMUSG00000004558.15	Ndrg2
25f24162-da01-422a-a444-2191e0c8cdd7	Non Dominant	ENSMUSG00000004558.15	Ndrg2
fa542326-6b87-494e-be60-c9c5afff4ec2	Non Dominant	ENSMUSG00000022160.18	Mettl3
ENSMUST00000228826.1	Non Dominant	ENSMUSG00000040472.15	Rabggta
ENSMUST00000161382.1	Non Dominant	ENSMUSG00000090038.7	Gm16573
57af6faf-b959-4c85-8bf5-8d5040bb66d3	Non Dominant	ENSMUSG00000021947.11	Cryl1
d579a2d1-dbc4-4e0e-b0bb-a615bf3d5db3	Non Dominant	ENSMUSG00000021982.14	Cdadc1
ac13b185-f858-42f2-9f41-ddffe6809e36	Non Dominant	ENSMUSG00000021982.14	Cdadc1
c0f92777-3e4a-46ff-896f-327ba75c4095	Non Dominant	ENSMUSG00000021928.9	Ebpl
b620d6ca-57a1-46fa-9881-5aee8bef2390	Non Dominant	ENSMUSG00000021928.9	Ebpl
408ffaa8-950d-4d00-87c3-c623b6dd6970	Non Dominant	ENSMUSG00000021928.9	Ebpl
7ec3188d-825e-48f7-9ea4-ddaa54097ad3	Non Dominant	ENSMUSG00000054733.9	Msra
1fb5336d-832f-4418-83f9-7e9ec8e0a3a8	Non Dominant	ENSMUSG00000022040.8	Ephx2
49779eee-f355-4edf-95d6-e9cb679923ae	Non Dominant	ENSMUSG00000022040.8	Ephx2
1c296304-d55b-4ebe-bb1a-6bb5d14566b8	Non Dominant	ENSMUSG00000022040.8	Ephx2
6487f059-866f-4a70-ad45-048e24e04850	Non Dominant	ENSMUSG00000022108.8	Itm2b
739da57d-d2c8-4ef4-b64c-523c54f99c2c	Non Dominant	ENSMUSG00000064373.12	Selenop
2472946d-865e-4118-8efa-a002dc734474	Non Dominant	ENSMUSG00000064373.12	Selenop
2108d2f3-0f0e-4dee-baab-1e30860223fc	Non Dominant	ENSMUSG00000022181.16	C6
6cefff68-a5f6-44c4-80cf-3d98e44c0676	Non Dominant	ENSMUSG00000022181.16	C6
42098e0f-fac4-4795-86f5-b290d3ee994f	Non Dominant	ENSMUSG00000022181.16	C6
d89fcde2-8465-4825-84a7-d15b19f949ec	Non Dominant	ENSMUSG00000041841.8	Rpl37
ac2ffcff-d01f-45ba-9720-0b28994bc186	Non Dominant	ENSMUSG00000022149.17	C9
bf5d3507-6496-479a-be7b-3c0f6c781a0e	Non Dominant	ENSMUSG00000022149.17	C9
fd10fa97-c7cf-42a8-b6d9-bd17c0fe2f7e	Non Dominant	ENSMUSG00000022149.17	C9
ef2ca410-5658-44de-bf9d-f8f19464da77	Non Dominant	ENSMUSG00000022149.17	C9
ba00d9ed-a0a3-4b38-9ee1-9874b8ec0df7	Non Dominant	ENSMUSG00000022149.17	C9
a10b8342-702a-47ea-9af9-0ddd4297940d	Non Dominant	ENSMUSG00000022149.17	C9
6a90c9cd-8a11-4bbe-bb28-10167d9a5d42	Non Dominant	ENSMUSG00000022149.17	C9
fd114f22-92e8-4856-b3ad-6d791d80b5c2	Non Dominant	ENSMUSG00000054263.12	Lifr
300ce994-626f-4f63-b8e9-244ee4c05d80	Non Dominant	ENSMUSG00000072664.11	Ugt3a1
a59a6dfe-c755-48f3-b5e1-218269fcd158	Non Dominant	ENSMUSG00000089678.8	Agxt2
f9cd7619-38d0-4805-afea-050334ab883a	Non Dominant	ENSMUSG00000089678.8	Agxt2
dfb71f85-c882-4e1b-aa2d-f215f66efa92	Non Dominant	ENSMUSG00000022270.16	Retreg1
ENSMUST00000186425.6	Non Dominant	ENSMUSG00000039168.15	Dap
88f15690-a7bf-4cf9-830e-2e2c76319c06	Non Dominant	ENSMUSG00000022235.15	Cmbl
91d2bf2d-75c6-40d5-8611-068bc04b8009	Non Dominant	ENSMUSG00000039007.10	Cpq
7dfb8a34-3203-4f1f-adea-640e1066d32f	Non Dominant	ENSMUSG00000022338.8	Eny2
24a46554-f1ac-42fb-b7e6-a27b4c97a795	Non Dominant	ENSMUSG00000022338.8	Gm22392
ENSMUST00000229521.1	Non Dominant	ENSMUSG00000047728.13	Ly6g2
10b2f930-5e6b-4ad2-87ca-1f6f4b9c2327	Non Dominant	ENSMUSG00000047728.13	Ly6g2
4080eb97-dff8-4964-9d9b-f7a462d66b3f	Non Dominant	ENSMUSG00000047728.13	Ly6g2
e8e58dc7-9bc8-40ba-8a55-6aab60fdccde	Non Dominant	ENSMUSG00000034429.15	Zfp707
ENSMUST00000109967.9	Non Dominant	ENSMUSG00000034429.15	Zfp707
26f9bfb9-a60a-4cfb-9272-39888741f8c4	Non Dominant	ENSMUSG00000063704.13	Mapk15
b0566290-13ba-49b8-8d0c-3462ae520a65	Non Dominant	ENSMUSG00000022550.18	Adck5
8e7d0712-c84c-4733-ba12-85b2b6d60a93	Non Dominant	ENSMUSG00000022546.5	Gpt
d4ea2390-79ed-4033-a6fb-ea56ab861adf	Non Dominant	ENSMUSG00000068246.6	Apol9b
fb9eb6ba-2f09-490c-a292-2a0cf9e4f141	Non Dominant	ENSMUSG00000068246.6	Apol9b
ENSMUST00000109775.3	Non Dominant	ENSMUSG00000068246.6	Apol9b
c051bf45-ff88-4325-96ca-5b4c45d1e6b6	Non Dominant	ENSMUSG00000071711.12	Mpst
14bf2e91-d893-46ea-a77b-2d971634dfd5	Non Dominant	ENSMUSG00000022452.16	Smdt1
cdd0e8d8-7f59-419b-a387-1f344619773d	Non Dominant	ENSMUSG00000068086.6	Cyp2d9
61f78104-eb5e-4da1-a4c6-a216775a888a	Non Dominant	ENSMUSG00000068086.6	Gm27622
7c03330e-0b99-4b2a-9138-e6e4dbe28c12	Non Dominant	ENSMUSG00000068086.6	Gm27622
8d983f82-1258-477e-8ca2-e555f7187216	Non Dominant	ENSMUSG00000068086.6	Gm27622
9b4bd823-fd4c-44c8-a403-252623d6d6c4	Non Dominant	ENSMUSG00000068086.6	Gm27622
9c17501e-1961-46c0-bd39-edd6b9a60170	Non Dominant	ENSMUSG00000068086.6	Gm27622
90223abc-ec46-4604-aea0-d239ac135abe	Non Dominant	ENSMUSG00000068086.6	Gm27622
685b7e1f-dbb6-4510-a578-b92e20fad8b4	Non Dominant	ENSMUSG00000068086.6	Gm27622
35a6a852-b15c-44d3-892b-f614f5e62030	Non Dominant	ENSMUSG00000068086.6	Gm27622
2ca81cda-a593-49d6-911a-6e10378c31d1	Non Dominant	ENSMUSG00000068086.6	Gm27622
a9454505-71fe-4eea-a9fe-3d8decbaed3e	Non Dominant	ENSMUSG00000068086.6	Gm27622
01951e43-d85e-4e17-a9c7-ca8fd36851f7	Non Dominant	ENSMUSG00000068086.6	Cyp2d9
88bd1430-9808-49c5-a798-79e20938aae5	Non Dominant	chr15:82642000	Gm49431
da82283e-82fb-4838-a4c5-38228d9e19f4	Non Dominant	chr15:82642000	Gm49431
8b084cf4-9709-48a8-b75c-2473c378dfe1	Non Dominant	ENSMUSG00000016541.10	Atxn10
ENSMUST00000057979.5	Non Dominant	ENSMUSG00000022383.13	Ppara
40f89521-6ede-470e-a8fa-f13643a85c88	Non Dominant	ENSMUSG00000015363.13	Trabd
4df430bc-f4ae-4b15-914b-6878c2abb22d	Non Dominant	ENSMUSG00000008690.15	Ncaph2
ecc4cdbc-55a1-46ea-9154-a489687ef540	Non Dominant	chr15:98871000	5730414N17Rik
e9b00b2d-266d-4bee-b9d0-a6c96eeb5546	Non Dominant	ENSMUSG00000038009.7	Dnajc22
e42fa217-e523-4397-8bdc-be4a9920cbdf	Non Dominant	ENSMUSG00000037204.7	Atg101
15049ac9-6156-4ad1-80a0-8d5d169e9e06	Non Dominant	ENSMUSG00000023043.7	Krt18
401c06a6-b299-45f3-918f-e87036fd227e	Non Dominant	ENSMUSG00000055737.12	Ghr
055f256c-7ef2-450a-b0b3-2c9397b7c44f	Non Dominant	ENSMUSG00000055737.12	Ghr
80d51163-b382-409c-b72f-8c3e293e9e87	Non Dominant	chr15:10349000
3c1ce862-042c-4030-86a7-fec7d1693946	Non Dominant	ENSMUSG00000022234.15	Cct5
b46f6452-ef77-43d2-8e16-457462e7e866	Non Dominant	ENSMUSG00000022323.11	Rida
31066201-b8c6-4dfc-8ee1-94935191521e	Non Dominant	ENSMUSG00000022323.11	Rida
cd6b7ad0-d0f9-4e69-af06-e7f0e08be3c8	Non Dominant	ENSMUSG00000022323.11	Rida
30cc408a-89ad-4fbf-bbf0-9402701185de	Non Dominant	ENSMUSG00000022323.11	Rida
ab73e7a9-8566-4fb3-80f0-5376eb42b70e	Non Dominant	ENSMUSG00000022336.3	Eif3e
4499762d-437b-4132-92e6-d5ac05efa3dd	Non Dominant	ENSMUSG00000013846.10	St3gal1
f3656234-d4d6-43e9-b10f-5703cb3d04c9	Non Dominant	ENSMUSG00000022574.7	Naprt
9b01e59b-80ec-45d8-8e94-89ce07dbaa1d	Non Dominant	ENSMUSG00000022574.7	Naprt
0f5441e7-0dc3-4016-8f55-dc33f03ea2bc	Non Dominant	ENSMUSG00000022552.16	Sharpin
f683281d-d212-466c-9bac-47140a0b0997	Non Dominant	ENSMUSG00000022552.16	Sharpin
c747c3d6-58bc-48e0-b7f4-95d6a5f33db7	Non Dominant	ENSMUSG00000022559.8	Fbxl6
ed2a1dc3-ada1-4dd4-b745-97ca1ce9a5ff	Non Dominant	ENSMUSG00000034022.8	Cpsf1
c5ffb23d-5f7d-41f7-aaa0-110703b29ed6	Non Dominant	ENSMUSG00000063354.7	Slc39a4
796fb59f-f31e-4112-abbf-afc3e2fc4d58	Non Dominant	ENSMUSG00000115987.1	Vps28
ENSMUST00000175919.7	Non Dominant	ENSMUSG00000010601.14	Apol7a
ENSMUST00000089452.5	Non Dominant	ENSMUSG00000057346.12	Apol9a
ENSMUST00000100486.5	Non Dominant	ENSMUSG00000005354.16	Txn2
8d425cc4-7b98-4da3-8d8e-14250c04f409	Non Dominant	ENSMUSG00000016942.6	Tmprss6
1cd6e4c8-18ba-41b7-b0b8-b58a90333a87	Non Dominant	ENSMUSG00000016942.6	Tmprss6
41bc99c5-f59d-42c6-8d89-1c1d78e15ae2	Non Dominant	ENSMUSG00000016942.6	Tmprss6
ENSMUST00000230226.1	Non Dominant	ENSMUSG00000016942.6	Tmprss6
7973023a-84a4-496c-8bb5-48878816acd9	Non Dominant	ENSMUSG00000016942.6	Tmprss6
9e2be1ba-cb42-491c-9262-bef35dcc5451	Non Dominant	ENSMUSG00000042632.17	Pla2g6
58ebd059-796d-415d-93cc-0384b48b430e	Non Dominant	ENSMUSG00000022403.15	St13
97ecdd0b-b569-4260-81aa-623b122e47bb	Non Dominant	ENSMUSG00000022450.6	Ndufa6
14b6dac8-3497-4c23-a61e-67350ee02871	Non Dominant	ENSMUSG00000061740.8	Cyp2d22
13e50495-41f7-4ea2-923b-4078bda72b75	Non Dominant	ENSMUSG00000094806.2	Gm27331
6e27cc81-ec65-4aca-854e-366601b35bc9	Non Dominant	ENSMUSG00000094806.2	Gm27331
83689dc0-80f5-42f7-be27-76fcb93426ae	Non Dominant	ENSMUSG00000094806.2	Gm27331
9a1a25e8-5236-432e-919b-42ed69fde8da	Non Dominant	ENSMUSG00000094806.2	Gm27331
ENSMUST00000230198.1	Non Dominant	ENSMUSG00000094806.2	Cyp2d10
e855684f-4150-4c12-8d15-daaa1ae0ebc8	Non Dominant	ENSMUSG00000094806.2	Gm27331
f6029596-261a-4364-84ac-9246c0583c13	Non Dominant	ENSMUSG00000094806.2	Gm27331
e8b78ce1-ed58-48ee-b9f7-34c023d4b1df	Non Dominant	ENSMUSG00000094806.2	Gm27331
dc7036de-e9ce-4965-99f0-c21dce7e642a	Non Dominant	ENSMUSG00000094806.2	Gm27331
9511510f-ee75-4f5f-956b-129f9fae8ade	Non Dominant	ENSMUSG00000094806.2	Gm27331
75aa403c-7714-4bb9-93c1-820a3c10741d	Non Dominant	ENSMUSG00000094806.2	Gm27331
1e56afb5-a759-4f60-a36e-d55e3edad018	Non Dominant	ENSMUSG00000094806.2	Gm27331
0fa4ad6d-4c45-47af-9b61-540ea9fa7e0e	Non Dominant	ENSMUSG00000094806.2	Gm27331
024dcd33-57ca-4d9b-b7e8-9cbef1d064ee	Non Dominant	ENSMUSG00000094806.2	Gm27331
39cda06c-06ff-4676-b8bc-edad2c60cfd1	Non Dominant	ENSMUSG00000118516.1	Gm27463
a23b81a3-124c-4d19-8da6-05f59ef37add	Non Dominant	ENSMUSG00000118516.1	Gm27463
9fdfb56d-6dc1-4d7b-b6e8-6638e8cbff6e	Non Dominant	ENSMUSG00000075517.4	Cyp2d37-ps
9af984c5-c925-4222-be49-45181b5049c9	Non Dominant	ENSMUSG00000075517.4	Cyp2d37-ps
6258dddb-3b64-412e-aa46-6b84b4e06c38	Non Dominant	ENSMUSG00000022445.7	Cyp2d26
ba42815a-be8b-4325-95c5-8f9579607f8d	Non Dominant	ENSMUSG00000022445.7	Cyp2d26
ENSMUST00000229387.1	Non Dominant	ENSMUSG00000022445.7	Cyp2d26
5e49ee07-9d7f-4caa-b87d-ed49f8472a2e	Non Dominant	ENSMUSG00000022445.7	Cyp2d26
23d83367-7915-45f9-a137-421c7c23c004	Non Dominant	ENSMUSG00000022615.7	Tymp
f3da5fe0-54c9-4d65-9fc1-855cac65b974	Non Dominant	ENSMUSG00000022615.7	Tymp
46ba0b56-a894-4d5f-bf8c-fcae20876e34	Non Dominant	ENSMUSG00000022615.7	Tymp
232fcf49-3ee1-4d74-abd0-c156372e2ac8	Non Dominant	ENSMUSG00000022615.7	Tymp
e428a6c1-68cb-4d49-932e-2a16e95bf28b	Non Dominant	ENSMUSG00000022615.7	Tymp
abd02aba-6f58-40e8-ba2f-08c064a04039	Non Dominant	ENSMUSG00000022615.7	Tymp
ENSMUST00000023285.4	Non Dominant	ENSMUSG00000022615.7	Tymp
1a685eee-7917-4d4e-a941-f45b5ed50dc0	Non Dominant	ENSMUSG00000022617.15	Gm44502
206b5210-75f0-4e3f-b240-5dff5a8f68f9	Non Dominant	ENSMUSG00000022464.14	Slc38a4
47a69dac-86fd-4b29-956b-4ad2d59b22ef	Non Dominant	ENSMUSG00000022464.14	Slc38a4
e1549017-4114-40d5-83ab-63a1e8105d1e	Non Dominant	ENSMUSG00000022464.14	Slc38a4
d5dc0392-c41e-4efb-936f-db39f7c9aba9-1	Non Dominant	ENSMUSG00000022464.14	Slc38a4
1eb523d4-2d1c-4fbb-9261-83cf424e8a51	Non Dominant	ENSMUSG00000022464.14	Slc38a4
651d8c2d-1e34-42c3-88c3-cf16d81f2a36	Non Dominant	ENSMUSG00000022464.14	Slc38a4
76fca830-87f7-4a84-9e44-3d45e544514b	Non Dominant	ENSMUSG00000022464.14	Slc38a4
ENSMUST00000166223.1	Non Dominant	ENSMUSG00000022464.14	Slc38a4
95376db9-4302-42c9-a4eb-5d748ccfde64	Non Dominant	ENSMUSG00000022464.14	Slc38a4
0dc5e776-a839-4d07-a49d-d55f403a235b	Non Dominant	ENSMUSG00000022464.14	Slc38a4
d2d5b84a-e7ec-4445-b7e9-82310dc81e13	Non Dominant	ENSMUSG00000022464.14	Slc38a4
f8fed9d6-eb87-4c32-9db8-8e55a2516970	Non Dominant	ENSMUSG00000022464.14	Slc38a4
a9a0dfc1-9bb8-468a-8f3c-6494869f4648	Non Dominant	ENSMUSG00000022464.14	Slc38a4
9f62f0fd-28de-4fd8-874c-cf1769bfc2b0	Non Dominant	ENSMUSG00000022464.14	Slc38a4
6dcac38d-5e2b-44a3-896b-bfd11df775d2	Non Dominant	ENSMUSG00000022464.14	Slc38a4
c87c4c77-2e46-430e-837c-3a9b8d701aca	Non Dominant	ENSMUSG00000023031.8	Cela1
ENSMUST00000229235.1	Non Dominant	ENSMUSG00000023031.8	Cela1
7b7cc1d7-01a8-403c-a058-b8684f72ce2f	Non Dominant	ENSMUSG00000023031.8	Cela1
9499dcb7-5abf-4307-9d2c-0a322b80a2dc	Non Dominant	ENSMUSG00000023044.2	Csad
ENSMUST00000231884.1	Non Dominant	ENSMUSG00000022766.14	Serpind1
84cee543-7272-4a90-99d9-6c9977609f91	Non Dominant	ENSMUSG00000022766.14	Serpind1
253e245d-bad1-4091-9080-9cfe4b841b22	Non Dominant	ENSMUSG00000022766.14	Serpind1
ENSMUST00000131303.7	Non Dominant	ENSMUSG00000075704.16	Txnrd2
c157af2c-2129-42d3-bd8c-dbb98b43aad5	Non Dominant	ENSMUSG00000022868.6	Ahsg
214354fe-99b1-4e5f-a806-d9e8a6439a98	Non Dominant	ENSMUSG00000022868.6	Ahsg
4317bed8-c4df-45be-bf26-56f4fed1d8eb	Non Dominant	ENSMUSG00000022868.6	Ahsg
91ba99a3-2f4d-4349-99d9-a93034980a17	Non Dominant	ENSMUSG00000022868.6	Ahsg
ENSMUST00000231932.1	Non Dominant	ENSMUSG00000022868.6	Ahsg
ac0b5838-3bac-4422-a222-b30cf85fa610	Non Dominant	ENSMUSG00000022868.6	Ahsg
b9cbe0b6-52d8-4088-a374-7cc991ddd9db	Non Dominant	ENSMUSG00000022868.6	Ahsg
ee8f4194-c2f0-437c-b8d9-45ed8394d227	Non Dominant	ENSMUSG00000022868.6	Ahsg
f58a0854-e9e3-4e9d-8438-abfd3568e193	Non Dominant	ENSMUSG00000022868.6	Ahsg
ccd242c9-9724-44dc-a7be-5f2845b9a2fa	Non Dominant	ENSMUSG00000022868.6	Ahsg
b59e7c68-7c6b-41df-a12b-c619c4be28de	Non Dominant	ENSMUSG00000022868.6	Ahsg
ENSMUST00000232098.1	Non Dominant	ENSMUSG00000022868.6	Ahsg
8f1d6b58-19ae-40c8-bbe1-c968039ea5a8	Non Dominant	ENSMUSG00000022868.6	Ahsg
2ab4b198-2b11-4817-a1c3-8c6082779bcb	Non Dominant	ENSMUSG00000022868.6	Ahsg
1a792f74-98ab-4258-ae76-99d91bf08e9e	Non Dominant	ENSMUSG00000022868.6	Ahsg
0a4e01d1-8b4a-4d8c-8e3f-16b9147c5cff	Non Dominant	ENSMUSG00000022868.6	Ahsg
05f1fd73-206c-492c-a295-23dbf0cca3f3	Non Dominant	ENSMUSG00000022868.6	Ahsg
563b59a8-e655-4222-9819-2c3d5fd98cca	Non Dominant	ENSMUSG00000022871.13	Fetub
9a29efd2-bd93-4a31-8a3f-54d66321c630	Non Dominant	ENSMUSG00000022871.13	Fetub
[truncated: 1,796 more rows]

## Sheet: Muscle_Specific
transcript_id	Expression	gene_id	gene_name
d16a499b-1854-4e77-a108-06b14b835a87	Dominant	ENSMUSG00000000031.16	H19
da5b65c2-0b46-42fb-b902-25ed1597f3af	Dominant	ENSMUSG00000000088.7	Cox5a
15869e96-dde9-484a-abca-f8bb0687025e	Dominant	ENSMUSG00000000094.12	Tbx4
0010ddb0-2e75-4c6c-af3d-323d9379ec6e	Dominant	ENSMUSG00000000131.15	Xpo6
b6e15052-28c4-4d5a-b81a-be48aaa58a3b	Dominant	ENSMUSG00000000142.15	Axin2
c862afd0-f242-4a60-9fba-1df95716f1eb	Dominant	ENSMUSG00000000148.17	Brat1
715c6b18-b576-4a5c-996c-e122e4058c6f	Dominant	ENSMUSG00000000253.13	Gmpr
4d3b23de-1cb5-4075-b338-5101defc81f1	Dominant	ENSMUSG00000000305.12	Cdh4
ENSMUST00000000445.1	Dominant	ENSMUSG00000000435.1	Myf5
58297818-ebb6-4917-9878-4572c4af141b	Dominant	ENSMUSG00000000440.12	Pparg
2cad81d7-b3f7-40c9-92b4-12a9137ae047	Dominant	ENSMUSG00000001025.8	S100a6
ENSMUST00000001063.14	Dominant	ENSMUSG00000001036.17	Epn2
ENSMUST00000170102.7	Dominant	ENSMUSG00000001089.14	Luzp1
2f25a7f5-e291-4f5c-abeb-6e021e1e337c	Dominant	ENSMUSG00000001249.14	Hpn
ae432be4-1b87-48e6-bc0c-cd47b2772d09	Dominant	ENSMUSG00000001419.17	Mef2d
ENSMUST00000001701.3	Dominant	ENSMUSG00000001656.3	Hoxc11
1a3a525e-f661-4871-ab6d-0de9034938fa	Dominant	ENSMUSG00000001665.11	Gm20441
9404c3b9-b164-4857-a417-6b36554c5152	Dominant	ENSMUSG00000001767.5	Crnkl1
2461607a-70c7-4026-80ba-4e77d6562e09	Dominant	ENSMUSG00000001870.16	Ltbp1
c575a8e9-b9e4-4299-862f-0c99e7f8d367	Dominant	ENSMUSG00000002365.10	Snx9
ENSMUST00000172467.7	Dominant	ENSMUSG00000002409.18	Dyrk1b
ENSMUST00000164263.8	Dominant	ENSMUSG00000002489.16	Tiam1
ENSMUST00000226284.1	Dominant	ENSMUSG00000002496.10	Tsc2
1d0b875b-00da-40cd-b213-5fe0fd5225ac	Dominant	ENSMUSG00000002799.6	Jag2
ENSMUST00000226053.1	Dominant	ENSMUSG00000002833.11	Hdgfl2
b51affdf-8abe-4394-adab-0db4560be2a1	Dominant	ENSMUSG00000003134.10	Tbc1d8
eef71064-8ac3-40af-9966-06471f8f7cc9	Dominant	ENSMUSG00000003437.14	Paf1
ENSMUST00000106484.7	Dominant	ENSMUSG00000003810.13	Mast2
6a8a4746-b83f-4d2b-82ba-52ca9461dc56	Dominant	ENSMUSG00000004018.9	Fancl
e9a9c022-7df2-4ef7-b92b-6c4593f119a8	Dominant	ENSMUSG00000004054.9	Map3k11
ENSMUST00000206791.1	Dominant	ENSMUSG00000004508.6	Gab2
da1ccbdb-c214-4487-8ff3-ae501e3906fc	Dominant	ENSMUSG00000005373.13	Mlxipl
e228f02e-4b09-421c-8a38-1756d02919d6	Dominant	ENSMUSG00000005442.13	Cic
19956fb8-c86c-488b-ba0d-591c50735b61	Dominant	ENSMUSG00000005580.11	Adcy9
00f621ca-a7ae-41cb-9a8e-c3152e010e10	Dominant	ENSMUSG00000005583.16	Mef2c
efb93171-b3d6-45e8-9c50-bf43208b34f8	Dominant	ENSMUSG00000005615.15	Pcyt1a
ENSMUST00000212352.1	Dominant	ENSMUSG00000005699.16	Pard6a
a1f80aad-b328-45a0-a091-4abef70154e6	Dominant	ENSMUSG00000005716.16	Pvalb
eaae3a0d-2e3b-475a-8683-55c8628326db	Dominant	ENSMUSG00000005871.15	Apc
b3afe8d3-33f4-4f9b-a2ca-eaceb19c76c4	Dominant	ENSMUSG00000006362.16	Cbfa2t3
ENSMUST00000111807.4	Dominant	ENSMUSG00000006435.16	Neurl1a
ENSMUST00000228006.1	Dominant	ENSMUSG00000006527.16	Sfmbt1
ENSMUST00000160732.7	Dominant	ENSMUSG00000006542.13	Prkag3
69d3c471-d134-4190-ab32-4a01d113a967	Dominant	ENSMUSG00000006673.14	Qrich1
ENSMUST00000007245.7	Dominant	ENSMUSG00000007030.8	Vwa7
8d98ab3d-dd35-4901-80dc-508b6cd746cb	Dominant	ENSMUSG00000007610.15	Gtpbp3
81ce7ee0-510c-4c6d-8530-7f530d88b9e7	Dominant	ENSMUSG00000007833.15	Aldh16a1
ENSMUST00000008462.10	Dominant	ENSMUSG00000008318.10	Relt
ENSMUST00000179233.1	Dominant	ENSMUSG00000008892.12	Vdac3
58bf0ab7-9fcb-432b-8e7c-8f9ab37cb2d6	Dominant	ENSMUSG00000009073.16	Nf2
ENSMUST00000232335.1	Dominant	ENSMUSG00000009097.10	Tbx1
ENSMUST00000190795.6	Dominant	ENSMUSG00000009210.10	Prr29
ENSMUST00000072514.2	Dominant	ENSMUSG00000009471.4	Myod1
9795ca02-0274-4a12-bccf-04e2ca8e36a8	Dominant	ENSMUSG00000009741.15	Ubp1
7006117b-c999-431f-a00f-e0ea00eded5a	Dominant	ENSMUSG00000009995.17	Taz
ce7c9014-fb1e-4d89-86c5-2611038ff36d	Dominant	ENSMUSG00000010453.12	Kansl3
ENSMUST00000219315.1	Dominant	ENSMUSG00000010461.15	Eya4
c0eba6c8-598b-4854-add5-be0b58048506	Dominant	ENSMUSG00000010476.14	Ebf3
ENSMUST00000048155.15	Dominant	ENSMUSG00000010608.15	Rbm25
ENSMUST00000213464.1	Dominant	ENSMUSG00000010660.3	Plcd1
ENSMUST00000010899.13	Dominant	ENSMUSG00000010755.17	Cars
6a7bf020-0963-42ac-b757-497394313b82	Dominant	ENSMUSG00000011306.7	Sugp1
70f669b0-fae7-4894-b34f-9a2776fc8831	Dominant	ENSMUSG00000011382.8	Dhdh
ENSMUST00000178162.2	Dominant	ENSMUSG00000011427.16	Zfp790
2f3bd59f-32b5-4423-b4e3-aedbb87fcf8a	Dominant	ENSMUSG00000012017.4	Scarf2
84ec31ac-c6ad-47be-8a89-703959bfa99b	Dominant	ENSMUSG00000012076.8	Brms1l
0d0369a1-33fc-46e0-829e-a2f8e4ba4611	Dominant	ENSMUSG00000013033.16	Adgrl1
cb281fcf-c546-4296-b5ae-a14bc4e1f11b	Dominant	ENSMUSG00000013150.15	Gfod2
d54d91ac-4c60-4c10-97bc-efbcfa823baa	Dominant	ENSMUSG00000013236.17	Ptprs
ENSMUST00000093772.3	Dominant	ENSMUSG00000013419.7	Zfp651
9723af51-4b6d-4f5b-a7e0-05fc17f06396	Dominant	ENSMUSG00000014232.14	Cluap1
e58db82f-c1f1-4290-84af-e22a5a7b2eb0	Dominant	ENSMUSG00000014303.13	Glis2
ENSMUST00000102556.9	Dominant	ENSMUSG00000014609.16	Chrne
d2a3aebf-de96-41d0-b549-ad60ad659132	Dominant	ENSMUSG00000014767.17	Tbp
5779e234-a4bc-4dbd-abb8-d29574a29fa9	Dominant	ENSMUSG00000014778.10	Fhod1
ENSMUST00000174548.7	Dominant	ENSMUSG00000015165.16	Hnrnpl
6f2416b5-ee06-4e96-88f7-ea1c5056fbbd	Dominant	ENSMUSG00000015468.14	Notch4
a50992ba-f640-4d45-922a-6f915045288e	Dominant	ENSMUSG00000015501.10	Hivep2
62629990-5d91-49cf-bab9-6c5c5805e888	Dominant	ENSMUSG00000015659.12	Serac1
a2318cd9-4515-4eee-aca7-59718cc8ccc4	Dominant	ENSMUSG00000015750.15	Aph1a
94ff151f-60c8-4823-8048-2f01528ce0cd	Dominant	ENSMUSG00000016206.6	H2-M3
7c580422-15e6-44e6-8d2a-99c73757acf2	Dominant	ENSMUSG00000016637.7	Ift27
ENSMUST00000088585.9	Dominant	ENSMUSG00000016918.15	Sulf1
7556805d-20bc-4465-9b6f-ade0afcb859b	Dominant	ENSMUSG00000017718.15	Afmid
844725f0-ca43-4625-a240-625f2bad0bd1	Dominant	ENSMUSG00000017843.14	Ppp2r5c
cab756a4-8e73-4a5b-968b-34d4294704b0	Dominant	ENSMUSG00000018334.18	Ksr1
6ed9455c-5e2f-49e2-a2bb-05abcfa0cccc	Dominant	ENSMUSG00000018411.17	Mapt
00355d0b-cfb4-4290-b99b-021f17c3d1bb	Dominant	ENSMUSG00000018417.14	Myo1b
7bd4ef56-bb69-406a-8c55-855ce47b6562	Dominant	ENSMUSG00000018501.17	Ncor1
671e9195-b5ed-47d1-9d1c-57b04c2e3371	Dominant	ENSMUSG00000018819.10	Lsp1
ENSMUST00000152348.1	Dominant	ENSMUSG00000018923.13	Med11
f2d9a547-5fe0-4f95-9325-675b56d6e6db	Dominant	ENSMUSG00000019505.7	Ubb
af5ad303-66f1-4340-a11f-00c5075781c3	Dominant	ENSMUSG00000019787.9	Trdn
ENSMUST00000218635.1	Dominant	ENSMUSG00000019820.11	Utrn
0ef875ab-eaf7-4c0e-90d3-e9ce60032de6	Dominant	ENSMUSG00000019837.8	Gtf3c6
ENSMUST00000220162.1	Dominant	ENSMUSG00000019878.8	Hsf2
ENSMUST00000219761.1	Dominant	ENSMUSG00000019889.10	Ptprk
336a5cfa-d7d4-476a-a5dd-e71e62c50cb6	Dominant	ENSMUSG00000019943.10	Atp2b1
27a70c50-87ec-4082-bea2-c3450ad98aef	Dominant	ENSMUSG00000019978.16	Epb41l2
ENSMUST00000020165.13	Dominant	ENSMUSG00000019990.15	Pde7b
ENSMUST00000121161.7	Dominant	ENSMUSG00000020053.18	Igf1
ENSMUST00000121629.7	Dominant	ENSMUSG00000020061.18	Mybpc1
057958d5-365e-4595-b662-489c2c9ce28a	Dominant	ENSMUSG00000020124.10	Usp15
196a9069-6be5-4093-8885-8ba64af46374	Dominant	ENSMUSG00000020160.18	Meis1
0df71a55-6968-46d2-8674-2935414d1889	Dominant	ENSMUSG00000020169.4	Best3
f10b0add-f491-4db9-a7b2-dba5ca8d7af8	Dominant	ENSMUSG00000020173.17	Cobl
ENSMUST00000181039.7	Dominant	ENSMUSG00000020216.13	Jsrp1
2c848165-e8b3-43a9-829d-1f892e312abe	Dominant	ENSMUSG00000020220.16	Vps13d
52c97d28-a8d5-4b8e-bf0f-e7b968d2ad37	Dominant	ENSMUSG00000020241.13	Col6a2
ENSMUST00000156583.7	Dominant	ENSMUSG00000020262.15	Adarb1
ENSMUST00000020564.6	Dominant	ENSMUSG00000020312.12	Shc2
2f89650f-db08-45dc-b3a8-c0f2d9c4e2da	Dominant	ENSMUSG00000020385.16	Gm25082
ENSMUST00000152890.7	Dominant	ENSMUSG00000020413.11	Hus1
b7c61668-e91d-40d6-a63a-a7e0d649dd78	Dominant	ENSMUSG00000020422.14	Tns3
ae8dcc9b-0009-44dc-9b2e-160cd71bc169	Dominant	ENSMUSG00000020455.16	Trim11
b4c209fc-c882-44ce-b010-91e782eb2802	Dominant	ENSMUSG00000020530.14	Ggnbp2
2c720695-247d-4c55-b1e7-8521e81b22c5	Dominant	ENSMUSG00000020536.12	Llgl1
c4a3e8eb-5271-411e-b71f-970224be5e9a	Dominant	ENSMUSG00000020561.8	Twistnb
b612d811-d817-4eb5-87d7-e4c1ef42a3f5	Dominant	ENSMUSG00000020661.15	Dnmt3a
ENSMUST00000220210.1	Dominant	ENSMUSG00000020668.10	Kif3c
ENSMUST00000021065.5	Dominant	ENSMUSG00000020722.5	Cacng1
c78ce550-e9b4-4c65-863f-901917cf18d5	Dominant	ENSMUSG00000020755.9	Sap30bp
48d47105-e148-43ad-ad66-e379693014b5	Dominant	ENSMUSG00000020758.15	Itgb4
df433a08-ddcb-483e-870c-538f46a631aa	Dominant	ENSMUSG00000020828.13	Pld2
fdf9489b-d62e-406c-9f95-1e4457d6a7bd	Dominant	ENSMUSG00000020843.15	Timm22
ENSMUST00000107561.8	Dominant	ENSMUSG00000020882.17	Cacnb1
ENSMUST00000116359.2	Dominant	ENSMUSG00000020898.18	Ctc1
60df5d7e-c347-44c8-880d-8a5ef61c17d9	Dominant	ENSMUSG00000021000.17	Mia2
4259c746-7233-43e9-96c8-d97daab5caa3	Dominant	ENSMUSG00000021027.17	Ralgapa1
ENSMUST00000021458.12	Dominant	ENSMUSG00000021061.15	Sptb
47e8099d-a244-4801-8e44-649eb967c26d	Dominant	ENSMUSG00000021079.16	Timm9
066413c1-5987-46c2-8013-8a988faccc1c	Dominant	ENSMUSG00000021182.16	Ccdc88c
f6b9c9b3-2f21-454a-b129-0cd43d5b283d	Dominant	ENSMUSG00000021203.15	Otub2
b399166c-94a8-4a41-801d-63b092ed1658	Dominant	ENSMUSG00000021221.15	Dpf3
88ea70da-0186-44f1-a039-54fb01adc987	Dominant	ENSMUSG00000021222.9	Dcaf4
ENSMUST00000220854.1	Dominant	ENSMUSG00000021245.15	Mlh3
5a2a4108-dc10-420a-8ecb-d5ae8adac2f2	Dominant	ENSMUSG00000021311.9	Mtr
ae08a322-7355-435c-ae78-ff5d83ce76be	Dominant	ENSMUSG00000021375.11	Kif13a
1d0801d9-07eb-4be6-998d-58be532192a1	Dominant	ENSMUSG00000021427.10	Ssr1
d523d5c6-ef2e-43f8-b732-bd64ebe731fe	Dominant	ENSMUSG00000021488.8	Nsd1
708cc22a-0b57-4e81-be7a-78b9f9120b18	Dominant	ENSMUSG00000021579.4	Lrrc14b
458cb63f-1a22-454e-b814-96d80080f0b8	Dominant	ENSMUSG00000021597.16	Slf1
8a87d690-1de4-4f68-8bd8-7d8813424a65	Dominant	ENSMUSG00000021686.6	Ap3b1
ENSMUST00000159772.7	Dominant	ENSMUSG00000021693.20	Kif2a
ENSMUST00000022213.7	Dominant	ENSMUSG00000021702.7	Thbs4
8006d47a-201b-43ae-99d6-1ee9278a13e8	Dominant	ENSMUSG00000021738.5	Atxn7
ENSMUST00000075040.8	Dominant	ENSMUSG00000021768.15	Dusp13
ENSMUST00000144061.1	Dominant	ENSMUSG00000021770.11	Samd8
8b1b0086-bf4b-4fec-8c75-e5955a9de793	Dominant	ENSMUSG00000021779.17	Thrb
dd33602d-245e-4e64-b8c7-810d2f6537fc	Dominant	ENSMUSG00000021796.15	Bmpr1a
297e8987-d74c-4f7b-8247-fb600359308f	Dominant	ENSMUSG00000021798.14	Ldb3
ENSMUST00000022353.4	Dominant	ENSMUSG00000021815.4	Mss51
c3d84d26-c0ff-42be-b026-5d1fa319d0dd	Dominant	ENSMUSG00000021816.11	Ppp3cb
b62340f7-86ba-42a4-b9f2-b788ad18008d	Dominant	ENSMUSG00000021824.13	Ap3m1
bf898c75-4139-4774-a59f-aae2ebd0dd27	Dominant	ENSMUSG00000021870.17	Slmap
955edc60-d370-4cf0-b8c8-b0dd1340a793	Dominant	ENSMUSG00000021981.10	Cab39l
cd2b687d-b916-40f0-a74c-a2a742f6277a	Dominant	ENSMUSG00000021983.16	Atp8a2
b9bd46fe-f957-4c95-82a1-6a33f5a9dc59	Dominant	ENSMUSG00000022074.6	Tnfrsf10b
ENSMUST00000228911.1	Dominant	ENSMUSG00000022092.11	Ppp3cc
29e16b61-a583-49c6-aa3d-b8107fb6dc56	Dominant	ENSMUSG00000022096.14	Hr
2694d036-e0c4-4f0a-8310-406308b7bb6c	Dominant	ENSMUSG00000022106.14	Rcbtb2
f9d20cbd-cb3a-4402-bc37-144c00c83de2	Dominant	ENSMUSG00000022119.15	Rbm26
ENSMUST00000052965.7	Dominant	ENSMUSG00000022141.7	Nipbl
e8644598-4b8f-4c78-882b-bd31081f77bb	Dominant	ENSMUSG00000022160.18	Mettl3
81f9f31b-bed4-4aa2-a8cc-b5a235c9cd0b	Dominant	ENSMUSG00000022185.19	Acin1
ENSMUST00000044324.8	Dominant	ENSMUSG00000022237.17	Ankrd33b
692294bf-81cb-4e8d-95df-b95308b9d405	Dominant	ENSMUSG00000022272.17	Myo10
d5df01f4-6714-45d3-9332-e4e19db0ce7e	Dominant	ENSMUSG00000022353.10	Mtss1
ENSMUST00000016771.12	Dominant	ENSMUSG00000022443.17	Myh9
ENSMUST00000023101.9	Dominant	ENSMUSG00000022464.14	Slc38a4
ebded117-2b40-44f1-9a80-eda0bee957b6	Dominant	ENSMUSG00000022469.17	Rapgef3
1bed5629-f2a1-49a3-a818-e58b782150ee	Dominant	ENSMUSG00000022472.16	Desi1
746af579-bbd0-4aad-a431-f841c5091655	Dominant	ENSMUSG00000022510.14	Trp63
10c2c223-e14c-4702-b716-3e6cdad7f558	Dominant	ENSMUSG00000022561.13	Gpaa1
bbebd3d9-1b31-49c4-bcd9-1c675bd6a54e	Dominant	ENSMUSG00000022568.17	Scrib
ENSMUST00000227062.1	Dominant	ENSMUSG00000022637.11	Cblb
58b10873-dda6-4d38-aad8-f960e37559a0	Dominant	ENSMUSG00000022708.16	Zbtb20
96945dfd-01c1-4179-99fd-624ee76a72ad	Dominant	ENSMUSG00000022747.17	St3gal6
d57d5ce8-d387-4fdb-a32f-6a0e8054b4bd	Dominant	ENSMUSG00000022748.8	Cmss1
06ed8023-872a-441d-953d-5d90e7e4c9a3	Dominant	ENSMUSG00000022791.19	Tnk2
ENSMUST00000023568.13	Dominant	ENSMUSG00000022860.15	Chodl
0790fa56-3fa3-4174-b41b-757717ce8127	Dominant	ENSMUSG00000022946.10	Dop1b
607b1f7b-a6d2-4d0f-862d-efb56914138b	Dominant	ENSMUSG00000022957.20	Itsn1
ENSMUST00000023698.11	Dominant	ENSMUSG00000022974.12	Paxbp1
f7fdc548-223f-4a18-bc6b-a413545fcdde	Dominant	ENSMUSG00000022992.17	Kansl2
f97a7686-ea48-4e45-bd72-083b243744c6	Dominant	ENSMUSG00000022994.9	Adcy6
ENSMUST00000138349.7	Dominant	ENSMUSG00000023206.16	Il15ra
ENSMUST00000122374.7	Dominant	ENSMUSG00000023232.17	Serinc2
6dc71139-a4a8-41f2-8e21-80f29b95cc40	Dominant	ENSMUSG00000023328.14	Ufsp1
7c2a29e2-580a-4872-bd97-e556737fca01	Dominant	ENSMUSG00000023805.17	Synj2
97a1b00b-c96b-42f4-9584-6974cd58f301	Dominant	ENSMUSG00000023852.14	Chd1
ENSMUST00000224528.1	Dominant	ENSMUSG00000023923.10	Tbc1d5
cd545c24-104a-48ed-b2a1-077926ab49a9	Dominant	ENSMUSG00000023968.15	Crip3
5c1eeddb-45aa-4468-8698-75349157259b	Dominant	ENSMUSG00000024002.18	Brd4
cdd0df06-2a74-4c9b-94aa-6088fe65f7cb	Dominant	ENSMUSG00000024085.13	Man2a1
ENSMUST00000163568.3	Dominant	ENSMUSG00000024134.11	Six2
3b2b3640-c036-488e-ae42-2ebf88bef5e3	Dominant	ENSMUSG00000024140.10	Epas1
4a904018-8363-4bb9-8e3e-4b606f65e38f	Dominant	ENSMUSG00000024188.16	Luc7l
ENSMUST00000140448.7	Dominant	ENSMUSG00000024236.18	Svil
2e95f2d5-27cd-426e-90d7-a35e7ba74bb9	Dominant	ENSMUSG00000024294.14	Mib1
85352e0e-7d88-4249-9232-9c5aa5bc9d8b	Dominant	ENSMUSG00000024317.15	Rnf138
ENSMUST00000154232.8	Dominant	ENSMUSG00000024335.20	Brd2
ENSMUST00000025349.11	Dominant	ENSMUSG00000024471.12	Myot
8e150dc6-2f6e-4dc0-bedb-07598a756592	Dominant	ENSMUSG00000024576.14	Csnk1a1
46f89ae3-671c-46f9-953a-3019bc317c2e	Dominant	ENSMUSG00000024583.3	Txnl1
ae13d6a5-ddcb-478b-ab38-904b2947e5c3	Dominant	ENSMUSG00000024589.18	Nedd4l
424564e0-760f-427f-b855-0c61b524e88a	Dominant	ENSMUSG00000024726.10	Carnmt1
8a39dfda-37c5-4516-b1bc-52f76b15f533	Dominant	ENSMUSG00000024766.15	Lipo3
c91a6a98-0f50-4b4d-9ddd-abb62dc3905f	Dominant	ENSMUSG00000024767.11	Otub1
e6750570-ca3f-4582-94de-9511be11260c	Dominant	ENSMUSG00000024787.14	Snx15
5673bca2-d969-4a7f-8e64-87cc36af864d	Dominant	ENSMUSG00000024799.16	Tm7sf2
7bb9a68c-fe26-44bd-90dc-2329545d4145	Dominant	ENSMUSG00000024924.14	Vldlr
77198999-0604-4d98-9524-0e7b70b9458e	Dominant	ENSMUSG00000024937.15	Ehbp1l1
9ec64261-df00-4dac-bf5f-7572b0023e3a	Dominant	ENSMUSG00000024943.9	Smc5
ENSMUST00000056391.14	Dominant	ENSMUSG00000024947.17	Men1
6095cc42-2bd4-4ad6-a978-99e278583679	Dominant	ENSMUSG00000024978.11	Gpam
07fc0ccb-e005-41b2-bbe9-8952133aeac6	Dominant	ENSMUSG00000025006.18	Sorbs1
6ab5252e-cf3d-431d-ad3e-121c5451df5e	Dominant	ENSMUSG00000025047.9	Pdcd11
8f67f5ed-8a3f-4ba5-aabb-b3d713dd4a97	Dominant	ENSMUSG00000025129.2	Ppp1r27
ENSMUST00000026133.14	Dominant	ENSMUSG00000025140.15	Pycr1
e9322ca8-b590-4fe5-9920-26a14602f2e8	Dominant	ENSMUSG00000025154.15	Arhgap19
5fb392df-bf89-4d09-ad52-3d20c71247e6	Dominant	ENSMUSG00000025195.9	Dnmbp
47e49f8f-5d24-47aa-9a24-a74aa6911f78	Dominant	ENSMUSG00000025216.9	Lbx1
ENSMUST00000026259.15	Dominant	ENSMUSG00000025229.15	Pitx3
2aef1d18-5369-43a8-a9d8-3f1fb337dd85	Dominant	ENSMUSG00000025241.16	Fyco1
bd2ed950-9bb2-4026-afe2-399f6dba7c08	Dominant	ENSMUSG00000025278.9	Flnb
46d34895-22cc-43dc-a6fe-19071df2433f	Dominant	ENSMUSG00000025326.12	Ube3a
ENSMUST00000112584.7	Dominant	ENSMUSG00000025332.14	Kdm5c
d63315c8-0fba-48e3-82bd-6e46ee9b3cb0	Dominant	ENSMUSG00000025348.9	Itga7
de8cf06f-43af-429e-b265-420807b7ccab	Dominant	ENSMUSG00000025409.14	Mbd6
0bbb9459-4aed-4b23-b8e3-daae4c543d17	Dominant	ENSMUSG00000025410.10	Dctn2
ENSMUST00000075290.7	Dominant	ENSMUSG00000025425.18	St8sia5
ENSMUST00000114741.3	Dominant	ENSMUSG00000025429.9	Pstpip2
6b5ec36d-6dd1-43a6-b5f3-c831dbe6fd60	Dominant	ENSMUSG00000025571.13	Tnrc6c
d1bfc92b-63a2-4810-b879-c451fd35ff83	Dominant	ENSMUSG00000025574.13	Tk1
4b8edb5a-fa8b-46c3-9e8f-789402182812	Dominant	ENSMUSG00000025648.18	Pfkfb4
ENSMUST00000113883.7	Dominant	ENSMUSG00000025656.17	Arhgef9
0fbb8d6f-e883-4168-a948-0a8f9bd45812	Dominant	ENSMUSG00000025735.13	Gm20683
0b907d76-f19c-4a3d-9a84-d6c51e48b128	Dominant	ENSMUSG00000025754.11	Agbl1
f720fd63-145c-4306-8cef-8c6780726f20	Dominant	ENSMUSG00000025777.8	Gdap1
4d218778-af00-4f33-8873-6ab9d16da98a	Dominant	ENSMUSG00000025792.9	Slc25a10
f3630e3e-59e4-484a-a456-1e04833f7434	Dominant	ENSMUSG00000025899.14	Alkbh8
ENSMUST00000027062.6	Dominant	ENSMUSG00000025930.6	Msc
e2d83c30-fc07-4e47-9bb4-88ffcd0be803	Dominant	ENSMUSG00000025932.14	Eya1
ENSMUST00000188454.6	Dominant	ENSMUSG00000025938.16	Slco5a1
ENSMUST00000114086.7	Dominant	ENSMUSG00000025959.13	Klf7
98b41600-747d-4e25-bff2-b63ab8ea9d0f	Dominant	ENSMUSG00000026014.15	Raph1
13747996-d1b3-4f50-9a71-b349a4b23670	Dominant	ENSMUSG00000026074.15	Map4k4
ENSMUST00000027269.6	Dominant	ENSMUSG00000026100.6	Mstn
6f6cd7d2-99a0-40c4-a83f-928bde31c00a	Dominant	ENSMUSG00000026131.20	Dst
039b7495-52b6-4398-9b30-5f1b8be671a4	Dominant	ENSMUSG00000026155.13	Smap1
616baaa7-3c60-4b1b-bdeb-3d40e559f3d4	Dominant	ENSMUSG00000026159.13	Gm22396
43aa583f-ad83-41d3-98e9-2b6ffcddc643	Dominant	ENSMUSG00000026173.15	Plcd4
ENSMUST00000188931.6	Dominant	ENSMUSG00000026203.16	Dnajb2
edec7870-13d9-491d-9722-dcb2057324c3	Dominant	ENSMUSG00000026207.16	Speg
8ed74c51-0b44-40c5-80a8-f34f6fc969be	Dominant	ENSMUSG00000026219.14	Trip12
a708d7ee-860f-4679-baaa-011f175e93fc	Dominant	ENSMUSG00000026281.15	Dtymk
815264b4-448a-4506-8f11-fb23d0f36ac7	Dominant	ENSMUSG00000026305.15	Lrrfip1
fe94f29a-faa9-4887-9485-11201b724b66	Dominant	ENSMUSG00000026313.16	Hdac4
e8df9c5f-cb94-41f2-9291-7d3498b37e05	Dominant	ENSMUSG00000026387.15	Sctr
ENSMUST00000160641.7	Dominant	ENSMUSG00000026407.17	Cacna1s
5e106429-b963-480a-95f5-4ce06c0ee23f	Dominant	ENSMUSG00000026409.14	Gm29427
52b09560-8815-4aab-ace9-380c0a18724b	Dominant	ENSMUSG00000026436.15	Elk4
ENSMUST00000027730.5	Dominant	ENSMUSG00000026459.5	Myog
af5c525a-3236-4c11-b73e-1ca5fd9687a3	Dominant	ENSMUSG00000026466.16	Tor1aip1
68d21e13-b2af-41ce-bec2-8f14209cdbed	Dominant	ENSMUSG00000026482.13	Rgl1
73ac52eb-4504-4224-a40a-f2f18d5bc498	Dominant	ENSMUSG00000026483.13	Fam129a
7b5b2c65-1279-4619-a1b5-c56c43d8e733	Dominant	ENSMUSG00000026490.18	Cdc42bpa
a3551790-bd31-4daf-8815-9e7a5fd7ae0e	Dominant	ENSMUSG00000026495.8	Efcab2
3ef0d9a6-c8e8-449a-9139-9657914d52d6	Dominant	ENSMUSG00000026504.17	Sdccag8
ENSMUST00000192369.5	Dominant	ENSMUSG00000026564.9	Dusp27
971a4e6d-9cd3-4fb1-aab4-6385eabe3944	Dominant	ENSMUSG00000026610.13	Esrrg
817c9ed2-3f40-4d52-9639-1f9c86e1d7a9	Dominant	ENSMUSG00000026662.13	Sephs1
ENSMUST00000028020.10	Dominant	ENSMUSG00000026697.10	Myoc
ENSMUST00000028045.3	Dominant	ENSMUSG00000026712.3	Mrc1
8a8d41ae-6eaf-42b1-9c49-303a6a373b20	Dominant	ENSMUSG00000026743.16	Mllt10
f83330c0-d1a3-4874-a8f1-76ae314f4802	Dominant	ENSMUSG00000026749.11	Nek6
ENSMUST00000049849.11	Dominant	ENSMUSG00000026773.19	Pfkfb3
ENSMUST00000113867.8	Dominant	ENSMUSG00000026812.16	Tsc1
c13f4856-1a2b-4c97-8fbd-84db8e129b6d	Dominant	ENSMUSG00000026827.12	Gpd2
ENSMUST00000112601.8	Dominant	ENSMUSG00000026836.15	Acvr1
ENSMUST00000170476.7	Dominant	ENSMUSG00000026854.16	Usp20
33f64a8e-ab45-4f96-908d-483dd861b349	Dominant	ENSMUSG00000026867.18	Gapvd1
ENSMUST00000176438.8	Dominant	ENSMUSG00000026872.18	Zeb2
cd8b03b4-6462-47ad-a9b0-a89cb4fc4eed	Dominant	ENSMUSG00000026883.17	Dab2ip
ENSMUST00000175964.1	Dominant	ENSMUSG00000026896.14	Ifih1
ENSMUST00000142057.1	Dominant	ENSMUSG00000026930.15	Gpsm1
5fd2db88-061d-4522-b392-07c8c8002299	Dominant	ENSMUSG00000026950.18	Neb
ENSMUST00000028348.8	Dominant	ENSMUSG00000026971.15	Itgb6
ENSMUST00000112347.7	Dominant	ENSMUSG00000027022.14	Xirp2
ENSMUST00000028471.5	Dominant	ENSMUSG00000027077.7	Smtnl1
5a42b951-675a-4cae-bf55-3b2c7db06a54	Dominant	ENSMUSG00000027104.18	Atf2
ENSMUST00000028515.3	Dominant	ENSMUSG00000027107.3	Chrna1
40e62282-d98a-432c-be08-5af439447d45	Dominant	ENSMUSG00000027122.15	Arl14ep
b26f305c-9de8-4049-bb7c-029e2edfd96d	Dominant	ENSMUSG00000027206.13	Cops2
ENSMUST00000028735.7	Dominant	ENSMUSG00000027276.7	Jag1
58c09cd2-3b44-41e1-8c12-cd95c1ee3187	Dominant	ENSMUSG00000027281.16	Slx4ip
39e85c53-ae4d-42ef-91a1-899d83143bc3	Dominant	ENSMUSG00000027300.10	Ubox5
bc046447-3958-4e21-abbd-defa7807f2d3	Dominant	ENSMUSG00000027304.9	Rtf1
ENSMUST00000136569.1	Dominant	ENSMUSG00000027316.15	Gfra4
05f50a28-2b07-4b91-9d56-8bb26003b0f5	Dominant	ENSMUSG00000027333.18	Smox
8609b8f8-0b88-4ee5-b51e-b4aeca1e1982	Dominant	ENSMUSG00000027346.15	Gpcpd1
ENSMUST00000136513.1	Dominant	ENSMUSG00000027438.14	Napb
4a60e77f-2e7e-40e7-9f85-d224d40e5c91	Dominant	ENSMUSG00000027495.4	Fam210b
6ccf3689-fa87-4f21-8505-a45abb4a2472	Dominant	ENSMUSG00000027496.15	Aurka
ENSMUST00000074618.9	Dominant	ENSMUSG00000027544.16	Nfatc2
5c83b114-7653-4c34-9e8a-01f4dd6c2de0	Dominant	ENSMUSG00000027546.15	Atp9a
4a783e15-6781-4439-97b3-1c364ffad8db	Dominant	ENSMUSG00000027652.15	Ralgapb
6c7f3de5-c91f-421f-a680-857d2587024c	Dominant	ENSMUSG00000027654.2	Fam83d
edfb489d-c9fd-447b-bc33-d8b5c6106e71	Dominant	ENSMUSG00000027692.16	Tnik
3d01bdf7-2ece-4601-86b6-78179e28743a	Dominant	ENSMUSG00000027708.14	Dcun1d1
3633d085-e19d-46b1-82fc-1bc73111b0f0	Dominant	ENSMUSG00000027770.5	Dhx36
222ab011-2865-4df7-91d4-4db4c3289fc6	Dominant	ENSMUSG00000027775.9	Mfsd1
ENSMUST00000191910.1	Dominant	ENSMUSG00000027776.12	Il12a
ENSMUST00000029462.9	Dominant	ENSMUSG00000027868.11	Tbx15
ENSMUST00000009617.9	Dominant	ENSMUSG00000027895.10	Kcnc4
fa68d9e1-3bb3-436e-949e-2a2fabb6c5ca	Dominant	ENSMUSG00000027936.18	Crtc2
92d877e4-1b4e-427b-9183-88b9e271bea2	Dominant	ENSMUSG00000027983.13	Cyp2u1
ENSMUST00000042587.11	Dominant	ENSMUSG00000028023.16	Pitx2
744e5792-32a8-4887-8fff-bc7a24dae00f	Dominant	ENSMUSG00000028049.15	Clk2
ENSMUST00000177498.7	Dominant	ENSMUSG00000028059.16	Arhgef2
cf5948f7-22df-463d-aa4b-51a0a0bd13f3	Dominant	ENSMUSG00000028126.16	Pip5k1a
2851d974-3eeb-4022-9578-02235239c65c	Dominant	ENSMUSG00000028139.5	Riiad1
84543efa-506b-4db4-b560-d5d50dc033bf	Dominant	ENSMUSG00000028188.13	Spata1
4ecfe599-7196-4bc6-9358-de1547381004	Dominant	ENSMUSG00000028273.15	Pdlim5
5b47932b-1a68-4afd-92fb-e6f207670712	Dominant	ENSMUSG00000028396.5	2310002L09Rik
2b0049ab-4cd3-4e4c-99ce-ed573d51324e	Dominant	ENSMUSG00000028402.18	Mpdz
a047977f-9f12-4162-9722-3246ff476d63	Dominant	ENSMUSG00000028476.13	Reck
ENSMUST00000153294.1	Dominant	ENSMUSG00000028578.8	Caap1
ENSMUST00000052458.2	Dominant	ENSMUSG00000028584.3	Lrrc38
5516c09f-d201-4748-9fbc-4cba7e021626	Dominant	ENSMUSG00000028631.7	Kcnq4
eb69cd25-7bb7-4862-bf2d-9cbd75a2e70f	Dominant	ENSMUSG00000028649.21	Macf1
952f6d56-c3c5-4ce3-9f18-4a238fb5e425	Dominant	ENSMUSG00000028760.16	Eif4g3
3569059b-bc81-425c-8469-01b487639e07	Dominant	ENSMUSG00000028849.17	Map7d1
ENSMUST00000030765.6	Dominant	ENSMUSG00000028927.6	Padi2
a8e677c7-fc83-43f8-81fd-cf31f9837d57	Dominant	ENSMUSG00000028944.14	Prkag2
556c52b8-dc35-4246-9e22-8c9ac0a70f42	Dominant	ENSMUSG00000028952.12	Zbtb48
a23273e3-c4f8-4f80-86b0-6a6256991470	Dominant	ENSMUSG00000028977.17	Casz1
04e74060-6c32-4690-b92a-c93564737f6c	Dominant	ENSMUSG00000028980.14	H6pd
83f637b4-2ea3-4436-9d83-3eb602c8f216	Dominant	ENSMUSG00000029095.17	Ablim2
aaeca3ee-ef09-44d4-979d-3a0fb64975f0	Dominant	ENSMUSG00000029134.14	Plb1
1f957683-948a-4519-ba16-1645f818af9c	Dominant	ENSMUSG00000029167.13	Ppargc1a
9d0b8672-d6d3-4f18-9db1-ebcb4d83db41	Dominant	ENSMUSG00000029174.18	Tbc1d1
b4c5c9ce-ff57-4fef-904d-901b74908145	Dominant	ENSMUSG00000029190.19	D5Ertd579e
9c92f0fd-7544-4049-80e5-b295d05481ae	Dominant	ENSMUSG00000029227.15	Fip1l1
ENSMUST00000075159.4	Dominant	ENSMUSG00000029238.11	Clock
2bcfa707-5362-4090-b247-d055470fd662	Dominant	ENSMUSG00000029247.17	Paics
13b86665-ef2c-41ef-befb-02f1465f23d5	Dominant	ENSMUSG00000029253.12	Cenpc1
81c62262-659e-4a59-bfbf-f1ff863af004	Dominant	ENSMUSG00000029291.11	Rufy3
82d4c760-9f1e-4555-af99-df3072d3e111	Dominant	ENSMUSG00000029314.14	Gpat3
4bdf397a-7f6d-446d-859e-643bae064f20	Dominant	ENSMUSG00000029361.18	Nos1
179779dd-5e57-4468-9daf-aa261975e6cc	Dominant	ENSMUSG00000029439.14	Sfswap
ad5c6d5c-5a44-48ae-a42e-440079e0efac	Dominant	ENSMUSG00000029447.11	Cct6a
49b16ebf-9c07-4ec5-bc5d-86fd9e3fe0b4	Dominant	ENSMUSG00000029458.14	Brap
ENSMUST00000107042.8	Dominant	ENSMUSG00000029461.17	Fam168a
28b529b0-6632-4f60-b286-16c4c409657f	Dominant	ENSMUSG00000029478.16	Ncor2
ENSMUST00000112436.8	Dominant	ENSMUSG00000029505.17	Ep400
21342a83-5a39-4ad8-b6ee-5fed6f493a27	Dominant	ENSMUSG00000029528.19	Pxn
ENSMUST00000209604.1	Dominant	ENSMUSG00000029538.14	Srsf9
eb2c19c4-a65f-49bc-bfe1-dd13b3a1d99f	Dominant	ENSMUSG00000029661.16	Col1a2
871baf12-5326-4086-8301-2d88f10cffed	Dominant	ENSMUSG00000029685.15	Asb15
13f7d52e-a63b-48ae-9a95-f8d12f6464c8	Dominant	ENSMUSG00000029761.16	Cald1
0a0f54a8-f678-49f6-af7f-1fd6816a79e3	Dominant	ENSMUSG00000029769.16	Gm26220
661dcd59-37c6-4af8-a89f-c2a43b367d31	Dominant	ENSMUSG00000029782.19	Tmem209
ENSMUST00000031894.12	Dominant	ENSMUSG00000029862.16	Clcn1
ENSMUST00000032057.7	Dominant	ENSMUSG00000029992.14	Gfpt1
ENSMUST00000113606.1	Dominant	ENSMUSG00000030060.14	Hmces
ad6d3912-14b3-4a76-aced-22659305db8d	Dominant	ENSMUSG00000030089.15	Slc41a3
5b5248a6-3da7-4218-8977-b219589e3d4c	Dominant	ENSMUSG00000030102.11	Itpr1
ca652da3-dfcc-49f9-8c48-103bab278af6	Dominant	ENSMUSG00000030105.8	Arl8b
ENSMUST00000142144.7	Dominant	ENSMUSG00000030108.14	Slc6a13
ENSMUST00000088790.8	Dominant	ENSMUSG00000030110.13	Ret
c5e3c7c0-8898-4cfb-ae4f-ba783eabbe91	Dominant	ENSMUSG00000030172.15	Erc1
fc0c656a-d21a-472c-944f-f357fa53373f	Dominant	ENSMUSG00000030177.14	Ccdc77
fa4a830e-a1f7-4e32-8c7d-8fe44c4074b8	Dominant	ENSMUSG00000030224.10	Strap
ENSMUST00000111771.7	Dominant	ENSMUSG00000030249.15	Abcc9
2a219611-83f0-4442-984b-1c3a151951af	Dominant	ENSMUSG00000030323.13	Ift122
9c912234-be47-4c49-af0c-326dcfeee73a	Dominant	ENSMUSG00000030353.15	Tead4
712708e7-ccac-4aa7-b38c-5ad76b238769	Dominant	ENSMUSG00000030522.14	Mtmr10
09d2e3b9-c274-4bef-b073-5abb027b22d9	Dominant	ENSMUSG00000030527.15	Crtc3
ENSMUST00000032770.3	Dominant	ENSMUSG00000030553.3	Pgpep1l
423fc200-ec50-4f23-bbc1-8daa76a7aacc	Dominant	ENSMUSG00000030562.17	Nox4
39f46508-eb22-4396-a414-eac8add42e55	Dominant	ENSMUSG00000030592.18	Ryr1
ENSMUST00000208580.1	Dominant	ENSMUSG00000030616.16	Sytl2
ENSMUST00000032910.12	Dominant	ENSMUSG00000030672.12	Mylpf
2f6b75b1-3e41-4c2a-8bf5-4c442f8532b5	Dominant	ENSMUSG00000030730.12	Atp2a1
319ea17b-abc6-472c-8a59-a963d9b605c7	Dominant	ENSMUSG00000030733.10	Sh2b1
305c3efc-70f1-4555-93d6-d885bf69fc13	Dominant	ENSMUSG00000030774.13	Pak1
2a809307-741b-4f7f-b205-6ab5647d92c2	Dominant	ENSMUSG00000030852.18	Tacc2
963c3a62-7270-4d57-be2f-9aa1c7a8906d	Dominant	ENSMUSG00000030881.15	Arfip2
84ad29cd-f8df-4df0-8b7c-8155fa3725e2	Dominant	ENSMUSG00000030967.15	Zranb1
4370b095-5b77-421f-8bce-f9fd3c1228e0	Dominant	ENSMUSG00000031010.17	Usp9x
f72ba960-7c6b-43f5-9e3b-536998ea238e	Dominant	ENSMUSG00000031023.5	Akip1
082603ac-4605-49bf-b715-d08a742ee456	Dominant	ENSMUSG00000031059.9	Ndufb11
f877fd68-8c71-472e-8408-ddd57dcbc9f9	Dominant	ENSMUSG00000031078.15	Cttn
0ee10e01-3b2c-461a-b07a-e27e9661ec5e	Dominant	ENSMUSG00000031097.15	Tnni2
7481634a-0fa9-4927-84f6-69769a705bf2	Dominant	ENSMUSG00000031109.16	Enox2
d5ed27a8-6e89-45a6-9165-500f2f50598c	Dominant	ENSMUSG00000031229.16	Atrx
a46dde65-19ae-4e31-9638-054c07396fca	Dominant	ENSMUSG00000031358.17	Msl3
91a2776b-f195-41d3-a753-adab4c5732f2	Dominant	ENSMUSG00000031370.12	Zrsr2
7a048b3a-b226-460a-941d-75a837fe55b8	Dominant	ENSMUSG00000031376.15	Atp2b3
adcabb9d-991c-4b09-9086-7d4905a72bd8	Dominant	ENSMUSG00000031483.8	Erlin2
ENSMUST00000033918.3	Dominant	ENSMUSG00000031519.4	Asb5
450cf1de-b135-46c1-abed-cb540b4208aa	Dominant	ENSMUSG00000031565.18	Fgfr1
a930d556-43e0-4876-9503-b35c0fcb0964	Dominant	ENSMUSG00000031568.16	Rwdd4a
055ff2d1-e1fb-45a6-995f-062991e86c4a	Dominant	ENSMUSG00000031570.17	Plpp5
bfe72c6d-962d-498e-b076-f9c6edc0d570	Dominant	ENSMUSG00000031586.17	Rbpms
41c7673a-59da-4b95-a526-f25957b241d3	Dominant	ENSMUSG00000031592.10	Pcm1
6733efd5-1ebd-4f71-b44d-61dbe47211e2	Dominant	ENSMUSG00000031596.15	Slc7a2
feb106d5-cf8e-49a0-9506-3f1dd4023a25	Dominant	ENSMUSG00000031626.18	Sorbs2
ENSMUST00000110381.8	Dominant	ENSMUSG00000031637.13	Lrp2bp
3c42482c-50a3-4fa9-859c-baf4acde473c	Dominant	ENSMUSG00000031700.11	Gpt2
ENSMUST00000125716.7	Dominant	ENSMUSG00000031748.16	Gnao1
a3b0d18f-bf35-4683-a9bc-c6335eab87bd	Dominant	ENSMUSG00000031774.8	Fam192a
ENSMUST00000109527.5	Dominant	ENSMUSG00000031776.17	Arl2bp
1748dd7e-79c1-4827-97cc-0d627aa0641b	Dominant	ENSMUSG00000031808.7	Slc27a1
ENSMUST00000003659.8	Dominant	ENSMUSG00000031849.9	Comp
ENSMUST00000212686.1	Dominant	ENSMUSG00000031897.9	Psmb10
ENSMUST00000216037.1	Dominant	ENSMUSG00000031931.4	Ankrd49
ENSMUST00000034443.6	Dominant	ENSMUSG00000031962.6	Cdh15
ENSMUST00000116615.4	Dominant	ENSMUSG00000032033.11	Barx2
c4b44d4e-3380-4397-aed5-e056cd9425cb	Dominant	ENSMUSG00000032041.15	Tirap
ENSMUST00000238858.1	Dominant	ENSMUSG00000032050.18	Rdx
ENSMUST00000034630.14	Dominant	ENSMUSG00000032118.16	Fez1
3088eebf-e2ff-451f-a7c1-7098969c6706	Dominant	ENSMUSG00000032127.9	Vps11
a36a8031-cc53-4a10-bc85-adeb0291ab45	Dominant	ENSMUSG00000032238.17	Rora
b800413a-e079-405c-9041-50e25b8775cd	Dominant	ENSMUSG00000032340.8	Neo1
694473e3-d834-40df-808c-d1715f61f68c	Dominant	ENSMUSG00000032355.16	Mlip
382f4fed-1c38-48b6-aeaa-918920d0ab89	Dominant	ENSMUSG00000032402.12	Smad3
69fe4c73-dd59-48fe-8762-efda7c2bd5be	Dominant	ENSMUSG00000032410.13	Xrn1
358fdf65-142b-4d96-bdfb-0319a891c246	Dominant	ENSMUSG00000032423.12	Syncrip
ENSMUST00000148995.7	Dominant	ENSMUSG00000032449.13	Slc25a36
6764efe6-25df-4772-a8dc-42bcbd8587d4	Dominant	ENSMUSG00000032456.13	Nmnat3
d0651d53-f6d3-4c9c-8ce8-cb3dba44686f	Dominant	ENSMUSG00000032479.15	Map4
6e34fcdb-7e9a-4310-abf2-789b24ed7c2c	Dominant	ENSMUSG00000032497.19	Lrrfip2
0a7bdd70-ea71-4c7e-987c-3f4d3feb739f	Dominant	ENSMUSG00000032503.18	Arpp21
aed7e248-e1f9-4c40-ae29-941549a75735	Dominant	ENSMUSG00000032567.16	Aste1
fae9e812-865b-475a-a329-1d9e3423231e	Dominant	ENSMUSG00000032579.14	Hemk1
ENSMUST00000177071.7	Dominant	ENSMUSG00000032596.14	Uba7
d5084734-56fb-4d17-a672-f7c9421e60a3	Dominant	ENSMUSG00000032637.15	Atxn2l
62ed44b8-0dbf-40a0-9b03-4b39ab895589	Dominant	ENSMUSG00000032657.15	Fam189b
9e3c47da-f297-4f29-8232-30307321a23f	Dominant	ENSMUSG00000032702.16	Kank1
ENSMUST00000189932.6	Dominant	ENSMUSG00000032712.16	Resf1
6a8cea0e-a475-466c-a5d7-99033040fd20	Dominant	ENSMUSG00000032715.9	Trib3
29bdfddd-677e-431b-bb09-0200f0cc1280	Dominant	ENSMUSG00000032737.13	Inppl1
62f1c642-899f-48c2-b405-a3a853ed06ff	Dominant	ENSMUSG00000032803.15	Cdv3
ENSMUST00000213533.1	Dominant	ENSMUSG00000032816.15	Igdcc4
ENSMUST00000035565.4	Dominant	ENSMUSG00000032855.6	Pkd1
63e90967-3a06-44ad-9651-810c3da5c76e	Dominant	ENSMUSG00000032911.6	Cspg4
4f41d519-f289-4022-b4c5-898b8caad89d	Dominant	ENSMUSG00000033060.16	Lmo7
ab2dbc6c-32e7-44c6-b05c-79e5050deba4	Dominant	ENSMUSG00000033065.14	Pfkm
ENSMUST00000120933.4	Dominant	ENSMUSG00000033182.12	Kbtbd12
ENSMUST00000018641.7	Dominant	ENSMUSG00000033196.17	Myh2
071965ab-ccea-4e12-a2db-9a4e21e8ba85	Dominant	ENSMUSG00000033382.15	Trappc8
70b3a285-9c94-4f02-9027-6fe93800a5b1	Dominant	ENSMUSG00000033392.16	Clasp2
1186d61c-c963-4a8f-9906-36e305c1519e	Dominant	ENSMUSG00000033400.14	Agl
d5df83ff-8b92-49b2-ada7-08985efc381d	Dominant	ENSMUSG00000033502.15	Cdc14a
872c86e4-6c07-4b1f-92ec-e767d40ab041	Dominant	ENSMUSG00000033526.16	Ppip5k1
e5ec2c70-468d-4f98-b92b-763380f3afa7	Dominant	ENSMUSG00000033540.18	Idua
5232990c-3eae-45ca-ba34-9ad656b58450	Dominant	ENSMUSG00000033565.18	Rbfox2
f9fb8c3d-06a8-4730-966e-8bf4aefac906	Dominant	ENSMUSG00000033590.8	Myo5c
2a99cf21-4060-4021-8cd5-d67f093b590f	Dominant	ENSMUSG00000033624.10	Pdpr
ENSMUST00000089595.11	Dominant	ENSMUSG00000033788.15	Dysf
ENSMUST00000055941.6	Dominant	ENSMUSG00000033792.12	Atp7a
b8f8d398-66ee-479e-bf88-11100d57ed8c	Dominant	ENSMUSG00000033799.10	Tasor2
b2da9c17-4759-4529-9dfc-71e29f7e57fe	Dominant	ENSMUSG00000033943.15	Mga
ENSMUST00000111605.8	Dominant	ENSMUSG00000033955.13	Tnks1bp1
ENSMUST00000036044.8	Dominant	ENSMUSG00000034163.10	Zfc3h1
3e8d2b4f-9f87-41a6-a7e3-a97e43ae54dc	Dominant	ENSMUSG00000034164.17	Emid1
ENSMUST00000041297.14	Dominant	ENSMUSG00000034333.15	Zbed4
04415d3f-4567-4184-beb4-096608f74550	Dominant	ENSMUSG00000034361.10	Cpne2
7da6de4d-dd5d-4aff-8c44-c011838772b4	Dominant	ENSMUSG00000034377.10	Tulp4
ENSMUST00000037353.9	Dominant	ENSMUSG00000034457.10	Eda2r
a4077b32-a2f9-4f03-af12-63e76a733208	Dominant	ENSMUSG00000034460.9	Six4
ENSMUST00000050183.6	Dominant	ENSMUSG00000034485.10	Uaca
a0a5dece-40e4-4f9e-84d7-b88a1f3e57d2	Dominant	ENSMUSG00000034574.10	Daam1
ENSMUST00000049285.9	Dominant	ENSMUSG00000034648.9	Lrrn1
cb8c184d-8abe-40eb-b0d1-7223a857131e	Dominant	ENSMUSG00000034653.11	Ythdc2
b497dbb4-2562-418b-a9c5-032aaa98d1da	Dominant	ENSMUSG00000034667.8	Xpot
ENSMUST00000171791.7	Dominant	ENSMUSG00000034751.17	Mast4
ENSMUST00000036467.4	Dominant	ENSMUSG00000034768.4	Asb16
ENSMUST00000089622.10	Dominant	ENSMUSG00000034832.15	Tet3
0caf4415-9e8c-448b-ae61-e9a7ac3a9d5d	Dominant	ENSMUSG00000034898.17	Filip1
ff6b1de3-c83d-4809-b97d-69a9c20a7586	Dominant	ENSMUSG00000034930.16	Rtkn
0c06fa5c-56ca-4623-850a-26ef422fb208	Dominant	ENSMUSG00000035024.16	Ncapd3
28ca5853-b96f-4342-a370-ccc4111c1c35	Dominant	ENSMUSG00000035181.6	Heatr5a
648c5fe0-3d1a-4247-b4a0-942a91a406a2	Dominant	ENSMUSG00000035247.16	Hectd1
c572893e-3cf9-4bf2-a2ee-6bd55018acf3	Dominant	ENSMUSG00000035248.9	Tut7
ENSMUST00000096013.10	Dominant	ENSMUSG00000035258.15	Abi3bp
ENSMUST00000057612.8	Dominant	ENSMUSG00000035279.8	Ssc5d
f72413d0-2ec2-4593-b385-66b898e18d16	Dominant	ENSMUSG00000035392.17	Dennd1a
ENSMUST00000205276.1	Dominant	ENSMUSG00000035401.9	Emsy
5d514cac-0333-4ca7-9d73-6372123921c8	Dominant	ENSMUSG00000035595.6	Cirbp
ad65bc7e-e0f7-4ce2-ae90-77740350bf52	Dominant	ENSMUSG00000035620.15	Ric8b
095c3f58-f1b4-41a2-adb6-4548806834df	Dominant	ENSMUSG00000035923.4	Myf6
ENSMUST00000095464.2	Dominant	ENSMUSG00000035963.8	Odf3l2
b433e0e7-c9a8-4393-b26b-482058521269	Dominant	ENSMUSG00000035967.15	Ints6l
993488ee-b548-450c-9db4-36b5c01ed90f	Dominant	ENSMUSG00000036052.14	Dnajb5
f5497201-b90b-425f-a6b0-e671f5ef8df9	Dominant	ENSMUSG00000036054.15	Sugp2
04fcf140-9cab-487f-ada0-4d87d937f722	Dominant	ENSMUSG00000036086.16	Zranb3
09454f54-70df-42da-9a99-76f267c24602	Dominant	ENSMUSG00000036368.8	Rmdn2
1f130f86-b27a-45d0-88d5-bcd9a83ce024	Dominant	ENSMUSG00000036435.13	Exoc1
55e2c3d7-6aa6-42b5-beb9-0f12535fec06	Dominant	ENSMUSG00000036528.16	Ppfibp2
f92932ba-a2f5-42bf-8137-3ea6ab1860aa	Dominant	ENSMUSG00000036550.16	Cnot1
2086624a-ede3-4dc7-8e7b-372ad0a3e420	Dominant	ENSMUSG00000036591.16	Arhgap21
ENSMUST00000233633.1	Dominant	ENSMUSG00000036636.10	Clcn7
c2f48162-a6f2-457b-a750-9c9e51a27fef	Dominant	ENSMUSG00000036712.15	Cyld
b80fee9d-81c0-46e8-b798-bc87da705c20	Dominant	ENSMUSG00000036792.12	Mbd5
ENSMUST00000216286.1	Dominant	ENSMUSG00000036902.11	Neto2
97120e82-1948-4451-8a9f-7153d07049c1	Dominant	ENSMUSG00000036966.15	Spryd3
f55c9716-0113-4d90-a251-9b512e410a6d	Dominant	ENSMUSG00000037013.17	Ss18
ENSMUST00000105854.1	Dominant	ENSMUSG00000037139.15	Myom3
b71137ad-9834-4ff2-8ecf-c14b09d5f5fc	Dominant	ENSMUSG00000037270.18	4932438A13Rik
ENSMUST00000172035.7	Dominant	ENSMUSG00000037275.14	Gemin5
ENSMUST00000212735.1	Dominant	ENSMUSG00000037326.10	Capn15
1df1503b-a5cf-47d9-9653-f3a0b08a3e05	Dominant	ENSMUSG00000037355.14	Uvssa
0d00c919-7c50-40c1-babe-cc261a9d6328	Dominant	ENSMUSG00000037364.12	Srrt
ENSMUST00000084031.5	Dominant	ENSMUSG00000037406.7	Htra4
d6fd166e-3030-4b73-9ed3-ba5d35e1b80b	Dominant	ENSMUSG00000037416.13	Dmxl1
b4d2d3d0-1f0a-4d7e-b066-90ee1acb7e8a	Dominant	ENSMUSG00000037443.13	Cep85
ENSMUST00000145179.7	Dominant	ENSMUSG00000037447.16	Arid5a
932f681e-13e7-43b0-959e-e027202b7d45	Dominant	ENSMUSG00000037519.17	Ppfia1
6850d511-b401-4d3d-a36c-7680e636d53d	Dominant	ENSMUSG00000037664.13	Cdkn1c
ENSMUST00000238785.1	Dominant	ENSMUSG00000037736.20	Limch1
efde8ae9-8dc3-411e-9574-d74ddcdfd066	Dominant	ENSMUSG00000037816.10	Fbxw17
57b7f274-d7cd-405a-bb1c-a1ad3f68f40f	Dominant	ENSMUSG00000037826.5	Ppm1k
49069082-afa0-4122-a8f1-0ff87f56fe84	Dominant	ENSMUSG00000037876.17	Jmjd1c
30fc7100-cde4-4f96-a7f7-9dce5e23a3ee	Dominant	ENSMUSG00000037904.14	Ankrd9
ENSMUST00000037593.13	Dominant	ENSMUSG00000037907.16	Ankrd13b
3f85d8e3-d261-4e99-ba68-f9c47bba9560	Dominant	ENSMUSG00000037940.17	Inpp4b
ENSMUST00000110097.8	Dominant	ENSMUSG00000037989.15	Wnk2
ENSMUST00000147595.3	Dominant	ENSMUSG00000038203.18	Hoxa13
ENSMUST00000048026.9	Dominant	ENSMUSG00000038210.10	Hoxa11
edea7c10-55c3-4463-8587-401ace183650	Dominant	ENSMUSG00000038290.15	Smg6
b8a5a087-2785-421d-9b43-ad5de2113e51	Dominant	ENSMUSG00000038291.16	Snx25
ENSMUST00000167071.8	Dominant	ENSMUSG00000038457.17	Tmem255b
dd372672-dacf-4cb8-8648-109401b792cc	Dominant	ENSMUSG00000038495.14	Otud7b
344de8da-4dc9-42e0-bdfc-d5fca8066b5b	Dominant	ENSMUSG00000038664.16	Herc1
68c187f3-de49-4f0e-b74f-7f6ef520b458	Dominant	ENSMUSG00000038732.15	Mboat1
6e2923a9-4069-4a55-9dcd-43ef28f89911	Dominant	ENSMUSG00000038733.14	Wdr26
4656e9d4-4fb6-43a8-9ad2-5e78ad8eb204	Dominant	ENSMUSG00000038763.12	Alpk3
071e20c1-6dfb-49c9-857f-f4ab1baa7514	Dominant	ENSMUSG00000038764.14	Ptpn3
f155ce3a-ffd4-46a4-b2b8-a2f5a2b8d504	Dominant	ENSMUSG00000038777.19	Sema6c
ENSMUST00000179605.8	Dominant	ENSMUSG00000038895.16	Zfp653
78119069-3a36-45b5-9bed-ecc24f0701f1	Dominant	ENSMUSG00000039000.8	Ube3c
aa855cb4-8868-4915-b500-9e0a2528ca70	Dominant	ENSMUSG00000039033.11	Tasp1
1a637f19-8c7e-48ca-a3ce-9a8b8c52bf42	Dominant	ENSMUSG00000039068.16	Zzz3
bf611549-7e3a-4c99-988b-bf5e3ffeb5dd	Dominant	ENSMUSG00000039210.16	Gpatch2
3d0115db-1d0a-4276-a5c8-1f92ed6979fd	Dominant	ENSMUSG00000039231.18	Suv39h1
ENSMUST00000038831.14	Dominant	ENSMUSG00000039307.16	Hexdc
8b667f60-98e6-4cbc-9521-bcc35758397e	Dominant	ENSMUSG00000039361.11	Picalm
d816b461-ae54-4011-8ea1-264c8993dae5	Dominant	ENSMUSG00000039367.11	Sec24c
ENSMUST00000207932.1	Dominant	ENSMUSG00000039405.7	Prss23
ENSMUST00000199100.4	Dominant	ENSMUSG00000039419.17	Cntnap2
c3e9da09-d0ec-44d1-a615-353a1b44ef0e	Dominant	ENSMUSG00000039428.11	Tmem135
dbf8f1f3-92f4-4226-bf39-719e1bc62a73	Dominant	ENSMUSG00000039449.14	Prpf18
afd6c861-bd87-4d67-a797-976449011470	Dominant	ENSMUSG00000039477.16	Tnrc18
84903367-8fb2-4c7b-b349-afce4850382d	Dominant	ENSMUSG00000039523.16	Cep104
fe39b7d4-adfd-4215-8d1c-a9c9d659ec2e	Dominant	ENSMUSG00000039599.16	Fam149b
ENSMUST00000234253.1	Dominant	ENSMUSG00000039616.10	Mocos
99b75a4f-239e-4786-b69a-4f4fb3a75080	Dominant	ENSMUSG00000039621.13	Prex1
50a9eca1-3a5b-4040-a393-bb3592314ae3	Dominant	ENSMUSG00000039652.16	Cpeb3
ENSMUST00000036631.13	Dominant	ENSMUSG00000039661.14	Dusp26
f62385f3-da12-4fda-afda-18a48393aea6	Dominant	ENSMUSG00000039745.8	Htatip2
ENSMUST00000106227.7	Dominant	ENSMUSG00000039781.14	Cep131
4a23c74c-36d2-44b6-9201-2c788b9d6207	Dominant	ENSMUSG00000039782.15	Cpeb2
5de9652b-8ada-455c-be8d-abf61dda038d	Dominant	ENSMUSG00000039828.7	Wdr70
ENSMUST00000037341.13	Dominant	ENSMUSG00000039835.16	Nhsl1
ENSMUST00000044622.6	Dominant	ENSMUSG00000039840.8	Epg5
ENSMUST00000091146.11	Dominant	ENSMUSG00000039844.20	Rapgef1
95be4fe7-b0ee-4322-a128-ca8dbd262ac6	Dominant	ENSMUSG00000039883.5	Lrrc17
ENSMUST00000159679.7	Dominant	ENSMUSG00000040113.14	Mettl11b
ENSMUST00000039370.13	Dominant	ENSMUSG00000040118.15	Cacna2d1
95b21446-6be4-4552-91a6-d073914b6f2d	Dominant	ENSMUSG00000040225.15	Prrc2c
45c0d67f-1a9b-437f-8f12-8e65a960edbc	Dominant	ENSMUSG00000040287.9	Stac3
9a4c7e7c-96cf-4170-9643-1832f510399c	Dominant	ENSMUSG00000040325.16	Dcaf1
ENSMUST00000065143.13	Dominant	ENSMUSG00000040363.15	Bcor
98ea4d90-eb6a-4519-bdf2-0c9b6c6d5341	Dominant	ENSMUSG00000040430.18	Pitpnc1
ENSMUST00000111303.1	Dominant	ENSMUSG00000040479.12	Dgkz
16a15416-50b9-4f7d-8eec-ac91e183f996	Dominant	ENSMUSG00000040506.16	Ambra1
ENSMUST00000046502.6	Dominant	ENSMUSG00000040661.6	Rad54l2
45ae9e86-9404-43ed-8718-add18daa43e2	Dominant	ENSMUSG00000040785.19	Ttc3
fce0a96f-016b-4007-953f-49c736100327	Dominant	ENSMUSG00000040820.16	Hlcs
32cf3dbd-6b01-44d6-bc93-2586be9be5c5	Dominant	ENSMUSG00000040940.18	Arhgef1
ENSMUST00000142426.7	Dominant	ENSMUSG00000040990.17	Sh3kbp1
0ac51fde-6aec-47b9-8a62-5f46cfe0588c	Dominant	ENSMUSG00000041096.13	Tspyl2
5e9f7302-1c4e-4824-9b06-387740d2edfd	Dominant	ENSMUSG00000041161.8	Otud3
26f923d8-fa26-46c1-b762-ffcd6e8ef095	Dominant	ENSMUSG00000041180.13	Hectd2
d1c55be9-b6a4-41cd-acb3-1c68ef0a5e48	Dominant	ENSMUSG00000041235.12	Chd7
ENSMUST00000121416.7	Dominant	ENSMUSG00000041264.16	Uspl1
6c7d3d53-a5ac-4980-bb93-85650106cf5d	Dominant	ENSMUSG00000041415.10	Dicer1
c2c35291-4445-466d-81cc-181a2b2f22d6	Dominant	ENSMUSG00000041528.15	Rnf123
2642885f-6c71-4b16-a847-74af6a984b0e	Dominant	ENSMUSG00000041548.4	Hspb8
dc2f8755-0e3e-4794-bf89-d787c4e79675	Dominant	ENSMUSG00000041570.14	Camsap2
70da6389-a29e-4e89-ac8b-4cee92cd728d	Dominant	ENSMUSG00000041669.15	Prima1
070effb6-0927-4336-8fd3-77592c994af7	Dominant	ENSMUSG00000041685.16	Fcho2
ENSMUST00000042970.2	Dominant	ENSMUSG00000041695.2	Kcnj2
a000733a-123e-4656-a0ae-37cd59d442c4	Dominant	ENSMUSG00000041801.5	Phlda3
c32a0fca-657f-480d-a148-f87677fc1a4e	Dominant	ENSMUSG00000041852.15	Tcf20
97c4d09f-d007-424b-80e5-7a8d311a256c	Dominant	ENSMUSG00000041936.18	Agrn
9af4f2e0-36c0-4157-b530-0d4f5a802f5a	Dominant	ENSMUSG00000041977.18	Arhgef11
8255bfda-9602-4bd0-be5f-f802d70254fc	Dominant	ENSMUSG00000042082.7	Arsb
97ad29bf-0478-4e45-a199-9e9465373edc	Dominant	ENSMUSG00000042185.14	Nfrkb
b388584c-99d5-44bc-bae3-a26338e63356	Dominant	ENSMUSG00000042197.13	Zfp451
ENSMUST00000044195.5	Dominant	ENSMUSG00000042246.5	Tmc7
5ec1c8b8-1d2a-475d-9676-b50f1c1fceb8	Dominant	ENSMUSG00000042292.18	Mrtfa
db3ef72e-c17e-4a9e-8d1a-9518fce8f202	Dominant	ENSMUSG00000042323.17	Pbrm1
f6e6f6ca-b3c9-4e91-a943-ebae31aad987	Dominant	ENSMUSG00000042451.12	Mybph
ENSMUST00000087123.5	Dominant	ENSMUSG00000042532.14	Golga7b
44db27ba-f7ea-415c-b008-c4521bcb5b9b	Dominant	ENSMUSG00000042548.14	Asxl1
47df81dc-5cac-4500-8e41-1d638376ce4f	Dominant	ENSMUSG00000042590.17	Ipo11
ENSMUST00000173163.7	Dominant	ENSMUSG00000042632.17	Pla2g6
ENSMUST00000038382.4	Dominant	ENSMUSG00000042686.5	Jph1
404d2a58-ca06-4de2-ab94-b737dcf91648	Dominant	ENSMUSG00000042851.17	Zc3h6
f46e9b07-dd73-4995-9b57-b8010ff6371d	Dominant	ENSMUSG00000042870.15	Tom1
ENSMUST00000148532.3	Dominant	ENSMUSG00000042918.17	Mamstr
c7d3f3b6-b750-4466-b62d-81ea02172e1c-1	Dominant	ENSMUSG00000042961.13	Egflam
c36295c9-85da-4604-aef2-01869fecc397	Dominant	ENSMUSG00000043252.8	Tmem64
0417c774-3fc3-4924-ae29-f17b105c79ba	Dominant	ENSMUSG00000043257.15	Pigv
ENSMUST00000173042.8	Dominant	ENSMUSG00000043259.15	Fam13c
b6f39e8a-9d04-4c40-9ab5-ee6e5ba2140e	Dominant	ENSMUSG00000043557.16	Mdga1
6facaf3c-f7ca-4ea0-bca0-c0ba51f6fe28	Dominant	ENSMUSG00000043770.10	Gm12481
3209259c-632d-4960-8482-6bbd0612e350	Dominant	ENSMUSG00000043909.16	Trp53bp1
ENSMUST00000057831.7	Dominant	ENSMUSG00000044006.8	Cilp2
c7a8ed13-02e7-4d4d-a12e-329ce0cbba50	Dominant	ENSMUSG00000044308.17	Ubr3
ENSMUST00000050003.8	Dominant	ENSMUSG00000044320.14	1700001O22Rik
ENSMUST00000050132.9	Dominant	ENSMUSG00000044378.12	Slc15a5
422d4d47-4fa4-410c-ae95-08ef119e49d6	Dominant	ENSMUSG00000044676.10	Zfp612
3685b191-9e51-4696-8ff9-b1b35b4d7a2e	Dominant	ENSMUSG00000044716.12	Dok7
4669a201-7244-40aa-81cd-d27f4e9236aa	Dominant	ENSMUSG00000044951.16	Mylk4
63dbde08-c2da-4f84-9a8c-b8b1800b81ab	Dominant	ENSMUSG00000044968.16	Napepld
3c30f10e-7baf-48d7-90fe-bcf5925f657a	Dominant	ENSMUSG00000045008.2	9030612E09Rik
ENSMUST00000061828.9	Dominant	ENSMUSG00000045246.11	Kcng4
8c1541a4-7e79-44bd-b53f-5182202b0bec	Dominant	ENSMUSG00000045636.16	Mtus1
01963ba9-0cb9-4deb-945c-c8df2e13aa0c	Dominant	ENSMUSG00000045767.9	B230219D22Rik
a271a5ee-e564-410f-8282-6bf495768e79	Dominant	ENSMUSG00000045968.7	Teddm2
daadd3f2-be32-4ad0-9a71-b04591967427	Dominant	ENSMUSG00000046032.16	Snx12
43ebbaaf-824d-44a0-9e7d-18281d852d6c	Dominant	ENSMUSG00000046152.16	Fut10
e2de1ac8-d5dc-4922-a14a-5650a4dd5986	Dominant	ENSMUSG00000046329.14	Slc25a23
0e1162cc-ef12-4cdd-9f65-0dee0aec8545	Dominant	ENSMUSG00000046818.7	Ddit4l
1b59c94d-da76-40bc-8aa0-d4d11de3067f	Dominant	ENSMUSG00000046873.18	Mbtps2
272681b3-fcc4-4318-8fd4-95f1f98234a4	Dominant	ENSMUSG00000046962.16	Zbtb21
ENSMUST00000061421.3	Dominant	ENSMUSG00000047343.4	Mettl21c
63d9ce08-88fb-4f18-8471-c19e340a6c8d	Dominant	ENSMUSG00000047591.5	Mafa
fe323308-131f-4773-8df3-47a35034548c	Dominant	ENSMUSG00000047617.11	Paxx
1e002421-de1f-4706-9da3-b948b88b4a9b	Dominant	ENSMUSG00000047747.10	Rnf150
241c3433-295c-41ef-b874-2b5bb5512b4e	Dominant	ENSMUSG00000047767.17	Atg16l2
21037608-117d-4df6-9e5f-82fb1edec254	Dominant	ENSMUSG00000047875.6	Gpr157
ENSMUST00000175821.7	Dominant	ENSMUSG00000048280.18	Zfp738
ENSMUST00000231304.1	Dominant	ENSMUSG00000048490.14	Nrip1
e323436a-5524-4b27-85dd-db7c1df6a477	Dominant	ENSMUSG00000048537.16	Phldb1
ENSMUST00000052296.8	Dominant	ENSMUSG00000048776.8	Pthlh
604dd506-8bd1-4f93-9acc-c1a32388e2ed	Dominant	ENSMUSG00000049076.12	Acap2
ENSMUST00000108380.1	Dominant	ENSMUSG00000049119.14	Fam110b
ENSMUST00000073536.12	Dominant	ENSMUSG00000049134.15	Nrap
ENSMUST00000056533.8	Dominant	ENSMUSG00000049173.8	Myoz3
0d75a73a-23d2-4b23-b2bb-0022d9cb5ca7	Dominant	ENSMUSG00000049321.17	Zfp2
4b305cd0-2979-4fea-9ff3-437139b25b6a	Dominant	ENSMUSG00000049550.17	Clip1
3e3cfaea-8698-4a5d-b15e-0cdb73f71bd8	Dominant	ENSMUSG00000049551.2	Fzd9
9e05f68a-8fcb-4e67-bb5b-ee259c032cf5	Dominant	ENSMUSG00000049606.16	Zfp644
ENSMUST00000163017.9	Dominant	ENSMUSG00000049641.14	Vgll2
469f9708-0e32-43d9-a829-81fc21f5b4b9	Dominant	ENSMUSG00000049739.10	Zfp646
24df81b2-63bb-466d-9979-ac0a9d712bb7	Dominant	ENSMUSG00000049811.17	Fam161a
9b59aaf1-53d5-4318-8618-4ae683ceb6f5	Dominant	ENSMUSG00000050017.11	Pitpnb
db738aa2-9922-4459-acf0-91b68e6ad33f	Dominant	ENSMUSG00000050211.14	Pla2g4e
c11a49bd-0093-4266-a1e7-895110257215	Dominant	ENSMUSG00000050471.17	Fam118b
ENSMUST00000217684.1	Dominant	ENSMUSG00000050545.10	Fam228b
ENSMUST00000144217.7	Dominant	ENSMUSG00000051351.14	Zfp46
08720fd7-97c4-4ac9-b0c9-b7d08e0511e2	Dominant	ENSMUSG00000051456.4	Hspb3
ENSMUST00000108572.1	Dominant	ENSMUSG00000051550.10	Zfp579
9f4baabd-1a91-40e7-8252-13fc9b58bcb1	Dominant	ENSMUSG00000051586.17	Mical3
afb73cad-a3b5-44be-a6a3-f6607f84361f	Dominant	ENSMUSG00000051726.6	Kcnf1
880ea9a1-c42b-41eb-b3c1-87f9835c27c4	Dominant	ENSMUSG00000051747.15	Ttn
7681520a-fec1-4a99-b762-29450228a932	Dominant	ENSMUSG00000051910.13	Sox6
df32c202-7d8d-41b7-ac50-2158df6d2262	Dominant	ENSMUSG00000052144.8	Ppp4r2
1b8bb84f-a67d-4cd2-a0be-a9c73923d429	Dominant	ENSMUSG00000052248.16	Gm27404
ENSMUST00000062801.10	Dominant	ENSMUSG00000052373.14	Mpp3
ENSMUST00000029948.14	Dominant	ENSMUSG00000052430.15	Bmpr1b
ENSMUST00000138304.7	Dominant	ENSMUSG00000052446.17	Zfp961
5057548e-90e9-45f5-9ba0-44ed426e4e33	Dominant	ENSMUSG00000052534.15	Pbx1
8d22e18e-9226-4e30-a52f-b420c8620ac7	Dominant	ENSMUSG00000052698.15	Tln2
617ebb4f-67e2-49da-b11f-1b5df9b9e5ad	Dominant	ENSMUSG00000052707.8	Tnrc6a
ENSMUST00000212792.1	Dominant	ENSMUSG00000052852.8	Reep1
bf86670a-196a-40f0-8c71-c47c023a8b81	Dominant	ENSMUSG00000052917.15	Senp7
382b69dc-a126-4203-a38e-70500a8b8de9	Dominant	ENSMUSG00000052920.16	Prkg1
dd057b71-ced6-463a-988d-75ef543c0a43	Dominant	ENSMUSG00000053091.16	Lins1
ENSMUST00000109615.7	Dominant	ENSMUSG00000053411.16	Cbx7
013d78c9-c5d1-4e4e-b6c3-0127206f0064	Dominant	ENSMUSG00000053477.17	Tcf4
f3249256-4623-4f08-a28e-7fbef0137fda	Dominant	ENSMUSG00000053617.12	Sh3pxd2a
1de36d63-9647-4239-96e9-21c32acc8d6f	Dominant	ENSMUSG00000053819.16	Camk2d
ENSMUST00000066819.10	Dominant	ENSMUSG00000054034.10	Tceal5
ENSMUST00000106440.8	Dominant	ENSMUSG00000054517.9	Trim65
0eed848a-716e-4d10-ae50-ce48bcd7d18e	Dominant	ENSMUSG00000054519.8	Zfp867
453cdcee-11ef-4e3c-97bb-cb5b141de88f	Dominant	ENSMUSG00000055013.16	Agap1
1868e5ad-1b6f-4d92-96ea-7b18ec079a55	Dominant	ENSMUSG00000055210.4	Foxd2
bfb6dc38-3e42-499d-aea6-abf9da1e2380	Dominant	ENSMUSG00000055239.10	Kcmf1
ENSMUST00000068792.12	Dominant	ENSMUSG00000055296.14	Tmem245
964a8101-0cc5-4fc2-9a67-b2b12d59bb4c	Dominant	ENSMUSG00000055320.17	Tead1
7650e85a-0225-4b10-903e-73333737f9b1	Dominant	ENSMUSG00000055322.15	Tns1
ENSMUST00000043944.5	Dominant	ENSMUSG00000055489.8	Ano5
a1514fbe-7f51-451e-9e60-21bd8d904121	Dominant	ENSMUSG00000055491.14	Pprc1
05c477d7-d4c3-4e3f-b69d-477b4b3ae7cb	Dominant	ENSMUSG00000055632.18	Hmcn2
cffa6344-decf-4c2e-8334-e9e8a138341e	Dominant	ENSMUSG00000055707.13	Klhl26
649cc9a3-5d00-4c66-82e2-acad2e59a48b	Dominant	ENSMUSG00000056050.13	Mia3
ENSMUST00000075734.5	Dominant	ENSMUSG00000056328.14	Myh1
a6a89927-aea3-434d-b74f-41635bb5595a	Dominant	ENSMUSG00000056342.16	Usp34
ENSMUST00000187019.6	Dominant	ENSMUSG00000056716.10	Gm5420
a7797b58-a5d0-4716-a29c-da5a2643d8f9	Dominant	ENSMUSG00000056880.12	Gadl1
80182fc3-b218-4d18-a96c-3b191ceb3234	Dominant	ENSMUSG00000056947.5	Mab21l1
bb0f69eb-12a3-4d8a-8cd8-c8c05b2d42a1	Dominant	ENSMUSG00000057003.12	Myh4
a64a879d-2864-46cd-8690-aa6f3ae72849	Dominant	ENSMUSG00000057110.15	Cntrl
e57c7c48-99c2-46cf-892c-77a65045d1a2	Dominant	ENSMUSG00000057230.14	Aak1
ENSMUST00000118875.7	Dominant	ENSMUSG00000057666.18	Gapdh
d561187b-bead-4886-a3b1-0d4ad8a5224b	Dominant	ENSMUSG00000057672.16	Pkn1
a5d05a56-cf0f-4497-b0d1-015623a7292d	Dominant	ENSMUSG00000057738.14	Sptan1
ENSMUST00000019133.10	Dominant	ENSMUSG00000057897.14	Camk2b
ENSMUST00000071522.3	Dominant	ENSMUSG00000057913.3	Gm10032
3aba3038-cce6-479a-aea4-325ed28109a7	Dominant	ENSMUSG00000057969.15	Sema3b
0b2b3ac1-e6a8-49c3-aeb0-675f131f35fe	Dominant	ENSMUSG00000058056.16	Palld
a099b5f4-b45f-4bdd-b5ef-4f73e139b2f1	Dominant	ENSMUSG00000058318.15	Phf21a
7e3f18b1-fce8-4fb0-915f-99c7347a10ac	Dominant	ENSMUSG00000058454.15	Dhcr7
24e1f619-8c26-4e4f-abfe-6108d1021325	Dominant	ENSMUSG00000058624.13	Gda
ENSMUST00000079721.8	Dominant	ENSMUSG00000058665.8	En1
0a02d8f0-b1d6-4828-bb26-6d1eb67a2292	Dominant	ENSMUSG00000058900.5	Rsl1
ENSMUST00000025202.7	Dominant	ENSMUSG00000058975.7	Kcnc1
db54a6ff-9911-4fca-b0f3-da725fcfda38	Dominant	ENSMUSG00000059439.15	Bcas3
ENSMUST00000080386.12	Dominant	ENSMUSG00000059475.13	Zfp426
a55d9376-0da7-4a79-b340-0ea2f1bde783	Dominant	ENSMUSG00000060121.15	Gemin2
c2688df5-6ecb-418c-aea3-f3c4b713c5c9	Dominant	ENSMUSG00000060510.14	Zfp266
041271ad-c71a-4f19-99e2-af6275a761e3	Dominant	ENSMUSG00000060843.11	Ctnna3
8f05ec09-3cc1-48a2-9958-8651654b39f1	Dominant	ENSMUSG00000060862.10	Zbtb40
8c36a44f-c186-40ff-a056-48a068db9939	Dominant	ENSMUSG00000061028.7	Clasrp
ENSMUST00000084727.10	Dominant	ENSMUSG00000061079.14	Zfp143
38a06bdf-7369-4348-8c0c-9d939a536c85	Dominant	ENSMUSG00000061393.14	Acvr2b
03ee79cf-53c3-40b4-9540-dfa5bef45fe6	Dominant	ENSMUSG00000061462.18	Obscn
0b7e0a5e-f080-4000-ac23-ecb446a1bf04	Dominant	ENSMUSG00000061603.8	Akap6
96a47fa4-e48b-4b52-9793-1cda267df64a	Dominant	ENSMUSG00000061723.18	Tnnt3
7c2bb81c-fb02-4ee6-8692-379aaab4957a	Dominant	ENSMUSG00000061751.16	Kalrn
ENSMUST00000202908.1	Dominant	ENSMUSG00000061755.10	Bod1l
49225ce2-edc0-4ef0-a831-2f309df823bb	Dominant	ENSMUSG00000061898.10	Rbak
bb5cbfe4-5bc9-4cf9-b76e-28207904d66b	Dominant	ENSMUSG00000062031.13	Pgghg
f5737e9a-1976-46cc-8df7-0d03efce932d	Dominant	ENSMUSG00000062198.5	2700097O09Rik
ENSMUST00000156453.9	Dominant	ENSMUSG00000062563.15	Cys1
3f2081af-c4a2-4056-b3c5-b4ae7cad8630	Dominant	ENSMUSG00000062646.12	AL935121.1
0dfd26ec-a6e6-49cc-b5f5-282dacb5a530	Dominant	ENSMUSG00000062866.16	Phactr2
d19dc651-6c09-4082-9968-2e8ad302b4cb	Dominant	ENSMUSG00000062906.12	Hdac10
4a289cc0-2479-43bf-9ebf-52e5e7be2b31	Dominant	ENSMUSG00000063077.15	Kif1b
ba36cf79-080a-41e5-bca3-a422398c6a02	Dominant	ENSMUSG00000063108.15	Zfp26
fa4bdcd1-7fd9-4cd8-a5ca-9486d0204287	Dominant	ENSMUSG00000063142.15	Kcnma1
ebcbcd32-014a-4219-85e3-1bbf630803a2	Dominant	ENSMUSG00000063275.15	Hacd1
c970adbb-e3f0-4b64-8740-fa00d2c2d808	Dominant	ENSMUSG00000063550.8	Nup98
b7dc269e-68ba-479d-834b-3e02f2e2e4a8	Dominant	ENSMUSG00000063605.5	Ccdc102a
a258eb45-8dfc-42c8-a881-f808e496ecf4	Dominant	ENSMUSG00000063659.11	Zbtb18
ENSMUST00000073870.6	Dominant	ENSMUSG00000063821.6	Dupd1
3ea7bdcd-d639-46fa-8e95-9ec94c32e39c	Dominant	ENSMUSG00000063894.15	Zkscan8
0e771efc-0091-4b54-a971-d0d192d212a9	Dominant	ENSMUSG00000064127.13	Med14
2e462c43-33e4-4333-82df-9e32024648dc	Dominant	ENSMUSG00000064179.13	Tnnt1
926681d7-1327-4529-aada-206727098038	Dominant	ENSMUSG00000064302.13	Clasp1
aa7344e8-8baf-44e6-9b72-0ed400513101	Dominant	ENSMUSG00000066036.14	Ubr4
ENSMUST00000107178.8	Dominant	ENSMUSG00000066113.16	Adamtsl1
0c3493b4-8800-4427-815b-cc6f7e1829b6	Dominant	ENSMUSG00000066406.16	Akap13
edc5838d-cd40-44e5-95fc-5b78266a759e	Dominant	ENSMUSG00000067367.9	Lyar
f8bf7a8f-dde4-4a18-b812-c1af4df8254c	Dominant	ENSMUSG00000067377.12	Tspan6
b69115c9-3eab-4b35-81e9-88d396ab0461	Dominant	ENSMUSG00000068036.16	Afdn
ENSMUST00000110206.1	Dominant	ENSMUSG00000068264.11	Ap5s1
ba7d9ac7-b0d3-41bd-bd6b-bfd093004a33	Dominant	ENSMUSG00000068284.14	Usf3
08a2087d-f79a-4e1e-9aeb-6d13dbe839e3	Dominant	ENSMUSG00000068373.15	D430041D05Rik
ENSMUST00000090260.5	Dominant	ENSMUSG00000068606.6	Gm4841
ENSMUST00000090469.7	Dominant	ENSMUSG00000068697.7	Myoz1
ENSMUST00000097419.9	Dominant	ENSMUSG00000069135.11	Fgfr1op
7b619309-48b9-40e1-af9a-48dec085e15b	Dominant	ENSMUSG00000069601.14	Ank3
ccd653f1-0721-4607-875f-465eff56f51c	Dominant	ENSMUSG00000069729.14	Arid1b
a563c3c8-68cc-4d7c-a415-3043927056b6	Dominant	ENSMUSG00000070371.11	Prss36
40816982-dd0f-4134-9008-4d3187033098	Dominant	ENSMUSG00000070385.12	Ampd1
ENSMUST00000106937.7	Dominant	ENSMUSG00000070424.12	Art5
a5cd420e-a74b-439f-9c10-e12da6bff362	Dominant	ENSMUSG00000070577.5	Gm572
ENSMUST00000101127.11	Dominant	ENSMUSG00000070733.13	Fryl
ENSMUST00000119139.7	Dominant	ENSMUSG00000070814.15	Zswim9
804ac63e-07bb-46ee-9469-43b052e199db	Dominant	ENSMUSG00000071042.12	Rasgrp3
2f0c5989-d8bf-47d9-9bf1-4c97940d6aa6	Dominant	ENSMUSG00000071342.5	Lsmem1
370d6eb9-d59b-41f5-a7a0-0e0873b6b6b1	Dominant	ENSMUSG00000071454.13	Dtnb
ENSMUST00000210772.1	Dominant	ENSMUSG00000071637.5	Cebpd
aa4ec7af-38d8-4520-afc2-3bd9fa319888	Dominant	ENSMUSG00000071748.2	Gm14698
ab6fbda9-38a0-4486-9670-30dca96a8894	Dominant	ENSMUSG00000071984.10	Fndc1
0b13a64b-eef9-4646-ad84-de54f7bdfdac	Dominant	ENSMUSG00000072612.3	Gm10382
ENSMUST00000134452.7	Dominant	ENSMUSG00000072889.9	Nfxl1
495099af-6417-4991-8f78-0ca11b1a88a5	Dominant	ENSMUSG00000073002.9	Vamp5
67c543dd-674d-4ebb-8a2b-142a1577b4b1	Dominant	ENSMUSG00000073375.3	Lrrc30
de45b1c3-f39b-4e7b-856c-d6b4dd8f71d5	Dominant	ENSMUSG00000073557.12	Ppp1r12b
9b0623af-b11a-4bc5-93fb-84f457f67c0b	Dominant	ENSMUSG00000073639.6	Rab18
9b3862bb-c42f-4c5b-913a-37dd2e6983e0	Dominant	ENSMUSG00000074862.11	BC025920
ENSMUST00000100050.3	Dominant	ENSMUSG00000075307.3	Klhl41
ENSMUST00000231564.1	Dominant	ENSMUSG00000075330.4	A930003A15Rik
919d2a33-fc36-4a20-b169-c9ba14f7184f	Dominant	ENSMUSG00000075389.3	2810410L24Rik
7c0dba28-db57-4cb0-897b-aed1efe04a11	Dominant	ENSMUSG00000075415.13	Fnbp1
e3de3490-b7cf-4ecc-a3b0-d2b8e5f00cd3	Dominant	ENSMUSG00000078485.3	Mir7658
ENSMUST00000183200.7	Dominant	ENSMUSG00000078815.8	Cacng6
ENSMUST00000085238.12	Dominant	ENSMUSG00000079055.10	Slc8a3
3f4b7676-b9c1-4343-b4f9-71091563738c	Dominant	ENSMUSG00000079110.12	AL935121.1
ENSMUST00000111997.1	Dominant	ENSMUSG00000079278.1	Tmem233
ENSMUST00000113116.2	Dominant	ENSMUSG00000079428.8	Tceal7
ENSMUST00000070898.5	Dominant	ENSMUSG00000079434.8	Neu2
ENSMUST00000113434.1	Dominant	ENSMUSG00000079462.1	Gm15737
ENSMUST00000113645.7	Dominant	ENSMUSG00000079484.12	Phyhd1
ENSMUST00000185771.6	Dominant	ENSMUSG00000079658.9	Eloc
b6655178-ae35-4897-bbfb-cfa488af75fa	Dominant	ENSMUSG00000080717.10	B230307C23Rik
56659498-1f8f-4035-878e-916d6a951a86	Dominant	ENSMUSG00000080848.3	Gm9385
053481b9-2263-4ddb-b0c4-051973bd1ceb	Dominant	ENSMUSG00000080875.4	Gm7332
cc10d45e-d94e-417f-b977-e1cbf4b11c8e	Dominant	ENSMUSG00000082424.4	Gm13292
ENSMUST00000152384.1	Dominant	ENSMUSG00000084929.1	Foxo6os
08402cbc-6506-43b1-93e5-74bbfd707b7c	Dominant	ENSMUSG00000085095.2	Gm15635
4f221e80-871c-4468-a1ea-62d5c422b1d9	Dominant	ENSMUSG00000085151.7	1110018N20Rik
ENSMUST00000144043.1	Dominant
f5bb2605-6563-432e-bd6b-10a4a57b6566	Dominant	ENSMUSG00000085348.1	Myhas
bb8d9971-acff-4260-b2fb-d44cedd36059	Dominant	ENSMUSG00000085614.1	1700123M08Rik
ENSMUST00000152799.7	Dominant	ENSMUSG00000085653.7	Gm15179
ENSMUST00000128996.1	Dominant	ENSMUSG00000085665.1	Gm12059
ENSMUST00000129834.1	Dominant	ENSMUSG00000085779.1	Atcayos
e185cf7b-65fe-474d-87db-c02db2f22b1e	Dominant	ENSMUSG00000085793.2	Lin52
08fa4004-236e-4763-92d5-e66ccc3099bb	Dominant	ENSMUSG00000085888.7	Gm12224
829b750a-2948-494b-802b-231b5a4c6fda	Dominant	ENSMUSG00000085890.7	Tnfsf13os
ENSMUST00000211302.1	Dominant	ENSMUSG00000085945.3	2310014F06Rik
67a71275-9f91-491c-a9d3-835d6d313fc6	Dominant	ENSMUSG00000085965.1	2310016D23Rik
286cb380-e5c0-4ee0-b013-f5e294b47f32	Dominant	ENSMUSG00000086298.1	Gm11716
ENSMUST00000156515.8	Dominant	ENSMUSG00000086427.8	Hoxa11os
e37d7d26-243a-4994-a019-d38a1d0afd35	Dominant	ENSMUSG00000086604.2	Gm15510
7d7cea30-fb27-4a72-8384-b31e3938a38f	Dominant	ENSMUSG00000086610.1	Gm15408
ae13c03d-c6ac-4357-ac9c-fcea09cf4da7	Dominant	ENSMUSG00000086629.8	2810403D21Rik
7f7a5623-b238-4453-866a-2d76df963f0b	Dominant	ENSMUSG00000086645.2	Gm15743
ENSMUST00000137970.7	Dominant	ENSMUSG00000086968.8	4933431E20Rik
ENSMUST00000153722.1	Dominant	ENSMUSG00000087014.1	Gm16364
ENSMUST00000137567.1	Dominant	ENSMUSG00000087080.1	Gm12199
ENSMUST00000123668.1	Dominant	ENSMUSG00000087090.7	Nctc1
ENSMUST00000140239.3	Dominant	ENSMUSG00000087408.10	Cers1
fc34a4c4-19f8-462e-b587-e5166a0c3650	Dominant	ENSMUSG00000087410.7	2310065F04Rik
ad3ade31-76c3-47c0-b431-f4658cf6957a	Dominant	ENSMUSG00000087523.1	Pfn1
01fbe8de-6a1f-4ac4-9b69-d5d916670b04	Dominant	ENSMUSG00000087579.7	Hectd2os
ENSMUST00000161216.1	Dominant	ENSMUSG00000089718.1	2310075C17Rik
ENSMUST00000161914.1	Dominant	ENSMUSG00000089797.1	Gm16118
ENSMUST00000106780.1	Dominant	ENSMUSG00000089847.8	Timm10b
84769d1b-ecb1-4d1a-874f-1787f18701f6	Dominant	ENSMUSG00000089872.10	Rps6kc1
b57f42c5-3754-4f8b-b7e2-5f8c8d10732f	Dominant	ENSMUSG00000089917.7	Uckl1
ENSMUST00000211246.1	Dominant	ENSMUSG00000089989.10	Flt3l
ENSMUST00000162062.1	Dominant	ENSMUSG00000090088.1	Gm15934
e060bd4e-7950-46ce-ab94-d1beb29d014f	Dominant	ENSMUSG00000090112.8	Shprh
ENSMUST00000171297.1	Dominant	ENSMUSG00000090942.1	F830016B08Rik
d5fd3eb8-cd04-47e6-bbdd-51aaa9be3060	Dominant	ENSMUSG00000091712.2	Sec14l5
8689e415-730e-412f-8723-903d3aa63e1f	Dominant	ENSMUSG00000092416.2	Zfp141
ac33af2c-aa80-4466-b61b-b38df103677f	Dominant	ENSMUSG00000092569.1	Gm20544
b48400cb-a7e6-40d0-b12e-3eaf3703e3bc	Dominant	ENSMUSG00000095438.1	Mir133a-1hg
cd1546d2-361a-47b2-8d3a-9d968aa34d97	Dominant	ENSMUSG00000096054.3	Syne1
03ee8fa0-5b72-432c-88ff-bd9ed02a7457	Dominant	ENSMUSG00000096687.8	Mfsd4b4
772ee030-47c4-4bcc-9da2-3dccf8d53146	Dominant	ENSMUSG00000096910.2	Zfp955b
ENSMUST00000180563.9	Dominant	ENSMUSG00000097195.10	Snhg5
ENSMUST00000181729.2	Dominant	ENSMUSG00000097413.2	A830052D11Rik
5a47c2aa-1ed0-4068-96b1-126cd77b6276	Dominant	ENSMUSG00000097462.7	9530026P05Rik
ENSMUST00000180987.1	Dominant	ENSMUSG00000097577.2	6230400D17Rik
ENSMUST00000180530.2	Dominant	ENSMUSG00000097666.2	A330094K24Rik
ENSMUST00000229610.1	Dominant	ENSMUSG00000097915.2	A330009N23Rik
4968e370-dbd9-4e14-b3f4-6e2ce923f3f4	Dominant	ENSMUSG00000097974.1	Gm10605
8a2d299b-3d24-44c0-828e-e190e8ff59f7	Dominant	ENSMUSG00000098900.2	Gm45844
615c715a-f4f1-42bf-bce5-18db42687a10	Dominant	ENSMUSG00000099411.1	2310015D24Rik
ENSMUST00000185548.1	Dominant	ENSMUSG00000099552.1	9830004L10Rik
79e7e60b-6cad-4b8d-b064-dd24b3d60e02	Dominant	ENSMUSG00000100410.1	2310020H05Rik
2f2d955f-a944-45d7-9f67-c52412b1936d	Dominant	ENSMUSG00000100417.2	Gm28578
48750303-5b00-4c62-ab60-cdf71c73c763	Dominant	ENSMUSG00000100599.2	1700120C14Rik
ENSMUST00000189639.1	Dominant	ENSMUSG00000100783.1	2310047D07Rik
ENSMUST00000191452.1	Dominant	ENSMUSG00000101257.1	2310015K22Rik
ENSMUST00000190941.1	Dominant	ENSMUSG00000101304.1	Plet1os
ENSMUST00000188163.1	Dominant	ENSMUSG00000102014.1	2900009J06Rik
ENSMUST00000190206.1	Dominant	ENSMUSG00000102098.1	2310016D03Rik
9e8de18f-3801-4247-821d-4080a123c71f	Dominant	ENSMUSG00000104217.1	Lypla1
eee4aac4-8ef7-4b13-91c5-7e13538f686f	Dominant	ENSMUSG00000105006.1	Gm9484
a2caf426-2144-40a4-b037-7b65c916984b	Dominant	ENSMUSG00000105960.1	6330410L21Rik
351084b8-5973-4848-a013-b8afcebce6cc	Dominant	ENSMUSG00000107374.1	Gm43173
ENSMUST00000204020.1	Dominant	ENSMUSG00000107585.1	3300002P13Rik
ENSMUST00000206342.1	Dominant	ENSMUSG00000108322.2	5430431A17Rik
8dd2cd9e-fefd-4a2b-b879-650500eed0ec	Dominant	ENSMUSG00000108621.1	Gm37494
0b0766c0-2a09-404b-9a3d-e953ae1b0ccf	Dominant	ENSMUSG00000108791.1	1700011D18Rik
7bc0d569-39e9-46d1-93c8-2983feb78312	Dominant	ENSMUSG00000109061.1	Gm49320
ENSMUST00000209113.1	Dominant	ENSMUSG00000109284.1	B230311B06Rik
fe0d6c58-a513-4516-82fd-00655d74a3b5	Dominant	ENSMUSG00000109401.1	Cpeb1os1
ENSMUST00000211382.1	Dominant	ENSMUSG00000109635.1	Gm45670
fbcfa8c6-50db-42b7-9702-96eff5c7166b	Dominant	ENSMUSG00000110545.1	Gm7730
3904df8b-00de-4ad6-8be8-d4a604fc38cb	Dominant	ENSMUSG00000110547.1	Gm29773
ENSMUST00000214920.1	Dominant	ENSMUSG00000111085.1	Gm7607
ENSMUST00000217028.1	Dominant	ENSMUSG00000111204.1	Gm47320
39ff3cac-f6a5-404c-8a88-5b55c709e559	Dominant	ENSMUSG00000111246.1	4930517E14Rik
ENSMUST00000216467.1	Dominant	ENSMUSG00000111293.1	Gm34006
bed85ebf-2525-424c-976b-cef942113629	Dominant	ENSMUSG00000112858.2	Rnf212b
7c9b62b9-8b98-4768-8c75-693538a5508b	Dominant	ENSMUSG00000113302.1	Gm32219
ENSMUST00000221505.1	Dominant	ENSMUSG00000113940.1	Gm40477
ea62c097-efc2-4e98-9e57-bbd66fa330dd	Dominant	ENSMUSG00000115186.1	Gm49417
ENSMUST00000226970.1	Dominant	ENSMUSG00000115454.1	Gm49086
c103582c-48fa-4088-9d8d-dd6ba6044266	Dominant	ENSMUSG00000115869.1	Gm31814
ENSMUST00000229383.1	Dominant	ENSMUSG00000115970.1	8430426J06Rik
ENSMUST00000231102.1	Dominant	ENSMUSG00000116056.1	Gm4544
647c3ed3-2d75-4420-ae45-27326839c8eb	Dominant	ENSMUSG00000116121.1	Gm49486
ENSMUST00000230714.1	Dominant	ENSMUSG00000116272.1	Gm49540
6de07ef9-3650-45ed-9d7a-76a2221cbb1f	Dominant	ENSMUSG00000117222.1	Gm49906
67a54617-8ccc-4ba1-8fcc-115cdf214944	Dominant	ENSMUSG00000117427.1	Gm36199
ENSMUST00000234358.1	Dominant	ENSMUSG00000117545.1	Gm30794
29247252-1a83-4945-9b9c-cbdf726476fb	Dominant	ENSMUSG00000117694.1	Matr3
b0a6e1f1-93d4-4b77-9392-90255aa0556d	Dominant	ENSMUSG00000117992.1	Gm41760
ENSMUST00000236043.1	Dominant	ENSMUSG00000118221.1	Gm50194
7ceaf7a1-9fea-4f1d-9b75-6bfeed392d23	Dominant	ENSMUSG00000118434.1	Gm13301
ba8998fb-c1d0-4505-8046-e7a48c6a2c17	Dominant	ENSMUSG00000118504.1	AC163616.1
1bd6d6e2-7d0e-4842-853b-c28aaa222bbb	Dominant	chr10:107492000	Myf6
1bc48c59-17df-4de7-9a42-c5599bf6c80b	Dominant	chr10:107495000
3a146576-61f4-48aa-a283-1d724553a8da	Dominant	chr10:117025000
99a94d57-aaca-4924-9e06-4c40efe7390f	Dominant	chr10:12058000
280b966d-fcf3-4f2f-b7f8-e747ff724f3a	Dominant	chr10:128501000
eb6c2d13-c0ee-490b-b9a3-79d5dbcbac25	Dominant	chr10:20866000
331b8275-86b8-4198-b0e9-cdd726ac0c39	Dominant	chr10:21396000	Aldh8a1
e53e39ec-dfb0-449e-873a-70ceab3a479b	Dominant	chr10:22243000
f7853ac4-0b15-4581-a841-a66db56bacea	Dominant	chr10:33364000
d2715441-eb04-4430-b243-2b4cc5291a2a	Dominant	chr10:33479000
facb8d1f-964d-4c4f-8125-f60ed16b1d06	Dominant	chr10:3366000	Ppp1r14c
a9e3c3ea-6af5-4995-8b5c-88207767554c	Dominant	chr10:34019000	Gm48045
128fae5f-3be8-483c-a639-0ceb46e1a20e	Dominant	chr10:39612000
506ef942-0927-49da-bbea-77fdf54bd9dc	Dominant	chr10:43578000	Cd24a
dc6cbef2-1066-440d-9fa1-9dbe46882d74	Dominant	chr10:61285000
5c558ec0-805c-4670-94da-5a9ac0732856	Dominant	chr10:71250000
b4cb6bf2-615f-4432-8991-640ae5189e55	Dominant	chr10:78157000
50cd79be-c499-46d9-81a1-44bd791c7fee	Dominant	chr10:78159000	Gatd3a
ac248d9f-efd8-4c65-bbf4-7c3129b7118c	Dominant	chr10:81197000	Atcayos
7b8d91e2-4616-4e2c-8eb5-3fe2353df1a3	Dominant	chr10:82845000	Gm38560
2d256fd4-078b-45f0-9073-53c6bb83746b	Dominant	chr10:93432000	Mir7688
dde90cff-520f-47e8-9c5a-a0eebbb1c20c	Dominant	chr10:95263000
b480fcd6-4e36-4d45-ac4e-57d546d9e140	Dominant	chr10:96077000
08697aa4-fe87-44fe-b9d4-9ab1e9e08082	Dominant	chr10:97479000
f6e60f56-fd73-4def-a6a7-2ba0b19211f7	Dominant	chr10:99597000
3e29cce6-04f8-466a-9dc3-efa3c9294fe3	Dominant	chr11:102279000	Asb16
1ec174f8-7b49-45bd-807f-24b03dc326ed	Dominant	chr11:107701000
9555ec6c-4e43-4e45-817f-61a9632a960b	Dominant	chr11:117816000
a8194a4c-b97f-4db1-bb81-3c5d9a9e5101	Dominant	chr11:120348000	0610009L18Rik
5c07b667-4fc7-4ee9-87d5-28b7431380d0	Dominant	chr11:120948000
8be4cc58-fa98-4450-a48a-e932aa489850	Dominant	chr11:120990000
d51d9733-009c-4e0f-ac42-9f169586b285	Dominant	chr11:121156000	Uts2r
829f9634-b48b-46fd-8610-c8b1e565871b	Dominant	chr11:12468000
b0ab726a-f84a-4a5f-96fc-2c1c26b4fee3	Dominant	chr11:29808000
cfdff61f-5f74-4437-afb5-e2dfc08163f9	Dominant	chr11:30505000	Acyp2
c4771c83-797d-47b9-ad8f-72c39cefd57a	Dominant	chr11:32517000
20ef6948-fa56-41b7-9e67-c834f3ce1544	Dominant	chr11:51755000
a06aa79d-0bd9-4a17-8623-43a839a0b8cd	Dominant	chr11:51763000
6edb5aa0-b7d6-484b-8849-d2f97a922feb	Dominant	chr11:51806000
f9cbc49a-d586-4161-a0b4-a611bd529622	Dominant	chr11:51984000	Ube2b
dc9b9d0f-146a-4ad6-93fd-84c911ad2026	Dominant	chr11:51999000	Gm12204
54725940-dac2-4fb4-b9b0-378b2850edb2	Dominant	chr11:54331000
d0ce18de-90a6-4e9c-bbe2-0226e8488fb4	Dominant	chr11:54340000	Gm12224
e1a9c244-e937-460f-a34e-08f6aaa9e4b6	Dominant	chr11:55500000	G3bp1
5e8c3f50-a947-4649-920c-7a3637f634d5	Dominant	chr11:58116000	Cnot8
c9750e5a-1e87-4b1e-a1e2-98ec107c2a56	Dominant	chr11:59662000
a6db64ce-4831-42ea-b56c-8fa102920d00	Dominant	chr11:61065000	Kcnj12
af18fe86-f53c-413e-ac0e-2d240f5692bf	Dominant	chr11:6287000
76fdef50-2465-442f-8867-941fd37f4bca	Dominant	chr11:6289000
6599aa03-0a91-4a60-9057-273b863b9870	Dominant	chr11:67112000	2310065F04Rik
dac05154-6de7-4a84-85f6-327d0f0affce	Dominant	chr11:67197000	Myh2
fc7407ec-587c-414d-a557-ad666c01a272	Dominant	chr11:67218000	Myhas
7cae2c6d-859e-48db-a8a8-3e40a0244b5f	Dominant	chr11:67224000	Myh1
3037845e-17bc-4e0b-928b-4bc3c65a05ad	Dominant	chr11:69580000	Trp53
4fbd72a6-6dc3-4c80-91ed-309062c457f7	Dominant	chr11:69605000
2f8529bb-d154-47db-9ee7-46ed4430a03b	Dominant	chr11:72368000
e77bc242-7c8a-440a-8d5c-846ffb01218c	Dominant	chr11:72389000	Smtnl2
efad2f04-6b44-4696-b78d-c43a34d32d4b	Dominant	chr11:72410000
de6d1599-0ad3-4195-9e0e-8f2af92bd867	Dominant	chr11:75594000	4931413K12Rik
248d0ff9-1982-4a9c-9075-4b1d64a44408	Dominant	chr11:75758000	Ywhae
c2f16923-0fed-412a-8907-43442adaae1f	Dominant	chr11:80300000	Rhbdl3
922c77e7-ffdf-471b-97c7-7153a5dfe746	Dominant	chr11:82910000
945362c8-a68e-49d1-9c46-245243d35684	Dominant	chr11:98383000	Tcap
c8c63f1f-fa43-49c1-ba63-d5e37d728b49	Dominant	chr12:110978000
d18bd20e-37e2-4972-a886-7b4dd01d4652	Dominant	chr12:111709000	Bag5
f6541007-49ce-48ea-b6c8-d615a8bd15a2	Dominant	chr12:112616000
2c381fab-c2dc-423c-a5e8-4192e1f13929	Dominant	chr12:15929000
a93c0938-bced-4350-8728-21df741eef19	Dominant	chr12:16844000	Gm36495
2170b20f-12df-4095-ac87-094ff71f6b4a	Dominant	chr12:17174000	Kcnf1
f9c247b6-92e8-4012-8b13-87084dc791f6	Dominant	chr12:24707000
d215e826-cfc1-422f-98a1-ab637e744308	Dominant	chr12:31926000	Cog5
57e211f4-194a-49e9-9d23-bd933d2d6938	Dominant	chr12:3500000	Asxl2
1f0426b4-b578-40a1-a62e-74d3172539d6	Dominant	chr12:40222000	Gm7008
948959e6-690e-4719-b03f-7275eec641f5	Dominant	chr12:4914000
b74ef83f-9f40-4db8-8832-b60362f10f18	Dominant	chr12:69197000	9330151L19Rik
6192f003-2099-430e-a1c8-b0cb044fae6b	Dominant	chr12:73039000
9c0dc2ea-d3f4-4546-996d-9ca62b51bc68	Dominant	chr12:73040000
5ffc1523-28b2-4075-a6ed-bb9f3cd8790f	Dominant	chr12:73404000
a1106425-a015-4f35-811d-202a37831bc3	Dominant	chr12:83734000	Psen1
274b4242-7a70-415b-8324-35848d30d774	Dominant	chr12:86421000
f9a9de5e-815c-41dd-8919-7d3edc0cfded	Dominant	chr12:8920000
d9cf8003-052f-4bfa-90ce-0a21dcebd482	Dominant	chr13:100697000
f2651bbc-9605-4b75-a7a2-a30c42967825	Dominant	chr13:109900000
36c7ab2c-0af8-4874-a83e-23034b192ad6	Dominant	chr13:112720000
416e7616-5c16-42f9-9ab4-b695023fc309	Dominant	chr13:21782000	H3c11
7f8dee7a-cb2f-4915-9e73-3600f54e561e	Dominant	chr13:23575000	H3c4
429467d4-96c5-4030-8b41-f80c4eae3131	Dominant	chr13:46736000
b2c0db7d-198a-4bd7-8396-007f71b2e8f1	Dominant	chr13:48625000
49c03102-ac67-47e3-bb57-057e6e31d483	Dominant	chr13:50261000	Gm24017
0de0d733-81c8-45a3-9fd3-145fe7a92d16	Dominant	chr13:52967000	Nfil3
9e3f1423-166e-4695-8ec2-2e1c94bedcc2	Dominant	chr13:59876000
f340f8bc-a88b-4575-b4b2-505d7fe0b73c	Dominant	chr13:67453000	Zfp874b
026b4119-3c55-4d88-b7e4-9524ebecaf81	Dominant	chr13:74359000	Lrrc14b
16ac1993-225a-45c0-ad60-6a22af4b5d46	Dominant	chr13:75943000
3b75a4df-3464-495d-9a8f-be4877436237	Dominant	chr13:93143000
7ca97ea4-22ee-40fb-b944-38942179cfd8	Dominant	chr14:16445000
cf03e07d-116d-4792-8336-7e7106a1d97a	Dominant	chr14:20648000	Myoz1
3e667015-d4d5-464d-a8a4-1247139ad27c	Dominant	chr14:34661000	Gm49024
02d3abd8-2d14-4814-b2eb-395f1ede5a9c	Dominant	chr14:66359000	Stmn4
c9cafee5-dfe1-496c-90b8-e6d805ab522c	Dominant	chr14:69256000	Gm27222
7029779a-df29-435e-874d-2404d4881314	Dominant	chr14:76413000
396af085-994d-4969-8f23-f57e808b0be5	Dominant	chr14:99866000	Klf12
8f4c6625-be44-4d3b-8c62-cccea37dae0a	Dominant	chr15:101173000
ad1dae9d-b7de-4e22-956b-8a8dc8c3719f	Dominant	chr15:102955000	Hoxc11
c3fcabbe-3db1-490d-bbc9-3b4c157f9f0d	Dominant	chr15:102975000
83f5fde9-b6d2-4084-a7ec-2361e79e050c	Dominant	chr15:102980000
44c09e85-2446-4cd6-b8db-40231c834e65	Dominant	chr15:34243000
171b8c00-712a-46e9-a7a2-1aa6de9b375b	Dominant	chr15:41864000	Abra
30554fe6-d95b-4457-8831-238d9ab49397	Dominant	chr15:57695000	Zhx2
dccec177-cbbb-4baf-8f4a-924ce526ee2c	Dominant	chr15:58312000
9b54338b-1654-4577-943d-1ccb12025da4	Dominant	chr15:58898000	Rnf139
ddc4d404-049d-4566-99e7-dd04cc998cc9	Dominant	chr15:6740000
38b4cb2c-f2b5-428e-bdab-a9e183fb9559	Dominant	chr15:76179000	Plec
33e8dc7f-7bce-4669-8ceb-122087b2b358	Dominant	chr15:76721000	C030006K11Rik
cd055e50-5e0a-4970-8d5d-ad565d32f9cd	Dominant	chr15:77018000
afa93ada-1de8-44c7-ac7e-6ec3a8c2a170	Dominant	chr15:7873000	Wdr70
259b7a14-0718-454f-bbbb-f4b1bd2d101c	Dominant	chr15:83961000	Efcab6
2e70dbe1-a35f-4e9e-b15e-83712708d977	Dominant	chr15:85669000
67668ce4-97fa-43b7-b082-eec785af14e8	Dominant	chr15:95824000	Gm17546
0707e7ac-3296-4532-8f9f-72467921daba	Dominant	chr15:99249000	1700120C14Rik
e0471c9f-49ed-4a4b-8f47-f81af674f1c9	Dominant	chr15:99723000	Gpd1
5e8ebfeb-dd22-4596-a360-12b44f445485	Dominant	chr16:10530000	Dexi
f60c798b-48af-4744-8981-3b0adc933c47	Dominant	chr16:16982000
ec455f85-4715-47ef-8713-70276f5bdb69	Dominant	chr16:17222000
1aeac48d-8825-48d7-a8bd-7bbcc913ac69	Dominant	chr16:24097000
503552ba-73cf-46a1-b460-00541a5a5150	Dominant	chr16:26105000	P3h2
3fe6e857-0f1c-4f72-9b73-abba1a67fd45	Dominant	chr16:29979000
b834d2b0-31a1-4caa-b7bc-d8685c0d8768	Dominant	chr16:37440000
fc422cd8-e729-475d-9f58-676d5f5a4488	Dominant	chr16:86044000
3b2363fc-7f3a-4c84-8772-c135bb796fef	Dominant	chr16:86045000
8e087371-e127-4ed6-a042-3fa2ec712213	Dominant	chr16:94569000
1107ae52-bb92-458d-8152-e27c41e63a9d	Dominant	chr17:12867000	Mrgprh
5f5bc905-aa4b-43da-a819-df3c0f993d24	Dominant	chr17:14981000
fe59af58-0878-4e56-8d6a-87b583843f48	Dominant	chr17:15012000
987797af-970c-4a54-bb0f-b9b5c36530b8	Dominant	chr17:15429000	Gm49668
c8214fa6-7f20-4217-bc49-2e6adbc2cb18	Dominant	chr17:23828000
dab687b2-fbac-4c84-94d7-de0ecbb4cc31	Dominant	chr17:24693000	Gfer
da5b8e60-825a-4f50-8690-1564842fb407	Dominant	chr17:26506000
426b8e8b-7150-4df5-a312-d31165737a7a	Dominant	chr17:26507000
7ef19147-d475-4068-8161-a21dd71fa9f8	Dominant	chr17:35239000
bf4b59ad-4dc5-435e-9892-1adff2f80af6	Dominant	chr17:47502000
9976c5e4-eca7-49ec-84ea-e525b8cc2b86	Dominant	chr17:4994000	Arid1b
cf77abe6-bc35-48d3-a493-67aa80baced5	Dominant	chr17:65317000
a5936989-1fd4-4cd9-81f6-1cce78b15773	Dominant	chr17:67629000
8db0f03e-d2b8-4cd1-a3ca-690cec2f5418	Dominant	chr17:75455000
753977d0-4ef6-4e32-9410-31fc745d8534	Dominant	chr17:79333000	Cdc42ep3
46641140-2724-43f6-8e97-62b2662ab25a	Dominant	chr17:81647000	Slc8a1
8281395e-2645-40a7-808f-fe34d9ae0fb4	Dominant	chr17:81699000
bd8e2201-13c5-4691-95ce-c27b7ca0b6a6	Dominant	chr17:81701000
284fb3a5-bb95-4a6e-b522-025b419a8119	Dominant	chr17:83150000
6799e1e1-2031-4502-bc10-300a9e8d90e4	Dominant	chr17:83288000	Rpl21-ps7
b2cc4d3a-6f68-474c-b08e-fe0c0ac0a7bd	Dominant	chr17:87176000
73d9a0cc-ae8b-4dd1-b454-6f809a2a84d6	Dominant	chr18:22674000
db285991-4da4-4c02-b821-35dec7494d1a	Dominant	chr18:23625000	Gm47898
f2d38974-4caf-480f-bcc8-f378cfb6f32c	Dominant	chr18:23787000
8981d7bd-10c6-4a4f-ab4b-27a5d07fcdc3	Dominant	chr18:32097000	Iws1
97c61259-899e-4460-bb74-c1b49e9f6b44	Dominant	chr18:33464000	Gm10549
83116bef-b19b-4d6f-9ed7-a0d5cd7d9d59	Dominant	chr18:34330000
cf21e0c0-ad09-4ce5-9015-1815106a9191	Dominant	chr18:35655000
4e476772-0f57-484b-a949-e34721b475f2	Dominant	chr18:39234000
bfd862fc-6c8b-4772-bc71-414890535dee	Dominant	chr18:57470000	Ctxn3
209f9df0-4d97-4bd4-92b5-7e1a072d166a	Dominant	chr18:60305000
b27d12f6-da44-4d88-8d96-7fdb8e6171a8	Dominant	chr18:60308000
0dfd72ea-7cd3-4f20-86a9-9a7ebea0c5b3	Dominant	chr18:60600000	Synpo
03c5e18e-dfe8-4518-aeaf-a8572d18c664	Dominant	chr18:60774000
e86afee3-3958-4e4d-9b92-d958abd1aa33	Dominant	chr18:61592000
a67f9e19-7597-4ffe-981a-7d56c6900f71	Dominant	chr18:62180000	Gm9949
6e8800ab-9440-49e3-82ca-954e9825bb99	Dominant	chr18:65368000	Gm41757
5ce071f9-b2fa-492d-bfbc-1838a9069d2b	Dominant	chr18:65751000
a9b05bdc-0744-41ec-b2e0-d0b0aa5a0b91	Dominant	chr18:65763000
4b7bf59f-8937-4db4-81b7-bec95cbabdae	Dominant	chr18:68343000
7395f8fe-47b0-48e7-8417-3bcbdc4d3b7f	Dominant	chr18:68344000
2ac2ec5e-0a4a-4e6a-98c3-7e5ad6ddf689	Dominant	chr18:77658000
b7a82c52-121f-4073-bec9-0880ba4da8f5	Dominant	chr18:80500000
454602cd-41ef-42fe-b23f-2ac3e88745da	Dominant	chr18:80549000
f683ddb1-8450-4e6a-a294-285f1c110274	Dominant	chr19:10277000
dab4b524-41dc-4ce6-a562-af707923e57b	Dominant	chr19:10857000	Tmem132a
bef2ca83-0f60-4ceb-8b22-29d4ec24e1d6	Dominant	chr19:18704000	Carnmt1
c8e02842-6073-453b-a37d-bb1420d76466	Dominant	chr19:23134000	2410080I02Rik
2b69c320-be60-4760-a3b5-0b14486c11cb	Dominant	chr19:27147000
dfbdbd77-c7ec-4de4-a7bd-6b8e55cc476b	Dominant	chr19:30564000	Prkg1
2373384d-81d8-409b-8f11-c6a838ba178d	Dominant	chr19:41829000	Frat1
fb4e1821-6e67-40f5-a52d-f63a47e0cbb4	Dominant	chr19:43528000	Gm50194
39365750-f4b1-49b2-b378-0acd494b82c7	Dominant	chr19:43675000	BC037704
8ed5b188-b578-4363-8baf-b68ab3d7ba45	Dominant	chr19:44000000
eccfc507-f7c2-457c-8753-8f8b7da9595f	Dominant	chr19:45236000
ca683990-2b0b-44e6-9bfd-5dfbf6fe0097	Dominant	chr19:46135000	Pitx3
178554d3-b434-49ee-a4c9-e879f250c417	Dominant	chr19:5406000
8ab96a0a-fb33-4fbe-9cea-9b54e9041ec7	Dominant	chr19:5456000
9e743cbf-2e69-4ace-aef0-b4a1549f0542	Dominant	chr19:6385000
2e91dbb4-b491-40d8-a493-0d38441dfccd	Dominant	chr19:6922000
7815b7c8-1a77-4910-977a-934221c0c32c	Dominant	chr1:161969000	Gm38304
6497e4e5-5573-4b14-a2ab-88ad713f369d	Dominant	chr1:163699000	Mettl11b
e87e7d46-1b72-488d-836b-98957b06beb0	Dominant	chr1:164858000
517061c4-2661-47fc-9f9d-8bf6a20fa11b	Dominant	chr1:184731000	Gm34342
975f99df-aa51-49ed-939d-c2ddb1b5be89	Dominant	chr1:184787000	Marc1
501364ca-e1f9-4d89-8d43-de19c139f86a	Dominant	chr1:186703000	Gm29491
a471141f-1dee-43ef-a52f-97769411ce91	Dominant	chr1:23105000
87befd3c-e607-4c4b-a40c-562e13a5a338	Dominant	chr1:23257000
239fa14f-f38a-431e-9bdb-e295ca257e28	Dominant	chr1:33719000	Rab23
051acab8-f83b-4119-a470-9906cd4b9804	Dominant	chr1:36092000
9aee1a6a-72cc-46c5-aedb-f807e5b2f06d	Dominant	chr1:36528000	Ankrd23
92fc5c3a-a418-4787-940b-b1235c145b72	Dominant	chr1:44198000	Gm15833
b055ec4f-dac9-44e2-a2f2-4b8e34fb9f94	Dominant	chr1:45826000
625e9496-b0cd-40c4-ba83-ed5f239a55c0	Dominant	chr1:59482000	Fzd7
ba734300-169e-46f8-9fec-3f79c1c1c35b	Dominant	chr1:59515000
6783a869-63c7-443a-9f8c-cd93367573e8	Dominant	chr1:72427000	March4
8e62b3f1-db8e-47bf-8622-c7a4afbf4415	Dominant	chr1:75367000	Des
359e2d97-734e-4044-a448-cec7aeee4b23	Dominant	chr1:91115000	Lrrfip1
c496dec1-dce0-4515-b0dd-0fd8783984be	Dominant	chr1:91373000	Erfe
10c8cf6c-83e4-45b5-b67d-f39a1baf2fe9	Dominant	chr1:92348000
a02dc183-c30b-4f71-824a-5136c4a83a6f	Dominant	chr2:120217000	Pla2g4e
b88647d2-fbfb-45c2-a777-340d5decffa2	Dominant	chr2:120355000	Tmem87a
7aca394a-6f42-4aa5-8d39-d115b3c857b8	Dominant	chr2:164793000
6a3faa3f-fbc1-42e8-9388-1a07e025d3a9	Dominant	chr2:167690000	A530013C23Rik
1b367cb5-3bad-47ed-87a2-397a1ec6b92b	Dominant	chr2:167849000
935759a2-d286-43d6-be08-4fc3cc40876a	Dominant	chr2:179779000
d264499d-156f-454e-8c84-89f2be31e92c	Dominant	chr2:180148000
e14fbade-e015-4562-9710-08a58e318faa	Dominant	chr2:180385000
936d5696-08ff-4527-ac69-6705efb4346c	Dominant	chr2:180401000
e7a5ac43-d210-43fe-a07f-860324a78444	Dominant	chr2:181147000	Eef1a2
c034cef4-7c4d-4345-9a34-045c4315184a	Dominant	chr2:181579000	Uckl1os
3b3c6e0f-ee60-49e7-8afc-27b7b65964a3	Dominant	chr2:31773000
6eaa9e80-4d31-4136-8252-ddd3d95c8448	Dominant	chr2:32568000	Fam102a
b6a18ccb-3139-412f-a385-aa9c5843e2e2	Dominant	chr2:32634000	Ak1
204fa996-eba3-4d40-9cd3-93c301732066	Dominant	chr2:52365000	Neb
3e6bf0df-f656-471b-a723-40e8608e0d3f	Dominant	chr2:69683000	Klhl41
b35d3524-f7c2-4cd9-af0d-7dfb09bf1a35	Dominant	chr2:69688000
6812079a-1a29-4364-b650-3b464a922760	Dominant	chr2:74514000
2f4bbcc0-91d6-46af-9aa7-5668ed4eadfd	Dominant	chr2:90917000	Gm17661
eb95b597-a7ce-499f-a8c8-0ad463ef9349	Dominant	chr2:92058000
4838c55d-3a8a-4d0f-adde-2df07b5ab5c6	Dominant	chr3:104767000	Tafa3
db6462a2-ecca-4876-9bfa-d9af9edf8a50	Dominant	chr3:107458000	Kcnc4
e6c0823f-312b-48a0-aadd-8db6c050e546	Dominant	chr3:108226000	Gm40123
3f0b3ccd-8aab-43e7-a6d5-2188c502aa4b	Dominant	chr3:108549000	Scarna2
9118cff3-3757-4d3a-9163-c6dc35bed801	Dominant	chr3:119782000
4603b1c5-236b-442d-90a3-704984b61ccc	Dominant	chr3:137560000
3a661e56-468a-4ccf-91c2-f379fedf3179	Dominant	chr3:137625000	Ddit4l
f88d669e-c9e5-42e9-ba87-d02d2f08b745	Dominant	chr3:152265000
6ea5af90-725e-404a-bc00-28d0a611efb1	Dominant	chr3:55778000	Nbea
3b122e30-033c-4855-bf4f-54532d58ae78	Dominant	chr3:57847000
fb766e74-53f0-4234-b454-047461e9ce92	Dominant	chr3:60293000
be7c9d3c-cae6-4a27-a631-d78cfe12dbc7	Dominant	chr3:60329000
4075832a-f33d-4c31-a62b-e28c3dc9b148	Dominant	chr3:60369000
444d9af7-aeec-43a7-844f-4dd09f3edbf2	Dominant	chr3:78965000	Gm9762
eefd0222-fd95-4bcd-9ab9-e1fc6f72de59	Dominant	chr3:88138000
63616ab8-2cc5-4ed2-83b4-4ae8bf095917	Dominant	chr3:88835000	Gon4l
3629ff97-09a3-4e97-b689-6982b06c2a37	Dominant	chr4:107054000	Mrpl37
6575409f-36e5-46f8-aba0-059f3a7cc39e	Dominant	chr4:11486000	Virma
ea5df872-58ed-41a7-8557-14387a848e79	Dominant	chr4:129218000	Yars
7c228e31-23b4-4de8-a8a4-4705a16518cb	Dominant	chr4:129310000
fccff06a-0539-40b4-9585-fcc03524d1ed	Dominant	chr4:129819000
53cb70ad-2928-422e-9d86-deeccb8b2a26	Dominant	chr4:132536000
b1ec93a5-aa94-459f-8bbc-6685ca82facb	Dominant	chr4:134920000
a48d4d7d-f923-4915-83e9-2da3e7d93c55	Dominant	chr4:142165000
48bd9121-5d25-4571-aea7-df7b360ebb88	Dominant	chr4:145212000	Tnfrsf1b
2e69c4d2-c8fd-4150-afd6-68e0706b2c12	Dominant	chr4:147782000	Zfp984
bee98bf7-0a55-470d-ba37-b2fe0f930b64	Dominant	chr4:149306000
62e834d1-2c95-49e8-8c68-7f849697206c	Dominant	chr4:149998000
7a2e9e08-3d65-40a3-bef0-c2586346f7d5	Dominant	chr4:150897000	Park7
0c1ffc95-731e-468d-be0a-19f1a4ed878a	Dominant	chr4:153604000
14da69a0-247f-468c-9f14-9ded0a39b61c	Dominant	chr4:41712000
e5ee6827-3423-43d7-9576-95ed840fe261	Dominant	chr4:42670000
3c00b18e-fe3e-4296-a2f1-1235f7198190	Dominant	chr4:43017000	Pigo
bd0c02fc-2420-4132-96fd-643f433bba2c	Dominant	chr4:43442000	Tesk1
f36568c9-7b05-4926-aad8-a1201ee30bf5	Dominant	chr4:45284000
9702d40f-766f-456f-a74f-33f077323e76	Dominant	chr4:48539000
d5fb34fc-1006-44a2-9e11-db1fffa203e0	Dominant	chr4:56895000	Gm25053
d5ea35d8-5948-4ec9-97f0-0cc37b943ef8	Dominant	chr4:73941000	2310002L09Rik
b1879814-2099-441a-963d-5683fd3d46ce	Dominant	chr4:82539000	Gm11266
105f956d-a34a-4af3-a0a2-806d486868ef	Dominant	chr4:95152000	Junos
cc1d3e6b-dac7-4f68-8ab0-3111be76150a	Dominant	chr4:9613000
1a4e76b6-188c-4092-b456-a8dbb6f4d78f	Dominant	chr4:99176000
2f7dadf0-8708-4e81-a798-c4ac6ebea47f	Dominant	chr5:107084000
bb6999fb-4815-4c40-b386-d8a4ff1a2d4f	Dominant	chr5:111415000
3cabaa4e-5418-4804-8312-ab0fbf16ea55	Dominant	chr5:111416000
a008c047-dc45-4611-becc-289885553e54	Dominant	chr5:117955000	Nos1
d1b0468e-0a16-4954-a792-5d64480b2c2a	Dominant	chr5:123683000	Gm43797
164a0a8a-b00d-4410-be21-0665eb2cb36b	Dominant	chr5:127617000	Gm43474
45f80a1d-bc6a-42f6-b7cb-919e69804428	Dominant	chr5:129862000	Phkg1
21cf2972-a165-47ff-a684-f8d30ac79f2a	Dominant	chr5:130196000
d137a2c7-8733-4115-b6c1-5cecd04985ef	Dominant	chr5:134462000
b784a95f-18cd-4bda-8fcd-005801024792	Dominant	chr5:135643000	Rhbdd2
8f768d88-5476-42b4-a23b-b3928d7d3b8c	Dominant	chr5:135908000	Ywhag
e99b83e9-b4c4-4147-9371-641e3e8bb382	Dominant	chr5:149236000	Gm29264
61405c74-0959-4f29-8275-2415f1a186a4	Dominant	chr5:149237000	2310047D07Rik
8ae27c22-9c24-437c-b6c0-b622e34da762	Dominant	chr5:32991000	Depdc5
1c9f7c39-68d8-4380-8ece-0f39c50eaf7f	Dominant	chr5:34751000
cc4c1264-6aa7-4987-a86f-75a9c0849336	Dominant	chr5:36473000	Tada2b
d6f968ba-a948-4ddf-b041-51dbb2e67b35	Dominant	chr5:64038000
eec0ef34-9aba-44b0-b651-ed0090f16b91	Dominant	chr5:64157000
6a8758f8-07c1-46c7-b876-7e1218be6fff	Dominant	chr6:108918000
7f0c5eb4-247b-4fcf-9f1b-30b96d0f58ae	Dominant	chr6:121412000
e77e7665-0af8-4bb1-a6ba-b8ca5b92e20f	Dominant	chr6:127024000	Fgf6
f9516064-f86c-4c96-8cff-6f8c99b6d811	Dominant	chr6:129117000
71a52ea4-2743-4e9b-8bac-16e8f2e9cb6f	Dominant	chr6:138069000	Slc15a5
667b567d-b2db-4d45-8bfe-22a46432f68f	Dominant	chr6:14608000
f2034b2a-8dde-4a27-bb7b-52d6bc0fedf2	Dominant	chr6:17709000
6227f4c7-3319-42a3-9ad2-34f3c7d61b01	Dominant	chr6:37714000
b3136fa5-8774-43b5-b4b2-6c7370d84ae4	Dominant	chr6:38508000	Ubn2
5300f6ee-10d7-413e-a9c3-0561e2cfcd40	Dominant	chr6:52260000	Hoxa13
f52554f1-a9a9-4aee-861e-b9876f596c68	Dominant	chr6:5489000
3f28b6c6-e8ab-48fa-8faa-f364019dddcf	Dominant	chr6:56899000
a843f6d6-dd93-4995-be81-44b64bf03f51	Dominant	chr6:71262000	Smyd1
ddb8205d-b64c-4779-8659-229fec9bd053	Dominant	chr6:8630000	Ica1
43d958c4-5804-4098-8c1c-791749c8534b	Dominant	chr6:90595000	Gm15756
a9ec0e6a-ae9e-4915-96b1-bcff84f5b284	Dominant	chr6:91761000	Grip2
86a553e6-a3e9-4f77-aea7-e95b6c16305f	Dominant	chr7:100463000	Gm10603
12df4730-0248-4aaa-a46f-7b8714280e2c	Dominant	chr7:101838000	Gm10602
47b3cb34-e2c5-4ed5-aeef-3ea2e080350c	Dominant	chr7:102182000
fe4808a8-42fa-4ac8-9a0f-7c092969017e	Dominant	chr7:126463000
8dd25550-e283-4dfb-84e5-398f850a7dbb	Dominant	chr7:126807000
55c99574-d60a-4ef7-949d-e8fc784d83e5	Dominant	chr7:127027000
2fe2785e-b686-45d8-8e92-f37fbc7f38e8	Dominant	chr7:127211000	Mylpf
2f6c96a8-8fc6-4936-9798-6162bf769a33	Dominant	chr7:127345000
9cf20fb1-e381-44d5-a9f2-26827654f344	Dominant	chr7:127346000
7bb046d1-7ed7-48d1-a7f4-92c43e262bfc	Dominant	chr7:12897000	Zscan22
4289c7c2-cad1-442a-8328-d95bb0be86d3	Dominant	chr7:142491000	Prr33
ed4ed69b-b7a3-404e-bc50-c9081b14ea04	Dominant	chr7:142493000	Lsp1
05d9023d-ae74-44d3-b14a-2ccb18e8de96	Dominant	chr7:142544000	Nctc1
326a8a0d-0827-4e92-a919-6cb4dc5c7da0	Dominant	chr7:142545000	Nctc1
c3ed7e04-b43f-4552-bc0b-7bfb91fdf18b	Dominant	chr7:142555000	Nctc1
9fdb5aca-0bb3-46f4-82b0-42afde14dc2f	Dominant	chr7:142556000	Nctc1
6915da57-aca8-420a-a52e-b954af0b9b1c	Dominant	chr7:16921000
490d4c94-661e-4009-b4a1-1b40bb28a1a6	Dominant	chr7:19411000	Ckm
4ecad41c-d520-4645-9cf6-660c59e39942	Dominant	chr7:19417000
43df2a90-3db9-4592-8b64-a453d1e2f13c	Dominant	chr7:24254000	Zfp108
9192202d-7b07-4749-b85e-373410d43d16	Dominant	chr7:29172000	Ggn
04dce0aa-5531-4344-930c-8b6bc4d91c3b	Dominant	chr7:30729000	Tmem147os
4968fd41-a844-4ba5-a16d-48f95789a4b7	Dominant	chr7:3421000	3300002P13Rik
eaa8b228-cdd7-4f0b-9faa-6ea6b31a7ded	Dominant	chr7:34629000
9976a777-194f-420f-a4ae-82fab228d6da	Dominant	chr7:38220000	Plekhf1
e513ca4e-7267-46c6-ba9a-73851faa4cba	Dominant	chr7:44486000
cb5d4e4c-30e4-4b9e-9da7-25444d46956a	Dominant	chr7:44869000
b1ab294d-b56c-499e-a19c-1ea0ef8f42bc	Dominant	chr7:45917000	Tmem143
ed03d58b-e7d1-4f66-9fd9-1033005d3d1a	Dominant	chr7:46374000
28e07434-8943-46b7-b2cc-41c92157d125	Dominant	chr7:46816000
a1dea7b7-7d95-4e3e-b971-3b3bd4cd9e84	Dominant	chr7:99625000	Gm10605
4529e042-5193-4a86-a573-be9cd7e9b336	Dominant	chr7:99633000
55987bda-89c0-4c13-b01f-3df765a3bbb1	Dominant	chr8:10444000
69b0a958-da8b-4108-9328-e403f53cd609	Dominant	chr8:11312000	Col4a2
7dfee078-5aa2-416d-be31-24a7a0718b27	Dominant	chr8:121569000
d2220ffd-6ddb-449f-a459-a8d85daa9d7f	Dominant	chr8:123895000	Gm29773
6c11f4b6-01ce-4540-a99b-e6dd8dd091d0	Dominant	chr8:123896000	Gm29773
79302b4c-2a99-4540-b7f7-15ab434395c3	Dominant	chr8:15147000
dc67d4d1-46b8-4ca9-b985-d2af77dcec69	Dominant	chr8:20121000
f7dc2107-8d1d-4a2c-b4a1-1535dfe438d5	Dominant	chr8:22476000	Smim19
343a45fe-1ba6-4d83-a1ce-a6098735c6f8	Dominant	chr8:25583000	Letm2
034890b1-a7e2-4ec1-a12e-454c3588c115	Dominant	chr8:33599000
d26c6f4e-498f-476b-a5ac-d9a187533cf0	Dominant	chr8:40852000	Gm5345
6c037d19-4623-48c9-b1fa-a67a2007cc55	Dominant	chr8:70695000
80d2474f-ee8f-4990-a9fd-0d34f592018e	Dominant	chr8:72219000
cb39f3f4-b597-4de2-b1f0-a3951e7c4af2	Dominant	chr8:82796000	Gm31545
9e2b9dfa-bf90-42fb-9368-c33b2fa3c376	Dominant	chr8:82841000
db95c2f8-8c51-4154-bdcb-c2894ce27a33	Dominant	chr8:83741000
5b8d352a-d173-43a0-bdbb-ca77c9f3417d	Dominant	chr8:84063000	Gm10643
dfc8ae11-1f19-406e-900d-22e0697c9377	Dominant	chr8:84913000	Dnase2a
56e68199-cf2d-4db5-8b48-5e4388aa7622	Dominant	chr8:88137000	Gm9988
853eff83-4de8-4c91-8d7e-dcaf23610afe	Dominant	chr8:91624000	Gm3235
cf5551a9-4cc5-401e-8707-f34d3ee6d6b0	Dominant	chr8:94015000	Nudt21
15d9e80a-a6f4-4e9f-9b5f-ea497c1eef14	Dominant	chr8:94376000
55f1d98f-62bb-4c6c-b78d-40cdab8fa678	Dominant	chr9:103365000	Cdv3
3869e43f-f3ac-41ad-990f-83a3e460a7d8	Dominant	chr9:111055000	Ccrl2
667b8a4c-9092-4223-b9e1-334977caf1b5	Dominant	chr9:116175000
b4291880-f112-4e66-b5ee-d2edfbdf0271	Dominant	chr9:119434000
40bc1cb2-31d6-4f7c-812f-ba2c09a05be9	Dominant	chr9:44888000	Atp5l
7cacde72-c68a-4b9c-b1ff-8f7afe61ae23	Dominant	chr9:48670000
da8a3a02-bb7d-440f-bea1-8da0050e6467	Dominant	chr9:50488000	Plet1os
57f6f03e-ba7e-4625-9930-4b9ecf0156b4	Dominant	chr9:50751000	Hspb2
9877e4a8-a8cb-4bc2-ab3b-ec0d477a2dfd	Dominant	chr9:53026000
1ab63d07-8410-4b52-b1bc-d1f0875f09fc	Dominant	chr9:59388000	Arih1
0738a0f5-b8d6-44f8-a14f-d6553735dadd	Dominant	chr9:60829000	Gm9869
5654ce3c-1afc-4098-a149-33b0a0a38869	Dominant	chr9:62660000
f1d65a1d-ee0e-4cdf-bb9d-a19e2f321743	Dominant	chr9:63780000
9afc4fc7-ccd2-46ea-81be-935a0a294f28	Dominant	chr9:66260000
0ccde9f8-bdf0-4c2a-88a1-7c27671137ab	Dominant	chr9:67133000	Gm19299
4e6b804f-c68b-4db6-8b97-ea36cbe84921	Dominant	chr9:68761000
6f1a3050-37f8-40be-bb58-d4f897af5551	Dominant	chr9:68769000
50abb07c-efb4-4593-9a07-5b30a7ec1bf4	Dominant	chr9:79977000
c505118b-8da0-4f21-9ead-dea70c4cfa0c	Dominant	chr9:83020000
ae1e534a-b976-4233-85ff-c25eb63a7894	Dominant	chr9:97073000	Slc25a36
2cfdf259-3f26-467d-994b-d0edcf8ecc90	Dominant	chr9:97150000
331fe5e3-4112-4f08-9c5c-aaf8b210bb95	Dominant	chrX:150920000	Gm8424
7f5ed0b4-fd69-4ad9-b096-db1a48192db0	Dominant	chrX:168674000
a3bb38aa-9839-4008-ae69-e89186d689e5	Dominant	chrX:73670000
a263c177-20dc-44b0-8b32-ddb430fbf247	Dominant	chrX:97141000
8e3def8b-77c9-4680-9f39-e443d9694043	Non Dominant	ENSMUSG00000033793.12	Atp6v1h
26ede20c-4e2d-4295-8725-f80ede7bdbaf	Non Dominant	ENSMUSG00000025925.14	Terf1
5e32cece-d47b-4a85-9414-689532996b9a	Non Dominant	ENSMUSG00000026131.20	Dst
509e1b56-09cf-45ee-bfb4-65024a87583e	Non Dominant	ENSMUSG00000079588.3	Tmem182
6fd389f0-abea-4161-a79d-5008b9e072aa	Non Dominant	ENSMUSG00000026043.18	Gm47302
f2d91680-9d56-4fd0-8b66-088ffbc9fcc8	Non Dominant	ENSMUSG00000073676.4	Hspe1
36946139-c01c-4df1-9190-cac22034aaeb	Non Dominant	ENSMUSG00000026032.8	Ndufb3
ENSMUST00000149874.7	Non Dominant	ENSMUSG00000026031.15	Cflar
d3ab44b6-c50e-4f80-a1d8-f6fa8dc40b8b	Non Dominant	ENSMUSG00000026027.13	Stradb
9a62f152-daf0-4a04-a987-a6a5e38be5dd	Non Dominant	ENSMUSG00000026173.15	Plcd4
65119747-44f5-469d-84f2-331aa135b8a0	Non Dominant	ENSMUSG00000026173.15	Plcd4
a0a6b603-9e7b-441a-90f0-057de73ad6ac	Non Dominant	ENSMUSG00000026170.6	Cyp27a1
afc7b598-0f3c-49b8-8b52-4a28a08292f6	Non Dominant	ENSMUSG00000026170.6	Cyp27a1
12e99a83-dd16-45d3-9649-0d2383de6a20	Non Dominant	ENSMUSG00000026203.16	Dnajb2
68c639be-10cf-47c3-96df-2617a0c2f7f0	Non Dominant	ENSMUSG00000026208.9	Des
c1659a24-c1f8-4fd3-b59c-38ea7a4c5d11	Non Dominant	ENSMUSG00000026208.9	Des
4921094c-d209-4d90-9c44-02c97b18fb48	Non Dominant	ENSMUSG00000026208.9	Des
448df25c-f045-4d85-a9c9-5f3fef530172	Non Dominant	ENSMUSG00000026208.9	Des
f5214118-0875-482b-b1c7-535959c275fc	Non Dominant	ENSMUSG00000026207.16	Speg
c141c39b-c84e-45b4-b068-81258198919c	Non Dominant	ENSMUSG00000026207.16	Speg
a8196dd8-0b10-4322-9e2b-108e059b7bff	Non Dominant	ENSMUSG00000026207.16	Speg
67ba6a0b-738d-418e-844f-8b7884ea6074	Non Dominant	ENSMUSG00000026248.9	Mrpl44
748967b5-d70a-4f60-980a-0223902a28f7	Non Dominant	ENSMUSG00000026150.14	Mff
ENSMUST00000162003.7	Non Dominant	ENSMUSG00000026150.14	Mff
6a3c0ef5-0e5d-4d22-a7a5-1f6967273bf7	Non Dominant	ENSMUSG00000026150.14	Mff
150349c6-43f1-4b9e-b29c-83aa18a34bf3	Non Dominant	ENSMUSG00000026150.14	Mff
079d878d-eb56-4c91-88c2-e8bc61fab575	Non Dominant	ENSMUSG00000026150.14	Mff
563727c1-a146-424c-b799-24cc37dbad1f	Non Dominant	ENSMUSG00000026159.13	Agfg1
b5c229d0-415d-4b86-b3d1-f86aa730e042	Non Dominant	ENSMUSG00000048000.15	Gigyf2
f3350abc-2f75-4edf-8d9c-a26d6b145fca	Non Dominant	ENSMUSG00000026305.15	Lrrfip1
ec45b34a-cd3d-4af2-bf22-8ba151c9646b	Non Dominant	ENSMUSG00000026305.15	Lrrfip1
ENSMUST00000189617.2	Non Dominant	ENSMUSG00000026305.15	Lrrfip1
1ffaac5f-5e36-405e-a7d7-c242a4e72f1c	Non Dominant	ENSMUSG00000026305.15	Lrrfip1
4732254e-03bd-4a07-b7f4-b449b44fea12	Non Dominant	ENSMUSG00000034343.14	Ube2f
6703f039-257c-4c42-8eb7-8ce8c09769cb	Non Dominant	ENSMUSG00000026269.14	Rnpepl1
07886969-10c0-44c3-89bd-0317b26fd3ae	Non Dominant	ENSMUSG00000026269.14	Rnpepl1
85fce889-8231-4caf-9408-3b8a87662a03	Non Dominant	ENSMUSG00000026280.17	Atg4b
fa7f09d9-ca2f-4b84-ba11-25f88810db68	Non Dominant	ENSMUSG00000056211.13	R3hdm1
7a377362-639a-449a-9d16-cb86419f8720	Non Dominant	ENSMUSG00000056211.13	R3hdm1
73657232-fb5e-4450-bf78-b12bce6149a3	Non Dominant	ENSMUSG00000056211.13	R3hdm1
3942350d-72f5-4844-a18f-a0090dd4e77b	Non Dominant	ENSMUSG00000026353.9	Ubxn4
7529075f-cf24-43c9-adf7-1a6acd3896d9	Non Dominant	ENSMUSG00000026427.16	Eif2d
b7324b80-e828-4d7b-b155-c45ecf5e0964	Non Dominant	ENSMUSG00000026456.18	Cyb5r1
8bbc6f09-1930-4abc-baf1-61dded295b34	Non Dominant	ENSMUSG00000026457.14	Adipor1
418717b1-83e0-4fb0-b1c3-2c971e6532df	Non Dominant	ENSMUSG00000026457.14	Adipor1
ENSMUST00000116528.1	Non Dominant	ENSMUSG00000026455.14	Klhl12
9ddc9c90-9ad2-4bd8-ae26-dbacabea072e	Non Dominant	ENSMUSG00000026407.17	Cacna1s
0a093bec-4ff9-4e7d-aacd-dbf58019fddb	Non Dominant	ENSMUSG00000026407.17	Cacna1s
07dfa5d4-c0f8-4955-a8a2-27f60c6473ba	Non Dominant	ENSMUSG00000026407.17	Cacna1s
db419841-920c-4059-8918-290685e14592	Non Dominant	ENSMUSG00000026407.17	Cacna1s
693e8270-4183-4d7f-afaa-35a90cc6a9c0	Non Dominant	ENSMUSG00000018196.18	Glrx2
be5e559d-67dd-44fb-9565-005953261ca4	Non Dominant	ENSMUSG00000018189.12	Uchl5
a28b91a3-47f2-4f91-853e-e7b66dcea2e9	Non Dominant	ENSMUSG00000023150.14	Ivns1abp
864c0ecc-af8d-4f5b-b08d-1719b9be5eba	Non Dominant	ENSMUSG00000050565.16	Tor1aip2
ENSMUST00000163081.1	Non Dominant	ENSMUSG00000053332.13	Gas5
ENSMUST00000159119.7	Non Dominant	ENSMUSG00000053332.13	Gas5
70cd3bc1-d31c-446e-a3f9-6cc3255039e2	Non Dominant	ENSMUSG00000003464.13	Pex19
af7937a7-f1be-42bf-a2c3-80ccfed778dd	Non Dominant	ENSMUSG00000003464.13	Pex19
f37fd30b-b06b-43d3-9e05-67e50a35ae4b	Non Dominant	ENSMUSG00000026504.17	Sdccag8
cc2485c4-9ec6-49f2-bad8-78707bb029a1	Non Dominant	ENSMUSG00000063659.11	Zbtb18
ENSMUST00000195549.5	Non Dominant	ENSMUSG00000063659.11	Zbtb18
bc6756e5-8edf-471a-a4d6-9bce887a9a63	Non Dominant	ENSMUSG00000026502.13	Desi2
bb29efe1-cd4b-488c-a39e-77d5d2111b43	Non Dominant	ENSMUSG00000039384.8	Dusp10
bd5b143d-f3f6-4254-89d9-da984a816a71	Non Dominant	ENSMUSG00000026634.16	Angel2
54e322f0-5b48-4af8-a7f6-86cf3179d83b	Non Dominant	ENSMUSG00000025932.14	Eya1
4035eed4-a0c1-45af-8b41-167261af736e	Non Dominant	ENSMUSG00000025932.14	Eya1
8a345fcd-ac3d-4208-9b0b-c8d3f2bc7703	Non Dominant	ENSMUSG00000042686.5	Jph1
b471920f-284a-4641-85f8-698bd1132680	Non Dominant	ENSMUSG00000042686.5	Jph1
186702e7-b53e-4c33-8d7b-704fb28800cf	Non Dominant	ENSMUSG00000042686.5	Jph1
5242e408-422b-403f-8943-65c7f966ca95	Non Dominant	ENSMUSG00000048874.15	Phf3
c0ab99a3-9d42-4600-be2b-0e392b763031	Non Dominant	ENSMUSG00000067653.12	Ankrd23
b05d7bba-3c78-47ce-aff2-4070f072fa0d	Non Dominant	ENSMUSG00000067653.12	Ankrd23
ecd74afb-e333-43c9-bc3c-82800eef8246	Non Dominant	ENSMUSG00000067653.12	Ankrd23
8081808b-fa84-4543-a099-c88f67788fb6	Non Dominant	ENSMUSG00000067653.12	Ankrd23
407bdc01-4d95-440e-b436-8d08760d475e	Non Dominant	ENSMUSG00000067653.12	Ankrd23
9ee79dff-e99c-4275-b57e-187c4578fa61	Non Dominant	ENSMUSG00000047343.4	Mettl21c
98fe40c1-962b-4abb-8eaa-41718ff27c6c	Non Dominant	ENSMUSG00000047343.4	Mettl21c
4082d7e4-1b2b-425b-86cf-bef4e7907c5b	Non Dominant	ENSMUSG00000047343.4	Mettl21c
9020118a-35f1-466e-a3b6-dc4cdf4b9d96	Non Dominant	ENSMUSG00000047343.4	Mettl21c
684e7974-41f3-47d8-9ff6-3b203bedc642	Non Dominant	ENSMUSG00000026035.15	Ppil3
ed4674c2-1bb3-4fbc-a093-f46cfab54596	Non Dominant	ENSMUSG00000026024.14	Als2
59e0a282-c1a2-48d5-9419-6e42ecba19ce	Non Dominant	ENSMUSG00000026019.15	Wdr12
b80afc3a-78b5-4bfa-a7d9-92a293a9832e	Non Dominant	ENSMUSG00000025968.16	Ndufs1
05e4189b-4f3d-4b65-aec1-174038bcecab	Non Dominant	ENSMUSG00000025968.16	Ndufs1
6d9af2c6-a253-435a-8319-8de4828fa829	Non Dominant	ENSMUSG00000026004.15	Kansl1l
4cc8d614-f2e1-442c-98d4-c8e0b6d2327f	Non Dominant	ENSMUSG00000026004.15	Kansl1l
329405b4-98b6-424a-b217-f14db0dee38e	Non Dominant	ENSMUSG00000061816.15	Myl1
06ce58d0-c37b-4a8e-8bac-9c32e541ac50	Non Dominant	ENSMUSG00000061816.15	Myl1
3206d3e0-cc83-414e-8bb8-659ce8082905	Non Dominant	ENSMUSG00000061816.15	Myl1
5c39cc9a-ac97-4241-b7e3-97586ca2e6c6	Non Dominant	ENSMUSG00000061816.15	Myl1
80fcd291-1f89-4b1e-9f3b-b83a86d770b0	Non Dominant	ENSMUSG00000061816.15	Myl1
47b482f6-5657-42ca-94fa-14aed8e81928	Non Dominant	ENSMUSG00000061816.15	Myl1
52026b00-af2d-4e16-9cb8-19d0421b9bfd	Non Dominant	ENSMUSG00000061816.15	Myl1
6e4a6a6d-4d8d-442f-9792-0656e3140a9c	Non Dominant	ENSMUSG00000061816.15	Myl1
77c90eab-9f8d-4dbf-8c05-56274b63e49a	Non Dominant	ENSMUSG00000061816.15	Myl1
8adb5fe7-6823-414e-83a0-48d3ea759136	Non Dominant	ENSMUSG00000061816.15	Myl1
905dbecd-1c5c-4539-95dd-26228644b9d4	Non Dominant	ENSMUSG00000061816.15	Myl1
9643be22-d28c-4628-86fb-bcb93220b7bb	Non Dominant	ENSMUSG00000061816.15	Myl1
a1db037a-5b31-4594-84d8-e1ea7c61ba81	Non Dominant	ENSMUSG00000061816.15	Myl1
aa8308c2-50c7-4e21-9810-95a14a2edc2a	Non Dominant	ENSMUSG00000061816.15	Myl1
c176db50-0aeb-4383-9970-ad387c6b6c1b	Non Dominant	ENSMUSG00000061816.15	Myl1
c254c569-d737-416c-86a0-cde46bd48991	Non Dominant	ENSMUSG00000061816.15	Myl1
e61d4948-0a1f-4eb2-905c-0dcbe1e195fa	Non Dominant	ENSMUSG00000061816.15	Myl1
fce12da3-175e-40f9-a200-526c95c9cc5d	Non Dominant	ENSMUSG00000061816.15	Myl1
c82ac26f-c179-4ad1-ae5a-b29783e5391c	Non Dominant	ENSMUSG00000061816.15	Myl1
c1c46064-371a-4060-8449-2274fa7a6344	Non Dominant	ENSMUSG00000061816.15	Myl1
b32b6d71-950f-4597-b7db-6f6b5b73d7d2	Non Dominant	ENSMUSG00000061816.15	Myl1
a65d4ace-6d53-432a-8e73-f2edc74b4618	Non Dominant	ENSMUSG00000061816.15	Myl1
914e7022-2136-49aa-afb1-a47ecb85a8ba	Non Dominant	ENSMUSG00000061816.15	Myl1
8d311f9c-571a-49ab-8353-eb2669689878	Non Dominant	ENSMUSG00000061816.15	Myl1
82290d90-9b3e-4f50-bd6c-cd76627bb6aa	Non Dominant	ENSMUSG00000061816.15	Myl1
76500dbb-a16c-4f3c-9062-32b1c429ae10	Non Dominant	ENSMUSG00000061816.15	Myl1
5874bbf8-dd7a-4ada-a8af-86cc4bb12293	Non Dominant	ENSMUSG00000061816.15	Myl1
51115787-aafe-4236-8d6f-68596daebd56	Non Dominant	ENSMUSG00000061816.15	Myl1
424ed943-0307-4fd8-8fc1-af68ae0befaa	Non Dominant	ENSMUSG00000061816.15	Myl1
2f81d41e-625d-40df-91a2-d1126e6d591f	Non Dominant	ENSMUSG00000061816.15	Myl1
3535b8ab-7505-42ac-b515-8a4db22ac556	Non Dominant	ENSMUSG00000061816.15	Myl1
417f4685-870a-4558-9fe8-fa44ab6f4826	Non Dominant	ENSMUSG00000061816.15	Myl1
40358d58-0f5b-48a2-845a-8dc48832d712	Non Dominant	ENSMUSG00000061816.15	Myl1
1ffd56d4-8428-4522-b3dc-f65d3e76b609	Non Dominant	ENSMUSG00000061816.15	Myl1
1a317629-f12f-415a-bba2-d9dcbb23ec05	Non Dominant	ENSMUSG00000061816.15	Myl1
0806937a-090d-4a5e-a923-bf65cbaccdfa	Non Dominant	ENSMUSG00000061816.15	Myl1
1e614e06-2c1b-4cc0-ac39-ac00eb55d30a	Non Dominant	ENSMUSG00000061816.15	Myl1
ENSMUST00000186202.6	Non Dominant	ENSMUSG00000061816.15	Myl1
3e3e7c1d-3258-4ec0-9eb0-cf2e51c54091	Non Dominant	ENSMUSG00000061816.15	Myl1
7b7fab90-14cf-426a-9111-9513af696e2e	Non Dominant	ENSMUSG00000061816.15	Myl1
ceb9926f-7f78-4821-ac46-4a0f2ad2e8f7	Non Dominant	ENSMUSG00000061816.15	Myl1
37019bdb-f88c-4f07-a941-2896e7fa2f12	Non Dominant	ENSMUSG00000061816.15	Myl1
131b3a87-9411-403b-b645-bc339603b983	Non Dominant	ENSMUSG00000061816.15	Myl1
04d6bead-7c46-45fb-8e3b-de38f130df82	Non Dominant	ENSMUSG00000061816.15	Myl1
b32fd6d5-c68c-4fec-888b-02193782cafe	Non Dominant	ENSMUSG00000061816.15	Myl1
f4c40174-1766-4c66-aa19-d57aba6b8fca	Non Dominant	ENSMUSG00000061816.15	Myl1
f6660006-ce28-45bd-bef6-414b9c1a9dd3	Non Dominant	ENSMUSG00000061816.15	Myl1
f4beb813-cca7-44c1-b690-32ef8031a5a9	Non Dominant	ENSMUSG00000061816.15	Myl1
3c711364-ffc4-478c-8c00-068885513c99	Non Dominant	ENSMUSG00000061816.15	Myl1
61bace9c-bb45-411b-839a-5810f1784b53	Non Dominant	ENSMUSG00000061816.15	Myl1
80889492-a2f8-474a-892f-a6b15482443a	Non Dominant	ENSMUSG00000061816.15	Myl1
8099f0a5-8575-456d-bdc3-0714ae27be49	Non Dominant	ENSMUSG00000061816.15	Myl1
b761dc5b-1c05-4b5e-ae25-7fabb3df317b	Non Dominant	ENSMUSG00000061816.15	Myl1
daf89ca4-9e29-4a29-aac5-e2c01aebba70	Non Dominant	ENSMUSG00000061816.15	Myl1
e3f7e49d-b46b-4e56-b86b-5571f70a1e35	Non Dominant	ENSMUSG00000061816.15	Myl1
41f59203-a8a7-4b3b-a1b4-ca37286ace6e	Non Dominant	ENSMUSG00000061816.15	Myl1
290ae0e3-54d7-4146-9547-2cc18f331252	Non Dominant	ENSMUSG00000061816.15	Myl1
31f7ca58-d217-4179-9804-71db776897c7	Non Dominant	ENSMUSG00000061816.15	Myl1
3424fb40-a304-4f89-9fe1-a0695fe2bf45	Non Dominant	ENSMUSG00000061816.15	Myl1
0f9a2e55-a24b-4ff7-9fd1-0c280424856d	Non Dominant	ENSMUSG00000061816.15	Myl1
1862d8ed-50eb-4fab-a733-eed1b7fa5c98	Non Dominant	ENSMUSG00000061816.15	Myl1
0a9e8452-05ed-4139-be0c-30c103dd4d4a	Non Dominant	ENSMUSG00000061816.15	Myl1
008c720c-4771-4cf9-b6fe-f1b61c7ca05a	Non Dominant	ENSMUSG00000061816.15	Myl1
ff26330c-ecf3-4cee-aa99-f6903eee8da7	Non Dominant	ENSMUSG00000061816.15	Myl1
18b88c7f-ed3b-4730-96e1-a196b0a7d330	Non Dominant	ENSMUSG00000061816.15	Myl1
3ee301c1-3ec0-4090-bd80-2df27fb35af5	Non Dominant	ENSMUSG00000061816.15	Myl1
0a88b5fb-723e-48fa-b717-039c2b54d411	Non Dominant	ENSMUSG00000061816.15	Myl1
03c19245-92d6-4e16-97e0-77ba8169dece	Non Dominant	ENSMUSG00000061816.15	Myl1
08400386-f601-4b94-92f3-cdf40b1bc678	Non Dominant	ENSMUSG00000026000.16	Lancl1
48c89a44-324e-4e79-bdd4-cfdebc269474	Non Dominant	ENSMUSG00000039395.8	Mreg
413e1ef9-c487-4fbf-bc34-f453e7ec3b05	Non Dominant	ENSMUSG00000026189.13	Pecr
61eeaa38-8756-4e8f-a1ec-c45c7d14be5a	Non Dominant	ENSMUSG00000055322.15	Tns1
13ff5ae9-d1fb-4024-9ff7-a98e47f77b7f	Non Dominant	ENSMUSG00000055322.15	Tns1
42212722-90c0-46bc-944c-9925fe877299	Non Dominant	ENSMUSG00000006542.13	Prkag3
840c3569-508c-4d5c-9a13-019c1b0eaf9a	Non Dominant	ENSMUSG00000026209.15	Dnpep
58d0464d-553a-4bfb-8200-87594fcf4c3b	Non Dominant	ENSMUSG00000085653.7	Gm15179
3501dd66-e954-45a0-9991-243f65e12aba	Non Dominant	ENSMUSG00000085653.7	Gm15179
00adb41e-018d-49dc-94c1-bb20628696d0	Non Dominant	ENSMUSG00000085653.7	Gm15179
86dfd9da-a84f-48f3-a9dc-704b318781b5	Non Dominant	ENSMUSG00000026245.16	Farsb
8bdb9c7b-b17f-4e32-a2db-ed077a89fa38	Non Dominant	ENSMUSG00000004364.14	Cul3
ENSMUST00000164108.7	Non Dominant	ENSMUSG00000004364.14	Cul3
89af1d8a-0d6f-4332-a521-5e719996cbc2	Non Dominant	ENSMUSG00000004364.14	Cul3
846ac92d-df68-4e9b-ba95-58bde04cc2d5	Non Dominant	ENSMUSG00000026219.14	Trip12
528dd740-a64b-4227-aeac-c9391e35526f	Non Dominant	ENSMUSG00000067081.13	Asb18
ENSMUST00000189503.6	Non Dominant	ENSMUSG00000026260.12	Ndufa10
b4fedad7-12c1-43ad-9ba2-fc349d796cd0	Non Dominant	ENSMUSG00000026374.14	Tsn
49b0d20a-5ea6-4888-a42b-aaeb35f52a3b	Non Dominant	ENSMUSG00000026399.12	Cd55
655d7367-95f8-403b-bd32-6a40e9a88a94	Non Dominant	ENSMUSG00000016528.10	Mapkapk2
c80206c2-74c6-4dea-a7ee-e47d690752e9	Non Dominant	ENSMUSG00000042305.12	Tmem183a
d6fcb8b9-73f7-4603-ada7-054f5ae07744	Non Dominant	ENSMUSG00000041889.7	Shisa4
e01c05f4-8c49-4bda-93c2-f0db14fc4571	Non Dominant	ENSMUSG00000041889.7	Shisa4
f5f4aa38-115e-4984-bfa2-d5c40cef4528	Non Dominant	ENSMUSG00000014980.14	Tsen15
ENSMUST00000192410.1	Non Dominant	ENSMUSG00000026471.14	Mr1
63e49689-568d-4881-8892-175d16f6c058	Non Dominant	ENSMUSG00000026466.16	Tor1aip1
83ab4605-19d7-4213-b27f-99c49949fd4d	Non Dominant	ENSMUSG00000026466.16	Tor1aip1
0052383b-2148-4198-8e04-30205f41133e	Non Dominant	ENSMUSG00000040113.14	Mettl11b
74be38e7-cccd-4ee0-ac59-dfdb9d118774	Non Dominant	ENSMUSG00000040113.14	Mettl11b
8ba5cb0e-f741-4bd5-b92b-455251f54744	Non Dominant	ENSMUSG00000026571.12	Dcaf6
51084e64-f0ec-4dc1-a2dc-72b16bf18a4c	Non Dominant	ENSMUSG00000026571.12	Dcaf6
42deb07e-c5c3-4ac4-a390-0e2fbf4a7be3	Non Dominant	ENSMUSG00000040723.14	Rcsd1
ENSMUST00000085992.3	Non Dominant	ENSMUSG00000026564.9	Dusp27
b92942d0-8ac3-4864-9311-f9dbc1804d3f	Non Dominant	ENSMUSG00000005674.9	Tomm40l
8499f1b3-1993-4abe-a765-fde5a54292d0	Non Dominant	ENSMUSG00000013593.12	Ndufs2
a9c3494d-392f-48b9-b32e-5ba63ed45aeb	Non Dominant	ENSMUSG00000013593.12	Ndufs2
d3eee763-9dcc-47ac-b644-10a2369ca332	Non Dominant	ENSMUSG00000007122.11	Casq1
ae764690-aeae-433b-8599-e149bc28513c	Non Dominant	ENSMUSG00000007122.11	Casq1
ab881bbe-8538-4cd1-b739-42949c93fc79	Non Dominant	ENSMUSG00000007122.11	Casq1
1d19df5a-8b4a-474a-a2f1-d191e9d3f721	Non Dominant	ENSMUSG00000007122.11	Casq1
f1d33ef2-cd58-48d9-8510-0c14d5129de8	Non Dominant	ENSMUSG00000007122.11	Casq1
b5f97e13-033d-4d2a-bd39-9ffcf3c3331d	Non Dominant	ENSMUSG00000007122.11	Casq1
2a8a0b20-3c43-4620-a9c9-2d89aaad68a6	Non Dominant	ENSMUSG00000007122.11	Casq1
ca6507c7-3a5f-4dfc-8323-cd704f4a51a2	Non Dominant	ENSMUSG00000007122.11	Casq1
70f1f8ba-84a3-4e87-bfec-c6b4ce0127d6	Non Dominant	ENSMUSG00000007122.11	Casq1
51ec0b85-dfbd-4077-8611-0598ee023df5	Non Dominant	ENSMUSG00000007122.11	Casq1
84d99883-1fc6-4fed-924f-3197569f0fdd	Non Dominant	ENSMUSG00000007097.14	Atp1a2
9e15d444-8da8-4169-91ef-4ac2a6ea8c1c	Non Dominant	ENSMUSG00000007097.14	Atp1a2
77bf292f-f3fc-404a-b3d0-a09addd2cafc	Non Dominant	ENSMUSG00000007097.14	Atp1a2
707697c9-e291-4e27-a234-e258da8eebda	Non Dominant	ENSMUSG00000015961.8	Adss
e798f664-cc28-4e9b-b1f7-a2721e945f69	Non Dominant	ENSMUSG00000026492.11	Tfb2m
66106024-d2ba-47af-99d8-c7614c1e0d04	Non Dominant	ENSMUSG00000026489.13	Coq8a
48b81e60-a604-42bb-9d78-5b2f580e97ee	Non Dominant	ENSMUSG00000026489.13	Coq8a
130368a1-97e6-4d51-b689-088a2ecad636	Non Dominant	ENSMUSG00000026489.13	Coq8a
a9c6e4aa-9788-483a-aee3-f8507019663d	Non Dominant	ENSMUSG00000026489.13	Coq8a
101d9445-3c1e-4af9-b362-161a3cd4025a	Non Dominant	ENSMUSG00000026489.13	Coq8a
59f8097b-8331-4523-8c08-5c573e249696	Non Dominant	ENSMUSG00000026489.13	Coq8a
f677c9f7-db85-447b-9549-c72ab3189fea	Non Dominant	ENSMUSG00000022995.16	Enah
0751ea57-f997-4356-b354-fa32ac3b670c	Non Dominant	ENSMUSG00000056050.13	Mia3
b60708e5-d0e8-4a74-a35c-8689104352a4	Non Dominant	ENSMUSG00000026603.13	Smyd2
fb997581-8402-4eda-9188-d6c08aee06ea	Non Dominant	ENSMUSG00000089872.10	Rps6kc1
b08abce8-3563-4d15-acc4-1ce1074c7b1d	Non Dominant	ENSMUSG00000066595.9	Flvcr1
975619c7-742e-4af8-8f62-8eec2396420a	Non Dominant	ENSMUSG00000026632.17	Tatdn3
ENSMUST00000085633.11	Non Dominant	ENSMUSG00000026632.17	Tatdn3
1f64351e-cf14-4d72-a2f3-50338c0fddba	Non Dominant	ENSMUSG00000039891.6	Txlnb
ee1cb77b-289a-477f-a9d9-ac64ef5e8e4a	Non Dominant	ENSMUSG00000037608.16	Bclaf1
1bea164d-5911-47a1-a254-54711843d384	Non Dominant	ENSMUSG00000019970.15	Sgk1
ENSMUST00000092627.5	Non Dominant	ENSMUSG00000004360.9	9330159F19Rik
8ffd8d03-911c-45e8-9325-a366b252001f	Non Dominant	ENSMUSG00000004360.9	9330159F19Rik
7613780b-03d5-4930-87cb-33047ea59a40	Non Dominant	ENSMUSG00000019787.9	Trdn
57a41999-a2ec-4c6a-b03f-1d76298b290a	Non Dominant	ENSMUSG00000019787.9	Trdn
e4c2bf80-07b9-4ea4-96e0-0ccc8d2f4630	Non Dominant	ENSMUSG00000019787.9	Trdn
312e14ca-014d-4202-81fb-4447b1c5a432	Non Dominant	ENSMUSG00000019787.9	Trdn
b2c08af8-1c46-40ad-af88-9dbfbd753c7c	Non Dominant	ENSMUSG00000038240.13	Pdss2
2eebf327-ec44-48cc-b989-e647e1551f5c	Non Dominant	ENSMUSG00000038240.13	Pdss2
6f8381d1-5ca8-4de0-8b7f-a5b0435facf6	Non Dominant	ENSMUSG00000071317.4	Bves
ENSMUST00000058347.5	Non Dominant	ENSMUSG00000049641.14	Vgll2
3b006e89-d895-40d3-b03d-6c2064b9c192	Non Dominant	ENSMUSG00000049641.14	Vgll2
c3fe4384-77e9-46f2-81ef-b5123eb03361	Non Dominant	ENSMUSG00000019872.13	Smpdl3a
b63435c8-4333-46fc-902d-91221d02c3c7	Non Dominant	ENSMUSG00000004207.14	Psap
bcaecd6a-fc89-4e6a-910d-101461f69961	Non Dominant	ENSMUSG00000037151.8	Lrrc20
068b39c0-da8a-47bf-b5b7-738c24da34f7	Non Dominant	ENSMUSG00000060843.11	Ctnna3
ENSMUST00000190199.1	Non Dominant	ENSMUSG00000019933.7	Mrln
93333edf-9679-485b-879b-c840d19a70fb	Non Dominant	ENSMUSG00000033444.14	Specc1l
ENSMUST00000218938.1	Non Dominant	ENSMUSG00000020307.15	Cdc34
cf8ade21-af00-4b10-8b45-495e81141f8f	Non Dominant	ENSMUSG00000023175.15	Bsg
b981b8dd-5165-43ec-8bd8-f5b0ef3cdbb6	Non Dominant	ENSMUSG00000035754.8	Wdr18
87b055b5-29ce-4f74-9fe8-7c49960907a3	Non Dominant	ENSMUSG00000075706.10	Gpx4
89bb9937-86e7-4645-9930-54c262f1c5dc	Non Dominant	ENSMUSG00000003068.16	Stk11
bc42288e-0c37-41a1-b9fa-01075afde3f5	Non Dominant	ENSMUSG00000003072.15	Atp5d
d001d0e6-d3ca-4308-b670-b8a99e21982c	Non Dominant	ENSMUSG00000034994.10	Eef2
74851a10-a3ea-4157-8c3d-27d59dbf9322	Non Dominant	ENSMUSG00000034994.10	Eef2
ENSMUST00000129950.1	Non Dominant	ENSMUSG00000085779.1	Atcayos
270351de-56d9-4ba7-9dcc-fd69ee8fb0fd	Non Dominant	ENSMUSG00000054452.10	Tle5
ec632a32-c7a9-425f-8fbd-bd676b0285d8	Non Dominant	ENSMUSG00000035620.15	Ric8b
ENSMUST00000169309.2	Non Dominant	ENSMUSG00000035351.16	Nup37
a8c02a3e-79fb-4c1a-bf86-178644f639f6	Non Dominant	ENSMUSG00000019929.16	Dcn
bbb3638c-8126-4319-949d-45294710d43f	Non Dominant	chr10:107495000
1b5f4297-5a19-4170-99f1-d374ce9edbc9	Non Dominant	ENSMUSG00000058799.16	Nap1l1
76920ced-740d-478b-a9f8-300ae7b49b0b	Non Dominant	ENSMUSG00000034127.15	Tspan8
553178a8-0a6f-4d97-90dd-cfc4b3533379	Non Dominant	ENSMUSG00000034127.15	Tspan8
1005f4fa-e651-4c31-b4ff-65a2d3df519a	Non Dominant	ENSMUSG00000020169.4	Best3
a879df90-a545-417d-8df8-68961e0be080	Non Dominant	ENSMUSG00000025410.10	Dctn2
ca1a91d7-263a-4465-baf0-d70cc6f0d78d	Non Dominant	ENSMUSG00000025404.15	R3hdm2
96d4c1f2-ace8-4bb2-930e-b098eea1d30c	Non Dominant	ENSMUSG00000025404.15	R3hdm2
5b97993c-9b47-4bb4-86d6-77cfbffbf49e	Non Dominant	ENSMUSG00000025404.15	R3hdm2
ENSMUST00000160019.7	Non Dominant	ENSMUSG00000040287.9	Stac3
ENSMUST00000035839.2	Non Dominant	ENSMUSG00000040287.9	Stac3
08c37bad-da73-4701-a525-31d4447e341a	Non Dominant	ENSMUSG00000040287.9	Stac3
8499f942-8115-47cf-a383-994162cea50f	Non Dominant	ENSMUSG00000040287.9	Stac3
113dbb5e-ffb3-4e90-b35b-e4e958cc476e	Non Dominant	ENSMUSG00000025393.12	Mir677
ENSMUST00000095899.4	Non Dominant	ENSMUSG00000096054.3	Syne1
a0772d33-74ac-4270-8df6-ce4a2cf94805	Non Dominant	ENSMUSG00000040006.13	Ginm1
4534357c-781d-4359-9926-f3e378b63527	Non Dominant	ENSMUSG00000015755.16	Tab2
d093a632-1698-4961-b45d-c2dd62f448e8	Non Dominant	ENSMUSG00000097705.1	Gm26740
90d04987-b260-40a3-8780-a693212103b1	Non Dominant	ENSMUSG00000097705.1	Gm26740
e9a27f8b-576e-432f-bbd3-c6754fe3722f	Non Dominant	ENSMUSG00000097705.1	Gm26740
aac87a71-9174-4042-b634-9b52800d808a	Non Dominant	ENSMUSG00000097705.1	Gm26740
9aa8713b-e505-466f-bc4f-386344ff1134	Non Dominant	ENSMUSG00000097705.1	Gm26740
ENSMUST00000092665.11	Non Dominant	ENSMUSG00000010461.15	Eya4
746190ee-7959-4ded-af87-ae1adb94c7ce	Non Dominant	ENSMUSG00000038876.12	Rnf146
e3e0fe60-9d03-4ea1-b287-fdeddc8f678c	Non Dominant	ENSMUSG00000019792.8	Trmt11
ENSMUST00000213639.1	Non Dominant	ENSMUSG00000000296.8	Tpd52l1
ENSMUST00000139429.7	Non Dominant	ENSMUSG00000087177.7	E130307A14Rik
f2b531cd-a96a-45ab-9e44-bff25b969447	Non Dominant	ENSMUSG00000075232.6	Amd1
cb04e771-73dd-478e-93c7-9a6a4654eadd	Non Dominant	ENSMUSG00000075232.6	Amd1
690c4a69-29e6-4559-b3ef-b1b43f029a9a	Non Dominant	ENSMUSG00000075232.6	Amd1
35fef88f-3b31-4a99-8528-fef2efda5c26	Non Dominant	ENSMUSG00000075232.6	Amd1
b01425a9-d0a0-4121-b4ba-7ce128fbe625	Non Dominant	ENSMUSG00000019863.7	Qrsl1
7f728122-2aee-4b26-b50d-32901248ebe1	Non Dominant	ENSMUSG00000020069.16	Hnrnph3
26d09bba-4969-4b23-9181-4c025cf73147	Non Dominant	ENSMUSG00000020069.16	Hnrnph3
607fc70d-51e0-4bda-a21d-9aee274ad607	Non Dominant	ENSMUSG00000020067.8	Mypn
01867a67-44ee-465d-885d-37b3a5a07854	Non Dominant	ENSMUSG00000020067.8	Mypn
ceae9fa7-fccb-4dc9-b06c-0e775aaf0e28	Non Dominant	ENSMUSG00000020067.8	Mypn
bd5776de-20d4-468c-bd09-b021094ecb93	Non Dominant	ENSMUSG00000019873.8	Reep3
73b84904-c6de-4c05-af5a-30b3be93322d	Non Dominant	ENSMUSG00000019927.6	Ube2d1
4599628b-2e23-4976-8ee2-26aebc08f986	Non Dominant	ENSMUSG00000019927.6	Ube2d1
c05c650c-0106-499b-adf2-171aae7145a3	Non Dominant	ENSMUSG00000033416.15	Gucd1
ENSMUST00000218034.1	Non Dominant	ENSMUSG00000033318.7	Gstt2
2c55d6b5-1546-4391-8440-eef45404709b	Non Dominant	ENSMUSG00000001211.15	Agpat3
3f17d76d-fbb3-4cdb-a9c1-f5f5245ae265	Non Dominant	ENSMUSG00000035963.8	Odf3l2
c5fb6cc0-3232-4d1d-aca9-b614693ed58b	Non Dominant	ENSMUSG00000035890.9	Rnf126
a580aaa0-3a5c-44f6-a6f8-e90e295089af	Non Dominant	ENSMUSG00000035478.14	Mbd3
336e6507-b1dc-45f1-851f-f6d6b78977da	Non Dominant	ENSMUSG00000035478.14	Mbd3
3511c24d-8b72-4315-a5a4-148b602f9856	Non Dominant	ENSMUSG00000020216.13	Jsrp1
bf413e57-1d6a-4746-865b-b6026f14899b	Non Dominant	ENSMUSG00000020216.13	Jsrp1
fbc8e907-3fee-4d2c-b70c-c5859d5a40e2	Non Dominant	ENSMUSG00000020216.13	Jsrp1
d8fb7854-5e14-4962-be86-d29350f15032	Non Dominant	ENSMUSG00000020216.13	Jsrp1
e24bf7b4-2d75-4a76-a684-9f47228cbd94	Non Dominant	ENSMUSG00000020216.13	Jsrp1
415e01e3-17cb-4a2a-b73b-53b489cdc860	Non Dominant	ENSMUSG00000020216.13	Jsrp1
0e844cc9-1ba0-4c69-89b7-27d413444080	Non Dominant	ENSMUSG00000020216.13	Jsrp1
0f2780cd-f07b-443a-9e72-fcbb7bf7a3ff	Non Dominant	ENSMUSG00000004939.7	Nmrk2
e69f2ac4-aa56-437e-a5e1-edcba0f514b6	Non Dominant	ENSMUSG00000004939.7	Nmrk2
e63eeb6e-7e1a-4d79-a38e-3c056e5bcaa1	Non Dominant	ENSMUSG00000004939.7	Nmrk2
4ce3120c-8711-4499-a392-9046702b44fa	Non Dominant	ENSMUSG00000020232.17	Hmg20b
b5544eb0-6141-4f6f-8afc-0445047019fc	Non Dominant	ENSMUSG00000063320.11	1190007I07Rik
ef86346f-0af3-49e2-abec-815f7b8e1c36	Non Dominant	ENSMUSG00000112375.1	Gm38560
4f7f758b-383f-4b52-98b1-ba438bd5b4c9	Non Dominant	ENSMUSG00000020061.18	Mybpc1
8a99ec2e-037b-4a10-8ebe-78122a5b5ad0	Non Dominant	ENSMUSG00000020061.18	Mybpc1
a90c4153-8889-4520-9c72-7f0371883e45	Non Dominant	ENSMUSG00000020061.18	Mybpc1
ef752c5b-3300-419a-bd38-3a2eeb135b1f	Non Dominant	ENSMUSG00000020061.18	Mybpc1
a8d38bc5-9c4d-44e4-90f3-7a2657e4acca	Non Dominant	ENSMUSG00000020061.18	Mybpc1
ENSMUST00000119185.7	Non Dominant	ENSMUSG00000020061.18	Mybpc1
3168a722-e585-42a7-bfe5-05dea5b783ad	Non Dominant	ENSMUSG00000020061.18	Mybpc1
2b840ede-ea7b-4476-aabc-c1de6f0cde60	Non Dominant	ENSMUSG00000020061.18	Mybpc1
149ce99d-88c5-4704-8d04-ccf91c6fb1fc	Non Dominant	ENSMUSG00000020061.18	Mybpc1
b394a72f-db83-42f9-a26b-03a5b2278e3d	Non Dominant	ENSMUSG00000061904.12	Slc25a3
62391c1f-1137-44be-a99b-2e3b1d85cd87	Non Dominant	ENSMUSG00000061904.12	Gm24119
27a98554-414b-4d23-b92f-57c9247a0dcc	Non Dominant	ENSMUSG00000036112.15	Metap2
9cd92c7d-1bf5-4256-b301-0c9ce87fdfcd	Non Dominant	ENSMUSG00000036112.15	Metap2
af7d2baa-077b-4ff7-9c24-9848b10c7ceb	Non Dominant	ENSMUSG00000062981.5	Mrpl42
5764d9fe-2a74-4424-8572-8ba57585b778	Non Dominant	ENSMUSG00000020184.15	Mdm2
df9625cd-defa-4e61-b34b-f088c1ea9f7f	Non Dominant	ENSMUSG00000052681.8	Rap1b
1eb3896c-fbbe-4151-aefe-ad6e1b4161c1	Non Dominant	ENSMUSG00000051236.13	Msrb3
143c53c3-7861-4058-bcb5-bc910fb6342b	Non Dominant	ENSMUSG00000051236.13	Msrb3
97b89e4e-d317-4d8c-8339-aeab30ea2f87	Non Dominant	ENSMUSG00000020124.10	Usp15
ENSMUST00000218654.1	Non Dominant	ENSMUSG00000019467.15	Arhgef25
9c0405f4-65d5-4319-92be-30cd52c9236d	Non Dominant	ENSMUSG00000019467.15	Arhgef25
ed1c6592-d3f2-4553-851c-a588360a6d7f	Non Dominant	ENSMUSG00000025417.8	Pip4k2c
8d1442a6-07c5-40f3-abdb-47d0322e8c9e	Non Dominant	ENSMUSG00000039914.6	Coq10a
f7787d53-1a57-48de-aace-058b81761593	Non Dominant	ENSMUSG00000090841.2	Myl6
b08ae0c5-a5a5-4d48-8154-224786545fe2	Non Dominant	ENSMUSG00000090841.2	Myl6
042b58a5-d153-4dd8-a43e-71e52a3824a9	Non Dominant	ENSMUSG00000090841.2	Myl6
fefb7432-aafe-4242-a28e-48a33797b722	Non Dominant	ENSMUSG00000034175.13	Rhbdd3
2bed9230-bfaf-4765-a04c-f18f716415c5	Non Dominant	ENSMUSG00000034175.13	Rhbdd3
0ac2aea3-276f-4392-8996-a3f6360b07f0	Non Dominant	ENSMUSG00000083844.8	Ube2d-ps
4faa718b-c4aa-477c-a160-a4fe1ec52c5f	Non Dominant	ENSMUSG00000083844.8	Ube2d-ps
80a87714-7413-4650-aea3-41b0c611ab43	Non Dominant	ENSMUSG00000083844.8	Ube2d-ps
4913ea14-a0a2-4814-8d21-b21c63b2d8ec	Non Dominant	ENSMUSG00000083844.8	Ube2d-ps
b5373630-f4dc-4caf-a3da-880ff95aecb2	Non Dominant	ENSMUSG00000083844.8	Ube2d-ps
52cf2aba-ffab-4046-9acc-fc0c12a773fc	Non Dominant	ENSMUSG00000020456.17	Ogdh
86028e0d-9698-42a3-8bbf-b98040a11128	Non Dominant	ENSMUSG00000020456.17	Ogdh
c7742c5c-ac1f-4709-b836-fe8da7b4a4cf	Non Dominant	ENSMUSG00000041164.15	Zmiz2
4daedfad-88e7-4c92-a5eb-59f07835575b	Non Dominant	ENSMUSG00000020280.12	Pus10
4e1cdc80-7ef1-415b-ac79-35317e6ab855	Non Dominant	ENSMUSG00000020458.16	Rtn4
818c5ea1-eeac-4c17-97ab-7e80d32dc48a	Non Dominant	ENSMUSG00000020458.16	Rtn4
1ecf459f-4553-4126-baa1-4382d192aa7d	Non Dominant	ENSMUSG00000020458.16	Rtn4
c911e621-292c-4d39-83d5-86ddfb390363	Non Dominant	ENSMUSG00000040850.17	Psme4
225f4eb2-d559-41a7-a274-5477e7271086	Non Dominant	ENSMUSG00000020287.15	Mpg
ac37d818-74a1-4fef-b24b-d425dd309e2c	Non Dominant	ENSMUSG00000020372.15	Rack1
ENSMUST00000109197.7	Non Dominant	ENSMUSG00000046311.13	Zfp62
b3d0e605-ba30-4d76-b229-3f336d0dede4	Non Dominant	ENSMUSG00000046311.13	Zfp62
43cc056a-58b7-4fb7-a13f-41d82fa0ce47	Non Dominant	ENSMUSG00000020376.17	Rnf130
63fd8c7b-1ed1-4768-95a7-155950fdc163	Non Dominant	ENSMUSG00000007850.16	Hnrnph1
53780eb2-eb6f-4daf-bc48-aad7e411640e	Non Dominant	ENSMUSG00000007850.16	Hnrnph1
3c74f984-5c2b-4e90-8a00-2442f555fb18	Non Dominant	ENSMUSG00000020385.16	Clk4
d8dca702-9695-4f07-b4de-d602de0092d8	Non Dominant	ENSMUSG00000020386.5	Sar1b
2f8c206c-126f-47e7-a657-1fd56d774d68	Non Dominant	ENSMUSG00000020402.11	Vdac1
faead44a-b554-43ed-82e4-3bdb66cec2b2	Non Dominant	ENSMUSG00000020402.11	Vdac1
e9009c66-1d33-42c1-bb47-58cc198d96f6	Non Dominant	ENSMUSG00000020402.11	Vdac1
97cfc6ef-28ae-400d-b066-cdd869ea4949	Non Dominant	ENSMUSG00000020402.11	Vdac1
b9eb1cb7-8375-44be-8cab-ab74143114c2	Non Dominant	ENSMUSG00000020402.11	Vdac1
093d15b3-dc08-4c6e-8375-a8238fe7826a	Non Dominant	ENSMUSG00000020333.17	Acsl6
d6403b65-afdb-4b26-82c1-b429ba167b0a	Non Dominant	ENSMUSG00000020333.17	Acsl6
8ade1be7-2c91-47d0-8505-334104c19e6f	Non Dominant	ENSMUSG00000020333.17	Acsl6
a29309e9-2418-4982-96df-b86d926ea623	Non Dominant	ENSMUSG00000005417.17	Mprip
cf34a9ca-6e99-478f-b86b-c1abeb9fb51b	Non Dominant	ENSMUSG00000020537.9	Drg2
3923d4a6-c7bc-45fe-bf67-078409601f98	Non Dominant	ENSMUSG00000018599.5	Mief2
f5c7ea4d-db52-4ffb-9053-d98ad528bcd2	Non Dominant	ENSMUSG00000042569.13	Dhrs7b
a97a896a-1412-4cce-9a3f-619f8e4711e9	Non Dominant	ENSMUSG00000057003.12	Myh4
b320ab6e-d327-402b-95ea-f13dbc1be217	Non Dominant	ENSMUSG00000057003.12	Myh3
48505fb5-19a1-494d-ba18-c85d6b06f12f	Non Dominant	ENSMUSG00000033196.17	Myh2
1dea1aae-2f99-46be-8f55-3fb36e295fed	Non Dominant	ENSMUSG00000057003.12	Myh2
4c34c95a-e077-42fc-afa0-638ec8bb9d99	Non Dominant	ENSMUSG00000033196.17	Myh2
24393ea0-0862-42c8-8be5-21c22500f284	Non Dominant	ENSMUSG00000056328.14	Myh1
ee8a5f49-da50-4193-a1aa-fbaa26642a8d	Non Dominant	ENSMUSG00000057003.12	Myh1
a8788b27-d416-438d-834d-9f22834b47ac	Non Dominant	ENSMUSG00000056328.14	Myh1
91435288-e33f-4ff5-95e8-b655ee80763f	Non Dominant	ENSMUSG00000057003.12	Myh1
01da50dd-ee32-4477-b4be-530a240fbf87	Non Dominant	ENSMUSG00000057003.12	Myh1
5e2d3b53-69d6-429b-bacc-abfd0c5b596b	Non Dominant	ENSMUSG00000057003.12	Myh1
13686be6-f4b4-44f0-bbc4-1e6563bbb1b4	Non Dominant	ENSMUSG00000057003.12	Myh1
7f49efe7-87de-4317-97b6-2d2f1eb161e1	Non Dominant	ENSMUSG00000057003.12	Myh1
3ac4d04b-0cfb-40da-a3a7-e512e20cdedf	Non Dominant	ENSMUSG00000056328.14	Myh1
45b6fb04-ec6c-4edd-9334-350d930fb0c1	Non Dominant	ENSMUSG00000057003.12	Myh4
7c98bd60-78f8-451b-966c-f6f33a9a8225	Non Dominant	ENSMUSG00000057003.12	Myh4
ce1a9245-2cff-4bc5-a952-a3c4b880f9ae	Non Dominant	ENSMUSG00000057003.12	Myh4
b41bbfca-15b9-438f-994a-d7b04031b474	Non Dominant	ENSMUSG00000057003.12	Myh4
0915c1fa-46b8-4ae8-a73b-ac69774f73cf	Non Dominant	ENSMUSG00000057003.12	Myh4
4fea3cc4-9f6c-44b7-b7f0-c4690351e3e0	Non Dominant	ENSMUSG00000057003.12	Myh4
7961b88f-e04a-438b-9044-c407decea08e	Non Dominant	ENSMUSG00000057003.12	Myh4
98590766-9be3-45bf-a88d-5039c00a917f	Non Dominant	ENSMUSG00000057003.12	Myh4
ENSMUST00000018632.10	Non Dominant	ENSMUSG00000057003.12	Myh4
a0a65f32-2bab-48b0-8e8e-e6f3a006fb4b	Non Dominant	ENSMUSG00000057003.12	Myh4
b8456d2c-649b-40b1-9a31-770d778d52c0	Non Dominant	ENSMUSG00000057003.12	Myh4
c7c6a649-eae1-4518-ae60-2e4a526bd345	Non Dominant	ENSMUSG00000057003.12	Myh4
deab3178-3ccb-4fe7-acb8-233731f5f5f4	Non Dominant	ENSMUSG00000057003.12	Myh4
f0b9afc9-2fec-4117-9429-bbdcc0022e8f	Non Dominant	ENSMUSG00000057003.12	Myh4
f1cbfafb-977d-462d-9daf-f56c53e687ef	Non Dominant	ENSMUSG00000057003.12	Myh4
e2044f9d-1eec-40ad-9223-51609c9690b4	Non Dominant	ENSMUSG00000057003.12	Myh4
abc51911-aa31-4043-ad11-74bae36d420e	Non Dominant	ENSMUSG00000057003.12	Myh4
95fb7a23-30a8-45ae-84f8-ee662ddb05ca	Non Dominant	ENSMUSG00000057003.12	Myh4
30230db4-98d3-4f10-9bdc-f326ab25f8a0	Non Dominant	ENSMUSG00000057003.12	Myh4
35324066-3cbf-490c-884e-9acbf679981a	Non Dominant	ENSMUSG00000057003.12	Myh4
3fb482a5-ca8d-40ee-aa56-72c05a553d5a	Non Dominant	ENSMUSG00000057003.12	Myh4
4672296a-0996-4399-83ed-57c24f2d9730	Non Dominant	ENSMUSG00000057003.12	Myh4
42eb5472-79d2-4026-ae12-78c94189c86e	Non Dominant	ENSMUSG00000057003.12	Myh4
20e8cfb2-e2fc-4a44-aa6c-8a605ddcf02a	Non Dominant	ENSMUSG00000057003.12	Myh4
2c04ad32-f9fa-403b-9d84-41e39b22289f	Non Dominant	ENSMUSG00000057003.12	Myh4
10b045a8-9797-4bf9-ba14-6dd47815f409	Non Dominant	ENSMUSG00000057003.12	Myh4
071f31d9-a3e4-4f4c-9a62-0417b21ce62a	Non Dominant	ENSMUSG00000057003.12	Myh4
e4fda1b6-f9db-4263-b4c7-aed7c266eb9d	Non Dominant	ENSMUSG00000057003.12	Myh4
889ac078-655e-48d9-bbed-a6d8e3996600	Non Dominant	ENSMUSG00000057003.12	Myh4
75156528-a0ff-403c-a616-4c678d4125be	Non Dominant	ENSMUSG00000057003.12	Myh4
abd0de2d-c835-4c2c-87b6-8f20a0a4d850	Non Dominant	ENSMUSG00000057003.12	Myh4
0a2242a8-1cf1-43f3-82a3-645e1073e95b	Non Dominant	ENSMUSG00000057003.12	Myh4
4fab340b-c7b8-4123-a5e5-5599f2d42a5b	Non Dominant	ENSMUSG00000057003.12	Myh4
1b8f053e-2322-4341-a249-0837b306b4c0	Non Dominant	ENSMUSG00000057003.12	Myh4
7fca5cab-caf9-4487-89d8-a56d092f70b4	Non Dominant	ENSMUSG00000057003.12	Myh4
5398893d-2e57-4273-8a27-9a3a97ffa566	Non Dominant	ENSMUSG00000057003.12	Myh4
e7b308c7-cbe9-490e-a1bc-7feaa74a4c80	Non Dominant	ENSMUSG00000057003.12	Myh4
5234176e-0053-4d3c-b530-73d34975a6ad	Non Dominant	ENSMUSG00000057003.12	Myh4
319e123c-ac2c-4ad7-af4d-df69903f1af2	Non Dominant	ENSMUSG00000057003.12	Myh4
39ed80da-3750-47f7-9910-1753f1a05dc5	Non Dominant	ENSMUSG00000057003.12	Myh4
0af2e4ba-b17a-41e3-9920-75087bc141ed	Non Dominant	ENSMUSG00000057003.12	Myh4
e4bdcb0c-4d51-427d-af6b-8207a18c7282	Non Dominant	ENSMUSG00000057003.12	Myh4
42c41d20-7b5c-4081-afb9-ee02a3d021e2	Non Dominant	ENSMUSG00000057003.12	Myh4
92af9c53-2925-4bed-b369-aee619561ccd	Non Dominant	ENSMUSG00000057003.12	Myh4
3b359bed-60b2-4281-b30b-78c8c4a6c8aa	Non Dominant	ENSMUSG00000057003.12	Myh4
8196cd4b-2d8d-43d5-b14d-5b8776b3fa1a	Non Dominant	ENSMUSG00000057003.12	Myh4
f6893731-9873-4922-93e6-e163a37f0693	Non Dominant	ENSMUSG00000057003.12	Myh4
ae7e15d8-760b-4198-a41b-8241012f8b41	Non Dominant	ENSMUSG00000057003.12	Myh4
6d61cbbd-f731-4010-84c4-be81ff8df935	Non Dominant	ENSMUSG00000057003.12	Myh4
ENSMUST00000135830.1	Non Dominant	ENSMUSG00000033044.12	Dhrs7c
ENSMUST00000149722.5	Non Dominant	ENSMUSG00000033044.12	Dhrs7c
820f097f-1f78-49bd-9e65-9176e36f7cd7	Non Dominant	ENSMUSG00000033044.12	Dhrs7c
2caac40e-c2c9-41f2-bfce-5ac94e6313c2	Non Dominant	ENSMUSG00000033044.12	Dhrs7c
1953ad08-d9e2-4db3-86ba-38e324dfb639	Non Dominant	ENSMUSG00000033044.12	Dhrs7c
2d025d2e-9aeb-4aeb-8704-fabb3c96ee8d	Non Dominant	ENSMUSG00000018559.16	Ctdnep1
8c2e946b-8974-40c4-8f5d-665e559efc91	Non Dominant	ENSMUSG00000060600.15	Eno3
dda5ce86-1e5d-4cb4-8fdd-8c5eb767c601	Non Dominant	ENSMUSG00000060600.15	Eno3
8afc6208-6a07-4107-9773-31619a97b239	Non Dominant	ENSMUSG00000060600.15	Eno3
9e02c025-ef62-470c-b005-de5088770c70	Non Dominant	ENSMUSG00000060600.15	Eno3
ENSMUST00000108548.7	Non Dominant	ENSMUSG00000060600.15	Eno3
b30092b7-c797-459d-8061-90124d33a0d9	Non Dominant	ENSMUSG00000060600.15	Eno3
c7e90e0a-8a5e-4f28-a1e0-ee6dcbf531c6	Non Dominant	ENSMUSG00000060600.15	Eno3
f7650673-61a8-4c23-b649-3e3cef5ef518	Non Dominant	ENSMUSG00000060600.15	Eno3
fc3fcf55-b602-46e5-ad86-533bc0ca88c5	Non Dominant	ENSMUSG00000060600.15	Eno3
fcea5dc2-3bdd-47a3-ab2e-f1115b00d52f	Non Dominant	ENSMUSG00000060600.15	Eno3
f98877bb-dd60-49fe-9d58-8fa32213da0c	Non Dominant	ENSMUSG00000060600.15	Eno3
dd992499-feb6-4ffe-a1b8-1a4bd7686b88	Non Dominant	ENSMUSG00000060600.15	Eno3
c01b9d39-a5a7-4302-a31e-a098308c5a77	Non Dominant	ENSMUSG00000060600.15	Eno3
b281f3ff-28a8-4cb0-9f49-1dc1c05beec5	Non Dominant	ENSMUSG00000060600.15	Eno3
8c1b0fa8-fa7c-41b9-9c8c-282da5e7dab2	Non Dominant	ENSMUSG00000060600.15	Eno3
4cbdd608-2927-4f89-9096-43f1ad1526bb	Non Dominant	ENSMUSG00000060600.15	Eno3
5352a6bb-4723-42a1-a4d8-fb96b2e39fac	Non Dominant	ENSMUSG00000060600.15	Eno3
84b3e8f1-5644-4dc2-8cfe-ae7cb3155ca6	Non Dominant	ENSMUSG00000060600.15	Eno3
3cbd0c04-fedb-47ce-8596-7f4f4bc9003b	Non Dominant	ENSMUSG00000060600.15	Eno3
33248010-27d6-4b6c-9ddc-6adfa229897d	Non Dominant	ENSMUSG00000060600.15	Eno3
28fa5621-2ac3-4867-9bae-4a1a0dc6dced	Non Dominant	ENSMUSG00000060600.15	Eno3
a2b9e005-3923-455b-82d9-cdbd318ba222	Non Dominant	ENSMUSG00000060600.15	Eno3
f34a1c44-6369-4f64-bc03-fc6e30afff82	Non Dominant	ENSMUSG00000060600.15	Eno3
8e13b335-877f-4d23-a256-893ebc9e94a8	Non Dominant	ENSMUSG00000060600.15	Eno3
6d80da4a-da45-483d-a022-f3c2c51d10f3	Non Dominant	ENSMUSG00000020821.17	Kif1c
6f721db4-24f5-4e0a-974d-2030ece2b8c1	Non Dominant	ENSMUSG00000020821.17	Kif1c
f03388a7-fdcf-422b-83ef-707668c838e0	Non Dominant	ENSMUSG00000020794.13	Ube2g1
8fc7dd36-1029-4c48-a068-b43c55445312	Non Dominant	ENSMUSG00000020794.13	Ube2g1
0bf15d68-4f13-444a-a288-e764bf0581d4	Non Dominant	ENSMUSG00000020794.13	Ube2g1
6b1e6886-7a34-4fdf-84c8-cfc8fc8eef1c	Non Dominant	ENSMUSG00000020794.13	Ube2g1
543d5066-89a4-480c-b15b-f38702bce798	Non Dominant	ENSMUSG00000020741.17	Cluh
beb8a27d-4802-470b-b538-6ebeb7ca8c7d	Non Dominant	ENSMUSG00000017781.17	Pitpna
11e48584-da99-42c8-9de6-ab220ab61361	Non Dominant	ENSMUSG00000017781.17	Pitpna
ENSMUST00000147718.1	Non Dominant	ENSMUSG00000017776.15	Crk
e661c0c9-066d-4af8-b0e4-160493e37225	Non Dominant	ENSMUSG00000020849.13	Ywhae
eb957dd7-822b-44f9-ae0d-2bb1f39bdfb4	Non Dominant	ENSMUSG00000020849.13	Ywhae
2bb658be-d206-4d9d-ae97-077266ea707a	Non Dominant	ENSMUSG00000020849.13	Ywhae
7a6a3f8b-f8a8-44dc-8e79-8fd35de204ef	Non Dominant	ENSMUSG00000020849.13	Ywhae
4577506b-7d2b-42a8-9d81-67d1850d0679	Non Dominant	chr11:75758000	Ywhae
d3e1f37b-6255-4bf4-ac15-d8df4223001b	Non Dominant	ENSMUSG00000020849.13	Ywhae
05dcc06e-ac17-4130-8997-1e1f03360dff	Non Dominant	chr11:75758000	Ywhae
39ddc8ee-95e6-48d5-9466-5659855042b3	Non Dominant	ENSMUSG00000020836.15	Coro6
35c0b91d-24f4-4adb-8718-61bef5657884	Non Dominant	ENSMUSG00000020836.15	Coro6
dd585194-b871-4826-a7d2-ed459a9db98f	Non Dominant	ENSMUSG00000020836.15	Coro6
98706b32-6ba9-4fec-943a-b64b7d3381b6	Non Dominant	ENSMUSG00000020836.15	Coro6
946afe20-a9ad-48e5-a402-13ded6ea8b2f	Non Dominant	ENSMUSG00000037857.16	Nufip2
ed06472d-a06d-4dfb-9101-933cfd7b45ba	Non Dominant	ENSMUSG00000000631.20	Myo18a
152c8944-b032-4b4b-a9aa-e9d1e467a316	Non Dominant	ENSMUSG00000010277.7	2610507B11Rik
5744cfc4-1308-4b55-80c3-90439b0ffe2a	Non Dominant	ENSMUSG00000001100.10	Poldip2
55ca7d0a-6d82-4bfc-8b78-8b9bda4eb6e4	Non Dominant	ENSMUSG00000017421.18	Zfp207
1d016dc2-963f-4a2d-ae19-0bfdaf3cb8e8	Non Dominant	ENSMUSG00000018845.14	Unc45b
9821228f-b84d-44cb-8c06-700844dfe692	Non Dominant	ENSMUSG00000018845.14	Unc45b
ENSMUST00000108030.8	Non Dominant	ENSMUSG00000020513.15	Tubd1
b1b1ce70-1738-476b-a7c0-9a2dc114fc6a	Non Dominant	ENSMUSG00000018378.13	Cuedc1
87148bf7-4db6-4921-b361-ffac138dffce	Non Dominant	ENSMUSG00000018378.13	Cuedc1
343e2aab-4fcf-41e9-b910-899d94783ec7	Non Dominant	ENSMUSG00000018378.13	Cuedc1
703d5a23-6b81-4735-9589-d7e21eec3f23	Non Dominant	ENSMUSG00000057522.15	Spop
e965dc56-e103-49cf-8dbd-adf6b6643f65	Non Dominant	ENSMUSG00000057522.15	Spop
680d8c19-6cff-4b3c-99d1-528ab4b54d4e	Non Dominant	ENSMUSG00000018167.10	Stard3
f1cbf9e9-4edd-456a-bb0b-2f002db6c8ce	Non Dominant	ENSMUSG00000017221.14	Psmd3
87ddbe32-e219-4f0b-9c1a-7ccef09001b2	Non Dominant	ENSMUSG00000001755.12	Coasy
a0acfa3c-2431-46bb-a737-49724bc8527e	Non Dominant	chr11:102279000
ENSMUST00000107040.9	Non Dominant	ENSMUSG00000056938.16	Acbd4
b2cf17a6-fffa-4b4c-877f-8f8a0c4e97fa	Non Dominant	ENSMUSG00000020694.17	Tlk2
a48cc596-ba12-418c-acee-4f9f9e34061b	Non Dominant	ENSMUSG00000009210.10	Prr29
a2f15d33-8873-4a61-8c87-17b012833570	Non Dominant	ENSMUSG00000020610.17	Amz2
62dd2ea7-154f-46a4-ba32-c17cc8cd8de3	Non Dominant	ENSMUSG00000018661.17	Cog1
1ea36c15-b671-43ef-92ea-d488872b0d7f	Non Dominant	ENSMUSG00000051043.16	Gprc5c
3604e32d-124d-4951-8a6d-bf639808a310	Non Dominant	ENSMUSG00000020747.18	Tmem94
76814d84-b22b-40b1-aaef-340d14b47ded	Non Dominant	ENSMUSG00000020823.16	Sec14l1
62befff6-4f44-4512-9204-e160d90fa8fb	Non Dominant	ENSMUSG00000017715.11	Pgs1
5cfcf83e-615f-4cf2-9e0c-15e3c1272a42	Non Dominant	ENSMUSG00000025142.18	Aspscr1
a3b4c96f-2776-4995-8ea7-5c0190db0a96	Non Dominant	ENSMUSG00000025161.16	Slc16a3
ENSMUST00000100130.9	Non Dominant	ENSMUSG00000025161.16	Slc16a3
88e78f6e-a696-4e07-aa83-0a24e71561e0	Non Dominant	ENSMUSG00000025161.16	Slc16a3
77748e82-58b1-4fa1-9df5-3330fef15e13	Non Dominant	ENSMUSG00000025161.16	Slc16a3
11ac4793-4cb1-420f-b6c3-cfb19c060765	Non Dominant	ENSMUSG00000025161.16	Slc16a3
ENSMUST00000064364.2	Non Dominant	ENSMUSG00000020448.16	Rnf185
9af67347-271e-4c22-b5b7-9c440081b782	Non Dominant	ENSMUSG00000004748.5	Mtfp1
7027ef69-51e8-4e6f-9da3-b1bb3738330e	Non Dominant	ENSMUSG00000009079.16	Ewsr1
5d8c9ed4-fde9-4c4b-9730-abfcd6dedebb	Non Dominant	ENSMUSG00000020475.3	Pgam2
27bd5c48-1677-46e6-91a9-ca8b12297904	Non Dominant	ENSMUSG00000020475.3	Pgam2
ENSMUST00000109813.8	Non Dominant	ENSMUSG00000057897.14	Camk2b
20751794-0220-4c55-bda1-628ee58855de	Non Dominant	ENSMUSG00000000384.15	Snora5c
7a60f6dd-5108-4b6e-a532-0b16748d122a	Non Dominant	ENSMUSG00000000384.15	Snora5c
aa541860-ee65-4a3a-a22c-616e56df2b0a	Non Dominant	ENSMUSG00000020173.17	Cobl
1a70c796-af83-46b2-b921-1e7ee3c81da1	Non Dominant	ENSMUSG00000020173.17	Cobl
29b1419f-687e-491d-aed6-6a33bdbdd9b5	Non Dominant	ENSMUSG00000020173.17	Cobl
0bfd46d9-681c-4ee5-99dd-778563900f47	Non Dominant	ENSMUSG00000020152.7	Actr2
1ed87ce0-b42f-41bc-8817-8d15f0787337	Non Dominant	ENSMUSG00000001891.16	Ugp2
7f11ff43-644d-4361-8c41-ad5ac83590ff	Non Dominant	ENSMUSG00000001891.16	Ugp2
99aeff3f-3c72-4cce-a516-4396ec056f1f	Non Dominant	ENSMUSG00000060923.5	Acyp2
ce122ee7-1f53-4c14-afae-a6d329e316f0	Non Dominant	ENSMUSG00000020282.18	Rhbdf1
6d376f66-7312-44f3-b0af-49176fef3681	Non Dominant	ENSMUSG00000020326.7	Ccng1
b967e0cb-2faf-4396-856d-70ad7c3d4963	Non Dominant	ENSMUSG00000015837.15	Sqstm1
2050575c-df41-47db-8cc5-a48b1bfa49cf	Non Dominant	ENSMUSG00000015837.15	Sqstm1
a41d31e7-4634-4937-a1de-862c9fc78bb5	Non Dominant	ENSMUSG00000015837.15	Sqstm1
8f86637f-de80-4239-b4ac-6259344d1b59	Non Dominant	ENSMUSG00000015837.15	Sqstm1
457eab90-b167-4c56-96dc-3c0dbf903e2e	Non Dominant	ENSMUSG00000015837.15	Sqstm1
4cab89a9-1ae6-4de3-8a95-ac638b4c1fe1	Non Dominant	chr11:51685000	0610009B22Rik
ENSMUST00000109098.1	Non Dominant	ENSMUSG00000007777.9	0610009B22Rik
fc2faded-cb2c-470a-adf2-98d3ad967c40	Non Dominant	ENSMUSG00000020390.12	Ube2b
7f776212-087d-41af-86a9-64d691ebea32	Non Dominant	ENSMUSG00000020390.12	Ube2b
3307efff-87e3-451c-b48a-6fd580d6ba8b	Non Dominant	ENSMUSG00000020361.13	Hspa4
df9b8f3d-3e7a-4bdb-876d-fb3126ae6eb4	Non Dominant	ENSMUSG00000085888.7	Gm12224
e79f8db8-089a-4083-9a6c-e70384002a01	Non Dominant	ENSMUSG00000085888.7	Gm12224
f1d793b1-3923-4ca2-a62e-2687a0038df7	Non Dominant	ENSMUSG00000085888.7	Gm12224
289e965e-004f-4995-b971-d71269454e6e	Non Dominant	ENSMUSG00000085888.7	Gm12224
27e68084-5faf-4997-b214-a5b4fcaaa00f	Non Dominant	ENSMUSG00000085888.7	Gm12224
11594421-5944-45f5-b15c-8dfc72382cd5	Non Dominant	ENSMUSG00000085888.7	Gm12224
ENSMUST00000124047.7	Non Dominant	ENSMUSG00000085888.7	Gm12224
131ae365-6e6f-43fa-80db-19c9d0b9c6ec	Non Dominant	ENSMUSG00000085888.7	Gm12224
a6177776-f1a9-4587-9386-72216c42b94e	Non Dominant	ENSMUSG00000020400.17	Tnip1
3d49f309-c028-4934-93fe-d23b135063e1	Non Dominant	ENSMUSG00000049755.14	Zfp672
cf4fcd4e-7cd1-464a-962c-51d1a485167a	Non Dominant	ENSMUSG00000061462.18	Obscn
ba3493c6-00fa-4db9-a17e-27cf96c656bd	Non Dominant	ENSMUSG00000061462.18	Obscn
042e4e4a-8115-4dd1-8162-3138411bfe09	Non Dominant	ENSMUSG00000061462.18	Obscn
203c6b4b-4b4f-4744-9993-58f9c1d95731	Non Dominant	ENSMUSG00000061462.18	Obscn
a933e9c3-c6db-4a13-830b-7b001ef3a81e	Non Dominant	ENSMUSG00000061462.18	Obscn
de7c8013-edbb-4a58-96e5-fc918f74f523	Non Dominant	ENSMUSG00000061462.18	Obscn
ded0ca36-68b9-4b0e-ba13-9276cd866dd4	Non Dominant	ENSMUSG00000020444.19	Guk1
ENSMUST00000095254.11	Non Dominant	ENSMUSG00000000538.18	Tom1l2
7a958ae9-6648-46d6-a070-a69472417afb	Non Dominant	ENSMUSG00000042709.15	Atpaf2
48f3e186-1baf-447d-9685-6f35e4b09cda	Non Dominant	ENSMUSG00000042709.15	Atpaf2
29f8a760-db3e-40d8-9e0c-b2adc1d18df1	Non Dominant	ENSMUSG00000018501.17	Ncor1
66c2646b-d6a5-424d-b3fa-2ea54540cafc	Non Dominant	ENSMUSG00000018501.17	Ncor1
2eb5e085-5e05-4d89-80bc-8aa216b8b609	Non Dominant	ENSMUSG00000033352.11	Map2k4
5207eb7f-348b-413a-92ab-9f5c8fc34724	Non Dominant	chr11:67112000	2310065F04Rik
ENSMUST00000153497.1	Non Dominant	ENSMUSG00000087410.7	2310065F04Rik
fc482bd6-5cdd-4c7d-9f9d-53c1da939e67	Non Dominant	ENSMUSG00000087410.7	2310065F04Rik
57f286c2-642e-4f90-a0f8-e8ab68328995	Non Dominant	ENSMUSG00000087410.7	2310065F04Rik
32f7b6f8-f0a1-4c4f-a411-7dff1ec72511	Non Dominant	ENSMUSG00000087410.7	2310065F04Rik
d6e610e8-e0bd-4a9d-b95c-eefd2095e7c8	Non Dominant	ENSMUSG00000087410.7	2310065F04Rik
6cbee4c8-d56f-4370-8f8b-ad2109a65a20	Non Dominant	ENSMUSG00000085348.1	Myhas
0f2cabee-ecd6-4ff9-ba59-c5070f51c13b	Non Dominant	ENSMUSG00000085348.1	Myhas
950a1539-a201-45e6-9774-e19ec1aeb076	Non Dominant	ENSMUSG00000085348.1	Myhas
84ccf80c-7680-4d0d-a1ac-6ebc80ff79d9	Non Dominant	ENSMUSG00000085348.1	Myhas
72327064-0c97-4bca-b5c1-8eca0100dc5e	Non Dominant	ENSMUSG00000032892.14	Rangrf
6a2a795e-6f73-4dd6-b836-0435c78fa292	Non Dominant	ENSMUSG00000032892.14	Rangrf
ac2ef347-bba2-4a7b-b40a-1532f032972f	Non Dominant	ENSMUSG00000059796.16	Gm22988
ENSMUST00000164359.7	Non Dominant	ENSMUSG00000078812.10	Eif5a
9ce9970c-36fc-42e2-bc35-e1a217023b52	Non Dominant	ENSMUSG00000078812.10	Eif5a
c53902d2-9444-491b-bcdc-ea8f523d9800	Non Dominant	ENSMUSG00000078812.10	Eif5a
3b541e3e-ed4a-495a-aaa3-66632c0a959f	Non Dominant	ENSMUSG00000018566.14	Slc2a4
917fb9c8-6031-48a4-8adc-c45cee8f367f	Non Dominant	ENSMUSG00000018566.14	Slc2a4
7f3f9714-6465-4953-be48-8e8fecfc7783	Non Dominant	ENSMUSG00000020831.18	Gm21988
ENSMUST00000108577.7	Non Dominant	ENSMUSG00000020831.18	0610010K14Rik
6460f578-a5b4-4ae7-af07-72da467c99dc	Non Dominant	ENSMUSG00000018293.4	Pfn1
5faa5a40-4029-4323-a19d-8fe107db44f5	Non Dominant	ENSMUSG00000018293.4	Pfn1
4c53d1fe-56a1-4491-bda0-768168b35274	Non Dominant	ENSMUSG00000018293.4	Pfn1
b866c5f8-b059-4e16-9db8-539ae70e88c9	Non Dominant	ENSMUSG00000045667.14	Smtnl2
d259bad6-47dc-4a39-a350-06604f2234da	Non Dominant	ENSMUSG00000045667.14	Smtnl2
d67e5ea6-7fcb-44b0-9cd8-a0794e9899ad	Non Dominant	ENSMUSG00000045667.14	Smtnl2
57bb7f06-0b54-4a89-97bd-fab9e7efd5af	Non Dominant	ENSMUSG00000045667.14	Smtnl2
c9bf882e-d019-482c-b550-166ed96054e9	Non Dominant	ENSMUSG00000045667.14	Smtnl2
35986bf6-7769-44b0-86ab-167e9b559340	Non Dominant	ENSMUSG00000045667.14	Smtnl2
f6fd999d-707d-452a-a065-39ab6ea7c994	Non Dominant	ENSMUSG00000040447.15	Spns2
0362e475-7c09-4371-9ddb-978ac19028f7	Non Dominant	ENSMUSG00000040447.15	Spns2
ENSMUST00000170710.7	Non Dominant	ENSMUSG00000017286.15	Glod4
f0788979-62c7-4b50-ada6-a3e1992556c7	Non Dominant	ENSMUSG00000020844.6	Nxn
7ae084c9-28b9-4ee3-892f-328474929ec9	Non Dominant	ENSMUSG00000037907.16	Ankrd13b
a83aabed-080a-4576-9edd-901fc143475b	Non Dominant	ENSMUSG00000044328.13	Trp53i13
13c5225e-b4df-41ec-b76e-e00df874f010	Non Dominant	ENSMUSG00000018334.18	Ksr1
185cee88-c0bf-4b40-a812-442c400d3f71	Non Dominant	ENSMUSG00000046909.9	Tefm
7f89c1c4-afe2-4b23-9b75-da0be4175445	Non Dominant	chr11:80300000
0fa810a8-11f8-48a8-a17d-a2ce91b72403	Non Dominant	ENSMUSG00000020696.18	Rffl
f899078e-2d8c-4128-a1a6-3af9a22cb0ea	Non Dominant	ENSMUSG00000034449.7	Dhrs11
ENSMUST00000018547.8	Non Dominant	ENSMUSG00000020530.14	Ggnbp2
e94e9f22-94d4-41be-84c0-98a5be24c7c0	Non Dominant	ENSMUSG00000018171.9	Vmp1
c9c61d90-9a16-4e2e-b173-496fcaa6ea80	Non Dominant	ENSMUSG00000047126.17	Cltc
cce03689-7833-4d8d-bf23-c69803128734	Non Dominant	ENSMUSG00000047126.17	Cltc
0d807aae-d9ac-408f-ae02-043bde4cfde4	Non Dominant	ENSMUSG00000047126.17	Cltc
e03df1ab-7c25-4188-bf08-9152d2946495	Non Dominant	ENSMUSG00000069769.13	Msi2
ef23dbd1-c9f0-4bbb-85a8-276fbffa8187	Non Dominant	ENSMUSG00000001508.15	Sgca
8d5a8771-5dcb-4b4b-856d-3192003b2939	Non Dominant	ENSMUSG00000001508.15	Sgca
8ec1983d-b9d7-4a38-bc0c-67f19c871eee	Non Dominant	ENSMUSG00000001508.15	Sgca
8c0f38f0-0303-458e-8abe-bc46431a351e	Non Dominant	ENSMUSG00000001508.15	Sgca
6c89722e-c1ed-44b0-a3a4-7dfb65f7c7ca	Non Dominant	ENSMUSG00000001508.15	Sgca
4dcf0c2a-ce0a-4aa5-a468-54ad7ca05f3f	Non Dominant	ENSMUSG00000020876.14	Snx11
a87f2b79-6c11-4bc5-a9de-4878d15849a3	Non Dominant	ENSMUSG00000038615.17	Nfe2l1
9cf24767-9cfe-42f5-9d1f-61c9fb6e0a96	Non Dominant	ENSMUSG00000038615.17	Nfe2l1
a1a68770-5ab6-433b-9996-fbda24dd6c0b	Non Dominant	ENSMUSG00000018669.14	Cdk5rap3
ENSMUST00000092736.10	Non Dominant	ENSMUSG00000020882.17	Cacnb1
98701563-58dc-429f-8cfc-5a11cbf528fc	Non Dominant	ENSMUSG00000017210.14	Med24
fc593b40-df8c-471c-af98-0c20c54ae85b	Non Dominant	chr11:98767000	Nr1d1
6194561d-466e-40ef-8826-fd7f34cee43b	Non Dominant	ENSMUSG00000019173.11	Rab5c
95d07489-ef8b-4c27-9555-0e57710c92f2	Non Dominant	ENSMUSG00000020919.11	Stat5b
4bd51607-fef6-4b4a-9e01-c5c6e5e5d72f	Non Dominant	ENSMUSG00000020919.11	Stat5b
ae9a7281-2cb6-4059-a31e-b5c35592b961	Non Dominant	ENSMUSG00000020919.11	Stat5b
8e99c85c-1322-489d-adc6-b98413502b0a	Non Dominant	ENSMUSG00000020919.11	Stat5b
355bb03d-6473-4b79-b4cb-8b8d22361e66	Non Dominant	ENSMUSG00000035172.15	Plekhh3
9ed14ace-9b12-4b83-a2e8-33293b90c06f	Non Dominant	ENSMUSG00000035172.15	Plekhh3
66fde108-4cd6-4495-86cd-5e395f9505f7	Non Dominant	ENSMUSG00000097487.7	Gm27029
d5c07ded-6879-40b2-8aec-36b839a80ad2	Non Dominant	ENSMUSG00000008855.17	Hdac5
17886549-90f7-4932-88d4-ba58ce0ed957	Non Dominant	ENSMUSG00000008855.17	Mir8101
99db5777-64d4-419a-a0cc-a32cf576ac74	Non Dominant	ENSMUSG00000034247.9	Plekhm1
85d1c07a-fc98-4009-861c-fd9ba7c6e2ce	Non Dominant	ENSMUSG00000001027.7	Scn4a
e33d397d-84de-4bb8-a2a2-1473cfcdca85	Non Dominant	ENSMUSG00000001027.7	Scn4a
47a71012-8e2a-4f21-9b16-d8c738e73a83	Non Dominant	ENSMUSG00000001027.7	Scn4a
b6c11e1c-d639-4538-b63d-8474182ff0df	Non Dominant	ENSMUSG00000020719.14	Gm25994
8ea809e1-6928-4c7c-b6d6-2ab97892a720	Non Dominant	ENSMUSG00000020719.14	Ddx5
2710d4f4-9cf1-4814-a66c-b35ea6bbce5f	Non Dominant	ENSMUSG00000040430.18	Pitpnc1
1d49387a-e5df-4c5c-95cd-dab801f53cb8	Non Dominant	ENSMUSG00000020722.5	Cacng1
ee11c9da-6df4-4021-8a96-6e178b21abe1	Non Dominant	ENSMUSG00000015542.17	Nat9
7c7c6241-0c57-450b-9579-f1032442a8c9	Non Dominant	ENSMUSG00000034566.10	Atp5h
88f68ea3-9afa-4e04-850c-478b455e2171	Non Dominant	ENSMUSG00000034471.12	Caskin2
4c174689-edab-4e89-b1a6-35b8f225cccb	Non Dominant	ENSMUSG00000020792.15	Exoc7
8919e249-52e5-46ea-a68f-2744f9a8dcd4	Non Dominant	ENSMUSG00000020792.15	Exoc7
02d739a6-ee4b-4404-a2ae-d51023d52b58	Non Dominant	ENSMUSG00000020792.15	Exoc7
5105b221-8a6b-47b7-817d-884ba30932fb	Non Dominant	ENSMUSG00000033909.17	Usp36
acd0417f-3181-4068-9347-fb9b2836c344	Non Dominant	ENSMUSG00000025129.2	Ppp1r27
ebf4dd06-6ce4-4e72-849a-ab103947ab22	Non Dominant	chr11:120549000	Ppp1r27
be722a89-5231-41e7-839e-dd10751e080b	Non Dominant	ENSMUSG00000025129.2	Ppp1r27
7f161f01-6d9e-45b9-a8ce-62586defe280	Non Dominant	ENSMUSG00000025129.2	Ppp1r27
39c04f36-4579-4a70-80a2-69654d0cbe1e	Non Dominant	ENSMUSG00000025141.3	Myadml2
5f6efcd2-07a8-4066-ad95-ac3590699392	Non Dominant	ENSMUSG00000025141.3	Myadml2
fc9b41c5-03c0-4546-af64-1d907ee0bcce	Non Dominant	ENSMUSG00000025150.10	Cbr2
cf6a72b6-efdf-4950-b8bf-4c111367498b	Non Dominant	ENSMUSG00000025173.13	Wdr45b
2796f3a9-7163-4da3-950f-b295b623e02b	Non Dominant	ENSMUSG00000079179.9	Rab10os
ENSMUST00000223551.1	Non Dominant	ENSMUSG00000051721.6	Wdcp
a4368459-4357-4966-8d38-5b9deef1f7b7	Non Dominant	chr12:15929000
1b1d7c54-ab89-441c-bfbd-e294b510af78	Non Dominant	ENSMUSG00000057469.8	E2f6
7a520462-58c8-43ce-a96d-3c80e3951bdf	Non Dominant	ENSMUSG00000057469.8	E2f6
b2f56512-7a41-456f-a7a5-180b4b64608b	Non Dominant	ENSMUSG00000020580.10	Rock2
3a96af53-94f8-4009-8cce-82eb9ca85bf8	Non Dominant	ENSMUSG00000011179.8	Odc1
b3718694-bb77-4f5f-a8c5-06c2db5324bd	Non Dominant	ENSMUSG00000011179.8	Gm22748
0b45f8ce-18ce-4ba0-98f4-126c8849aba2	Non Dominant	ENSMUSG00000011179.8	Gm22748
445f91bb-2ac4-4317-bc17-645e09c487b4	Non Dominant	ENSMUSG00000036333.11	Kidins220
681c1936-eb9e-4e89-a0cb-070e02542aba	Non Dominant	ENSMUSG00000036257.15	Pnpla8
57cb4d29-6804-4017-a942-02b3f02e1cd4	Non Dominant	ENSMUSG00000061603.8	Akap6
e2988d10-a591-4869-a3e2-d960dd85378f	Non Dominant	ENSMUSG00000012076.8	Brms1l
9f5b6465-9952-4754-8a2a-8bd48ea06873	Non Dominant	ENSMUSG00000021000.17	Mia2
ede38510-037c-483c-8498-6d63662841fa	Non Dominant	ENSMUSG00000054894.6	Dmac2l
a41e9e3f-1f12-4d46-9547-790f09ff8f32	Non Dominant	ENSMUSG00000113302.1	Gm32219
c54596c7-355b-44c6-b62f-6864b803093f	Non Dominant	ENSMUSG00000113302.1	Gm32219
45130fef-1456-42b9-82f7-4cf7746cf295	Non Dominant	ENSMUSG00000060073.9	Psma3
90d43147-cb97-423e-bc42-b8b3053701d9	Non Dominant	ENSMUSG00000060073.9	Psma3
844fbc06-5453-445f-b66a-0d2f407520f0	Non Dominant	ENSMUSG00000034574.10	Daam1
18186d48-764a-4839-8a61-0037858519ba	Non Dominant	ENSMUSG00000032705.9	Exd2
bbdd8492-075f-4a27-b31e-4fd97ebcbd7a	Non Dominant	ENSMUSG00000021140.9	Pcnx
11f8688e-c7a6-489c-821a-3387ef8e3dcc	Non Dominant	ENSMUSG00000021044.15	Adck1
397ee149-89f7-4fab-90d9-1b94b8c2b2de	Non Dominant	ENSMUSG00000021203.15	Otub2
49fdba5f-a46f-44ed-bfad-275ae5799a1c	Non Dominant	ENSMUSG00000021111.15	Papola
ENSMUST00000221074.1	Non Dominant	ENSMUSG00000017843.14	Ppp2r5c
6b4f9e2d-206b-4c8a-a523-9eeaf9aa9368	Non Dominant	ENSMUSG00000007411.16	Mark3
c762ae8c-81ac-4263-8686-51a40475868b	Non Dominant	ENSMUSG00000021288.19	Klc1
5b66cd15-9d6a-40c0-af74-33c6be506707	Non Dominant	ENSMUSG00000011148.14	Adssl1
e295cf1f-185f-408c-8806-9136a5db80ad	Non Dominant	ENSMUSG00000011148.14	Adssl1
1f97b932-1034-4891-a862-a7301f2620a1	Non Dominant	ENSMUSG00000011148.14	Adssl1
6a4f042b-df39-43b7-b6d5-4252abfecb1b	Non Dominant	ENSMUSG00000042063.11	Zfp386
600efaf8-a200-4ef7-a39a-2e79607655da	Non Dominant	ENSMUSG00000021171.8	Esyt2
773e070d-c006-45ff-9950-4ed9ae6abb0a	Non Dominant	ENSMUSG00000020671.9	Rab10
43c51058-3e44-4f84-9b48-6c613c2e4b80	Non Dominant	ENSMUSG00000037149.10	Ddx1
ENSMUST00000064240.13	Non Dominant	ENSMUSG00000020659.16	Cbll1
4b5af357-e254-4ad8-a265-072bde3bc9b7	Non Dominant	ENSMUSG00000020954.16	Strn3
2b8fca5c-efac-4339-bafe-7f511a128ad9	Non Dominant	ENSMUSG00000035247.16	Hectd1
9b2ec600-82f0-4bce-bef9-923329469356	Non Dominant	ENSMUSG00000035247.16	Hectd1
ce05e57a-c1b9-498d-a616-16f29b9ef6a6	Non Dominant	ENSMUSG00000035247.16	Hectd1
24d4312d-bd5e-4773-b1f1-f54a5cd0bcc1	Non Dominant	ENSMUSG00000035247.16	Hectd1
57f2cf8e-4d28-499f-9b88-e5327deaf2e3	Non Dominant	ENSMUSG00000062929.8	Cfl2
0a887025-bf31-4d68-bb86-ffbde77b9c5f	Non Dominant	ENSMUSG00000021022.9	Ppp2r3c
69df73ec-02d3-43af-a6b0-b10181a54e2f	Non Dominant	ENSMUSG00000021022.9	Ppp2r3c
ENSMUST00000175677.1	Non Dominant	ENSMUSG00000051367.8	Six1
9f3f2378-0ff1-4da8-83d8-67fac50996d4	Non Dominant	ENSMUSG00000034442.11	Trmt5
[truncated: 2,099 more rows]

## Sheet: W_Adipose_Specific
transcript_id	Expression	gene_id	gene_name
ENSMUST00000082008.11	Dominant	ENSMUSG00000000244.17	Tspan32
ENSMUST00000000579.2	Dominant	ENSMUSG00000000567.5	Sox9
958e19bf-3848-4541-9d37-4e2ec40e1ddb	Dominant	ENSMUSG00000000631.20	Myo18a
6a3fd2b9-054b-45b9-a29a-39248e040adf	Dominant	ENSMUSG00000000673.9	Haao
ENSMUST00000000755.14	Dominant	ENSMUSG00000000739.14	Sult5a1
2ec2f4da-ff00-40bd-ab86-ed5eac7f5bf3	Dominant	ENSMUSG00000000884.17	Gnb1l
d46e9636-7c3d-4e15-b952-7a7c69e2ce44	Dominant	ENSMUSG00000001119.7	Col6a1
899d3903-23aa-4725-98e1-5d143a54ebd2	Dominant	ENSMUSG00000001225.12	Slc26a3
96fbfefb-2ad2-4500-9a56-647e0696ab19	Dominant	ENSMUSG00000001376.17	Vps50
5fce1b46-dd98-463d-b46e-2859e79d8d71	Dominant	ENSMUSG00000001435.15	Col18a1
e14c530e-9534-4911-b297-f46cd36cae0e	Dominant	ENSMUSG00000001542.7	Ell2
563db380-3874-4ed4-beed-15eeb821dc7f	Dominant	ENSMUSG00000001657.7	Hoxc8
774ecb75-5501-42a6-91c0-0860bdcf0e4f	Dominant	ENSMUSG00000001827.12	Folr1
f947aee4-5b6b-459d-a6c8-da803338f8b7	Dominant	ENSMUSG00000001870.16	Ltbp1
a15e9d28-37c0-4878-805b-4e54949d863d	Dominant	ENSMUSG00000001943.8	Esam
54ee2f38-28b8-4c23-8c80-78826cbda8e0	Dominant	ENSMUSG00000002020.15	Ltbp2
0bf26165-333b-42a2-85f3-91c8ad087e70	Dominant	ENSMUSG00000002105.15	Slc39a13
e9bf4f5f-f3b7-4550-8a1a-dd33cab20554	Dominant	ENSMUSG00000002227.15	Mov10
ENSMUST00000051209.10	Dominant	ENSMUSG00000002265.17	Peg3
14517cc4-8fea-4e22-9dbe-8e7de3c616a6	Dominant	ENSMUSG00000002428.12	Hltf
32c9bd65-4f8d-4e61-b552-52e44e98577c	Dominant	ENSMUSG00000002489.16	Tiam1
ENSMUST00000075827.4	Dominant	ENSMUSG00000002799.6	Jag2
81fab847-338c-4fad-a857-fc74866a6494	Dominant	ENSMUSG00000002812.4	Flii
2cd13bb3-7150-439d-806e-d8f7751b6c4b	Dominant	ENSMUSG00000002833.11	Hdgfl2
7039fa2f-c644-44d5-8fcf-021409577327	Dominant	ENSMUSG00000003119.14	Cdk12
0a9f8015-28a1-4760-9e2d-693de5ae9d1d	Dominant	ENSMUSG00000003271.17	Sult2b1
ENSMUST00000230490.1	Dominant	ENSMUSG00000003352.14	Cacnb3
653566dc-1c67-47d6-b15e-8c121c054bd0	Dominant	ENSMUSG00000003418.11	St8sia6
ENSMUST00000004330.9	Dominant	ENSMUSG00000004221.16	Ikbkg
fa086a62-b732-42c9-b25b-b03630cd69c4	Dominant	ENSMUSG00000004565.15	Pnpla6
0185e0e2-378b-4fb8-993e-c28ccddfb636	Dominant	ENSMUSG00000004814.10	Ccl24
a061bda1-1766-4505-851d-de5945b4862f	Dominant	ENSMUSG00000004896.16	Rrnad1
197de683-cd15-457c-8e4c-710af01f7c28	Dominant	ENSMUSG00000004980.16	Hnrnpa2b1
9e700589-67f7-457e-96b6-f61be5ca0e0d	Dominant	ENSMUSG00000005103.12	Wdr1
6fb6a4b6-dd25-4fa9-97cf-b028fed849a0	Dominant	ENSMUSG00000005338.13	Cadm3
9bf8257e-be08-4745-a63f-e1e1c3e9cedf	Dominant	ENSMUSG00000005362.14	Crbn
3ffdba1b-ed8c-40c2-9d22-d36f7f4d7356	Dominant	ENSMUSG00000005442.13	Cic
405ec102-780e-4050-a908-bce9cf62f97a	Dominant	ENSMUSG00000005682.9	Pan2
38728ca3-89f8-47d7-af70-5211a636a8f9	Dominant	ENSMUSG00000005871.15	Apc
bdf2da0a-75f9-43f9-ba3e-34ea74346cb1	Dominant	ENSMUSG00000005886.14	Ncoa2
ENSMUST00000171445.7	Dominant	ENSMUSG00000006154.13	Eps8l1
ENSMUST00000006397.6	Dominant	ENSMUSG00000006235.6	Epor
12bb6c19-8060-4c5c-886a-b59d54717ad4	Dominant	ENSMUSG00000006241.16	Ccdc159
ENSMUST00000111315.8	Dominant	ENSMUSG00000006403.13	Adamts4
6ca622a5-5a1d-47d6-896f-f49ced5e23f8	Dominant	ENSMUSG00000006576.16	Slc4a3
ENSMUST00000006818.3	Dominant	ENSMUSG00000006642.3	Tcf23
c0552bea-ca69-4cd7-a3a9-3e4b04d31602	Dominant	ENSMUSG00000006800.14	Sulf2
ENSMUST00000007171.12	Dominant	ENSMUSG00000006958.14	Chrd
ENSMUST00000095078.2	Dominant	ENSMUSG00000007476.18	Lrrc8a
d7ac4903-b402-4895-9727-c2f466b5b1cf	Dominant	ENSMUSG00000007570.16	Fance
e879b715-0b35-4611-b8fc-b20cdbc5151a	Dominant	ENSMUSG00000007655.16	Cav1
17e2a823-0c98-4bc8-a47d-ae7e139ab29f	Dominant	ENSMUSG00000007888.15	Crlf1
bd697891-29a8-47db-942c-0e33c850573e	Dominant	ENSMUSG00000008206.16	Cers4
cac6a764-2b44-423c-af7b-7e5ca93a699d	Dominant	ENSMUSG00000008305.18	Tle1
2aee9c1a-2317-4896-a91d-61016e9bd68f	Dominant	ENSMUSG00000008575.17	Nfib
60a7fd4c-7f2d-4670-bf6f-d81029b8e234	Dominant	ENSMUSG00000009079.16	Ewsr1
12cbc936-eeb5-4f6f-84c0-f872e43553fe	Dominant	ENSMUSG00000010051.15	Hyal1
a9f97512-eff5-424b-8b51-2722bcac968a	Dominant	ENSMUSG00000010067.13	Rassf1
f058116d-aaae-4838-91e7-b326fc9589ad	Dominant	ENSMUSG00000011158.8	Brf1
5212af2d-e8fc-45ea-a5a7-0625e53a8cd8	Dominant	ENSMUSG00000012296.16	Tjap1
ENSMUST00000040179.13	Dominant	ENSMUSG00000012609.19	Ttll5
a9e6fdbe-f0f3-407d-bb53-d7a6fb1ccaa3	Dominant	ENSMUSG00000013033.16	Adgrl1
da14a17c-acb9-4269-8840-ee50fa9d059f	Dominant	ENSMUSG00000013236.17	Ptprs
6cd29cc7-d9af-4dcd-af14-20bab39d3b61	Dominant	ENSMUSG00000013629.16	Cad
fe99e838-c3ef-43e9-9e4d-d167ef172a99	Dominant	ENSMUSG00000013921.15	Clip3
6957d255-9c0c-404e-97e9-622aa0c115c9	Dominant	ENSMUSG00000013928.13	Thap8
fdc5e893-4c94-43ac-8944-061c0750989c	Dominant	ENSMUSG00000014164.15	Klhl3
f8b43b51-157e-4326-8eb3-e420aa49012d	Dominant	ENSMUSG00000014498.9	Ankrd52
36ec3cd1-793a-43be-bb19-f089620a7816	Dominant	ENSMUSG00000014668.15	Chfr
20b4d8aa-f889-44f2-a69f-11dda78797bb	Dominant	ENSMUSG00000014850.15	Msh3
8fe47190-451e-4858-9e01-b4c7c3cf4874	Dominant	ENSMUSG00000015659.12	Serac1
700c64dc-97b2-46c5-9a3b-6415a2a8753f	Dominant	ENSMUSG00000015702.13	Anxa9
a42e66bb-c571-4ded-9cb0-ae3a0584d362	Dominant	ENSMUSG00000015852.13	Fcrls
ENSMUST00000143043.7	Dominant	ENSMUSG00000016458.14	Wt1
ENSMUST00000016696.12	Dominant	ENSMUSG00000016552.13	Foxred2
ENSMUST00000022766.7	Dominant	ENSMUSG00000016831.12	Tox4
2e91d026-6caa-463c-81cf-1faf47e37608	Dominant	ENSMUSG00000016918.15	Sulf1
d198a1b9-1aac-42e3-82e6-115945cefeb2	Dominant	ENSMUSG00000017499.15	Cdc6
ENSMUST00000103084.3	Dominant	ENSMUSG00000017667.9	Zfp334
b33901fc-b0ca-41c2-9d7e-a0b369eedac2	Dominant	ENSMUSG00000017724.14	Etv4
13e1e1aa-1476-4be1-9520-1da07c351ab5	Dominant	ENSMUSG00000017737.2	Mmp9
8facc408-d254-4ccd-b5c4-e2ee433a9a0d	Dominant	ENSMUSG00000017832.2	Hspb9
8ff2e296-1071-41db-b842-6294b3af6918	Dominant	ENSMUSG00000018481.9	Appbp2
043f5083-09f3-4736-9072-4b4957b241e2	Dominant	ENSMUSG00000018501.17	Ncor1
7116bc91-41d9-4cda-9958-e6c94602444d	Dominant	ENSMUSG00000018740.14	Slc25a35
ENSMUST00000126386.7	Dominant	ENSMUSG00000019303.14	Psmc3ip
6c92a7c2-69bc-4abc-bbce-da7e30dff23d	Dominant	ENSMUSG00000019518.11	Ap4m1
ENSMUST00000125200.7	Dominant	ENSMUSG00000019790.17	Stxbp5
a370e2b6-86ef-418f-a92c-edcaceef817c	Dominant	ENSMUSG00000019810.15	Fuca2
8d3cf78a-a05e-4750-85d9-93d004774d31	Dominant	ENSMUSG00000019817.18	Plagl1
83c9405b-8238-47f4-bc36-76c1aa1850e0	Dominant	ENSMUSG00000019837.8	Gtf3c6
229902bc-e2a3-4d11-84f0-870dbfde4643	Dominant	ENSMUSG00000019861.15	Gopc
ENSMUST00000020101.11	Dominant	ENSMUSG00000019944.14	Rhobtb1
ENSMUST00000159110.7	Dominant	ENSMUSG00000019979.12	Apaf1
cef95d4e-ae2f-4cff-9736-ed8a3ec9f682	Dominant	ENSMUSG00000019996.17	Map7
ENSMUST00000020252.9	Dominant	ENSMUSG00000020059.9	Sycp3
ffac27fa-1e10-4278-9adb-6e4d81831f1c	Dominant	ENSMUSG00000020072.15	Pbld2
ENSMUST00000218637.1	Dominant	ENSMUSG00000020099.8	Unc5b
1d570b01-c9c1-4af1-b93d-62ff0d230916	Dominant	ENSMUSG00000020131.14	Pcsk4
8e195cfd-20ee-4e16-bfd2-dc6e75e8f81c	Dominant	ENSMUSG00000020160.18	Meis1
17cce696-288c-4720-a3ac-edc4309f475d	Dominant	ENSMUSG00000020212.14	Mdm1
eb8726e0-d910-4040-bdfd-880eeaf5bd56	Dominant	ENSMUSG00000020220.16	Vps13d
3cc26538-e2d0-437e-9c7f-7cab0c9a96f1	Dominant	ENSMUSG00000020361.13	Hspa4
13dbf2a1-df93-4946-97a4-75ee26363629	Dominant	ENSMUSG00000020377.15	Ltc4s
b9e5a979-5dba-4e7b-a0ff-e87a1c15ee2b	Dominant	ENSMUSG00000020482.4	Ccdc117
3cd2f918-343b-41d4-bea8-b0b5ee52ec80	Dominant	ENSMUSG00000020527.14	Myo19
59f39b8a-c3ba-4df9-9d48-7ab88cd4f990	Dominant	ENSMUSG00000020532.18	Acaca
315b2b61-b356-4d26-a248-299f0dd55030	Dominant	ENSMUSG00000020589.17	Fam49a
5351bd90-d36d-4da3-a700-46ee3e25ecae	Dominant	ENSMUSG00000020604.13	Arsg
ENSMUST00000062580.7	Dominant	ENSMUSG00000020640.10	Itsn2
cfa7296f-65ff-465a-8bce-267229f71510	Dominant	ENSMUSG00000020672.14	Sntg2
110f8983-b863-4d05-811e-e997a91c15dd	Dominant	ENSMUSG00000020695.14	Mrc2
87b36eac-045a-4e61-9b30-e6a5698adc59	Dominant	ENSMUSG00000020716.16	Nf1
a9bb0cda-23e0-4c06-8af3-5dd322a65473	Dominant	ENSMUSG00000020721.16	Helz
4cd61980-4074-4b25-8b9b-9812933d6446	Dominant	ENSMUSG00000020776.18	Fbf1
9194469f-b6b1-4aec-8f69-9476b2c79d58	Dominant	ENSMUSG00000020883.18	Fbxl20
bfbda9c9-b693-4337-9a84-6f151db903b6	Dominant	ENSMUSG00000020937.14	Plcd3
fa7a71df-4560-4081-98fb-ac03924092f2	Dominant	ENSMUSG00000021047.7	Nova1
0de7753c-497e-49e6-bb61-e67acee938bd	Dominant	ENSMUSG00000021061.15	Sptb
5da8899a-f9ad-4947-bd58-15e7c20c605e	Dominant	ENSMUSG00000021068.17	Nin
9a7a85db-e6f4-4e12-8cea-7d2bf5d6741a	Dominant	ENSMUSG00000021156.17	Zmynd11
72a70cfd-09ab-4fd5-906e-3a62c7ceb30f	Dominant	ENSMUSG00000021180.9	Rps6ka5
bf796eee-1fcf-4fbe-807e-669fc6e3f33d	Dominant	ENSMUSG00000021182.16	Ccdc88c
ENSMUST00000021631.11	Dominant	ENSMUSG00000021209.12	Ppp4r4
ENSMUST00000021641.7	Dominant	ENSMUSG00000021217.7	Tshz3
24329390-107b-41d8-baf8-478cfadb610c	Dominant	ENSMUSG00000021223.13	Papln
ENSMUST00000168977.7	Dominant	ENSMUSG00000021244.15	Ylpm1
ENSMUST00000021691.5	Dominant	ENSMUSG00000021263.11	Degs2
b1aa16f5-1827-43c5-9775-2767952c2f41	Dominant	ENSMUSG00000021294.7	Kif26a
b4df1e31-1471-4d52-bde1-8ad09473c6db	Dominant	ENSMUSG00000021302.10	Ggps1
7b57b94a-7008-4caf-9672-d02043fab793	Dominant	ENSMUSG00000021340.13	Gpld1
ENSMUST00000021820.13	Dominant	ENSMUSG00000021388.14	Aspn
4417c572-3cab-4a8c-8573-217ee9b57e85	Dominant	ENSMUSG00000021414.8	Fam217a
a974f9e4-8b41-4759-bc56-4bd932b3de81	Dominant	ENSMUSG00000021457.14	Syk
71103e1c-9551-4cb2-945a-de5eab27e5dd	Dominant	ENSMUSG00000021458.17	Aopep
60ee9a84-ec08-40c9-8d4f-93b5de1941ce	Dominant	ENSMUSG00000021488.8	Nsd1
74cb1c78-0d02-4599-b959-049470c39233	Dominant	ENSMUSG00000021559.14	Dapk1
c2c63570-c5ec-4b02-9638-ef3722e5275e	Dominant	ENSMUSG00000021614.16	Vcan
fdb7e30e-6dc6-4268-973e-179c9117bc80	Dominant	ENSMUSG00000021662.11	Arhgef28
ENSMUST00000074103.11	Dominant	ENSMUSG00000021699.17	Pde4d
878c4221-07b5-4045-8a17-7fbd00713952	Dominant	ENSMUSG00000021708.17	Rasgrf2
ENSMUST00000226044.1	Dominant	ENSMUSG00000021720.11	Rnf180
ef4d9c1e-b7bd-4625-822f-80e44693ac1c	Dominant	ENSMUSG00000021745.14	Ptprg
0219d917-60bf-4277-93f6-26fc6d6b63c2	Dominant	ENSMUSG00000021750.16	Fam107a
ENSMUST00000231252.1	Dominant	ENSMUSG00000021765.9	Fst
8c238758-b74c-4452-b4b6-0937bd5c2b7b	Dominant	ENSMUSG00000021767.19	Kat6b
ENSMUST00000022303.14	Dominant	ENSMUSG00000021779.17	Thrb
3cc3c7f9-c36d-4e87-b01a-bd631392228b	Dominant	ENSMUSG00000021798.14	Ldb3
ENSMUST00000100672.10	Dominant	ENSMUSG00000021838.17	Samd4
dace8b39-88e9-4e00-b74d-ec029562e800	Dominant	ENSMUSG00000021870.17	Slmap
d41042c1-88e7-4061-9aa1-93b71c996b54	Dominant	ENSMUSG00000021911.16	Parg
ENSMUST00000123853.8	Dominant	ENSMUSG00000022016.16	Akap11
ENSMUST00000165835.7	Dominant	ENSMUSG00000022025.13	Cnmd
ENSMUST00000022629.8	Dominant	ENSMUSG00000022048.8	Dpysl2
670c22d4-966e-4eb1-8046-91849f7c1a75	Dominant	ENSMUSG00000022056.9	Adam7
ENSMUST00000022663.6	Dominant	ENSMUSG00000022074.6	Tnfrsf10b
7de85ddc-a615-42c1-a579-331b49a9ec6c	Dominant	ENSMUSG00000022099.17	Dmtn
ENSMUST00000022793.14	Dominant	ENSMUSG00000022185.19	Acin1
31ea358e-1b7f-49ab-a693-5f48250a75d8	Dominant	ENSMUSG00000022203.7	Efs
9a529e82-4fd5-46be-8887-cc2229c86803	Dominant	ENSMUSG00000022220.14	Adcy4
ENSMUST00000067458.6	Dominant	ENSMUSG00000022231.10	Sema5a
741206ef-bbd1-4959-8f3c-99fa69f8c898	Dominant	ENSMUSG00000022263.10	Trio
359c0478-b9ea-4b01-8cec-e86ea8e0d5c4	Dominant	ENSMUSG00000022353.10	Mtss1
bbbc9069-2847-4300-86d8-b8e8ab79162d	Dominant	ENSMUSG00000022362.13	9130401M01Rik
184b28a5-5d43-46a8-b1e8-72cda0475734	Dominant	ENSMUSG00000022521.10	Crebbp
ENSMUST00000231717.1	Dominant	ENSMUSG00000022523.10	Fgf12
eed775a0-0ec3-4a25-914e-3e66ba1d50c3	Dominant	ENSMUSG00000022537.18	Tmem44
ca9d5364-fc94-42ca-8fa1-4c755824d461	Dominant	ENSMUSG00000022538.20	Lsg1
0e09361c-2091-4de4-81c2-2a6a2948131c	Dominant	ENSMUSG00000022554.7	Hgh1
ENSMUST00000127095.7	Dominant	ENSMUSG00000022577.17	Ly6h
9e32cf15-46e1-472a-8d2e-1ebab607c12f	Dominant	ENSMUSG00000022629.17	Kif21a
2fccd43b-ff8d-4c6a-b778-24949e55646c	Dominant	ENSMUSG00000022641.15	Bbx
8d8a1ac0-839c-4e0a-8345-d0f66ed6f0c3	Dominant	ENSMUSG00000022667.18	Cd200r1
4cec8154-507d-4232-bfb0-e12c8282197f	Dominant	ENSMUSG00000022701.18	Ccdc191
86876153-7cd8-43b7-8cc6-4e6fee2593dc	Dominant	ENSMUSG00000022704.16	Qtrt2
ENSMUST00000114371.4	Dominant	ENSMUSG00000022748.8	Cmss1
ENSMUST00000231288.1	Dominant	ENSMUSG00000022760.17	Thap7
66dc3900-b59b-4c51-ace5-ed934d85b4e6	Dominant	ENSMUSG00000022983.16	Scaf4
1bee5a41-d3dd-4cd0-b605-50d0bf71cab7	Dominant	ENSMUSG00000022992.17	Kansl2
68e4fc75-e08f-4e49-bb00-ef7275b983c5	Dominant	ENSMUSG00000022994.9	Adcy6
2ec999d4-6c9c-4cd5-9c03-4020728c6182	Dominant	ENSMUSG00000023007.15	Prpf40b
c2321fb7-1228-4714-a721-5b464b9c0791	Dominant	ENSMUSG00000023026.16	Dip2b
f02df4b0-73a4-4799-838d-b08e15b5f346	Dominant	ENSMUSG00000023044.2	Csad
ade0fbfd-a939-4c8a-918a-22459347bf25	Dominant	ENSMUSG00000023047.11	Amhr2
7384dee4-556d-452e-8d8d-e0f4ec5c93d9	Dominant	ENSMUSG00000023156.4	Rpp14
0c4f289f-8868-4bc3-a7ef-b7052e9aaa1f	Dominant	ENSMUSG00000023210.2	Lcn9
ENSMUST00000024035.8	Dominant	ENSMUSG00000023267.10	Gabrr2
9ae269e1-8187-4e20-86a3-53fde9959bc5	Dominant	ENSMUSG00000023393.15	Slc17a9
ENSMUST00000024179.5	Dominant	ENSMUSG00000023411.12	Nfatc4
a18f3bd6-4329-4d91-8944-a399ffd79104	Dominant	ENSMUSG00000023452.19	Gm20671
fc876b85-7f6a-483a-a9ea-08398d2f762e	Dominant	ENSMUSG00000023755.10	Rhebl1
ENSMUST00000115791.9	Dominant	ENSMUSG00000023805.17	Synj2
14360b19-4349-404b-b2e2-360c723c7731	Dominant	ENSMUSG00000023885.9	Thbs2
3416f6f2-3dc9-47be-8b7a-20e4e2fc5163	Dominant	ENSMUSG00000024002.18	Brd4
76097a69-292f-42dd-8aa8-715abfe117f1	Dominant	ENSMUSG00000024037.13	Wdr4
ENSMUST00000024840.11	Dominant	ENSMUSG00000024043.13	Arhgap28
ef299073-14c7-4bfb-828f-6e9784e9b390	Dominant	ENSMUSG00000024045.6	Akap8
35cdf2e0-0913-49b1-b4f5-ff31c558b10c	Dominant	ENSMUSG00000024074.8	Crim1
ENSMUST00000024880.10	Dominant	ENSMUSG00000024076.10	Vit
6f4ebfe7-dcc2-4673-aec4-f0654483b4fa	Dominant	ENSMUSG00000024140.10	Epas1
ENSMUST00000172805.1	Dominant	ENSMUSG00000024235.11	Map3k8
02b5a2da-ac26-41f0-ac8c-62992048ee4e	Dominant	ENSMUSG00000024236.18	Svil
ENSMUST00000165387.1	Dominant	ENSMUSG00000024277.14	Mapre2
20b72584-2149-4e81-aaae-57499aa6183a	Dominant	ENSMUSG00000024286.8	Ccny
ENSMUST00000087623.12	Dominant	ENSMUSG00000024299.17	Adamts10
41ad57ff-62dc-4a3d-a460-11e900e2a71b	Dominant	ENSMUSG00000024456.16	Diaph1
24bc67b3-d6a8-4999-b76c-c70c9adf5fec	Dominant	ENSMUSG00000024457.16	Trim26
cc90afa8-3aad-4a23-9fae-c6377640ae51	Dominant	ENSMUSG00000024462.17	Gabbr1
ENSMUST00000155329.8	Dominant	ENSMUSG00000024483.19	Ankhd1
ENSMUST00000025472.6	Dominant	ENSMUSG00000024579.7	Pcyox1l
e26b0d64-023a-4d8e-908a-e90ad0274282	Dominant	ENSMUSG00000024581.13	Napg
f88a494f-1fad-460f-abac-ba40a5472476	Dominant	ENSMUSG00000024740.10	Ddb1
34c268a8-64a6-41c2-8021-f7f7577c0768	Dominant	ENSMUSG00000024816.12	Frmd8
ENSMUST00000155697.7	Dominant	ENSMUSG00000024818.15	Slc25a45
ENSMUST00000025751.10	Dominant	ENSMUSG00000024831.14	Ighmbp2
4ae46acd-363f-483a-b18e-0f95a2e7f9fc	Dominant	ENSMUSG00000024842.8	Cabp4
1b0dbb2f-4093-4c82-a858-4187bfd596b1	Dominant	ENSMUSG00000024897.9	Apba1
ENSMUST00000025834.14	Dominant	ENSMUSG00000024901.15	Peli3
09107589-5449-469f-9f6e-efdc4b15c175	Dominant	ENSMUSG00000024940.11	Ltbp3
4307fe74-ee25-4768-8932-125c763b59d8	Dominant	ENSMUSG00000024962.13	Vegfb
ENSMUST00000179118.1	Dominant	ENSMUSG00000024963.12	Dnajc4
ENSMUST00000061496.16	Dominant	ENSMUSG00000024985.20	Tcf7l2
c73739a2-1b5f-4a8a-811c-49595a49c34e	Dominant	ENSMUSG00000025019.17	Lcor
3de76a01-160b-48d4-a53d-f0e1995f8746	Dominant	ENSMUSG00000025041.17	Nt5c2
ENSMUST00000026096.9	Dominant	ENSMUSG00000025105.10	Bnc1
de2df1ff-0adb-4589-be33-a27d7d37a41f	Dominant	ENSMUSG00000025161.16	Slc16a3
37bbb959-f5fb-4db1-a6c1-6a6e8ecd4174	Dominant	ENSMUSG00000025188.15	Hps1
ENSMUST00000081079.5	Dominant	ENSMUSG00000025192.13	Entpd7
598e6b70-37b9-4da3-97e3-82b13a08100b	Dominant	ENSMUSG00000025223.15	Ldb1
ENSMUST00000167595.8	Dominant	ENSMUSG00000025241.16	Fyco1
ENSMUST00000026288.4	Dominant	ENSMUSG00000025257.5	Ribc1
692a4b9f-c77a-4661-a680-05fa9fc932ed	Dominant	ENSMUSG00000025261.18	Mir3113
fa318bac-df47-4fc8-b3c7-41602856544d	Dominant	ENSMUSG00000025326.12	Ube3a
ENSMUST00000103021.9	Dominant	ENSMUSG00000025372.16	Baiap2
ENSMUST00000064307.9	Dominant	ENSMUSG00000025375.15	Aatk
be4e88bd-2b62-4bf0-887d-c753a48bd441	Dominant	ENSMUSG00000025409.14	Mbd6
aad4fc79-3270-4fc9-8215-fa7d9bad62f2	Dominant	ENSMUSG00000025420.13	Katnal2
4f092b13-7a56-4d87-9360-00323a0ac86b	Dominant	ENSMUSG00000025558.19	Dock9
2ba5662c-8d86-4e82-bcad-60fc14cc6fc1	Dominant	ENSMUSG00000025571.13	Tnrc6c
bb7451fd-1abf-4dbd-bdd3-277206c4f96a	Dominant	ENSMUSG00000025878.16	Uimc1
0061194e-365c-46cc-9334-76607ed43945	Dominant	ENSMUSG00000025949.16	Pikfyve
ENSMUST00000087374.9	Dominant	ENSMUSG00000025964.15	Adam23
04a1a161-9d15-4d83-b155-e2372382ad7c	Dominant	ENSMUSG00000026004.15	Kansl1l
8049b2a1-a273-4617-ad4b-424c92052ea7	Dominant	ENSMUSG00000026074.15	Map4k4
ENSMUST00000162875.7	Dominant	ENSMUSG00000026090.16	2010300C02Rik
1907858c-e5ff-4ad6-a054-bffdbec3357e	Dominant	ENSMUSG00000026104.14	Gm28177
381f2582-f93d-4c0a-96b3-b8575fa19ba5	Dominant	ENSMUSG00000026131.20	Dst
ENSMUST00000113623.7	Dominant	ENSMUSG00000026200.13	Glb1l
66851205-a304-4e12-977c-dd1698524b47	Dominant	ENSMUSG00000026207.16	Speg
ENSMUST00000113565.2	Dominant	ENSMUSG00000026211.17	Obsl1
11438f64-f8b0-4f51-ac01-676f84e988a2	Dominant	ENSMUSG00000026219.14	Trip12
4039f1b7-58c0-46c7-91d1-d1d8647286b7	Dominant	ENSMUSG00000026289.15	Atg16l1
ENSMUST00000027528.6	Dominant	ENSMUSG00000026303.6	Mlph
aed60f66-6d47-4a04-b07c-04436e39d900	Dominant	ENSMUSG00000026305.15	Lrrfip1
2be3e863-d956-4359-a3c3-b622e9cc9c4d	Dominant	ENSMUSG00000026313.16	Hdac4
ENSMUST00000027559.7	Dominant	ENSMUSG00000026321.7	Tnfrsf11a
69a42e50-4a8e-4363-952a-ca18b4613ad0	Dominant	ENSMUSG00000026335.16	Pam
b0db9707-0505-40d4-9683-8971d6dc2325	Dominant	ENSMUSG00000026384.13	Ptpn4
ENSMUST00000027706.3	Dominant	ENSMUSG00000026443.3	Lrrn2
666f04ee-60ec-4cb6-adb2-e1253d5cd70d	Dominant	ENSMUSG00000026495.8	Efcab2
4fa046f8-47a7-4eb8-b94c-d3bb0b019b0f	Dominant	ENSMUSG00000026548.4	Slamf9
3ac27734-2cb3-4ff6-a9fd-3428d1e79e96	Dominant	ENSMUSG00000026558.13	Uck2
ENSMUST00000086130.8	Dominant	ENSMUSG00000026589.14	Sec16b
877a67fd-7dfd-481e-92fe-d5dd2e4c113b	Dominant	ENSMUSG00000026603.13	Smyd2
80e0391f-9f91-430e-ae35-c58482f5289b	Dominant	ENSMUSG00000026648.18	Dclre1c
2bf3c438-b22a-42de-b290-be4cfaa89575	Dominant	ENSMUSG00000026705.16	Klhl20
72373299-99a9-4ca3-b28c-b878389d7cda	Dominant	ENSMUSG00000026718.17	Stam
7ead687f-116f-498c-acc8-b084e1b9fc26	Dominant	ENSMUSG00000026721.16	Rabgap1l
5c2daf20-2b3e-4c2e-9b0e-b09e5194a77c	Dominant	ENSMUSG00000026743.16	Mllt10
236b9bf7-bbf1-48e5-a388-dd9204269525	Dominant	ENSMUSG00000026748.13	Plxdc2
ENSMUST00000100237.3	Dominant	ENSMUSG00000026803.17	Ttf1
3eb44c46-5df9-41df-b5ef-b66b7dfbb8e4	Dominant	ENSMUSG00000026825.17	Dnm1
5d9d4a41-19b2-4389-b152-84de1c2af252	Dominant	ENSMUSG00000026867.18	Gapvd1
36e3b575-0992-440c-a820-580b9c551574	Dominant	ENSMUSG00000026872.18	Zeb2
ENSMUST00000112967.11	Dominant	ENSMUSG00000026890.19	Lhx6
ENSMUST00000028306.12	Dominant	ENSMUSG00000026937.12	Lcn5
8aed2099-6309-44c1-9250-2661749f62c4	Dominant	ENSMUSG00000026943.12	Lcn12
10386b55-c1f0-4227-bfb2-010cb898cd14	Dominant	ENSMUSG00000027200.17	Sema6d
c1eff8d3-a39d-47e9-8c3f-fb8a9e74cd5f	Dominant	ENSMUSG00000027219.13	Slc28a2
b5882688-3926-4bb2-b9d4-cff6d6cebc93	Dominant	ENSMUSG00000027222.14	Pex16
ENSMUST00000028702.9	Dominant	ENSMUSG00000027259.15	Adal
c1bd3cfe-fd77-4bdc-9d08-8dbb188dbf4d	Dominant	ENSMUSG00000027263.12	Tubgcp4
ENSMUST00000156509.1	Dominant	ENSMUSG00000027316.15	Gfra4
bbbf976e-c9cf-404e-a9e9-249446d179ab	Dominant	ENSMUSG00000027318.17	Adam33
ENSMUST00000129206.1	Dominant	ENSMUSG00000027381.16	Bcl2l11
5494cc31-c3b8-433b-bf77-4dd51bf43907	Dominant	ENSMUSG00000027423.15	Snx5
5cc83cb8-19bf-4ca9-adf7-9f0cf8efa2aa	Dominant	ENSMUSG00000027460.7	Angpt4
9e327b4f-8f8a-4d97-af98-59a6d0623b5c	Dominant	ENSMUSG00000027474.13	Ccm2l
10fd925c-4ae3-472d-9884-f392338dc81c	Dominant	ENSMUSG00000027487.11	Cdk5rap1
05ce9261-4755-4d67-b0fb-1b136cd5b03b	Dominant	ENSMUSG00000027495.4	Fam210b
39f2d81d-f56f-434c-9618-05cbcfd5c609	Dominant	ENSMUSG00000027556.15	Car1
0c6ca968-ad59-467f-aece-37155fff43ac	Dominant	ENSMUSG00000027582.16	Zgpat
adcb3238-1162-4cf4-8ce1-3ae87b274932	Dominant	ENSMUSG00000027611.12	Procr
6d16cb0d-564e-4b07-88f1-be3af0f9b460	Dominant	ENSMUSG00000027624.20	Epb41l1
41abf821-44d1-44cf-86e9-25de5275acd4	Dominant	ENSMUSG00000027677.17	Ttc14
2b85c5fa-8f6a-4443-8310-6426d9b29c80	Dominant	ENSMUSG00000027713.6	1810062G17Rik
7313ce41-2d2e-49e7-aceb-7174e7ea34cf	Dominant	ENSMUSG00000027751.13	Supt20
ENSMUST00000167204.7	Dominant	ENSMUSG00000027797.15	Dclk1
d6efb4be-4e10-4995-a494-3d249348d07b	Dominant	ENSMUSG00000027799.12	Nbea
ENSMUST00000049230.10	Dominant	ENSMUSG00000027827.17	Kcnab1
ENSMUST00000029429.5	Dominant	ENSMUSG00000027840.5	Wnt2b
9bed9e19-2acd-4a7f-a5dd-ed182121f89f	Dominant	ENSMUSG00000027889.17	Ampd2
f54bdcbb-1a7b-4dd1-9f7a-3b88bfdf1db1	Dominant	ENSMUSG00000027896.15	Slc16a4
48d1174d-cfaf-48de-821a-da4da6dbf578	Dominant	ENSMUSG00000028018.15	Gstcd
0dc9e6ac-8ae8-47ff-a740-b6b83cab838f	Dominant	ENSMUSG00000028023.16	Pitx2
fe986fba-faf7-4b18-a508-2a6b0f31be30	Dominant	ENSMUSG00000028041.17	Adam15
94f8f3de-18b2-4d97-9d04-df969b1c8ef9	Dominant	ENSMUSG00000028053.13	Ash1l
4e58e3e7-a30d-4334-aee3-cdb6069ac0d1	Dominant	ENSMUSG00000028072.6	Ntrk1
61393d9a-450d-487b-9258-3058a30b3797	Dominant	ENSMUSG00000028096.13	Gpr89
ENSMUST00000098580.5	Dominant	ENSMUSG00000028158.14	Mttp
ab443be1-b869-4a87-a5d5-4e4a8da70c66	Dominant	ENSMUSG00000028256.16	Odf2l
e4dc724b-62cc-40a6-b5d7-06e872de04fa	Dominant	ENSMUSG00000028333.10	Anp32b
ENSMUST00000042850.8	Dominant	ENSMUSG00000028369.15	Svep1
ENSMUST00000221329.1	Dominant	ENSMUSG00000028389.12	Zfp37
325d851c-9c4a-4922-ba33-ba42a782454c	Dominant	ENSMUSG00000028402.18	Mpdz
a12427e9-575f-4318-aa75-aa0824b12d29	Dominant	ENSMUSG00000028427.13	Aqp7
ENSMUST00000107198.8	Dominant	ENSMUSG00000028487.18	Bnc2
ENSMUST00000106930.7	Dominant	ENSMUSG00000028528.17	Dnajc6
2925d394-dd76-46b3-9056-d6e1bdb53b9b	Dominant	ENSMUSG00000028550.15	Atg4c
ENSMUST00000030286.13	Dominant	ENSMUSG00000028556.15	Dock7
0d64ab30-b99e-4fb8-97e9-6c7a35cf2e48	Dominant	ENSMUSG00000028622.11	Mrpl37
ENSMUST00000030376.7	Dominant	ENSMUSG00000028631.7	Kcnq4
43e1f2fc-ec43-4b50-8036-478e0730a048	Dominant	ENSMUSG00000028649.21	Macf1
ENSMUST00000105845.8	Dominant	ENSMUSG00000028664.14	Ephb2
242b011f-a2d0-43c7-a1df-05aa26246bab	Dominant	ENSMUSG00000028676.17	Srsf10
ENSMUST00000030443.11	Dominant	ENSMUSG00000028681.11	Ptch2
fb8910dd-5a4e-4d19-ac50-a19ea3e2de9e	Dominant	ENSMUSG00000028689.14	Ccdc163
ENSMUST00000105804.1	Dominant	ENSMUSG00000028751.13	Pla2g2e
6d7eef20-0651-4b67-a2fd-20b6b00f3b04	Dominant	ENSMUSG00000028760.16	Eif4g3
c68b2754-2b00-4384-9fa5-8aa3e0c680a2	Dominant	ENSMUSG00000028766.10	Alpl
bb599a72-ede7-454b-99bb-5aea491bcfcb	Dominant	ENSMUSG00000028850.2	Gpatch3
387ec623-dbd7-4b67-b3da-13f75d2c5af3	Dominant	ENSMUSG00000028943.18	Espn
ed539bd9-5108-424f-a41a-1ae19729f939	Dominant	ENSMUSG00000028949.13	Smarcd3
c5a8ab0c-30af-4d29-9857-c69b08078b19	Dominant	ENSMUSG00000028969.10	Cdk5
5e4d522b-37df-4b0a-b0a9-c95d71fde167	Dominant	ENSMUSG00000029060.17	Mib2
81266e22-ca14-435b-9d18-254d0285535b	Dominant	ENSMUSG00000029095.17	Ablim2
5180f84e-7585-47b9-8bcb-a199185f0d69	Dominant	ENSMUSG00000029097.11	Trmt44
601e716c-b04b-4d04-8364-00c927468d94	Dominant	ENSMUSG00000029098.17	Acox3
72f87031-0442-4ee2-8183-175c9ce9a9ac	Dominant	ENSMUSG00000029175.17	Slc35f6
90ec5485-98bb-4426-b2da-4764b3466bc9	Dominant	ENSMUSG00000029207.16	Apbb2
d9e8300b-0da0-4a8c-98ae-89374cbce301	Dominant	ENSMUSG00000029217.16	Tec
51308643-c07f-487b-8ccf-4e5556c2e417	Dominant	ENSMUSG00000029227.15	Fip1l1
993b9129-5d48-48cc-9890-ef60726eb1e3	Dominant	ENSMUSG00000029238.11	Clock
ENSMUST00000031201.8	Dominant	ENSMUSG00000029272.8	Sult1e1
2e818f20-9093-4609-98e0-4eb8b3b5e072	Dominant	ENSMUSG00000029279.15	Brdt
ENSMUST00000097437.8	Dominant	ENSMUSG00000029322.12	Plac8
ad90df8b-dd5b-40cc-8e3b-3f124959fc77	Dominant	ENSMUSG00000029326.13	Enoph1
be649174-dfbc-46eb-bbf9-84e369a8a15b	Dominant	ENSMUSG00000029344.14	Tpst2
db3dda83-0733-4b7d-84f4-b9f4d2fad15e	Dominant	ENSMUSG00000029427.11	Zcchc8
9ffaed12-aa03-4ad6-aa5e-846a473488bd	Dominant	ENSMUSG00000029434.12	Vps33a
ENSMUST00000100737.9	Dominant	ENSMUSG00000029468.17	P2rx7
32fc760b-3e01-4b0c-b432-3b4cface1c61	Dominant	ENSMUSG00000029478.16	Ncor2
ENSMUST00000117766.7	Dominant	ENSMUSG00000029486.13	Mrpl1
ENSMUST00000031455.4	Dominant	ENSMUSG00000029490.4	Mfsd7a
987d0a53-5db7-45fe-b42f-178a96b35e27	Dominant	ENSMUSG00000029505.17	Ep400
b1c21af8-bd4f-430a-a8a5-d59a22a06a9e	Dominant	ENSMUSG00000029647.15	Pan3
1d15a6d8-bf1c-4940-bd3f-09e7e17fc4ad	Dominant	ENSMUSG00000029651.16	Mtus2
ENSMUST00000031674.10	Dominant	ENSMUSG00000029664.10	Tfpi2
68488080-c944-4d92-82e3-23e96bc499ca	Dominant	ENSMUSG00000029669.14	Tspan12
6b6eeac7-df01-47af-9f63-d26442628b1c	Dominant	ENSMUSG00000029673.17	Auts2
1480da0b-29be-4424-9eff-4322d26e90ad	Dominant	ENSMUSG00000029701.15	Rbm28
05028c2f-39fd-4e5e-a930-33e283225d91	Dominant	ENSMUSG00000029714.11	Gigyf1
88e48490-0d43-47c3-a327-71b93359ff1e	Dominant	ENSMUSG00000029730.16	Mcm7
7deb4eab-a281-4294-be17-f9e4ced86bef	Dominant	ENSMUSG00000029777.10	Gars
79344ca2-507f-4bf9-b9c1-0e7af56de8a0	Dominant	ENSMUSG00000029778.12	Adcyap1r1
7714fc5a-1b79-48fb-9f83-946d28054a6f	Dominant	ENSMUSG00000029823.16	Luc7l2
ENSMUST00000160133.1	Dominant	ENSMUSG00000029832.16	Nfe2l3
7949b438-239e-4779-b8b6-b91e5eaf42fc	Dominant	ENSMUSG00000029843.4	Slc13a4
ENSMUST00000000964.5	Dominant	ENSMUSG00000029844.9	Hoxa1
4369e622-279d-413a-a873-68ae82f3a643	Dominant	ENSMUSG00000030047.14	Arhgap25
ENSMUST00000032201.7	Dominant	ENSMUSG00000030110.13	Ret
03582c4d-4528-4f3b-928d-475264f50b1b	Dominant	ENSMUSG00000030166.14	Rad52
ENSMUST00000053273.14	Dominant	ENSMUSG00000030287.15	Itpr2
d333d373-778c-4401-9cfe-88c3d32f0ea8	Dominant	ENSMUSG00000030451.16	Herc2
fa4c0f24-5cf5-4a98-b129-68c6c3cc5889	Dominant	ENSMUSG00000030486.9	Zfp108
ae638ae9-8473-45ca-ac3e-3731f7fdfa13	Dominant	ENSMUSG00000030509.17	Asb7
15e29282-53cb-4570-b512-bb92e70048f4	Dominant	ENSMUSG00000030527.15	Crtc3
3d94e641-96aa-4203-92d2-a8d5a5f760a1	Dominant	ENSMUSG00000030649.18	Anapc15
612a68d1-33c7-446c-a0dc-4bf5b9ff540a	Dominant	ENSMUSG00000030655.15	Smg1
d97a2e77-768e-48e9-9aa7-1ef9125fa8f2	Dominant	ENSMUSG00000030782.16	Tgfb1i1
5719939f-31ac-48af-9eaa-3910b4ca52a9	Dominant	ENSMUSG00000030849.18	Fgfr2
62fbece7-e54e-4112-9baa-f47609c85329	Dominant	ENSMUSG00000030865.4	Chp2
e1815271-3432-4e9a-ab55-0175f9ed0d18	Dominant	ENSMUSG00000030871.11	Ears2
af274937-1002-4fac-8dcd-5bc5b3fe81f5	Dominant	ENSMUSG00000030889.14	Vwa3a
915af5bb-1237-4680-8bc2-c3d9be32cfba	Dominant	ENSMUSG00000030924.16	Rexo5
ENSMUST00000150844.2	Dominant	ENSMUSG00000030929.17	Eri2
7151d7f1-bdc8-4599-a55f-0c81ab38b470	Dominant	ENSMUSG00000030970.16	Ctbp2
a77a8512-42a5-4e2e-8713-bba1d10bbd5a	Dominant	ENSMUSG00000030972.6	Acsm5
a3c79774-2f25-4279-9026-af1f6e107410	Dominant	ENSMUSG00000030990.18	Pgap2
93387710-66bf-4a84-9c94-1809e12372cb	Dominant	ENSMUSG00000031095.15	Cul4b
e518b27f-11ea-4770-94ec-12d35c5bcb86	Dominant	ENSMUSG00000031129.9	Slc9a9
ENSMUST00000033473.11	Dominant	ENSMUSG00000031137.17	Fgf13
87871ff4-48e1-44b8-826f-4e497b2c4a61	Dominant	ENSMUSG00000031209.14	Heph
7f37cb6e-2db7-49a1-a4b4-80ae052570aa	Dominant	ENSMUSG00000031229.16	Atrx
ENSMUST00000033606.14	Dominant	ENSMUSG00000031253.15	Srpx2
128eb7da-fe24-4114-b6c2-a6c070d2710f	Dominant	ENSMUSG00000031255.14	Sytl4
2b496254-a087-4eed-abba-03f36ea7b834	Dominant	ENSMUSG00000031283.16	Chrdl1
c2a9afa8-9dde-4e39-895d-7148cf492721	Dominant	ENSMUSG00000031295.13	Phka2
ENSMUST00000112400.7	Dominant	ENSMUSG00000031298.15	Adgrg2
ENSMUST00000121520.7	Dominant	ENSMUSG00000031310.16	Zmym3
ENSMUST00000118878.7	Dominant	ENSMUSG00000031314.18	Taf1
ENSMUST00000147928.7	Dominant	ENSMUSG00000031370.12	Zrsr2
dbe67461-658e-45d8-af41-0706271dc5ed	Dominant	ENSMUSG00000031380.10	Vegfd
8a8ac8a6-b432-4d30-85d9-6ddedcdb352f	Dominant	ENSMUSG00000031382.14	Asb11
d7c060fa-8ba1-4e1f-9494-e50481e73aba	Dominant	ENSMUSG00000031389.17	Arhgap4
ab115e30-a041-487c-861d-2e29c24d8be8	Dominant	ENSMUSG00000031486.15	Adgra2
4a97f0ed-41ee-4cc1-96cd-e49b74571abb	Dominant	ENSMUSG00000031502.11	Col4a1
ENSMUST00000173991.7	Dominant	ENSMUSG00000031562.15	Dctd
ENSMUST00000034004.9	Dominant	ENSMUSG00000031595.9	Pdgfrl
15d0b37f-bc09-449d-97d3-3e36c60c205c	Dominant	ENSMUSG00000031600.11	Vps37a
59e62e64-00ea-4b24-b274-01c1b27b874f	Dominant	ENSMUSG00000031626.18	Sorbs2
782bab04-48cc-43a5-ab42-4088ca8e5f1e	Dominant	ENSMUSG00000031639.12	Tlr3
ENSMUST00000120689.7	Dominant	ENSMUSG00000031644.19	Nek1
ENSMUST00000098521.3	Dominant	ENSMUSG00000031659.13	Adcy7
ENSMUST00000034175.4	Dominant	ENSMUSG00000031732.12	Phlpp2
0672281f-8b57-40c4-bc8b-6898efe8ff41	Dominant	ENSMUSG00000031808.7	Slc27a1
154ce647-d802-4bd2-aac9-e3d80b073d20	Dominant	ENSMUSG00000031822.20	Gse1
ENSMUST00000056051.10	Dominant	ENSMUSG00000031883.13	Car7
ENSMUST00000067512.7	Dominant	ENSMUSG00000031906.9	Smpd3
52d8942f-7a50-437b-8ac6-274cbc5d735a	Dominant	ENSMUSG00000031951.8	Tmem231
aaf0e93c-9cc7-4454-8de9-e6d5662c485f	Dominant	ENSMUSG00000031959.15	Wdr59
c1194263-5b65-408f-b369-c01ef2d07d58	Dominant	ENSMUSG00000031976.14	Urb2
d0541651-ad20-4a04-b1cf-cf5261570635	Dominant	ENSMUSG00000031982.5	Arv1
1b9d6d02-c9b0-44b1-9403-94a1ea34c794	Dominant	ENSMUSG00000032013.6	Trim29
244728cd-d113-44d3-9068-7523e97ae2db	Dominant	ENSMUSG00000032028.15	Nxpe2
af1cf0a6-d5a5-4a6d-869b-04dc128f7e5c	Dominant	ENSMUSG00000032066.9	Bco2
ace09372-8e11-40c7-b8c6-2494c28b14e7	Dominant	ENSMUSG00000032076.20	Cadm1
9f9dc435-f662-4ec0-94ce-520cdaf14df7	Dominant	ENSMUSG00000032092.5	Mpzl2
ENSMUST00000034619.1	Dominant	ENSMUSG00000032108.3	Pate6
ENSMUST00000034709.6	Dominant	ENSMUSG00000032191.6	Bcl2l10
4efb9b38-f846-4fa0-ae18-89c31d810ce8	Dominant	ENSMUSG00000032198.9	Dock6
8e469db7-a3f5-4097-9fa5-c16309aba6da	Dominant	ENSMUSG00000032221.14	Mns1
b0780523-692e-4d9c-b023-144f0958e7e9	Dominant	ENSMUSG00000032253.13	Phip
ENSMUST00000162583.7	Dominant	ENSMUSG00000032280.16	Tle3
ENSMUST00000034822.11	Dominant	ENSMUSG00000032281.11	Acsbg1
fb24b88c-b477-49e7-991c-75580c6d8742	Dominant	ENSMUSG00000032437.10	Stt3b
30bbc25b-8208-4ce4-ad01-3e225581176e	Dominant	ENSMUSG00000032512.7	Wdr48
e31db1d7-261e-4873-9bf1-5c5028a5ada2	Dominant	ENSMUSG00000032525.15	Nktr
ENSMUST00000035203.8	Dominant	ENSMUSG00000032584.12	Mst1r
32cc2088-fd00-445c-a0d3-83aaf57c83fb	Dominant	ENSMUSG00000032641.18	Gpr19
824d282b-92ea-42f1-bcbd-24b0179c2cc9	Dominant	ENSMUSG00000032657.15	Fam189b
ENSMUST00000224056.2	Dominant	ENSMUSG00000032688.9	Malt1
63d587de-fb6a-4207-9dbd-47fbf8f80d6e	Dominant	ENSMUSG00000032702.16	Kank1
ENSMUST00000094141.6	Dominant	ENSMUSG00000032725.10	Folr2
ENSMUST00000040182.12	Dominant	ENSMUSG00000032740.16	Ccdc88a
873e684b-d842-4322-a2f2-e8e754e3228d	Dominant	ENSMUSG00000032743.15	D430042O09Rik
8d1a60e1-5dea-468b-ae7a-b92ed2c37d97	Dominant	ENSMUSG00000032754.14	Slc8b1
ENSMUST00000092973.5	Dominant	ENSMUSG00000032782.19	Cntrob
973b8fbb-456a-47a7-bf0b-b918be2d7566	Dominant	ENSMUSG00000032827.15	Ppp1r9a
b3f7b6d5-8cb8-479b-b509-d52d5073ed6e	Dominant	ENSMUSG00000032855.6	Pkd1
ENSMUST00000049681.13	Dominant	ENSMUSG00000032925.16	Itgbl1
b5b22cb9-25d1-4603-a21a-c688e41a00e2	Dominant	ENSMUSG00000033060.16	Lmo7
ENSMUST00000039318.15	Dominant	ENSMUSG00000033102.15	Cdc14b
7a288e0e-6cee-4b0a-b20f-a46cb76303bc	Dominant	ENSMUSG00000033209.17	Ttc28
ENSMUST00000006716.7	Dominant	ENSMUSG00000033227.7	Wnt6
ENSMUST00000075406.11	Dominant	ENSMUSG00000033253.18	Szt2
ENSMUST00000170288.1	Dominant	ENSMUSG00000033272.12	Slc35a4
0b967230-f5da-409b-9cec-9224192e73e4	Dominant	ENSMUSG00000033327.18	Tnxb
ENSMUST00000048790.6	Dominant	ENSMUSG00000033361.13	Prrg3
ee6bed85-4e32-44aa-8c82-1d90bd308ade	Dominant	ENSMUSG00000033392.16	Clasp2
3ca747d7-17a6-4933-9002-0c7cb9bf6276	Dominant	ENSMUSG00000033454.6	Zbtb1
e4d043d4-475d-4be9-8438-aa5da126005c	Dominant	ENSMUSG00000033486.14	Catsper2
9f8b029c-1754-4870-ada1-2d5a2ebc0d4b	Dominant	ENSMUSG00000033526.16	Ppip5k1
7de4ae09-b914-4daf-a36e-8250cb4352d3	Dominant	ENSMUSG00000033671.18	Cep350
ENSMUST00000177451.7	Dominant	ENSMUSG00000033713.12	Foxn3
63799edc-6b14-42af-b43f-a1458f7ec3ba	Dominant	ENSMUSG00000033722.9	BC034090
ENSMUST00000091014.9	Dominant	ENSMUSG00000033900.13	Map9
ENSMUST00000066058.7	Dominant	ENSMUSG00000033902.12	Mapkbp1
1d35f96f-55ad-4324-b508-54ba3c938574	Dominant	ENSMUSG00000033943.15	Mga
d04ee027-f0b1-43f9-b147-2137f3174702	Dominant	ENSMUSG00000033955.13	Tnks1bp1
69280ea9-a402-4887-9db6-873c3072c33d	Dominant	ENSMUSG00000034035.18	Ccdc17
8bd0a76e-758d-4913-9c40-bd7364f9d993	Dominant	ENSMUSG00000034041.5	Lyl1
e8e445b5-0102-428b-8248-e3dacf4d67de	Dominant	ENSMUSG00000034042.16	Gpbp1l1
bc6f1378-8ecc-4740-8f2f-2d34129ba175	Dominant	ENSMUSG00000034105.9	Meak7
44a53b6c-ee56-473a-9537-6b408ca33729	Dominant	ENSMUSG00000034160.13	Ogt
3ee25156-41e8-4cbe-b17f-3a7ef63c6139	Dominant	ENSMUSG00000034164.17	Emid1
ENSMUST00000036215.7	Dominant	ENSMUSG00000034227.7	Foxj1
ENSMUST00000022356.11	Dominant	ENSMUSG00000034235.17	Usp54
ENSMUST00000037007.3	Dominant	ENSMUSG00000034282.3	Evpl
8675236f-8111-40f8-b98f-53697d5d38eb	Dominant	ENSMUSG00000034480.18	Diaph2
089608bc-7a37-4d9f-9819-9a0f4b839228	Dominant	ENSMUSG00000034485.10	Uaca
ENSMUST00000066994.6	Dominant	ENSMUSG00000034522.10	Zfp395
ENSMUST00000134735.1	Dominant	ENSMUSG00000034664.13	Itga2b
bf52ccfd-d5b7-431c-8ff7-887b56b63ec3	Dominant	ENSMUSG00000034673.14	Pbx2
ENSMUST00000109923.8	Dominant	ENSMUSG00000034675.17	Dbn1
58a56209-63ba-4811-bd11-0b1b74627624	Dominant	ENSMUSG00000034709.8	Ppp1r21
5c98d5de-84c0-405d-8429-14e8c0bc82ed	Dominant	ENSMUSG00000034724.18	Cnot6l
ENSMUST00000163659.2	Dominant	ENSMUSG00000034829.8	Nxnl1
076c2eac-8141-46d8-9cfc-1ac9a737c456	Dominant	ENSMUSG00000034850.15	Tmem127
a25e2148-61fd-41c2-94a6-667f143a85bb	Dominant	ENSMUSG00000034858.16	Fam214a
ENSMUST00000093450.5	Dominant	ENSMUSG00000034863.9	Ano8
f454dcb7-f6fb-4538-9a84-1d3e92b67fc4	Dominant	ENSMUSG00000034940.15	Synrg
4fadef05-9855-4068-9f6a-7c07ef9b9ada	Dominant	ENSMUSG00000035021.13	Baz1a
1cace3be-2ed0-4f16-bb1f-6dec4b43ec11	Dominant	ENSMUSG00000035121.6	Neil2
d43a49c5-3755-4c4d-b69d-2fae487e6b67	Dominant	ENSMUSG00000035173.14	Ccdc186
ENSMUST00000038844.6	Dominant	ENSMUSG00000035186.6	Ubd
ENSMUST00000044734.2	Dominant	ENSMUSG00000035226.5	Rims4
4d71db96-4d1b-4e11-ba7d-bf3e145d4b84	Dominant	ENSMUSG00000035247.16	Hectd1
9bc6fc2c-83fa-4c53-b974-6ab6284f863a	Dominant	ENSMUSG00000035258.15	Abi3bp
ENSMUST00000046565.12	Dominant	ENSMUSG00000035277.15	Arx
ccae7188-bb7c-4e02-8264-d873e0a4f508	Dominant	ENSMUSG00000035284.10	Vps13c
c1205dbb-9cae-4ad4-b5b4-d739de6f993a	Dominant	ENSMUSG00000035305.5	Ror1
ENSMUST00000021011.2	Dominant	ENSMUSG00000035373.2	Ccl7
ENSMUST00000102787.9	Dominant	ENSMUSG00000035392.17	Dennd1a
d7ef0f19-5194-4354-8472-899143fe9fe1	Dominant	ENSMUSG00000035401.9	Emsy
c3e56e6b-4493-40bd-9f8a-ea616fc9093f	Dominant	ENSMUSG00000035545.13	Leng8
37fea190-f1e7-4a96-8f98-ae49d85bfc47	Dominant	ENSMUSG00000035632.16	Cnot3
ENSMUST00000147778.8	Dominant	ENSMUSG00000035640.18	Cbarp
6fe19af9-a9c9-49d7-aaa8-1f4cc4636510	Dominant	ENSMUSG00000035696.15	Rnf38
b74afe04-7f26-4825-bcc5-0c9a09e0c85f	Dominant	ENSMUSG00000035713.15	Usp35
ENSMUST00000102794.7	Dominant	ENSMUSG00000035778.17	Ggta1
7dc1eb09-d4ac-426c-abb9-84f2c768c80d	Dominant	ENSMUSG00000035798.14	Zdhhc17
a9ce5406-bbbc-47ce-827d-55b80bec1ead	Dominant	ENSMUSG00000035835.14	Plppr3
ENSMUST00000219305.1	Dominant	ENSMUSG00000035852.11	Misp
95c758c1-a60d-4b90-84ab-cc5604c57531	Dominant	ENSMUSG00000035868.9	Zfp983
ENSMUST00000098106.8	Dominant	ENSMUSG00000035969.15	Rusc2
2613f196-b7e5-4ff5-aadd-aefef875cb6c	Dominant	ENSMUSG00000035984.14	Nme5
ec04613c-6f0d-4c6b-a27b-4b15f24af07c	Dominant	ENSMUSG00000036054.15	Sugp2
5fcf9424-507f-437c-b2d3-5b68859f3c15	Dominant	ENSMUSG00000036073.17	Galt
caebcf84-9dc5-490e-80d1-c6c32e08ac79	Dominant	ENSMUSG00000036098.15	Myrf
1f1b91a0-a76f-4797-aa2d-249d08d25c4e	Dominant	ENSMUSG00000036138.16	Acaa1a
ENSMUST00000048982.10	Dominant	ENSMUSG00000036158.12	Prickle1
47ba923a-ef65-44e2-9020-21ef13425066	Dominant	ENSMUSG00000036180.15	Gatad2a
45e02ae6-90a5-4d1e-a2a9-3417019e0694	Dominant	ENSMUSG00000036246.14	Gmip
67699179-420f-4d18-846e-7f4b5c85d269	Dominant	ENSMUSG00000036273.15	Lrrk2
ebfddbeb-0db3-4a8c-ae42-910410bc6001	Dominant	ENSMUSG00000036281.13	Snapc4
1932ec3f-5647-4388-bbdc-8d515162b5cb	Dominant	ENSMUSG00000036298.10	Slc2a13
9ead688c-2562-4360-9f34-d0ad2ffec360	Dominant	ENSMUSG00000036334.12	Igsf10
c7cac0f6-4656-4355-a7da-c3af7a65d546	Dominant	ENSMUSG00000036356.15	Csgalnact1
ENSMUST00000155576.7	Dominant	ENSMUSG00000036452.18	Arhgap26
6b04ad23-7722-4b7f-aeb7-83ad1a42cd5b	Dominant	ENSMUSG00000036480.9	Prss56
42c96edd-8e03-40b3-9a37-765f9746c7cd	Dominant	ENSMUSG00000036552.19	Ermard
ENSMUST00000039775.8	Dominant	ENSMUSG00000036560.14	Lgi4
1e0e7c47-aa79-499f-bcfc-632140fbe6d1	Dominant	ENSMUSG00000036561.9	Ppp6r2
ENSMUST00000038676.6	Dominant	ENSMUSG00000036596.6	Cpz
ENSMUST00000066509.9	Dominant	ENSMUSG00000036617.17	Etl4
b3a9979e-8854-44a5-b32e-1135c5ce0336	Dominant	ENSMUSG00000036672.5	Cenpt
1bca3641-63be-4388-baeb-52e281b27204	Dominant	ENSMUSG00000036777.8	Anln
fe29fe27-bd5e-4392-a912-9f458c981909	Dominant	ENSMUSG00000036779.12	Tent4b
20f33a72-1b6d-46f9-9bdb-4825b9df4596	Dominant	ENSMUSG00000036792.12	Mbd5
ENSMUST00000046285.5	Dominant	ENSMUSG00000036887.5	C1qa
ENSMUST00000072292.11	Dominant	ENSMUSG00000036916.13	Zfp280c
3e1b643b-198e-4820-accc-9dce543a659d	Dominant	ENSMUSG00000037020.16	Wdr62
ENSMUST00000040002.3	Dominant	ENSMUSG00000037086.3	Prr32
527c08ff-ffb0-4b91-b396-ec68dbb48646	Dominant	ENSMUSG00000037358.6	Dipk2b
6817c6fa-6449-4ea2-b60b-bdf5eba6e9e2	Dominant	ENSMUSG00000037406.7	Htra4
59086cef-9dc9-4452-9284-8c62cefe353e	Dominant	ENSMUSG00000037552.17	Plekhg2
ENSMUST00000142382.1	Dominant	ENSMUSG00000037553.14	Zdhhc18
ENSMUST00000046174.7	Dominant	ENSMUSG00000037625.7	Cldn11
aee45114-6e48-41c1-bf50-630f3f01f0b7	Dominant	ENSMUSG00000037652.15	Phc3
5cbd15e5-f7ff-4ba5-8e89-d8c0183e23e3	Dominant	ENSMUSG00000037664.13	Cdkn1c
c47eb91c-2d81-491a-a662-a9bac1e7b6d4	Dominant	ENSMUSG00000037674.15	Rfx7
74fc9686-7a58-450f-aa3d-01ef7da8c141	Dominant	ENSMUSG00000037692.14	Ahdc1
ENSMUST00000111828.3	Dominant	ENSMUSG00000037697.19	Ddhd1
ENSMUST00000155571.1	Dominant	ENSMUSG00000037750.16	Fam222b
ENSMUST00000112885.8	Dominant	ENSMUSG00000037784.14	Dzip1l
ENSMUST00000046944.5	Dominant	ENSMUSG00000037813.13	D630003M21Rik
ba735eca-da70-480c-bd77-c63b57c6f311	Dominant	ENSMUSG00000037833.14	Sh2d4b
7897c11b-4d8f-459b-b532-1bc646b5bece	Dominant	ENSMUSG00000037907.16	Ankrd13b
f404ffef-edfa-41d9-bba1-b76ecaa63919	Dominant	ENSMUSG00000037935.16	Smarce1
6a7572d9-4289-43a6-b77f-74c46552f344	Dominant	ENSMUSG00000037989.15	Wnk2
e4309bc8-f977-4cfe-8d24-dcd20d364ac2	Dominant	ENSMUSG00000038002.9	Cramp1l
99c472f2-d3c0-4735-85c4-077fcb07efac	Dominant	ENSMUSG00000038010.9	Ccdc138
3881e194-2437-4034-94b4-75439a4616b3	Dominant	ENSMUSG00000038060.15	Dlec1
02a8bcf8-6d98-4653-9f3e-2fdfadd575d5	Dominant	ENSMUSG00000038064.7	Cldn22
eb351563-30f4-4b9b-828b-c138e440df8f	Dominant	ENSMUSG00000038141.11	Tmem181a
2835238e-62be-41b7-989b-190f2b385c7f	Dominant	ENSMUSG00000038145.17	Snrk
770810f1-9c0b-45e1-8a52-e7e49145d7cb	Dominant	ENSMUSG00000038172.14	Ttc39b
ENSMUST00000097724.9	Dominant	ENSMUSG00000038174.14	Fam126b
72409384-12b3-4326-b3a2-2c05b76ace14	Dominant	ENSMUSG00000038178.16	Slc43a2
6e7d469a-0b39-4bd1-978c-85413c06f62a	Dominant	ENSMUSG00000038208.13	Pgap3
ENSMUST00000048680.7	Dominant	ENSMUSG00000038227.15	Hoxa9
acd08f97-9c24-423f-9554-7082f661d296	Dominant	ENSMUSG00000038235.4	F11r
62642c18-b06f-4193-83c9-0f916819e9b8	Dominant	ENSMUSG00000038256.15	Bcl9
b03fd5f2-3a0b-4c4c-9e9c-137198883cd0	Dominant	ENSMUSG00000038267.15	Slc22a23
a80deb5c-0895-4538-b9d6-3a123e2ec0e7	Dominant	ENSMUSG00000038351.14	Sgsm2
2ce9e941-fabc-4724-8721-c2dec1c8c578	Dominant	ENSMUSG00000038369.14	Ncoa6
ENSMUST00000163030.8	Dominant	ENSMUSG00000038384.16	Setd1b
a0a3bba3-c2ec-41aa-a239-4bfdaae5e2c5	Dominant	ENSMUSG00000038406.17	Scaf1
8c849d97-c674-40fa-a3b6-eb5f860ab74b	Dominant	ENSMUSG00000038456.9	Dennd2a
ENSMUST00000167505.2	Dominant	ENSMUSG00000038457.17	Tmem255b
ENSMUST00000172900.7	Dominant	ENSMUSG00000038500.15	Prr3
c90a8a37-a544-4d9e-93b7-f3dc0e0f3b75	Dominant	ENSMUSG00000038502.17	Ptov1
ENSMUST00000043458.8	Dominant	ENSMUSG00000038541.8	Srd5a2
ENSMUST00000043464.13	Dominant	ENSMUSG00000038545.13	Cul7
ENSMUST00000167790.2	Dominant	ENSMUSG00000038580.13	Sct
4bfeafe6-37df-4211-8206-e51c30c8b52e	Dominant	ENSMUSG00000038611.17	Phrf1
5b9713dc-da49-451a-91af-dfabeba6a649	Dominant	ENSMUSG00000038619.12	Ensa
871c72cf-288c-44f7-9b9b-2463934fea8a	Dominant	ENSMUSG00000038637.15	Lrrc56
0b404feb-f7af-46ac-b1b8-de0436a0712a	Dominant	ENSMUSG00000038658.15	Ric1
d3f82042-6e84-419a-b8f8-69f19e5e9d0b	Dominant	ENSMUSG00000038664.16	Herc1
faafa1ca-5571-4ad9-b29d-e1800cf2929d	Dominant	ENSMUSG00000038697.15	Taf5l
a61a7125-ba81-4be3-82d9-e81b86bfe6f5	Dominant	ENSMUSG00000038812.16	Trmt112
455e8eae-0c07-403e-b539-95928c15b81e	Dominant	ENSMUSG00000038836.15	Agbl3
fe597d91-69cf-4350-bbbc-f1e528555af9	Dominant	ENSMUSG00000038930.11	Rccd1
188a4f81-e48e-4522-9225-bf1c6bcb5dfc	Dominant	ENSMUSG00000039000.8	Ube3c
ENSMUST00000044278.5	Dominant	ENSMUSG00000039037.5	St6galnac5
5dd97f04-a868-4412-a6cf-acfd982a9091	Dominant	ENSMUSG00000039099.7	Wdr93
010e9063-5419-4da4-a7f2-c5683377f249	Dominant	ENSMUSG00000039166.16	Akap7
64adf5d5-2a1c-4faa-b0e5-a412cb2872fb	Dominant	ENSMUSG00000039176.17	Polg
f41d0caa-0b32-4886-b158-f2a20b9586e7	Dominant	ENSMUSG00000039262.16	Prrc2b
a7b65bcc-85e2-4d41-9cf4-4f1f13380fb4	Dominant	ENSMUSG00000039307.16	Hexdc
7ac257c1-f0df-41c5-b19c-bd7bebb4091a	Dominant	ENSMUSG00000039428.11	Tmem135
9acbd6eb-ad7a-4d4c-9cb1-f5c9d130ccc1	Dominant	ENSMUSG00000039477.16	Tnrc18
d4696357-fb2f-457e-ba65-ebf7042281cb	Dominant	ENSMUSG00000039478.15	Micu3
3ee47430-a7f4-4d10-8afb-2deb90810b07	Dominant	ENSMUSG00000039585.15	Myo9a
ENSMUST00000177633.7	Dominant	ENSMUSG00000039671.18	Zmynd8
58ddfc6a-6039-45df-bb08-9a5ddf1a299b	Dominant	ENSMUSG00000039720.7	Got1l1
a86d85b9-4ac2-4657-a9dd-41f4623ef7c5	Dominant	ENSMUSG00000039765.15	Cc2d2a
ENSMUST00000114065.8	Dominant	ENSMUSG00000039782.15	Cpeb2
96a8beb6-ed5c-4451-8e2b-03082136cb9d	Dominant	ENSMUSG00000039834.17	Zfp335
a527c0ae-0b74-411f-9897-565e7b3163a5	Dominant	ENSMUSG00000039835.16	Nhsl1
ENSMUST00000115320.7	Dominant	ENSMUSG00000039841.14	Zfp800
9e0b54e1-b460-4be5-82b2-fca73af67bee	Dominant	ENSMUSG00000039910.10	Cited2
ENSMUST00000140920.1	Dominant	ENSMUSG00000039929.14	Urb1
62535888-d19d-4c77-a059-862ce7f8f2df	Dominant	ENSMUSG00000039936.18	Pik3cd
f6188c23-28ed-4c4e-9255-4d2c38154ccf	Dominant	ENSMUSG00000039959.13	Hip1
ENSMUST00000105240.7	Dominant	ENSMUSG00000039994.15	Timeless
468d7e29-548c-469f-a34a-6af63363fde9	Dominant	ENSMUSG00000040009.6	Gnaz
df906204-5e9a-4c3d-b974-16e978caa0c7	Dominant	ENSMUSG00000040018.9	Cox15
0f23c820-7f1c-4ac2-a51b-6f27e6cf47b2	Dominant	ENSMUSG00000040054.17	Baz2a
ea4aceb1-0a82-417a-9f1e-305979c78c19	Dominant	ENSMUSG00000040111.17	Gramd1b
7d9080b3-ed70-44ce-a4c1-f91b1f18595c	Dominant	ENSMUSG00000040189.18	Ccdc114
ENSMUST00000046611.8	Dominant	ENSMUSG00000040205.8	Cuzd1
d186db49-b43f-4334-b36c-1bf8253b8761	Dominant	ENSMUSG00000040263.16	Klhdc4
4baac679-b1ec-4a90-982c-c9c3c275eef2	Dominant	ENSMUSG00000040312.14	Cchcr1
7f6dc037-5421-4b23-bed3-02caed132ff7	Dominant	ENSMUSG00000040325.16	Dcaf1
04daa4c7-c4a7-4102-8337-da383ae16de5	Dominant	ENSMUSG00000040407.18	Akap9
b1e00bcf-4af7-4bd3-b9c6-db34ff6c6f54	Dominant	ENSMUSG00000040415.15	Dtx3
e163c1b7-a726-442f-af1a-ff8b29ebbc7c	Dominant	ENSMUSG00000040428.19	Plekha4
ENSMUST00000130078.7	Dominant	ENSMUSG00000040433.16	Zbtb38
ENSMUST00000040429.11	Dominant	ENSMUSG00000040455.17	Usp45
ENSMUST00000228899.1	Dominant	ENSMUSG00000040472.15	Rabggta
e1e02d0e-8e4c-4fdc-927e-5e457e53a8d2	Dominant	ENSMUSG00000040481.17	Bptf
9f8ebfd2-2aeb-45bf-9894-e864e83a4f26	Dominant	ENSMUSG00000040557.14	Mettl27
ENSMUST00000046371.12	Dominant	ENSMUSG00000040563.13	Plppr2
66dd56ba-031d-4e69-9fde-3d35b479891e	Dominant	ENSMUSG00000040586.8	Ofd1
ENSMUST00000192638.5	Dominant	ENSMUSG00000040612.13	Ildr2
d5956417-4161-4c34-86e5-00ce682b1bab	Dominant	ENSMUSG00000040651.9	Tasor
86da1061-644c-4284-8c9a-be056d6c7f9a	Dominant	ENSMUSG00000040690.15	Col16a1
ENSMUST00000038753.5	Dominant	ENSMUSG00000040711.8	Sh3pxd2b
d2636ff3-a146-4c8d-ae6c-c8d951d9f533	Dominant	ENSMUSG00000040714.14	Klc3
ENSMUST00000105786.2	Dominant	ENSMUSG00000040761.16	Spen
ENSMUST00000192215.5	Dominant	ENSMUSG00000040782.12	Cop1
ENSMUST00000228910.1	Dominant	ENSMUSG00000040820.16	Hlcs
44b6cec2-28c9-439d-9b4c-8fe9de0af0dc	Dominant	ENSMUSG00000040852.6	Plekhh2
35c90fe8-f531-4bfb-a447-6c7ea62e5aa5	Dominant	ENSMUSG00000040904.10	Gm21988
ENSMUST00000041550.11	Dominant	ENSMUSG00000040950.13	Mgl2
ENSMUST00000030528.8	Dominant	ENSMUSG00000041202.12	Pla2g2d
75a3607a-a1fe-4fad-9dc9-a1c2c7025871	Dominant	ENSMUSG00000041219.14	Arhgap11a
264a0416-882a-417a-a887-0ef101aafdf5	Dominant	ENSMUSG00000041241.12	Mul1
ENSMUST00000118163.7	Dominant	ENSMUSG00000041268.17	Dmxl2
ENSMUST00000048116.14	Dominant	ENSMUSG00000041313.14	Slc7a1
ENSMUST00000151177.1	Dominant	ENSMUSG00000041328.16	Pcf11
37ab5311-1e88-4e52-b855-a61435564f79	Dominant	ENSMUSG00000041408.18	Wapl
2030955f-65f1-40e7-93b1-e03e90559363	Dominant	ENSMUSG00000041420.18	Meis3
11eec92b-7ff1-4882-aed6-eea1d32dc3be	Dominant	ENSMUSG00000041528.15	Rnf123
ENSMUST00000210412.1	Dominant	ENSMUSG00000041679.9	Lrrc29
4ff6fcc3-62fb-49c4-9246-b9f167e57925	Dominant	ENSMUSG00000041734.15	Kirrel
4114bed5-f096-4eab-ace4-8c014568a1ac	Dominant	ENSMUSG00000041849.7	Card6
56c1d521-088e-4bcf-8fe3-7f5f4ba1ca3e	Dominant	ENSMUSG00000041890.17	Git2
69e49e23-e545-4a46-a62d-aee3d2e5e241	Dominant	ENSMUSG00000041977.18	Arhgef11
5b39a10c-e831-4181-ba75-7595b9e7e13c	Dominant	ENSMUSG00000042015.17	Wdr41
0d4c3161-bbc8-4466-8353-5f86a8bc5ad5	Dominant	ENSMUSG00000042109.8	Csdc2
ENSMUST00000090858.9	Dominant	ENSMUSG00000042133.16	Ppig
583bdaf1-3ea3-4e89-ad0b-2c4b215ac62f	Dominant	ENSMUSG00000042190.12	Cmklr1
72dcaf93-164f-4962-a0b0-2cf03e32ca2c	Dominant	ENSMUSG00000042286.13	Stab1
ec44d1c4-2837-41e9-bfbe-aa2bb9fe4be4	Dominant	ENSMUSG00000042308.14	Setd1a
ENSMUST00000046498.2	Dominant	ENSMUSG00000042357.2	Gjb5
e1d4bec3-27a7-4cd7-a771-7b0e43344b1e	Dominant	ENSMUSG00000042401.8	Crtac1
e7862ca0-a98c-413f-8581-6b883a722a36	Dominant	ENSMUSG00000042439.13	Zfp532
778ebfa3-5f37-461f-b006-d9d3e239c68f	Dominant	ENSMUSG00000042446.16	Zmym4
738f01ae-768f-4418-b19c-4b6650cd16a7	Dominant	ENSMUSG00000042500.11	Ago4
ENSMUST00000110294.1	Dominant	ENSMUSG00000042507.15	Elmsan1
4b221e5a-16c6-4cab-a72b-55af382d6616	Dominant	ENSMUSG00000042510.7	AA986860
a0181a51-412e-4c0e-bee6-a68e2e344b5e	Dominant	ENSMUSG00000042520.16	Ubap2l
ENSMUST00000046422.10	Dominant	ENSMUSG00000042540.12	Acot5
599bf738-9e4d-468b-8e49-6a30432f5de0	Dominant	ENSMUSG00000042606.9	Hirip3
ef291425-45a8-4ae1-8533-7ffa278ade89	Dominant	ENSMUSG00000042647.13	Acad12
ENSMUST00000168937.7	Dominant	ENSMUSG00000042688.16	Mapk6
dc197e0a-adca-4d05-9219-1645b7d7e13b	Dominant	ENSMUSG00000042744.16	Hectd4
dd81db3b-c7a9-48f5-800e-60163f1a6f61	Dominant	ENSMUSG00000042851.17	Zc3h6
d5006588-5319-4544-a645-4d2e93880eed	Dominant	ENSMUSG00000042918.17	Mamstr
4a316503-7ceb-4cf5-b981-6c4876d833e2	Dominant	ENSMUSG00000043015.15	Nemp2
11e0ed74-53d6-4c23-9a42-1540cd451655	Dominant	ENSMUSG00000043088.16	Il17re
ENSMUST00000049787.2	Dominant	ENSMUSG00000043110.2	Lrrn4
ed11fb21-14b7-4f47-be6f-6f23fed44e43	Dominant	ENSMUSG00000043122.7	A530016L24Rik
d73fc666-a9a6-46d5-bf8a-294187b30f5f	Dominant	ENSMUSG00000043164.3	Tmem212
71b80734-5a7d-43fa-a8fc-57fd86d56b7f	Dominant	ENSMUSG00000043241.14	Upf2
b53e4aee-467a-4741-81e7-c63449609127	Dominant	ENSMUSG00000043259.15	Fam13c
0d671d74-cbf3-4b6a-bf09-6f5aaa1010b5	Dominant	ENSMUSG00000043411.15	Usp48
ENSMUST00000050567.10	Dominant	ENSMUSG00000043629.12	1700019D03Rik
ENSMUST00000062113.7	Dominant	ENSMUSG00000043787.7	Defb12
ea7df3d3-1b6a-43a1-907c-dfbf22a6b7d5	Dominant	ENSMUSG00000043940.15	Wdfy3
b5ea9b89-dd43-4488-b157-d7ffb295ff9a	Dominant	ENSMUSG00000044083.12	Efcab8
ENSMUST00000061469.3	Dominant	ENSMUSG00000044177.4	Wfikkn2
da4b0e3a-1e8f-4112-b743-4477e0c24bf1	Dominant	ENSMUSG00000044244.18	Il20rb
a912b22d-e04d-4bf9-91bc-84d88a5ad47f	Dominant	ENSMUSG00000044250.8	Pced1b
ENSMUST00000163763.1	Dominant	ENSMUSG00000044279.15	Crb3
ENSMUST00000145842.7	Dominant	ENSMUSG00000044348.14	Slc25a53
ENSMUST00000058997.14	Dominant	ENSMUSG00000044646.15	Zbtb7c
6162db98-aab0-4fa6-b4bd-754575b21c2c	Dominant	ENSMUSG00000044700.15	Tmem201
41636fe2-0f90-4eaa-ac26-c508a6ddf4a0	Dominant	ENSMUSG00000044795.12	Cyb5d1
ENSMUST00000058086.5	Dominant	ENSMUSG00000044863.7	Defb36
ENSMUST00000067556.3	Dominant	ENSMUSG00000044906.6	4930503L19Rik
a404085a-06ab-4b85-a2d5-ab12afaf4a00	Dominant	ENSMUSG00000044950.7	Pwwp2a
ENSMUST00000171629.2	Dominant	ENSMUSG00000045094.8	Arhgef37
9730c029-a9c0-4885-b5ab-efbf4c200e8f	Dominant	ENSMUSG00000045095.16	Magi1
e0acc6db-49de-460b-9c18-190929bb21a6	Dominant	ENSMUSG00000045098.19	Kmt5b
ENSMUST00000056288.6	Dominant	ENSMUSG00000045165.6	AI467606
8b295fa0-aa22-4518-9bf7-e760c8c47bc0	Dominant	ENSMUSG00000045193.13	Cirbp
ENSMUST00000064166.4	Dominant	ENSMUSG00000045281.5	Gpr20
ENSMUST00000054274.7	Dominant	ENSMUSG00000045312.12	Lhfpl2
8a5231a4-d791-4a0e-8117-c3900ede5d6f	Dominant	ENSMUSG00000045326.13	Fndc7
ENSMUST00000109655.8	Dominant	ENSMUSG00000045333.15	Zfp423
d0bf902f-15e2-4019-835a-130005279cfc	Dominant	ENSMUSG00000045409.16	Trim39
c4d9c55d-71f9-4a1a-b156-e2172d95006e	Dominant	ENSMUSG00000045482.16	Trrap
a5a09b07-2407-4ad2-8ff6-4caa2f511a88	Dominant	ENSMUSG00000045569.7	Mc2r
ENSMUST00000052174.2	Dominant	ENSMUSG00000045625.5	Pigz
ENSMUST00000059138.5	Dominant	ENSMUSG00000045725.5	Prr15
f825d54e-0f72-455d-a2e0-333d020372ac	Dominant	ENSMUSG00000045948.8	Mrps12
5164d79f-1182-4e70-89ac-05de5029cdc4	Dominant	ENSMUSG00000045962.16	Wnk1
ENSMUST00000093812.4	Dominant	ENSMUSG00000046186.8	Cd109
6426ea09-cd80-4735-9623-5167ea2bae17	Dominant	ENSMUSG00000046230.11	Vps13a
4faa5308-b1a8-4b33-b6bb-49f76e7e7496	Dominant	ENSMUSG00000046312.4	Myorg
ENSMUST00000130300.2	Dominant	ENSMUSG00000046318.16	Ccbe1
ab4b5b9a-ef0d-47ab-8d98-381b09840d55	Dominant	ENSMUSG00000046337.17	Fam178b
ENSMUST00000052837.8	Dominant	ENSMUSG00000046532.8	Ar
ENSMUST00000216063.1	Dominant	ENSMUSG00000047036.8	Zfp445
ENSMUST00000196511.1	Dominant	ENSMUSG00000047182.6	Irs3
b31840be-6d1b-4796-b844-f3deb20207f4	Dominant	ENSMUSG00000047205.12	Dusp18
ENSMUST00000058135.5	Dominant	ENSMUSG00000047227.5	Gm527
ENSMUST00000126504.1	Dominant	ENSMUSG00000047473.14	Zfp30
ENSMUST00000061318.8	Dominant	ENSMUSG00000047497.10	Adamts12
0aa9774e-82bc-40dc-8e34-e6125429a096	Dominant	ENSMUSG00000047767.17	Atg16l2
ENSMUST00000067689.8	Dominant	ENSMUSG00000047888.10	Tnrc6b
dfea5966-d15a-4716-a3b8-61ac934420e1	Dominant	ENSMUSG00000047907.11	Tshz2
7099f70b-a0ca-4159-b096-e80ce524aac8	Dominant	ENSMUSG00000047909.11	Ankrd16
ENSMUST00000114024.8	Dominant	ENSMUSG00000047996.16	Prrg1
65999540-7c85-4bdf-b378-a572f07f215c	Dominant	ENSMUSG00000048078.16	Tenm4
ENSMUST00000046305.11	Dominant	ENSMUSG00000048118.17	Arid4a
b2982413-49db-484a-983e-e9b7a8243c2e	Dominant	ENSMUSG00000048120.16	Entpd1
ENSMUST00000100874.5	Dominant	ENSMUSG00000048163.13	Selplg
0f29145f-ef59-4454-a5a6-d49f5cdbabda	Dominant	ENSMUSG00000048329.7	Mfsd6l
68d2d636-491e-4dd6-a9a2-0d6e7081874c	Dominant	ENSMUSG00000048410.17	Zfp407
ENSMUST00000056781.4	Dominant	ENSMUSG00000048445.6	Ccdc57
d0b949a1-9ed9-41cb-ad75-f1f966717ca9	Dominant	ENSMUSG00000048490.14	Nrip1
92d9a7a4-dc73-42ed-ab00-a9bfc94ba9df	Dominant	ENSMUSG00000048503.7	Tmem136
a12fb791-d00e-46a1-a541-caccbd8975e9	Dominant	ENSMUSG00000048537.16	Phldb1
ENSMUST00000056665.3	Dominant	ENSMUSG00000048732.5	Klhl11
b40e8110-1a12-4760-9b93-29d2ca84ab2f	Dominant	ENSMUSG00000048756.11	Foxo3
4bb88349-108c-4c0c-8aec-0c985951e75b	Dominant	ENSMUSG00000048874.15	Phf3
66176019-38ad-4915-89c3-95bb0b0aa385	Dominant	ENSMUSG00000048924.14	Ccdc125
0cc17842-dabe-4de1-b691-86092ab4f1d2	Dominant	ENSMUSG00000049103.14	Ccr2
12c3dbcd-4cf7-4be8-a722-495f674e620d	Dominant	ENSMUSG00000049112.9	Oxtr
ENSMUST00000050887.8	Dominant	ENSMUSG00000049409.9	Prokr1
53207e15-76ff-425c-b7c5-26c14ea3e2e6	Dominant	ENSMUSG00000049411.15	Tmem241
ENSMUST00000134365.7	Dominant	ENSMUSG00000049421.13	Zfp260
ENSMUST00000109836.2	Dominant	ENSMUSG00000049560.4	Defb20
fa49852c-6c9b-45d8-8d06-7c6b3f126613	Dominant	ENSMUSG00000049606.16	Zfp644
ENSMUST00000112674.7	Dominant	ENSMUSG00000049672.15	Zbtb14
ENSMUST00000159942.1	Dominant	ENSMUSG00000049687.5	Pheta2
0ee98107-7892-4434-8308-9616e78ae7ab	Dominant	ENSMUSG00000049739.10	Zfp646
0f0dc702-b789-4d6c-a9a4-8784b71c8289	Dominant	ENSMUSG00000049807.16	Arhgap23
ENSMUST00000052437.5	Dominant	ENSMUSG00000049988.5	Lrrc25
ENSMUST00000211983.1	Dominant	ENSMUSG00000050079.10	Rspry1
6d5dd199-a662-4bdc-9841-bc066ceb7f8d	Dominant	ENSMUSG00000050222.11	Il17d
ENSMUST00000061656.7	Dominant	ENSMUSG00000050310.9	Rictor
d422df2b-b653-4887-84c9-5cc9b38e7705	Dominant	ENSMUSG00000050345.9	Gm49392
5a58d430-3078-44b6-afeb-a5a68e10c55c	Dominant	ENSMUSG00000050394.14	Armcx6
fe7039a6-6640-4eb7-a8f5-7c8139c5aa4d	Dominant	ENSMUSG00000050397.4	Foxl2
3800844e-8b59-4263-969a-68bb1f5f3121	Dominant	ENSMUSG00000050663.7	Trhde
8298c254-a728-4de2-869a-2472f40ce7a7	Dominant	ENSMUSG00000050737.13	Ptges
4424347e-3fd0-4510-9846-056bc5ecb1bd	Dominant	ENSMUSG00000051034.7	Zfp11
0d89f6a5-80fb-4d51-8737-9135c1b4e97d	Dominant	ENSMUSG00000051177.16	Plcb1
ENSMUST00000114144.8	Dominant	ENSMUSG00000051243.14	Islr2
ENSMUST00000168528.7	Dominant	ENSMUSG00000051314.11	Ffar2
eeb2b1ba-b7c6-45f3-864f-099e3971c4c1	Dominant	ENSMUSG00000051339.10	2900026A02Rik
02ebe4ea-ae1b-4e05-bbad-b812fef7aedf	Dominant	ENSMUSG00000051506.17	Wdfy4
bc08b6ab-a2b8-488c-a65c-3444fe6c5c24	Dominant	ENSMUSG00000051586.17	Mical3
ENSMUST00000206279.1	Dominant	ENSMUSG00000051727.14	Kctd14
d97b77a2-d72b-4a31-a6bf-da4ca4b0527b	Dominant	ENSMUSG00000051790.15	Nlgn2
47b4ee3e-0ac5-41a2-af05-f82de0dc7231	Dominant	ENSMUSG00000051977.16	Prdm9
35bb1c8e-e042-46f5-8e74-4da5a45998b1	Dominant	ENSMUSG00000052221.8	Ppp1r36
cb5d084e-7a3f-4492-bef3-a935e5fa3e09	Dominant	ENSMUSG00000052373.14	Mpp3
ENSMUST00000235952.1	Dominant	ENSMUSG00000052387.16	Trpm3
4fc31b11-58df-47af-bac1-f9bc5c9bf9b3	Dominant	ENSMUSG00000052609.9	Plekhg3
ENSMUST00000064762.5	Dominant	ENSMUSG00000052727.6	Map1b
ENSMUST00000113480.1	Dominant	ENSMUSG00000052821.3	Cysltr1
8b259387-e75b-4dcd-ab78-a02337364c4d	Dominant	ENSMUSG00000052921.13	Arhgef15
ENSMUST00000065216.10	Dominant	ENSMUSG00000053030.11	Spink2
ENSMUST00000077967.12	Dominant	ENSMUSG00000053091.16	Lins1
ENSMUST00000186760.1	Dominant	ENSMUSG00000053353.5	2310001K24Rik
956ab52d-20ae-4db8-8406-c6b10680ca8e	Dominant	ENSMUSG00000053390.16	Zfp952
d7a61765-8565-4f75-9054-225ffbd4dff3	Dominant	ENSMUSG00000053483.13	Usp21
ENSMUST00000038890.5	Dominant	ENSMUSG00000053641.9	Dennd4a
df04151b-400b-444c-9419-98ac6d1fd355	Dominant	ENSMUSG00000053646.13	Plxnb1
ENSMUST00000066211.4	Dominant	ENSMUSG00000053647.4	Gper1
aa4084ea-e8fd-4a31-9eb2-4731a62223d2	Dominant	ENSMUSG00000053835.17	H2-T24
ENSMUST00000211561.1	Dominant	ENSMUSG00000053963.7	Stum
6f403bea-d2f8-40eb-8f8e-cf346583e933	Dominant	ENSMUSG00000054150.12	Syne3
da26881e-1219-40ac-8270-b9ec5df0b2e8	Dominant	ENSMUSG00000054199.17	Gon4l
fb5dc896-8a9d-4af9-bb9a-cd19cca749b0	Dominant	ENSMUSG00000054280.14	Gm20671
47bb9fe0-3b5f-4f27-9b45-f69679be11f2	Dominant	ENSMUSG00000054321.7	Taf4b
a806342c-4450-4638-b80a-efd19aaa917f	Dominant	ENSMUSG00000054408.9	Spcs3
1fa6bbb8-4341-4472-9379-18174b916122	Dominant	ENSMUSG00000054519.8	Zfp867
87305a99-1bef-4a4b-8318-9c391557f27d	Dominant	ENSMUSG00000054556.6	Gm4876
d829120d-baf7-4a4f-8547-10fe784c53f5	Dominant	ENSMUSG00000054582.4	Pabpc1l
e902838f-b6a9-4d63-979b-41b82885e203	Dominant	ENSMUSG00000054589.1	Gm9949
8d25642d-81f3-4875-9f87-7ebead486463	Dominant	ENSMUSG00000054619.7	Mettl7a1
76d27d90-4b7a-4b69-b4c4-d1ed4edabd7f	Dominant	ENSMUSG00000054874.12	Pcnx3
27bac543-d2c2-4c88-8e74-45a67dbca3b8	Dominant	ENSMUSG00000055065.7	Ddx17
ENSMUST00000168058.6	Dominant	ENSMUSG00000055204.15	Ankrd17
5ab95e57-3db7-4d43-b17c-44f5168ccb7b	Dominant	ENSMUSG00000055320.17	Tead1
ENSMUST00000111899.7	Dominant	ENSMUSG00000055491.14	Pprc1
35c0155a-b86f-46ba-934a-e108b7f7ed53	Dominant	ENSMUSG00000055733.6	Nap1l3
ENSMUST00000212072.1	Dominant	ENSMUSG00000055835.10	Zfp1
ff41d7cd-c4a6-44e0-8e01-990b48a7f8ac	Dominant	ENSMUSG00000055884.8	Fancm
435b230d-2aca-495c-bd87-e0d8a4c01a73	Dominant	ENSMUSG00000055923.16	Aasdh
f7dfbb9f-d922-4251-ba50-269b36f605ef	Dominant	ENSMUSG00000056133.5	Unc93a2
ENSMUST00000145120.2	Dominant	ENSMUSG00000056153.15	Socs6
a7a56998-f532-4260-8abc-e9182752dddc	Dominant	ENSMUSG00000056162.14	Cndp1
ENSMUST00000070132.6	Dominant	ENSMUSG00000056174.8	Col8a2
ENSMUST00000070189.9	Dominant	ENSMUSG00000056215.13	Lrguk
90a9d8d6-edef-4485-887b-7988aaf982ee	Dominant	ENSMUSG00000056267.14	Cep70
97953cad-da50-44ec-acad-9cde2e8a6597	Dominant	ENSMUSG00000056268.15	Dennd1b
ENSMUST00000069837.3	Dominant	ENSMUSG00000056427.10	Slit3
7f89a29a-9ace-4693-8074-83081e054873	Dominant	ENSMUSG00000056536.14	Pign
23d9fd03-21ca-43b7-aba2-de67eaa5ac1f	Dominant	ENSMUSG00000056544.2	Defb21
032ea13f-3a67-4ffc-9e47-5979e82ccdc3	Dominant	ENSMUSG00000056602.12	Fry
498cb7dc-4f32-4a88-9410-37f24d873315	Dominant	ENSMUSG00000056608.14	Chd9
ENSMUST00000052650.3	Dominant	ENSMUSG00000056648.5	Hoxb8
f97c566e-d9d5-4f6c-b55b-b6c65740ca11	Dominant	ENSMUSG00000056763.16	Cspp1
ENSMUST00000093802.5	Dominant	ENSMUSG00000056919.9	Cep162
40186555-854d-43ca-9582-aff7dbd0e2d9	Dominant	ENSMUSG00000056938.16	Acbd4
ENSMUST00000146417.8	Dominant	ENSMUSG00000057068.15	Fam47e
f7254aa8-e527-4d68-a65f-271bf9e95d7a	Dominant	ENSMUSG00000057098.14	Ebf1
ENSMUST00000039782.13	Dominant	ENSMUSG00000057133.14	Chd6
c230ef79-fa79-4ec7-9634-9f1e981162b1	Dominant	ENSMUSG00000057181.15	5730455P16Rik
403e34c8-1273-4a16-a2e6-8d1610bc1862	Dominant	ENSMUSG00000057335.11	Cep170
fd17d07c-01e7-48c4-a86b-c2c0ed4d55a6	Dominant	ENSMUSG00000057406.16	Nsd2
ENSMUST00000165982.1	Dominant	ENSMUSG00000057729.12	Prtn3
0759ec08-768e-42a5-ae39-1b53d869bae7	Dominant	ENSMUSG00000057766.14	Ankrd29
92ff88e1-74e8-4829-b07c-c8af160782fd	Dominant	ENSMUSG00000057835.7	Zfp119a
8f28a965-79c1-43e5-8afc-843d5ffcd898	Dominant	ENSMUSG00000057969.15	Sema3b
4a0785d9-e347-4352-b0ed-b9ff5f9e53f3	Dominant	ENSMUSG00000058006.12	Mdn1
ENSMUST00000043058.4	Dominant	ENSMUSG00000058207.6	Serpina3k
3867efe8-72ef-40e5-a123-567667d5344b	Dominant	ENSMUSG00000058240.14	Cryzl1
4c99348b-6b45-453c-939f-f497f63744b0	Dominant	ENSMUSG00000058246.8	Gm10037
315b6449-cf85-49c4-bb24-c7634aa5c049	Dominant	ENSMUSG00000058447.8	Gm26920
bdade56f-9006-461c-a44c-69554c4ab327	Dominant	ENSMUSG00000058486.11	Wdr91
c3b47746-14e1-4404-8a0d-4222851d1f57	Dominant	ENSMUSG00000059027.14	9630013D21Rik
ab513a66-3d45-4f0e-89c0-cf6ce6728bfa	Dominant	ENSMUSG00000059060.15	Rad51b
9ad398fc-6a6a-4bbb-bcd5-c87544eeb5ae	Dominant	ENSMUSG00000059070.16	Rpl18
ENSMUST00000106354.8	Dominant	ENSMUSG00000059248.13	Sept9
63af3a53-3925-4c3d-99d2-94a2e5690602	Dominant	ENSMUSG00000059273.9	Zc3h4
ENSMUST00000114629.3	Dominant	ENSMUSG00000059401.14	Mamld1
9c186e0b-3066-44f3-89af-629f102956c5	Dominant	ENSMUSG00000059439.15	Bcas3
122fc0cf-ba24-45a5-975a-7d811be6acc6	Dominant	ENSMUSG00000059474.13	Mbtd1
c4a6f02a-846f-44aa-8469-db47916319c8	Dominant	ENSMUSG00000059839.9	Zfp874b
6c0f12a8-01ee-407c-8a9b-5c13274e9d55	Dominant	ENSMUSG00000059842.12	Zfp341
7130cf64-bd9c-4b0a-8a7b-1bfa31508b78	Dominant	ENSMUSG00000060279.14	Ap2a1
d8e629ee-ff1b-4575-8d2d-a8f184819293	Dominant	ENSMUSG00000060510.14	Zfp266
a0877ee3-a3d2-4cdf-b334-a085c8721731	Dominant	ENSMUSG00000060743.12	H3f3a
4eea92d3-6247-477e-9981-53e36c05c876	Dominant	ENSMUSG00000061136.15	Prpf40a
ENSMUST00000121440.3	Dominant	ENSMUSG00000061143.15	Maml3
45b3baab-6473-4ba9-8bdc-0403a65b8ab7	Dominant	ENSMUSG00000061397.8	Krt79
ENSMUST00000161779.7	Dominant	ENSMUSG00000061436.15	Hipk2
d5f5c983-507b-485c-9302-dcfc45ee30ca	Dominant	ENSMUSG00000061665.7	Cd2ap
7bbf88ad-d855-492b-b410-fd0c316da593	Dominant	ENSMUSG00000061751.16	Kalrn
ENSMUST00000075504.2	Dominant	ENSMUSG00000061847.2	Defb39
89690b97-08e4-48f9-b6da-be253029b32e	Dominant	ENSMUSG00000062098.11	Btbd3
a67efae2-6407-40b6-8c78-f01168b1d9c7	Dominant	ENSMUSG00000062198.5	2700097O09Rik
ENSMUST00000079924.7	Dominant	ENSMUSG00000062202.14	Btbd9
c5f45e98-f34d-40d1-9529-aa8d8233fec5	Dominant	ENSMUSG00000062203.15	Gspt1
53623d4e-e37b-4ea0-899a-6639f8fa7334	Dominant	ENSMUSG00000062232.14	Rapgef2
4f092293-871d-4546-9ffd-d52131c4c994	Dominant	ENSMUSG00000062604.11	Srpk2
f7f5c1be-867a-47ff-86af-d8b57cc87b1c	Dominant	ENSMUSG00000062627.9	Mysm1
7ea7bacc-da83-4cd2-b9be-cd5ffc0a8c5a	Dominant	ENSMUSG00000062980.15	Cped1
1a1cbdec-bf63-405e-8974-cc5fa73b4636	Dominant	ENSMUSG00000063049.4	Ing2
d777a717-1e89-468c-ae82-2b0c7bd7e8c0	Dominant	ENSMUSG00000063275.15	Hacd1
2bfcd0c0-835f-415b-84f3-41ac55f00528	Dominant	ENSMUSG00000063358.17	Mapk1
ffc07148-659c-4140-8872-2a1fbad52585	Dominant	ENSMUSG00000063450.14	Syne2
5ae49a09-bd9d-49b4-ac49-00acfc368a7b	Dominant	ENSMUSG00000063623.4	C230062I16Rik
ENSMUST00000129301.1	Dominant	ENSMUSG00000063652.10	Slc22a21
ENSMUST00000112392.7	Dominant	ENSMUSG00000063870.12	Chd4
f7f2c821-54d4-49d5-b6b0-5fa29a0b1486	Dominant	ENSMUSG00000063889.16	Crem
ENSMUST00000121869.7	Dominant	ENSMUSG00000064061.13	Dzip3
b6c2898a-f772-45a6-839b-c7d3f4ba7ae7	Dominant	ENSMUSG00000064202.15	4430402I18Rik
9f0a0552-cc1a-488e-8137-2f6b1542a1e4	Dominant	ENSMUSG00000065954.11	Mir8108
0c2bdf19-57f8-4570-87a8-842d3a112a46	Dominant	ENSMUSG00000066258.13	Trim12a
3288bf83-af0d-43a5-b3bd-3a2a88a9fca5	Dominant	ENSMUSG00000066406.16	Akap13
f2f0d038-7392-4453-b363-b04e54b93537	Dominant	ENSMUSG00000066647.8	Gm5113
08396936-597a-47b9-b308-6ba04821eee4	Dominant	ENSMUSG00000066900.11	Suds3
4cc274f3-0f38-4b97-9ad9-a1d9b2e5da2a	Dominant	ENSMUSG00000067653.12	Ankrd23
ENSMUST00000114766.7	Dominant	ENSMUSG00000067878.13	Map7d3
9507e7e0-b738-45c4-8cf0-999a25cbc9d7	Dominant	ENSMUSG00000068036.16	Afdn
e532b4bf-8c40-41db-ba6e-f4fd903684bf	Dominant	ENSMUSG00000068392.3	Rnase13
ENSMUST00000095925.4	Dominant	ENSMUSG00000068417.8	Pnp2
ENSMUST00000164553.6	Dominant	ENSMUSG00000068566.12	Myadm
ENSMUST00000111131.8	Dominant	ENSMUSG00000068686.12	Cd59b
ENSMUST00000065090.7	Dominant	ENSMUSG00000068699.12	Flnc
2fe90e37-9dd9-47bb-8acb-095c86f167e0	Dominant	ENSMUSG00000068747.14	Sort1
ENSMUST00000223163.2	Dominant	ENSMUSG00000069184.4	Zfp72
ENSMUST00000103072.9	Dominant	ENSMUSG00000069631.14	Strada
2ff96c8e-fef2-494a-9988-5d8a8d0796e5	Dominant	ENSMUSG00000070371.11	Prss36
f7f70809-8675-4561-bd83-9b55b81326db	Dominant	ENSMUSG00000070473.4	Wbscr25
ENSMUST00000031446.6	Dominant	ENSMUSG00000070498.3	Tmem132b
67d38287-6312-4c86-9671-0bd50e588257	Dominant	ENSMUSG00000070604.5	Vsig10l
5346bfc9-d433-4378-9fad-81611a95b35f	Dominant	ENSMUSG00000070733.13	Fryl
50da9cfe-0c70-4e87-b84d-be452fcfb519	Dominant	ENSMUSG00000071072.12	Ptges3
dece5140-23b7-468f-9360-71b315a1e531	Dominant	ENSMUSG00000071226.11	Cecr2
ENSMUST00000168012.2	Dominant	ENSMUSG00000071456.6	1110002L01Rik
ENSMUST00000235683.1	Dominant	ENSMUSG00000071656.7	Lrrn4cl
d123a996-7cfe-43d6-9134-7095bb5fe58f	Dominant	ENSMUSG00000071659.4	Hnrnpul2
82d67838-2364-4be5-a07f-435519f81f9c	Dominant	ENSMUSG00000071723.7	Gspt2
c2efa237-5d31-4837-85d1-05e93ce3fbed	Dominant	ENSMUSG00000071984.10	Fndc1
ENSMUST00000223338.1	Dominant	ENSMUSG00000072066.7	6720489N17Rik
ENSMUST00000168622.1	Dominant	ENSMUSG00000072494.7	Ppp1r3e
1e014008-ce64-42fc-81cd-59c4d5890c8e	Dominant	ENSMUSG00000072501.5	Phf20l1
ENSMUST00000100719.2	Dominant	ENSMUSG00000072624.3	Gm5460
c8e20009-ac57-437c-a5e9-1bc2da898b78	Dominant	ENSMUSG00000072653.14	Zfp783
3c52110e-106b-4ae8-80a5-c3f8206d4d95	Dominant	ENSMUSG00000072770.9	Acrbp
ENSMUST00000186219.6	Dominant	ENSMUSG00000072774.10	Zfp951
ebb126a4-e701-4a94-8af4-ec1bf0392a51	Dominant	ENSMUSG00000072962.3	Gm16401
c08d7a4a-5978-449b-9e32-c2597e61743f	Dominant	ENSMUSG00000073209.4	Klf14
ee53a358-e592-4393-849e-52f07e258ac7	Dominant	ENSMUSG00000073436.11	Mapk8ip3
7c2455a1-3b82-4724-aae8-44b0c8b753de	Dominant	ENSMUSG00000073573.5	Spink11
872c53a2-9076-4f88-830c-b4909b39a7fc	Dominant	ENSMUSG00000073643.11	Wdfy1
ENSMUST00000097742.2	Dominant	ENSMUSG00000073680.2	Tmem88b
93736402-b7e4-4a56-a5ba-c7b2be608b8b	Dominant	ENSMUSG00000073725.8	Lmbrd1
ce85db12-1d78-4835-9a98-3dfd2fa7f458	Dominant	ENSMUSG00000073758.10	Sh3d21
ENSMUST00000108037.8	Dominant	ENSMUSG00000073888.13	Ccl27a
23bc53d9-07cc-45bc-9327-c26498147588	Dominant	ENSMUSG00000074151.13	Nlrc5
00337031-eeac-4211-8b7e-e9758f772d1f	Dominant	ENSMUSG00000074415.14	Mir100hg
ENSMUST00000107848.7	Dominant	ENSMUSG00000074579.14	Lekr1
ENSMUST00000178948.1	Dominant	ENSMUSG00000074634.12	Tmem267
f72939b5-d981-45db-867e-c1de66cab9fa	Dominant	ENSMUSG00000074649.6	BC029722
c2336f27-4f11-4144-b3ca-f23d669fb7af	Dominant	ENSMUSG00000074698.10	Csnk2a1
7bf98b3b-50a9-479a-b37a-378612474361	Dominant	ENSMUSG00000074771.10	Ankef1
b6207e66-0d63-4a0f-873d-1a8da0001228	Dominant	ENSMUSG00000074793.10	Hspa12b
11832a79-317b-42db-980b-61ca89442c5e	Dominant	ENSMUSG00000074797.11	Itpa
ENSMUST00000099714.9	Dominant	ENSMUSG00000075040.9	Zfp408
f5de54de-f067-4eb8-b272-63194881c0c1	Dominant	ENSMUSG00000075122.5	Cd80
db844494-c755-4312-b66c-62706ca6c7a7	Dominant	ENSMUSG00000075410.13	Prcd
ebb8b960-33ee-43fb-8ce5-0f2503cd5dcd	Dominant	ENSMUSG00000075415.13	Fnbp1
ENSMUST00000100291.2	Dominant	ENSMUSG00000075463.3	4930594M22Rik
b2973056-3a1d-4258-b514-891604ff5239	Dominant	ENSMUSG00000076617.9	Ighm
880e4e00-d018-4e32-8bb9-004b1b04bec6	Dominant	ENSMUSG00000078350.11	Ccdc27
ENSMUST00000118206.1	Dominant	ENSMUSG00000078439.9	Smim24
ff4eb87c-d302-489c-9d5f-334a9670515c	Dominant	ENSMUSG00000078517.12	Emc1
ENSMUST00000106043.2	Dominant	ENSMUSG00000078554.2	Fam229a
fd13e296-941d-4e3a-a9f1-41a4f70f0233	Dominant	ENSMUSG00000078584.9	AU022252
8b365a6a-6bb2-46bd-ae46-392a605ed2e0	Dominant	ENSMUSG00000078640.9	Gm11627
6f85ae4d-5d00-428c-aba9-c6a2450fd965	Dominant	ENSMUSG00000078671.11	Chd2
d9e8c028-5e41-4237-8e9b-5f4eeb6a160a	Dominant	ENSMUSG00000078919.10	Gm20716
a574b6f6-3ab7-455c-87cc-637732a63986	Dominant	ENSMUSG00000078945.10	Naip2
c7f27b1f-756a-43bd-a842-4a500b34cbce	Dominant	ENSMUSG00000079084.10	Ccdc82
ENSMUST00000126693.1	Dominant	ENSMUSG00000079163.3	Gm15498
bddadc6b-84e9-4346-b778-efedc4618f92	Dominant	ENSMUSG00000079277.9	Hoxd3
3b46834f-8698-4d2c-8496-0568bf6e2afa	Dominant	ENSMUSG00000079363.7	Gbp4
7044b19b-3325-4353-a9db-baba7a5b7626	Dominant	ENSMUSG00000079429.9	Mroh2a
c72f96f3-7bbd-45ea-b3a8-1be02fa90b29	Dominant	ENSMUSG00000079491.9	H2-T10
ENSMUST00000155949.1	Dominant	ENSMUSG00000079499.9	6530402F18Rik
ENSMUST00000215038.1	Dominant	ENSMUSG00000079559.4	Colca2
ENSMUST00000211380.1	Dominant	ENSMUSG00000080058.2	Gm11175
4903d487-8200-4e4a-8e16-68ed6a05c36e	Dominant	ENSMUSG00000080316.11	Spaca6
1b11d775-f104-4651-850d-340fc0fdd846	Dominant	ENSMUSG00000081769.9	Gm12216
f4661e2b-f968-4e5b-8778-a2a0d49d3417	Dominant	ENSMUSG00000081984.3	Dnajb3
680f2024-d56f-4afb-9dd3-09783c9c2471	Dominant	ENSMUSG00000082226.3	Gm715
5541abc3-bb68-4d38-a158-4b32d920c1c5	Dominant	ENSMUSG00000082380.1	Gm12218
3a4e71c4-5d5b-4ec7-8c20-e77ec534a8d4	Dominant	ENSMUSG00000083844.8	Ube2d-ps
a39cffa1-40e8-4c48-8326-b8d3714e07ad	Dominant	ENSMUSG00000084844.3	Hoxb3os
ENSMUST00000148972.1	Dominant	ENSMUSG00000085095.2	Gm15635
25259b14-479b-434e-85d3-9c070e986ab7	Dominant	ENSMUSG00000085111.3	Ascl4
ENSMUST00000129379.1	Dominant	ENSMUSG00000085207.1	Gm11767
ENSMUST00000143122.1	Dominant	ENSMUSG00000085347.1	Hk1os
7f124fd0-ca58-4811-ae65-9a0db731c450	Dominant	ENSMUSG00000085385.7	Gm23925
3ec1337a-8bc7-4053-9684-5c9ab2c9f2cd	Dominant	ENSMUSG00000085396.7	Firre
246c78fd-4914-4a7c-a8f9-ed4556c408a8	Dominant	ENSMUSG00000085558.7	4930412C18Rik
3c87b53a-35f6-4f09-bb93-a07c8798ae3f	Dominant	ENSMUSG00000085604.1	Dhx58os
0b3006ad-96c1-4a01-b8d2-52136339b351	Dominant	ENSMUSG00000085628.4	Appbp2os
ENSMUST00000139055.1	Dominant	ENSMUSG00000085696.8	Hoxaas3
9ed1b4ed-cf9f-4147-bd3f-3af79834a417	Dominant	ENSMUSG00000085962.8	Gm16984
ENSMUST00000140185.1	Dominant	ENSMUSG00000086328.1	2700033N17Rik
ENSMUST00000152968.1	Dominant	ENSMUSG00000086460.1	Gm12236
4b16514c-86d1-4579-ba05-c082ae0654e4	Dominant	ENSMUSG00000086709.1	Gm16263
ef5a2190-1c4c-4d1f-ad4f-2d8be6c138e7	Dominant	ENSMUSG00000086859.4	Snhg20
60afacc8-a931-4592-92b5-9df1bb18efa4	Dominant	ENSMUSG00000086938.9	4930481A15Rik
ENSMUST00000135512.2	Dominant	ENSMUSG00000086968.8	4933431E20Rik
ENSMUST00000149935.1	Dominant	ENSMUSG00000087020.1	Gm16283
ENSMUST00000208892.1	Dominant	ENSMUSG00000087088.2	Gm16638
ENSMUST00000139891.1	Dominant	ENSMUSG00000087177.7	E130307A14Rik
ENSMUST00000156781.1	Dominant	ENSMUSG00000087216.1	E130111B04Rik
ENSMUST00000140421.1	Dominant	ENSMUSG00000087344.1	Gm15627
ENSMUST00000221694.1	Dominant	ENSMUSG00000087370.3	Tmem170b
ENSMUST00000124336.1	Dominant	ENSMUSG00000087377.1	AV099323
ENSMUST00000155674.1	Dominant	ENSMUSG00000087445.1	Gm14286
e8ae63ef-c8a8-46ae-8ca1-bedb6376a7a9	Dominant	ENSMUSG00000087660.1	B230398E01Rik
874d221c-8375-4baf-86e8-a062972c1506	Dominant	ENSMUSG00000089945.13	Pakap
957087ec-9866-48c8-9354-76506a8ef98e	Dominant	ENSMUSG00000089989.10	Gm45713
d3349661-83ef-4d42-8ff7-a8538af0a5ef	Dominant	ENSMUSG00000090086.7	AI480526
ENSMUST00000057135.13	Dominant	ENSMUSG00000090100.7	Ttbk2
bfb47b7a-f522-45f9-8607-d0d1869c1402	Dominant	ENSMUSG00000090115.7	Gm20517
5dbb0e34-82be-4bca-a9f1-7452119df047	Dominant	ENSMUSG00000090272.9	Mndal
5d80d5a3-cf58-4869-933b-8bca036f5464	Dominant	ENSMUSG00000090659.9	Gm9625
e173640b-c404-4886-bb20-ea2d9c08ff16	Dominant	ENSMUSG00000091345.9	Col6a5
ENSMUST00000163493.3	Dominant	ENSMUSG00000091475.3	Cerox1
7da11896-1779-456d-a895-a2718089ca79	Dominant	ENSMUSG00000091476.8	Catspere2
442b6b75-ba3b-42d3-98dc-73e4c3e6cdea	Dominant	ENSMUSG00000091575.2	2010016I18Rik
628e6520-780d-463a-a409-653e35502169	Dominant	ENSMUSG00000091586.2	Cyp4f17
ENSMUST00000176204.7	Dominant	ENSMUSG00000092035.8	Peg10
ENSMUST00000134077.1	Dominant	ENSMUSG00000092232.1	Gm20521
e80e2480-ca18-4506-8872-3c81546c7fff	Dominant	ENSMUSG00000092274.3	Gm27533
3df54b38-63d5-4596-947f-3e92a1dcd79a	Dominant	ENSMUSG00000092569.1	Gm20544
ENSMUST00000172591.1	Dominant	ENSMUSG00000092593.1	Gm20492
ENSMUST00000176569.2	Dominant	ENSMUSG00000093424.3	6330562C20Rik
4701c61b-9e1c-4f23-9c93-c758428270d5	Dominant	ENSMUSG00000093594.1	Zfp984
fb82a6e5-a726-4ca2-9b7b-03152af62924	Dominant	ENSMUSG00000094189.1	Gm6134
ENSMUST00000213429.1	Dominant	ENSMUSG00000095385.3	D630033O11Rik
ENSMUST00000215887.1	Dominant	ENSMUSG00000096054.3	Syne1
30057bdc-9219-44e0-a747-bb8756e1a7e6	Dominant	ENSMUSG00000096401.2	Gm21811
fbae9554-7de7-4f7a-8d87-752cce2bc212	Dominant	ENSMUSG00000096433.2	Zfp994
72d44208-0e17-4c1e-a808-9dfbffd059d3	Dominant	ENSMUSG00000096981.2	Gm16845
ENSMUST00000221597.1	Dominant	ENSMUSG00000096995.2	2810029C07Rik
1e950641-91c6-4f6b-8450-f9251b97469c	Dominant	ENSMUSG00000097075.3	Cdiptos
ENSMUST00000181070.2	Dominant	ENSMUSG00000097124.2	A530020G20Rik
905fb0b0-11ae-4860-b5f2-7f9257139980	Dominant	ENSMUSG00000097154.2	Gm26510
ENSMUST00000181711.1	Dominant	ENSMUSG00000097187.1	Gm19426
ENSMUST00000180951.2	Dominant	ENSMUSG00000097287.3	D130017N08Rik
5b3f8768-f25e-4450-bae8-6ab329904b78	Dominant	ENSMUSG00000097378.8	B230208H11Rik
ENSMUST00000181498.2	Dominant	ENSMUSG00000097397.2	Gm16861
67e39507-37bb-4d45-84ec-c6668a4ae933	Dominant	ENSMUSG00000097431.2	Gm26782
2d2f8cd3-5374-46c5-9900-75285afb361f	Dominant	ENSMUSG00000097494.7	4933406C10Rik
ENSMUST00000180649.1	Dominant	ENSMUSG00000097643.1	A130051J06Rik
66c9d27b-46b7-47a6-8187-c2885aad365e	Dominant	ENSMUSG00000097692.2	A230060F14Rik
7276e4e1-da2b-463a-8e9b-b39c77ee0d5d	Dominant	ENSMUSG00000097749.2	Gm16938
33c9df35-0233-411e-b3da-21df52990374	Dominant	ENSMUSG00000097855.8	A930007I19Rik
709dc0fc-d5a4-4f15-ad07-a7e7c901df0b	Dominant	ENSMUSG00000097875.2	Gm26704
0adf8da7-75e8-444c-a239-488b87879660	Dominant	ENSMUSG00000098950.7	Gm28036
784365ac-943a-4d72-b9c1-041e14beb672	Dominant	ENSMUSG00000099349.7	1700047G03Rik
9395212f-c837-4ff7-9d39-fb6cf3d43be5	Dominant	ENSMUSG00000099481.6	Xntrpc
8b2d319e-8387-4588-ac04-44320d79497f	Dominant	ENSMUSG00000100235.8	Gm28557
385a3127-c50b-488d-84a2-e6a95314d363	Dominant	ENSMUSG00000101089.1	2610016A17Rik
ee04d302-cb22-4162-a975-ce3f8ba7391c	Dominant	ENSMUSG00000101174.8	Hoxd4
ENSMUST00000185388.2	Dominant	ENSMUSG00000101438.2	Gm19412
5d3afe16-1a9f-47c3-88ae-72903c761804	Dominant	ENSMUSG00000102018.8	Iqank1
ENSMUST00000044851.7	Dominant	ENSMUSG00000102428.1	Pcdhga12
bd675bcf-4ef5-40ba-b011-ca9ba2a4134a	Dominant	ENSMUSG00000102545.1	6430573P05Rik
ENSMUST00000194104.1	Dominant	ENSMUSG00000103103.1	4833445I07Rik
ENSMUST00000191791.2	Dominant	ENSMUSG00000103409.2	Lsmem2
006d779b-9f93-4783-8409-1c86c76d79b5	Dominant	ENSMUSG00000103472.1	Pcdhga7
43791361-dc46-45ab-9da6-e30585830547	Dominant	ENSMUSG00000103789.1	Gm10129
736e75ed-6f23-4905-95cd-dc71f47ca28a	Dominant	ENSMUSG00000103965.1	Gm30173
87c357ef-4bbc-4d01-8b9a-fec791fc2aca	Dominant	ENSMUSG00000104970.1	Gm43137
0121ed4a-45bb-4db1-9060-3495f0de06e8	Dominant	ENSMUSG00000105245.1	Gm31305
902f53a1-08b4-4156-8c1b-bd9af061494c	Dominant	ENSMUSG00000105867.2	Gm42517
4c64e2ed-5b81-4613-b517-0bc16e87b91b	Dominant	ENSMUSG00000106734.3	Gm20559
0e852678-fcf9-4191-81dd-cd9d4f5fd000	Dominant	ENSMUSG00000107655.1	Gm44220
60952f9f-e751-4a19-93c9-6bfd1ca6ca7d	Dominant	ENSMUSG00000108037.2	Gm44597
f628a0fe-d74f-415c-82a6-a712783647e0	Dominant	ENSMUSG00000108575.1	Gm35665
550d63db-7a1a-47e2-936b-5569bc4eaa55	Dominant	ENSMUSG00000109293.1	Dcst2
3ad0e0c3-9dad-4f05-93a4-1085365509a1	Dominant	ENSMUSG00000109350.1	Gm44805
ENSMUST00000207273.1	Dominant	ENSMUSG00000109408.1	A930037H05Rik
ENSMUST00000208277.1	Dominant	ENSMUSG00000109508.1	Gm44956
04f6030f-f7a3-45f8-a646-75bb8a0378d2	Dominant	ENSMUSG00000109864.1	Eid3
83bb475e-1951-4b1e-91c7-594e233b6c69	Dominant	ENSMUSG00000109941.1
ENSMUST00000211429.1	Dominant	ENSMUSG00000110206.1	Flt3l
26fb46d6-436e-4b83-a42b-d717baa79a4f	Dominant	ENSMUSG00000111339.1	Pgap2
ENSMUST00000216737.1	Dominant	ENSMUSG00000111348.1	Gm19531
ENSMUST00000211896.1	Dominant	ENSMUSG00000111375.4	Btbd8
ddae5284-6107-412f-be7b-a4a0ed7d450f	Dominant	ENSMUSG00000111658.1	B930092H01Rik
c80c9fcc-cdf3-467f-9018-b68e31562ef7	Dominant	ENSMUSG00000111977.1	Gm47163
486cfd69-7034-4f39-8ff9-a55d04ece0ff	Dominant	ENSMUSG00000112014.1	Gm48435
23423039-bb4b-452b-8187-2cb78ca3dce8	Dominant	ENSMUSG00000112120.1	Gm32255
eb0503b6-6135-47ec-aac8-1e5d107b6178	Dominant	ENSMUSG00000112466.1	Gm29674
3ebddcf7-4513-4468-8ab5-6d0210b4960c	Dominant	ENSMUSG00000113626.1	Gm7240
93c36b8b-3ef7-4edd-9781-c6db69dcb619	Dominant	ENSMUSG00000114538.1	Gm31517
ENSMUST00000224538.1	Dominant	ENSMUSG00000114554.1	5430425K12Rik
ENSMUST00000224935.1	Dominant	ENSMUSG00000114662.1	Gm31683
fa483320-a5c8-4b0e-974f-0d9a12bb990f	Dominant	ENSMUSG00000115074.1	Ndor1
cec1aca4-1557-4e94-b136-2e4f5f797eda	Dominant	ENSMUSG00000115545.1	Gm48908
c5c34074-4098-4591-a2df-7ec705286658	Dominant	ENSMUSG00000115546.1	Gm49077
6da6b519-dfb8-4bea-97a2-3a2cbd8da4fe	Dominant	ENSMUSG00000115810.1	Gm49066
efcc8bf4-6efe-46b5-becd-2d93f0b6be67	Dominant	ENSMUSG00000116024.1	Zfp7
811a8088-63ae-4b45-b739-6268dd2c9ea8	Dominant	ENSMUSG00000116121.1	Gm49486
3110b77f-3918-4152-8f65-d8ff1ba413a7	Dominant	ENSMUSG00000116275.1	Zc3h11a
cf6eb421-3d67-4369-9af1-6767a15eaacb	Dominant	ENSMUSG00000116305.1	Mirlet7c-2
ENSMUST00000231584.1	Dominant	ENSMUSG00000116780.1	Gm3417
a4d58d3b-6e4a-4933-b4d3-6760876f6050	Dominant	ENSMUSG00000116895.1	Gm3435
d06a0194-654d-4f0a-ab31-791eaf471160	Dominant	ENSMUSG00000117664.1	Gm36860
0ae6c5cf-4c58-4bf7-bec8-16a5110f1fcf	Dominant	ENSMUSG00000117679.1	Apbb3
6fcf98d3-b4ec-4bcb-bb0e-1b301b111dd1	Dominant	chr10:111548000
9f2427c0-8fbd-4b28-93fe-ac190f4cf9fb	Dominant	chr10:114112000
452ed075-cf52-4eb2-ba62-a4d4b2accdb2	Dominant	chr10:120979000
189345e1-862f-45d8-aa32-c18e5ba8209c	Dominant	chr10:127667000	Nemp1
0c8554f5-5b0b-46fb-82d9-6f2e10ff7489	Dominant	chr10:128337000
91d099e4-927c-4a23-8c2b-b9264f5ec067	Dominant	chr10:19934000
1dfa3d68-7a79-4f1e-9a12-2d352c1aeb44	Dominant	chr10:26374000
d138b08a-aad7-4ad2-bf3c-468f121a0612	Dominant	chr10:34282000	Tspyl1
33c05297-55a4-45b6-bb88-14e507e97ff6	Dominant	chr10:52381000
e45c592d-e524-4a5b-b018-218766da1bf8	Dominant	chr10:67599000
c7bd9bef-8ce3-483e-ac01-745966711740	Dominant	chr10:67668000
bbd2fe2a-edce-4f70-b5aa-3211487667c0	Dominant	chr10:78264000	Gm47976
658dc35b-cd29-4bda-b5a6-ee67603049a9	Dominant	chr10:78484000	Gm9978
01d61c0a-09b7-482a-b35d-30c151a475ef	Dominant	chr10:79792000	Gm48495
09b2c3be-6461-482d-adcf-e25a0b1a76bb	Dominant	chr10:79891000	Cfd
90c3b1b9-fdb0-4095-8742-99b22c119fd6	Dominant	chr10:80321000	Pcsk4
70367297-5874-4aba-8300-50d9749532a1	Dominant	chr10:82046000
84716b50-f450-4ecd-abee-2a34898f4104	Dominant	chr10:85924000
4c405bcb-8d1d-4514-bbd0-a42b1e6f4a8c	Dominant	chr10:89743000
8ab4678c-a5a5-4bcc-84c4-9e6b8a2109be	Dominant	chr10:93079000	Cfap54
7781a038-3f22-440c-830b-11a372ff33bd	Dominant	chr10:94512000
bb11a140-2a90-4dd1-b9c3-22e7330bcdee	Dominant	chr11:102049000
54608166-f6cf-47ba-aae2-c4c1bda3c076	Dominant	chr11:102096000
ca345552-0a72-47b9-9b6f-1ed68345d857	Dominant	chr11:102297000
68f86d45-6ee3-45a6-a224-1fb9ece24b48	Dominant	chr11:102798000	Gjc1
4a877198-0f2f-49a2-8b8c-59ea22ea80a5	Dominant	chr11:109040000
bcce37a0-c551-4e3a-8699-2570c584c7d4	Dominant	chr11:113661000	Fam104a
7ad7f8f9-6b12-4a6a-8dc6-8460117cb9ce	Dominant	chr11:114907000
6e11370b-df9e-49bc-804d-17a67c614888	Dominant	chr11:116283000	Galr2
ea3ca888-8b31-4615-b427-81111df54f0e	Dominant	chr11:117037000
8b1d5309-64f8-446b-8d08-d1c23d7c66ab	Dominant	chr11:118489000	Rbfox3
6244979d-5719-4c2b-9817-45eb50e493e6	Dominant	chr11:11908000
4a668f40-72af-4a39-ac96-43015c2997f6	Dominant	chr11:120187000	2810410L24Rik
b6da6062-0b69-45ee-ad12-f901b25cf9ac	Dominant	chr11:120464000	Arl16
78f3c32a-ddad-4c9b-a9bd-4965fb89bee7	Dominant	chr11:120763000	Hmga1b
be78edae-0bcf-402a-827a-f98f5bcd20c6	Dominant	chr11:121067000	Sectm1a
b0cbed76-75fb-4f4f-9c2b-09775463ecf4	Dominant	chr11:121252000	Narf
f45b0970-f02f-4c00-97d0-a84cac8fa90b	Dominant	chr11:16948000	Eldr
f3e19fce-e820-4121-bc62-b8849333c17b	Dominant	chr11:20859000
eb4e5fdf-7b85-41ee-95a1-ae4453b10f01	Dominant	chr11:31370000
2c376b53-c473-4df0-abd4-60341f31ebb6	Dominant	chr11:35761000
7a1055a3-e383-48b4-9cc0-b2ff8c9cbe1f	Dominant	chr11:50385000
6fd4c9bf-3751-42d7-950e-5d5b7e62f8b7	Dominant	chr11:53420000	Aff4
e035d47e-71c5-43d9-9b31-b1ae0aa77926	Dominant	chr11:57795000	2010001A14Rik
0c75ac72-96a6-4d51-99c2-6b0c95dcbe95	Dominant	chr11:58306000
3bfff79d-0dfb-4aa4-b1f2-8269859e015d	Dominant	chr11:59175000	Gjc2
1119f613-f195-44f1-b9cf-48d142cde74b	Dominant	chr11:5969000	Camk2b
438f4e29-8370-4dff-b64a-d4bb56daa132	Dominant	chr11:61855000
d9fc4712-c633-43ec-9580-cbc698d00093	Dominant	chr11:62693000
6ac8a7ad-69f7-40f5-b84a-5f1792fb5f24	Dominant	chr11:63975000
f955c16b-cf57-4144-a706-82d86a4b31ca	Dominant	chr11:6415000
f7c5ff62-502d-4dbe-beab-94e5a499dc64	Dominant	chr11:64434000
43c39603-1893-4b5f-8640-d5fbb4859e74	Dominant	chr11:6476000
e5c0630c-b90b-4bf1-adcd-89e614cbc341	Dominant	chr11:70210000
22d911e4-912d-4e79-a91e-65d74959b096	Dominant	chr11:77518000	Abhd15
8fda4e64-2bb0-436d-943c-895ae5a66409	Dominant	chr11:78245000	Sdf2
12204869-88a5-492b-8bd0-f494a23fac4b	Dominant	chr11:79428000	Nf1
763ff2e8-f8be-41ec-989f-c2b90bf3edba	Dominant	chr11:79697000	Rab11fip4
71c2c897-4da7-49a0-97b0-dc4048c3730d	Dominant	chr11:80153000
7e4494fa-d9bd-464e-9ccd-358b41d618d8	Dominant	chr11:81986000	Gm31522
482d00b2-ce3a-441c-8f12-439a15f21fdd	Dominant	chr11:83753000
e0e05b76-076e-447d-b29a-fdcb45d8b755	Dominant	chr11:88099000	Cuedc1
5be43e1a-3fb5-453d-ad89-10811fd74054	Dominant	chr11:96262000	Gm53
8edece0c-8bc5-4eb5-b516-2fa7006eeb83	Dominant	chr11:96279000
0c6b5f0b-da38-47c5-a9fa-915ec55b5401	Dominant	chr11:96341000	Hoxb3
a421666c-fc52-40d2-88c2-06dc8ed1de8b	Dominant	chr11:96344000	Hoxb3
d4a9a991-4b5d-4fb2-bb0b-b0dc1dd1bf96	Dominant	chr11:96810000
35bce4e6-4844-4353-816b-787a84ddccab	Dominant	chr11:96964000	D030028A08Rik
16763526-8b40-4de9-b823-6929e203240b	Dominant	chr11:96987000
d27f73a9-71aa-462f-a431-7e7db37ccb0c	Dominant	chr11:96993000
ee3ed853-7fc7-4863-83a4-4a6a8b711099	Dominant	chr12:102673000	Gm28373
0d3e4b93-1e30-49ed-a75e-e54b1dd8c289	Dominant	chr12:103854000
760a322c-de64-4f79-b90d-6ed21a1c7237	Dominant	chr12:103895000	B430119L08Rik
769fbda4-4e3b-46ee-898e-db75e52fad79	Dominant	chr12:108794000
04e9aa2b-01ee-46fa-b438-c2756f16817e	Dominant	chr12:110485000	Gm19605
cb02e4d3-b53f-452d-87b9-2f694565e2f3	Dominant	chr12:111479000
f83f1d29-5b97-42cd-9544-833ce7c7f368	Dominant	chr12:16534000	Lpin1
20badc12-920f-4864-82cb-f856a10dbec5	Dominant	chr12:16670000	Greb1
588563ef-f3d1-4d50-b69e-9e8138b98a37	Dominant	chr12:69189000	Gm49383
5aacd8f3-cb40-4e8e-a223-db45494c1b30	Dominant	chr12:72786000	Ppm1a
bb1272e4-360d-46a9-9134-0111c606dc61	Dominant	chr12:72798000	Ppm1a
40002c31-dde8-42fd-a48e-4081b94d9af2	Dominant	chr12:75734000
7a339286-c8b2-4084-89fc-65a07468df6a	Dominant	chr12:84100000
38ac3947-0586-497b-987f-666aaf2b5acf	Dominant	chr12:84140000	Dnal1
5e6db9a0-79f3-45cf-a3e4-5d92da6029c8	Dominant	chr12:84754000	Npc2
fe9bab6d-0aff-4383-b443-cedd9cf57fc2	Dominant	chr12:8673000
0b5d65a1-c518-4976-a474-8993cb29c25d	Dominant	chr12:87278000	Ism2
0db3e222-fa3b-4237-bbf1-d4451feb93ba	Dominant	chr12:91537000	Tshr
f0729047-9c8e-4fcc-9975-03d7ceafd408	Dominant	chr12:98258000	Gm47439
a5319648-f719-4e3f-b2af-e77d850aeab7	Dominant	chr13:104945000	Rgs7bp
cb68249a-4cac-48d8-bb1a-0885ea86358d	Dominant	chr13:105293000
a5398c75-7a54-43e5-a347-db9d8be56a5e	Dominant	chr13:112509000	Il6st
59e0d2ad-2338-4ce7-a17f-e6557fc1e0cc	Dominant	chr13:112998000
4ef89501-0687-42b4-91a6-f3cd132ed8d0	Dominant	chr13:118712000	Gm16263
df23e1fc-dff0-407a-8ab5-e3e23fbb7164	Dominant	chr13:17981000	Yae1d1
5561acbb-80ed-4c83-b4dc-17fb79309356	Dominant	chr13:21401000	Zkscan3
62c06a40-00c7-4fa7-be49-cbd19a07daf4	Dominant	chr13:23571000	H2bc8
d9a5bed0-abce-4d72-88ab-762fd5addce4	Dominant	chr13:23598000
e030e078-169b-4eb7-9c83-ee595b109c8b	Dominant	chr13:25055000
8d128a73-ae47-450e-ba7c-e2cf52984f0b	Dominant	chr13:34131000	Gm36500
80b8e41c-e179-46fb-a11b-1f01fc68dbb7	Dominant	chr13:37421000	Gm4035
b4fd1c60-4681-487d-8ecb-91b0239a8d49	Dominant	chr13:44728000
4a75667f-154f-47a1-9c4c-fa4468113f7f	Dominant	chr13:48870000	Phf2os1
5121792a-6550-4059-a3c5-452d5a03abb6	Dominant	chr13:51099000
b07324cb-fd77-4056-bfba-343d78c5e43b	Dominant	chr13:51634000
8ee9fab7-6e29-4fae-8f4f-c4cfdc27187e	Dominant	chr13:52910000	Auh
c1e78f87-0646-485f-8f07-7f306e5d1f85	Dominant	chr13:53109000	Ror2
6faf5911-6b3c-4992-9707-89537e0dc98e	Dominant	chr13:58127000
e1106c23-0bb0-4db4-89c8-2b7dca1ada13	Dominant	chr13:58166000
81ade93b-a36a-48d6-bd69-4c84106d26cf	Dominant	chr13:65239000
cf747239-d4bd-4782-9a39-5b9ac09540cc	Dominant	chr13:67521000	Gm26965
3238ffa7-de43-4852-b4a1-46cb7473cdc4	Dominant	chr13:85288000
0bc022ef-9455-424c-aa5b-212b750d4f8f	Dominant	chr13:96920000
65b5579e-91d9-4062-aa76-3c978b4b10c9	Dominant	chr13:97070000
8a25783f-0634-4a3c-8b0a-af0ca8246d4b	Dominant	chr13:97977000
4067cd0a-a275-4913-afeb-15722bbddcca	Dominant	chr13:98317000	Gm9828
2b062d7d-456e-420a-b710-d7981e4ac09a	Dominant	chr14:116925000	Gpc6
6fa382c8-70a9-452e-be68-080e8e31ae64	Dominant	chr14:118936000
5d1bde07-4c1c-4cd2-b20c-13a0c9bc4a6a	Dominant	chr14:122105000	A330035P11Rik
c44a8528-91b3-4676-88db-4b156bffb55a	Dominant	chr14:17658000
801f213e-7654-475a-9c46-5cb7795863ec	Dominant	chr14:20393000	Mrps16
4829e545-055f-4e16-876c-9d356f05a7f6	Dominant	chr14:20694000
0b303c0e-aea7-4342-9ac4-40a3b603f41d	Dominant	chr14:21987000
8c2253a0-de85-4f9c-9d91-7da46cbfb898	Dominant	chr14:24245000
99665b85-0803-424b-a8a0-95fa380f2e92	Dominant	chr14:25460000	Gm47920
c642fdf7-ed95-4185-b798-ccc95b7edaa5	Dominant	chr14:30950000
08a56e45-55b2-4d63-a27b-db59d82b1f60	Dominant	chr14:32011000	4930425P05Rik
336c5d1d-15dc-4c5b-a365-fca1259b4370	Dominant	chr14:51007000	Rnase10
37b8a3ca-b50a-40be-8c1b-6e04897341c6	Dominant	chr14:51060000
0647744e-2b3e-4962-bcc9-2090b2420fd4	Dominant	chr14:51116000	Eddm3b
cca9d717-7ec7-4d46-be7e-4bd6afae62ed	Dominant	chr14:52010000	Zfp219
c631663a-abe2-46d1-8bd7-88a47eea1e1b	Dominant	chr14:54686000	1700123O20Rik
e29ecce8-d1de-45a6-827b-8af26f2d14fe	Dominant	chr14:61046000	Tnfrsf19
9ea7fe51-0cab-498b-a877-2dfcc75dad42	Dominant	chr14:62964000
069b7d9e-d6a9-4c2f-b870-ecf8c504bd6f	Dominant	chr14:62998000	Defb47
0e052379-a82c-416c-91d6-714c612b5a13	Dominant	chr14:63000000	Defb47
ecc70c67-bfe4-42f9-ad91-022f89b20e4f	Dominant	chr14:64081000	Prss55
f897db91-3ded-4381-9cb4-13c01390b0ab	Dominant	chr14:64094000
85865de9-e779-4d5c-814f-02c29910ca87	Dominant	chr14:64126000	9630015K15Rik
ea58c35f-f00e-4e31-a386-2d84ea921a78	Dominant	chr14:65888000
2973930d-6998-4a9e-a029-b653a748d699	Dominant	chr14:75066000
a18b3058-eaa4-4ec3-8aaa-2ae6458bcf5d	Dominant	chr15:100301000	Mettl7a1
aa0c66b2-b999-4298-b043-f63cd2453d60	Dominant	chr15:101292000	Smim41
cc667a2e-e64a-4383-b5bd-158a8c8b0f2a	Dominant	chr15:103026000
e1e60ef7-0b12-42b1-be7a-014be960308c	Dominant	chr15:11958000
78bbf863-0b88-4fa8-967b-bdf31bb0b156	Dominant	chr15:12193000
54696df8-76de-4b67-a237-674a0178c94c	Dominant	chr15:3280000	Ccdc152
3b785c5f-4c02-41b9-ae94-6ffd8c13bd96	Dominant	chr15:36867000
71a20c7a-c1c5-4b03-936c-6922a9c9ee1e	Dominant	chr15:37233000
a595acbe-ede3-41f1-be93-0063e3efc692	Dominant	chr15:5181000
87ad174d-9861-4ca3-96ff-e2016e076399	Dominant	chr15:56765000	Has2os
77cca822-9f4d-404e-a0e8-15d42263e3da	Dominant	chr15:59647000
2f35750f-5a68-4ac2-8398-b37515fd33c8	Dominant	chr15:61189000
616fada9-24d2-4a33-b477-e74a47d096ed	Dominant	chr15:67142000
175b3f6f-afc0-4ec9-9263-c2c08e8f3180	Dominant	chr15:73095000	Ago2
45830382-3109-4c62-94ed-65705f4a6c9e	Dominant	chr15:75754000	Zc3h3
9f1d7e7a-7a55-4e83-a656-2943c467082c	Dominant	chr15:75941000	Zfp623
ee0ecf57-4049-4a7f-b8db-53486fb29dcb	Dominant	chr15:76101000	Eppk1
ea954a9d-b687-42d0-8419-564f8b6fc1e8	Dominant	chr15:76119000
25979b8a-c23b-4e08-bfe0-6bb0b009fb5c	Dominant	chr15:77054000	Apol6
cebb5ac8-edfd-4483-92d1-0aa5783d32a2	Dominant	chr15:78174000	Gm49694
21553c86-ec3b-42bb-9092-2d66d13e0867	Dominant	chr15:78876000
6d820469-a574-419c-b9fc-611d3817acac	Dominant	chr15:80252000
2ab92a20-61a4-4482-ac6e-6433416020ee	Dominant	chr15:82243000
fee0ea6b-7705-442e-81ea-39daa263f4de	Dominant	chr15:83606000	Scube1
14617a26-cef6-48c8-9d5a-f1860ec5b4c3	Dominant	chr15:85609000
0cd0ddb5-709d-485e-9fbc-f7ef8147bcfc	Dominant	chr15:85708000
3ee48a98-b063-4994-8e76-000cd87d619d	Dominant	chr15:85898000	Celsr1
9dd2f0fe-2c3f-43ad-af23-07d30c2811ad	Dominant	chr15:89196000
239e457b-61a6-4fb8-8d84-a9bb8afcb268	Dominant	chr15:89476000	C230037L18Rik
ac74297c-998b-46ed-8e14-e7d3799bccbc	Dominant	chr15:91145000	Abcd2
749d21b5-933a-4457-8e23-d2ad50d9cd77	Dominant	chr15:93336000
2c3eafc7-f750-40c3-9e11-3d049a40a9c6	Dominant	chr15:97337000
beb76e9b-1e6b-4f4b-8d0c-5d4ee7d0f347	Dominant	chr15:97769000
f902ed1d-4fda-4cef-9eac-47782611e47e	Dominant	chr15:97771000
d35eae0e-6d1b-48e4-b936-6a6b1e065931	Dominant	chr15:98890000	Rhebl1
483fd23f-db64-417d-b452-289dc27efa21	Dominant	chr15:99242000	Kcnh3
ae3b1f03-2692-4da2-8a82-3bdf1e0c9af4	Dominant	chr15:99316000	Fmnl3
0bce3f78-cdfe-45a8-bb6f-45407b50b859	Dominant	chr16:18811000	Ufd1
2a449726-c66d-4357-8041-aaa6321647a5	Dominant	chr16:21333000
fe665121-da9f-4167-963f-b4cc06454ab0	Dominant	chr16:22548000	Gm15651
525c5656-bd19-412b-8f38-24d644a54344	Dominant	chr16:30396000
104a0f02-369e-4f65-be97-8782803f1c52	Dominant	chr16:33797000
f19f578f-5289-45ab-b867-10584fb640c8	Dominant	chr16:35108000	Hacd2
5d702c88-b884-4b60-a039-7ac10992249d	Dominant	chr16:35152000
f7dc290d-71ae-44a3-9e5d-49da56991d6d	Dominant	chr16:38768000
22a4bb95-1cec-4d54-87af-2415588c145a	Dominant	chr16:4652000	Coro7
d2cd227d-2620-427e-86c3-0bdc69e65137	Dominant	chr16:4879000	Ubald1
072d65f1-9980-4f24-a15e-4e19bf12ce66	Dominant	chr16:48990000	Dzip3
5c1727db-f209-4714-b749-5fec951bf264	Dominant	chr16:90727000
ca36d60d-173f-48ea-970f-84458f689324	Dominant	chr16:91055000	4932438H23Rik
9ce9e862-d5e0-4c57-a978-d6173a7e306b	Dominant	chr16:92052000
8a6027f0-d081-4c4f-9fda-743164ffb5e3	Dominant	chr16:92498000	Clic6
863fd275-3b36-4824-b520-20de07aec0ca	Dominant	chr17:12592000
5f4f32a4-aaa1-48a8-b99e-04f0557b41d8	Dominant	chr17:14981000
d44bc7c4-7096-49ce-98b2-a943ac7a6bb1	Dominant	chr17:22314000
5f2fe208-bfce-4acd-8a95-1c871ad86ba3	Dominant	chr17:24529000	Rab26
3ea9516e-d509-4a8f-a077-aec65e70b445	Dominant	chr17:25374000	Tpsg1
b78909a7-0fab-427e-8fbd-1d1b1f0f26ad	Dominant	chr17:27203000
99a2cd69-2d04-4b08-9678-f8f60ae18d01	Dominant	chr17:28001000	Gm35290
75cc084d-c3fd-41d9-a61b-e92d769d1939	Dominant	chr17:28327000	Gm49889
2013891e-dd54-48ec-adb7-49863de8eca2	Dominant	chr17:28523000	E230001N04Rik
089510f1-0b28-401f-beda-8ec86c66cfc8	Dominant	chr17:3100000	Gm4829
b2861675-5693-49f6-9c16-c64dbab80420	Dominant	chr17:31294000	Gm8437
1c260417-9f48-4189-8dab-864191173a4d	Dominant	chr17:34996000
cbe97da7-2ef7-4a76-ae8e-4b0f191a1d67	Dominant	chr17:43534000	Ankrd66
11e6a639-2894-49c0-b90c-2737f4122483	Dominant	chr17:44122000
2b9c2e49-0587-45cd-a9e0-ad7785f915f2	Dominant	chr17:44733000	Runx2
d09ef399-cab3-441b-a38d-003bdd24dd1e	Dominant	chr17:44735000	Runx2os1
5feb14cc-a12f-442a-ae6f-7425d9daf3c5	Dominant	chr17:47152000
6b4a70b7-0794-4a9f-b818-766882d70a30	Dominant	chr17:64598000
f3112246-5748-4802-8849-1029b3d85bad	Dominant	chr17:68841000	Tmem200c
de6bae5d-27fc-427c-9f86-c215bc1f4822	Dominant	chr17:69380000	Gm49894
fd85c1ab-ffe6-428b-a45d-53d2e595e579	Dominant	chr17:70834000
6b6510d3-0ad4-4ef1-985a-694f33bec35c	Dominant	chr17:70990000
e24620b0-0cee-445e-8734-853981da0330	Dominant	chr17:72837000	Ypel5
36d2606a-fffa-4a80-b858-5a55f6186527	Dominant	chr17:83821000	Mta3
82079189-34f1-4e96-92ab-823ca7b24c4b	Dominant	chr17:83871000
1c111445-713a-4912-9732-c23a6132f8c4	Dominant	chr17:86831000
46768435-44d1-4009-bbe2-609f9c6356ff	Dominant	chr17:87515000	Gm30984
87c74d0e-40a5-4be3-8e6f-58190ff16075	Dominant	chr17:88440000
778ba3ca-a3b9-4000-a3bb-0f8c245b0ab0	Dominant	chr18:11829000	Gm6277
5e81f296-767d-4835-9327-91f1ee9fe2cd	Dominant	chr18:12195000
827c5605-238d-402a-b2db-6ea4e7784c65	Dominant	chr18:15150000
a368f1d4-2990-4389-867a-23f5e5073de5	Dominant	chr18:20960000
e6311446-f717-445b-ba76-bea8b0954427	Dominant	chr18:35117000
de2009a6-8706-4375-b647-d42d11ed0cc1	Dominant	chr18:37485000	Pcdhb17
35e1194d-d569-43d3-bdde-496b4590e4ae	Dominant	chr18:45558000
178378d3-9d6a-4c2c-ba84-80c77b2a9ab1	Dominant	chr18:46140000
305d0c63-703e-4caa-b50a-d3b9287b7475	Dominant	chr18:54991000	Gm4221
1eb1bd15-ac4a-4861-baac-6973cbbb6761	Dominant	chr18:61554000
d79abac8-5b66-4ada-a2ef-4522479c46b4	Dominant	chr18:62143000	Adrb2
31c544e3-9947-4c85-af99-20a8bd84766a	Dominant	chr18:62800000
61a50d49-3590-455e-ae97-37fc9755f84e	Dominant	chr18:74266000
973d3d5c-54a4-4a82-93a0-6d92b625c997	Dominant	chr18:74960000
e59c632f-7f16-43de-a7cc-c3eb4736f906	Dominant	chr18:80151000
13facb7d-154b-4080-ae88-311fc6821728	Dominant	chr18:89652000	Dok6
ac058c34-5803-4dc4-8ebd-debba9f5224f	Dominant	chr19:11964000
f741f683-4be3-4f70-b614-1cd01d3b6b65	Dominant	chr19:26606000
cf2fc5c1-0428-44db-8783-ceba7f31eff8	Dominant	chr19:32940000
c37148d7-effe-42a3-8b5a-2cdcc7dfc2a5	Dominant	chr19:32966000	Gm36860
71d355c5-fa1a-4a04-855e-ca917e3fa784	Dominant	chr19:37254000
19647e2f-e8ff-46c2-8587-f8c89232e826	Dominant	chr19:38030000
a70ebdef-6ca6-46bc-8968-da06db5fa269	Dominant	chr19:38396000	Slc35g1
426db98f-8dad-48f8-a1a0-eb4108ab3793	Dominant	chr19:38782000	Plce1
bbaee28d-8bce-4487-a456-e72747865ff8	Dominant	chr19:40221000	Pdlim1
a24c22ee-4392-4834-bc7a-1928a22d54bd	Dominant	chr19:4156000	Rps6kb2
b1edf131-fc95-4879-b3d5-29dccc53f6f9	Dominant	chr19:4191000	Gm50251
240e5aa4-75d8-46f7-ac25-fb0d31f5bf23	Dominant	chr19:42779000	Gm16244
715da1d0-722b-450c-9d03-7d88a0811dd0	Dominant	chr19:44394000	Scd1
0ee0e3d2-f979-4a62-8b2d-4c4855df2ad8	Dominant	chr19:4445000	Syt12
861d739a-375a-44ff-a75a-4c5eb1988284	Dominant	chr19:4621000
4fe917a3-234c-483a-9705-bb69242f005f	Dominant	chr19:5272000
5fd2215e-ee74-44d8-9d67-9b0bd9801760	Dominant	chr19:55742000
c77ab7ac-bd9d-43ba-958c-fe0dddae90a0	Dominant	chr19:59346000
cad50ebb-231d-4138-85ba-ed236b8b2b5d	Dominant	chr19:59457000
bcc2eca7-1119-4b94-a301-8af9330dbb2b	Dominant	chr19:7608000
32c7c63e-ff84-40b5-83ee-2f298dff885d	Dominant	chr19:8754000
f5abec71-22f9-40e0-a9b9-cbb089b27b76	Dominant	chr19:9005000
68441be1-0a98-4f44-a670-e60ea33d0b24	Dominant	chr1:119545000	Epb41l5
029d7708-3ab5-4ed7-acc2-00ce01419467	Dominant	chr1:133900000	Optc
5da362c3-bc30-4e69-a3ae-c9dbe86aa9d2	Dominant	chr1:133977000
88cefe5c-89f5-40fc-9849-3e2da3f0a755	Dominant	chr1:143317000
2fae126e-83e6-45ff-955d-ab38b43b73cf	Dominant	chr1:143645000	B3galt2
5b17c35d-6c2b-4153-a64f-32a777e9a26a	Dominant	chr1:153850000	Teddm2
adfb7588-54f0-4df7-897f-d46727881c20	Dominant	chr1:154204000	Zfp648
b1dfa5c0-fe96-4007-9003-f6f1b9fa74cf	Dominant	chr1:155244000
619c41ba-0577-4360-a26a-106bcf9fcc7c	Dominant	chr1:161002000	Zbtb37
44d7d1a0-a788-4559-b2cb-1972a73be09a	Dominant	chr1:162859000
c2a82f95-6ca5-4718-91b1-a1854ccadf77	Dominant	chr1:165321000	Gpr161
1a4ffb27-69e2-4802-912e-2eabab5b946d	Dominant	chr1:16621000
6d180ba2-4974-440b-9a1f-923e19dd9d35	Dominant	chr1:172563000	Vsig8
8c842107-a221-4ad7-9d01-fd62bc7dc93b	Dominant	chr1:181293000
966929f8-d8ad-48f0-a71c-af33e2793c3e	Dominant	chr1:184846000
d60871ae-844e-4061-88d0-42415dc835cd	Dominant	chr1:191648000
7fb4eaaf-4676-4065-90d1-b1e6951bfd29	Dominant	chr1:193152000
5964454d-0cc4-4bbd-952c-fbb826df5e0f	Dominant	chr1:195017000	Gm37027
666c0c61-a172-48ff-88bc-ec76f2d8f1bb	Dominant	chr1:23230000	Gm29506
67ae4fc8-64fb-474e-8153-5e4406771f44	Dominant	chr1:30949000
a9f97294-8cfc-41af-8948-e02f06067b28	Dominant	chr1:31063000	4931428L18Rik
49492bbb-c4b4-4b53-9572-fb42b0626192	Dominant	chr1:34809000	Gm38336
4a8938ea-3dcd-447a-9698-163ec5cb3b0c	Dominant	chr1:35754000
0e5879c6-8778-4359-b0bd-8f741fef545c	Dominant	chr1:39650000	D930019O06Rik
402d81f5-e40f-4a8a-a7de-4ce061a77b4e	Dominant	chr1:42693000	Pantr1
cd15a70e-433b-4b7d-acf8-d623a3392d3a	Dominant	chr1:42953000	Gpr45
a5854554-3766-4930-9ad7-3af294e7d403	Dominant	chr1:43445000
5b02b3a7-ca5c-451e-a0dc-1df08e4b0660	Dominant	chr1:55406000
5b384925-64b7-4a8a-b0f1-412b7265172f	Dominant	chr1:62795000	Nrp2
613a8f4f-5f75-4583-be7f-39af2f480561	Dominant	chr1:66700000	Rpe
8b0e9c10-7aa4-4449-9a81-61780038236e	Dominant	chr1:74784000	Wnt6
a8efa9e9-c30d-40f1-bc18-a49316d2b72f	Dominant	chr1:74803000	Wnt10a
01c96b17-30ca-4558-85e7-d420ae938f96	Dominant	chr1:75487000
462c5239-845b-47a8-933a-5a744735c8e2	Dominant	chr1:88257000	Mroh2a
bf451b5e-4755-482e-9310-2350c37ea65b	Dominant	chr1:89968000
6e58c9d3-ee1a-4b43-b9e4-ab3ceb05632c	Dominant	chr1:90949000	Mlph
3f4690e0-6985-49df-93dd-37997ad0c744	Dominant	chr1:90950000	Mlph
d434fb41-2bb8-4eba-8641-792e8633a574	Dominant	chr2:118554000
61188217-a87a-4f8e-b129-1c66374935e8	Dominant	chr2:120976000
64497e2c-6fd0-4813-971c-a8e7484c992d	Dominant	chr2:122747000	Bloc1s6
6faa767f-e470-4b48-8e91-2e27500c1145	Dominant	chr2:126675000	Gm27003
5a3bc78a-e98a-4c0c-9560-f2997c07f452	Dominant	chr2:128122000
bb624e39-7353-4fbd-b1ba-4f41d74afb25	Dominant	chr2:131146000
a9042e68-ab65-4968-998c-715a6c843111	Dominant	chr2:136527000
d0516eea-df23-45ef-b73d-ff7546fb629c	Dominant	chr2:13793000
2e7464dc-9779-493c-b01f-66c711684926	Dominant	chr2:148846000	Cstdc2
3f307661-3ea3-4218-a171-1ae972d8a718	Dominant	chr2:151541000	Gm14167
73f06e4d-db7d-4a93-b311-9fa4bc899340	Dominant	chr2:152477000	Defb20
569ded93-fad5-446d-b899-21564a3f225c	Dominant	chr2:152562000	Gm17416
a5ddab6c-fda7-47e9-88bc-fadaa2f12cef	Dominant	chr2:152575000
dfbddebf-5e11-47b9-9624-3e70a3e128d5	Dominant	chr2:152618000
6c201654-345e-454d-91b6-aacd6fc7a0de	Dominant	chr2:154645000	Zfp341
6b5c228d-3f43-42f7-9210-fe637a2033db	Dominant	chr2:157532000
481ed389-e1d4-404e-9ff9-b66cd2c10fdd	Dominant	chr2:157565000
e8a4ae8a-2a17-4b13-99aa-89a50a0e6e25	Dominant	chr2:158284000	Bpi
fca588e8-c0e6-4a5b-808b-7a2e26a8452f	Dominant	chr2:158285000
cdf17e92-0574-4609-860b-d2536ca0437d	Dominant	chr2:158735000
a8add9ad-95db-4832-95ff-327035b86776	Dominant	chr2:160765000	Zhx3
70d92949-91f2-4d9d-826c-0e06cce87aee	Dominant	chr2:163643000
091aa71d-a270-4b00-94be-385635a54606	Dominant	chr2:164047000	Pabpc1l
e5d37bfe-086f-4c29-a2ba-39d87cfeec4d	Dominant	chr2:164591000	Eppin
9b83fd56-5642-4ebc-8a34-40d667c7c5a1	Dominant	chr2:164613000	Wfdc8
6a6aaebb-a5aa-4902-8662-f575f348a71f	Dominant	chr2:164656000	Wfdc10
398bb489-43f8-4e07-9243-03334d1586bb	Dominant	chr2:164657000	Wfdc10
fa3b0261-936f-4616-bc83-7051bc406a9e	Dominant	chr2:165959000
5b8ac5cc-399f-4045-9845-a8363de8149c	Dominant	chr2:166947000	Stau1
e1a10a39-a57f-48f6-b618-ceee33c53169	Dominant	chr2:16759000
d845aa2c-48fa-45eb-9fad-40e33b87fde6	Dominant	chr2:169626000	Gm34294
b7fb802a-1f5f-407a-9a71-a6cd4f390606	Dominant	chr2:169841000	Tshz2
ea234879-1e42-4c2a-915c-72d7cb4a61e0	Dominant	chr2:170323000
39b1be76-744e-4026-ad26-e29a9079ef04	Dominant	chr2:172939000	Bmp7
95042490-d5f5-4637-b705-568bef46723b	Dominant	chr2:173585000	Ppp4r1l-ps
7d7175fe-46db-4437-adce-a583fafdf2d2	Dominant	chr2:174098000
eb7dfb6e-1e0c-4408-a626-f2b9d05922a7	Dominant	chr2:180103000
e816ce93-2c1b-49c0-9cdd-44f573d56e5a	Dominant	chr2:18056000	1810059C17Rik
4a389541-523e-4ee3-bc98-ead42e76e016	Dominant	chr2:25493000	Lcn12
0c88f673-2df7-48fa-961b-67c2543761ba	Dominant	chr2:25653000	Lcn8
d87b9df4-b402-4a2c-be9f-58fbf443284d	Dominant	chr2:25657000	Lcn5
b6b59be4-152e-42ef-88fb-fdf11ca9d3ff	Dominant	chr2:25682000
334702e3-c928-4f73-9f91-d5138ae3fac5	Dominant	chr2:25706000	A230005M16Rik
b757b67e-db06-4845-bbfa-29a8a27617b6	Dominant	chr2:25822000	Lcn9
b93ac0c8-4504-43ef-8345-658b9332c2fb	Dominant	chr2:26607000
0ff9dc03-e44a-4638-8007-eb330e5d0b6c	Dominant	chr2:26835000
b79dbef8-eb83-4194-aee7-60af6f5e2fd4	Dominant	chr2:32713000
e0092a65-6788-4b3b-9acc-fcce3cbe6978	Dominant	chr2:33886000
2ed3a0a6-f7ea-4b02-82a0-8befafa2cb66	Dominant	chr2:35282000	Gsn
661f5a35-b160-463d-b440-b085c04cd31b	Dominant	chr2:4881000	Sephs1
3fee1beb-0c2f-48c1-b039-39b3bf2d8f0f	Dominant	chr2:49450000
bfbed35c-8710-4ebc-a83b-4cfd3eb323e0	Dominant	chr2:5236000
2ca6f5ec-51ac-4ffa-8efb-00c98e44ed7d	Dominant	chr2:58567000	Upp2
0e6e9b76-de22-4bc8-b684-15b15e9d13aa	Dominant	chr2:65338000
290d88cb-90cf-455c-8365-e8bf80b17a38	Dominant	chr2:71598000
5c8b8394-9ca1-4574-baca-5c8fc1fe4166	Dominant	chr2:74697000	Gm28793
a79607fb-7d65-432a-aaaa-0a1ef80aaa26	Dominant	chr2:74710000	Hoxd3os1
8908521e-dd82-4391-b75b-74ae58d28966	Dominant	chr2:75137000
95130249-1422-48d3-8fb3-5ddd32e8096a	Dominant	chr2:76029000
25854dad-1ebf-432b-80e2-94f3f92e88c4	Dominant	chr2:79635000	Itprid2
fc1c7f85-f605-4d6b-8ace-73e4b34d4fe7	Dominant	chr2:80581000	Gm13688
4a022d72-e916-49bf-a584-534d886feecd	Dominant	chr2:84809000	Ube2l6
7a5dda77-cf64-45c4-b6c5-8e72a492548d	Dominant	chr3:101604000
ba6efc66-a719-4c12-87ff-c570fc3d70d5	Dominant	chr3:103846000	Bcl2l15
c02d9bac-6bf8-4a50-99a4-a1098a134d0b	Dominant	chr3:103847000	Bcl2l15
cf138523-52a1-4815-87cd-0a4994a44f36	Dominant	chr3:103852000	Bcl2l15
0c0c20ab-2b8f-4d7d-8cf5-753ecc7528e7	Dominant	chr3:104939000	Wnt2b
91b1ce2c-ed81-478f-bea9-0c7fce089d4a	Dominant	chr3:105000000	Cttnbp2nl
22737569-a501-4323-9709-7873a2436a42	Dominant	chr3:108012000	Gstm1
710ac0a6-30ed-4764-b04c-2eb407821014	Dominant	chr3:116967000
37dbeb07-7861-4b62-ad69-e5ad5a8756a1	Dominant	chr3:122293000	Gm40190
8e5a9f5c-4bac-46cc-9d57-40e697b87389	Dominant	chr3:122984000
5cb7ab86-36ed-4e07-a5f5-59221c642171	Dominant	chr3:131110000	Lef1os1
acf37a11-94e5-4be2-96de-8d1c6b87d206	Dominant	chr3:138304000
ea54d59e-b7d2-455e-b671-2518f9a34dbe	Dominant	chr3:142744000	Kyat3
a82d2b41-39ca-40fe-aad1-d3ad01d5a62a	Dominant	chr3:144715000	Gm34866
877a2951-7623-4827-9a92-11285f64ec42	Dominant	chr3:14871000
b02468d8-eddf-4371-9a87-d588cde4aeeb	Dominant	chr3:37765000	Gm42921
ab3754b4-1240-443c-a0fc-ceb8025bed31	Dominant	chr3:41066000	Pgrmc2
650a4449-7947-4d24-9554-f13494948da6	Dominant	chr3:62468000	Dhx36
eb64573e-70c1-4548-bc0d-6cccd60edb03	Dominant	chr3:69649000
bd719fc6-ab37-4dca-80f8-ebed66f46693	Dominant	chr3:8802000	Mrps28
478d6b21-84d7-4e6d-8132-43b92a39c1e9	Dominant	chr3:88826000
1389d01e-0ea9-45e2-a8c0-1296f9505940	Dominant	chr3:89458000
cf14cca4-0116-4a1b-93b5-a6396c9ef87e	Dominant	chr3:95996000
0d1e88b0-7dcc-4029-a86f-9d0b25e7f720	Dominant	chr3:96663000	Itga10
a889e98a-5483-4f58-8a3c-86a11efb53b7	Dominant	chr3:99141000	Wars2
15a040ac-2d50-42b3-862b-c13bc3ca513f	Dominant	chr4:101366000	0610043K17Rik
e3eb9f96-108a-4b60-9b77-02f86ba6540c	Dominant	chr4:106135000	Hspd1-ps4
5f72eec4-2903-4548-9144-cab5f652f501	Dominant	chr4:108175000
b3a76965-97d1-40e8-bf2d-561bc0b72912	Dominant	chr4:108406000
5c3c6165-a182-40fd-ae02-f9a9de35c59a	Dominant	chr4:11123000	Gm11827
25eb3d61-5a64-47e2-899a-eb8a7bc429b7	Dominant	chr4:115783000
7d434c71-a547-4e48-ace4-bf9a9281da72	Dominant	chr4:116161000	Tspan1
9dc918a3-9244-4d51-8ec9-0d3ee0c72831	Dominant	chr4:123664000	Gm12925
fc07b5ce-a55e-4920-996d-36b9e940d5be	Dominant	chr4:123903000	D130007C19Rik
d6a6083a-a565-432a-9266-11523588aa78	Dominant	chr4:124657000	Pou3f1
42892e44-46ea-4bbf-8957-ea67d1f90594	Dominant	chr4:125228000
47229b89-0f4f-4a8e-a288-8e1550dd9580	Dominant	chr4:126321000
aa39af95-26ef-4d76-9f81-3e4ec7141afa	Dominant	chr4:129587000
533b29ca-bbbc-4c42-9ecc-a270e8eab625	Dominant	chr4:129884000
bbd2029e-b1f1-4301-a4ae-6d81877b71af	Dominant	chr4:130275000
77d31c00-9907-42cc-9504-6ad4a7cc6717	Dominant	chr4:135337000
0e477481-d234-4692-a91d-8aa26371f05b	Dominant	chr4:137389000
36b915d7-40b2-4e50-a1f2-d022ea9521f7	Dominant	chr4:139103000	Micos10
3e6445c5-4850-4462-944d-2eff2d70c09d	Dominant	chr4:141207000
48ed3027-9f00-4457-9cce-3e01d520badc	Dominant	chr4:150716000
c30e2220-2bfe-4e65-8449-c1713718e396	Dominant	chr4:150865000
3fd80d0b-0bbc-4c8e-a9b5-38049ec80308	Dominant	chr4:151862000
60824d6d-2bd0-4647-867c-7cc17ea7b393	Dominant	chr4:151996000
840b74f2-b47c-4912-9703-5aaf95f91b75	Dominant	chr4:155694000	Fndc10
f38bcf09-f5c8-457b-961f-810c7536eb53	Dominant	chr4:155704000
b7b2fe46-6d93-4869-b769-9c6c15647f1e	Dominant	chr4:155910000	Gm22991
08d230a7-7a3e-4732-a500-4bfe6a423586	Dominant	chr4:19605000	Wwp1
6c448370-d76d-4039-b25c-db8698ec7804	Dominant	chr4:33510000
15d14f90-4141-4dc9-9fe3-7bf95ed3d27a	Dominant	chr4:43562000	Tln1
280c7f19-d7e1-4621-9ce0-fe7954f40e65	Dominant	chr4:44010000
0db4d4ff-5b53-4466-9be0-d3cfc171362e	Dominant	chr4:46576000
04e9b1a6-61ee-438b-8222-0d832c59d918	Dominant	chr4:46601000
554e10d2-005a-4c40-8715-6f6dbbf60979	Dominant	chr4:47198000	Gm12426
067d1820-539c-41f5-894f-15e09a125cd3	Dominant	chr4:55390000	Rad23b
8110c8ad-f1f8-4c60-878b-413a801c97dd	Dominant	chr4:57142000
f1a377f9-2af3-47da-898f-cedae65f1ad0	Dominant	chr4:59933000
c88936ba-87e6-4882-992d-0fbb8b9eb771	Dominant	chr4:63133000	Zfp618
1ea5d399-a13e-4059-9e19-692337bed3d3	Dominant	chr4:6365000
c3e74c38-b462-4087-8a97-7c960134088e	Dominant	chr4:76424000
9dddaf79-b5d0-410e-9e2d-4a67788b62e0	Dominant	chr4:86653000	Plin2
305cce5d-b3ad-41cf-a64d-aa17ff8e6afb	Dominant	chr4:97993000
e0b54369-5057-4d30-9404-caf1c887a3e6	Dominant	chr4:99120000
32396eb4-5d9d-423a-88d4-76bdeeacb835	Dominant	chr5:103888000
7564498d-6b8e-4b9f-9732-fc2a368e2034	Dominant	chr5:109836000
81b55f43-fffb-44ef-96d2-f60858c927d6	Dominant	chr5:110339000	P2rx2
f1e08b44-cd73-46ea-80a0-1e4327fbcebc	Dominant	chr5:116422000
a3890af1-0750-47ad-b40d-2adbff55b3e1	Dominant	chr5:118237000
e905ec2b-c8fd-40d1-99ac-dc4a8e0e3228	Dominant	chr5:121545000
58e2f601-9f43-4047-b176-89f6f2f03d33	Dominant	chr5:122501000
af26607d-71c6-4ff7-bf33-13b6a29a13a6	Dominant	chr5:123342000	Gm15860
b044dff8-9564-48ab-aa1f-70e52a693912	Dominant	chr5:124540000
8bdffb6d-f210-4385-8c4a-9160aa7c2244	Dominant	chr5:134992000	Wbscr25
09933931-dac4-480c-be65-b268b11ee8c0	Dominant	chr5:135535000	Hip1
de26be88-2fa4-49ee-9ae0-94cb164de742	Dominant	chr5:135623000
1c3342c6-1d0e-4229-a937-751046d4a933	Dominant	chr5:135632000	Gm43091
3c9b8f5d-5cda-4e7d-8303-e98e62102e69	Dominant	chr5:137643000	Irs3
3624e875-05c1-4342-8043-c0fe24084d57	Dominant	chr5:137719000	Gm15753
a99c125b-6edf-4ca3-9b48-e83ebcc6840e	Dominant	chr5:137745000	Tsc22d4
bebb267c-69ee-43a0-bd90-fac2df54428f	Dominant	chr5:138202000	Gm454
9e25e90e-3037-4922-a853-91e6e244d0ba	Dominant	chr5:138203000	Gm454
d76c5ca0-0230-431b-9488-1b91f1cd5f85	Dominant	chr5:138619000	Gm42815
5d823acd-b3b2-409d-9adb-41ca7d531c8c	Dominant	chr5:142814000
4afce377-77c0-4f92-8027-97074d0c6630	Dominant	chr5:143123000
dd9d7d50-7c37-4f20-b4a6-c85ec4f36655	Dominant	chr5:143902000	Eif2ak1
3b100835-670d-4a7f-beb8-cbc056011c08	Dominant	chr5:144241000	2900089D17Rik
251ad05e-cf84-47fa-a4f9-2860baffeaed	Dominant	chr5:145098000	Arpc1a
828b305c-d9a8-475d-8746-0f524917aa9e	Dominant	chr5:145128000	Pdap1
39ea5315-6f26-44d4-81a8-f0afef3b279f	Dominant	chr5:148928000
82e214b5-36db-407c-9f79-92184f2ea02b	Dominant	chr5:30907000
35e86903-037e-422f-b67c-21e9467b1953	Dominant	chr5:31078000	Cad
01931abe-985e-400e-bb9e-18a0bd8ed46d	Dominant	chr5:31195000	Zfp513
78595280-e7bb-4cd3-87cb-37740e8407eb	Dominant	chr5:31249000
dd342376-fc58-4bdc-a757-e5d2a09bc77a	Dominant	chr5:32134000
7c56a933-9a15-4b18-816a-0cdedf3737bf	Dominant	chr5:33783000
2dda2971-42a6-4cf1-bc0a-facce9867770	Dominant	chr5:34331000
5a9b1c4b-4be2-420c-883b-3cafd99e5333	Dominant	chr5:35279000	Adra2c
6d4a7a2a-ad1a-4990-8c38-d92b0ca0b8cf	Dominant	chr5:35720000
52671fb1-a611-4631-a2a7-538b46dfea1f	Dominant	chr5:36464000	2210406O10Rik
7ccc7c5d-dbb9-4975-a2fa-2f2bd90b67b5	Dominant	chr5:36484000	Ccdc96
0cca4f3c-f696-412e-9b43-33108a9f5a98	Dominant	chr5:38038000
782f1f8a-2864-423c-a94e-c8e98ff3ef9f	Dominant	chr5:45519000
738ee6ea-b685-495d-9843-6f2f38ee53a3	Dominant	chr5:52994000	5033403H07Rik
cf23d3d6-4aab-467d-b854-d9bc039fb53b	Dominant	chr5:64348000
580d0a53-dcd7-4735-9a22-5c4247b4f453	Dominant	chr5:64802000	Gm20033
91f22739-9558-4e3b-94a0-c2f6e6421f3a	Dominant	chr5:65999000	9130230L23Rik
44e461dc-7ff1-471c-8006-711ea1696dc0	Dominant	chr5:66151000	Gm26725
490c4344-05cf-4370-a0e4-93ecb909ccbe	Dominant	chr5:75044000
ea1804fb-233f-4095-bd8b-b6644415210f	Dominant	chr5:97700000
cf1618f0-abf2-4bf9-a750-4330a2471dab	Dominant	chr6:112564000	Gm15519
3d80d3be-887f-486c-99bf-ca81e9369ada	Dominant	chr6:113442000	Jagn1
992a4dc6-157c-4f86-8ea9-2494df5c1c35	Dominant	chr6:113720000	Gm44053
48c2e51c-7ae8-4f2b-baec-50e3ea33da3d	Dominant	chr6:114479000	Hrh1
40b5ab00-3274-4019-8f61-7dcb925edd39	Dominant	chr6:115489000	Pparg
a21b0aac-0b41-400b-ac0e-9a199b77cf30	Dominant	chr6:116337000	Gm44957
d0cfe434-6469-4616-b32b-4c03532f0e30	Dominant	chr6:119107000
2fd1f087-1382-49ae-864f-35bd6e40cbaa	Dominant	chr6:124313000
8166f7d2-bdc4-4947-bd00-d6701c49c944	Dominant	chr6:13910000	1110019D14Rik
be13f13f-c872-4161-a341-49f8417742a0	Dominant	chr6:140423000
4cccdab6-dec5-4f8c-aab5-d4d9fc60b3af	Dominant	chr6:17330000
fd1f0395-74e0-410b-8f56-5e969ee840f8	Dominant	chr6:28829000	Lrrc4
0bd6e52a-2127-4124-9de1-1078cf1a526e	Dominant	chr6:29032000
6d64dd41-eb89-4d3d-8a14-37bf4712f1ce	Dominant	chr6:29216000
c48f6f4f-a4d7-4780-8a88-9f103404617d	Dominant	chr6:30804000
715a76f2-d527-46a2-87b9-8eb66531115d	Dominant	chr6:31514000	Mkln1
8c65acdc-a07b-4c4c-9042-a0ac11c29d8a	Dominant	chr6:34153000	Slc35b4
75a32364-42a5-498e-9e2d-520441cab4e9	Dominant	chr6:35965000
8fb08f3b-d0e0-4688-943e-e9fcf59d63c3	Dominant	chr6:37442000
bcf47341-1d0b-4871-aa7f-dad24165b029	Dominant	chr6:38636000
e05dea79-176c-4a4c-a076-6994a91ce2e0	Dominant	chr6:39207000	Gm49041
43a8e7db-139a-4a47-9248-be99a96b061b	Dominant	chr6:39332000
a43ef7ee-9b68-4325-8b1c-85dd16c845dc	Dominant	chr6:48851000
c881a747-04f5-498b-97a9-4fe87e4ce27c	Dominant	chr6:52191000	Hoxaas3
ca1a0e7e-fafd-463f-8d93-7b283f529bfd	Dominant	chr6:54894000
12673d90-ea94-422b-9be4-27bdd91ab36d	Dominant	chr6:72137000
43351f73-755c-4fa7-8f0a-e6af882db67e	Dominant	chr6:72748000
d3e84900-33af-4694-b70d-6d3684d027d5	Dominant	chr6:83086000
88243344-8603-43fe-9386-a65226182c43	Dominant	chr6:83115000
f42ce605-9c17-47c1-8fc1-65f2e26baa02	Dominant	chr6:85910000	Nat8f1
a824cdde-0b37-434d-8967-302ca79d77cc	Dominant	chr6:91591000
5f7de685-a35d-492e-8853-bee5ee0c3a82	Dominant	chr7:106185000	Gvin1
da453407-1d91-46df-8b0c-5d6edfa031cd	Dominant	chr7:114315000
8613a603-82d0-4f4c-b01b-1078d9df71bb	Dominant	chr7:114413000	4933406I18Rik
3e8e60b7-ea33-42df-bf3e-2d290d80b1d5	Dominant	chr7:114536000	Pde3b
c4c1a8e9-4424-4f4c-afb7-efb7b7a5e36c	Dominant	chr7:114541000
43f60112-e8a8-4402-8830-f45ec04fd7ea	Dominant	chr7:123378000	Lcmt1
0aa2e5ac-7b4a-4f34-b3aa-be5c94611dd7	Dominant	chr7:12477000
d1dad095-c070-4c31-9194-a64d92d908a9	Dominant	chr7:125443000
1fb67763-4eef-42ec-86f0-0b5faff5601c	Dominant	chr7:127254000	Zfp771
0d4d265b-c52f-463a-9494-d334809e5835	Dominant	chr7:127418000	Zfp688
1014695e-1ad4-44e2-a6b4-05df0aa33ebd	Dominant	chr7:127559000	Srcap
9116a97b-9843-4222-a675-55ea1c93b530	Dominant	chr7:127652000
e96e03b7-3604-4284-9474-f49643b9bd6d	Dominant	chr7:127837000
6eb89ad7-0a01-4f67-a8eb-56db2dc830f4	Dominant	chr7:140856000	Ric8a
fbcce5bb-2b87-4553-a5db-b76f9bfc757e	Dominant	chr7:143548000
90ab55eb-2e44-4554-9f60-f49557b5dca9	Dominant	chr7:144747000	Gm44930
713c0c86-a48b-451d-9ea0-4b08c685ef6c	Dominant	chr7:19562000
93b4e724-3e81-4a54-8818-a097c9dcbbd2	Dominant	chr7:24505000
2eef6e68-b5d7-424c-80fb-9dc80d747ea4	Dominant	chr7:27688000
95c55366-dbb1-43b7-b8d3-1819569c33f1	Dominant	chr7:34388000	Lsm14a
e561dc31-a5cb-4eb6-b275-ee96e62876c7	Dominant	chr7:35138000
e3acb35e-ba11-4242-b387-4be614297dc4	Dominant	chr7:44853000
b4f6e5b1-7ec2-4e54-863c-9d6c99f36487	Dominant	chr7:45619000	Fut1
f1555b39-7170-4cf5-b4f9-7cc73bd90a5a	Dominant	chr7:4915000	Zfp628
f67d2d0d-3f43-448a-9232-ac4a1a51c472	Dominant	chr7:58739000
b9a04089-0a58-492a-84b8-58e5e132bcab	Dominant	chr8:107292000
7bc0d7d6-2b4d-4533-9853-7c316e402c00	Dominant	chr8:110936000
397aa494-3ab4-461f-b9c8-6228fdaf0f52	Dominant	chr8:110949000
86f3a5cc-2f49-4ba3-abe6-84a2cd7154a5	Dominant	chr8:111623000	Ldhd
8457e546-b288-48f9-801e-ede9a4b78479	Dominant	chr8:121652000
73c4f8c4-a25a-40d2-b244-d7a9873879a0	Dominant	chr8:123146000
1855cfe9-b68d-4fdb-8792-381790ee9fd0	Dominant	chr8:124067000
faa55265-d6b8-4236-ab94-97d0dcf9a2bc	Dominant	chr8:124182000
f03ac606-5ff6-4ae0-b161-3b660d7781d1	Dominant	chr8:125993000
41372551-ee27-43d5-a8e9-395f97849ac9	Dominant	chr8:126592000
68b23e2a-522e-4fe4-af58-3982f1b0bbb5	Dominant	chr8:19111000	Defb12
[truncated: 2,614 more rows]

## Sheet: B_Adipose_Specific
transcript_id	Expression	gene_id	gene_name
[truncated: 1,941 more rows]

[truncated: 4 more sheets: Lung_Specific, Heart_Specific, Spleen_Specific, Kidney_Specific]
