# Supplementary material for: Unveiling Tissue‐Specific RNA Landscapes in Mouse Organs During Fasting and Feeding Using Nanopore Direct RNA Sequencing
Source: Adv Sci (Weinh). 2024 Dec 16;12(5):2408054. doi: 10.1002/advs.202408054 (PMC11792027; doi:10.1002/advs.202408054)
Supplement: Supplementary file 2 — Supplemental Tables [file ADVS-12-2408054-s001.zip › Table S3_Novel_Transcripts_in_Different_Tissues.xlsx]

## Sheet: All_Sample_Collapse_Novel
Transcript_id	Gene_id	Gene_name	Reference_gene_id	Gffcompare_class_code	Compare_to_reference
87befd3c-e607-4c4b-a40c-562e13a5a338	chr1:23257000			u	Novel
67ae4fc8-64fb-474e-8153-5e4406771f44	chr1:30949000			u	Novel
4a8938ea-3dcd-447a-9698-163ec5cb3b0c	chr1:35754000			u	Novel
732534d7-c00d-4368-ba9f-3eec5892541d	chr1:37000000			u	Novel
d09c8c50-7bc0-40f2-b008-5037b8fcfe3b	chr1:72937000			u	Novel
7ea6dd00-4862-4774-91c5-5f35ef80f9cc	chr1:74817000			u	Novel
25cd7ae1-f239-4f69-96a4-9ca0b8a82ec1	chr1:86487000			u	Novel
6944ea37-b92e-4b80-aadb-01d7981b2a46	chr1:86525000			u	Novel
10c8cf6c-83e4-45b5-b67d-f39a1baf2fe9	chr1:92348000			u	Novel
7ab4e24d-c898-4405-aae2-4c1fd48cc54e	chr1:93856000			u	Novel
cd6edf9a-865a-4c6e-8cce-17c0abf02e1c	chr1:130747000			u	Novel
5da362c3-bc30-4e69-a3ae-c9dbe86aa9d2	chr1:133977000			u	Novel
996c4065-0265-47b6-8d24-94fa88b9378c	chr1:134061000			u	Novel
d7f76c2e-ab5f-4b18-b353-186a1097bce4	chr1:134164000			u	Novel
ae027ca9-c301-4daf-b872-96d80f17070a	chr1:136380000			u	Novel
32f93327-a477-4c96-9ebd-35082f967b8b	chr1:165237000			u	Novel
8c842107-a221-4ad7-9d01-fd62bc7dc93b	chr1:181293000			u	Novel
5b65d723-9fa1-4a41-b054-88e4bf3b168c	chr1:182255000			u	Novel
7b502dfb-96b2-4146-a0a6-a7b48bb87aa8	chr1:184811000			u	Novel
979cc6d5-06f2-4e54-b577-7d830ee95271	chr1:184852000			u	Novel
937202f3-90c8-48a4-b403-455258525285	chr1:186587000			u	Novel
d012f9bc-2464-4b09-9623-1e55bed1e17a	chr1:186587000			u	Novel
6ce1ba88-458a-47fd-ae67-c661c1abe1a3	chr1:195241000			u	Novel
74f36406-657e-4179-a74a-9eb2eb4f96ae	chr1:7088000			u	Novel
1a4ffb27-69e2-4802-912e-2eabab5b946d	chr1:16621000			u	Novel
0919c0c3-3d09-4cc7-9905-027fa5bf0b81	chr1:34459000			u	Novel
30198e7f-aae1-448b-95d1-c3349c6c1bf3	chr1:39104000			u	Novel
70fe139d-1d3b-4cca-a962-6a9661107156	chr1:39589000			u	Novel
52daf475-e0ff-4ce4-997e-83694f28ca9f	chr1:40070000			u	Novel
5dfbc867-4f17-4679-9809-3692a0e2a672	chr1:67102000			u	Novel
439ccd05-7504-4d65-ab5c-595e9b238c31	chr1:71936000			u	Novel
c6eab259-603f-4e37-8a89-e9c4995d4619	chr1:72307000			u	Novel
757d8067-04ff-4726-8be3-014e404d1030	chr1:86699000			u	Novel
9b0af7dd-3b4c-4bb2-9a58-ae95f22828a4	chr1:105114000			u	Novel
bb8a5b25-165b-428c-916c-e5d65555cbcd	chr1:118387000			u	Novel
4c519f8a-5dff-4545-a47c-cac66205c163	chr1:130763000			u	Novel
307eab9b-d8c4-459e-a54c-2c3f138a0f98	chr1:134060000			u	Novel
f1126718-c753-497a-b613-50810f00076d	chr1:134398000			u	Novel
8f887b60-b19c-4094-816f-db3695d8c0fd	chr1:141073000			u	Novel
65e90f85-43ae-47da-8795-4b58c62f1b4e	chr1:143317000			u	Novel
88cefe5c-89f5-40fc-9849-3e2da3f0a755	chr1:143317000			u	Novel
0bd82b3c-69ce-4b6a-bc3f-816e4bde35c1	chr1:164459000			u	Novel
84bd8066-b4f9-4ba1-b3df-5c74a7b6043d	chr1:166047000			u	Novel
ff5da396-4e8c-45d8-98c1-7bfbb6ef13ee	chr1:171423000			u	Novel
c8bc7a33-41d9-403b-b385-8baff6dd0ad8	chr1:172376000			u	Novel
1c51fde7-38ca-437b-8370-f4138c46b72e	chr1:179667000			u	Novel
b4192470-f1be-479c-b85f-ba2e855e03bd	chr1:180777000			u	Novel
c1bccd97-36d9-4175-8ad9-bf7af1a06ed6	chr1:183387000			u	Novel
8d8ae653-6fc1-4249-9055-724fc8f29378	chr1:190039000			u	Novel
ea2e1fff-e7fc-436c-a235-767ac715d8e2	chr1:191420000			u	Novel
ad758e36-bba9-4d19-92a4-4263325d3ce2	chr1:191431000			u	Novel
cb4d1193-9319-45d3-8882-f3e57d21b779	chr1:191648000			u	Novel
92b26a1d-675f-437e-9d31-b816f0a4bdb2	chr1:191870000			u	Novel
9952ca4b-78b3-4d51-b865-df0bcf3a9ca1	chr10:3718000			u	Novel
76f9c1e3-d9a3-4af6-a79f-e3b656ffcde8	chr10:3729000			u	Novel
99a94d57-aaca-4924-9e06-4c40efe7390f	chr10:12058000			u	Novel
531be5b4-026c-4bb1-8240-64594bf7aa9a	chr10:21669000			u	Novel
8d088dec-1180-4f8d-978e-fef8692d25d1	chr10:23787000			u	Novel
370612ce-04fe-4257-8ab0-5aa8f09a3a61	chr10:26375000			u	Novel
d2715441-eb04-4430-b243-2b4cc5291a2a	chr10:33479000			u	Novel
8a1bbbac-f5a8-4537-92d6-0e84a5871d26	chr10:60220000			u	Novel
dc6cbef2-1066-440d-9fa1-9dbe46882d74	chr10:61285000			u	Novel
8735a723-8e59-4b55-8e00-3aadb36b6fb7	chr10:61453000			u	Novel
19f0c150-5212-4f59-8aee-b6c8e4178e1a	chr10:62792000			u	Novel
e45c592d-e524-4a5b-b018-218766da1bf8	chr10:67599000			u	Novel
5c558ec0-805c-4670-94da-5a9ac0732856	chr10:71250000			u	Novel
f7b1110d-6a96-4499-9374-238c1233ffff	chr10:78185000			u	Novel
43f54fec-ae64-41ec-8815-8e17d05c0657	chr10:79681000			u	Novel
af2bf336-0910-4b01-b4c8-367ce52b79cc	chr10:84917000			u	Novel
5bf8ae19-9055-44ec-9dc3-ee6277ba54a4	chr10:88826000			u	Novel
09a782b1-b0dd-4af6-a4dc-369e33bbd162	chr10:96371000			u	Novel
ff8c18d3-6f78-4885-a9dd-865c8509e5ab	chr10:99599000			u	Novel
6fcf98d3-b4ec-4bcb-bb0e-1b301b111dd1	chr10:111548000			u	Novel
9f2427c0-8fbd-4b28-93fe-ac190f4cf9fb	chr10:114112000			u	Novel
3130591e-62ef-4344-8673-998ca253c715	chr10:119240000			u	Novel
b5137549-d425-4ecf-bd4c-ab412a13ca96	chr10:119262000			u	Novel
1b0abe00-f9d0-44eb-a147-237b135dbed0	chr10:120979000			u	Novel
f1edb1ab-7cba-480a-aee8-528d8c8ecb90	chr10:128498000			u	Novel
bb1cb50d-e159-4991-86d2-121c2340cb08	chr10:128499000			u	Novel
1ec50d6f-58ac-4d1e-9ed7-ce2f4c5b82ad	chr10:128502000			u	Novel
e9725307-7810-46ae-b369-34a42a7269ef	chr10:17402000			u	Novel
a0e2fcc4-9bc7-47e4-8918-4c90dd62b044	chr10:22054000			u	Novel
6c5f7c36-bc41-42d8-9c4e-af676bba8c75	chr10:31609000			u	Novel
fca9ef1a-6b39-4ec3-abd8-1201d74a25eb	chr10:35421000			u	Novel
4c4fd23f-9d09-4c8b-9cef-c8aae73fd2d9	chr10:35421000			u	Novel
936b5c44-5909-49a8-8cfd-434eda053642	chr10:39164000			u	Novel
00b9c42b-dd7a-47f1-9485-4f98e45a4683	chr10:43769000			u	Novel
d9704dea-a371-4815-8fde-6bbcf39f27a9	chr10:50891000			u	Novel
04a654fd-b486-4d9d-9282-40dc29715322	chr10:60147000			u	Novel
b90491ae-7b4f-45a6-bc0f-982f03212e51	chr10:62920000			u	Novel
c7bd9bef-8ce3-483e-ac01-745966711740	chr10:67668000			u	Novel
7af3c5b6-76af-4646-80c6-7dab7c95a27b	chr10:69319000			u	Novel
2bbec596-4040-4274-bd95-15b322011ebe	chr10:70196000			u	Novel
b4cb6bf2-615f-4432-8991-640ae5189e55	chr10:78157000			u	Novel
961abe8c-30db-4a79-9f40-ca5605dddb29	chr10:79996000			u	Novel
e3782406-529d-40d3-8dd0-a9c417322821	chr10:80681000			u	Novel
908e536e-8853-4db6-a57f-03d023667a95	chr10:81383000			u	Novel
b14287a2-c954-421d-9836-340a7f25d453	chr10:82046000			u	Novel
08697aa4-fe87-44fe-b9d4-9ab1e9e08082	chr10:97479000			u	Novel
337f38fa-2da0-4943-b602-981e9d64a78e	chr10:99261000			u	Novel
f6e60f56-fd73-4def-a6a7-2ba0b19211f7	chr10:99597000			u	Novel
eadb6793-d4f1-42ff-98cf-ed6bde44b1ee	chr10:111373000			u	Novel
fda39753-b79a-46e2-b54e-e8ea473e9711	chr10:119066000			u	Novel
dc696b76-f81e-4621-8803-7044f178acc8	chr10:128747000			u	Novel
4eb59d4c-3ea4-4b19-afa3-fb23f3cab6e8	chr11:3409000			u	Novel
acfbff9a-b24b-458a-b024-56b4e2574db6	chr11:9011000			u	Novel
6244979d-5719-4c2b-9817-45eb50e493e6	chr11:11908000			u	Novel
2a68ea32-b52e-40bd-80c3-17529f00edfd	chr11:20453000			u	Novel
41296fe0-2fd0-401b-a626-2dc4d7e32edb	chr11:20741000			u	Novel
f3e19fce-e820-4121-bc62-b8849333c17b	chr11:20859000			u	Novel
2f4cf824-e91a-4c96-905b-c15debdcc69d	chr11:23771000			u	Novel
d7000280-8617-44f2-8e4c-7f62d3996aa0	chr11:24255000			u	Novel
75314dd9-f6eb-4e45-b54f-196b21dc38b5	chr11:31370000			u	Novel
9bb325d5-6a92-405d-8bfe-d1203f3b2e64	chr11:31545000			u	Novel
3ef08827-528d-454f-92aa-5e85d9f9a43d	chr11:34783000			u	Novel
047a223b-c5ba-413a-baec-d86016671dd5	chr11:34784000			u	Novel
eab3aeb6-dfa1-49a8-b9a8-c6f18f07a626	chr11:51858000			u	Novel
405efc84-69fa-47b0-b6b1-62b6f411ab41	chr11:58097000			u	Novel
24e9e74a-0003-495a-b324-fd5c2af77b5a	chr11:59228000			u	Novel
b5c3fde1-4f85-4737-90dc-166ccafdb0e1	chr11:61618000			u	Novel
d9fc4712-c633-43ec-9580-cbc698d00093	chr11:62693000			u	Novel
095367ef-08dc-47dc-b0fe-64a86dc483e3	chr11:65270000			u	Novel
2f8529bb-d154-47db-9ee7-46ed4430a03b	chr11:72368000			u	Novel
9afdade6-9ba4-4ae8-b2b2-04633ea72e88	chr11:79224000			u	Novel
9d6c0230-f9c9-45f7-8b33-8e95eac9fb0f	chr11:79730000			u	Novel
964cf894-606c-4870-a0b9-17a5f0013d52	chr11:84870000			u	Novel
d051611d-bc8f-4b19-a06e-d77f48f38d49	chr11:84870000			u	Novel
2edd7a32-7929-4e6e-b69d-440ce68e9fa9	chr11:85140000			u	Novel
92dee219-adc2-4cb0-8011-eb0d99ace9fe	chr11:86757000			u	Novel
fe7da134-c5dc-4c20-a3ee-827ee04ce384	chr11:87748000			u	Novel
76d58900-f1b7-4a70-a417-71ae8e6b2a5f	chr11:94602000			u	Novel
d7214f1e-79a1-4dc6-a5d4-3bbed9cced58	chr11:96269000			u	Novel
8edece0c-8bc5-4eb5-b516-2fa7006eeb83	chr11:96279000			u	Novel
f6f9a1f6-cb82-4283-9328-82c343c4e448	chr11:96285000			u	Novel
d21cf794-0265-48dd-99b1-aedd1db8437e	chr11:96285000			u	Novel
4d4f4984-1838-46a1-a1fd-9b164022562c	chr11:97188000			u	Novel
6908c44b-929d-418b-b29f-575a5e262a4d	chr11:97782000			u	Novel
9361cb5e-d616-4398-b2e5-bee660283838	chr11:99168000			u	Novel
b3f21e11-facc-4098-86c0-a1282941258e	chr11:100971000			u	Novel
8301c1cb-8a4f-45b4-8947-4a0e9a0dcb0a	chr11:101682000			u	Novel
9c759c5e-cbb5-4e37-9a08-384986a04efc	chr11:102096000			u	Novel
54608166-f6cf-47ba-aae2-c4c1bda3c076	chr11:102096000			u	Novel
936184ea-86e0-4209-a781-9cbef0bf1036	chr11:102096000			u	Novel
ca345552-0a72-47b9-9b6f-1ed68345d857	chr11:102297000			u	Novel
b576750e-2ff1-4fba-844e-1f2050b500bd	chr11:107012000			u	Novel
bdd9f9d5-ab2b-417f-abd6-633584c879cd	chr11:107201000			u	Novel
7fdb04c6-f94a-40ea-98f6-9eca85635ccf	chr11:107201000			u	Novel
6526f7c8-c8bb-4007-98d4-caf8c1b53a0b	chr11:107201000			u	Novel
ee51dc7a-63c9-456d-88d4-54dc65cb1dc3	chr11:109040000			u	Novel
c240775c-9a69-4364-8d86-d90bb374c0e5	chr11:111030000			u	Novel
7ad7f8f9-6b12-4a6a-8dc6-8460117cb9ce	chr11:114907000			u	Novel
dec06d14-43c2-4fff-8d6c-c16f2246cc21	chr11:116098000			u	Novel
40424f77-7e8a-4e78-bc06-0d92331fc31e	chr11:117557000			u	Novel
3468ea61-53ab-45ba-95ad-93eb19103a96	chr11:120573000			u	Novel
829f9634-b48b-46fd-8610-c8b1e565871b	chr11:12468000			u	Novel
8be20348-9fa6-4bf5-95d9-4e1ab01cb0aa	chr11:23305000			u	Novel
7d9bfc52-3bbb-4a8a-b819-551cf86b30af	chr11:31870000			u	Novel
dc4e14d1-0ad7-4804-b62d-631dd78bbbbc	chr11:48799000			u	Novel
88bc01bc-99b7-4e51-bb8a-db2bc6357bf4	chr11:51583000			u	Novel
dad1dc1a-9d76-4656-a779-42421112a5f1	chr11:51889000			u	Novel
34404345-bd6e-4c9c-8c61-33847eb2329b	chr11:51915000			u	Novel
f6ffc978-38e2-4a71-8b17-b9ce47783aad	chr11:52231000			u	Novel
83c64868-1fb7-42a6-b919-999a42712444	chr11:55348000			u	Novel
3deb21dc-a5ff-4916-a54c-b89d00c3406e	chr11:57961000			u	Novel
9c72a780-c3d3-4fb7-98e8-8f1f2e33ca5a	chr11:58008000			u	Novel
f7f700e1-3adb-45e0-b34d-21a6d9c690b5	chr11:59635000			u	Novel
c5f0c02c-52bb-47d5-a62e-3f486a7a373c	chr11:65642000			u	Novel
1faa4dac-9bb5-45dc-a0f1-de7d42c85a05	chr11:69011000			u	Novel
977449bb-49ba-4036-a9ef-008321ec2a8c	chr11:69011000			u	Novel
488fe191-9704-454f-8ff4-d317ad3b6b59	chr11:69070000			u	Novel
a6953b1c-2759-4a8d-8cc5-91fa10265efb	chr11:70780000			u	Novel
85202e37-1827-43a8-b893-2055cb161587	chr11:70780000			u	Novel
0a8dd36e-a2e4-4e73-839f-89d66bc4fea1	chr11:73158000			u	Novel
283b3bdf-9d54-4e08-a8e2-aed1f225e76c	chr11:73158000			u	Novel
35046724-5e3d-453c-b643-f96f2c719cbf	chr11:75966000			u	Novel
3fb10fe8-823d-4071-b015-84573c5b1653	chr11:77981000			u	Novel
8e21a508-3753-4575-9e0a-166e2a855c92	chr11:79702000			u	Novel
b6d2fd84-a80c-48ac-b058-86d01889292c	chr11:83753000			u	Novel
a0ae7883-f3b7-480f-a5fa-a888bbb29b25	chr11:86398000			u	Novel
919bdb90-ae42-4e96-8cbe-067aa2443cb9	chr11:86815000			u	Novel
25859fa1-3414-4920-a0df-ca354665887d	chr11:88067000			u	Novel
124791e8-cf8b-45e2-aacf-3a53569a9bbe	chr11:90062000			u	Novel
9b40a741-a589-4400-af51-ec090f9a5acd	chr11:93994000			u	Novel
8efb0744-cb5e-4e97-a9fd-2d8dfb60c5f0	chr11:96286000			u	Novel
4dee58ed-e407-427b-abf2-1e7581446825	chr11:96314000			u	Novel
d4a9a991-4b5d-4fb2-bb0b-b0dc1dd1bf96	chr11:96810000			u	Novel
16763526-8b40-4de9-b823-6929e203240b	chr11:96987000			u	Novel
3ef1123e-fb8e-412f-ac8f-0eb3823f3065	chr11:96993000			u	Novel
7b187ce6-db35-4663-878a-9bc94dafec6f	chr11:98794000			u	Novel
dbf8ac8c-2858-4c9a-add4-11c807903953	chr11:98795000			u	Novel
34f47d75-6d61-4137-b0aa-97253f02ee16	chr11:100342000			u	Novel
1aece1ce-54ae-4f19-92d2-c1aff88bf23c	chr11:100457000			u	Novel
65f1c4a7-3d91-4499-8501-997315fd9b38	chr11:103113000			u	Novel
990c7c91-49f7-4626-9488-7779562b18d8	chr11:109011000			u	Novel
e27ff577-5b65-433c-b8da-5573b2a5dbaa	chr11:109011000			u	Novel
4b3afebf-1e4f-45f4-befc-73af5d397713	chr11:116087000			u	Novel
c4402815-478b-49d4-b82b-e00b7fc15845	chr11:117112000			u	Novel
b0fa4db2-7e5f-4164-89e1-e35fb72647ef	chr11:119042000			u	Novel
1736e65d-9b68-42e8-ae2a-04f835e22be9	chr11:119086000			u	Novel
7a9b2332-822a-42f6-a4bb-df353be13519	chr11:120157000			u	Novel
ecc9e676-bb63-4a77-a906-a00d0c45bd6e	chr12:15929000			u	Novel
7c5210ee-c43a-4a98-833b-33b701aaa454	chr12:25140000			u	Novel
a1e70516-8c94-49a9-806b-688a6689eda6	chr12:31263000			u	Novel
6f045e06-bcf2-478a-bc03-0076c0392ef4	chr12:33104000			u	Novel
6472f53f-d41f-4be0-9453-276102ff7275	chr12:51829000			u	Novel
b7213a57-a676-4630-86c7-5163bd3afc45	chr12:51829000			u	Novel
dbee8fc2-bda4-4b45-b493-9a658a4cb202	chr12:70969000			u	Novel
5bf1db17-7eb5-4bb9-940a-814fb049ab59	chr12:75596000			u	Novel
7588f890-a969-4fcf-9836-2e5719858057	chr12:75616000			u	Novel
d9adc716-42ce-47d8-9fcd-16845deb7d21	chr12:75702000			u	Novel
0489c1f1-31d1-4f5b-a41f-a897dad8f693	chr12:79864000			u	Novel
89c3d301-0116-434d-8c6f-3f41a7b1f3df	chr12:82486000			u	Novel
87505352-457d-4c32-9eb5-e8461a761515	chr12:84272000			u	Novel
6ce98a3c-1614-4970-9989-70088980e246	chr12:85233000			u	Novel
742208f3-8373-43af-9a66-a65193420fd8	chr12:97061000			u	Novel
72de7bdc-5642-44cd-b3e6-984b09eda28b	chr12:101958000			u	Novel
c2c5bbd0-755e-4938-a39f-e8a04ec1c87c	chr12:102271000			u	Novel
32ee9fd0-fad5-4531-bc70-e3debaab7316	chr12:104752000			u	Novel
5aa76d28-999c-4ae5-abb9-5c6aedfad0e7	chr12:112829000			u	Novel
33a552bb-90e4-4dc4-a485-353af9b124a0	chr12:3570000			u	Novel
128430b1-e666-47b2-987d-563bd6880e56	chr12:8599000			u	Novel
cd67fc31-6cb5-4e8f-976a-64ad9518245f	chr12:8830000			u	Novel
c0d1907f-a04e-40f7-bd6d-0033981a7afe	chr12:17472000			u	Novel
29239f89-28a0-4ed2-befa-cc26b4401383	chr12:25097000			u	Novel
49d270b1-9b5b-4c67-87dd-4ca494e02c80	chr12:28750000			u	Novel
305b46bc-7efe-4466-bd41-f67f4da6d619	chr12:32376000			u	Novel
03042506-ffca-4ac0-a001-eb02a4b1699f	chr12:32751000			u	Novel
6c1aff9d-9f32-43fc-aeb8-ef4f90e35165	chr12:32769000			u	Novel
4ed701ba-0ba3-475e-8629-785c43e27342	chr12:56298000			u	Novel
5458e29f-4bd4-49b8-9603-c784e38917d6	chr12:70966000			u	Novel
2ab116d1-9cde-4cd0-ae1a-1bc704f04937	chr12:80930000			u	Novel
43c97a45-d06f-4095-922f-007d54519ad6	chr12:82138000			u	Novel
10a682ba-881e-491d-9386-1000c4307e1a	chr12:84021000			u	Novel
3c1a8ddf-1267-4567-bd6f-62dccc331b29	chr12:86831000			u	Novel
c704bf6b-cfd9-49e5-8292-af6155e8cc24	chr12:86891000			u	Novel
cde42004-1d9d-4445-9657-26eb3d5669e2	chr12:86891000			u	Novel
192cec2b-065b-4b0a-bc4f-4d4cbb39dc06	chr12:92882000			u	Novel
dd46e4ca-88d9-47d7-8083-fef7bd1326cf	chr12:108709000			u	Novel
508e5fd9-4f20-478b-b886-68c6db274143	chr12:108709000			u	Novel
01c35ec7-f905-4ac8-a1e8-505f37761be2	chr12:110383000			u	Novel
f5289343-ac3e-46f1-bb22-9c3bf2c45216	chr12:111537000			u	Novel
94674d46-ed5c-4ca6-ae77-3766664febad	chr12:111549000			u	Novel
4cd15624-6c64-4fd1-b5fd-10a0f574adb5	chr12:112953000			u	Novel
cb8052ba-2a40-4d0c-a2dd-0dddce97ed2a	chr13:8914000			u	Novel
bc8ee8c8-f6a6-475f-bdfe-4bcd0e5ec8d6	chr13:8996000			u	Novel
8f6ccb4b-15f6-49ee-a9b9-fbc9458befdd	chr13:9175000			u	Novel
6c904705-c612-43aa-a9fa-e57c22eece6a	chr13:17805000			u	Novel
9988da87-8db8-4427-9d22-d5784e3662df	chr13:23424000			u	Novel
4c1deaf8-f164-42f9-ab83-7d6db7c23510	chr13:28958000			u	Novel
ebcf9479-141d-4dd8-b920-23fb9fcd054e	chr13:30003000			u	Novel
91cdfd77-a59b-4420-ae85-0a4f2814c8f2	chr13:30003000			u	Novel
d0540032-2536-4ab2-907f-c26f907485e1	chr13:41676000			u	Novel
429467d4-96c5-4030-8b41-f80c4eae3131	chr13:46736000			u	Novel
c6cf71b4-3ff6-416b-9655-9b293841decc-1	chr13:48968000			u	Novel
f17aa9b0-25b8-4b32-92ae-3e1b979bcb80	chr13:48968000			u	Novel
24b73628-65b3-44f4-83fb-c0fc17ed3609	chr13:55571000			u	Novel
7fd9e74f-78a8-429e-9bbb-4a416418218f	chr13:56678000			u	Novel
e1106c23-0bb0-4db4-89c8-2b7dca1ada13	chr13:58166000			u	Novel
0ffff43e-660a-4be0-b669-af6066bef6b2	chr13:58215000			u	Novel
fcb34e66-b394-49f0-abb7-0fb7b8e942be	chr13:60497000			u	Novel
f769670a-b526-4235-ae61-4aa7949dd40c	chr13:65225000			u	Novel
900d22da-206e-4d51-83bd-ee5349ee8142	chr13:67844000			u	Novel
cae44f39-66f8-403f-901b-918fd0e45c72	chr13:73678000			u	Novel
a272c788-63ec-4a16-8e6f-33334fa8b2fd	chr13:81754000			u	Novel
44fd6590-31ab-4919-9a3b-f0b91e859967	chr13:85289000			u	Novel
174a0eb0-caf1-41ac-86b6-1395812a54ad	chr13:92531000			u	Novel
40919ec7-35c8-4c2e-92b3-1a9e7b7755c3	chr13:96983000			u	Novel
6f90a729-b96d-4a92-bdb4-e55ef6f743f2	chr13:112100000			u	Novel
0225f489-019b-4705-b2c8-09b160abcb5b	chr13:113013000			u	Novel
5e7afcb8-f6ab-47d3-85dc-94426827c24b	chr13:113663000			u	Novel
71c0088f-b4c3-4a2f-a604-04701b354d21	chr13:119661000			u	Novel
1e98b097-952f-4b0c-b9bb-ba05d4842aba	chr13:119790000			u	Novel
9b5229c1-e46c-494e-a05b-235994e4f731	chr13:3537000			u	Novel
07e032af-db62-4260-b959-b48c14fadb7d	chr13:3657000			u	Novel
bfc1389f-f5f7-445c-aec0-17fe8584e793	chr13:14968000			u	Novel
9610c815-55f8-46b7-a030-1e9a0467d3e0	chr13:15081000			u	Novel
8c4ef78d-c2b8-4928-ab3f-d18b4e8113c8	chr13:15081000			u	Novel
99e6e951-1b7d-4288-abc9-2990d62be34e	chr13:22022000			u	Novel
bc984da1-cf9b-4ca6-87de-8867555fa564	chr13:28957000			u	Novel
ae0935fb-e0e5-4e7e-bf99-6a8c4332e8ed	chr13:49419000			u	Novel
5121792a-6550-4059-a3c5-452d5a03abb6	chr13:51099000			u	Novel
b07324cb-fd77-4056-bfba-343d78c5e43b	chr13:51634000			u	Novel
c0e9da60-8831-4feb-a3af-aedc1fc5b19c	chr13:51823000			u	Novel
031b04c1-2bdf-4021-9669-4b770ce7acac	chr13:52554000			u	Novel
95342168-420d-46a5-93f1-f3512984755a	chr13:52582000			u	Novel
af7d2095-3635-4396-99d5-6c6727bbcde7	chr13:53053000			u	Novel
57830628-db0b-4a4b-992d-4cc61545790b	chr13:53068000			u	Novel
ec0e3267-c836-4d9f-905c-0df2ceaef143	chr13:54177000			u	Novel
c30f3495-9319-4a40-9549-fce536fc544c	chr13:54177000			u	Novel
cfc368fb-ee6b-4c9a-ac6b-3221fd200915	chr13:55182000			u	Novel
7916bcff-5e50-49cf-97f3-4668e61049b7	chr13:55390000			u	Novel
81ade93b-a36a-48d6-bd69-4c84106d26cf	chr13:65239000			u	Novel
0bc022ef-9455-424c-aa5b-212b750d4f8f	chr13:96920000			u	Novel
14bff72c-0f2c-46ea-a8df-9191a70bf9f7	chr13:112463000			u	Novel
2ca98d43-1c26-445f-a3d7-22cd8b2725c9	chr14:30542000			u	Novel
7c3f1363-3de5-45c4-8d00-b14d757e88dd	chr14:32117000			u	Novel
4dee2545-684d-4c2c-9deb-1d1de60b7d4c	chr14:36970000			u	Novel
33506db6-8974-475a-a630-fceab6272112	chr14:41337000			u	Novel
82e11b70-45b1-420e-9ec8-e59ac456b0d6	chr14:41424000			u	Novel
5932db63-676f-4a14-9620-4712e57b728b	chr14:41424000			u	Novel
37b8a3ca-b50a-40be-8c1b-6e04897341c6	chr14:51060000			u	Novel
83ab34c0-d1e1-42d6-afcb-56261b905de9	chr14:54528000			u	Novel
893004a2-58d5-47c0-b44a-1ae6c263b515	chr14:58387000			u	Novel
8bc9f1d5-3102-46c6-8dae-0c173dc97fd9	chr14:60251000			u	Novel
d0aa5b54-9715-408b-b729-351f46e7f341	chr14:61569000			u	Novel
e5f2dcf2-055d-4f20-aaa6-24b9e0699f6c	chr14:63543000			u	Novel
fb3fe9f0-47ad-48ea-a58c-824110810cd3	chr14:69732000			u	Novel
ae4ad61f-4612-46b1-8141-f741a4dd258b	chr14:69732000			u	Novel
4ff1389d-f1fe-4a59-91a9-2634f444a5a9	chr14:69732000			u	Novel
7029779a-df29-435e-874d-2404d4881314	chr14:76413000			u	Novel
6af982a0-a0e3-4f5a-a565-7a637c4d64d4	chr14:103346000			u	Novel
5338855d-17be-4e41-b722-a49b9c815f1d	chr14:103346000			u	Novel
6585f393-e73c-408a-9d3d-08b3370226e5	chr14:118706000			u	Novel
2370c062-a0d3-41b3-bba0-7855f3848f93	chr14:121798000			u	Novel
c642fdf7-ed95-4185-b798-ccc95b7edaa5	chr14:30950000			u	Novel
436a3a46-f56c-4707-9681-643566117c94	chr14:51082000			u	Novel
83870d24-117f-4c54-890e-a47a2e3bb35c	chr14:51089000			u	Novel
a014ec48-58d5-40d2-991f-0cafd9e12b53	chr14:54425000			u	Novel
b963124a-362e-4904-9064-835c52f93d74	chr14:56884000			u	Novel
9ea7fe51-0cab-498b-a877-2dfcc75dad42	chr14:62964000			u	Novel
33e94108-0084-4d03-877d-5569ddb976fb	chr14:63360000			u	Novel
4901b870-2e65-4f4a-a584-050566857720	chr14:65836000			u	Novel
a1012407-5437-4b33-b3d6-a1d4775c793a	chr14:70833000			u	Novel
3dbeadd3-578f-4ecd-a7f6-18a0c84b6f2d	chr14:70833000			u	Novel
08d6b608-8cab-454b-91df-43cf27f60fc4	chr14:70993000			u	Novel
9477142a-03d1-464c-8c96-7ba493a5eb6a	chr14:70993000			u	Novel
2973930d-6998-4a9e-a029-b653a748d699	chr14:75066000			u	Novel
6e56703c-c056-4425-86a3-6fdc5cacc20c	chr14:79586000			u	Novel
5f621254-f632-41fc-b920-292dc2a3a6ef	chr14:120477000			u	Novel
e24b8604-8ace-4427-8f00-6683ba25d8b8	chr15:4595000			u	Novel
f239c934-e6d2-4202-832d-1c5304596cf4	chr15:8444000			u	Novel
1c630d66-e14a-458d-90e7-3157d5a67f0f	chr15:31531000			u	Novel
869276be-9350-4186-ab4a-a5a2ce64fbfa	chr15:36726000			u	Novel
09f3b440-712e-46c4-aff0-af55ccd94986	chr15:36726000			u	Novel
3b785c5f-4c02-41b9-ae94-6ffd8c13bd96	chr15:36867000			u	Novel
5bd05f05-3bc4-47ff-b873-91881847f08c	chr15:37135000			u	Novel
cfaf3a10-b084-47ed-9577-b8c7e69c7c6a	chr15:50996000			u	Novel
251a9983-3d14-4571-9edc-dc5827843f0c	chr15:57976000			u	Novel
fab5d8dd-a84d-44bb-94bb-7e57cd9a2ba0	chr15:76567000			u	Novel
2d3c3de7-25f4-4adb-823a-52967e8ef46f	chr15:81523000			u	Novel
05942336-4f3c-477f-9b93-54961751d33e	chr15:82354000			u	Novel
b6120243-2f9c-4ca1-ac7c-6cc89b3ee527	chr15:82358000			u	Novel
d7b9b625-e410-4fa5-aadd-a6535773a701	chr15:82358000			u	Novel
e433418f-7bb0-4d96-981b-e9a7c9b4eee7	chr15:86194000			u	Novel
1b3c9339-b1d1-4c4b-9609-5c691b314103	chr15:88852000			u	Novel
d8e10f47-215f-48ea-8f37-898a4c3250c4	chr15:89315000			u	Novel
8f5d7d2e-b7e5-4e22-9a60-15d401b73144	chr15:100345000			u	Novel
54cd60ab-0573-4523-9405-4bc0f7760a64	chr15:101093000			u	Novel
924bcbca-f7e6-4985-bb3b-44dff0223c05	chr15:11958000			u	Novel
17a7546a-f097-4c33-a303-9f6928bf8eb7	chr15:25983000			u	Novel
45690c11-ba97-4abe-ac79-7154a8950ec2	chr15:36809000			u	Novel
a251e90a-b4c1-4cd2-afd2-da3a6f27f682	chr15:57974000			u	Novel
adb20a4a-9658-461d-b08c-749626442b6e	chr15:67098000			u	Novel
86745f94-895e-4cc1-8a8c-305eb1938b33	chr15:74900000			u	Novel
e7179e02-549d-46c6-9fb0-105d06121fb9	chr15:78898000			u	Novel
303a04ed-b15b-4682-b9bb-c73b322b1ad2	chr15:79074000			u	Novel
83ae5544-699b-4f00-a1db-e16ef5c081e4	chr15:81835000			u	Novel
9e8ba43a-5ba1-4ff9-b844-ee0717d9487c	chr15:85605000			u	Novel
14617a26-cef6-48c8-9d5a-f1860ec5b4c3	chr15:85609000			u	Novel
0cd0ddb5-709d-485e-9fbc-f7ef8147bcfc	chr15:85708000			u	Novel
9bceb576-41ae-43e1-a800-1052824a7b42	chr15:96464000			u	Novel
8769b793-b5a4-4ffa-b89f-2291e032af5e	chr15:96469000			u	Novel
783df548-94bc-4f3a-9c58-09ea4a44c886	chr15:96709000			u	Novel
97188def-e8f4-4731-8f2a-fee826e0654b	chr15:97740000			u	Novel
a7efc7c5-fe63-438c-85a3-f12d1f0fa971	chr15:97742000			u	Novel
f902ed1d-4fda-4cef-9eac-47782611e47e	chr15:97771000			u	Novel
944e5424-ed5c-44aa-b136-286e504e9983	chr15:97963000			u	Novel
9e59f26f-8f64-40fb-a78b-b07c8fc76bc0	chr15:99889000			u	Novel
028eb221-ca46-4f43-8575-a2b1970b2b53	chr15:100227000			u	Novel
c2c1c0db-31f1-4196-9a05-743675c43741	chr16:4029000			u	Novel
464ff7f2-2483-40fb-988c-bd03139ccb24	chr16:8862000			u	Novel
ec455f85-4715-47ef-8713-70276f5bdb69	chr16:17222000			u	Novel
734c20c3-4d8f-48b6-b7cf-0617651a94b3	chr16:19186000			u	Novel
406e6384-72ab-47e7-ba61-b0e15a582454	chr16:21333000			u	Novel
1aeac48d-8825-48d7-a8bd-7bbcc913ac69	chr16:24097000			u	Novel
b08c71f2-e2f2-4375-9894-0d28212d9f12	chr16:29979000			u	Novel
3fe6e857-0f1c-4f72-9b73-abba1a67fd45	chr16:29979000			u	Novel
c70d87ef-fb77-4052-987d-3f801b1bf34f	chr16:30883000			u	Novel
50b564fe-5986-4f97-9a03-1ff06e6e853d	chr16:32200000			u	Novel
22145d96-8bec-4ed9-879a-12240aa5194d	chr16:37440000			u	Novel
b83dab16-90fd-4a77-9155-83e9c850e187	chr16:38522000			u	Novel
bc4b2a6d-ecb6-4929-9a24-1367121ff2b7	chr16:55895000			u	Novel
ddf6821e-1aad-498a-8788-3ec1e30cd1ff	chr16:65562000			u	Novel
196644b3-4c8e-4d01-93ab-af9e40b9e683	chr16:65665000			u	Novel
16bbecd0-f30e-449c-bf93-09773431d0a5	chr16:85803000			u	Novel
fc422cd8-e729-475d-9f58-676d5f5a4488	chr16:86044000			u	Novel
3b2363fc-7f3a-4c84-8772-c135bb796fef	chr16:86045000			u	Novel
d1400cd4-9c01-4ec5-8c42-c39f6d00f66d	chr16:90284000			u	Novel
5c1727db-f209-4714-b749-5fec951bf264	chr16:90727000			u	Novel
f3da3a5d-a592-4297-b6c8-8f84707fd6d5	chr16:90727000			u	Novel
9ce9e862-d5e0-4c57-a978-d6173a7e306b	chr16:92052000			u	Novel
e7d76bbf-8575-442c-9fda-2f48af51d2f9	chr16:93604000			u	Novel
ca65ff06-eedd-4d29-beff-169f54d1b1f5	chr16:95990000			u	Novel
cc9c7280-12c1-45d7-9f10-d48ccbbe1ba2	chr16:4474000			u	Novel
2f482cec-bd57-43e7-af1b-1ad7539f02ba	chr16:4585000			u	Novel
ccfe6f4b-2eab-4d37-a6cb-dac6c762abb5	chr16:4880000			u	Novel
5ca48bcd-0da6-4030-987a-840d53b979e0	chr16:10277000			u	Novel
25221ec3-887c-453a-9a2d-7798fc1ac8f2	chr16:13017000			u	Novel
cf420058-e475-4763-bdd1-b8adf560e1f9	chr16:13777000			u	Novel
ab09018e-9657-40e7-b5b6-989bf3729aee	chr16:15886000			u	Novel
ae1a1be8-7722-4102-8012-dd7db479d767	chr16:19237000			u	Novel
07244342-a0ac-447d-a36f-db3603d2dd83	chr16:20451000			u	Novel
6af4fa9e-fa81-49ee-8aaa-340603a036b3	chr16:30068000			u	Novel
c97443ab-7154-4bb2-854d-19f49929ea75	chr16:33176000			u	Novel
bb5c9134-0288-44ca-89ca-68d3666f5c2a	chr16:45361000			u	Novel
7b5d8de2-94b2-456d-8690-de77980e4306	chr16:49548000			u	Novel
0ea7d583-4868-42fd-a7f3-d1d82b524439	chr16:49548000			u	Novel
7d794990-f4c1-4cc7-8429-66ab8216b6af	chr16:64871000			u	Novel
ba3926a4-ab51-4358-977c-db18091306c4	chr16:84739000			u	Novel
4ff7957e-e93c-4ac0-b505-49a12a369585	chr16:91484000			u	Novel
38f71e63-4137-4524-8d46-5290e4de1582	chr17:3084000			u	Novel
68515db6-28e1-466e-9ad0-a795fb301971	chr17:4908000			u	Novel
2c4b5179-0330-42e8-8783-13d217be6e04	chr17:4908000			u	Novel
bd2ddc6e-8138-47de-aa0a-54f13832a44b	chr17:10319000			u	Novel
bd24f9e4-8f9d-4126-bec5-9d90fcddc703	chr17:12880000			u	Novel
9364f572-2dc9-4cac-97f6-ea34b48a1be7	chr17:17005000			u	Novel
2ea58945-196d-4335-bfa5-8154f8a01999	chr17:17005000			u	Novel
74876df0-ef3c-4001-83b5-6f4124a06c22	chr17:17179000			u	Novel
479fe46a-ba64-4563-8d5e-010c7711067f	chr17:31751000			u	Novel
0c6f9d66-7813-416e-a34e-bf2fbe5a63e9	chr17:35478000			u	Novel
9fb08d55-5167-4796-b617-17bb2818fc4d	chr17:35969000			u	Novel
313e8bae-a103-40f6-b549-c738418f5fdb	chr17:35969000			u	Novel
11e6a639-2894-49c0-b90c-2737f4122483	chr17:44122000			u	Novel
a2a34573-917e-481a-a76a-b14e12f75dd6	chr17:45699000			u	Novel
f1515d8a-07e2-4e70-b643-59e632360ea1	chr17:45730000			u	Novel
028b62c6-61e9-4376-8457-9f78a0392b0c	chr17:46353000			u	Novel
1633d0a7-c3b6-414a-979d-e19b2e497280	chr17:53689000			u	Novel
893722b7-c5f3-4dd8-9237-5f6f626d4906	chr17:55879000			u	Novel
d155e9e8-0c9d-4d71-b963-ccc96d2301e4	chr17:56184000			u	Novel
ef811586-3f7b-4125-87c5-adcfbd2a0b74	chr17:56609000			u	Novel
5def615b-9c6e-4d37-b7b9-d3707c849b24	chr17:57078000			u	Novel
33bc4929-386b-42c7-93e7-375303f2bb6d	chr17:57078000			u	Novel
e95e841c-525a-40ec-a820-9a809d9c52d0	chr17:65613000			u	Novel
b614ded0-003d-422c-acfb-78a3568e218e	chr17:70963000			u	Novel
02880434-7a3f-407f-b8a7-3b6af28d5b56	chr17:71475000			u	Novel
e1cad94b-d602-444b-a69c-4cec4be791f4	chr17:80494000			u	Novel
811914a2-afc5-455e-ba30-975ff8758710	chr17:83276000			u	Novel
92543fcd-8be8-4230-9e0f-2129798cc0af	chr17:84791000			u	Novel
cc43734e-e7e6-429a-8609-3803e4fcbde7	chr17:85465000			u	Novel
01123e1f-6e58-4764-bc65-1b58d6dc336d	chr17:4907000			u	Novel
c287835d-e105-4720-893a-51163f2ab01a	chr17:4990000			u	Novel
29585393-defa-47a4-a506-cc3cda3b5616	chr17:5491000			u	Novel
52eb7541-1f21-4ca5-af3c-eb60060368c5	chr17:10387000			u	Novel
a179a67e-b366-4528-9fb3-e903b8c5b7ee	chr17:15702000			u	Novel
2dac695f-61ab-4324-a77a-dd66083e02fa	chr17:15704000			u	Novel
0e1f9012-2f85-4238-8d1e-54243c0ec607	chr17:23548000			u	Novel
6b145359-bba5-4ab6-a7de-c2e08bbc74f5	chr17:24650000			u	Novel
e3b1ba42-81d7-4698-bc24-e92e31e55c81	chr17:25183000			u	Novel
f65269bc-076d-4e04-8b2c-667623667f1b	chr17:26828000			u	Novel
2e1cbc0a-0f0d-45ee-a4b3-89e579836e91	chr17:31695000			u	Novel
f517c410-83b6-4812-ba4b-d4062237e648	chr17:31914000			u	Novel
1c260417-9f48-4189-8dab-864191173a4d	chr17:34996000			u	Novel
1afc3b55-9f4d-49bc-8739-98bb1734600b	chr17:34996000			u	Novel
0950a8bb-a663-4e2e-b741-071f6614cab3	chr17:34996000			u	Novel
906d876d-3e92-46b7-91ef-233daf4d81ed	chr17:36231000			u	Novel
fc840a5e-3bbd-445d-86c7-41d7ce28ed26	chr17:43109000			u	Novel
db10eb2e-7f3c-497d-a1a0-a9928b0e6f2b	chr17:45866000			u	Novel
4246f3e4-b246-43b5-832a-cfc8e3ae439f	chr17:45867000			u	Novel
0b141ae8-1206-425d-9b8e-ea65efc7e148	chr17:55903000			u	Novel
28c8cda5-6e38-4a8a-8a4f-d5ea71123ff9	chr17:57274000			u	Novel
83b3a106-baf6-4830-9a5c-b4106c4895a9	chr17:65080000			u	Novel
94df2e73-02c3-46d0-a1e6-aba2c7fec2fd	chr17:69702000			u	Novel
cdefe03e-e556-4859-97e3-1c4818e84502	chr17:73070000			u	Novel
d8885ce7-f6d6-4612-beb4-b70369897ff7	chr17:79439000			u	Novel
165edf4d-57b7-455c-a5f1-7b2df52d79bf	chr17:79439000			u	Novel
6336cf39-e6dd-430e-85d5-771f8e0c694c	chr17:83015000			u	Novel
284fb3a5-bb95-4a6e-b522-025b419a8119	chr17:83150000			u	Novel
82079189-34f1-4e96-92ab-823ca7b24c4b	chr17:83871000			u	Novel
75fb82dc-c3d1-4731-bc95-eedf0bd32971	chr17:86155000			u	Novel
2f39817b-5703-4582-bb83-7332dfd1513d	chr17:86165000			u	Novel
265957bf-56d2-4105-8011-50826ca9057f	chr17:86165000			u	Novel
4fa4b51d-1320-4fb9-a876-1f9fe5911a38	chr17:87974000			u	Novel
01f76d18-2e63-46e0-af04-c90bd36831ae	chr18:4353000			u	Novel
7d011cd1-729f-4a7c-96df-c5180be35c29	chr18:11947000			u	Novel
73d9a0cc-ae8b-4dd1-b454-6f809a2a84d6	chr18:22674000			u	Novel
2c08d5f6-532e-4209-bafa-3d8032ccf150	chr18:31918000			u	Novel
bf2adaa5-14a1-4de8-bc47-4b04a3c6b136	chr18:34932000			u	Novel
fde00c11-7ca8-4374-b7be-931e930edcc7	chr18:34954000			u	Novel
b5b835f4-9899-41bb-ad59-3303efe5df3b	chr18:36699000			u	Novel
178378d3-9d6a-4c2c-ba84-80c77b2a9ab1	chr18:46140000			u	Novel
f0158455-cd18-4ca1-9448-691f5cb67de9	chr18:61592000			u	Novel
db6abbb8-f14d-4030-aec4-04d001fdab74	chr18:62028000			u	Novel
842db675-a12b-40d8-b7cd-a50b63aeba3b	chr18:62028000			u	Novel
c81f3455-6eb4-4d44-8409-09130980f664	chr18:62800000			u	Novel
0061c347-8766-4796-9399-857a0135ae21	chr18:68343000			u	Novel
7395f8fe-47b0-48e7-8417-3bcbdc4d3b7f	chr18:68344000			u	Novel
720d63fd-806b-424e-95ce-b8acb1636ba5	chr18:74089000			u	Novel
bb9d4b1b-bb9f-481a-97b9-f713f8c092dc	chr18:74817000			u	Novel
4379f87a-51cc-4bce-973e-976cba2857dc	chr18:80534000			u	Novel
652d4dda-bb0b-4c08-b932-1a75345f5672	chr18:89835000			u	Novel
0d6df7e3-0d6b-45d6-b027-4154ef05ec25	chr18:35117000			u	Novel
e6311446-f717-445b-ba76-bea8b0954427	chr18:35117000			u	Novel
661b8142-dcf9-4809-a1ae-5f57de6c0588	chr18:57877000			u	Novel
e517c89f-5a35-4381-ad4a-f89d19a68451	chr18:61291000			u	Novel
4103d816-e428-49c1-9e14-9503fd215fe5	chr18:61627000			u	Novel
5ce071f9-b2fa-492d-bfbc-1838a9069d2b	chr18:65751000			u	Novel
cd93162d-535e-4d0a-948d-2a9fe02bb67b	chr18:65763000			u	Novel
a9b05bdc-0744-41ec-b2e0-d0b0aa5a0b91	chr18:65763000			u	Novel
55122ff3-299f-442a-aa0b-89fac26205de	chr18:73765000			u	Novel
b7a82c52-121f-4073-bec9-0880ba4da8f5	chr18:80500000			u	Novel
5c596a09-25aa-4e0d-a0d8-b7606268f9fd	chr18:80500000			u	Novel
454602cd-41ef-42fe-b23f-2ac3e88745da	chr18:80549000			u	Novel
3f3c7df4-fd17-4619-bba6-d0d4f0d8b0b7	chr18:85697000			u	Novel
c6eeba54-94e2-4dfc-ac66-efe13029cf00	chr19:4820000			u	Novel
6ea4a700-a458-4e00-8322-5256d0f8dfc0	chr19:5510000			u	Novel
5d0564a3-d155-480a-a0a9-89bf2c54f803	chr19:8019000			u	Novel
2b653912-b9ce-4772-a773-00ecdcba6a56	chr19:8019000			u	Novel
1ca21b27-9bbd-42d6-9568-56ca93440ccc	chr19:8019000			u	Novel
6af69476-8fd5-4015-984f-94bc835f1ff6	chr19:21713000			u	Novel
5d503364-fe03-4725-b954-ff0bac537cbb	chr19:37495000			u	Novel
6311cced-f8a9-4285-b7fe-f80cb601c8be	chr19:38348000			u	Novel
8c0f33f3-6c43-44e6-8737-5c782fa645ee	chr19:38348000			u	Novel
1992cca0-8c9a-40b9-aa7b-b604bd81598b	chr19:38348000			u	Novel
4f08e2c7-417c-445a-83d4-ca2621d0f344	chr19:44378000			u	Novel
e46d266b-7eb2-4f9e-bde0-98a72aa383a8	chr19:44388000			u	Novel
eccfc507-f7c2-457c-8753-8f8b7da9595f	chr19:45236000			u	Novel
9ad340dc-bbbb-4eae-a270-3735f1c1b0b1	chr19:46500000			u	Novel
91a5e01d-7002-4d8f-a492-03a6ceda5b3f	chr19:56692000			u	Novel
79b5220c-ecb4-461c-8069-687623f84dc0	chr19:56693000			u	Novel
70271f37-d349-4793-898d-8865791a8de4	chr19:56703000			u	Novel
f3991253-88ae-46f2-9e73-9359903e05c4	chr19:3981000			u	Novel
5158c31e-58a5-4c7a-a374-f7029ff82636	chr19:4060000			u	Novel
44d8334b-6f9e-44e8-bb00-c19e344ce79b	chr19:4061000			u	Novel
0f5e4d9a-87ca-480d-95ff-98f4a2168308	chr19:4061000			u	Novel
8d2ab6f0-a054-4193-93df-dce06a55c0e9	chr19:4061000			u	Novel
a16bc96f-85f7-4ef8-8f0b-6f71d3fc81c3	chr19:10135000			u	Novel
77bf5afc-56ed-4090-939c-37335b4d7783	chr19:21271000			u	Novel
33bfcac1-3b36-4351-b358-6beceec05c63	chr19:23965000			u	Novel
2a745e7b-37b7-47a3-99d9-df967013db90	chr19:24040000			u	Novel
69616c25-5b03-410e-ad9e-90a7c36b55c9	chr19:24040000			u	Novel
a112cc37-1b57-4989-b95d-8a6355eef2d5	chr19:24040000			u	Novel
93b61bbc-62e2-44cd-9c50-1cc126b21a05	chr19:24862000			u	Novel
3ca96c69-2244-4762-82c5-77442c16699d	chr19:29250000			u	Novel
4738c6e5-37e1-442f-b850-5e5f43c8a3a9	chr19:34779000			u	Novel
c879de54-2969-4c2a-adf7-00f4c0fdb0a4	chr19:35156000			u	Novel
71d355c5-fa1a-4a04-855e-ca917e3fa784	chr19:37254000			u	Novel
0d8e32a8-9164-4735-a2fa-bd286d69327c	chr19:37259000			u	Novel
17df8349-867e-4ef3-b171-0f9f0d944566	chr19:37259000			u	Novel
df3e450f-9be8-49c3-8690-3451da080857	chr19:38370000			u	Novel
7ffc2c30-91f3-463b-9940-bbc0e37f58b9	chr19:41270000			u	Novel
dfad0224-5a64-4a01-a4e4-90e4257c0183	chr19:43637000			u	Novel
9b3ea483-04a9-4859-9ed4-5b3c4f27bea2	chr19:46500000			u	Novel
10690f19-9d75-41f6-9cbe-3f5ae0195576	chr19:53673000			u	Novel
a82c7585-6d80-4216-ada7-38911bfae35d	chr19:57403000			u	Novel
bfbed35c-8710-4ebc-a83b-4cfd3eb323e0	chr2:5236000			u	Novel
248c6803-1e30-4d6d-b78b-27f21250e99d	chr2:11693000			u	Novel
e1a10a39-a57f-48f6-b618-ceee33c53169	chr2:16759000			u	Novel
0f419f96-e2d0-4f33-96d6-4bc54011669a	chr2:23040000			u	Novel
0ff9dc03-e44a-4638-8007-eb330e5d0b6c	chr2:26835000			u	Novel
4716fa5a-0e62-4599-b29b-31099cb893c6	chr2:27427000			u	Novel
d10885fb-1ce0-46e1-805c-4843e507e436	chr2:27637000			u	Novel
381eb9c1-0b61-4ef0-9d98-5f8ec4f195aa	chr2:34802000			u	Novel
d700659e-989d-4d7e-8c5c-8e437006063c	chr2:35063000			u	Novel
a27ce588-5fc9-4212-999d-1b8a142466c1	chr2:35063000			u	Novel
c4eba255-bd89-4f08-9a1b-5187c00042f5	chr2:61533000			u	Novel
f4964f15-0d40-4c88-8753-20fc1d7cc9ce	chr2:70901000			u	Novel
290d88cb-90cf-455c-8365-e8bf80b17a38	chr2:71598000			u	Novel
f5c30940-2d82-4306-be8a-9ee439f574e7	chr2:71866000			u	Novel
41a9f5e6-13c7-4939-a930-809286f5650d	chr2:78926000			u	Novel
51e930cb-c0bc-4e19-a8b6-1748c6031101	chr2:79122000			u	Novel
65fc5d2a-466a-4351-9416-31191e6c36dc	chr2:79124000			u	Novel
4d13a1b6-a0c6-4c3e-b473-c4b750a58630	chr2:91070000			u	Novel
af48e439-8325-44ba-9b8f-83737be6eb99	chr2:91237000			u	Novel
295be61f-803a-45c0-9c65-7675a7f1fdea	chr2:103485000			u	Novel
11415cf1-6fff-4d9a-a25c-c87f8deccd8a	chr2:103817000			u	Novel
9c7608c4-5957-438e-8c46-54b7b61a14c3	chr2:104816000			u	Novel
d434fb41-2bb8-4eba-8641-792e8633a574	chr2:118554000			u	Novel
945b42a1-739f-4773-ae22-e007fc0ceea7	chr2:122375000			u	Novel
15e6b208-8ab2-423d-8476-9c847e61b376	chr2:145167000			u	Novel
cc7f7561-a755-42e1-a117-f2ac5684a0ce	chr2:150243000			u	Novel
ebcefda8-fc31-4b2c-bfb0-49ef4d79c229	chr2:156180000			u	Novel
8a44898b-b9a9-4955-b5f1-b6d8a35c399d	chr2:166194000			u	Novel
cfacb0b7-5d4f-46fd-86a1-a63e49f7bd72	chr2:167849000			u	Novel
c1a83894-1da5-4080-806f-6afa369ed787	chr2:167866000			u	Novel
37180087-418e-442d-b5ec-9fb3902e7d53	chr2:173061000			u	Novel
4c55eb85-ed11-400e-a704-113fdeba3bd6	chr2:173144000			u	Novel
68e7c877-23c1-466b-8de0-1836e23c5df8	chr2:173144000			u	Novel
62dbe6ba-d8c9-4885-8eee-8b559d2cad17	chr2:178494000			u	Novel
936d5696-08ff-4527-ac69-6705efb4346c	chr2:180401000			u	Novel
0538b348-8de7-4371-acd1-41ce2e8a853e	chr2:4716000			u	Novel
61ad87e9-7b07-4124-8a8d-bf1212ef6ba4	chr2:11167000			u	Novel
5332ec31-4ea9-4124-a95a-5d8caf4a2fb4	chr2:12903000			u	Novel
5521b86c-6d4b-4d39-84ef-1906320bd15a	chr2:25064000			u	Novel
38f02ba5-22f1-4c96-9928-b9a23ff4aeef	chr2:25475000			u	Novel
5ca54c28-c0f1-4000-bcb6-67cfde329863	chr2:25556000			u	Novel
4e331f43-eb2f-4a85-9e51-d99636957505	chr2:27513000			u	Novel
a2c1e8f1-ae2c-4a71-b293-17c658295d3e	chr2:32966000			u	Novel
0b0e46f8-987b-444c-816a-e4d0d54b3e49	chr2:34670000			u	Novel
e43a480e-4530-46d3-8d6e-c781653bf79b	chr2:35064000			u	Novel
d0e60181-fb1d-4111-a6dc-49b9b67f6712	chr2:71941000			u	Novel
dcf3bead-6d3b-4eca-bc9e-a87660bcce0b	chr2:72867000			u	Novel
6812079a-1a29-4364-b650-3b464a922760	chr2:74514000			u	Novel
45a8a2e8-33d5-442b-9c07-65a75cd15462	chr2:75650000			u	Novel
e1c0f9b3-2edc-43e1-a129-0c1cdf2d6c24	chr2:75814000			u	Novel
2c4a7995-98ee-4c14-8bd9-64dddefeba11	chr2:75814000			u	Novel
c3cbbbed-240a-4fe9-984f-02cdffd15edc	chr2:77311000			u	Novel
cadf971e-d233-4579-bd26-522b8fdf9999	chr2:84016000			u	Novel
43ef277f-ef2f-4e73-8e64-e46622871803	chr2:91251000			u	Novel
4475f5e4-44b9-49d8-955a-c617cd27d8b4	chr2:119112000			u	Novel
f54c807e-7185-4927-9825-29a122e1b1c7	chr2:119871000			u	Novel
ea63c194-708b-46a8-bfd0-5420d67c2274	chr2:120628000			u	Novel
b4f242be-0eec-4b6d-88cc-9915f6ff993f	chr2:124704000			u	Novel
fee7c8b6-394b-4433-86f9-a71539edf7f1	chr2:129798000			u	Novel
3db1dbcf-ede0-484d-b247-e839e5e02542	chr2:144555000			u	Novel
38f9f565-e12d-4666-b1f6-db2a906d83e6	chr2:148680000			u	Novel
1aeb5e30-18e4-4d5d-99e0-96c5cd348720	chr2:148844000			u	Novel
7aba5bb1-69df-45b4-9bbe-76399837f52e	chr2:154427000			u	Novel
c9151cd5-35bc-453a-a2b3-380601dae4d4	chr2:160367000			u	Novel
8a6ea474-d135-44ae-a3ae-2578cfc84cbc	chr2:163461000			u	Novel
434c9c38-49b3-41c1-b1cf-342876ee10fa	chr2:163619000			u	Novel
6462e3c2-750c-4d65-bf6b-82aaef317bed	chr2:164496000			u	Novel
dfed5dda-7f77-456b-8c55-b36679e66d11	chr2:164534000			u	Novel
9f94b14f-8b7e-4719-acd4-f58c617889bf	chr2:167847000			u	Novel
ffcd1c30-386b-4f58-957a-0a8c16d80771	chr2:170193000			u	Novel
ea234879-1e42-4c2a-915c-72d7cb4a61e0	chr2:170323000			u	Novel
65ae74ec-8fbf-42e5-a31f-a84e9d7f5813	chr2:173141000			u	Novel
94184be6-164a-4b87-8598-3eb9eb860587	chr2:173141000			u	Novel
25157fed-e656-4555-b5b9-f5f5458e353c	chr2:173178000			u	Novel
872af150-f488-4d9a-8d24-591d3b974a26	chr2:174607000			u	Novel
8993308f-d7df-422b-a40b-e7d4b04cc753	chr2:181860000			u	Novel
2632fbc9-5133-4791-b1e5-19fd7daa9c52	chr3:5860000			u	Novel
f3aba4bc-d6be-4fcf-a264-064b1cf08307	chr3:19311000			u	Novel
156779b7-7751-4242-8dcb-016859c26a27	chr3:88177000			u	Novel
b378dc67-8936-49e4-8e2e-b179281ba599	chr3:88178000			u	Novel
ff68610b-f69c-4199-894f-23055a45ec61	chr3:95674000			u	Novel
3be8584a-06a4-495e-abc9-40a1050ce232	chr3:95818000			u	Novel
cf14cca4-0116-4a1b-93b5-a6396c9ef87e	chr3:95996000			u	Novel
81d8b490-4c3a-4ed3-be5f-946d3c8d8bb6	chr3:100685000			u	Novel
11afeca5-9a5c-4315-a6a2-42ece223dea6	chr3:100785000			u	Novel
1806ed1e-a093-4b3b-83f6-6a47f6a6ad8d	chr3:101667000			u	Novel
cb8dd2b1-69d0-4b27-a308-1a26623bbeaf	chr3:101667000			u	Novel
a371bf8c-983b-4e21-b5df-02c52005dfd9	chr3:102687000			u	Novel
a4e7521c-4aa8-4fe8-8faf-0765d187b2ae	chr3:103480000			u	Novel
14370f64-4c97-4f00-8aa8-8f31eb4a0340	chr3:104220000			u	Novel
1136459c-c416-42d3-b319-3859c1a10772	chr3:108044000			u	Novel
15c2f7e1-6cbc-45fe-8d70-a12d436cd378	chr3:108146000			u	Novel
25e70d3f-6805-4032-a76a-bf26a68efc6b	chr3:116808000			u	Novel
2a5fc73f-554a-48e5-9d54-2e5329f91e62	chr3:117869000			u	Novel
0a4f5220-e6be-4d2f-bdd6-b09c5ddba22d	chr3:122619000			u	Novel
bb2ce5e4-dc20-4b60-9dfd-8ea5b83fadb4	chr3:122984000			u	Novel
174122de-8d72-46ed-bb28-54ecceb4eac2	chr3:139075000			u	Novel
63256ec9-48cc-4fd1-9d15-bf401ecc5675	chr3:146448000			u	Novel
cce83ccf-b023-4ba0-9453-40a46a70073d	chr3:149274000			u	Novel
61f81ef5-abb6-48f9-beb5-c54873b620ca	chr3:9249000			u	Novel
424de004-2a9a-43e3-b568-14aa886d4175	chr3:14846000			u	Novel
a67fc408-0f15-4bc0-b25a-9166534fd9a9	chr3:14846000			u	Novel
a565dbf7-17ec-4b96-8a5d-b0f97820c4f5	chr3:21819000			u	Novel
59aed691-9904-41cc-a191-25b5384f4276	chr3:21956000			u	Novel
ea6f3c82-c661-4c52-82bb-7237f474bd21	chr3:33978000			u	Novel
19fc2744-b1d3-48da-9f60-efd855a99a86	chr3:57377000			u	Novel
48e185a7-de6e-4660-89e1-cb8976fdc8b3	chr3:57575000			u	Novel
946c74f6-19db-4c75-8c17-01357dc05edc	chr3:65926000			u	Novel
d05c3a10-9d38-4c20-a022-24ad3424d054	chr3:69314000			u	Novel
74649b8f-168e-4a25-a082-2800209e8cd3	chr3:69649000			u	Novel
de5a2d72-47cd-4c70-9296-0de95683d26c	chr3:69649000			u	Novel
249f7f2e-869f-4dee-b911-6f8007388c05	chr3:79590000			u	Novel
febcd873-cd57-47eb-a9d6-5298fb8761f7	chr3:86223000			u	Novel
3db6305d-2df9-4ae7-bb02-294cd8c1791f	chr3:87001000			u	Novel
eefd0222-fd95-4bcd-9ab9-e1fc6f72de59	chr3:88138000			u	Novel
1834dcdd-567f-4aac-806e-c60adf57e914	chr3:95950000			u	Novel
a2581e98-13f5-409b-ad7a-39c5d0f2326c	chr3:98379000			u	Novel
d26b1d58-244f-4333-b85f-59b7c7cf6dc5	chr3:101500000			u	Novel
6593dd8b-1a02-4103-9a8e-420e4964245e	chr3:101505000			u	Novel
c0f08ace-3630-4eac-8b65-c3a94000059f	chr3:104514000			u	Novel
f780d44b-fc59-4532-98f5-665d352c32b7	chr3:105821000			u	Novel
4e772e2d-c190-4587-8992-72d112494f53	chr3:121926000			u	Novel
8202123b-3e8c-4509-acaa-3350864df3c3	chr3:121927000			u	Novel
7ba06739-1032-4f8d-9b2e-56d945c87a58	chr3:130638000			u	Novel
cd407eae-47c8-4083-9717-a9b67eac2511	chr3:136668000			u	Novel
4603b1c5-236b-442d-90a3-704984b61ccc	chr3:137560000			u	Novel
d140235a-cb05-4321-b4c4-0e7e484ec20d	chr3:144224000			u	Novel
21ecd94f-97c9-4465-ae20-7bfcbc9e71db	chr3:144224000			u	Novel
34042fd2-add7-4fc4-aa6e-48b97714da75	chr3:144423000			u	Novel
72bde2ff-f0f4-4ad6-9ddf-60c11fc192ed	chr4:8647000			u	Novel
ac2eab0d-d30f-4d9a-83f9-892cc6e9a044	chr4:34886000			u	Novel
f814187b-4977-46b9-98ca-b56397d69d71	chr4:40854000			u	Novel
ac48a3cf-a9dc-46fa-86e9-876803b2d8b0	chr4:41314000			u	Novel
86808f59-6e76-4ac5-b2de-931ebf0b54a2	chr4:45409000			u	Novel
87f1c4f9-e97a-450b-84e1-4164dfad65db	chr4:46650000			u	Novel
033e3d38-434c-43f9-91d5-e532ec706f74	chr4:49486000			u	Novel
f1a377f9-2af3-47da-898f-cedae65f1ad0	chr4:59933000			u	Novel
4bc59ccd-07f7-4424-8c9e-7696bff62d9d	chr4:62094000			u	Novel
0c1eff13-621d-433f-a44c-ee665ead2967	chr4:62520000			u	Novel
e0b54369-5057-4d30-9404-caf1c887a3e6	chr4:99121000			u	Novel
1240d5f5-e2eb-4016-9cf5-01bc8594b0f8	chr4:115657000			u	Novel
0e174219-5f28-4b6c-8f8a-91c9efa4e7b8	chr4:116628000			u	Novel
237be5ac-9ee5-4b8f-a194-58a398fa9fe5	chr4:117787000			u	Novel
b99086ed-3ddb-4011-833f-744955706848	chr4:117787000			u	Novel
1486c6d9-5959-408e-824e-a8a0ebdbe750	chr4:117915000			u	Novel
b5b2c8b1-ad25-4d91-870f-5edaa02d167f	chr4:118135000			u	Novel
eae64dd1-0220-44aa-b871-2069128987b5	chr4:118357000			u	Novel
41a33c95-c2d3-4bcd-929a-4a15076d4aee	chr4:120951000			u	Novel
f764182c-eb76-48cb-b3c2-155bd4d0a388	chr4:126429000			u	Novel
ebda8b3b-b536-475b-ba90-ea6e7f547776	chr4:128806000			u	Novel
f82a8625-a7a3-4b33-968b-0649b0093cd4	chr4:129382000			u	Novel
e3dc6638-39f2-4c89-a1bb-65cd9814d3d5	chr4:129382000			u	Novel
1944638e-2c35-4dd6-95a2-4f0cd68ed249	chr4:129382000			u	Novel
aa39af95-26ef-4d76-9f81-3e4ec7141afa	chr4:129587000			u	Novel
533b29ca-bbbc-4c42-9ecc-a270e8eab625	chr4:129884000			u	Novel
2c25d47b-08b5-4b52-902d-aad918a8f622	chr4:133096000			u	Novel
b5ab6fc7-883b-4dea-b1d0-c6fb412d35be	chr4:133096000			u	Novel
9372484f-885e-45c4-8a3d-3a1dc4fdfaae	chr4:133096000			u	Novel
559ac4b3-f048-4c48-b9e5-c9d1f54c42cd	chr4:133813000			u	Novel
0096006f-fd44-4f4a-8e43-80395004262c	chr4:133820000			u	Novel
156be683-2149-4829-93ad-d4f57cb54662	chr4:133910000			u	Novel
1fda1ea6-08f1-4942-b37c-d273e5c3581d	chr4:135833000			u	Novel
7183a6ea-b9ed-435f-bd00-9f881ee21b92	chr4:135873000			u	Novel
d7925573-db8e-4e62-b92d-69a17492fd32	chr4:137388000			u	Novel
8242fed5-ccf5-43a2-aae5-5042ae42693d	chr4:137388000			u	Novel
eb21844a-856c-442e-a794-a835012b009d	chr4:139330000			u	Novel
7bf83758-a5ea-45b6-ba2f-e2d72208014e	chr4:141742000			u	Novel
9e2f31a1-b3ea-4c0d-89ca-6e4fab01a27f	chr4:149426000			u	Novel
ac2697db-d5e4-4178-91c9-dcfb76b25f02	chr4:150709000			u	Novel
096e8859-668c-48a6-945f-91438bc9310a	chr4:150709000			u	Novel
43ade7d4-09a4-4fce-a5ca-af0bf3ae7f7a	chr4:151862000			u	Novel
a06b2524-f79b-43b3-b7dd-d20dd93a7e62	chr4:151996000			u	Novel
0c1ffc95-731e-468d-be0a-19f1a4ed878a	chr4:153604000			u	Novel
fafbdd3e-ca32-4b39-97ca-223325957c4f	chr4:153604000			u	Novel
4ebad3ae-cf4c-451f-ade3-90df8140dc04	chr4:155150000			u	Novel
a01ef2a5-d888-4625-9c93-a8cdeff8680e	chr4:3874000			u	Novel
1f041b6a-3978-4179-ab43-6d09aa90d556	chr4:8646000			u	Novel
2754f8c6-eb1e-4bdb-9372-c41af7c98318	chr4:11146000			u	Novel
cad1ea94-8359-4693-9ca0-81e0af1ee12e	chr4:11188000			u	Novel
d008032a-2605-40e5-85b2-293196f49e5f	chr4:13652000			u	Novel
8730045c-6c2d-4a83-92fc-f5f5c598d7b8	chr4:32159000			u	Novel
6c448370-d76d-4039-b25c-db8698ec7804	chr4:33510000			u	Novel
7c86dded-2e6e-4292-bb4f-1a315b465e60	chr4:34225000			u	Novel
c0d53fb8-a4bd-4bfb-8d88-5a04e28f4d89	chr4:40968000			u	Novel
c2c5ef9a-e93c-4757-be14-b7a7cc9a80f5	chr4:48041000			u	Novel
378b0ec2-0d9e-4063-852f-16d6bc745d84	chr4:49372000			u	Novel
3e5586d0-6d8f-46a7-a280-f4655870bb84	chr4:49621000			u	Novel
43671daa-fe7d-4d62-b4f2-beb3bafd1a9c	chr4:58238000			u	Novel
dc260095-98f0-4c4f-a812-b07c00e7ceee	chr4:62479000			u	Novel
24ff0cbc-4b6b-47e8-9856-46ef24953ee0	chr4:63155000			u	Novel
d14302f9-d858-4991-a81c-89bf6971dd03	chr4:96598000			u	Novel
067ec8d9-94d6-4055-bb71-1d9168e4c56c	chr4:96604000			u	Novel
d8695076-6b32-4252-a105-33141706b9c6	chr4:96608000			u	Novel
04a63092-4bab-4fee-a734-64621e472623	chr4:99176000			u	Novel
3eadff30-fde8-4fb1-b38a-5ec9aa6033d1	chr4:106315000			u	Novel
de71bfa2-db9e-4ede-a378-daa43ad4d8c8	chr4:107433000			u	Novel
9aa1d4ef-1bf2-4033-b52f-f23d40b8113e	chr4:108223000			u	Novel
a58d83f1-7094-4094-96b0-e5510f729bbc	chr4:114329000			u	Novel
083daf7b-5362-4026-9025-a17bb8fd4b25	chr4:114329000			u	Novel
75325732-595b-4807-ac50-6b83f0fca5f4	chr4:115281000			u	Novel
22c4f0aa-ada0-46dc-b42f-749528287977	chr4:122921000			u	Novel
5c0e341f-2b6d-46a2-9cf0-bd25da01656b	chr4:128578000			u	Novel
d2dd642a-d4d9-4c12-812c-fd3c6361528d	chr4:129810000			u	Novel
6d1f2f18-3610-4d10-a932-d6c6b2dc2435	chr4:133511000			u	Novel
0ffcbcfb-8781-4835-a345-924acb561830	chr4:133909000			u	Novel
db6e30a4-0b9d-47e9-a57c-427742b4ce73	chr4:134267000			u	Novel
830cf7c6-c4eb-4ea6-86bb-1d7cac5a3e0e	chr4:139192000			u	Novel
3e6445c5-4850-4462-944d-2eff2d70c09d	chr4:141207000			u	Novel
598125cf-4351-4d00-92df-e0587bc9beea	chr4:143236000			u	Novel
584526f5-c9c3-4c3b-94ed-bb19c1ef406d	chr4:149974000			u	Novel
48ed3027-9f00-4457-9cce-3e01d520badc	chr4:150716000			u	Novel
86a253f9-6cc0-432b-b2b8-6bf48038f2d4	chr4:151862000			u	Novel
5c4dbc13-8676-479b-ab26-30e99c22769d	chr4:153114000			u	Novel
f3789d3c-ce61-4f52-befa-834d754cd7e4	chr4:153954000			u	Novel
7d30ffe5-8ce4-4727-8966-2d5a7c941c5b	chr4:155599000			u	Novel
8cd62004-32b9-4e90-ba3f-ed56e0055ef0	chr4:156066000			u	Novel
52b37377-53c3-4457-88b6-53da15525e95	chr5:17142000			u	Novel
138e511a-f748-4231-849f-88020eacd462	chr5:17277000			u	Novel
a8b335ce-8e7e-4b58-8e7e-89a858cb9ac7	chr5:19226000			u	Novel
6f0529e6-1402-4dd3-a550-9056e39e0944	chr5:25498000			u	Novel
e2e4fd98-9dc0-409e-bca5-25999a21bcc3	chr5:25499000			u	Novel
ccd8e083-0b33-4a80-989d-ef8f1a10afd8	chr5:25499000			u	Novel
03a60246-5be6-4cdb-9a49-e4a79606daa2	chr5:33274000			u	Novel
7c56a933-9a15-4b18-816a-0cdedf3737bf	chr5:33783000			u	Novel
de1f4396-c898-4c50-973b-772e1e1d4a7d	chr5:53024000			u	Novel
7955bc93-9365-4121-9380-51857f911b9e	chr5:60042000			u	Novel
e43788ca-1e90-4a7c-b0ca-d6d7f7f64965	chr5:64030000			u	Novel
c4b149c3-6137-47cb-b1e8-9a8649ebface	chr5:64487000			u	Novel
b0ccf987-576f-47c4-be84-e50bbdebafe5	chr5:76159000			u	Novel
f1bb2168-395f-4d4b-97ba-349cf682da78	chr5:89277000			u	Novel
3d720383-6c0a-4536-82ba-8ebaf1821a3a	chr5:92127000			u	Novel
9e0b8574-fbb9-4207-b48f-6673d57349c2	chr5:93257000			u	Novel
84309730-7efa-4cf7-ba96-b0cf3570d246	chr5:97700000			u	Novel
38813d1d-8bc1-4a07-8919-44578b7c30d9	chr5:97700000			u	Novel
ca6fc557-338f-41aa-801f-3ad81cf38b0e	chr5:97700000			u	Novel
ac162613-2216-48fa-a8ea-eee047435329	chr5:104571000			u	Novel
27a6878a-8b86-427b-997e-e70da2a36004	chr5:104571000			u	Novel
97654834-8309-43a3-85f0-c040f51471d1	chr5:105651000			u	Novel
d3179dc7-fae9-4676-bbbd-4b5179d6b2f7	chr5:109866000			u	Novel
5bd406ae-7546-41eb-b8fe-38850c80eb53	chr5:109866000			u	Novel
cb666a8e-cba9-4cd3-ae1b-2ca3bbddbffd	chr5:109866000			u	Novel
fb35106c-d8bc-4412-a64f-5b37c6d1cab0	chr5:111490000			u	Novel
d451e50a-e319-4de1-be38-0e9a3ff79c10	chr5:111490000			u	Novel
fbbd2acd-449e-490b-ab91-841c32e70441	chr5:121699000			u	Novel
de26be88-2fa4-49ee-9ae0-94cb164de742	chr5:135623000			u	Novel
76eb54e0-5ddf-41cb-9bc6-33993da9b8a7	chr5:137333000			u	Novel
0a63bcb3-f88e-4464-a025-8afaeacb5055	chr5:139484000			u	Novel
1814211b-a72f-4426-b5f8-657b7926f0c2	chr5:142367000			u	Novel
05008ddc-1cf2-4dd0-8314-5d05b8603829	chr5:17777000			u	Novel
599cc74c-d2b2-48b1-8f02-a331e538a6b3	chr5:30220000			u	Novel
faa5c293-4150-4c88-a955-d688e8486d3d	chr5:30223000			u	Novel
575df5fe-f1d9-4f8a-8996-ee9f5d6394bc	chr5:30666000			u	Novel
44b59f46-9717-4046-81f7-626890752f67	chr5:33820000			u	Novel
79322872-b00d-454b-a284-c16278e2fa33	chr5:33993000			u	Novel
2dda2971-42a6-4cf1-bc0a-facce9867770	chr5:34331000			u	Novel
da82efe8-a617-4b35-a7e8-19e27c55e6de	chr5:34572000			u	Novel
02bc327d-5ed8-4df7-aeb0-8197b7775a3f	chr5:36697000			u	Novel
b1903350-b91d-4397-a0c9-4345ef3dbbec	chr5:43852000			u	Novel
af1477c7-9f77-41a0-93a3-9dc6623bfb1b	chr5:51283000			u	Novel
217b04f5-b604-40c0-8745-19831dd40930	chr5:66745000			u	Novel
0c9a1696-5cbc-4b16-8ca4-10b7833a6c00	chr5:87273000			u	Novel
ff89aa76-4086-40b6-afd0-f5dbef394541	chr5:88563000			u	Novel
ba15acd4-ccad-4245-8247-e489953557b3	chr5:88563000			u	Novel
2b6695ab-d932-4e15-a8a9-0c003700f810	chr5:88656000			u	Novel
22999483-53e1-48e2-a909-32879b03ac91	chr5:88720000			u	Novel
ff2fc80e-8df0-4875-9ab6-ab53af8f45e5	chr5:107084000			u	Novel
81cdee7a-156c-417a-9e42-563aa0b114c8	chr5:107084000			u	Novel
8fe591a8-111c-42c3-b719-ae7c358c6b47	chr5:111415000			u	Novel
2a425c09-a168-4dc8-8379-1df9f420a5b1	chr5:112270000			u	Novel
e7ab8365-c49a-41c1-9955-6452c631f80f	chr5:114696000			u	Novel
2b09d3be-d7d5-45f5-b323-e15983616e5a	chr5:116874000			u	Novel
ce4b2382-5154-4085-a8a8-da13a603c5b6	chr5:121838000			u	Novel
cee388ae-9465-4541-a51a-a685c43b0a1a	chr5:122418000			u	Novel
79f6cd67-8298-415f-aa90-b183646ea86f	chr5:122418000			u	Novel
cbe25854-77eb-4845-ba2b-a92d98ca1510	chr5:122849000			u	Novel
5bb6ba15-c074-4739-990c-bea1470261c5	chr5:135184000			u	Novel
7cccf8f6-cff6-48ea-80d3-f59493368528	chr5:140589000			u	Novel
3a81ecda-4750-45bb-8be1-00eda232c26e	chr5:140589000			u	Novel
12978c5d-c468-4387-9b13-ea9b2c40445e	chr5:142820000			u	Novel
70c0ecfa-5270-4d0d-908e-e76698c1b97a	chr5:145203000			u	Novel
f5ba32fb-bda1-4019-b49e-deffddf727e0	chr5:146635000			u	Novel
e01db805-a080-41e5-8fc9-fec74b11c6a1	chr5:146651000			u	Novel
47301d00-011f-40d6-8334-ba7ab4b56088	chr5:146948000			u	Novel
e96ebd62-415c-4eab-8b51-96cab50a3460	chr6:3201000			u	Novel
8d9a1169-7dc2-4da1-8f5a-1fce3a1227c1	chr6:9889000			u	Novel
4d6b48d9-d047-40d5-b931-b3d4ca1200f6	chr6:13063000			u	Novel
667b567d-b2db-4d45-8bfe-22a46432f68f	chr6:14608000			u	Novel
0bd6e52a-2127-4124-9de1-1078cf1a526e	chr6:29032000			u	Novel
0455887d-6c50-4bb4-b035-088f3b04885d	chr6:37442000			u	Novel
e99011c9-38a6-4ee3-9cb5-cbf08ea69715	chr6:37714000			u	Novel
6227f4c7-3319-42a3-9ad2-34f3c7d61b01	chr6:37714000			u	Novel
7ec6871c-bf56-4db5-9540-8c14eae3683c	chr6:38612000			u	Novel
e0831595-466b-4fdd-89f8-67fe718afbe1	chr6:47651000			u	Novel
11b3d85d-5748-4b04-9498-e6750a4e84d5	chr6:47767000			u	Novel
e3427a9a-9dea-4baa-9f87-1ea66ff7c8d2	chr6:50535000			u	Novel
ba1ba7e2-cf90-4d97-9b85-7970d038e1af	chr6:51329000			u	Novel
8c7a31ba-487c-42b1-bd5f-1dfb638133e1	chr6:59024000			u	Novel
ec1c309a-9ea2-4de0-bde1-d21e8f5594a0	chr6:64897000			u	Novel
7d8296b8-bd88-4337-80fa-e4f68c4afba4	chr6:68243000			u	Novel
da487849-cfc0-44ac-be74-93c7fb1a5d3f	chr6:72314000			u	Novel
b30681ff-ae0f-4553-b194-92e3f3180fb1	chr6:72314000			u	Novel
26cb232d-d650-4574-8626-34b0e9f18b10	chr6:72504000			u	Novel
3789130a-5718-4f88-9385-e61d46b3e87e	chr6:82846000			u	Novel
701f0426-2293-43d9-a99b-319e69ae1689	chr6:85856000			u	Novel
4d55e796-7c8c-4091-b494-391323705eb1	chr6:91117000			u	Novel
a824cdde-0b37-434d-8967-302ca79d77cc	chr6:91591000			u	Novel
896d347c-0db0-4c31-be1a-4fcfd7f01279	chr6:116628000			u	Novel
42601326-58bb-4aec-b053-871c62299883	chr6:117879000			u	Novel
9b57336a-1e94-41a4-9bea-4831dd57f404	chr6:117879000			u	Novel
20b32c62-3fd1-4439-8261-63f64cb72295	chr6:117880000			u	Novel
9bb717ae-f601-46f8-b8fb-98dadf112ba8	chr6:121137000			u	Novel
202519fc-b8dd-4b03-ba29-619668e4990b	chr6:121137000			u	Novel
2f827efe-a988-46b1-a820-103c6df619ad	chr6:121154000			u	Novel
01108bec-8a3b-4312-8fa9-09a172d91471	chr6:124415000			u	Novel
95f4109e-9d6c-4e51-93c7-f175fa619406	chr6:129477000			u	Novel
9318d2ae-a493-4c3b-812d-3a72ca0e1ad0	chr6:133886000			u	Novel
97c5e856-0ae6-4aee-bd40-f75250a5e9d3	chr6:149189000			u	Novel
7ccabfe1-78a9-4a1b-a691-84739547d824	chr6:149224000			u	Novel
93cebddd-5c7f-40bb-882b-44f209ecefec	chr6:22388000			u	Novel
47ec6115-0f4c-4420-896f-88112be598af	chr6:29661000			u	Novel
a10f462c-d2dd-484b-912c-7d846daa0069	chr6:38381000			u	Novel
5563d3bf-db44-497b-84d5-25254e28725a	chr6:47650000			u	Novel
ef9c81d2-3f54-4d83-86cd-b514a9ca99a2	chr6:47780000			u	Novel
f2a00939-fc2c-4600-bedc-b6187f984c28	chr6:54726000			u	Novel
0ebff5e0-1098-4b59-95e1-fbe6a1dbc0ae	chr6:85845000			u	Novel
3721239f-9345-46b8-ad8d-0f92197d41cd	chr6:85936000			u	Novel
100cefc2-e84d-42fb-8e21-8e695d071fa8	chr6:94813000			u	Novel
c9e17c1f-0e99-4d9e-82cc-b2985a0861f8	chr6:108212000			u	Novel
a2a32d47-9c60-4045-bb51-1edb9353d55f	chr6:108212000			u	Novel
4ae1059f-f8b3-4ab1-a51d-d62d0199c11a	chr6:108918000			u	Novel
d33e4edc-c71a-49fb-a097-faac2d5b3fdf	chr6:108923000			u	Novel
6646e4d9-6864-4983-9bc4-f7687199341a	chr6:108930000			u	Novel
db1464ab-e294-4a94-bd7a-7a14b448fe06	chr6:108930000			u	Novel
d295adea-b091-4ebb-9310-d830cd7bf68e	chr6:119418000			u	Novel
9bba99cd-72e5-49a1-8a02-8c0ea2eaec4c	chr6:124756000			u	Novel
d11f0a84-8641-47d8-9ba9-04310fa8fe76	chr6:125249000			u	Novel
39811b1c-ace5-4f7c-a1ed-c0bb28ad202f	chr6:125253000			u	Novel
366c0739-425b-40bc-8f6d-ecd5d68dac8a	chr6:125253000			u	Novel
0bbaec50-eb67-4b2b-8ad0-8646d5147bb6	chr6:128759000			u	Novel
d6d47fb8-222e-4351-a21c-5b83c2a86acd	chr6:128764000			u	Novel
0116bb7c-c287-4c39-9f85-560312a09689	chr6:134034000			u	Novel
2fe715b9-93e6-4110-9970-ce3d848a7c51	chr6:143232000			u	Novel
8f0ac1ec-2843-4a8a-98d5-4a2592b04d85	chr7:4812000			u	Novel
39ab9824-44e0-4590-94b4-04c6bb3f3ccb	chr7:4996000			u	Novel
f4bd2c0d-5c80-4d49-82a2-93b05a1aca34	chr7:16048000			u	Novel
16a1379f-822d-41dc-8f2c-c8ddd695188d	chr7:17027000			u	Novel
bb692a88-277f-4ebc-96d1-d87fdc057e8c	chr7:25575000			u	Novel
e3b1afb4-cdbb-4fe5-8469-c0191a106c48	chr7:25937000			u	Novel
f16c808d-7bf6-4363-8d9d-41c07f94ca46	chr7:27473000			u	Novel
0dae8e03-3f69-40dc-9536-ce0bdb682315	chr7:27979000			u	Novel
dbd1329f-8f54-4bca-902c-c0b7a497fe5b	chr7:28190000			u	Novel
027ccb88-8ffb-4750-b4c7-b09add4cda82	chr7:31000000			u	Novel
eaa8b228-cdd7-4f0b-9faa-6ea6b31a7ded	chr7:34629000			u	Novel
becd8d70-b267-4f27-875c-fcf3c5f61a17	chr7:39655000			u	Novel
a3bd5d59-86a4-4c9f-ad3a-3ebab189c209	chr7:44549000			u	Novel
8f3f65eb-7570-4ee9-9071-9faad01693e6	chr7:45298000			u	Novel
e43d0295-990f-41e9-94bb-61018e115be8	chr7:65808000			u	Novel
ee052557-8147-4e24-b19c-59ba035e5532	chr7:67645000			u	Novel
24a6e383-44ae-4b4b-8517-a1956311888f	chr7:73618000			u	Novel
bd522f9b-2b9d-4ebe-9c8f-af745da0b417	chr7:81186000			u	Novel
efb2a3ee-bb16-425d-944a-2a51c09a3819	chr7:90068000			u	Novel
ef3809ee-16d1-4729-84a4-84516ca8048f	chr7:98656000			u	Novel
5828ec24-37ee-40b6-afce-afdb9cb8803d	chr7:112187000			u	Novel
872e046d-0e75-4b45-b57e-2ded97bdabec	chr7:127345000			u	Novel
1732dcc1-c871-45f9-8c82-c7b5da57151c	chr7:127363000			u	Novel
9116a97b-9843-4222-a675-55ea1c93b530	chr7:127652000			u	Novel
f028a1ed-e6dc-4cc7-b50d-fa18b3c03184	chr7:24953000			u	Novel
25b7366b-fa93-43c3-91f9-64d6353a5b29	chr7:25618000			u	Novel
32cdd69e-a628-4489-bf8c-c3bafcf57000	chr7:26832000			u	Novel
2f719a6e-6397-4747-a77a-0abd94329958	chr7:27688000			u	Novel
bdc12d20-d4f0-4578-85e4-5925e2b5c34f	chr7:29983000			u	Novel
3a75b6bf-7bef-414f-9f4e-dd74a5364a27	chr7:30392000			u	Novel
536898ed-65f8-4306-98cb-63ea795a4b74	chr7:35565000			u	Novel
c2cd8a3c-348e-4f41-b290-18edbe6f02af	chr7:37202000			u	Novel
069fcc6f-9f23-4393-aa79-1e37b59b4019	chr7:37202000			u	Novel
ff6da018-0b77-4bf1-b1b0-bdc73305482f	chr7:45412000			u	Novel
ed03d58b-e7d1-4f66-9fd9-1033005d3d1a	chr7:46374000			u	Novel
370cfcef-fab9-4c14-bb4a-51c36eb91195	chr7:73583000			u	Novel
ba3d39d2-cc36-4806-a828-be05bf6d7629	chr7:73616000			u	Novel
4529e042-5193-4a86-a573-be9cd7e9b336	chr7:99633000			u	Novel
5f047e73-ef9f-446d-99f1-e149024602f3	chr7:99807000			u	Novel
4850c9e6-2c9c-4877-ae8c-10490ddcddb5	chr7:100535000			u	Novel
7a15815b-c94c-4c29-bb67-bccb4d58655f	chr7:106410000			u	Novel
ec6959f2-cbee-4ec1-9634-55dda2b5c6b8	chr7:110639000			u	Novel
d4c3fdda-e41d-403e-8698-064b6a91a815	chr7:110639000			u	Novel
eaa7d701-b7db-4b71-bc47-4ce30238a5f1	chr7:110646000			u	Novel
973579a8-d41b-4d1e-a10b-065298d09d32	chr7:112021000			u	Novel
fe4808a8-42fa-4ac8-9a0f-7c092969017e	chr7:126463000			u	Novel
3afb60a7-f386-4f29-ae14-e94f64bd520f	chr7:126643000			u	Novel
b856e750-7b42-4fe0-9848-a93192a4dfe8	chr7:127477000			u	Novel
6e73bda6-07cd-44f7-9b23-c69969266806	chr7:139388000			u	Novel
b0668441-f98f-40fc-8ae3-c19cb33a3327	chr7:140754000			u	Novel
7c67a54d-3c31-4d61-9e25-635a9e2de1e4	chr7:140763000			u	Novel
ebd8c79c-9acf-4d35-818c-8e05e2629340	chr8:12749000			u	Novel
475f0455-bd58-4bf0-a2b6-2d87c5dfe063	chr8:22593000			u	Novel
b271ba83-acd8-4e33-9025-f40d4f9fc787	chr8:22615000			u	Novel
f9ca4bbb-8ca1-4303-880b-d774bbb2a2b6	chr8:40124000			u	Novel
1190eee3-74e3-4c78-831e-1c0c82a2fa99	chr8:41154000			u	Novel
37332731-2116-4d34-8084-baf1d1e74bef	chr8:45333000			u	Novel
c947e7cb-7096-4e40-9094-4300ca09a1c2	chr8:70001000			u	Novel
d3d4d959-11ff-4d96-bc71-fd1f86209d60	chr8:72548000			u	Novel
e6c31dad-3e24-4e80-b2fd-1ebaa131fe46	chr8:72548000			u	Novel
d271c1e6-64f2-4f82-b91a-73c25ed869f0	chr8:83741000			u	Novel
0dd22d29-e4a8-4cf2-81d8-4ff6f5bfc18c	chr8:109693000			u	Novel
a94da96a-a4c5-4fcf-9e7f-59f46eb1b218	chr8:114055000			u	Novel
e60492d1-0c74-4409-a1ae-f96f8ff318d8	chr8:115830000			u	Novel
9e349959-8c5a-4379-905b-38f1a9f1605e	chr8:34804000			u	Novel
cf0ee456-593d-494d-9924-d6bfb5a27fe7	chr8:46202000			u	Novel
58ca151f-6119-4245-a3d3-0b51ce8091d8	chr8:70012000			u	Novel
24f75ab5-2ed3-4312-89a0-c3d755f6813b	chr8:71396000			u	Novel
9fdfbe8e-6198-4f40-960a-4822669449f0	chr8:71405000			u	Novel
80d2474f-ee8f-4990-a9fd-0d34f592018e	chr8:72219000			u	Novel
97698e58-9f6b-4ddd-8329-c203167f74e2	chr8:72224000			u	Novel
962d4a4b-2266-47b3-8f3d-175345efcdc6	chr8:80313000			u	Novel
a58a9b37-ee3f-4c37-a1e0-7644b16394fc	chr8:84985000			u	Novel
949d98e2-898c-4836-9398-b5c8e1e4cc53	chr8:88379000			u	Novel
9c9fdd37-8241-4a85-9ffe-8ba33f762a07	chr8:88519000			u	Novel
1d48eab5-8a10-466d-92bc-92c4f4627d15	chr8:93231000			u	Novel
8fcdfbd8-e0a8-4ed3-a735-273ef67ae2f9	chr8:109745000			u	Novel
b4c93322-b2f9-4466-b972-5d27c21eb185	chr8:114128000			u	Novel
a2b5a8d5-ec39-46f5-a8be-2f105ab50d57	chr8:114128000			u	Novel
9351d9c3-6c24-45d7-8fc1-368ac979ae57	chr8:114128000			u	Novel
ddc469a5-88b6-42a9-8a2a-4c0906d5d6a0	chr8:116568000			u	Novel
e7199d60-146d-499a-920e-4b3ec34737b3	chr8:119423000			u	Novel
7a7d18a8-91ba-4bcd-a265-e7897f27e2b5	chr8:126413000			u	Novel
3e66ab87-1fb3-465c-992c-66354ee6c752	chr8:126804000			u	Novel
b717d43a-686c-4bcf-9a77-43cef462b6a1	chr8:126978000			u	Novel
24d2ed3d-d092-4ec7-a014-677a01f15537	chr9:13296000			u	Novel
bc774729-13cd-4833-9c6b-cc07462212e1	chr9:35176000			u	Novel
945692ad-b2b7-42fa-b41e-ceb6e6c8a458	chr9:35318000			u	Novel
92c94457-7883-4fb1-9d4c-75e049d04171	chr9:44361000			u	Novel
78bdc2ec-857c-449e-8f99-8eb066761335	chr9:59486000			u	Novel
2eaa3c38-ebd7-408a-95df-dccd4fcd90d4	chr9:61914000			u	Novel
637adb0a-0c18-4f4c-9f37-429b4f76e54c	chr9:63758000			u	Novel
f1d65a1d-ee0e-4cdf-bb9d-a19e2f321743	chr9:63780000			u	Novel
635a0515-440b-4b34-a1ed-a608eaf41ee7	chr9:67049000			u	Novel
861a3cef-7076-4821-86f6-fa816fc54b63	chr9:67634000			u	Novel
fe819d1c-6912-4422-b988-8a0f8f4b3940	chr9:67634000			u	Novel
22bbb674-78bf-4d3d-a1e1-9e5a46c4bcef	chr9:72112000			u	Novel
98f2bc4e-899d-40e0-8e0b-202cc501d57b	chr9:77910000			u	Novel
822b591a-07b6-438d-a052-8b532e0deea3	chr9:79759000			u	Novel
feafab9c-a50c-464c-8dfb-464b091225bb	chr9:82975000			u	Novel
22c5def9-2ded-4181-8158-0a49b58e9c0a	chr9:95581000			u	Novel
625242cd-3c85-4a45-9165-9716c8ca870f	chr9:96525000			u	Novel
8a551163-1cc7-410e-bfbd-70d3e682f4b0	chr9:99686000			u	Novel
50c3297f-bc51-44c5-a6d4-19634be80974	chr9:101261000			u	Novel
5ed53e18-8179-48d8-88bc-6b6e1448cb8b	chr9:103108000			u	Novel
b137d3a8-535c-4114-ab51-b2095eb191da	chr9:115452000			u	Novel
c76829d8-8328-42dd-8167-18b48738731e	chr9:115452000			u	Novel
1ca77840-ce5e-4026-ad50-38f72ff4efdb	chr9:115510000			u	Novel
12fc317a-be25-4408-b6f4-917e347e1161	chr9:119093000			u	Novel
8ea97fc8-8a98-419d-afa5-9bfb6e1d13cb	chr9:123928000			u	Novel
1ab076b9-a99a-46da-a3c4-6935838f2b01	chr9:3258000			u	Novel
dfe243a6-bb68-47c5-9abd-8ba993ad3695	chr9:21013000			u	Novel
bbbf1b0d-9e37-472d-b73a-73ca049901b6	chr9:25250000			u	Novel
a6bde1e7-3971-4fe3-88f2-f3c1f155b172	chr9:25251000			u	Novel
22d51c7d-ba20-4c32-8a7f-d824172bc4bd	chr9:31423000			u	Novel
5497d472-e2af-4f79-9925-a986488b8593	chr9:40800000			u	Novel
fa336876-497e-44ad-8368-a825a3f9a58f	chr9:44602000			u	Novel
52a917ed-c607-4d7e-beb4-10b4144e7167	chr9:48982000			u	Novel
9877e4a8-a8cb-4bc2-ab3b-ec0d477a2dfd	chr9:53026000			u	Novel
530e4fcf-8410-4630-8929-f597bb18fccf	chr9:56507000			u	Novel
c694036d-625d-4192-85cb-99262c2fa189	chr9:62340000			u	Novel
199924d2-cd3f-4c51-9720-770a58aa235c	chr9:62414000			u	Novel
5654ce3c-1afc-4098-a149-33b0a0a38869	chr9:62660000			u	Novel
fccf5e01-3277-45c5-8c1e-775b95597099	chr9:63122000			u	Novel
304c296c-e8a8-4777-b101-83efb510867f	chr9:65422000			u	Novel
f939eade-ab4e-4300-96fa-446d959e1eee	chr9:74517000			u	Novel
acb625a3-d1f5-48c3-8ab1-006ab189cf7f	chr9:74517000			u	Novel
1cca9b9d-5ae6-4187-9410-13a0c0322677	chr9:75440000			u	Novel
742fbdfe-14fc-4394-a02a-eb09af74dae5	chr9:76359000			u	Novel
af6fb137-87d2-4036-aea2-b8ce44a0c622	chr9:97150000			u	Novel
bc44bc52-d586-484d-b202-5fbabf75fda3	chr9:98730000			u	Novel
b52b510e-719d-48c8-b9fc-4788e962954e	chr9:106279000			u	Novel
3d58ffdd-9063-415c-b406-f86375fe9db1	chr9:108347000			u	Novel
da73083c-d794-4711-9d34-3acf883df2c1	chr9:123477000			u	Novel
987d304f-dfee-4d12-a7c4-5d77ed2ed4b2	chrX:19775000			u	Novel
5c7a3e4d-c01a-4172-b911-36d9acf566af	chrX:38635000			u	Novel
5b2e18d9-c8ce-4696-99a5-dc591d5c6646	chrX:73716000			u	Novel
c5a140a9-17e9-49af-82ad-b7933a6344f7	chrX:103695000			u	Novel
71631937-8478-4a9f-936b-0b9d0a7c2026	chrX:103821000			u	Novel
0549dca6-78eb-47b6-a558-06ef642604af	chrX:11396000			u	Novel
92b1f7f0-da3e-4d77-86dc-123fd4de86ba	chrX:73670000			u	Novel
db6c992c-d65a-4ecd-baa1-21d0467dbaeb	chrX:93755000			u	Novel
b6781bdd-4e27-421e-aa49-8ff9c3f17841	chrX:95960000			u	Novel
1d68d749-29ff-4767-8f50-feb2f9795d9a	chrX:95960000			u	Novel
2572e3d1-2f06-43a1-9d08-7ed258f77db8	chrX:101393000			u	Novel
8c3b65bd-e3a0-475c-887d-2755ec2b360c	chrX:102932000			u	Novel
d4063d71-1158-4a40-b952-85ce6f3c4b6f	chrX:163907000			u	Novel
99208d8c-9fa1-4125-893e-7c3d27cf232b	chrY:90723000			u	Novel
ca5921a7-0896-4932-9569-66101964c9ce	chrY:90738000			u	Novel

## Sheet: Liver_Novel
Transcript_id	Gene_id	Gene_name	Reference_gene_id	Gffcompare_class_code	Compare_to_reference
7b502dfb-96b2-4146-a0a6-a7b48bb87aa8	chr1:184811000			u	Novel
3fa11652-25fc-4ad1-a34e-6c6c672cb7f2	chr1:39589000			u	Novel
5dfbc867-4f17-4679-9809-3692a0e2a672	chr1:67102000			u	Novel
439ccd05-7504-4d65-ab5c-595e9b238c31	chr1:71936000			u	Novel
4c519f8a-5dff-4545-a47c-cac66205c163	chr1:130763000			u	Novel
8d8ae653-6fc1-4249-9055-724fc8f29378	chr1:190039000			u	Novel
42e8ce75-1545-4726-bb3b-db0f32aa8a00	chr1:191431000			u	Novel
ec7ef2ff-6c23-48d4-af54-aab02a5a571d	chr10:119262000			u	Novel
47b17b50-ce2a-48e3-a7f4-4325073cf7c9	chr10:127880000			u	Novel
bc705b2c-c423-4a6e-9d37-da9b7fd890de	chr10:128498000			u	Novel
348bdf4d-7e60-4c4e-9862-927718be0a58	chr10:22054000			u	Novel
7af3c5b6-76af-4646-80c6-7dab7c95a27b	chr10:69319000			u	Novel
7ff716d4-0a4a-4bd5-b608-662ab2a932dd	chr11:20453000			u	Novel
76d58900-f1b7-4a70-a417-71ae8e6b2a5f	chr11:94602000			u	Novel
13ecfa68-3204-42c7-a557-954693199ded	chr11:97188000			u	Novel
8301c1cb-8a4f-45b4-8947-4a0e9a0dcb0a	chr11:101682000			u	Novel
dbf6f391-13f8-41bc-a46b-42f75d3e623a	chr11:116098000			u	Novel
6e6f9967-fd14-4b9c-b306-3d17b164eabd	chr11:109011000			u	Novel
ab368e97-6bb8-40df-8a29-f3c80ff0440c	chr11:119042000			u	Novel
7c5210ee-c43a-4a98-833b-33b701aaa454	chr12:25140000			u	Novel
9b011bff-2c6d-4334-acf3-ee0c72765155	chr12:97061000			u	Novel
cd67fc31-6cb5-4e8f-976a-64ad9518245f	chr12:8830000			u	Novel
b9b8048b-5b4f-483f-a5fe-f3d7332569bf	chr12:32751000			u	Novel
2ab116d1-9cde-4cd0-ae1a-1bc704f04937	chr12:80930000			u	Novel
5082cb96-53a8-4320-bf00-f23b14e7293f	chr12:108709000			u	Novel
06bd2c8d-6348-4f88-9696-6820e4d531cb	chr13:48968000			u	Novel
0a61aa8e-496b-4306-8107-e7f043a9c311	chr13:48968000			u	Novel
07e032af-db62-4260-b959-b48c14fadb7d	chr13:3657000			u	Novel
6bf28269-e2c8-4f6d-ad10-a42c47a28c53	chr14:36970000			u	Novel
436a3a46-f56c-4707-9681-643566117c94	chr14:51082000			u	Novel
4fbb9420-699e-4fa6-95b1-56010fbd3ab1	chr14:57423000			u	Novel
1c7bae69-78c9-46db-8a15-148263bbda69	chr15:86194000			u	Novel
8d42772d-d031-4f36-a9a0-1dbed15c3656	chr15:86213000			u	Novel
9e59f26f-8f64-40fb-a78b-b07c8fc76bc0	chr15:99889000			u	Novel
f4a94b6b-4487-490a-a2df-01da96caddb5	chr16:65665000			u	Novel
191744be-fc98-40d3-8195-6c9fe433f21c	chr16:87612000			u	Novel
ab09018e-9657-40e7-b5b6-989bf3729aee	chr16:15884000			u	Novel
1e4c8899-6c2b-4239-88c6-40363ca3a44a	chr16:84739000			u	Novel
91d3ec4b-29d7-4f4a-a0f4-4103e5b9215b	chr17:35969000			u	Novel
a2a34573-917e-481a-a76a-b14e12f75dd6	chr17:45699000			u	Novel
40c9553a-4ed5-4018-9c83-e5f2a9381172	chr17:70963000			u	Novel
e1cad94b-d602-444b-a69c-4cec4be791f4	chr17:80494000			u	Novel
97e846d1-8a2f-4b1a-971c-1df9cf7bb197	chr17:80494000			u	Novel
e6574169-e61a-4cdb-b72f-a7951244d148	chr17:86165000			u	Novel
720d63fd-806b-424e-95ce-b8acb1636ba5	chr18:74089000			u	Novel
cd79fdd5-2247-4217-ac74-db30c2671290	chr18:75358000			u	Novel
5a1ef741-7d64-4d9a-ae9e-90816b746380	chr19:4820000			u	Novel
75b2e096-6b05-4b86-8ffd-c31a808de1e2	chr19:4065000			u	Novel
cf148bd4-5db0-4153-9a7c-f2e23ef70c77	chr19:5406000			u	Novel
99cff3f3-e2fb-41cf-a4c5-7cf7d3a1c384	chr19:37259000			u	Novel
ad293d6d-814a-4a7f-a766-b670115c206e	chr19:57403000			u	Novel
248c6803-1e30-4d6d-b78b-27f21250e99d	chr2:11693000			u	Novel
a27ce588-5fc9-4212-999d-1b8a142466c1	chr2:35063000			u	Novel
9c554416-e605-4872-8285-d8d63074e662	chr2:35063000			u	Novel
31b43e5f-33ed-4da6-822c-79b3392bddbb	chr2:91237000			u	Novel
11415cf1-6fff-4d9a-a25c-c87f8deccd8a	chr2:103817000			u	Novel
4c55eb85-ed11-400e-a704-113fdeba3bd6	chr2:173144000			u	Novel
68e7c877-23c1-466b-8de0-1836e23c5df8	chr2:173144000			u	Novel
e43a480e-4530-46d3-8d6e-c781653bf79b	chr2:35064000			u	Novel
65ae74ec-8fbf-42e5-a31f-a84e9d7f5813	chr2:173141000			u	Novel
94184be6-164a-4b87-8598-3eb9eb860587	chr2:173141000			u	Novel
7dab041b-4ab1-478f-b957-fe476f0fc44d	chr2:181860000			u	Novel
2f3ddf6b-b351-4b73-b259-058945910ec2	chr3:5860000			u	Novel
45e1d9ed-a1cd-411c-9992-d6e160e1ea3c	chr3:100785000			u	Novel
14370f64-4c97-4f00-8aa8-8f31eb4a0340	chr3:104220000			u	Novel
8918ed8c-b582-48ce-9740-1e9b55ce5c43	chr3:57377000			u	Novel
bc37313e-b028-410b-8e2f-a568689298c8	chr3:87001000			u	Novel
1834dcdd-567f-4aac-806e-c60adf57e914	chr3:95950000			u	Novel
052784c6-01cd-402a-9f69-af7dbb67dcc9	chr4:49486000			u	Novel
4bc59ccd-07f7-4424-8c9e-7696bff62d9d	chr4:62094000			u	Novel
9dae903f-00b8-4678-9a51-1e5162c22db9	chr4:117787000			u	Novel
22f03119-efda-40ae-bf5d-821f454a0176	chr4:133096000			u	Novel
5e3b4cfe-0486-4659-a86d-f7a2295de571	chr4:133672000			u	Novel
7bf83758-a5ea-45b6-ba2f-e2d72208014e	chr4:141742000			u	Novel
3c0f292b-ce49-4e5a-9a58-ac7bf91e9562	chr4:96623000			u	Novel
fbe5d666-507c-4c5f-adf9-e7dff8520c6c	chr4:106314000			u	Novel
9aa1d4ef-1bf2-4033-b52f-f23d40b8113e	chr4:108223000			u	Novel
598125cf-4351-4d00-92df-e0587bc9beea	chr4:143236000			u	Novel
c6987934-78ed-4e42-aa18-e080d70d09a0	chr5:89277000			u	Novel
fbbd2acd-449e-490b-ab91-841c32e70441	chr5:121699000			u	Novel
af1477c7-9f77-41a0-93a3-9dc6623bfb1b	chr5:51283000			u	Novel
701f0426-2293-43d9-a99b-319e69ae1689	chr6:85856000			u	Novel
e384b1ff-ced4-4b00-b71f-525fe024f5b5	chr6:117879000			u	Novel
baf843b4-7626-4f61-aca6-96b7c7447647	chr6:121137000			u	Novel
a94b65a4-62b0-4930-bc42-359dc9b5c658	chr6:121137000			u	Novel
97c5e856-0ae6-4aee-bd40-f75250a5e9d3	chr6:149189000			u	Novel
7ccabfe1-78a9-4a1b-a691-84739547d824	chr6:149224000			u	Novel
d32c1cb7-53aa-4258-b36a-75da48fae8cb	chr6:38687000			u	Novel
0ebff5e0-1098-4b59-95e1-fbe6a1dbc0ae	chr6:85845000			u	Novel
100cefc2-e84d-42fb-8e21-8e695d071fa8	chr6:94813000			u	Novel
97d95059-5956-4e36-8d5e-bedf4eb6e690	chr6:108212000			u	Novel
05f39041-3b52-42b7-b1b9-b1e40e1fd0f3	chr6:108570000			u	Novel
0dae8e03-3f69-40dc-9536-ce0bdb682315	chr7:27979000			u	Novel
e43d0295-990f-41e9-94bb-61018e115be8	chr7:65808000			u	Novel
e0aeaac1-0611-42bf-91e4-886bd228e9ac	chr7:110648000			u	Novel
5828ec24-37ee-40b6-afce-afdb9cb8803d	chr7:112187000			u	Novel
4f92d2d0-37b3-46b1-81f9-702bdc43c834	chr7:35127000			u	Novel
198fd621-dcf0-4f7b-8f7d-5760178aa293	chr7:37202000			u	Novel
069fcc6f-9f23-4393-aa79-1e37b59b4019	chr7:37202000			u	Novel
3afb60a7-f386-4f29-ae14-e94f64bd520f	chr7:126643000			u	Novel
b0668441-f98f-40fc-8ae3-c19cb33a3327	chr7:140754000			u	Novel
ff2a0ad4-898c-439c-b0ba-89884949da05	chr8:35421000			u	Novel
1190eee3-74e3-4c78-831e-1c0c82a2fa99	chr8:41154000			u	Novel
96b83d9c-a19d-46c9-9f42-987039b12955	chr8:71405000			u	Novel
97698e58-9f6b-4ddd-8329-c203167f74e2	chr8:72224000			u	Novel
b4c93322-b2f9-4466-b972-5d27c21eb185	chr8:114128000			u	Novel
a2b5a8d5-ec39-46f5-a8be-2f105ab50d57	chr8:114128000			u	Novel
9351d9c3-6c24-45d7-8fc1-368ac979ae57	chr8:114128000			u	Novel
e7199d60-146d-499a-920e-4b3ec34737b3	chr8:119423000			u	Novel
f939eade-ab4e-4300-96fa-446d959e1eee	chr9:74517000			u	Novel
71631937-8478-4a9f-936b-0b9d0a7c2026	chrX:103821000			u	Novel

## Sheet: Muscle_Novel
Transcript_id	Gene_id	Gene_name	Reference_gene_id	Gffcompare_class_code	Compare_to_reference
87befd3c-e607-4c4b-a40c-562e13a5a338	chr1:23257000			u	Novel
3674c01c-f9c8-435d-9dad-e458a9a187b8	chr1:72951000			u	Novel
10c8cf6c-83e4-45b5-b67d-f39a1baf2fe9	chr1:92348000			u	Novel
b4192470-f1be-479c-b85f-ba2e855e03bd	chr1:180777000			u	Novel
99a94d57-aaca-4924-9e06-4c40efe7390f	chr10:12058000			u	Novel
d2715441-eb04-4430-b243-2b4cc5291a2a	chr10:33479000			u	Novel
dc6cbef2-1066-440d-9fa1-9dbe46882d74	chr10:61285000			u	Novel
5c558ec0-805c-4670-94da-5a9ac0732856	chr10:71250000			u	Novel
5bf8ae19-9055-44ec-9dc3-ee6277ba54a4	chr10:88826000			u	Novel
ff8c18d3-6f78-4885-a9dd-865c8509e5ab	chr10:99599000			u	Novel
8c4b0a00-d8f5-4ce2-8617-74a93c80ffc6	chr10:128499000			u	Novel
1ec50d6f-58ac-4d1e-9ed7-ce2f4c5b82ad	chr10:128502000			u	Novel
38caea78-333f-49d9-a2f5-1e9d33ed1b17	chr10:45066000			u	Novel
b4cb6bf2-615f-4432-8991-640ae5189e55	chr10:78157000			u	Novel
59b845e8-d5c7-45f9-89f7-dc1c5a80d95e	chr10:80114000			u	Novel
08697aa4-fe87-44fe-b9d4-9ab1e9e08082	chr10:97479000			u	Novel
f6e60f56-fd73-4def-a6a7-2ba0b19211f7	chr10:99597000			u	Novel
2f8529bb-d154-47db-9ee7-46ed4430a03b	chr11:72368000			u	Novel
564b888e-ff59-4b26-8175-16683944b7a1	chr11:107202000			u	Novel
40424f77-7e8a-4e78-bc06-0d92331fc31e	chr11:117557000			u	Novel
12d98f86-67ce-4079-baf4-51b801c1d9bb	chr11:5787000			u	Novel
829f9634-b48b-46fd-8610-c8b1e565871b	chr11:12468000			u	Novel
6edb5aa0-b7d6-484b-8849-d2f97a922feb	chr11:51806000			u	Novel
e27ff577-5b65-433c-b8da-5573b2a5dbaa	chr11:109011000			u	Novel
a4368459-4357-4966-8d38-5b9deef1f7b7	chr12:15929000			u	Novel
b7213a57-a676-4630-86c7-5163bd3afc45	chr12:51829000			u	Novel
e720a959-09b1-4a8a-803a-eec0a383e85f	chr12:97061000			u	Novel
948959e6-690e-4719-b03f-7275eec641f5	chr12:4914000			u	Novel
429467d4-96c5-4030-8b41-f80c4eae3131	chr13:46736000			u	Novel
78256aa6-05d2-42c0-bb51-1902addcbf43	chr13:48968000			u	Novel
b7c30241-478d-4810-a7be-a43c92344f29	chr13:103921000			u	Novel
51acc2e2-a102-4598-ad76-607367d52feb	chr13:119791000			u	Novel
e4567fb1-24fe-4bec-add2-63249cacb22c	chr13:53053000			u	Novel
7029779a-df29-435e-874d-2404d4881314	chr14:76413000			u	Novel
015fdf0b-0687-4f2b-a768-08697405ec99	chr15:86213000			u	Novel
ec455f85-4715-47ef-8713-70276f5bdb69	chr16:17222000			u	Novel
1aeac48d-8825-48d7-a8bd-7bbcc913ac69	chr16:24097000			u	Novel
63cf70a2-ad26-438d-aa01-02f9af98f4bb	chr16:29979000			u	Novel
3fe6e857-0f1c-4f72-9b73-abba1a67fd45	chr16:29979000			u	Novel
b834d2b0-31a1-4caa-b7bc-d8685c0d8768	chr16:37440000			u	Novel
fc422cd8-e729-475d-9f58-676d5f5a4488	chr16:86044000			u	Novel
3b2363fc-7f3a-4c84-8772-c135bb796fef	chr16:86045000			u	Novel
bed52c2d-1a7d-484d-a924-f2ccd0df4106	chr17:35969000			u	Novel
2b4db213-daa1-4af8-9d44-5ca5e85e5d26	chr17:56609000			u	Novel
aa676811-8ce8-4a1b-95bd-196eade84136	chr17:63500000			u	Novel
2dac695f-61ab-4324-a77a-dd66083e02fa	chr17:15704000			u	Novel
284fb3a5-bb95-4a6e-b522-025b419a8119	chr17:83150000			u	Novel
b42d757b-9312-4527-8b01-2acd0d26df6f	chr17:86165000			u	Novel
47963a78-a333-46d3-b05a-d347e2745644	chr17:86165000			u	Novel
73d9a0cc-ae8b-4dd1-b454-6f809a2a84d6	chr18:22674000			u	Novel
e86afee3-3958-4e4d-9b92-d958abd1aa33	chr18:61592000			u	Novel
4b7bf59f-8937-4db4-81b7-bec95cbabdae	chr18:68343000			u	Novel
7395f8fe-47b0-48e7-8417-3bcbdc4d3b7f	chr18:68344000			u	Novel
5ce071f9-b2fa-492d-bfbc-1838a9069d2b	chr18:65751000			u	Novel
cd93162d-535e-4d0a-948d-2a9fe02bb67b	chr18:65763000			u	Novel
a9b05bdc-0744-41ec-b2e0-d0b0aa5a0b91	chr18:65763000			u	Novel
b7a82c52-121f-4073-bec9-0880ba4da8f5	chr18:80500000			u	Novel
5c596a09-25aa-4e0d-a0d8-b7606268f9fd	chr18:80500000			u	Novel
454602cd-41ef-42fe-b23f-2ac3e88745da	chr18:80549000			u	Novel
eccfc507-f7c2-457c-8753-8f8b7da9595f	chr19:45236000			u	Novel
532d6db1-9c7a-4676-8d4f-1162b4a3431d	chr19:4065000			u	Novel
1b7cea4f-2ae2-4ba3-b72d-293778678ae6	chr19:21271000			u	Novel
2d6887b5-9340-4d46-a608-a2c179fe066a	chr19:23140000			u	Novel
a82c7585-6d80-4216-ada7-38911bfae35d	chr19:57403000			u	Novel
bb98272d-ee44-4408-a603-2904b5bd546d	chr2:91237000			u	Novel
1b367cb5-3bad-47ed-87a2-397a1ec6b92b	chr2:167849000			u	Novel
936d5696-08ff-4527-ac69-6705efb4346c	chr2:180401000			u	Novel
6812079a-1a29-4364-b650-3b464a922760	chr2:74514000			u	Novel
c3cbbbed-240a-4fe9-984f-02cdffd15edc	chr2:77311000			u	Novel
32a7c3ae-379b-41c0-8775-e83809f6f752	chr2:91251000			u	Novel
6d3e8819-a5b8-479f-82c3-c94e10f0668e	chr3:5860000			u	Novel
7e866023-dc9a-4886-919f-8d7f74ac296d	chr3:69314000			u	Novel
eefd0222-fd95-4bcd-9ab9-e1fc6f72de59	chr3:88138000			u	Novel
adb33c71-a6d2-4638-9a89-eb30f776f5bc	chr3:105821000			u	Novel
4603b1c5-236b-442d-90a3-704984b61ccc	chr3:137560000			u	Novel
72bde2ff-f0f4-4ad6-9ddf-60c11fc192ed	chr4:8647000			u	Novel
8b9adbab-9ade-4d1f-b1d2-e91be5f7fdeb	chr4:62519000			u	Novel
1944638e-2c35-4dd6-95a2-4f0cd68ed249	chr4:129382000			u	Novel
c0312a18-fd3c-46f5-8f21-3f576f06d390	chr4:133096000			u	Novel
0c1ffc95-731e-468d-be0a-19f1a4ed878a	chr4:153604000			u	Novel
fafbdd3e-ca32-4b39-97ca-223325957c4f	chr4:153604000			u	Novel
1f041b6a-3978-4179-ab43-6d09aa90d556	chr4:8646000			u	Novel
1a4e76b6-188c-4092-b456-a8dbb6f4d78f	chr4:99176000			u	Novel
7629a6cd-4abb-4375-bb43-36271467589f	chr4:141210000			u	Novel
c75caaa7-b7d6-41de-a93d-c8fda1662655	chr5:25499000			u	Novel
d6f968ba-a948-4ddf-b041-51dbb2e67b35	chr5:64038000			u	Novel
ca6fc557-338f-41aa-801f-3ad81cf38b0e	chr5:97700000			u	Novel
8c0014b6-d67c-4e61-9803-72e19bb3ec9f	chr5:104571000			u	Novel
af3874cb-a0a9-4faf-8682-b9910d19105e	chr5:109866000			u	Novel
56b7a3d8-dd9c-4c3b-bedf-7654edcfc514	chr5:111490000			u	Novel
2f7dadf0-8708-4e81-a798-c4ac6ebea47f	chr5:107084000			u	Novel
23f3817e-e3d8-4b1c-b662-d64fc9d9ede7	chr5:109922000			u	Novel
bb6999fb-4815-4c40-b386-d8a4ff1a2d4f	chr5:111415000			u	Novel
3cabaa4e-5418-4804-8312-ab0fbf16ea55	chr5:111416000			u	Novel
667b567d-b2db-4d45-8bfe-22a46432f68f	chr6:14608000			u	Novel
6227f4c7-3319-42a3-9ad2-34f3c7d61b01	chr6:37714000			u	Novel
22a7fac9-f628-47cb-add2-f11815ec051d	chr6:117879000			u	Novel
6a8758f8-07c1-46c7-b876-7e1218be6fff	chr6:108918000			u	Novel
c63f955b-54fb-4c3b-bbd5-e10a82b0e021	chr6:108930000			u	Novel
2ed1be11-5f66-4104-9cb8-8b1d91a27f8f	chr6:108930000			u	Novel
dbd1329f-8f54-4bca-902c-c0b7a497fe5b	chr7:28190000			u	Novel
eaa8b228-cdd7-4f0b-9faa-6ea6b31a7ded	chr7:34629000			u	Novel
b80ab8e3-11c9-4e85-b438-d68d48c885b2	chr7:39655000			u	Novel
2f6c96a8-8fc6-4936-9798-6162bf769a33	chr7:127345000			u	Novel
9cf20fb1-e381-44d5-a9f2-26827654f344	chr7:127346000			u	Novel
ed03d58b-e7d1-4f66-9fd9-1033005d3d1a	chr7:46374000			u	Novel
4529e042-5193-4a86-a573-be9cd7e9b336	chr7:99633000			u	Novel
fe4808a8-42fa-4ac8-9a0f-7c092969017e	chr7:126463000			u	Novel
d68820b4-a93b-48a4-af8c-63e84d02cb27	chr7:126643000			u	Novel
db95c2f8-8c51-4154-bdcb-c2894ce27a33	chr8:83741000			u	Novel
80d2474f-ee8f-4990-a9fd-0d34f592018e	chr8:72219000			u	Novel
d6098866-3399-4e62-b11e-9d169f6635c6	chr8:126413000			u	Novel
4d20c7b6-68fb-48e9-b41a-62932a5f5a50	chr8:126978000			u	Novel
f1d65a1d-ee0e-4cdf-bb9d-a19e2f321743	chr9:63780000			u	Novel
635a0515-440b-4b34-a1ed-a608eaf41ee7	chr9:67049000			u	Novel
f11b1fd7-ed75-4a73-a074-96a13271438b	chr9:67634000			u	Novel
f4526c8d-7656-488c-a440-200e9279811a	chr9:3258000			u	Novel
3f812783-4a77-48b3-9987-1b7a1d0c234f	chr9:25251000			u	Novel
5497d472-e2af-4f79-9925-a986488b8593	chr9:40800000			u	Novel
9877e4a8-a8cb-4bc2-ab3b-ec0d477a2dfd	chr9:53026000			u	Novel
5654ce3c-1afc-4098-a149-33b0a0a38869	chr9:62660000			u	Novel
e31f9085-b1b0-40ac-9712-64ce5011d359	chr9:67049000			u	Novel
2cfdf259-3f26-467d-994b-d0edcf8ecc90	chr9:97150000			u	Novel
a263c177-20dc-44b0-8b32-ddb430fbf247	chrX:97141000			u	Novel
7f5ed0b4-fd69-4ad9-b096-db1a48192db0	chrX:168674000			u	Novel
84059e46-8576-4a9b-b5aa-3bc5e15c0991	chrX:73670000			u	Novel
a3bb38aa-9839-4008-ae69-e89186d689e5	chrX:73670000			u	Novel

## Sheet: W_Adipose_Novel
Transcript_id	Gene_id	Gene_name	Reference_gene_id	Gffcompare_class_code	Compare_to_reference
67ae4fc8-64fb-474e-8153-5e4406771f44	chr1:30949000			u	Novel
4a8938ea-3dcd-447a-9698-163ec5cb3b0c	chr1:35754000			u	Novel
cbf91f91-f7cf-411f-961f-2c67f2a55282	chr1:86487000			u	Novel
5da362c3-bc30-4e69-a3ae-c9dbe86aa9d2	chr1:133977000			u	Novel
8c842107-a221-4ad7-9d01-fd62bc7dc93b	chr1:181293000			u	Novel
74f36406-657e-4179-a74a-9eb2eb4f96ae	chr1:7088000			u	Novel
7c92db14-23a8-49a6-bcdd-555418af1286	chr1:15804000			u	Novel
1a4ffb27-69e2-4802-912e-2eabab5b946d	chr1:16621000			u	Novel
e6aa9daf-af66-4f53-b758-862b501394c3	chr1:134060000			u	Novel
65e90f85-43ae-47da-8795-4b58c62f1b4e	chr1:143317000			u	Novel
88cefe5c-89f5-40fc-9849-3e2da3f0a755	chr1:143317000			u	Novel
9f720fe3-dc42-469a-9c9c-98a19847cb78	chr1:180777000			u	Novel
2adb2216-ad12-4cd1-89f3-9c56d6634888	chr1:191432000			u	Novel
d60871ae-844e-4061-88d0-42415dc835cd	chr1:191648000			u	Novel
e36010c9-8978-47fb-be54-b8a36324bd66	chr10:7212000			u	Novel
91d099e4-927c-4a23-8c2b-b9264f5ec067	chr10:19934000			u	Novel
e45c592d-e524-4a5b-b018-218766da1bf8	chr10:67599000			u	Novel
49ac9b0d-1982-4b66-8491-ae6b840c3e99	chr10:88826000			u	Novel
16c364ed-b9a1-4c56-98e9-7067685a5239	chr10:99599000			u	Novel
6fcf98d3-b4ec-4bcb-bb0e-1b301b111dd1	chr10:111548000			u	Novel
9f2427c0-8fbd-4b28-93fe-ac190f4cf9fb	chr10:114112000			u	Novel
452ed075-cf52-4eb2-ba62-a4d4b2accdb2	chr10:120979000			u	Novel
0bfee07e-a82f-4179-8350-9680fcbb719c	chr10:128499000			u	Novel
fd859f4a-a309-47f0-a52b-541538dfe4a8	chr10:45066000			u	Novel
c7bd9bef-8ce3-483e-ac01-745966711740	chr10:67668000			u	Novel
70367297-5874-4aba-8300-50d9749532a1	chr10:82046000			u	Novel
6244979d-5719-4c2b-9817-45eb50e493e6	chr11:11908000			u	Novel
f3e19fce-e820-4121-bc62-b8849333c17b	chr11:20859000			u	Novel
eb4e5fdf-7b85-41ee-95a1-ae4453b10f01	chr11:31370000			u	Novel
d9fc4712-c633-43ec-9580-cbc698d00093	chr11:62693000			u	Novel
368a3631-d6bf-4ae9-a2bd-1f275167ae14	chr11:84870000			u	Novel
f77b59f6-c09e-413b-a598-8cebf1e3278d	chr11:84870000			u	Novel
8edece0c-8bc5-4eb5-b516-2fa7006eeb83	chr11:96279000			u	Novel
9c759c5e-cbb5-4e37-9a08-384986a04efc	chr11:102096000			u	Novel
54608166-f6cf-47ba-aae2-c4c1bda3c076	chr11:102096000			u	Novel
936184ea-86e0-4209-a781-9cbef0bf1036	chr11:102096000			u	Novel
ca345552-0a72-47b9-9b6f-1ed68345d857	chr11:102297000			u	Novel
4a877198-0f2f-49a2-8b8c-59ea22ea80a5	chr11:109040000			u	Novel
7ad7f8f9-6b12-4a6a-8dc6-8460117cb9ce	chr11:114907000			u	Novel
42976a5a-9376-459b-9b34-1569ec333e72	chr11:117557000			u	Novel
62e13cac-cd24-4fbe-aeee-52ac628effec	chr11:120379000			u	Novel
0fe49be7-2ddf-4d83-aaf6-f767c201ea3c	chr11:120573000			u	Novel
cd7d1024-e42b-4a48-a52b-ac379e53ff99	chr11:23304000			u	Novel
438f4e29-8370-4dff-b64a-d4bb56daa132	chr11:61855000			u	Novel
70c6ab92-9495-4fbc-b984-8fada6fd93fc	chr11:79337000			u	Novel
919bdb90-ae42-4e96-8cbe-067aa2443cb9	chr11:86815000			u	Novel
d4a9a991-4b5d-4fb2-bb0b-b0dc1dd1bf96	chr11:96810000			u	Novel
16763526-8b40-4de9-b823-6929e203240b	chr11:96987000			u	Novel
d27f73a9-71aa-462f-a431-7e7db37ccb0c	chr11:96993000			u	Novel
1bc50d8f-5e00-4ac2-9dd4-1cc04429fb9a	chr11:109011000			u	Novel
e3605d0e-7ab7-459f-bafb-193c4620cdd5	chr12:51829000			u	Novel
dc541371-af5a-40e6-952b-0bad44acb371	chr12:97061000			u	Novel
c342aa26-eca3-499f-8fbf-430c5687e2d2	chr12:104752000			u	Novel
1fcc69a1-5bc0-4b79-8789-fba4781950d8	chr12:112955000			u	Novel
9c12967e-61bd-48e8-9b95-e2d050e5c631-1	chr13:48968000			u	Novel
f8828a29-dfc4-4aed-a809-7a74a4e471b1	chr13:55571000			u	Novel
160081af-0640-4824-a632-1eee93545079	chr13:56678000			u	Novel
e1106c23-0bb0-4db4-89c8-2b7dca1ada13	chr13:58166000			u	Novel
7773d0f5-a809-4234-b1f9-285d7806d681	chr13:103920000			u	Novel
4a8f3f66-c0a6-40a8-95d0-7711f02641c2	chr13:103921000			u	Novel
6f65f069-404c-4af7-b824-0b710828d3ec	chr13:49419000			u	Novel
5121792a-6550-4059-a3c5-452d5a03abb6	chr13:51099000			u	Novel
b07324cb-fd77-4056-bfba-343d78c5e43b	chr13:51634000			u	Novel
81ade93b-a36a-48d6-bd69-4c84106d26cf	chr13:65239000			u	Novel
0bc022ef-9455-424c-aa5b-212b750d4f8f	chr13:96920000			u	Novel
37b8a3ca-b50a-40be-8c1b-6e04897341c6	chr14:51060000			u	Novel
dd4367f0-c8f0-451d-94ed-df785a2340e4	chr14:103346000			u	Novel
c642fdf7-ed95-4185-b798-ccc95b7edaa5	chr14:30950000			u	Novel
b963124a-362e-4904-9064-835c52f93d74	chr14:56884000			u	Novel
9ea7fe51-0cab-498b-a877-2dfcc75dad42	chr14:62964000			u	Novel
ea58c35f-f00e-4e31-a386-2d84ea921a78	chr14:65888000			u	Novel
2973930d-6998-4a9e-a029-b653a748d699	chr14:75066000			u	Novel
5f621254-f632-41fc-b920-292dc2a3a6ef	chr14:120477000			u	Novel
1c630d66-e14a-458d-90e7-3157d5a67f0f	chr15:31531000			u	Novel
3b785c5f-4c02-41b9-ae94-6ffd8c13bd96	chr15:36867000			u	Novel
b6120243-2f9c-4ca1-ac7c-6cc89b3ee527	chr15:82358000			u	Novel
87bf6ea5-6526-4cdc-9d4b-4eb0dad1370f	chr15:82358000			u	Novel
e1e60ef7-0b12-42b1-be7a-014be960308c	chr15:11958000			u	Novel
14617a26-cef6-48c8-9d5a-f1860ec5b4c3	chr15:85609000			u	Novel
0cd0ddb5-709d-485e-9fbc-f7ef8147bcfc	chr15:85708000			u	Novel
23038140-ad5c-4e5d-a4af-a7d8142ab89b	chr15:86213000			u	Novel
beb76e9b-1e6b-4f4b-8d0c-5d4ee7d0f347	chr15:97769000			u	Novel
f902ed1d-4fda-4cef-9eac-47782611e47e	chr15:97771000			u	Novel
2a449726-c66d-4357-8041-aaa6321647a5	chr16:21333000			u	Novel
5c1727db-f209-4714-b749-5fec951bf264	chr16:90727000			u	Novel
9ce9e862-d5e0-4c57-a978-d6173a7e306b	chr16:92052000			u	Novel
68515db6-28e1-466e-9ad0-a795fb301971	chr17:4908000			u	Novel
d6ee2779-7f87-44a5-b39c-3786d75d6e06	chr17:17005000			u	Novel
52dc9243-8914-4e22-beb1-420845c932b2	chr17:17179000			u	Novel
d44bc7c4-7096-49ce-98b2-a943ac7a6bb1	chr17:22314000			u	Novel
28761afe-9a8b-4eec-a394-bbe1841ab161	chr17:35969000			u	Novel
11e6a639-2894-49c0-b90c-2737f4122483	chr17:44122000			u	Novel
230d36dc-1e38-4279-8574-a64acf04fe02	chr17:56609000			u	Novel
14861f62-6fbf-4271-b5d2-963e7ca1c36c	chr17:15704000			u	Novel
1c260417-9f48-4189-8dab-864191173a4d	chr17:34996000			u	Novel
fd85c1ab-ffe6-428b-a45d-53d2e595e579	chr17:70834000			u	Novel
82079189-34f1-4e96-92ab-823ca7b24c4b	chr17:83871000			u	Novel
45f65672-4590-4fc1-9c40-d6673d7cb76c	chr17:86165000			u	Novel
e677c51c-9eee-47b1-9e7b-66fdd33b6843	chr17:86165000			u	Novel
178378d3-9d6a-4c2c-ba84-80c77b2a9ab1	chr18:46140000			u	Novel
31c544e3-9947-4c85-af99-20a8bd84766a	chr18:62800000			u	Novel
652d4dda-bb0b-4c08-b932-1a75345f5672	chr18:89835000			u	Novel
e6311446-f717-445b-ba76-bea8b0954427	chr18:35117000			u	Novel
f3b3a90e-f6c6-436e-b0d3-2b9d0bc60d24	chr18:36559000			u	Novel
c77ab7ac-bd9d-43ba-958c-fe0dddae90a0	chr19:59346000			u	Novel
e2e195b1-edca-4382-b0cc-0b793e919ba1	chr19:4061000			u	Novel
1d21cfa1-2772-4764-af14-3543c5338005	chr19:5406000			u	Novel
71d355c5-fa1a-4a04-855e-ca917e3fa784	chr19:37254000			u	Novel
02956e74-b29a-4524-9810-a961e0c088f0	chr19:37259000			u	Novel
bfbed35c-8710-4ebc-a83b-4cfd3eb323e0	chr2:5236000			u	Novel
e1a10a39-a57f-48f6-b618-ceee33c53169	chr2:16759000			u	Novel
0ff9dc03-e44a-4638-8007-eb330e5d0b6c	chr2:26835000			u	Novel
b79dbef8-eb83-4194-aee7-60af6f5e2fd4	chr2:32713000			u	Novel
290d88cb-90cf-455c-8365-e8bf80b17a38	chr2:71598000			u	Novel
3367a621-044e-4d25-a810-6ffa76e339fc	chr2:104817000			u	Novel
d434fb41-2bb8-4eba-8641-792e8633a574	chr2:118554000			u	Novel
43b84c98-e7ee-4cef-a5d3-f302661b6ec3	chr2:119478000			u	Novel
fa3b0261-936f-4616-bc83-7051bc406a9e	chr2:165959000			u	Novel
ea234879-1e42-4c2a-915c-72d7cb4a61e0	chr2:170323000			u	Novel
e2242bbb-3de3-4712-9b5a-847971ec190f	chr3:5860000			u	Novel
776c164b-e81d-4130-abe5-c925d7d02318	chr3:19311000			u	Novel
cf14cca4-0116-4a1b-93b5-a6396c9ef87e	chr3:95996000			u	Novel
4fbc661c-ec75-405a-a167-1ad4a9f76c6f	chr3:100685000			u	Novel
8e5a9f5c-4bac-46cc-9d57-40e697b87389	chr3:122984000			u	Novel
3415f0b7-95cd-421c-ac73-b325a78629be	chr3:139075000			u	Novel
acad0ea0-dc9f-4042-93c5-f5ff565aa33a	chr3:14846000			u	Novel
946c74f6-19db-4c75-8c17-01357dc05edc	chr3:65926000			u	Novel
eb64573e-70c1-4548-bc0d-6cccd60edb03	chr3:69649000			u	Novel
dbd79f58-d95c-471a-bd2f-41b8c4f455c9	chr3:144205000			u	Novel
f1a377f9-2af3-47da-898f-cedae65f1ad0	chr4:59933000			u	Novel
41f3860b-aa7b-4da1-945c-156770680aae	chr4:129382000			u	Novel
aa39af95-26ef-4d76-9f81-3e4ec7141afa	chr4:129587000			u	Novel
533b29ca-bbbc-4c42-9ecc-a270e8eab625	chr4:129884000			u	Novel
b5ab6fc7-883b-4dea-b1d0-c6fb412d35be	chr4:133096000			u	Novel
0e477481-d234-4692-a91d-8aa26371f05b	chr4:137389000			u	Novel
3fd80d0b-0bbc-4c8e-a9b5-38049ec80308	chr4:151862000			u	Novel
60824d6d-2bd0-4647-867c-7cc17ea7b393	chr4:151996000			u	Novel
6c448370-d76d-4039-b25c-db8698ec7804	chr4:33510000			u	Novel
fe2c7fdb-5a49-4d7e-b6df-c177f420dd54	chr4:106315000			u	Novel
75325732-595b-4807-ac50-6b83f0fca5f4	chr4:115281000			u	Novel
f81c74cf-0a05-4b19-bfa7-09256d5de40f	chr4:139192000			u	Novel
3e6445c5-4850-4462-944d-2eff2d70c09d	chr4:141207000			u	Novel
48ed3027-9f00-4457-9cce-3e01d520badc	chr4:150716000			u	Novel
c8aa1db2-0083-44dd-9662-84e0cc4b5bde	chr5:25499000			u	Novel
27100dd3-fadd-4e7d-88c1-fdb07bc23282	chr5:25499000			u	Novel
7c56a933-9a15-4b18-816a-0cdedf3737bf	chr5:33783000			u	Novel
bdb86d7e-1f0a-4c43-a21d-ae3306fcd8c9	chr5:64030000			u	Novel
ea1804fb-233f-4095-bd8b-b6644415210f	chr5:97700000			u	Novel
db9a51c4-d23f-4836-930a-56c1e9a8e030	chr5:97700000			u	Novel
9a4bcf0a-cf4c-4c05-af49-e4e01df8843d	chr5:104571000			u	Novel
cda53419-cb72-498d-8d78-42aab61371d8	chr5:109866000			u	Novel
99504280-3593-4fe8-b3f5-c9a8192af686	chr5:125465000			u	Novel
de26be88-2fa4-49ee-9ae0-94cb164de742	chr5:135623000			u	Novel
4dbd2dac-b1cd-4721-b3d0-67c1d18ceb98	chr5:30223000			u	Novel
2dda2971-42a6-4cf1-bc0a-facce9867770	chr5:34331000			u	Novel
7564498d-6b8e-4b9f-9732-fc2a368e2034	chr5:109836000			u	Novel
41251bf6-8261-4e86-af96-18d75f34d004	chr5:109922000			u	Novel
ed255efc-10b8-4e47-8e1b-3ac0d08833f3	chr5:113606000			u	Novel
4afce377-77c0-4f92-8027-97074d0c6630	chr5:143123000			u	Novel
0bd6e52a-2127-4124-9de1-1078cf1a526e	chr6:29032000			u	Novel
8fb08f3b-d0e0-4688-943e-e9fcf59d63c3	chr6:37442000			u	Novel
a824cdde-0b37-434d-8967-302ca79d77cc	chr6:91591000			u	Novel
318ec743-9968-465f-af93-44f28181b799	chr6:117880000			u	Novel
3af0946a-6146-4c5d-9c09-923b3546a5b0	chr6:108212000			u	Novel
d11f0a84-8641-47d8-9ba9-04310fa8fe76	chr6:125249000			u	Novel
fe4dd10e-db13-4d39-b65a-0fc7b5d39eb7	chr7:16048000			u	Novel
a8937db8-b2d9-447b-8b8c-f73965d260f3	chr7:28190000			u	Novel
9de209e8-2ba5-43e5-a4ca-9dd5a74e5cb5	chr7:39655000			u	Novel
9116a97b-9843-4222-a675-55ea1c93b530	chr7:127652000			u	Novel
2eef6e68-b5d7-424c-80fb-9dc80d747ea4	chr7:27688000			u	Novel
a9753e49-d218-443a-998a-e4792215382d	chr7:126643000			u	Novel
475f0455-bd58-4bf0-a2b6-2d87c5dfe063	chr8:22593000			u	Novel
b7c371de-e8ea-4da4-ac4e-908143bbc4ef	chr8:72548000			u	Novel
9fdfbe8e-6198-4f40-960a-4822669449f0	chr8:71405000			u	Novel
d8fca22a-7cf9-4b88-80a1-c55b8f030f7c	chr8:126978000			u	Novel
e4e85ae4-38ae-4cbb-9238-ece68adeeb3d	chr9:67634000			u	Novel
11ac05a0-ac1d-404e-9061-826c9ec470b9	chr9:72111000			u	Novel
101f6106-d150-4f81-b7e6-b72dc766393f	chr9:103108000			u	Novel
1ab076b9-a99a-46da-a3c4-6935838f2b01	chr9:3258000			u	Novel
d1b32305-56e4-43b2-8d3d-1d5e24f1688b	chr9:25251000			u	Novel
22d51c7d-ba20-4c32-8a7f-d824172bc4bd	chr9:31423000			u	Novel
9ec77326-2b8b-42b4-8ee3-3d07ce3146b5	chr9:44602000			u	Novel
bc44bc52-d586-484d-b202-5fbabf75fda3	chr9:98730000			u	Novel
5c7a3e4d-c01a-4172-b911-36d9acf566af	chrX:38635000			u	Novel
38af3f67-6b18-4afe-bfc8-e03430971c1b	chrX:101486000			u	Novel
8c3b65bd-e3a0-475c-887d-2755ec2b360c	chrX:102932000			u	Novel

## Sheet: B_Adipose_Novel
Transcript_id	Gene_id	Gene_name	Reference_gene_id	Gffcompare_class_code	Compare_to_reference
580a3f68-75b9-4367-8454-1ef48c82bae8	chr1:136380000			u	Novel
757d8067-04ff-4726-8be3-014e404d1030	chr1:86699000			u	Novel
c1bccd97-36d9-4175-8ad9-bf7af1a06ed6	chr1:183387000			u	Novel
ea2e1fff-e7fc-436c-a235-767ac715d8e2	chr1:191420000			u	Novel
a71222a6-cc54-4093-9635-93f3bbc2b429	chr10:7212000			u	Novel
fde0da02-8c94-44c1-9bf2-59a982322dfb	chr10:99599000			u	Novel
15599b24-aa12-402a-a51e-c637897bcee9	chr10:111331000			u	Novel
27608a72-07ec-40b7-8243-830f9ed4b933	chr10:45066000			u	Novel
5f953eea-09ee-4bb6-b905-7adfe4ee99bf	chr11:79730000			u	Novel
964cf894-606c-4870-a0b9-17a5f0013d52	chr11:84870000			u	Novel
a55d6f5e-b16e-4305-b053-9cd5dbc77bf5	chr11:23305000			u	Novel
0a787b63-fdee-4aae-82ae-9960108ef34c	chr11:51583000			u	Novel
36a013ea-d09c-4df8-93dc-aa9bfcf3e926	chr11:73158000			u	Novel
8a6b1eb8-98b9-42fa-ac46-7c38cb0c446b	chr11:79337000			u	Novel
84ff84b5-1881-475d-bd3c-00a3109f314b	chr11:86815000			u	Novel
71c502f9-f9ad-4f60-93a9-e3276aee7774	chr11:109011000			u	Novel
7fc13fe9-2857-4a20-8762-f947468b1f46	chr12:51829000			u	Novel
7588f890-a969-4fcf-9836-2e5719858057	chr12:75616000			u	Novel
1b037a31-aa2b-40a3-9029-58354107af8c	chr12:97061000			u	Novel
03042506-ffca-4ac0-a001-eb02a4b1699f	chr12:32751000			u	Novel
6c1aff9d-9f32-43fc-aeb8-ef4f90e35165	chr12:32769000			u	Novel
87fcb6c7-b165-40ff-b16d-94022b147d0f	chr13:48968000			u	Novel
b0dd4bea-ab60-4be5-9d48-8c0efa7b365d	chr13:56678000			u	Novel
a272c788-63ec-4a16-8e6f-33334fa8b2fd	chr13:81754000			u	Novel
6f90a729-b96d-4a92-bdb4-e55ef6f743f2	chr13:112100000			u	Novel
71c0088f-b4c3-4a2f-a604-04701b354d21	chr13:119661000			u	Novel
4508bf86-79e8-4be7-876b-ee04ed616020	chr13:119791000			u	Novel
f688b6ad-8d44-4c1b-a04c-918b350a1f82	chr13:53053000			u	Novel
1f61c130-c5ba-4499-9f7d-98aa43cee3c8	chr13:113507000			u	Novel
33506db6-8974-475a-a630-fceab6272112	chr14:41337000			u	Novel
82e11b70-45b1-420e-9ec8-e59ac456b0d6	chr14:41424000			u	Novel
75809044-394b-40df-83bc-5977dc1b45fa	chr14:41424000			u	Novel
e5f2dcf2-055d-4f20-aaa6-24b9e0699f6c	chr14:63543000			u	Novel
d8e10f47-215f-48ea-8f37-898a4c3250c4	chr15:89315000			u	Novel
700b1c12-b6b0-4126-96b5-cd45b7083c29	chr15:86213000			u	Novel
13eca45c-049a-484d-ad77-87f3df95727b	chr15:97963000			u	Novel
46f00395-0a28-4ff4-a2a3-1073638d55ca	chr16:15886000			u	Novel
3a3cf622-5e88-48ff-82b5-149e2b908dff	chr16:24392000			u	Novel
ef2359ca-06c0-40e3-b2a5-91a8b82b298e	chr16:24392000			u	Novel
5a64426e-f446-4a7d-a488-fba8a10851cf	chr16:33181000			u	Novel
0c6f9d66-7813-416e-a34e-bf2fbe5a63e9	chr17:35478000			u	Novel
08fbf3c2-a439-4ce3-99b3-b6cce4333f54	chr17:35969000			u	Novel
4cc8a0da-fb06-4436-bd5b-096a7e1e28b6	chr17:56609000			u	Novel
2b923bb0-776f-47a9-89ff-677cb66f3301	chr17:63500000			u	Novel
897039f3-f354-4d69-8f77-f6391ea9542b	chr17:85465000			u	Novel
726eb6fc-9a90-4669-b63d-71237c534540	chr17:15704000			u	Novel
94df2e73-02c3-46d0-a1e6-aba2c7fec2fd	chr17:69702000			u	Novel
cb29bf40-6c7e-4a32-a48d-ccf92cc8762c	chr17:86165000			u	Novel
ddac272a-cdee-4da7-b801-25da4688e94f	chr17:86166000			u	Novel
4bc03ecc-befe-4d91-a480-a5413c48905e	chr18:89835000			u	Novel
18a4d191-bec9-47b4-9e22-d41e96803a34	chr18:89837000			u	Novel
e517c89f-5a35-4381-ad4a-f89d19a68451	chr18:61291000			u	Novel
91a5e01d-7002-4d8f-a492-03a6ceda5b3f	chr19:56692000			u	Novel
79b5220c-ecb4-461c-8069-687623f84dc0	chr19:56693000			u	Novel
c4065619-1aab-4ba5-a5c4-2db236b7f010	chr19:4061000			u	Novel
94485f98-c1bf-4d89-8611-bbc82c1546a8	chr19:5406000			u	Novel
e8f66470-598f-4b07-9301-3e13bf117af7	chr19:37259000			u	Novel
96802012-a078-4226-9f01-a10e89adceae	chr2:91071000			u	Novel
58544b58-01c5-49a9-a836-000ba5be8d55	chr2:104816000			u	Novel
8b980529-972a-4cca-992a-bce3f2c508be	chr2:75814000			u	Novel
2c4a7995-98ee-4c14-8bd9-64dddefeba11	chr2:75814000			u	Novel
ea63c194-708b-46a8-bfd0-5420d67c2274	chr2:120628000			u	Novel
fe14348b-6c79-4f3a-a3b5-b4c58d42fdf3	chr2:181861000			u	Novel
d0468d42-d87d-46ff-83a6-f3d3f4242437	chr3:5860000			u	Novel
81d8b490-4c3a-4ed3-be5f-946d3c8d8bb6	chr3:100685000			u	Novel
174122de-8d72-46ed-bb28-54ecceb4eac2	chr3:139075000			u	Novel
a67fc408-0f15-4bc0-b25a-9166534fd9a9	chr3:14846000			u	Novel
2b29b7c3-f5e7-4728-b07a-1ff3e9030944	chr3:104514000			u	Novel
9e2f31a1-b3ea-4c0d-89ca-6e4fab01a27f	chr4:149426000			u	Novel
7c86dded-2e6e-4292-bb4f-1a315b465e60	chr4:34225000			u	Novel
43671daa-fe7d-4d62-b4f2-beb3bafd1a9c	chr4:58238000			u	Novel
6fd4f78b-08ff-4da5-b9cf-0377a8fd10d8	chr4:63558000			u	Novel
6f0529e6-1402-4dd3-a550-9056e39e0944	chr5:25498000			u	Novel
e2e4fd98-9dc0-409e-bca5-25999a21bcc3	chr5:25499000			u	Novel
9e0b8574-fbb9-4207-b48f-6673d57349c2	chr5:93257000			u	Novel
c107550a-ae1e-439d-966b-f146a0b1ad9f	chr5:30223000			u	Novel
79322872-b00d-454b-a284-c16278e2fa33	chr5:33993000			u	Novel
ff2fc80e-8df0-4875-9ab6-ab53af8f45e5	chr5:107084000			u	Novel
11b3d85d-5748-4b04-9498-e6750a4e84d5	chr6:47767000			u	Novel
3789130a-5718-4f88-9385-e61d46b3e87e	chr6:82846000			u	Novel
9b57336a-1e94-41a4-9bea-4831dd57f404	chr6:117879000			u	Novel
20b32c62-3fd1-4439-8261-63f64cb72295	chr6:117879000			u	Novel
567b3299-3e7c-4cce-8d1e-38868ed38d48	chr6:122801000			u	Novel
a2a32d47-9c60-4045-bb51-1edb9353d55f	chr6:108212000			u	Novel
5446c086-36ac-4002-9700-b5b435d79d61	chr7:16048000			u	Novel
2b568aa9-ff36-4f84-a0c7-8d00e933ce3b	chr7:39655000			u	Novel
8f3f65eb-7570-4ee9-9071-9faad01693e6	chr7:45298000			u	Novel
20e0030f-f71f-4b03-8226-296e2976d853	chr7:98656000			u	Novel
03a0ce89-452f-4edf-95ff-73f4d3ba9e19	chr7:73617000			u	Novel
165353e1-7dce-492a-8faa-8643bd85001e	chr7:126643000			u	Novel
c9bc5953-eefb-4838-a12a-04c98b5f07b7	chr8:72548000			u	Novel
9e349959-8c5a-4379-905b-38f1a9f1605e	chr8:34804000			u	Novel
8a98f54c-f4dc-4874-b075-3bf278e6e66f	chr8:126978000			u	Novel
33740140-35bc-42da-9bf0-3cf8f26a52a5	chr9:115452000			u	Novel
a6103b25-eb23-41b0-aecf-7400174f5a3d	chr9:115452000			u	Novel
1ca77840-ce5e-4026-ad50-38f72ff4efdb	chr9:115510000			u	Novel
ea2d1ca5-c3e6-4a36-8510-aa787bb47ae1	chr9:56991000			u	Novel
58a52e58-bb0c-45e8-aa52-f6fee1596cb5	chr9:62414000			u	Novel
4801e549-ab48-4a34-8aab-4aff13ee34d6	chrX:95960000			u	Novel
c588a5c3-8a07-4677-b3bb-d17f2aa3d529	chrY:90739000			u	Novel

## Sheet: Lung_Novel
Transcript_id	Gene_id	Gene_name	Reference_gene_id	Gffcompare_class_code	Compare_to_reference
785a480f-fba6-41c8-bdbd-fc8b5868c47b	chr1:59482000			u	Novel
cd6edf9a-865a-4c6e-8cce-17c0abf02e1c	chr1:130747000			u	Novel
b7783d47-1d76-4325-960a-92ee12ec4990	chr1:134164000			u	Novel
531be5b4-026c-4bb1-8240-64594bf7aa9a	chr10:21669000			u	Novel
6fb0a4b2-89a5-4b7e-890c-4d1bb66ef624	chr10:67943000			u	Novel
0a3e7acf-73f9-44ee-84c2-7b9662638dff	chr10:80400000			u	Novel
499cbfe2-544e-4f51-804d-42172bdde25b	chr10:99599000			u	Novel
f1edb1ab-7cba-480a-aee8-528d8c8ecb90	chr10:128498000			u	Novel
76eab837-abd3-4cdb-9f5e-ca46f42fb7e6	chr10:128499000			u	Novel
2d3a906b-49b9-41dd-8e63-c83bfb7743c5	chr10:60147000			u	Novel
fda39753-b79a-46e2-b54e-e8ea473e9711	chr10:119066000			u	Novel
84dbd492-786b-46d3-b243-0e3ab80dca21	chr11:84871000			u	Novel
4d4f4984-1838-46a1-a1fd-9b164022562c	chr11:97188000			u	Novel
efd43d3b-58f4-494a-88c5-fadd894cf368	chr11:117557000			u	Novel
dad1dc1a-9d76-4656-a779-42421112a5f1	chr11:51889000			u	Novel
f7f700e1-3adb-45e0-b34d-21a6d9c690b5	chr11:59635000			u	Novel
e7210c01-2f15-4797-87ee-96116d553dc4	chr11:86815000			u	Novel
124791e8-cf8b-45e2-aacf-3a53569a9bbe	chr11:90062000			u	Novel
1aece1ce-54ae-4f19-92d2-c1aff88bf23c	chr11:100457000			u	Novel
a11a3cf2-e7e2-45fd-b9a1-bc867cc8b325	chr11:109011000			u	Novel
6f045e06-bcf2-478a-bc03-0076c0392ef4	chr12:33104000			u	Novel
7c719fd2-2b2d-4353-8de4-74993bd7e556	chr12:97061000			u	Novel
c2c5bbd0-755e-4938-a39f-e8a04ec1c87c	chr12:102271000			u	Novel
b1cac409-c644-49f1-b689-a7c87385a259	chr13:48968000			u	Novel
16b9d251-ecac-449f-9ac6-eddcab971e8b	chr13:48968000			u	Novel
7c3f1363-3de5-45c4-8d00-b14d757e88dd	chr14:32117000			u	Novel
adb20a4a-9658-461d-b08c-749626442b6e	chr15:67098000			u	Novel
9019b6c3-95e3-4cb9-a633-c901a4b0b2a3	chr15:86213000			u	Novel
9bceb576-41ae-43e1-a800-1052824a7b42	chr15:96462000			u	Novel
8769b793-b5a4-4ffa-b89f-2291e032af5e	chr15:96469000			u	Novel
5ca48bcd-0da6-4030-987a-840d53b979e0	chr16:10277000			u	Novel
bb5c9134-0288-44ca-89ca-68d3666f5c2a	chr16:45361000			u	Novel
5e51ff29-ac23-42ba-bb10-5c28932694bc	chr16:90219000			u	Novel
f9a8c1c5-3b82-4d88-a0a4-6c1a0481d6a8	chr17:4908000			u	Novel
e0603759-224f-4fe7-bc0a-9884d23e0a40	chr17:17005000			u	Novel
4104c5d6-2538-4a10-93fb-1d231492783a	chr17:35969000			u	Novel
bfa21cfb-eda6-4a0f-9539-124acb4f9c14	chr17:57078000			u	Novel
1afc3b55-9f4d-49bc-8739-98bb1734600b	chr17:34996000			u	Novel
265957bf-56d2-4105-8011-50826ca9057f	chr17:86165000			u	Novel
b5b835f4-9899-41bb-ad59-3303efe5df3b	chr18:36699000			u	Novel
994e45a3-a3db-4d77-9a39-fe52585efe29	chr18:35117000			u	Novel
661b8142-dcf9-4809-a1ae-5f57de6c0588	chr18:57877000			u	Novel
a2d100bc-d936-4d7c-9500-382ebe35a801	chr19:8019000			u	Novel
8dd4b54e-8844-4865-a0eb-387078a0fac8	chr19:56703000			u	Novel
0ce65006-3f61-4420-8d81-8e130cb47038	chr19:4065000			u	Novel
c2bcaa5c-1a98-459a-b926-496e859ed3c3	chr19:5406000			u	Novel
a112cc37-1b57-4989-b95d-8a6355eef2d5	chr19:24040000			u	Novel
c3677e8f-6146-4185-bb2b-5cdd475bc00e	chr2:104817000			u	Novel
1e858743-278e-4a48-9076-767c4eb6d31e	chr2:119478000			u	Novel
1aeb5e30-18e4-4d5d-99e0-96c5cd348720	chr2:148844000			u	Novel
434c9c38-49b3-41c1-b1cf-342876ee10fa	chr2:163619000			u	Novel
cc228ada-6cbb-4638-be73-91b895bc2f01	chr2:164534000			u	Novel
7e509a48-b70b-489e-9335-b809f5767835	chr2:181860000			u	Novel
2632fbc9-5133-4791-b1e5-19fd7daa9c52	chr3:5860000			u	Novel
bade6cf4-e667-4a96-8e1a-4cb7a071d459	chr3:100685000			u	Novel
a4e7521c-4aa8-4fe8-8faf-0765d187b2ae	chr3:103480000			u	Novel
f16272c7-ec7e-4358-977f-166ad7980b83	chr3:144224000			u	Novel
21ecd94f-97c9-4465-ae20-7bfcbc9e71db	chr3:144224000			u	Novel
34042fd2-add7-4fc4-aa6e-48b97714da75	chr3:144423000			u	Novel
bb180c75-54a6-45ae-b5e1-995a61e984a8	chr4:133096000			u	Novel
1a0332e5-899d-406d-b205-fb75a5a607fa	chr4:133096000			u	Novel
2cf0dfe4-1245-4305-acd4-454f2437b58f	chr4:135833000			u	Novel
dc260095-98f0-4c4f-a812-b07c00e7ceee	chr4:62479000			u	Novel
738c2cc1-9f6c-46a7-9637-bb8ee7c8bb53	chr4:93335000			u	Novel
5dc5bae3-4878-4643-bef1-88853e2657b8	chr4:139192000			u	Novel
2104f86a-42f5-42ba-988c-ffa0d6768d12	chr4:141210000			u	Novel
3a51a884-cc8c-40d7-aca0-24c64a39436a	chr4:155222000			u	Novel
96917f28-8ae7-4ceb-af56-f915d821caac	chr5:25498000			u	Novel
e43788ca-1e90-4a7c-b0ca-d6d7f7f64965	chr5:64030000			u	Novel
bf722087-8971-4c7d-889b-c45390302d2f	chr5:104571000			u	Novel
d3179dc7-fae9-4676-bbbd-4b5179d6b2f7	chr5:109866000			u	Novel
ebf287b9-1dcb-412e-9fd7-6e19570860a8	chr5:109866000			u	Novel
8bf08579-d141-4d46-b343-8579c3f6b82d	chr5:17772000			u	Novel
b1903350-b91d-4397-a0c9-4345ef3dbbec	chr5:43852000			u	Novel
e0831595-466b-4fdd-89f8-67fe718afbe1	chr6:47651000			u	Novel
da487849-cfc0-44ac-be74-93c7fb1a5d3f	chr6:72314000			u	Novel
b30681ff-ae0f-4553-b194-92e3f3180fb1	chr6:72314000			u	Novel
a5ee1bc4-5372-4996-a78d-0f367001c7ab	chr6:38687000			u	Novel
d12db50b-b970-4ff9-a05e-5ef85ef10b52	chr7:16048000			u	Novel
e3b1afb4-cdbb-4fe5-8469-c0191a106c48	chr7:25937000			u	Novel
be23b498-31b1-4b07-b034-e2ed95fd40d0	chr7:39655000			u	Novel
4e3a2e23-042d-4b3f-833c-d6eb9832eaf7	chr7:24953000			u	Novel
eb3b9257-8e13-443f-a427-2b581092646a	chr7:126643000			u	Novel
815c7a68-b6fc-45eb-9264-42e0697ebda5	chr8:72548000			u	Novel
949d98e2-898c-4836-9398-b5c8e1e4cc53	chr8:88379000			u	Novel
9c9fdd37-8241-4a85-9ffe-8ba33f762a07	chr8:88519000			u	Novel
7a7d18a8-91ba-4bcd-a265-e7897f27e2b5	chr8:126413000			u	Novel
619308ad-0872-4857-a941-953b72655f38	chr9:96525000			u	Novel
5ed53e18-8179-48d8-88bc-6b6e1448cb8b	chr9:103108000			u	Novel
2c289edc-c23c-40de-b945-1dfff0e47dae	chr9:25251000			u	Novel
e226b3bc-4d35-4cb7-bf23-396fc555e7ef	chr9:40800000			u	Novel
5b730e85-9ff1-4cf3-8319-d3eba8da08a7	chr9:44602000			u	Novel
52a917ed-c607-4d7e-beb4-10b4144e7167	chr9:48982000			u	Novel
530e4fcf-8410-4630-8929-f597bb18fccf	chr9:56507000			u	Novel
a17ad569-44c2-479d-b308-4aef34f35242	chr9:62414000			u	Novel
6e92dd2d-a988-45e3-9c64-67a83359f321	chrX:163958000			u	Novel
db6c992c-d65a-4ecd-baa1-21d0467dbaeb	chrX:93755000			u	Novel

## Sheet: Heart_Novel
Transcript_id	Gene_id	Gene_name	Reference_gene_id	Gffcompare_class_code	Compare_to_reference
d09c8c50-7bc0-40f2-b008-5037b8fcfe3b	chr1:72937000			u	Novel
3fe8e990-0b8f-4263-b6cd-cc45e66b50d6	chr1:74817000			u	Novel
86906c8c-40b7-4ab2-99e8-15fa53bff719	chr1:182019000			u	Novel
937202f3-90c8-48a4-b403-455258525285	chr1:186587000			u	Novel
8f887b60-b19c-4094-816f-db3695d8c0fd	chr1:141073000			u	Novel
9952ca4b-78b3-4d51-b865-df0bcf3a9ca1	chr10:3718000			u	Novel
0d884b48-98cf-4707-8c50-242a52e2c6bf	chr10:91124000			u	Novel
5bd69903-c149-4f41-9311-a6f6943330a6	chr10:128499000			u	Novel
4e6c8d87-93cd-4879-8382-07335ff00da4	chr10:45066000			u	Novel
0a5dae7c-3db6-4e2c-bb5c-680bdc69e826	chr10:78159000			u	Novel
49b3101f-9c63-44da-89d5-d873c8db60f4	chr10:80111000			u	Novel
9bb325d5-6a92-405d-8bfe-d1203f3b2e64	chr11:31545000			u	Novel
095367ef-08dc-47dc-b0fe-64a86dc483e3	chr11:65270000			u	Novel
d051611d-bc8f-4b19-a06e-d77f48f38d49	chr11:84870000			u	Novel
daa68551-3cb4-4a90-a1d6-0c1094c5c338	chr11:107201000			u	Novel
9d2c3f15-ffbd-450f-b40d-1b646bc9d1f2	chr11:107201000			u	Novel
5573e350-9530-4e4f-af54-d15a0b7a54a5	chr11:107201000			u	Novel
ea3a4c4b-6d55-40e5-a4da-0d9e68967d7a	chr11:117557000			u	Novel
c5f0c02c-52bb-47d5-a62e-3f486a7a373c	chr11:65642000			u	Novel
27cd9fe1-35d9-4720-b2a9-db0a34544f3c	chr11:109011000			u	Novel
41364f93-81aa-47e7-995c-f9e352d03410	chr11:109011000			u	Novel
7a9b2332-822a-42f6-a4bb-df353be13519	chr11:120157000			u	Novel
ffc5031a-11e2-4292-b211-8298aa71a21a	chr12:51829000			u	Novel
742208f3-8373-43af-9a66-a65193420fd8	chr12:97061000			u	Novel
8124efbe-20cb-4473-9d9c-e8cf09ab685f	chr13:48968000			u	Novel
5e7afcb8-f6ab-47d3-85dc-94426827c24b	chr13:113663000			u	Novel
1e98b097-952f-4b0c-b9bb-ba05d4842aba	chr13:119790000			u	Novel
bfef824e-3ee1-4f31-81b6-2c46d2a3c039	chr13:54177000			u	Novel
5338855d-17be-4e41-b722-a49b9c815f1d	chr14:103346000			u	Novel
38e44e84-d4d6-4520-8f9e-f85e1f64e452	chr15:86213000			u	Novel
6af4fa9e-fa81-49ee-8aaa-340603a036b3	chr16:30068000			u	Novel
4de107cf-def7-4cb5-b513-ae28dcb9d662	chr16:84739000			u	Novel
564149b8-6acf-4df8-90a3-9804fab310ec	chr17:4908000			u	Novel
2ea58945-196d-4335-bfa5-8154f8a01999	chr17:17005000			u	Novel
0a0347fd-af16-42a7-aa36-94bd1aa61197	chr17:35969000			u	Novel
b614ded0-003d-422c-acfb-78a3568e218e	chr17:70963000			u	Novel
52eb7541-1f21-4ca5-af3c-eb60060368c5	chr17:10387000			u	Novel
4bbe02fa-ad6d-4448-9d8f-130220b49038	chr17:15704000			u	Novel
f65269bc-076d-4e04-8b2c-667623667f1b	chr17:26828000			u	Novel
5d1907d5-12fa-42bc-91c7-d72df257c464	chr17:65080000			u	Novel
1eb6d37b-6614-46a1-abd7-3d093fc7a118	chr17:79439000			u	Novel
122298ef-b0f9-4967-a71e-2449ac517f78	chr17:79439000			u	Novel
ed1ef80e-f565-4151-8057-12c6d8ac0ab9	chr17:86165000			u	Novel
4103d816-e428-49c1-9e14-9503fd215fe5	chr18:61627000			u	Novel
3f3c7df4-fd17-4619-bba6-d0d4f0d8b0b7	chr18:85697000			u	Novel
2180fb70-f12d-4f75-b574-930080141412	chr19:5771000			u	Novel
3d14a51e-92bd-4e18-99fd-4069217345f0	chr19:5406000			u	Novel
2a745e7b-37b7-47a3-99d9-df967013db90	chr19:24040000			u	Novel
69616c25-5b03-410e-ad9e-90a7c36b55c9	chr19:24040000			u	Novel
93b61bbc-62e2-44cd-9c50-1cc126b21a05	chr19:24862000			u	Novel
10690f19-9d75-41f6-9cbe-3f5ae0195576	chr19:53673000			u	Novel
ffe838cc-22d7-445b-8de1-109784ff6d4f	chr2:91237000			u	Novel
9c7608c4-5957-438e-8c46-54b7b61a14c3	chr2:104816000			u	Novel
0b0e46f8-987b-444c-816a-e4d0d54b3e49	chr2:34670000			u	Novel
017559c9-f8cf-4a3a-8a43-235aaceb7cb4	chr2:77311000			u	Novel
d3c54f9c-44d6-45dd-94fc-3eee61da80b1	chr2:77311000			u	Novel
3c0f02fc-8171-4ba8-81a4-4c5df83691cb	chr2:91251000			u	Novel
8993308f-d7df-422b-a40b-e7d4b04cc753	chr2:181860000			u	Novel
0172b30c-1b78-4508-8f46-9b496fab14ba	chr3:5860000			u	Novel
59aed691-9904-41cc-a191-25b5384f4276	chr3:21956000			u	Novel
ea6f3c82-c661-4c52-82bb-7237f474bd21	chr3:33978000			u	Novel
31bb1a6d-939f-4474-9b40-f6ad2ce26753	chr3:88138000			u	Novel
6593dd8b-1a02-4103-9a8e-420e4964245e	chr3:101505000			u	Novel
7f7d1731-e839-49ab-9c88-7a5932bb676d	chr3:101604000			u	Novel
f780d44b-fc59-4532-98f5-665d352c32b7	chr3:105821000			u	Novel
d71ef920-3afe-4324-a690-5f7866ecc648	chr4:41135000			u	Novel
237be5ac-9ee5-4b8f-a194-58a398fa9fe5	chr4:117787000			u	Novel
0a3a6bdf-f328-4b4e-b487-b6d7627bef57	chr4:128806000			u	Novel
f87b23f1-68e9-449e-b386-c99365210752	chr4:133672000			u	Novel
eb3245e7-c473-4a2e-9677-898a327fe94f	chr4:154636000			u	Novel
5db3dc24-6a56-4bb6-822d-12877736b1c4	chr4:106315000			u	Novel
a8b335ce-8e7e-4b58-8e7e-89a858cb9ac7	chr5:19226000			u	Novel
6a813e08-5aeb-4e6c-9282-5ce35749224b	chr5:104571000			u	Novel
b9b6b38f-87f2-4eaa-928a-99bbd1b221c7	chr5:111490000			u	Novel
8243e8cf-399d-47b0-a356-2e5058d884c1	chr5:111490000			u	Novel
0a63bcb3-f88e-4464-a025-8afaeacb5055	chr5:139484000			u	Novel
d2b9987c-9628-4091-8944-cad92e3f72fb	chr5:30223000			u	Novel
a3cd477e-6391-4591-99ac-7ac3a31188a3	chr5:109922000			u	Novel
ba1ba7e2-cf90-4d97-9b85-7970d038e1af	chr6:51329000			u	Novel
0dd01799-9a62-4add-937a-5811e4048392	chr6:117880000			u	Novel
634518f4-74cf-4b09-b79c-397ffb2bbe8a	chr6:38687000			u	Novel
5a4081f0-1ee3-4aa3-a61f-10a6b25353f0	chr6:99692000			u	Novel
db1464ab-e294-4a94-bd7a-7a14b448fe06	chr6:108930000			u	Novel
f4bd2c0d-5c80-4d49-82a2-93b05a1aca34	chr7:16048000			u	Novel
5f047e73-ef9f-446d-99f1-e149024602f3	chr7:99807000			u	Novel
f9ca4bbb-8ca1-4303-880b-d774bbb2a2b6	chr8:40124000			u	Novel
3d586049-2471-4beb-b023-89b441b70b66	chr8:72548000			u	Novel
13470781-2868-48bd-8971-02478795fd77	chr8:46202000			u	Novel
3e0aceeb-0767-4619-b2c5-29cc502d495a	chr9:59036000			u	Novel
6e721155-4ac6-4063-a38a-afa7fcf80603	chr9:62414000			u	Novel
4bb4225d-5888-4e84-b9c2-9317fd6b2481	chrX:73670000			u	Novel

## Sheet: Spleen_Novel
Transcript_id	Gene_id	Gene_name	Reference_gene_id	Gffcompare_class_code	Compare_to_reference
732534d7-c00d-4368-ba9f-3eec5892541d	chr1:37000000			u	Novel
1318acd8-5543-46bd-81cb-b607c0adf98a	chr1:86487000			u	Novel
0b6c502e-52ae-4c1f-bb88-7e5fc5bb506f	chr1:178318000			u	Novel
5b65d723-9fa1-4a41-b054-88e4bf3b168c	chr1:182255000			u	Novel
a53b4105-e731-48f2-a81e-0ca42878f111	chr1:16104000			u	Novel
307eab9b-d8c4-459e-a54c-2c3f138a0f98	chr1:134060000			u	Novel
370612ce-04fe-4257-8ab0-5aa8f09a3a61	chr10:26375000			u	Novel
f7b1110d-6a96-4499-9374-238c1233ffff	chr10:78185000			u	Novel
09a782b1-b0dd-4af6-a4dc-369e33bbd162	chr10:96371000			u	Novel
b1243371-2ad4-41e7-8319-eaaf61ec849e	chr10:128498000			u	Novel
00b9c42b-dd7a-47f1-9485-4f98e45a4683	chr10:43769000			u	Novel
90ac5f64-cf3c-4bca-a15a-8d41f24702cd	chr10:45066000			u	Novel
d7000280-8617-44f2-8e4c-7f62d3996aa0	chr11:24255000			u	Novel
84efb30e-616c-4db0-ba9d-8b7b05e2f79a	chr11:34783000			u	Novel
047a223b-c5ba-413a-baec-d86016671dd5	chr11:34784000			u	Novel
42fbfda1-d910-48dc-bc2f-4ee42712e1da	chr11:84871000			u	Novel
92dee219-adc2-4cb0-8011-eb0d99ace9fe	chr11:86757000			u	Novel
fe7da134-c5dc-4c20-a3ee-827ee04ce384	chr11:87748000			u	Novel
9361cb5e-d616-4398-b2e5-bee660283838	chr11:99168000			u	Novel
f60d1b12-9df4-4c35-bb22-a46e3c892813	chr11:70780000			u	Novel
106d3206-d319-43b8-8046-24bdda36da2e	chr11:70780000			u	Novel
a0ae7883-f3b7-480f-a5fa-a888bbb29b25	chr11:86398000			u	Novel
34f47d75-6d61-4137-b0aa-97253f02ee16	chr11:100342000			u	Novel
2c6e6cdd-f500-4426-b8c7-93f876537f61	chr11:109011000			u	Novel
192cec2b-065b-4b0a-bc4f-4d4cbb39dc06	chr12:92882000			u	Novel
8c95818b-f910-4648-92bf-736764b0ba27	chr12:97061000			u	Novel
01c35ec7-f905-4ac8-a1e8-505f37761be2	chr12:110383000			u	Novel
ecd29f4a-abc8-481b-9c33-a8c004c3d954	chr13:30003000			u	Novel
ebcf9479-141d-4dd8-b920-23fb9fcd054e	chr13:30003000			u	Novel
64e0146e-944d-4bab-a859-626b5ab01cf2	chr13:48968000			u	Novel
8b756820-d958-48ea-b5df-2cf7386cf72a	chr13:103920000			u	Novel
0225f489-019b-4705-b2c8-09b160abcb5b	chr13:113013000			u	Novel
0a70bda0-ded8-4cc4-b25d-05ea732fd786	chr13:52554000			u	Novel
95342168-420d-46a5-93f1-f3512984755a	chr13:52582000			u	Novel
2d4eb37b-a74b-45b4-b596-2c404b17d97f	chr14:103346000			u	Novel
5ee5a2d0-6fdc-40d4-8d24-9c69774af74b	chr14:103346000			u	Novel
a1012407-5437-4b33-b3d6-a1d4775c793a	chr14:70833000			u	Novel
3dbeadd3-578f-4ecd-a7f6-18a0c84b6f2d	chr14:70833000			u	Novel
aedc6818-3a38-4805-8ce9-74a35c95de37	chr14:70993000			u	Novel
86745f94-895e-4cc1-8a8c-305eb1938b33	chr15:74900000			u	Novel
1d96b38f-ea27-428d-8381-c0a845446b3a	chr15:86213000			u	Novel
def432f7-50a5-4196-9cc5-bb5281512eed	chr15:96464000			u	Novel
944e5424-ed5c-44aa-b136-286e504e9983	chr15:97963000			u	Novel
b7b76e44-6a4a-4791-b5c1-70194db4a115	chr16:19180000			u	Novel
734c20c3-4d8f-48b6-b7cf-0617651a94b3	chr16:19186000			u	Novel
dab25723-66a5-44e3-adc9-2f75104543e3	chr16:55895000			u	Novel
d1400cd4-9c01-4ec5-8c42-c39f6d00f66d	chr16:90284000			u	Novel
62a060e3-24e7-449a-87c3-79fc9889668e	chr16:94527000			u	Novel
ae1a1be8-7722-4102-8012-dd7db479d767	chr16:19237000			u	Novel
c13908be-54f4-405f-b3cd-6da781f2a81c	chr16:91365000			u	Novel
4ff7957e-e93c-4ac0-b505-49a12a369585	chr16:91484000			u	Novel
e1b5cfd4-02b2-4dbd-9d4c-4cc9805f4975	chr17:17005000			u	Novel
3417a46d-fd89-4f1e-adc0-5db4260d597a	chr17:17179000			u	Novel
479fe46a-ba64-4563-8d5e-010c7711067f	chr17:31751000			u	Novel
3be14e60-7d27-4f1c-8065-390ee4c8f791	chr17:56609000			u	Novel
5def615b-9c6e-4d37-b7b9-d3707c849b24	chr17:57078000			u	Novel
40c7662f-6bfe-4f77-bb36-099e78fd5da0	chr17:63500000			u	Novel
16a81bb9-88b3-4a34-9323-c7d75356ba13	chr17:71475000			u	Novel
410312a2-aa72-4944-846f-f6cb739bc61d	chr17:79355000			u	Novel
b57756f7-ceea-4021-861c-2796610bb87b	chr17:86165000			u	Novel
bf2adaa5-14a1-4de8-bc47-4b04a3c6b136	chr18:34932000			u	Novel
fde00c11-7ca8-4374-b7be-931e930edcc7	chr18:34954000			u	Novel
05d5e4b8-8448-46c1-8bbe-c8a290113ed0	chr18:35910000			u	Novel
5fd10d74-a6cd-4f0c-a8c5-caa3f309ccdc	chr19:5771000			u	Novel
8b4b8db3-1612-41cd-a4d2-7bea726b5453	chr19:8019000			u	Novel
2b653912-b9ce-4772-a773-00ecdcba6a56	chr19:8019000			u	Novel
0d294a48-d2ef-4a23-8205-b34284b6513e	chr19:8019000			u	Novel
6af69476-8fd5-4015-984f-94bc835f1ff6	chr19:21713000			u	Novel
5d503364-fe03-4725-b954-ff0bac537cbb	chr19:37495000			u	Novel
4f08e2c7-417c-445a-83d4-ca2621d0f344	chr19:44378000			u	Novel
e46d266b-7eb2-4f9e-bde0-98a72aa383a8	chr19:44388000			u	Novel
44d8334b-6f9e-44e8-bb00-c19e344ce79b	chr19:4060000			u	Novel
172b4e1a-b9c5-494d-81f5-4d00985f2267	chr19:5406000			u	Novel
d10885fb-1ce0-46e1-805c-4843e507e436	chr2:27637000			u	Novel
05714918-738a-4bac-a9cb-8dd3ea67c5a2	chr2:79122000			u	Novel
65fc5d2a-466a-4351-9416-31191e6c36dc	chr2:79124000			u	Novel
8a2c23ac-856e-4810-b183-4d4ed9b77302	chr2:104816000			u	Novel
381f2a1c-a638-40d2-abd3-cfd9e8b9aa56	chr2:119478000			u	Novel
37180087-418e-442d-b5ec-9fb3902e7d53	chr2:173061000			u	Novel
61ad87e9-7b07-4124-8a8d-bf1212ef6ba4	chr2:11167000			u	Novel
4475f5e4-44b9-49d8-955a-c617cd27d8b4	chr2:119112000			u	Novel
b4f242be-0eec-4b6d-88cc-9915f6ff993f	chr2:124704000			u	Novel
872af150-f488-4d9a-8d24-591d3b974a26	chr2:174607000			u	Novel
8779c68f-ac01-4a49-b1a3-b63a52c23d97	chr2:181860000			u	Novel
b2215a1f-044b-49bc-bbda-af740c760d5b	chr3:5860000			u	Novel
f3aba4bc-d6be-4fcf-a264-064b1cf08307	chr3:19311000			u	Novel
ff68610b-f69c-4199-894f-23055a45ec61	chr3:95674000			u	Novel
52fd173c-ef5e-4749-bb0c-b03afcc68b75	chr3:100685000			u	Novel
d05c3a10-9d38-4c20-a022-24ad3424d054	chr3:69314000			u	Novel
1e32e964-bf84-44a0-adc1-2edaaf767038	chr4:34886000			u	Novel
af384012-0bee-4f1c-af9d-103956e1136e	chr4:117787000			u	Novel
011498ce-a01b-45df-bfe5-fd4331b22682	chr4:128806000			u	Novel
559ac4b3-f048-4c48-b9e5-c9d1f54c42cd	chr4:133813000			u	Novel
8f86a1cf-dd61-49a7-a646-4a013ac878ae	chr4:8646000			u	Novel
22c4f0aa-ada0-46dc-b42f-749528287977	chr4:122921000			u	Novel
d2dd642a-d4d9-4c12-812c-fd3c6361528d	chr4:129810000			u	Novel
933ccaa5-eebe-4f3a-b677-5dc6d5e0c3e3	chr4:139192000			u	Novel
782f0ba8-8356-4af6-9ace-ecbf7fdfbd37	chr4:141210000			u	Novel
584526f5-c9c3-4c3b-94ed-bb19c1ef406d	chr4:149974000			u	Novel
4632fa51-7120-49fd-8790-8f59262afde1	chr5:25499000			u	Novel
c4b149c3-6137-47cb-b1e8-9a8649ebface	chr5:64487000			u	Novel
3d720383-6c0a-4536-82ba-8ebaf1821a3a	chr5:92127000			u	Novel
a0ed3cef-be7e-43c9-8349-17923e176805	chr5:104571000			u	Novel
97654834-8309-43a3-85f0-c040f51471d1	chr5:105651000			u	Novel
0425dc66-ca5f-4f90-96b2-c262f891bb8f	chr5:109866000			u	Novel
ca1a1683-5061-4987-9ddd-7b3892c8c20b	chr5:109866000			u	Novel
eee48572-44c9-42d0-8178-bb614e50f1d7	chr5:140589000			u	Novel
92e223ca-e260-4ec9-8bee-a10f421f018d	chr5:140589000			u	Novel
f5ba32fb-bda1-4019-b49e-deffddf727e0	chr5:146635000			u	Novel
e9d59c6a-6d00-409c-99d4-773a30dedfc9	chr5:146651000			u	Novel
ec1c309a-9ea2-4de0-bde1-d21e8f5594a0	chr6:64897000			u	Novel
7d8296b8-bd88-4337-80fa-e4f68c4afba4	chr6:68243000			u	Novel
757010cc-a44e-4dad-8711-9e6a62f9cca6	chr6:117879000			u	Novel
93cebddd-5c7f-40bb-882b-44f209ecefec	chr6:22388000			u	Novel
5563d3bf-db44-497b-84d5-25254e28725a	chr6:47650000			u	Novel
f2a00939-fc2c-4600-bedc-b6187f984c28	chr6:54726000			u	Novel
39811b1c-ace5-4f7c-a1ed-c0bb28ad202f	chr6:125253000			u	Novel
366c0739-425b-40bc-8f6d-ecd5d68dac8a	chr6:125253000			u	Novel
d6d47fb8-222e-4351-a21c-5b83c2a86acd	chr6:128764000			u	Novel
eeda18ae-2e77-4033-b651-94edd06ad808	chr7:16048000			u	Novel
fdf03bca-eb4b-4922-b0ec-4dce4a29ebfe	chr7:31000000			u	Novel
24a6e383-44ae-4b4b-8517-a1956311888f	chr7:73618000			u	Novel
efb2a3ee-bb16-425d-944a-2a51c09a3819	chr7:90068000			u	Novel
4bd9b5a9-ddfb-471b-8a5e-d04a3c196a3c	chr7:111122000			u	Novel
d64bd5a9-f2aa-4373-9b78-c97314b72647	chr7:24953000			u	Novel
9bb68274-3214-49d7-b206-8d66f0315dc6	chr7:73617000			u	Novel
7a15815b-c94c-4c29-bb67-bccb4d58655f	chr7:106410000			u	Novel
ee5f10a2-67db-4edb-bca3-f73be6aa7161	chr7:120842000			u	Novel
3b434977-8cf2-46e3-9ccf-39f7041731be	chr7:126643000			u	Novel
b271ba83-acd8-4e33-9025-f40d4f9fc787	chr8:22615000			u	Novel
0fa739ed-803c-4017-96fe-dd8f8b01cf9f	chr8:72548000			u	Novel
a302c50e-1d01-4f35-8c8c-bf686279b27f	chr8:80313000			u	Novel
a58a9b37-ee3f-4c37-a1e0-7644b16394fc	chr8:84985000			u	Novel
ddc469a5-88b6-42a9-8a2a-4c0906d5d6a0	chr8:116568000			u	Novel
cae2aff5-f6c3-4449-95bd-1e4494fc8646	chr8:126413000			u	Novel
8ea97fc8-8a98-419d-afa5-9bfb6e1d13cb	chr9:123928000			u	Novel
dfe243a6-bb68-47c5-9abd-8ba993ad3695	chr9:21013000			u	Novel
a6bde1e7-3971-4fe3-88f2-f3c1f155b172	chr9:25251000			u	Novel
3be943b7-e829-41e9-81e4-c055c151ba78	chr9:44602000			u	Novel
15690fb1-7f1b-41a7-8329-e86f50e5d0b7	chr9:48983000			u	Novel
c3e3f3df-4eab-4a8f-a160-93a919eed6ec	chr9:76359000			u	Novel
da73083c-d794-4711-9d34-3acf883df2c1	chr9:123477000			u	Novel
99208d8c-9fa1-4125-893e-7c3d27cf232b	chrY:90723000			u	Novel
5ac4b11c-fb2b-45c9-a557-07facefd4ff7	chrY:90738000			u	Novel

## Sheet: Kidney_Novel
Transcript_id	Gene_id	Gene_name	Reference_gene_id	Gffcompare_class_code	Compare_to_reference
7ab4e24d-c898-4405-aae2-4c1fd48cc54e	chr1:93856000			u	Novel
8533ad75-ac13-4893-8fc0-3837285a22e0	chr1:7088000			u	Novel
9b0af7dd-3b4c-4bb2-9a58-ae95f22828a4	chr1:105114000			u	Novel
128fcb05-0e93-4268-ac72-dc4791ae432e	chr1:164459000			u	Novel
92b26a1d-675f-437e-9d31-b816f0a4bdb2	chr1:191870000			u	Novel
76f9c1e3-d9a3-4af6-a79f-e3b656ffcde8	chr10:3729000			u	Novel
e62a5d65-20c7-4003-a7bb-e515b0a5d27a	chr10:7212000			u	Novel
daaa32dc-1ab6-4467-8bb8-c175f612fa5e	chr10:99599000			u	Novel
3130591e-62ef-4344-8673-998ca253c715	chr10:119240000			u	Novel
e9725307-7810-46ae-b369-34a42a7269ef	chr10:17402000			u	Novel
fca9ef1a-6b39-4ec3-abd8-1201d74a25eb	chr10:35421000			u	Novel
e3f09611-291b-4289-b0b4-01401ac9436f	chr10:35421000			u	Novel
eadb6793-d4f1-42ff-98cf-ed6bde44b1ee	chr10:111373000			u	Novel
acfbff9a-b24b-458a-b024-56b4e2574db6	chr11:9011000			u	Novel
fddb3096-d6b2-4801-8274-0c4ef0b59997	chr11:20453000			u	Novel
24e9e74a-0003-495a-b324-fd5c2af77b5a	chr11:59228000			u	Novel
b5d3964e-1a82-4645-845a-98ee80ca479c	chr11:84870000			u	Novel
55a16d66-51b6-4b5c-bb46-dd7ae06db0b1	chr11:84870000			u	Novel
f6f9a1f6-cb82-4283-9328-82c343c4e448	chr11:96285000			u	Novel
d21cf794-0265-48dd-99b1-aedd1db8437e	chr11:96285000			u	Novel
c240775c-9a69-4364-8d86-d90bb374c0e5	chr11:111030000			u	Novel
dec06d14-43c2-4fff-8d6c-c16f2246cc21	chr11:116098000			u	Novel
94f70051-577d-462d-9bc5-0dde0ebd22a3	chr11:120573000			u	Novel
4d846a78-b77c-4df5-9c24-684d00542ebc	chr11:5787000			u	Novel
8be20348-9fa6-4bf5-95d9-4e1ab01cb0aa	chr11:23305000			u	Novel
977449bb-49ba-4036-a9ef-008321ec2a8c	chr11:69011000			u	Novel
0a8dd36e-a2e4-4e73-839f-89d66bc4fea1	chr11:73158000			u	Novel
f35c7372-c488-42fc-adf8-5ec3435ad940	chr11:109011000			u	Novel
a131409b-2d44-4819-abb6-e8ca8d33202b	chr11:120164000			u	Novel
d2e630be-238d-42f0-9c93-0bcec9b3248f	chr12:51829000			u	Novel
ed55a506-cb5b-4d4f-a8a6-ef14664e64ff	chr12:69987000			u	Novel
87505352-457d-4c32-9eb5-e8461a761515	chr12:84272000			u	Novel
e71c2569-5545-4535-81bc-0017b4e5bb33	chr12:97061000			u	Novel
543f05d9-7455-49c9-89bd-fc32d31993e8	chr12:104752000			u	Novel
7931deef-00d7-4204-9faa-37232006221f	chr12:17472000			u	Novel
4ed701ba-0ba3-475e-8629-785c43e27342	chr12:56298000			u	Novel
5458e29f-4bd4-49b8-9603-c784e38917d6	chr12:70966000			u	Novel
d373240f-d47e-49b6-a589-916cf19d9c84	chr12:80114000			u	Novel
c704bf6b-cfd9-49e5-8292-af6155e8cc24	chr12:86891000			u	Novel
fcb8d3a9-96f7-4e4f-993b-dde1b7f2b332	chr12:108709000			u	Novel
faad6c6a-9f40-4c8c-bd9c-f7094b629aab	chr12:108709000			u	Novel
cb8052ba-2a40-4d0c-a2dd-0dddce97ed2a	chr13:8914000			u	Novel
ba1b25f6-9d49-4ee7-b05f-f4d328273d2f	chr13:9175000			u	Novel
d0540032-2536-4ab2-907f-c26f907485e1	chr13:41676000			u	Novel
fb209ed1-f9ec-4f8b-8da9-8623a3bd4c62	chr13:48968000			u	Novel
24b73628-65b3-44f4-83fb-c0fc17ed3609	chr13:55571000			u	Novel
f769670a-b526-4235-ae61-4aa7949dd40c	chr13:65225000			u	Novel
a58c9f4d-1ad3-476a-b33a-8ea2f40975e8	chr13:67844000			u	Novel
cae44f39-66f8-403f-901b-918fd0e45c72	chr13:73678000			u	Novel
e470e53a-9449-4230-8c4b-5e96850f2e48	chr13:93614000			u	Novel
aa2ccf97-d63c-488c-916d-993f9b4e3aa9	chr13:103920000			u	Novel
94581609-62c3-4bfb-bd42-51c4eba6d678	chr13:119661000			u	Novel
2583a02e-b48a-4716-80ae-260c2396e3e3	chr13:119791000			u	Novel
bfc1389f-f5f7-445c-aec0-17fe8584e793	chr13:14968000			u	Novel
e54b2ffd-3a5a-4386-a5d5-9047cae107cc	chr13:15081000			u	Novel
0e984c0b-af1b-42c1-b6cd-d3b793bb134a	chr13:15081000			u	Novel
ae0935fb-e0e5-4e7e-bf99-6a8c4332e8ed	chr13:49419000			u	Novel
199406f5-7e7d-48e4-88b3-203657233580	chr13:51823000			u	Novel
cfc368fb-ee6b-4c9a-ac6b-3221fd200915	chr13:55182000			u	Novel
893004a2-58d5-47c0-b44a-1ae6c263b515	chr14:58387000			u	Novel
d0aa5b54-9715-408b-b729-351f46e7f341	chr14:61569000			u	Novel
4573bb9c-0e11-4e45-af0e-777eecb667c4	chr14:118706000			u	Novel
0c0a36fe-a295-45b6-b19b-5ea6266ae853	chr14:56884000			u	Novel
33fb623f-ab38-47ac-9929-f9e49330aec1	chr14:120477000			u	Novel
e24b8604-8ace-4427-8f00-6683ba25d8b8	chr15:4595000			u	Novel
d8561a57-fc3a-45f9-a78f-c06567627967	chr15:31531000			u	Novel
869276be-9350-4186-ab4a-a5a2ce64fbfa	chr15:36726000			u	Novel
09f3b440-712e-46c4-aff0-af55ccd94986	chr15:36726000			u	Novel
b5499f82-e49d-4c72-a6ff-b9d20d9d4add	chr15:50996000			u	Novel
fab5d8dd-a84d-44bb-94bb-7e57cd9a2ba0	chr15:76567000			u	Novel
d7b9b625-e410-4fa5-aadd-a6535773a701	chr15:82358000			u	Novel
1b3c9339-b1d1-4c4b-9609-5c691b314103	chr15:88852000			u	Novel
8f5d7d2e-b7e5-4e22-9a60-15d401b73144	chr15:100345000			u	Novel
45690c11-ba97-4abe-ac79-7154a8950ec2	chr15:36809000			u	Novel
e7179e02-549d-46c6-9fb0-105d06121fb9	chr15:78898000			u	Novel
30e4fc09-aec8-4071-9745-06ffd841ad19	chr15:86213000			u	Novel
d0abb9c2-87f6-4111-ae92-709cfc002523	chr15:97963000			u	Novel
c2c1c0db-31f1-4196-9a05-743675c43741	chr16:4029000			u	Novel
e851d3ad-1abe-41d8-93e5-9ca3b7a6fe02	chr16:30510000			u	Novel
0a965bd7-cb65-401b-bf70-3a82ac0a2c99	chr16:65665000			u	Novel
185e471f-0031-42fc-b787-3dca0bc46ab7	chr16:13017000			u	Novel
cf420058-e475-4763-bdd1-b8adf560e1f9	chr16:13777000			u	Novel
07244342-a0ac-447d-a36f-db3603d2dd83	chr16:20451000			u	Novel
c0749c9d-5844-49ca-af7c-6a8f93c95104	chr16:30069000			u	Novel
7b5d8de2-94b2-456d-8690-de77980e4306	chr16:49548000			u	Novel
0ea7d583-4868-42fd-a7f3-d1d82b524439	chr16:49548000			u	Novel
cbf3bb1c-e330-4054-a3fc-c8c23118446b	chr17:4908000			u	Novel
039aa3ec-ec4c-4886-ad24-377e8b395979	chr17:10319000			u	Novel
88fd69e8-70f9-470a-9573-dd4955dad3a1	chr17:17179000			u	Novel
34bbde7c-07d0-4522-bc64-0df47230b6dc	chr17:35969000			u	Novel
24e6cedd-882f-4bfc-ac91-32f709346375	chr17:46353000			u	Novel
e51c76e2-f8cb-4d57-8348-5304dffbc08e	chr17:53689000			u	Novel
ef811586-3f7b-4125-87c5-adcfbd2a0b74	chr17:56609000			u	Novel
526b649e-9fe7-48e8-9317-4e1b595a5389	chr17:63500000			u	Novel
54ad4ed7-4656-46e0-94dc-6c6ee7a77bf4	chr17:15704000			u	Novel
ff07d386-3a60-4e46-998f-99f35bcc7a61	chr17:31695000			u	Novel
fc840a5e-3bbd-445d-86c7-41d7ce28ed26	chr17:43109000			u	Novel
4246f3e4-b246-43b5-832a-cfc8e3ae439f	chr17:45867000			u	Novel
6336cf39-e6dd-430e-85d5-771f8e0c694c	chr17:83015000			u	Novel
8e2280c8-a920-45be-a04f-8d4e03f76b90	chr17:86165000			u	Novel
db6abbb8-f14d-4030-aec4-04d001fdab74	chr18:62028000			u	Novel
4dd6d1a6-7366-455c-9479-9d20369f628c	chr18:62028000			u	Novel
bb90b517-3e71-4add-b34d-83bca591b31b	chr18:70628000			u	Novel
00bf6c10-0d15-4d6a-96d8-ca4069b2d9a7	chr18:80534000			u	Novel
7dd027eb-0f84-4fb2-8a86-c693248fde72	chr18:35117000			u	Novel
cea82e2a-a836-42fa-ad16-2965cea04e19	chr19:4820000			u	Novel
6311cced-f8a9-4285-b7fe-f80cb601c8be	chr19:38348000			u	Novel
6a67d0e9-db5e-401d-bf46-5e3bb8e7de81	chr19:38348000			u	Novel
240503d9-c4fa-4d13-a397-ac7fa379c9ce	chr19:38348000			u	Novel
54017273-0ccd-428c-90a1-0cbdc20ca47f	chr19:3981000			u	Novel
daf747fd-bbf5-4a5b-acdd-4e919e1e99a7	chr19:4060000			u	Novel
085a29a3-7c5b-4ecf-887e-5a6ca980313d	chr19:5406000			u	Novel
a16bc96f-85f7-4ef8-8f0b-6f71d3fc81c3	chr19:10135000			u	Novel
4738c6e5-37e1-442f-b850-5e5f43c8a3a9	chr19:34779000			u	Novel
c879de54-2969-4c2a-adf7-00f4c0fdb0a4	chr19:35156000			u	Novel
a70c6e1f-eeeb-4a49-a0f8-10cef7f48c4b	chr19:37259000			u	Novel
df3e450f-9be8-49c3-8690-3451da080857	chr19:38370000			u	Novel
9b3ea483-04a9-4859-9ed4-5b3c4f27bea2	chr19:46500000			u	Novel
4d13a1b6-a0c6-4c3e-b473-c4b750a58630	chr2:91070000			u	Novel
0b0485d3-0b39-4231-ad94-8de85eb37723	chr2:91237000			u	Novel
ac3e849f-b221-4063-a4c5-98e7eb75e185	chr2:104816000			u	Novel
8a44898b-b9a9-4955-b5f1-b6d8a35c399d	chr2:166194000			u	Novel
582ecb8f-5e43-405b-839e-f243fcf808cc	chr2:12903000			u	Novel
5521b86c-6d4b-4d39-84ef-1906320bd15a	chr2:25064000			u	Novel
e1c0f9b3-2edc-43e1-a129-0c1cdf2d6c24	chr2:75814000			u	Novel
9c3396f8-db0a-4c13-8448-a7f9c95ffa75	chr2:75814000			u	Novel
38f9f565-e12d-4666-b1f6-db2a906d83e6	chr2:148680000			u	Novel
7aba5bb1-69df-45b4-9bbe-76399837f52e	chr2:154427000			u	Novel
315bf8f6-d288-46b9-b370-5f48f6b24d93	chr2:167847000			u	Novel
6e464443-669c-4b0f-ad68-794ad000e9ec	chr2:173178000			u	Novel
bf661e58-effe-41e5-bbde-5ad8521724a4	chr2:181861000			u	Novel
6054c004-405f-47cf-aecd-78c9ba7154e8	chr3:5860000			u	Novel
1806ed1e-a093-4b3b-83f6-6a47f6a6ad8d	chr3:101667000			u	Novel
cb8dd2b1-69d0-4b27-a308-1a26623bbeaf	chr3:101667000			u	Novel
a371bf8c-983b-4e21-b5df-02c52005dfd9	chr3:102687000			u	Novel
ab2fdb2f-b2ce-47fb-800d-7100726b72e4	chr3:104220000			u	Novel
4e87d63a-781f-4376-8fa3-e71c51497596	chr3:116808000			u	Novel
63256ec9-48cc-4fd1-9d15-bf401ecc5675	chr3:146448000			u	Novel
cce83ccf-b023-4ba0-9453-40a46a70073d	chr3:149274000			u	Novel
59600d8d-9ac3-4ab2-a9c9-008447ea3be2	chr3:65926000			u	Novel
005a99f8-b273-4c23-a525-1b97b9ab5fad	chr3:69314000			u	Novel
85823044-a745-4017-91e0-fa92686ee1d7	chr3:95950000			u	Novel
fa659b0b-b520-4dd3-881f-3e8dff0099ed	chr3:104514000			u	Novel
f4c7407f-0c33-4bbb-9a54-9fa51c327a9a	chr3:130637000			u	Novel
c41203df-9ba2-4f7b-8bf5-1a0752bb9b6d	chr4:8647000			u	Novel
033e3d38-434c-43f9-91d5-e532ec706f74	chr4:49486000			u	Novel
64c75267-581d-4360-a76c-c3dc7fb38ed0	chr4:61338000			u	Novel
0721ae68-886f-4a7d-8c99-0532bab0efd3	chr4:115657000			u	Novel
19991270-2b4d-4720-a07a-0a09cfe5f5c3	chr4:117787000			u	Novel
eae64dd1-0220-44aa-b871-2069128987b5	chr4:118357000			u	Novel
eefc2297-199f-40f8-9937-2c657bdcac90	chr4:126968000			u	Novel
ebda8b3b-b536-475b-ba90-ea6e7f547776	chr4:128806000			u	Novel
0b80bbcb-a12f-47bc-9159-6269fc0cd912	chr4:133096000			u	Novel
c058eb51-429a-4bf8-8241-494f81e10e5b	chr4:133672000			u	Novel
0096006f-fd44-4f4a-8e43-80395004262c	chr4:133820000			u	Novel
d7925573-db8e-4e62-b92d-69a17492fd32	chr4:137388000			u	Novel
ac2697db-d5e4-4178-91c9-dcfb76b25f02	chr4:150709000			u	Novel
096e8859-668c-48a6-945f-91438bc9310a	chr4:150709000			u	Novel
b7f403da-79b4-48f2-8ce5-4e4c272f26b7	chr4:13652000			u	Novel
378b0ec2-0d9e-4063-852f-16d6bc745d84	chr4:49372000			u	Novel
d14302f9-d858-4991-a81c-89bf6971dd03	chr4:96598000			u	Novel
067ec8d9-94d6-4055-bb71-1d9168e4c56c	chr4:96604000			u	Novel
d8695076-6b32-4252-a105-33141706b9c6	chr4:96608000			u	Novel
4e6175f6-47a6-47a6-8c2c-1c826dfca5e7	chr4:106315000			u	Novel
fe068b30-0d74-4235-8872-fc6328380b9a	chr4:107433000			u	Novel
a58d83f1-7094-4094-96b0-e5510f729bbc	chr4:114329000			u	Novel
ef6f31ee-5073-4f07-9411-a308dec03125	chr4:114329000			u	Novel
89dbe986-91fa-45b5-b333-e16973a8dca7	chr4:115281000			u	Novel
0ffcbcfb-8781-4835-a345-924acb561830	chr4:133909000			u	Novel
830cf7c6-c4eb-4ea6-86bb-1d7cac5a3e0e	chr4:139192000			u	Novel
5c4dbc13-8676-479b-ab26-30e99c22769d	chr4:153114000			u	Novel
8cd62004-32b9-4e90-ba3f-ed56e0055ef0	chr4:156066000			u	Novel
3f1a02e8-1e48-4279-a06e-358baff5b8a6	chr5:17142000			u	Novel
138e511a-f748-4231-849f-88020eacd462	chr5:17277000			u	Novel
c4cdd56c-9d88-4ea7-9b81-2e34281afff9	chr5:89277000			u	Novel
ecadbfbb-57e3-4a81-ae2f-5662d9352e6e	chr5:104571000			u	Novel
ac162613-2216-48fa-a8ea-eee047435329	chr5:104571000			u	Novel
cb666a8e-cba9-4cd3-ae1b-2ca3bbddbffd	chr5:109866000			u	Novel
8cd0ee5b-4180-4ca2-8c15-bebb058734a2	chr5:8962000			u	Novel
0c9a1696-5cbc-4b16-8ca4-10b7833a6c00	chr5:87273000			u	Novel
22999483-53e1-48e2-a909-32879b03ac91	chr5:88720000			u	Novel
78c7f571-d89b-4dad-b8a4-8225f2dc74da	chr5:116874000			u	Novel
cee388ae-9465-4541-a51a-a685c43b0a1a	chr5:122418000			u	Novel
5f7e62ff-9e0c-416e-91b1-bbddc1e67b26	chr6:13063000			u	Novel
bf0bca45-43ba-4df8-bae8-4d2c2a16ba24	chr6:50535000			u	Novel
f2b83ba4-bf17-4da6-b904-fdcb5cbaee48	chr6:91117000			u	Novel
0b23ceda-dbb1-4d91-9b69-bf99f4e9fa3e	chr6:117880000			u	Novel
95f4109e-9d6c-4e51-93c7-f175fa619406	chr6:129477000			u	Novel
9318d2ae-a493-4c3b-812d-3a72ca0e1ad0	chr6:133886000			u	Novel
bde5a3cd-1736-4623-8f3f-ce0b9603c9d8	chr6:30047000			u	Novel
5a3fc0e3-d833-42bc-8da5-70757dd4fae6	chr6:48675000			u	Novel
d5d2eef0-1581-4d8d-b1ea-c3d69bb0993b	chr6:108212000			u	Novel
2fe715b9-93e6-4110-9970-ce3d848a7c51	chr6:143232000			u	Novel
d912a6ba-4503-4d6f-99af-61ee04f73457	chr7:16048000			u	Novel
becd8d70-b267-4f27-875c-fcf3c5f61a17	chr7:39655000			u	Novel
bd522f9b-2b9d-4ebe-9c8f-af745da0b417	chr7:81186000			u	Novel
ef3809ee-16d1-4729-84a4-84516ca8048f	chr7:98656000			u	Novel
536898ed-65f8-4306-98cb-63ea795a4b74	chr7:35565000			u	Novel
c2cd8a3c-348e-4f41-b290-18edbe6f02af	chr7:37202000			u	Novel
eaa7d701-b7db-4b71-bc47-4ce30238a5f1	chr7:110646000			u	Novel
3b39c27a-bbc5-4d66-810a-aa3f47b30d37	chr7:126643000			u	Novel
ebd8c79c-9acf-4d35-818c-8e05e2629340	chr8:12749000			u	Novel
bb3249c1-0f5f-4167-9450-0a20e25a8847	chr8:72548000			u	Novel
a94da96a-a4c5-4fcf-9e7f-59f46eb1b218	chr8:114055000			u	Novel
1d48eab5-8a10-466d-92bc-92c4f4627d15	chr8:93231000			u	Novel
8fcdfbd8-e0a8-4ed3-a735-273ef67ae2f9	chr8:109745000			u	Novel
861a3cef-7076-4821-86f6-fa816fc54b63	chr9:67634000			u	Novel
8a551163-1cc7-410e-bfbd-70d3e682f4b0	chr9:99686000			u	Novel
50c3297f-bc51-44c5-a6d4-19634be80974	chr9:101261000			u	Novel
8b7bf7fc-c7d9-441b-ae2a-9b5b160c27cb	chr9:103108000			u	Novel
d9e2dba5-0415-451b-b641-24cd99e87f70	chr9:25251000			u	Novel
39524c61-4a85-4ad5-a48a-2412cc10d6e8	chr9:44602000			u	Novel
a638cdef-d64d-40d1-8f60-d8a710571e47	chr9:62414000			u	Novel
304c296c-e8a8-4777-b101-83efb510867f	chr9:65422000			u	Novel
77bbea16-ccb6-4fd4-a389-bcbafb527468	chrX:19775000			u	Novel
70259fde-eca3-48ef-a172-489b4bdf82fd	chrX:154717000			u	Novel
2572e3d1-2f06-43a1-9d08-7ed258f77db8	chrX:101393000			u	Novel
ca5921a7-0896-4932-9569-66101964c9ce	chrY:90738000			u	Novel
