# Supplementary material for: Unveiling Tissue‐Specific RNA Landscapes in Mouse Organs During Fasting and Feeding Using Nanopore Direct RNA Sequencing
Source: Adv Sci (Weinh). 2024 Dec 16;12(5):2408054. doi: 10.1002/advs.202408054 (PMC11792027; doi:10.1002/advs.202408054)
Supplement: Supplementary file 2 — Supplemental Tables [file ADVS-12-2408054-s001.zip › Table S4_Alternative_Splicing_Difference_During_Fasting.xlsx]

## Sheet: AS_FLAIR
as_events	loci	isoform_ids	pvalue	as_types	tissue
inclusion_chr14:24495449-244954297	chr14:24495449-24495429	ENSMUST00000224568.1_ENSMUSG00000025290.17,67bf1ab7-d708-4bb7-94e5-b0a7ff52d8df_ENSMUSG00000025290.17,ENSMUST00000169826.2_ENSMUSG00000025290.17	5.08264e-53	ES	W_A
exclusion_chr14:24495449-244954297	chr14:24495449-24495429	9b95f990-ce9c-419f-a20f-9908fdc1aad8_ENSMUSG00000025290.17,ENSMUST00000225023.1_ENSMUSG00000025290.17,380b835d-70ac-4fe6-b4a2-52048d0f9549_ENSMUSG00000025290.17,0b881507-401e-40ec-ae82-af45bf5e2ea7_ENSMUSG00000025290.17,db0b672e-254f-442e-8c0e-bd5464c09487_ENSMUSG00000025290.17,f2c29ae4-c96b-4e23-ac43-c9d80ccefd3e_ENSMUSG00000025290.17,a720efa7-06cc-4cd3-bc05-532e74ece452_ENSMUSG00000025290.17,EN…	5.08264e-53	ES	W_A
inclusion_chr2:10056769-100568067	chr2:10056769-10056806	ENSMUST00000114897.8_ENSMUSG00000025781.14,eb6804b0-e314-41a0-af35-8363fb6f508c_ENSMUSG00000025781.14,765fa94d-88e0-4ba7-8542-74652d788394_ENSMUSG00000025781.14,93e219b8-5b43-4b25-bdd2-6fe3b167bccb_ENSMUSG00000025781.14,08d27fda-7b62-4758-af68-73eab66be2ae_ENSMUSG00000025781.14	8.39124e-19	ES	W_A
exclusion_chr2:10056769-100568067	chr2:10056769-10056806	906d56cd-05da-4d94-ab12-d3b6cb6e9136_ENSMUSG00000025781.14,830654d0-6ce6-4146-a8f9-54caf54cad17_ENSMUSG00000025781.14,ENSMUST00000026887.13_ENSMUSG00000025781.14,a412e96c-2edd-4134-b403-0e01ed03758b_ENSMUSG00000025781.14,714b8ea8-7748-4a40-9785-d8e0a81b4279_ENSMUSG00000025781.14,e0cfda6a-185f-4a09-a8ad-3144f5d3c377_ENSMUSG00000025781.14,26cdb050-918c-44f7-bbb0-4734f3da77e6_ENSMUSG00000025781.14,7…	8.39124e-19	ES	W_A
inclusion_chr9:26796888-267967687	chr9:26796888-26796768	d1b3d9a7-e1ff-4556-8554-1017a2558c24_ENSMUSG00000036395.15,6157de37-3aec-4b0f-a903-29103efe779a_ENSMUSG00000036395.15,d67b3282-431a-41aa-b6c7-0aca22a229ac_ENSMUSG00000036395.15,f9204f58-acd3-4670-888e-85f59962b365_ENSMUSG00000036395.15	9.14712e-16	ES	W_A
exclusion_chr9:26796888-267967687	chr9:26796888-26796768	ENSMUST00000066560.12_ENSMUSG00000036395.15,cb0eabaa-33a4-4d59-aea7-6a430a9cc7bd_ENSMUSG00000036395.15,99ce069e-526c-408a-ac44-b95cdd24d035_ENSMUSG00000036395.15,0fde751c-801c-4080-998c-fdd86a7cd788_ENSMUSG00000036395.15,d87f4d97-957d-4221-9c37-9671bfc555d9_ENSMUSG00000036395.15,93b5893c-9fc5-45a4-b5fd-790e67e8495b_ENSMUSG00000036395.15,37cf3645-a658-4946-acae-1e578c47684a_ENSMUSG00000036395.15	9.14712e-16	ES	W_A
inclusion_chr14:733645417	chr14:73364541-73363164_chr14:73364541-73363143	546be939-3a7d-4160-b650-6d1edb611149	1.07351e-08	ALT3	W_A
exclusion_chr14:733645417	chr14:73364541-73363164_chr14:73364541-73363143	ENSMUST00000022704.8,190c8017-ee43-4334-9837-366aeffd3391,9d15778d-0d80-451e-acdc-7aef8adea9b8,c9bb54fa-027e-4062-bc2c-a129ef08c7da,dddb0849-7348-4073-bf38-9b8323d7cbb4	1.07351e-08	ALT3	W_A
inclusion_chr13:103824926-1038247197	chr13:103824926-103824719	ENSMUST00000191275.6_ENSMUSG00000021709.14,db6cd979-7171-4828-bc8e-96a54735d412_ENSMUSG00000021709.14,db45eaaa-53f6-4231-90a7-99b4e857e641_ENSMUSG00000021709.14,ENSMUST00000091269.10_ENSMUSG00000021709.14	3.76859e-07	ES	W_A
exclusion_chr13:103824926-1038247197	chr13:103824926-103824719	874a3264-b06b-4a82-bf20-29bc45056ae2_ENSMUSG00000021709.14,b7b94c8b-6ce6-4041-9c52-83ea40d2fc62_ENSMUSG00000021709.14,ENSMUST00000188997.6_ENSMUSG00000021709.14,696cff80-81db-43f3-8169-ae74397578eb_ENSMUSG00000021709.14	3.76859e-07	ES	W_A
inclusion_chr7:24886106-248861877	chr7:24886106-24886187	c2e499e7-7309-47f1-90b4-b72766ad361c_ENSMUSG00000040952.16,6c904e03-91be-4aaa-879e-cb531d1b6c73_ENSMUSG00000040952.16,d0b236d9-c0a6-4049-8065-4839bc5a06b6_ENSMUSG00000040952.16,2110be58-20e0-481f-b9d2-2ffbfd8505cb_ENSMUSG00000040952.16,ENSMUST00000129847.7_ENSMUSG00000040952.16	7.02953e-07	ES	W_A
exclusion_chr7:24886106-248861877	chr7:24886106-24886187	5128f965-3a85-4473-be79-54132b69aab1_ENSMUSG00000040952.16,2b16ff56-18fd-4b11-92bf-19e2ab6b7bb8_ENSMUSG00000040952.16,214d0bbb-93e7-4d41-8c9e-73e8edcbe1e0_ENSMUSG00000040952.16,fa9271d3-0716-4fe1-8b72-b6e150ed93e6_ENSMUSG00000040952.16,ENSMUST00000108430.9_ENSMUSG00000040952.16,310ba56a-1692-4ad0-8c03-b9d07ec19354_ENSMUSG00000040952.16,29c5e592-6409-47f8-ae9e-332a0319ef16_ENSMUSG00000040952.16,6a…	7.02953e-07	ES	W_A
inclusion_chr4:134925432-1349267347	chr4:134925432-134926734	ENSMUST00000148900.7,8e4ea02a-eeb9-4ef3-a80f-25bdafc4d3db	1.08111e-06	IR	W_A
exclusion_chr4:134925432-1349267347	chr4:134925432-134926734	ENSMUST00000078084.6	1.08111e-06	IR	W_A
inclusion_chr11:960750337	chr11:96075033-96075556_chr11:96075033-96075626	ENSMUST00000107684.1,4fa2da0d-0373-4466-bae4-74a5e7106793,c8c69ce1-c8ed-4f3a-ba8c-0a8a57aafd73	1.10352e-06	ALT5	W_A
exclusion_chr11:960750337	chr11:96075033-96075556_chr11:96075033-96075626	ENSMUST00000090541.11,2304e608-6bc9-4183-8ee9-25161a16bb1e	1.10352e-06	ALT5	W_A
inclusion_chr4:134926818-1349267347	chr4:134926818-134926734	208cc3bc-9cf4-4b08-a11e-21defa6a0be6_ENSMUSG00000037266.18,f23c2d0b-3d7d-4491-8f60-89e5852290b0_ENSMUSG00000037266.18,ENSMUST00000078084.6_ENSMUSG00000037266.18	1.28971e-06	ES	W_A
exclusion_chr4:134926818-1349267347	chr4:134926818-134926734	ENSMUST00000148900.7_ENSMUSG00000037266.18	1.28971e-06	ES	W_A
inclusion_chr7:90182218-901823687	chr7:90182218-90182368	dc2322ec-2479-444e-8244-7ca4de561030_ENSMUSG00000039361.11,a8bd54b5-7257-40d6-a4af-2b2e75fc0869_ENSMUSG00000039361.11,ENSMUST00000049537.8_ENSMUSG00000039361.11,ENSMUST00000207484.1_ENSMUSG00000039361.11,45417a7b-82e2-456f-b1ed-e7b70ef03c4e_ENSMUSG00000039361.11,58e69ec8-f0d2-460b-ae67-689dd0e7e5cd_ENSMUSG00000039361.11,ENSMUST00000208742.1_ENSMUSG00000039361.11	1.72091e-06	ES	W_A
exclusion_chr7:90182218-901823687	chr7:90182218-90182368	ENSMUST00000209068.1_ENSMUSG00000039361.11,9d853c42-4ca9-4383-b4ac-ed0c8a89d289_ENSMUSG00000039361.11,ENSMUST00000207225.1_ENSMUSG00000039361.11,ENSMUST00000208730.1-1_ENSMUSG00000039361.11,56ba41f5-05e7-479b-8012-80c15c878e72_ENSMUSG00000039361.11,30524464-9968-4749-90bf-e75fdf7a0eba_ENSMUSG00000039361.11,8208e202-028f-4025-a841-cfc200404717_ENSMUSG00000039361.11,5a613707-8187-4601-9fb7-9eae0cc9…	1.72091e-06	ES	W_A
inclusion_chr6:72549729-725498687	chr6:72549729-72549868	cf7c8c5b-9f2e-4528-b488-db11087785db_ENSMUSG00000056737.14	4.69051e-06	ES	W_A
exclusion_chr6:72549729-725498687	chr6:72549729-72549868	25c406ea-972f-4408-8d8b-9cbca08b0cf5_ENSMUSG00000056737.14,ENSMUST00000114071.7_ENSMUSG00000056737.14	4.69051e-06	ES	W_A
inclusion_chr4:134925432-1349252927	chr4:134925432-134925292	89ad357a-b813-4d8a-83ed-1262ad335f2d_ENSMUSG00000037266.18,ENSMUST00000145364.7_ENSMUSG00000037266.18,f23c2d0b-3d7d-4491-8f60-89e5852290b0_ENSMUSG00000037266.18,ENSMUST00000078084.6_ENSMUSG00000037266.18	5.85482e-06	ES	W_A
exclusion_chr4:134925432-1349252927	chr4:134925432-134925292	ENSMUST00000148900.7_ENSMUSG00000037266.18	5.85482e-06	ES	W_A
inclusion_chrX:160492752-1604925997	chrX:160492752-160492599	9a62fc17-181b-4325-bfff-ce21279f4f19_ENSMUSG00000031298.15,3c452f65-09c6-4f32-a701-51bcb449e1fb_ENSMUSG00000031298.15,3ca5819a-ecf9-4ba8-9bd9-4939090d91f0_ENSMUSG00000031298.15,ENSMUST00000112402.7_ENSMUSG00000031298.15,ENSMUST00000112408.8_ENSMUSG00000031298.15,ENSMUST00000112400.7_ENSMUSG00000031298.15,ENSMUST00000112405.8_ENSMUSG00000031298.15,ENSMUST00000112401.7_ENSMUSG00000031298.15,ENSMUST…	7.65978e-06	ES	W_A
exclusion_chrX:160492752-1604925997	chrX:160492752-160492599	5dcdfa59-d881-4780-80a8-b301001736fd_ENSMUSG00000031298.15	7.65978e-06	ES	W_A
inclusion_chr11:120492076-1204944767	chr11:120492076-120494476	4d218778-af00-4f33-8873-6ab9d16da98a	1.39865e-05	IR	W_A
exclusion_chr11:120492076-1204944767	chr11:120492076-120494476	ENSMUST00000026899.3,ENSMUST00000144706.7,621e9b4d-a92c-4bfb-8c72-e7365a0b3fdf,9c7efe56-2d6a-4429-b75b-70239e6972dc,020e6189-689b-4f53-86ad-b6bafe97ddc9,55f5333e-3adc-4e20-aa64-2d6dc548ecfd,a154aa60-ecd4-4a23-a21b-795b203fc5a9,ef5472bb-a104-4930-93d1-1bec51dc8c7a,f916d216-758b-43f9-a447-ff052e492453	1.39865e-05	IR	W_A
inclusion_chr13:103828023-1038279067	chr13:103828023-103827906	ada004ce-2a8d-464c-a19b-00a4cce3acae_ENSMUSG00000021709.14,db6cd979-7171-4828-bc8e-96a54735d412_ENSMUSG00000021709.14,ENSMUST00000091269.10_ENSMUSG00000021709.14,696cff80-81db-43f3-8169-ae74397578eb_ENSMUSG00000021709.14,08a79c25-e09f-4534-845d-5d8b4856a644_ENSMUSG00000021709.14,ENSMUST00000191275.6_ENSMUSG00000021709.14,b7b94c8b-6ce6-4041-9c52-83ea40d2fc62_ENSMUSG00000021709.14	2.32912e-05	ES	W_A
exclusion_chr13:103828023-1038279067	chr13:103828023-103827906	874a3264-b06b-4a82-bf20-29bc45056ae2_ENSMUSG00000021709.14,ENSMUST00000188997.6_ENSMUSG00000021709.14,db45eaaa-53f6-4231-90a7-99b4e857e641_ENSMUSG00000021709.14	2.32912e-05	ES	W_A
inclusion_chr1:170963465-1709633247	chr1:170963465-170963324	ENSMUST00000027966.13_ENSMUSG00000026656.15	2.34721e-05	ES	W_A
exclusion_chr1:170963465-1709633247	chr1:170963465-170963324	ENSMUST00000081103.11_ENSMUSG00000026656.15,424df8cf-e10b-4520-8bb7-0d08a88597bc_ENSMUSG00000026656.15	2.34721e-05	ES	W_A
inclusion_chr10:237860047	chr10:23786004-23786624_chr10:23786004-23786763	51e52d42-fef2-45ea-8dd8-a6859e19aced,acdef91b-7974-4a94-bb52-a7c8ce0495a2,05dff3dd-c035-45e7-904d-2685517df785,ae9a92de-8772-4d3b-93e4-c4d8277aa4a8	3.51249e-05	ALT5	W_A
exclusion_chr10:237860047	chr10:23786004-23786624_chr10:23786004-23786763	ENSMUST00000218107.1,480fa156-a80a-40cf-bb4e-62fadb7c8e0f,167c5973-dd42-4326-8814-5aabf9b85d61,aac325c7-a5aa-4255-9f0a-b5bf88857430	3.51249e-05	ALT5	W_A
inclusion_chr7:1022371217	chr7:102237121-102236554_chr7:102237121-102236542	ba89e50d-18d7-484e-aa7e-1b874ff9595d,ENSMUST00000033292.13,ad930ace-9e7c-4a4c-94b5-42003a257492,f56b216a-5d8e-48ca-bf09-e8d74b92e155,a19c5823-b4bc-4327-8b2f-d1f36da99ddf,7f01a8eb-4d1a-43ac-9ed9-ad9c05abd143,15f21980-65a9-41dd-9fcc-9f647dbf384b,ENSMUST00000119816.8,a3c79774-2f25-4279-9026-af1f6e107410	3.75609e-05	ALT5	W_A
exclusion_chr7:1022371217	chr7:102237121-102236554_chr7:102237121-102236542	ENSMUST00000156529.7,ENSMUST00000120879.7,b59ac5cc-ae0b-4552-8e45-8d1c13997b1f,6b25f2fd-1902-4f31-bbcf-2aab5bacfd78,77d4f60d-4395-41ff-b2d1-ab1809f0054e,3f6e9c19-ed77-414e-9b33-f0ac4d9bd891,a735731d-eeaf-4f0a-a7ae-e8984a80503f	3.75609e-05	ALT5	W_A
inclusion_chr2:180031793-1800318717	chr2:180031793-180031871	261a4276-b71c-46da-ae36-0600e01ce6a4_ENSMUSG00000039108.14,ENSMUST00000055485.11_ENSMUSG00000039108.14	3.85438e-05	ES	W_A
exclusion_chr2:180031793-1800318717	chr2:180031793-180031871	95998c29-f482-44fa-9006-9d1a0db8f1d5_ENSMUSG00000039108.14,1a29f5a4-3208-4326-9890-95a6c31af5ef_ENSMUSG00000039108.14,600018aa-2688-46c4-be22-3f40d136c3aa_ENSMUSG00000039108.14	3.85438e-05	ES	W_A
inclusion_chr13:54564621-545645147	chr13:54564621-54564514	7fc39b18-c948-4fea-b299-53d202991bb8_ENSMUSG00000025871.18,344628f7-3b09-410c-92a3-1cb6cf52f1f4_ENSMUSG00000025871.18,ENSMUST00000153065.7_ENSMUSG00000025871.18,ENSMUST00000026989.14_ENSMUSG00000025871.18	7.94873e-05	ES	W_A
exclusion_chr13:54564621-545645147	chr13:54564621-54564514	1395c596-0a67-41d2-a34d-f7cc7c613faf_ENSMUSG00000025871.18,990a7f44-0edd-4f11-8a5c-9e33ea086072_ENSMUSG00000025871.18,8bdd17b1-4418-4375-a720-bef45bf2497c_ENSMUSG00000025871.18,604354b9-2ae8-4916-ad35-47855cf1b967_ENSMUSG00000025871.18	7.94873e-05	ES	W_A
inclusion_chr12:8934772-89346957	chr12:8934772-8934695	345ed615-80b4-47b1-a686-282120899550_ENSMUSG00000020585.4,ed56bbb1-5098-4b05-a507-88425dd19d2e_ENSMUSG00000020585.4,ENSMUST00000020909.3_ENSMUSG00000020585.4,7507f517-c795-4cd0-a7b4-4ca8170fffff_ENSMUSG00000020585.4,d74069a2-df36-4780-bafb-bbc36508bb11_ENSMUSG00000020585.4,5c583420-4e4c-43c1-a8ca-fbfea9b6d6df_ENSMUSG00000020585.4,373b0b96-e258-4a27-aaf5-649d18a72a2d_ENSMUSG00000020585.4	9.17981e-05	ES	W_A
exclusion_chr12:8934772-89346957	chr12:8934772-8934695	e5291402-11a9-4d3c-8d66-f0733210df25_ENSMUSG00000020585.4	9.17981e-05	ES	W_A
inclusion_chr11:86602007-866020697	chr11:86602007-86602069	5113b61e-3819-4d30-bf63-41a91b9da786_ENSMUSG00000018171.9,ENSMUST00000018315.9_ENSMUSG00000018171.9,1e825cf8-764c-4ff0-ba9a-f7c6bb99f00b_ENSMUSG00000018171.9,5ed7dc0c-fc88-468d-bf43-c86269f0c750_ENSMUSG00000018171.9,5e65d2f3-21ff-47f8-8523-495bf8f2ec5e_ENSMUSG00000018171.9,e7980840-e8c4-4108-9a60-b08240db9599_ENSMUSG00000018171.9,3c0cbec8-0c1e-4f25-a063-879bd7b64357_ENSMUSG00000018171.9,8132f028-…	0.000151512	ES	W_A
exclusion_chr11:86602007-866020697	chr11:86602007-86602069	0296c23b-e966-4c48-8220-333996846880_ENSMUSG00000018171.9	0.000151512	ES	W_A
inclusion_chr11:3931587-27	chr11:3931587-3931975_chr11:3931587-3932012	ENSMUST00000109989.9,8fe9261e-1064-4e89-8938-a1b1a949b1f8,4a8eb7c4-1394-426b-a3d4-64c05f7d8f61	0.000157095	ALT5	W_A
exclusion_chr11:3931587-27	chr11:3931587-3931975_chr11:3931587-3932012	ENSMUST00000109993.8,ceb6a0d7-7b6e-41a4-a6ff-7d98299d934d	0.000157095	ALT5	W_A
inclusion_chr18:65167573-651675137	chr18:65167573-65167513	ENSMUST00000235343.1_ENSMUSG00000024589.18,3320976d-b617-486f-a087-c3c18856d269_ENSMUSG00000024589.18,ENSMUST00000080418.6_ENSMUSG00000024589.18	0.000161603	ES	W_A
exclusion_chr18:65167573-651675137	chr18:65167573-65167513	39b56144-12b6-4c6d-8ea4-6dd3c0a34fba_ENSMUSG00000024589.18,ENSMUST00000236736.1-1_ENSMUSG00000024589.18	0.000161603	ES	W_A
inclusion_chr13:103897928-1038977807	chr13:103897928-103897780	08a79c25-e09f-4534-845d-5d8b4856a644_ENSMUSG00000021709.14,db6cd979-7171-4828-bc8e-96a54735d412_ENSMUSG00000021709.14	0.000167645	ES	W_A
exclusion_chr13:103897928-1038977807	chr13:103897928-103897780	db45eaaa-53f6-4231-90a7-99b4e857e641_ENSMUSG00000021709.14,ENSMUST00000091269.10_ENSMUSG00000021709.14,696cff80-81db-43f3-8169-ae74397578eb_ENSMUSG00000021709.14,ENSMUST00000188997.6_ENSMUSG00000021709.14,b7b94c8b-6ce6-4041-9c52-83ea40d2fc62_ENSMUSG00000021709.14	0.000167645	ES	W_A
inclusion_chr7:24885135-27	chr7:24885135-24884854_chr7:24885135-24884667	310ba56a-1692-4ad0-8c03-b9d07ec19354,6c904e03-91be-4aaa-879e-cb531d1b6c73	0.00019855	ALT5	W_A
exclusion_chr7:24885135-27	chr7:24885135-24884854_chr7:24885135-24884667	ENSMUST00000108430.9,ENSMUST00000129847.7,29c5e592-6409-47f8-ae9e-332a0319ef16,6cc5c5f5-0ed0-43ab-9385-f4129929c6ec,4c04a804-4bae-4434-9626-cb456c8ead74,fa9271d3-0716-4fe1-8b72-b6e150ed93e6,6aaef856-486d-40cf-b2a2-b3b1176de299,5128f965-3a85-4473-be79-54132b69aab1,214d0bbb-93e7-4d41-8c9e-73e8edcbe1e0,2110be58-20e0-481f-b9d2-2ffbfd8505cb	0.00019855	ALT5	W_A
inclusion_chr5:124114064-1241141927	chr5:124114064-124114192	ENSMUST00000119269.5_ENSMUSG00000023707.13,20fb0511-8129-4156-a7de-78a8a441bde7_ENSMUSG00000023707.13,ENSMUST00000024470.12-1_ENSMUSG00000023707.13	0.000277007	ES	W_A
exclusion_chr5:124114064-1241141927	chr5:124114064-124114192	f9cc7278-777a-43ae-a04d-cda0a16fa5d9_ENSMUSG00000023707.13,745db040-cba8-4cf5-a772-66e609c9dda6_ENSMUSG00000023707.13,ENSMUST00000198505.1_ENSMUSG00000023707.13,ENSMUST00000198770.1_ENSMUSG00000023707.13	0.000277007	ES	W_A
inclusion_chr1:170148046-1701479957	chr1:170148046-170147995	44bbb8d2-64f0-4db3-a0ff-38d7cd5aee7c_ENSMUSG00000026670.15,ENSMUST00000111351.9_ENSMUSG00000026670.15	0.000330184	ES	W_A
exclusion_chr1:170148046-1701479957	chr1:170148046-170147995	ENSMUST00000111350.9_ENSMUSG00000026670.15	0.000330184	ES	W_A
inclusion_chr17:258354697	chr17:25835469-25835377_chr17:25835469-25835353	ENSMUST00000026831.13,cc074f9f-b853-4e9d-9b7f-4bdf4267f43b,f8841060-2192-4b5f-81d3-f3b2c5a465a6,4f2041ea-fd2a-405d-9821-d87a921e5520,e1f07e8f-5c3a-4762-9923-d1508e6dcf84,07dbad7f-fd93-4764-83a1-c0c8c0641d1a,b2a1adc9-0395-4714-a9a1-f0dd6646b7f5	0.000352103	ALT3	W_A
exclusion_chr17:258354697	chr17:25835469-25835377_chr17:25835469-25835353	0fbb8d6f-e883-4168-a948-0a8f9bd45812,ENSMUST00000183929.7,c0599421-fce6-46d7-b0a9-f90b15e039c5,5f37dcbe-aac8-45ea-9edd-aab46e806092,c9ab8ea5-0533-4f3a-bddb-9cb2a6e15b34	0.000352103	ALT3	W_A
inclusion_chr7:30946879-309469647	chr7:30946879-30946964	5ad684c7-bd47-414e-a545-d599b5d49cb0,1f61098e-821c-4e74-83c6-2cba221ab2b1	0.000380789	IR	W_A
exclusion_chr7:30946879-309469647	chr7:30946879-30946964	ENSMUST00000058860.13,ENSMUST00000171338.7,3804206c-1be6-44a6-9f62-debdf0a655c8,ENSMUST00000108119.9,19bdbf93-1e21-4776-a96a-e25b50decbe0,ENSMUST00000162228.8,20667e03-b6cf-40fd-94c5-477184101627,b8dd6196-c832-4975-a29c-1cb208bce23b,90e5f78d-5060-4ff2-8d7c-143a0f998443,7252e359-638b-42d6-88c7-facd0983970d,704249d6-5f04-43cd-98d2-7d094c7f4311,4087033f-8b4f-4fc3-8857-3c6381cb152e	0.000380789	IR	W_A
inclusion_chr9:50528232-505281457	chr9:50528232-50528145	1ccfec2c-97b5-4e26-b25c-14f838084d0a_ENSMUSG00000032067.6,3996a1a3-2566-4152-87da-4ded8dfbed66_ENSMUSG00000032067.6,b6bfae23-cb0e-4f0d-a2a5-96c449a07ad8_ENSMUSG00000032067.6,d12b14ba-1210-4d67-b9b8-49bfa10541c7_ENSMUSG00000032067.6,2619b39a-29d6-4711-aeb2-ede6377cb01a_ENSMUSG00000032067.6,a1b1321b-358d-4e50-8bca-acd6e6be9100_ENSMUSG00000032067.6,43a21e4f-e5a9-4dab-8912-483cfb45e10c_ENSMUSG0000003…	0.00038171	ES	W_A
exclusion_chr9:50528232-505281457	chr9:50528232-50528145	ENSMUST00000214873.1_ENSMUSG00000032067.6,111bbf4d-09f5-46fe-8915-d308cd92f763_ENSMUSG00000032067.6,ENSMUST00000034570.6_ENSMUSG00000032067.6,c4859a32-dd33-45de-a38b-34d5e3b89dd0_ENSMUSG00000032067.6,5d4eb7d0-1b5c-4970-b775-704da93b21de_ENSMUSG00000032067.6,ENSMUST00000215416.1_ENSMUSG00000032067.6	0.00038171	ES	W_A
inclusion_chr1:88139331-881384727	chr1:88139331-88138472	12eceae5-9c03-4011-925f-58f46e53ad16_ENSMUSG00000054545.17,ENSMUST00000113134.7_ENSMUSG00000054545.17	0.000440527	ES	W_A
exclusion_chr1:88139331-881384727	chr1:88139331-88138472	a6de769c-26ef-4bcb-bec6-91d1e58c8d68_ENSMUSG00000090175.1	0.000440527	ES	W_A
inclusion_chr14:120395765-1203957117	chr14:120395765-120395711	ENSMUST00000088419.12_ENSMUSG00000022139.17,ea9ebbc4-ddfe-4169-a017-56d68fa7b3ac_ENSMUSG00000022139.17	0.000454409	ES	W_A
exclusion_chr14:120395765-1203957117	chr14:120395765-120395711	be94bd88-8161-4c45-bcdc-ac3ff8d4a3d2_ENSMUSG00000022139.17,ENSMUST00000227012.1_ENSMUSG00000022139.17,c943253d-dc34-4e0b-ab7f-c785fe7a65ae_ENSMUSG00000022139.17	0.000454409	ES	W_A
inclusion_chr17:33931809-339320397	chr17:33931809-33932039	d78e767c-6c3b-4167-9dfc-9ae7163aedd3,285ba5fe-3910-4339-9cd7-86b2979f4335	0.000464396	IR	W_A
exclusion_chr17:33931809-339320397	chr17:33931809-33932039	ENSMUST00000047503.15,cfc2a9d9-ca33-43e2-a96c-5f9502cc1ad7,d93e5fbb-b126-4ceb-b9c9-d672bf33b62a,19e7d286-44c6-4f18-8d2f-ba6f871f2ab5,7f54c4e6-0eb1-4d64-85f1-bf397243bebd,6244c0d9-fd52-41d2-acfa-f575fb4c06d8	0.000464396	IR	W_A
inclusion_chr17:33932371-339324537	chr17:33932371-33932453	d78e767c-6c3b-4167-9dfc-9ae7163aedd3,285ba5fe-3910-4339-9cd7-86b2979f4335,7f54c4e6-0eb1-4d64-85f1-bf397243bebd	0.000464396	IR	W_A
exclusion_chr17:33932371-339324537	chr17:33932371-33932453	ENSMUST00000047503.15,cfc2a9d9-ca33-43e2-a96c-5f9502cc1ad7,d93e5fbb-b126-4ceb-b9c9-d672bf33b62a,19e7d286-44c6-4f18-8d2f-ba6f871f2ab5,6244c0d9-fd52-41d2-acfa-f575fb4c06d8	0.000464396	IR	W_A
inclusion_chr4:31994954-319948737	chr4:31994954-31994873	ENSMUST00000037607.10_ENSMUSG00000028284.13	0.000483969	ES	W_A
exclusion_chr4:31994954-319948737	chr4:31994954-31994873	346248d5-b738-4bf8-9bec-070bad4532e8_ENSMUSG00000028284.13,ENSMUST00000080933.12_ENSMUSG00000028284.13,27cc8094-edd1-4097-a72c-1831691682ba_ENSMUSG00000028284.13,890dd0b7-dfce-415e-8d71-3e56b4566357_ENSMUSG00000028284.13	0.000483969	ES	W_A
inclusion_chr14:73368427-733682987	chr14:73368427-73368298	42f93dd4-139d-47d5-9447-7e7272391196_ENSMUSG00000022108.8,546be939-3a7d-4160-b650-6d1edb611149_ENSMUSG00000022108.8,96da6f5b-4627-40da-886c-d760b1295e59_ENSMUSG00000022108.8,9d15778d-0d80-451e-acdc-7aef8adea9b8_ENSMUSG00000022108.8,c9bb54fa-027e-4062-bc2c-a129ef08c7da_ENSMUSG00000022108.8,190c8017-ee43-4334-9837-366aeffd3391_ENSMUSG00000022108.8,ENSMUST00000022704.8_ENSMUSG00000022108.8	0.000514356	ES	W_A
exclusion_chr14:73368427-733682987	chr14:73368427-73368298	dddb0849-7348-4073-bf38-9b8323d7cbb4_ENSMUSG00000022108.8	0.000514356	ES	W_A
inclusion_chr14:73366527-733663207	chr14:73366527-73366320	42f93dd4-139d-47d5-9447-7e7272391196_ENSMUSG00000022108.8,96da6f5b-4627-40da-886c-d760b1295e59_ENSMUSG00000022108.8,546be939-3a7d-4160-b650-6d1edb611149_ENSMUSG00000022108.8,c9bb54fa-027e-4062-bc2c-a129ef08c7da_ENSMUSG00000022108.8,190c8017-ee43-4334-9837-366aeffd3391_ENSMUSG00000022108.8,ENSMUST00000022704.8_ENSMUSG00000022108.8	0.000514695	ES	W_A
exclusion_chr14:73366527-733663207	chr14:73366527-73366320	dddb0849-7348-4073-bf38-9b8323d7cbb4_ENSMUSG00000022108.8	0.000514695	ES	W_A
inclusion_chr14:73366527-733682987	chr14:73366527-73368298	dddb0849-7348-4073-bf38-9b8323d7cbb4	0.000514695	IR	W_A
exclusion_chr14:73366527-733682987	chr14:73366527-73368298	ENSMUST00000022704.8,190c8017-ee43-4334-9837-366aeffd3391,546be939-3a7d-4160-b650-6d1edb611149,96da6f5b-4627-40da-886c-d760b1295e59,c9bb54fa-027e-4062-bc2c-a129ef08c7da	0.000514695	IR	W_A
inclusion_chr14:24494069-244940517	chr14:24494069-24494051	1a22aea9-8ff1-40bc-bf4d-5ae1c9f721c3_ENSMUSG00000025290.17,ae2ec661-acf2-48ce-83c7-e963798145cd_ENSMUSG00000025290.17	0.000549938	ES	W_A
exclusion_chr14:24494069-244940517	chr14:24494069-24494051	9b95f990-ce9c-419f-a20f-9908fdc1aad8_ENSMUSG00000025290.17,ENSMUST00000225023.1_ENSMUSG00000025290.17,380b835d-70ac-4fe6-b4a2-52048d0f9549_ENSMUSG00000025290.17,d50f2ce7-4298-4735-908e-f57d0e303158_ENSMUSG00000025290.17,0b881507-401e-40ec-ae82-af45bf5e2ea7_ENSMUSG00000025290.17,db0b672e-254f-442e-8c0e-bd5464c09487_ENSMUSG00000025290.17,f2c29ae4-c96b-4e23-ac43-c9d80ccefd3e_ENSMUSG00000025290.17,a7…	0.000549938	ES	W_A
inclusion_chr16:23112461-231123507	chr16:23112461-23112350	afb1577d-aa91-455e-b66b-c3f040783902_ENSMUSG00000022884.15,35cb2f2d-8c29-43ca-bebd-df7d93be53ad_ENSMUSG00000022884.15,dbffb73b-fcd1-4796-bc57-ad05dd756f09_ENSMUSG00000022884.15,82380304-b7b8-434b-ad3b-598836366569_ENSMUSG00000022884.15,c7f5cc62-062c-4ade-bdb3-091d9907be3b_ENSMUSG00000022884.15	0.000554537	ES	W_A
exclusion_chr16:23112461-231123507	chr16:23112461-23112350	6be6b970-5f1e-42d7-9374-180351861495_ENSMUSG00000022884.15,40c3d8c5-429d-446a-91f1-9abf16eb7fd6_ENSMUSG00000022884.15,ENSMUST00000131871.7_ENSMUSG00000022884.15,a51b208d-ed45-42c5-85cf-798cad37a5d3_ENSMUSG00000022884.15,e684ad4d-d9b8-4e76-ac04-774ac72d6719_ENSMUSG00000022884.15,e13efdb6-8de9-4030-9637-40858d8233f8_ENSMUSG00000022884.15,ENSMUST00000077605.11_ENSMUSG00000022884.15,ENSMUST0000014711…	0.000554537	ES	W_A
inclusion_chr17:34153453-341554327	chr17:34153453-34155432	88c199e3-c6cb-480d-8845-33c58b643773,c8573455-723d-4a94-8c73-300c4d963bd8	0.00068057	IR	W_A
exclusion_chr17:34153453-341554327	chr17:34153453-34155432	ENSMUST00000114232.3,7b7edb75-a96b-4c81-a0bf-84f4ac82e50a,6d726458-d889-4a95-b214-3a3878423d70	0.00068057	IR	W_A
inclusion_chr5:235268157	chr5:23526815-23527896_chr5:23526815-23527923	62ebab4c-ac0c-46b9-b90f-50f225bddb82,89779e17-b872-4be8-a2eb-bac1086602b9	0.000703631	ALT5	W_A
exclusion_chr5:235268157	chr5:23526815-23527896_chr5:23526815-23527923	f3a1ee32-ef94-4f7a-a21b-37c24238baa9,0c1d4e81-4ca1-403b-bfed-09c289d6f6df	0.000703631	ALT5	W_A
inclusion_chr16:85040307-850402507	chr16:85040307-85040250	27835d2a-ab27-48f2-81be-f06f082acd7f_ENSMUSG00000022892.11,ENSMUST00000226801.1_ENSMUSG00000022892.11,ba9ce63f-017f-49a8-9a5b-56dbe9782cd7_ENSMUSG00000022892.11,ENSMUST00000227723.1_ENSMUSG00000022892.11	0.000724049	ES	W_A
exclusion_chr16:85040307-850402507	chr16:85040307-85040250	ENSMUST00000227021.1_ENSMUSG00000022892.11,ENSMUST00000226232.1_ENSMUSG00000022892.11	0.000724049	ES	W_A
inclusion_chr8:85843020-858431127	chr8:85843020-85843112	6b18951f-a6da-4390-8501-ce1b1dd3b6f6_ENSMUSG00000036879.15	0.000732601	ES	W_A
exclusion_chr8:85843020-858431127	chr8:85843020-85843112	66973f6d-1489-4644-a269-4693dfc6de71_ENSMUSG00000036879.15,16c247f9-7652-4836-a563-9dc2afaa4fdd_ENSMUSG00000036879.15,e99ee1d0-59e4-45ab-af45-227f77b1b38d_ENSMUSG00000036879.15	0.000732601	ES	W_A
inclusion_chr3:95895354-958953297	chr3:95895354-95895329	93d7a0ff-0c32-428d-8cd7-2bfa6ba5c97e_ENSMUSG00000015750.15	0.000753332	ES	W_A
exclusion_chr3:95895354-958953297	chr3:95895354-95895329	0d9b64d5-da8e-440a-96b7-056d81ecfffb_ENSMUSG00000015750.15,ENSMUST00000056710.9_ENSMUSG00000015750.15,cdfccb31-9212-4e74-9705-73a5b25e89a1_ENSMUSG00000015750.15,9ec7f6b2-8a48-4c56-b0ab-0dca50de7378_ENSMUSG00000015750.15	0.000753332	ES	W_A
inclusion_chr9:88522586-885224837	chr9:88522586-88522483	ENSMUST00000182232.8_ENSMUSG00000097195.10,24c21667-57f1-4ad4-ada2-167a2028aa4d_ENSMUSG00000097195.10	0.00075572	ES	W_A
exclusion_chr9:88522586-885224837	chr9:88522586-88522483	ENSMUST00000239369.1-1_ENSMUSG00000097195.10,ENSMUST00000180563.9_ENSMUSG00000097195.10	0.00075572	ES	W_A
inclusion_chr9:88522586-885228507	chr9:88522586-88522850	ENSMUST00000239369.1-1,ENSMUST00000239278.1,ENSMUST00000180563.9,ENSMUST00000190033.3	0.00075572	IR	W_A
exclusion_chr9:88522586-885228507	chr9:88522586-88522850	ENSMUST00000182232.8,24c21667-57f1-4ad4-ada2-167a2028aa4d	0.00075572	IR	W_A
inclusion_chr12:108814764-1088146057	chr12:108814764-108814605	d1873986-7e6c-440d-8c64-dd99d875a18a_ENSMUSG00000021264.12,ENSMUST00000021692.8_ENSMUSG00000021264.12	0.000774913	ES	W_A
exclusion_chr12:108814764-1088146057	chr12:108814764-108814605	f67b3e96-6e15-4379-a2d2-5dc98edc66be_ENSMUSG00000021264.12	0.000774913	ES	W_A
inclusion_chr2:10056764-100568067	chr2:10056764-10056806	cee25585-7cf2-4d2f-9048-407b68310eb0_ENSMUSG00000025781.14	0.000779894	ES	W_A
exclusion_chr2:10056764-100568067	chr2:10056764-10056806	906d56cd-05da-4d94-ab12-d3b6cb6e9136_ENSMUSG00000025781.14,830654d0-6ce6-4146-a8f9-54caf54cad17_ENSMUSG00000025781.14,ENSMUST00000026887.13_ENSMUSG00000025781.14,a412e96c-2edd-4134-b403-0e01ed03758b_ENSMUSG00000025781.14,714b8ea8-7748-4a40-9785-d8e0a81b4279_ENSMUSG00000025781.14,e0cfda6a-185f-4a09-a8ad-3144f5d3c377_ENSMUSG00000025781.14,26cdb050-918c-44f7-bbb0-4734f3da77e6_ENSMUSG00000025781.14,7…	0.000779894	ES	W_A
inclusion_chr2:32229262-322293447	chr2:32229262-32229344	ENSMUST00000069817.14_ENSMUSG00000039262.16,9f45488e-bfd4-4e28-a598-407a165e89cb_ENSMUSG00000039262.16,e39edb8d-b98c-4fb5-afa2-9d3fb529a970_ENSMUSG00000039262.16,f41d0caa-0b32-4886-b158-f2a20b9586e7_ENSMUSG00000039262.16	0.000884173	ES	W_A
exclusion_chr2:32229262-322293447	chr2:32229262-32229344	824e11ea-a974-4a20-a54d-4c7b1cca6bf9_ENSMUSG00000039262.16,ENSMUST00000036691.13_ENSMUSG00000039262.16,a065eefc-d10c-4776-ad88-cb8b5190943c_ENSMUSG00000039262.16,50781724-2726-4c78-b01f-822392d5ffc7_ENSMUSG00000039262.16	0.000884173	ES	W_A
inclusion_chr12:59144770-591446987	chr12:59144770-59144698	ENSMUST00000219140.2_ENSMUSG00000021000.17,0308fb28-95e4-440b-b58e-2c76bc48f098_ENSMUSG00000021000.17,ENSMUST00000176464.7_ENSMUSG00000021000.17,029788ba-6cf0-47a9-9f6e-78bad048d443_ENSMUSG00000021000.17,ENSMUST00000176752.7_ENSMUSG00000021000.17,ENSMUST00000176322.7_ENSMUSG00000021000.17,ENSMUST00000069430.14_ENSMUSG00000021000.17,2c1be38a-184a-4187-86fd-095c0d846bb1_ENSMUSG00000021000.17,4d73cd…	0.000971547	ES	W_A
exclusion_chr12:59144770-591446987	chr12:59144770-59144698	0b91a6bd-68f2-467a-9f31-aa6d320a3636_ENSMUSG00000021000.17,4e1f1518-4c32-4f5e-a5f1-d99eea13462a_ENSMUSG00000021000.17,81a9c514-72cc-46e6-adea-0a5ef88eabb1_ENSMUSG00000021000.17,c32445e0-0e1e-4b64-9f5d-01de5174dfc2_ENSMUSG00000021000.17,7c820ac8-c972-4ac5-9a62-eb91e746753a_ENSMUSG00000021000.17,222fc100-f683-429d-b13c-885ef5fbb091_ENSMUSG00000021000.17,d77cfdef-058c-4929-a902-0e95945a883e_ENSMUSG0…	0.000971547	ES	W_A
inclusion_chr15:1003129937	chr15:100312993-100305344_chr15:100312993-100305323	ENSMUST00000230472.1,2f851be1-15aa-4384-9947-688b5b512b72,ENSMUST00000231166.1,dae7b66b-54b9-4128-ae18-e00c83921df2,4152bee2-4c27-4f8c-95b3-bda5d6581b58,ENSMUST00000229217.1,8d25642d-81f3-4875-9f87-7ebead486463	0.00104837	ALT5	W_A
exclusion_chr15:1003129937	chr15:100312993-100305344_chr15:100312993-100305323	05e25c76-ec52-4de5-a151-9579acca961c	0.00104837	ALT5	W_A
inclusion_chr5:100408113-17	chr5:100408113-100415913_chr5:100408113-100416111	159d88b6-5540-4a0f-a5c3-c2a0854c9a59,d97bdb23-b69e-4861-9a7a-0ae9dc1e2d20,3a326f3e-a892-4f40-8965-16e9e27ac4b5,63870fc3-d1e4-4d53-972e-d16b0809f561	0.00131752	ALT5	W_A
exclusion_chr5:100408113-17	chr5:100408113-100415913_chr5:100408113-100416111	386a736b-dcc9-4441-b137-1e4bbc232c6f	0.00131752	ALT5	W_A
inclusion_chr9:115257941-1152578787	chr9:115257941-115257878	1375fdaf-a992-4148-805b-96df056ed494_ENSMUSG00000032437.10	0.00132726	ES	W_A
exclusion_chr9:115257941-1152578787	chr9:115257941-115257878	5ea8a8a2-6a1c-4f9a-a181-88773c35b59b_ENSMUSG00000032437.10,b78f4638-ce10-4bdd-9d86-dda79e0b4e85_ENSMUSG00000032437.10,ENSMUST00000035010.9-1_ENSMUSG00000032437.10	0.00132726	ES	W_A
inclusion_chr7:25474519-254748047	chr7:25474519-25474804	ENSMUST00000098669.7_ENSMUSG00000074272.10,d6ff40b2-3afa-4bae-8ea9-f834159a8911_ENSMUSG00000074272.10,ENSMUST00000098666.8_ENSMUSG00000074272.10	0.0013986	ES	W_A
exclusion_chr7:25474519-254748047	chr7:25474519-25474804	ENSMUST00000206687.1_ENSMUSG00000074272.10,ENSMUST00000098668.2_ENSMUSG00000074272.10	0.0013986	ES	W_A
inclusion_chr8:3657658-36578707	chr8:3657658-3657870	be919081-c386-4d0f-aaca-f8e85f2fc551_ENSMUSG00000012705.16	0.00162061	ES	W_A
exclusion_chr8:3657658-36578707	chr8:3657658-3657870	13d23a5c-68f4-4cd0-8677-32e320e2b7b2_ENSMUSG00000012705.16,52616cf6-f8f5-4fd7-bf33-dd9f02b3be55_ENSMUSG00000012705.16,b7d150e5-956f-4639-b1ba-8d9ae3a45f32_ENSMUSG00000012705.16,ENSMUST00000012849.14_ENSMUSG00000012705.16,1e24196a-3fd3-4a48-abbd-38eb06b1b954_ENSMUSG00000012705.16,aaed43bb-34b3-4382-bc53-7c8fcdeab834_ENSMUSG00000012705.16,e4d18844-d40e-495c-aa66-77f0f3cd36e1_ENSMUSG00000012705.16,d…	0.00162061	ES	W_A
inclusion_chr5:92405942-924059797	chr5:92405942-92405979	e4d5566f-3592-4f00-b18c-2931377d5dbd_ENSMUSG00000034842.16,6b27b882-936f-4045-9e14-b0a6931d9cfa_ENSMUSG00000034842.16,ccec4f22-bb0d-493d-a447-71651031de85_ENSMUSG00000034842.16,5eb1d35d-6dca-43f2-ba5c-1ef95e127b74_ENSMUSG00000034842.16,422bfa06-f078-4de0-bf89-060845542f7c_ENSMUSG00000034842.16	0.00180901	ES	W_A
exclusion_chr5:92405942-924059797	chr5:92405942-92405979	37dd825d-da70-466b-a904-14716f8c8281_ENSMUSG00000034842.16,2ea0e076-5f50-43ec-a673-3896b0d495b6_ENSMUSG00000034842.16,43c4156f-14d3-41c7-9f61-d18c580860d8_ENSMUSG00000034842.16,48c731c5-8dd3-4418-aa60-70e918a9d8e2_ENSMUSG00000034842.16,4e70f09a-7733-486f-9d98-6becb0b51574_ENSMUSG00000034842.16,96ac013f-e14f-4039-a2f3-d7dd47258ba2_ENSMUSG00000034842.16,a52d36a1-e3d5-4394-92eb-a699bd69058f_ENSMUSG0…	0.00180901	ES	W_A
inclusion_chr2:181521234-1815212877	chr2:181521234-181521287	ENSMUST00000108797.7_ENSMUSG00000000826.16,ab4fe804-0fb6-4878-98ea-4f22fec01d45_ENSMUSG00000000826.16	0.00183869	ES	W_A
exclusion_chr2:181521234-1815212877	chr2:181521234-181521287	bfe7a85b-7c45-426e-8c36-9993baaecbba_ENSMUSG00000000826.16,f649f8ab-1319-4a59-82fb-2f4d836a8052_ENSMUSG00000000826.16,83228a3d-10d7-41ed-9c79-4d521ed8be2f_ENSMUSG00000000826.16,e96cbedd-ac61-4f64-b24a-334b1703d1f2_ENSMUSG00000000826.16,ENSMUST00000116365.8_ENSMUSG00000000826.16,ENSMUST00000072334.11_ENSMUSG00000000826.16	0.00183869	ES	W_A
inclusion_chr2:181550020-1815501667	chr2:181550020-181550166	ENSMUST00000116365.8,ENSMUST00000072334.11,ENSMUST00000108797.7,f649f8ab-1319-4a59-82fb-2f4d836a8052,88e7bcf7-5130-4a27-be5e-d8b23e7d52aa	0.00183869	IR	W_A
exclusion_chr2:181550020-1815501667	chr2:181550020-181550166	bfe7a85b-7c45-426e-8c36-9993baaecbba,e96cbedd-ac61-4f64-b24a-334b1703d1f2,ab4fe804-0fb6-4878-98ea-4f22fec01d45	0.00183869	IR	W_A
inclusion_chr9:67032541-670324657	chr9:67032541-67032465	ENSMUST00000113696.7_ENSMUSG00000032366.15,ENSMUST00000113697.7_ENSMUSG00000032366.15,ENSMUST00000113684.7_ENSMUSG00000032366.15,ENSMUST00000113701.7_ENSMUSG00000032366.15,c37d9723-6e42-4962-8ff9-7a24ae944c19_ENSMUSG00000032366.15,ed5c62fb-80b5-42d5-bfc9-097e0a3361ec_ENSMUSG00000032366.15	0.00185985	ES	W_A
exclusion_chr9:67032541-670324657	chr9:67032541-67032465	ENSMUST00000113687.7_ENSMUSG00000032366.15,ea65d0b4-197b-4a57-870e-374defe066ec_ENSMUSG00000032366.15,c7317994-1502-47ec-9772-1ea360d435f4_ENSMUSG00000032366.15,91b2c3bd-6bbf-42d0-987f-ffa118dae07d_ENSMUSG00000032366.15,bbfdaad1-d6d7-4493-b606-304ec1dbda3b_ENSMUSG00000032366.15,24de2e72-6adc-4f5f-99b4-de348b5a8b37_ENSMUSG00000032366.15,107534a3-aec3-475b-b104-e390543063ff_ENSMUSG00000032366.15,92…	0.00185985	ES	W_A
inclusion_chr11:54987050-549870687	chr11:54987050-54987068	1fbdcf0a-e973-413c-9b9c-ceca29375503_ENSMUSG00000018340.13,00209956-201d-4893-af6e-3b3fda05e0d3_ENSMUSG00000018340.13,e4804249-f322-43a1-abec-6f0f4679b8b8_ENSMUSG00000018340.13,ENSMUST00000108883.9_ENSMUSG00000018340.13	0.00200038	ES	W_A
exclusion_chr11:54987050-549870687	chr11:54987050-54987068	9cfb7ef9-df7a-43ae-9661-c51d2c074182_ENSMUSG00000018340.13,4d6f1eee-4654-42bc-aee9-ba561ce524c6_ENSMUSG00000018340.13,30c36e8c-40bd-4e96-89e9-784113d4b852_ENSMUSG00000018340.13,ENSMUST00000102727.2_ENSMUSG00000018340.13	0.00200038	ES	W_A
inclusion_chr2:181548925-1815490007	chr2:181548925-181549000	e96cbedd-ac61-4f64-b24a-334b1703d1f2_ENSMUSG00000000826.16,ENSMUST00000116365.8_ENSMUSG00000000826.16,ab4fe804-0fb6-4878-98ea-4f22fec01d45_ENSMUSG00000000826.16	0.0020051	ES	W_A
exclusion_chr2:181548925-1815490007	chr2:181548925-181549000	bfe7a85b-7c45-426e-8c36-9993baaecbba_ENSMUSG00000000826.16,ENSMUST00000108797.7_ENSMUSG00000000826.16,88e7bcf7-5130-4a27-be5e-d8b23e7d52aa_ENSMUSG00000000826.16,83228a3d-10d7-41ed-9c79-4d521ed8be2f_ENSMUSG00000000826.16,ENSMUST00000072334.11_ENSMUSG00000000826.16	0.0020051	ES	W_A
inclusion_chr11:101572461-1015725727	chr11:101572461-101572572	41735257-e2fa-42d9-abed-c63bedafc6a1_ENSMUSG00000017119.19,ENSMUST00000123558.7_ENSMUSG00000017119.19,6f55a42b-0322-417c-b553-bc1bda1e27ed_ENSMUSG00000017119.19,c3b7ac73-698e-4182-bcfd-098c192e1469_ENSMUSG00000017119.19,ENSMUST00000107208.7_ENSMUSG00000017119.19,0eb82f8a-a95d-4b3b-b81a-056b8a6f328e_ENSMUSG00000017119.19,ENSMUST00000103098.8_ENSMUSG00000017119.19	0.00210525	ES	W_A
exclusion_chr11:101572461-1015725727	chr11:101572461-101572572	f92212ac-b835-41ba-9ed9-e409f94a53ea_ENSMUSG00000017119.19,cb33cefd-ad6b-42b0-ae66-39547bb61670_ENSMUSG00000017119.19,ENSMUST00000107213.7_ENSMUSG00000017119.19,b30c6552-8d50-47db-ace9-580ea0ae5f63_ENSMUSG00000017119.19	0.00210525	ES	W_A
inclusion_chr17:33930441-339317257	chr17:33930441-33931725	d78e767c-6c3b-4167-9dfc-9ae7163aedd3	0.00216718	IR	W_A
exclusion_chr17:33930441-339317257	chr17:33930441-33931725	ENSMUST00000047503.15,cfc2a9d9-ca33-43e2-a96c-5f9502cc1ad7,d93e5fbb-b126-4ceb-b9c9-d672bf33b62a,19e7d286-44c6-4f18-8d2f-ba6f871f2ab5,285ba5fe-3910-4339-9cd7-86b2979f4335,7f54c4e6-0eb1-4d64-85f1-bf397243bebd,6244c0d9-fd52-41d2-acfa-f575fb4c06d8	0.00216718	IR	W_A
inclusion_chr17:33932218-339323207	chr17:33932218-33932320	d78e767c-6c3b-4167-9dfc-9ae7163aedd3	0.00216718	IR	W_A
exclusion_chr17:33932218-339323207	chr17:33932218-33932320	ENSMUST00000047503.15,cfc2a9d9-ca33-43e2-a96c-5f9502cc1ad7,d93e5fbb-b126-4ceb-b9c9-d672bf33b62a,19e7d286-44c6-4f18-8d2f-ba6f871f2ab5,285ba5fe-3910-4339-9cd7-86b2979f4335,7f54c4e6-0eb1-4d64-85f1-bf397243bebd,6244c0d9-fd52-41d2-acfa-f575fb4c06d8	0.00216718	IR	W_A
inclusion_chr17:33935007-339351337	chr17:33935007-33935133	d78e767c-6c3b-4167-9dfc-9ae7163aedd3	0.00216718	IR	W_A
exclusion_chr17:33935007-339351337	chr17:33935007-33935133	ENSMUST00000047503.15,cfc2a9d9-ca33-43e2-a96c-5f9502cc1ad7,d93e5fbb-b126-4ceb-b9c9-d672bf33b62a,19e7d286-44c6-4f18-8d2f-ba6f871f2ab5,285ba5fe-3910-4339-9cd7-86b2979f4335,7f54c4e6-0eb1-4d64-85f1-bf397243bebd,6244c0d9-fd52-41d2-acfa-f575fb4c06d8	0.00216718	IR	W_A
inclusion_chr17:33935255-339353597	chr17:33935255-33935359	d78e767c-6c3b-4167-9dfc-9ae7163aedd3	0.00216718	IR	W_A
exclusion_chr17:33935255-339353597	chr17:33935255-33935359	ENSMUST00000047503.15,cfc2a9d9-ca33-43e2-a96c-5f9502cc1ad7,d93e5fbb-b126-4ceb-b9c9-d672bf33b62a,19e7d286-44c6-4f18-8d2f-ba6f871f2ab5,285ba5fe-3910-4339-9cd7-86b2979f4335,7f54c4e6-0eb1-4d64-85f1-bf397243bebd,6244c0d9-fd52-41d2-acfa-f575fb4c06d8	0.00216718	IR	W_A
inclusion_chr17:33935455-339355447	chr17:33935455-33935544	d78e767c-6c3b-4167-9dfc-9ae7163aedd3,7f54c4e6-0eb1-4d64-85f1-bf397243bebd	0.00216718	IR	W_A
exclusion_chr17:33935455-339355447	chr17:33935455-33935544	ENSMUST00000047503.15,cfc2a9d9-ca33-43e2-a96c-5f9502cc1ad7,d93e5fbb-b126-4ceb-b9c9-d672bf33b62a,19e7d286-44c6-4f18-8d2f-ba6f871f2ab5,285ba5fe-3910-4339-9cd7-86b2979f4335,6244c0d9-fd52-41d2-acfa-f575fb4c06d8	0.00216718	IR	W_A
inclusion_chr3:90091091-900910127	chr3:90091091-90091012	ENSMUST00000118566.7_ENSMUSG00000027940.18,4ed61d5b-5318-4c31-8586-6545a9792d01_ENSMUSG00000027940.18,b3354759-0646-4406-b47f-19f16150ca2b_ENSMUSG00000027940.18,ENSMUST00000121503.7_ENSMUSG00000027940.18,de6c678f-2731-4048-a3cb-9c89f78ea312_ENSMUSG00000027940.18	0.00222469	ES	W_A
exclusion_chr3:90091091-900910127	chr3:90091091-90091012	3e859afb-77bc-47dd-801a-96ae719a7408_ENSMUSG00000027940.18,ENSMUST00000029549.15_ENSMUSG00000027940.18,6fb4755c-bfd8-4f18-8002-e3d5d30cf5d6_ENSMUSG00000027940.18	0.00222469	ES	W_A
inclusion_chr6:51461919-514632547	chr6:51461919-51463254	71406f91-e397-46c3-aee5-3a212964dba8_ENSMUSG00000004980.16,639b98bc-4ec6-4752-9a9d-8a260ed5cf7f_ENSMUSG00000004980.16	0.00242744	ES	W_A
exclusion_chr6:51461919-514632547	chr6:51461919-51463254	ENSMUST00000069949.12_ENSMUSG00000004980.16,0d9c6347-5323-4059-b1e6-7cbbe212bf1c_ENSMUSG00000004980.16,821febc1-5333-4b75-83db-6eb26709ce7c_ENSMUSG00000004980.16,925c9974-fb5c-4de0-8e2b-69674aeb6706_ENSMUSG00000004980.16,0ebbdd66-337e-448b-aff2-f0011c26909e_ENSMUSG00000004980.16,3f6849b8-08e6-46c1-9524-bdf370c28389_ENSMUSG00000004980.16	0.00242744	ES	W_A
inclusion_chr17:33825650-338296667	chr17:33825650-33829666	a828f1dc-a078-42bb-80fa-c2d1eb493b2c	0.00246713	IR	W_A
exclusion_chr17:33825650-338296667	chr17:33825650-33829666	ENSMUST00000048249.7,b5020696-bfea-412a-8550-1d05545ca9a4	0.00246713	IR	W_A
inclusion_chr11:597411197	chr11:59741119-59737582_chr11:59741119-59737228	9b7e80ce-92c8-44de-bba4-1b60ee62e706,cd7e0716-0e9f-4f96-8792-2531e97db72f,8cb53fe8-7761-4f1e-9512-d014e9b3e96a,8a508bfc-014a-4f7c-add5-1e70da9ab7dc	0.0026056	ALT5	W_A
exclusion_chr11:597411197	chr11:59741119-59737582_chr11:59741119-59737228	60344484-82c6-46bd-a8a3-ef14a25646b6,ENSMUST00000072031.12,ENSMUST00000116371.7,42d25177-c082-47e5-a9fd-d5c240bb200c,6f25f8ba-539b-40dd-8ed2-117db87c665a,50d03258-f151-4933-985a-1495bde7769d,57dccbba-91e1-470c-a515-26cbf181b9f0,890e43b8-1243-4bc6-aa5f-086ad28e1e57,acc879e7-ca27-47c9-93bf-92756f8b0307	0.0026056	ALT5	W_A
inclusion_chr3:122259291-1222592067	chr3:122259291-122259206	ENSMUST00000029769.13-1_ENSMUSG00000028124.15,a47d7a6a-bd05-4ccf-812a-87dffb5d1cb9_ENSMUSG00000028124.15	0.00267715	ES	W_A
exclusion_chr3:122259291-1222592067	chr3:122259291-122259206	8c9ca6fb-8429-4a13-b479-773708387491_ENSMUSG00000028124.15	0.00267715	ES	W_A
inclusion_chr3:122255610-1222592067	chr3:122255610-122259206	8c9ca6fb-8429-4a13-b479-773708387491	0.00267715	IR	W_A
exclusion_chr3:122255610-1222592067	chr3:122255610-122259206	ENSMUST00000029769.13-1,a47d7a6a-bd05-4ccf-812a-87dffb5d1cb9	0.00267715	IR	W_A
inclusion_chr5:143551408-1435515417	chr5:143551408-143551541	ENSMUST00000101434.4_ENSMUSG00000118332.1	0.0030159	ES	W_A
exclusion_chr5:143551408-1435515417	chr5:143551408-143551541	ENSMUST00000067145.11_ENSMUSG00000118332.1	0.0030159	ES	W_A
inclusion_chr9:48592182-485923137	chr9:48592182-48592313	fdd7884e-19e6-415d-93e5-e63eb3f5f06c	0.00310341	IR	W_A
exclusion_chr9:48592182-485923137	chr9:48592182-48592313	ENSMUST00000119426.1,7a3fdc49-5382-462c-ac54-8c562b0d75ca	0.00310341	IR	W_A
inclusion_chr4:134925821-1349257767	chr4:134925821-134925776	ENSMUST00000145364.7_ENSMUSG00000037266.18,f23c2d0b-3d7d-4491-8f60-89e5852290b0_ENSMUSG00000037266.18	0.00317997	ES	W_A
exclusion_chr4:134925821-1349257767	chr4:134925821-134925776	89ad357a-b813-4d8a-83ed-1262ad335f2d_ENSMUSG00000037266.18,208cc3bc-9cf4-4b08-a11e-21defa6a0be6_ENSMUSG00000037266.18,ENSMUST00000078084.6_ENSMUSG00000037266.18	0.00317997	ES	W_A
inclusion_chr15:82373287-823736727	chr15:82373287-82373672	91599433-31d8-4404-a7f6-5d6fd8335110,430ab9fa-9375-41dc-b0f7-d623e5a2b5cc	0.00321516	IR	W_A
exclusion_chr15:82373287-823736727	chr15:82373287-82373672	ENSMUST00000023083.8-1,00d6cbf7-b1ea-4e9f-9be6-75a694932a7e,27d327b5-1aa5-4572-b435-a1620b35b068-1,3f7bcdd7-7f13-4cd5-a56a-5f0dd2cbb5dc,d709e256-c55a-4f6b-ba23-34567dca2f26,c4e9b5e6-9d90-409f-b786-eb875b183b95,b1692046-f40d-479e-bfde-7f968a577fe2,6e18cce3-affe-4cd1-9053-1e3ced07bb5b,81aec0af-d209-46eb-b567-8bc7ceb6efb4,21cf4d13-b84f-4206-87f3-2aa21bdf2d5d	0.00321516	IR	W_A
inclusion_chr10:62647533-626476437	chr10:62647533-62647643	f68be2d8-f4d7-4edc-9938-979b10fc78d3_ENSMUSG00000020076.7,48acf0bb-eac5-4b70-9805-fcd4d499c8b9_ENSMUSG00000020076.7,39d29f8c-77f2-4b03-985c-785b5a62a9b2_ENSMUSG00000020076.7,63531bd8-6991-4681-aff3-3ea6620e82a2_ENSMUSG00000020076.7,865ee8ae-3a1e-4c15-a4e6-51a3ac37ee6a_ENSMUSG00000020076.7	0.00323312	ES	W_A
exclusion_chr10:62647533-626476437	chr10:62647533-62647643	767de8a4-5bd2-4e7c-8724-78f70e297226_ENSMUSG00000020076.7,69a38065-ec40-4080-8a96-612499324dad_ENSMUSG00000020076.7,afd5b42b-80c0-4876-b78c-e6fde7ca5a9f_ENSMUSG00000020076.7,ENSMUST00000020270.5_ENSMUSG00000020076.7	0.00323312	ES	W_A
inclusion_chr7:28767631-287676787	chr7:28767631-28767678	ENSMUST00000072965.4_ENSMUSG00000015149.14	0.00328984	ES	W_A
exclusion_chr7:28767631-287676787	chr7:28767631-28767678	ENSMUST00000122915.7_ENSMUSG00000015149.14,20292877-9199-47c8-a49f-f3991ff45da6_ENSMUSG00000015149.14,6bc6106e-454b-4fd2-ac88-de9a2d562e0a_ENSMUSG00000015149.14	0.00328984	ES	W_A
inclusion_chr11:953859047	chr11:95385904-95386485_chr11:95385904-95386510	ENSMUST00000021243.15	0.00338557	ALT3	W_A
exclusion_chr11:953859047	chr11:95385904-95386485_chr11:95385904-95386510	ENSMUST00000131193.2,aba9a2de-88d9-4314-a256-62224a4a083e	0.00338557	ALT3	W_A
inclusion_chr7:248851357	chr7:24885135-24884869_chr7:24885135-24884667	ENSMUST00000108429.7,d0b236d9-c0a6-4049-8065-4839bc5a06b6,cb0aad61-dcf0-43f8-b695-0ba589b3da38	0.00348649	ALT5	W_A
exclusion_chr7:248851357	chr7:24885135-24884869_chr7:24885135-24884667	ENSMUST00000108430.9,ENSMUST00000129847.7,29c5e592-6409-47f8-ae9e-332a0319ef16,6cc5c5f5-0ed0-43ab-9385-f4129929c6ec,4c04a804-4bae-4434-9626-cb456c8ead74,fa9271d3-0716-4fe1-8b72-b6e150ed93e6,6aaef856-486d-40cf-b2a2-b3b1176de299,5128f965-3a85-4473-be79-54132b69aab1,214d0bbb-93e7-4d41-8c9e-73e8edcbe1e0,2110be58-20e0-481f-b9d2-2ffbfd8505cb	0.00348649	ALT5	W_A
inclusion_chr7:45627906-456284137	chr7:45627906-45628413	202476b9-5787-46eb-be7b-a072fde746b2	0.00356506	IR	W_A
exclusion_chr7:45627906-456284137	chr7:45627906-45628413	ENSMUST00000057927.9,a840539c-de90-4eca-bd8d-3c9367ab29e7	0.00356506	IR	W_A
inclusion_chr7:45632889-456348167	chr7:45632889-45634816	202476b9-5787-46eb-be7b-a072fde746b2	0.00356506	IR	W_A
exclusion_chr7:45632889-456348167	chr7:45632889-45634816	ENSMUST00000057927.9,a840539c-de90-4eca-bd8d-3c9367ab29e7	0.00356506	IR	W_A
inclusion_chr7:45634854-456349667	chr7:45634854-45634966	202476b9-5787-46eb-be7b-a072fde746b2	0.00356506	IR	W_A
exclusion_chr7:45634854-456349667	chr7:45634854-45634966	ENSMUST00000057927.9,a840539c-de90-4eca-bd8d-3c9367ab29e7	0.00356506	IR	W_A
inclusion_chr7:45635331-456363377	chr7:45635331-45636337	202476b9-5787-46eb-be7b-a072fde746b2	0.00356506	IR	W_A
exclusion_chr7:45635331-456363377	chr7:45635331-45636337	ENSMUST00000057927.9,a840539c-de90-4eca-bd8d-3c9367ab29e7	0.00356506	IR	W_A
inclusion_chr7:45636892-456378697	chr7:45636892-45637869	202476b9-5787-46eb-be7b-a072fde746b2	0.00356506	IR	W_A
exclusion_chr7:45636892-456378697	chr7:45636892-45637869	ENSMUST00000057927.9,a840539c-de90-4eca-bd8d-3c9367ab29e7	0.00356506	IR	W_A
inclusion_chr14:12301488-123015717	chr14:12301488-12301571	ENSMUST00000163392.2-1,ENSMUST00000223762.1,ENSMUST00000112669.9,735e91da-bc54-4b2d-b1f8-b670af500f6f,ENSMUST00000225294.1,f18f577e-27f1-46db-ab0e-c34670736303,9ee196d9-8c4f-4c20-840f-033746ad4a5d,e275ad3c-0c3a-4f53-bfc5-8e706c63be99,ff036ac1-ec88-419c-86ae-9b48310ec76c,ENSMUST00000224389.1,f9c9cea8-23da-4e64-a436-5b9024798147	0.00357557	IR	W_A
exclusion_chr14:12301488-123015717	chr14:12301488-12301571	cce7351f-1b7b-44f2-8308-183618ecfda5,8db708ed-dbf3-4c09-9d44-4aba8ff59814,a38ea094-1948-4194-b42c-f4395fa25a67,5d332703-d451-4944-8917-060ef0617bc7,ENSMUST00000225971.1,42c03947-e524-41d1-800a-81efbf8c82a4	0.00357557	IR	W_A
inclusion_chr11:59772151-597722177	chr11:59772151-59772217	5f19f755-2b9c-469f-9ccb-671bd525c3cf_ENSMUSG00000005417.17,8a508bfc-014a-4f7c-add5-1e70da9ab7dc_ENSMUSG00000005417.17,45f0f182-d167-4e45-b6b5-ead85474d83a_ENSMUSG00000005417.17,acc879e7-ca27-47c9-93bf-92756f8b0307_ENSMUSG00000005417.17,9b7e80ce-92c8-44de-bba4-1b60ee62e706_ENSMUSG00000005417.17,60344484-82c6-46bd-a8a3-ef14a25646b6_ENSMUSG00000005417.17,50d03258-f151-4933-985a-1495bde7769d_ENSMUSG0…	0.00367664	ES	W_A
exclusion_chr11:59772151-597722177	chr11:59772151-59772217	8cb53fe8-7761-4f1e-9512-d014e9b3e96a_ENSMUSG00000005417.17,cd7e0716-0e9f-4f96-8792-2531e97db72f_ENSMUSG00000005417.17,ENSMUST00000072031.12_ENSMUSG00000005417.17,6f25f8ba-539b-40dd-8ed2-117db87c665a_ENSMUSG00000005417.17,890e43b8-1243-4bc6-aa5f-086ad28e1e57_ENSMUSG00000005417.17,57dccbba-91e1-470c-a515-26cbf181b9f0_ENSMUSG00000005417.17,42d25177-c082-47e5-a9fd-d5c240bb200c_ENSMUSG00000005417.17	0.00367664	ES	W_A
inclusion_chr7:111076279-1110763937	chr7:111076279-111076393	b13fedb3-6760-4fbb-ba6b-eb22a93f25a5_ENSMUSG00000005610.17,e512fc19-331c-4354-910c-db3d4e51cc9a_ENSMUSG00000005610.17,c4f5596e-a1df-414f-babe-4ef6eb4d478e_ENSMUSG00000005610.17,258daece-4a00-4a2f-9907-c8ec247a0154_ENSMUSG00000005610.17,48f37a46-200f-455b-87d5-380490c587f6_ENSMUSG00000005610.17,1ae9916e-20d5-4a46-bac8-2e2b7d565190_ENSMUSG00000005610.17,ENSMUST00000162415.8_ENSMUSG00000005610.17,d6…	0.00373388	ES	W_A
exclusion_chr7:111076279-1110763937	chr7:111076279-111076393	a91aac81-b11b-4b61-b2fd-dbb58f5e06bf_ENSMUSG00000005610.17,8f55812e-96e2-4024-8ce8-c6f59a74f238_ENSMUSG00000005610.17,e6c6f051-4048-4596-9694-4156519a0304_ENSMUSG00000005610.17,95acdcdc-fa15-4611-8574-e4c05fe18c3b_ENSMUSG00000005610.17,67e92897-e619-4f58-8915-8f13bfe932dd_ENSMUSG00000005610.17	0.00373388	ES	W_A
inclusion_chr3:122255610-1222555447	chr3:122255610-122255544	ENSMUST00000029769.13-1_ENSMUSG00000028124.15,a47d7a6a-bd05-4ccf-812a-87dffb5d1cb9_ENSMUSG00000028124.15,2ed2ebca-524b-45d3-b128-b74e7cd38ee2_ENSMUSG00000028124.15	0.00397102	ES	W_A
exclusion_chr3:122255610-1222555447	chr3:122255610-122255544	8c9ca6fb-8429-4a13-b479-773708387491_ENSMUSG00000028124.15	0.00397102	ES	W_A
inclusion_chr1:186100362-1861001927	chr1:186100362-186100192	0e985827-03f6-407c-acd6-6be0a7567592_ENSMUSG00000039246.8,ENSMUST00000045388.7_ENSMUSG00000039246.8,c611b905-9ec1-4dab-bc0c-bd404de11a3f_ENSMUSG00000039246.8,e020c3b5-767a-4826-837f-64527b129d18_ENSMUSG00000039246.8,cb7d1111-60a9-4735-adb3-d3b3b2b0c602_ENSMUSG00000039246.8	0.00402912	ES	W_A
exclusion_chr1:186100362-1861001927	chr1:186100362-186100192	ENSMUST00000195481.1_ENSMUSG00000039246.8	0.00402912	ES	W_A
inclusion_chr11:1067884597	chr11:106788459-106788698_chr11:106788459-106788781	2e23e270-2c0c-4685-bb75-ef4b959beded,eb85314e-b1df-441d-b8b9-c2e3eb7644c3,c4fb5099-cf72-4521-b9ad-9eb4aec79ec9	0.00404939	ALT5	W_A
exclusion_chr11:1067884597	chr11:106788459-106788698_chr11:106788459-106788781	0badbd5a-3a79-4f27-8ede-2f6b98d8746e,b6c11e1c-d639-4538-b63d-8474182ff0df	0.00404939	ALT5	W_A
inclusion_chr18:75008650-47	chr18:75008650-75006014_chr18:75008650-75005983	ENSMUST00000040284.5	0.00407512	ALT5	W_A
exclusion_chr18:75008650-47	chr18:75008650-75006014_chr18:75008650-75005983	9ade40f9-7086-428e-a506-88fa25ff7893	0.00407512	ALT5	W_A
inclusion_chr13:54564272-545641847	chr13:54564272-54564184	ENSMUST00000026989.14_ENSMUSG00000025871.18,37eaf54e-ea52-4896-a2c0-f5992576a8ef_ENSMUSG00000025871.18,7fc39b18-c948-4fea-b299-53d202991bb8_ENSMUSG00000025871.18,1395c596-0a67-41d2-a34d-f7cc7c613faf_ENSMUSG00000025871.18,5fb3753d-9395-4124-a432-fca2fd6a572f_ENSMUSG00000025871.18,8bdd17b1-4418-4375-a720-bef45bf2497c_ENSMUSG00000025871.18,344628f7-3b09-410c-92a3-1cb6cf52f1f4_ENSMUSG00000025871.18	0.00426346	ES	W_A
exclusion_chr13:54564272-545641847	chr13:54564272-54564184	990a7f44-0edd-4f11-8a5c-9e33ea086072_ENSMUSG00000025871.18,ENSMUST00000153065.7_ENSMUSG00000025871.18,604354b9-2ae8-4916-ad35-47855cf1b967_ENSMUSG00000025871.18	0.00426346	ES	W_A
inclusion_chr12:76939514-769394297	chr12:76939514-76939429	95d1fd7a-de27-46bb-8d49-2b9f530b5971_ENSMUSG00000059436.13,70003bce-5143-4895-9b6d-b14d3fc31c92_ENSMUSG00000059436.13	0.00437609	ES	W_A
exclusion_chr12:76939514-769394297	chr12:76939514-76939429	ENSMUST00000082136.6_ENSMUSG00000059436.13,ENSMUST00000110395.10_ENSMUSG00000059436.13,ENSMUST00000218640.1_ENSMUSG00000059436.13	0.00437609	ES	W_A
inclusion_chr11:1014427227	chr11:101442722-101442650_chr11:101442722-101442456	9855291f-5aa7-4b25-a91a-77a8a943f030	0.00448098	ALT5	W_A
exclusion_chr11:1014427227	chr11:101442722-101442650_chr11:101442722-101442456	ENSMUST00000077856.12,dc105a93-f147-4f44-87a7-34575ac2e7c1	0.00448098	ALT5	W_A
inclusion_chr12:76100096-761000277	chr12:76100096-76100027	58c88de5-142a-4425-b374-371cb267676b_ENSMUSG00000063450.14	0.00469953	ES	W_A
exclusion_chr12:76100096-761000277	chr12:76100096-76100027	1ed64aee-2843-4ae2-ba4b-91be2fe67404_ENSMUSG00000063450.14,54156a03-f303-4daf-a578-22aecd501acb_ENSMUSG00000063450.14,ffc07148-659c-4140-8872-2a1fbad52585_ENSMUSG00000063450.14,ab9df31a-28f3-45c8-9e93-bd961a1a66d1_ENSMUSG00000063450.14	0.00469953	ES	W_A
inclusion_chr6:1381406067	chr6:138140606-138147658_chr6:138140606-138147668	ENSMUST00000008684.10,ENSMUST00000204628.2,ENSMUST00000120939.7,dd47c116-c6a5-4e9e-a5e1-b250cd224ec1,2dce7bb0-ff04-4780-a148-4ce690d895e1,2e6119dc-b074-493c-8f06-4ef2ff97e588,aaad8264-75d4-4195-a932-5e5d30522acb	0.00483882	ALT3	W_A
exclusion_chr6:1381406067	chr6:138140606-138147658_chr6:138140606-138147668	b74212db-295d-4625-bfc7-e07a44b28d47	0.00483882	ALT3	W_A
inclusion_chr10:88480814-884809467	chr10:88480814-88480946	2da0ae5a-48ef-4a74-98cf-fc97c853952d_ENSMUSG00000060002.14,ENSMUST00000117440.7_ENSMUSG00000060002.14,f88fa00b-9c98-4bff-aa5c-9056bfe82537_ENSMUSG00000060002.14,f4d818ea-dbbe-4d81-bca2-285d4a8946c1_ENSMUSG00000060002.14,54b076fa-e47d-4759-9954-296a732cfd90_ENSMUSG00000060002.14,8de81f77-a2ef-4971-984b-00259ad3dbd2_ENSMUSG00000060002.14,0a57b26c-b582-4b21-9741-0f52aec9b440_ENSMUSG00000060002.14,e1…	0.00507143	ES	W_A
exclusion_chr10:88480814-884809467	chr10:88480814-88480946	3e8df713-5f42-416b-9058-1abdce8c0730_ENSMUSG00000060002.14,1da3eb2c-ecfa-486e-b07a-2eeacf313af9_ENSMUSG00000060002.14,d596ad8b-c847-4d6e-a192-697562350ec6_ENSMUSG00000060002.14,254161fd-c8b6-4996-b8c8-f5ddbb2aa844_ENSMUSG00000060002.14	0.00507143	ES	W_A
inclusion_chrX:1340699077	chrX:134069907-134073135_chrX:134069907-134073213	ENSMUST00000033609.8	0.00530504	ALT3	W_A
exclusion_chrX:1340699077	chrX:134069907-134073135_chrX:134069907-134073213	ENSMUST00000113287.7,7e14f9e5-7856-4a79-a24c-4f3b6eac683d	0.00530504	ALT3	W_A
inclusion_chr1:170963465-1709657017	chr1:170963465-170965701	5835de31-34d9-4d45-bb19-706f60353705	0.00547713	IR	W_A
exclusion_chr1:170963465-1709657017	chr1:170963465-170965701	ENSMUST00000159688.1,ENSMUST00000027966.13	0.00547713	IR	W_A
inclusion_chr2:90916853-909169117	chr2:90916853-90916911	ENSMUST00000155621.2_ENSMUSG00000063235.16,ENSMUST00000125001.8_ENSMUSG00000063235.16	0.00600786	ES	W_A
exclusion_chr2:90916853-909169117	chr2:90916853-90916911	87efbe0e-6fb7-469d-9f00-01b86954fbdd_ENSMUSG00000063235.16,ENSMUST00000111461.10-2_ENSMUSG00000063235.16	0.00600786	ES	W_A
inclusion_chr14:12301246-123013987	chr14:12301246-12301398	ENSMUST00000163392.2-1,ENSMUST00000223762.1,ENSMUST00000112669.9,735e91da-bc54-4b2d-b1f8-b670af500f6f,ENSMUST00000225294.1,f18f577e-27f1-46db-ab0e-c34670736303,9ee196d9-8c4f-4c20-840f-033746ad4a5d,e275ad3c-0c3a-4f53-bfc5-8e706c63be99,ff036ac1-ec88-419c-86ae-9b48310ec76c,ENSMUST00000224389.1,f9c9cea8-23da-4e64-a436-5b9024798147	0.00647004	IR	W_A
exclusion_chr14:12301246-123013987	chr14:12301246-12301398	cce7351f-1b7b-44f2-8308-183618ecfda5,8db708ed-dbf3-4c09-9d44-4aba8ff59814,5d332703-d451-4944-8917-060ef0617bc7,ENSMUST00000225971.1	0.00647004	IR	W_A
inclusion_chr14:20523674-205235797	chr14:20523674-20523579	abb2e54d-036d-4eab-9967-4f7984229078_ENSMUSG00000021816.11,ENSMUST00000022355.10_ENSMUSG00000021816.11,ENSMUST00000161445.7_ENSMUSG00000021816.11,1d44111e-08f0-4f1e-88db-f347372bec0d_ENSMUSG00000021816.11,5383b0fe-75cb-4146-9ad9-246b7b42269f_ENSMUSG00000021816.11,ENSMUST00000159027.7_ENSMUSG00000021816.11,e905ac32-20ef-4881-8a55-abe5df6214b1_ENSMUSG00000021816.11,b60a23df-58c2-4b1d-8c55-339e4e991…	0.0064839	ES	W_A
exclusion_chr14:20523674-205235797	chr14:20523674-20523579	9339ae37-e9a5-4406-a2f4-f1b7ff2de936_ENSMUSG00000021816.11,f6044252-a337-47a9-ba2f-dd8e69211e67_ENSMUSG00000021816.11	0.0064839	ES	W_A
inclusion_chr1:170961233-1709633247	chr1:170961233-170963324	5835de31-34d9-4d45-bb19-706f60353705	0.00649351	IR	W_A
exclusion_chr1:170961233-1709633247	chr1:170961233-170963324	ENSMUST00000027966.13	0.00649351	IR	W_A
inclusion_chr2:910134027	chr2:91013402-91013490_chr2:91013402-91016565	ENSMUST00000068747.13	0.00653595	ALT3	W_A
exclusion_chr2:910134027	chr2:91013402-91013490_chr2:91013402-91016565	ENSMUST00000005643.13,ENSMUST00000111451.9,16017a19-7e1e-4287-9027-319fc8b3ebdb,0c7e070a-c0a6-4915-9ca5-a9caed923db5,a9de6bb8-0c92-4f34-9aca-4a68603298a1,ab4b8454-b60d-47a0-adcf-5d32427de192	0.00653595	ALT3	W_A
inclusion_chr2:30069102-300693267	chr2:30069102-30069326	3296fcd6-7424-4a54-8186-f2a3c140be9b,b08e5985-72a5-4d76-b34a-16d6978814b5	0.00660688	IR	W_A
exclusion_chr2:30069102-300693267	chr2:30069102-30069326	ENSMUST00000102866.9,ENSMUST00000067996.6,3408a88f-58cc-40ec-afdb-0c6d3d5d543c	0.00660688	IR	W_A
inclusion_chr5:1295494537	chr5:129549453-129543379_chr5:129549453-129543295	ENSMUST00000053737.8,dcf0b7e8-8c54-40ee-b331-0d4244bca985,3282421f-3860-4162-aca0-dd31bb66c4e6	0.00661413	ALT5	W_A
exclusion_chr5:1295494537	chr5:129549453-129543379_chr5:129549453-129543295	179779dd-5e57-4468-9daf-aa261975e6cc,ae3d56e0-78e5-4482-bfec-3589968cd5b9	0.00661413	ALT5	W_A
inclusion_chr3:88483413-884833177	chr3:88483413-88483317	ENSMUST00000029699.12_ENSMUSG00000028063.15	0.00678375	ES	W_A
exclusion_chr3:88483413-884833177	chr3:88483413-88483317	4eb0cab9-179a-43fd-961b-170b01947b21_ENSMUSG00000028063.15	0.00678375	ES	W_A
inclusion_chr8:111606746-1116068487	chr8:111606746-111606848	ab41102a-48a1-4261-9f4d-806c1eba871f_ENSMUSG00000033545.14	0.00683744	ES	W_A
exclusion_chr8:111606746-1116068487	chr8:111606746-111606848	ENSMUST00000173506.7_ENSMUSG00000033545.14,ENSMUST00000168428.7_ENSMUSG00000033545.14	0.00683744	ES	W_A
inclusion_chr19:3941519-39416817	chr19:3941519-3941681	ENSMUST00000165711.2_ENSMUSG00000036908.17,b7e01036-0096-4ae9-ac46-ca0bb2f24010_ENSMUSG00000036908.17,bed49626-b01b-449d-bf5b-59433b2c8c7f_ENSMUSG00000036908.17,510fdc8d-cb4d-495e-afdc-2aef037d7bb1_ENSMUSG00000036908.17,ENSMUST00000162708.6_ENSMUSG00000036908.17	0.00697835	ES	W_A
exclusion_chr19:3941519-39416817	chr19:3941519-3941681	a0a6c588-f72f-4315-8ce9-2c91dcf5afb2_ENSMUSG00000036908.17	0.00697835	ES	W_A
inclusion_chr2:1214500837	chr2:121450083-121450697_chr2:121450083-121450720	ENSMUST00000099475.11	0.00701147	ALT3	W_A
exclusion_chr2:1214500837	chr2:121450083-121450697_chr2:121450083-121450720	ENSMUST00000139253.7	0.00701147	ALT3	W_A
inclusion_chr17:87258749-872588817	chr17:87258749-87258881	ENSMUST00000129616.7_ENSMUSG00000024150.12,c4ec0df8-8b8d-485a-87ba-5fc8b4ea92c2_ENSMUSG00000024150.12,ENSMUST00000151155.7_ENSMUSG00000024150.12,6cee767c-dcfd-4486-b8e7-a51a7592935a_ENSMUSG00000024150.12	0.00702321	ES	W_A
exclusion_chr17:87258749-872588817	chr17:87258749-87258881	ad03ad99-41fc-42ee-a707-f167561ab379_ENSMUSG00000024150.12,ENSMUST00000024963.10_ENSMUSG00000024150.12,becf091c-0bee-473c-a051-39ba351da3e9_ENSMUSG00000024150.12,ENSMUST00000144236.8_ENSMUSG00000024150.12	0.00702321	ES	W_A
inclusion_chr14:18270460-27	chr14:18270460-18270844_chr14:18270460-18270958	ENSMUST00000100799.8	0.00702417	ALT5	W_A
exclusion_chr14:18270460-27	chr14:18270460-18270844_chr14:18270460-18270958	ENSMUST00000080281.13,fdd74009-2ef8-4875-a350-cde8f86934d3,cc5a11a2-8de5-43eb-9659-4dff265ccecb	0.00702417	ALT5	W_A
inclusion_chr17:33940165-339402967	chr17:33940165-33940296	ENSMUST00000025163.13,30010877-7126-4583-aa09-e0ba386ef9b6	0.00708894	IR	W_A
exclusion_chr17:33940165-339402967	chr17:33940165-33940296	ENSMUST00000174048.7	0.00708894	IR	W_A
inclusion_chr8:111621687-1116224747	chr8:111621687-111622474	ab41102a-48a1-4261-9f4d-806c1eba871f	0.00711575	IR	W_A
exclusion_chr8:111621687-1116224747	chr8:111621687-111622474	ENSMUST00000173506.7,c5278c17-2791-4e8f-b7b8-2a05164c412c	0.00711575	IR	W_A
inclusion_chr9:90060510-900604787	chr9:90060510-90060478	ENSMUST00000034915.14_ENSMUSG00000032359.14,59f9dfd2-807e-4d6e-ac72-331df5c26795_ENSMUSG00000032359.14,ENSMUST00000185459.1_ENSMUSG00000032359.14,86a08367-1931-44bc-bb17-31c18e4165c5_ENSMUSG00000032359.14,ENSMUST00000123320.7_ENSMUSG00000032359.14,405c4102-4ef7-48d1-8989-3254847f0fc3_ENSMUSG00000032359.14,3a224c26-25af-47c6-a958-bc50cb8f43b0_ENSMUSG00000032359.14,ac7353ad-5c40-4f5d-b792-93aca2fb8…	0.00713687	ES	W_A
exclusion_chr9:90060510-900604787	chr9:90060510-90060478	638a826a-dbdb-4124-aeb5-63eafec16ddd_ENSMUSG00000032359.14,423beda5-ac2d-4df4-b860-d5a959bb38f9_ENSMUSG00000032359.14,9891baee-86ce-49cd-8838-40dc1026b769_ENSMUSG00000032359.14,f03d05cf-1043-468a-bd6f-1659946c6d17_ENSMUSG00000032359.14,06858591-b752-40c0-b5c4-d5d1a667bd06_ENSMUSG00000032359.14,fb0540a9-89d2-4b21-b742-3c8a4c614e3d_ENSMUSG00000032359.14	0.00713687	ES	W_A
inclusion_chr2:90917509-909176097	chr2:90917509-90917609	ENSMUST00000155621.2	0.00736009	IR	W_A
exclusion_chr2:90917509-909176097	chr2:90917509-90917609	ENSMUST00000111461.10-2,18a4484a-66ab-4c83-8bdb-cd86db23055b,b2e5d2c6-cee7-4751-9833-4131d0a52b0c,ENSMUST00000125001.8	0.00736009	IR	W_A
inclusion_chr14:45463269-454632457	chr14:45463269-45463245	c677e90c-7801-42fa-87f3-a05a3a2f9c67_ENSMUSG00000037712.16,e5b2b709-330d-4461-acd7-5820b36055d7_ENSMUSG00000037712.16,2c346ad4-5eef-4194-845d-b15e4e0aa3dd_ENSMUSG00000037712.16	0.00765231	ES	W_A
exclusion_chr14:45463269-454632457	chr14:45463269-45463245	ENSMUST00000045905.13_ENSMUSG00000037712.16,60b2eada-3c87-4a45-aff8-3abc1c371828_ENSMUSG00000037712.16,da06b2e8-4bd3-4f1c-87f0-7eb03d9736d0_ENSMUSG00000037712.16,b1741167-03ba-484d-afdc-3f0e823a0abd_ENSMUSG00000037712.16,33652883-58a9-4534-b011-42ffe50b64a5_ENSMUSG00000037712.16	0.00765231	ES	W_A
inclusion_chr1:191760247-1917599737	chr1:191760247-191759973	ENSMUST00000110856.7_ENSMUSG00000026623.16,7700280e-6d7f-45e9-8151-f533bbdba2f7_ENSMUSG00000026623.16,ENSMUST00000110855.7_ENSMUSG00000026623.16	0.00773033	ES	W_A
exclusion_chr1:191760247-1917599737	chr1:191760247-191759973	9c9422da-1c7f-4d27-8b59-5d3d668e5476_ENSMUSG00000026623.16	0.00773033	ES	W_A
inclusion_chr16:49908078-499080537	chr16:49908078-49908053	b6121636-91e7-45cf-98d4-2cc80afc57cd_ENSMUSG00000055447.19,ENSMUST00000230641.1_ENSMUSG00000055447.19,ENSMUST00000229206.1_ENSMUSG00000055447.19,ENSMUST00000229101.1_ENSMUSG00000055447.19,f9b22446-61ff-4748-a05f-2bae6005c1ac_ENSMUSG00000055447.19	0.00777603	ES	W_A
exclusion_chr16:49908078-499080537	chr16:49908078-49908053	5da96c51-d56b-4971-8bba-56c856e513be_ENSMUSG00000055447.19,7091448f-1cf3-4ef2-ab34-3df54d9773e7_ENSMUSG00000055447.19,3d2af6d0-7807-446b-ba2d-4a43b34e6bc1_ENSMUSG00000055447.19,ENSMUST00000231187.1_ENSMUSG00000055447.19,ea058374-2472-4a9c-a248-95f25ed2bff0_ENSMUSG00000055447.19,ENSMUST00000084838.13_ENSMUSG00000055447.19,cfd46c5c-c092-4c3d-943f-b8e0e5e1ab95_ENSMUSG00000055447.19,a6593757-b779-494…	0.00777603	ES	W_A
inclusion_chr11:77854677-778547227	chr11:77854677-77854722	a9a157a7-5fb4-4a9b-b843-18ad1c722566_ENSMUSG00000000631.20,958e19bf-3848-4541-9d37-4e2ec40e1ddb_ENSMUSG00000000631.20	0.00780724	ES	W_A
exclusion_chr11:77854677-778547227	chr11:77854677-77854722	797023c6-ad01-4049-bf18-72870ff9e941_ENSMUSG00000000631.20	0.00780724	ES	W_A
inclusion_chr17:80204974-802050817	chr17:80204974-80205081	aec83630-62e6-4465-9f14-5621771b2770_ENSMUSG00000024097.11,72bd2621-0695-4e4d-98c9-6624bb2a67e4_ENSMUSG00000024097.11	0.00790729	ES	W_A
exclusion_chr17:80204974-802050817	chr17:80204974-80205081	ENSMUST00000063417.10_ENSMUSG00000024097.11,da3acefa-96a8-4a1f-980f-ad36a2f4295d_ENSMUSG00000024097.11,8e22b1b5-fd4f-47ed-9a99-d2647b58ce4b_ENSMUSG00000024097.11,ENSMUST00000235069.1_ENSMUSG00000024097.11,ENSMUST00000234696.1_ENSMUSG00000024097.11,907ce8bb-18d9-40c7-9b7e-c95da59d8b0a_ENSMUSG00000024097.11,85593d8d-394a-4616-8946-cbeccecf295a_ENSMUSG00000024097.11	0.00790729	ES	W_A
inclusion_chr2:84624269-846245587	chr2:84624269-84624558	1f56503a-fe0b-4137-b50a-7b0c51692b8c_ENSMUSG00000034101.14,eba42964-c64d-4f6d-a22d-fe59f36aadd9_ENSMUSG00000034101.14,9eaa4c72-5bee-4e1c-b2fa-6d0996b4e4eb_ENSMUSG00000034101.14,ENSMUST00000066177.9_ENSMUSG00000034101.14,d6999cc5-cc3d-487a-a23c-9a3659f54a46_ENSMUSG00000034101.14,bd0d6d7c-6a81-4c1e-a793-19ec1968e015_ENSMUSG00000034101.14	0.00810002	ES	W_A
exclusion_chr2:84624269-846245587	chr2:84624269-84624558	5610b3bc-d49a-4f0f-8af6-9ad47fb3075c_ENSMUSG00000034101.14,ca3e4366-1a53-4c6f-8659-12f7fc1f3b63_ENSMUSG00000034101.14,0a1db6ff-b66d-4206-8c92-f85914331187_ENSMUSG00000034101.14,ENSMUST00000111676.7_ENSMUSG00000034101.14	0.00810002	ES	W_A
inclusion_chr10:802927747	chr10:80292774-80292617_chr10:80292774-80292483	1690baa0-f3d1-41e6-99a3-e40b0cca1fea,992c8ad6-da86-4ede-8f03-dbb0af778733	0.00839696	ALT5	W_A
exclusion_chr10:802927747	chr10:80292774-80292617_chr10:80292774-80292483	ENSMUST00000068408.13,1ef14a7a-45e0-4479-b5af-4392d39f7509	0.00839696	ALT5	W_A
inclusion_chr5:100388533-1003891067	chr5:100388533-100389106	386a736b-dcc9-4441-b137-1e4bbc232c6f_ENSMUSG00000035325.16,5eb74c42-75bb-4deb-9646-1effebe0255f_ENSMUSG00000035325.16,159d88b6-5540-4a0f-a5c3-c2a0854c9a59_ENSMUSG00000035325.16,f7022835-1c90-431b-ac6e-940a458fe6f4_ENSMUSG00000035325.16,3d94652c-a721-4885-8a13-736450eda2d4_ENSMUSG00000035325.16,71c03077-5f9e-42b9-a5bb-03ac1f16816d_ENSMUSG00000035325.16,505d654d-2834-4952-b2cd-b11c16b3d603_ENSMUSG0…	0.00841681	ES	W_A
exclusion_chr5:100388533-1003891067	chr5:100388533-100389106	cdc64cb3-8135-4dca-9203-69e62e79af9b_ENSMUSG00000035325.16,ENSMUST00000182886.7_ENSMUSG00000035325.16,67806bf0-9802-4ef5-88d5-d7f1de3e4f46_ENSMUSG00000035325.16,8d78bbe8-407f-48aa-9609-b57005ab0c7e_ENSMUSG00000035325.16,3a326f3e-a892-4f40-8965-16e9e27ac4b5_ENSMUSG00000035325.16	0.00841681	ES	W_A
inclusion_chr5:100388533-1003886117	chr5:100388533-100388611	386a736b-dcc9-4441-b137-1e4bbc232c6f_ENSMUSG00000035325.16,159d88b6-5540-4a0f-a5c3-c2a0854c9a59_ENSMUSG00000035325.16,f7022835-1c90-431b-ac6e-940a458fe6f4_ENSMUSG00000035325.16,3d94652c-a721-4885-8a13-736450eda2d4_ENSMUSG00000035325.16,71c03077-5f9e-42b9-a5bb-03ac1f16816d_ENSMUSG00000035325.16,505d654d-2834-4952-b2cd-b11c16b3d603_ENSMUSG00000035325.16,ENSMUST00000094578.10_ENSMUSG00000035325.16,c…	0.00843376	ES	W_A
exclusion_chr5:100388533-1003886117	chr5:100388533-100388611	9cb849f7-4627-4961-b11b-721e9bf0a25a_ENSMUSG00000035325.16,63870fc3-d1e4-4d53-972e-d16b0809f561_ENSMUSG00000035325.16,d97bdb23-b69e-4861-9a7a-0ae9dc1e2d20_ENSMUSG00000035325.16,e1dc2318-e18e-49e2-b770-afbdca30f0f4_ENSMUSG00000035325.16	0.00843376	ES	W_A
inclusion_chr5:1113355257	chr5:111335525-111338282_chr5:111335525-111338313	9311836e-c70d-40d9-af2d-5892e2922cee,7ce670ed-fc88-4039-8119-e28ef660d564,ff39fa80-a81c-4257-ab79-f2ec24d93efb,9b59aaf1-53d5-4318-8618-4ae683ceb6f5	0.00843651	ALT3	W_A
exclusion_chr5:1113355257	chr5:111335525-111338282_chr5:111335525-111338313	222f04aa-fc4e-4ab8-a6f0-cdf340733c00,30b594ed-acff-4800-9d00-5fa81f0dddc0	0.00843651	ALT3	W_A
inclusion_chr14:45476450-454764177	chr14:45476450-45476417	33652883-58a9-4534-b011-42ffe50b64a5_ENSMUSG00000037712.16,da06b2e8-4bd3-4f1c-87f0-7eb03d9736d0_ENSMUSG00000037712.16,e5b2b709-330d-4461-acd7-5820b36055d7_ENSMUSG00000037712.16,60b2eada-3c87-4a45-aff8-3abc1c371828_ENSMUSG00000037712.16,d513cc5a-0b89-4038-a5c7-382096a54f31_ENSMUSG00000037712.16,2c346ad4-5eef-4194-845d-b15e4e0aa3dd_ENSMUSG00000037712.16	0.00867325	ES	W_A
exclusion_chr14:45476450-454764177	chr14:45476450-45476417	ENSMUST00000045905.13_ENSMUSG00000037712.16,b1741167-03ba-484d-afdc-3f0e823a0abd_ENSMUSG00000037712.16,08ca0001-a6a0-4846-b616-d64663f4d0ad_ENSMUSG00000037712.16,c677e90c-7801-42fa-87f3-a05a3a2f9c67_ENSMUSG00000037712.16,f883db89-2923-4d73-b5d0-9975655c3b64_ENSMUSG00000037712.16	0.00867325	ES	W_A
inclusion_chr11:1070402257	chr11:107040225-107036590_chr11:107040225-107035839	f7c78203-c7f8-4fca-b015-8abf6ea3db49,a05b7955-5a97-43d5-a90c-ac2c504d4438	0.00904977	ALT3	W_A
exclusion_chr11:1070402257	chr11:107040225-107036590_chr11:107040225-107035839	570bdd06-0351-4684-99a9-45a169ab73c6,dd2773c3-7904-48b0-a92f-b08b5c3074d3,24c280d4-5eb6-44ec-a36c-c8f8e7f8fe9c,e1e02d0e-8e4c-4fdc-927e-5e457e53a8d2	0.00904977	ALT3	W_A
inclusion_chr5:31251814-312519187	chr5:31251814-31251918	5350e66a-fc13-4ae8-acf6-543889eb5d86,d2e241df-cd8f-4ef6-9563-5b72a8db89bc	0.00936758	IR	W_A
exclusion_chr5:31251814-312519187	chr5:31251814-31251918	ENSMUST00000201937.3,ENSMUST00000054829.12	0.00936758	IR	W_A
inclusion_chr5:31252571-312526547	chr5:31252571-31252654	5350e66a-fc13-4ae8-acf6-543889eb5d86,d2e241df-cd8f-4ef6-9563-5b72a8db89bc	0.00936758	IR	W_A
exclusion_chr5:31252571-312526547	chr5:31252571-31252654	ENSMUST00000201937.3,ENSMUST00000054829.12	0.00936758	IR	W_A
inclusion_chr5:31252789-312528947	chr5:31252789-31252894	5350e66a-fc13-4ae8-acf6-543889eb5d86,d2e241df-cd8f-4ef6-9563-5b72a8db89bc	0.00936758	IR	W_A
exclusion_chr5:31252789-312528947	chr5:31252789-31252894	ENSMUST00000201937.3,ENSMUST00000054829.12	0.00936758	IR	W_A
inclusion_chr1:651903187	chr1:65190318-65186833_chr1:65190318-65186778	ENSMUST00000097707.4,56958678-dc5b-4878-a2b7-fc6b6d4a9bec	0.00945378	ALT5	W_A
exclusion_chr1:651903187	chr1:65190318-65186833_chr1:65190318-65186778	0061194e-365c-46cc-9334-76607ed43945	0.00945378	ALT5	W_A
inclusion_chr1:87774869-877748127	chr1:87774869-87774812	521acb6f-d227-4400-b1c9-fe4b1857f007_ENSMUSG00000026289.15,ENSMUST00000027512.12_ENSMUSG00000026289.15,ENSMUST00000113190.2_ENSMUSG00000026289.15	0.00965701	ES	W_A
exclusion_chr1:87774869-877748127	chr1:87774869-87774812	ccf006df-3efd-4caf-a520-123b8973f433_ENSMUSG00000026289.15,ENSMUST00000113186.7_ENSMUSG00000026289.15,4039f1b7-58c0-46c7-91d1-d1d8647286b7_ENSMUSG00000026289.15,ec209123-ceec-489d-9fd3-414a4304ac04_ENSMUSG00000026289.15	0.00965701	ES	W_A
inclusion_chr9:269783107	chr9:26978310-26977754_chr9:26978310-26977658	788fe2c7-5cee-41e4-a383-fc280c7d1e47	0.00972499	ALT3	W_A
exclusion_chr9:269783107	chr9:26978310-26977754_chr9:26978310-26977658	791b3f49-6a7b-4051-a8ca-d0a3d03f5fd4,ENSMUST00000060513.7,0de0a494-ae56-4635-be40-0998c6b94f13,64fd2e95-ae53-40f7-9f1a-8a6141c308d9	0.00972499	ALT3	W_A
inclusion_chr17:29277856-292779477	chr17:29277856-29277947	ENSMUST00000064709.12_ENSMUSG00000052712.17,2b3f166a-8448-4b3a-aef0-1a9edb7082cc_ENSMUSG00000052712.17,ENSMUST00000235114.1_ENSMUSG00000052712.17,fc443d8c-2448-4d52-bb68-5449c6ab6a2e_ENSMUSG00000052712.17,d5eea706-1099-47da-8597-20729f75bc0a_ENSMUSG00000052712.17,181b7deb-155c-439f-a001-8362eb8e5df9_ENSMUSG00000052712.17,ENSMUST00000149405.3_ENSMUSG00000052712.17,ENSMUST00000234326.1_ENSMUSG00000…	0.00985417	ES	W_A
exclusion_chr17:29277856-292779477	chr17:29277856-29277947	56f8290c-9e0b-467c-8307-a6c7ec520e4a_ENSMUSG00000052712.17,ENSMUST00000235050.1_ENSMUSG00000052712.17,ENSMUST00000234711.1_ENSMUSG00000052712.17,83e0e370-82c5-4206-b73b-fadb7f3bdb52_ENSMUSG00000052712.17	0.00985417	ES	W_A
inclusion_chr1:9551757-95517167	chr1:9551757-9551716	4ca68cc1-6666-4c35-907d-1dbe4dd06ff4-1_ENSMUSG00000025911.14,bbb16493-5a42-480e-81ab-911581952c01_ENSMUSG00000025911.14,09324f5b-9589-4614-a6b0-22af42dbbbf8_ENSMUSG00000025911.14,225871fa-284e-4d68-8013-5806c581dbb9_ENSMUSG00000025911.14,e91f4534-0daf-45be-bb71-e78d9dced362_ENSMUSG00000025911.14,d30a1791-d108-455d-ac00-bdd6d924afdf_ENSMUSG00000025911.14,96ff78d6-921a-402c-9ce6-1e96b504b3cb_ENSMUS…	0.00990115	ES	W_A
exclusion_chr1:9551757-95517167	chr1:9551757-9551716	6e0d9153-1ee2-42e9-9cc8-ac182649d443_ENSMUSG00000025911.14,45439eba-5646-46ba-a2fd-529ae7fd2024_ENSMUSG00000025911.14,24efdcc1-49a7-4810-a720-60378640e865_ENSMUSG00000025911.14,8debeec3-764e-4cce-97bc-15fdb771dd0a_ENSMUSG00000025911.14,a133f263-05d6-4362-aa9a-b61efaf16c2e_ENSMUSG00000025911.14,e3849068-f3c7-42e7-b31c-34fa3e6056ab_ENSMUSG00000025911.14,ENSMUST00000027044.14_ENSMUSG00000025911.14,e…	0.00990115	ES	W_A
inclusion_chr14:705221534	chr14:70522153-70521915_chr14:70522153-70521897	ENSMUST00000022692.4,e8c68999-b0bf-47ec-abe2-236d8449ed9d,ae39f0a3-e9b5-4f8a-953f-e372c2c16ac0,8b984a71-e1c8-47b3-9113-82b59c6dd4c7,7712dc47-15a1-4863-ab7b-ce3610ceab93,d8e3e7db-4947-48c3-8b83-0fa1c01891d6,01e0ea6a-f10c-4bc0-8ea6-8deb58cc0fe6,a5ce29a7-fd12-4387-933e-695c1d28238b,55dd6b88-adb3-41bb-9601-b04dcd17195a,41608b68-3fd5-40f2-8b4b-affa11bf39b2,d59fb8ce-fcf0-464a-87d4-4835a34c3b8f	1.32216e-32	ALT3	lung
exclusion_chr14:705221534	chr14:70522153-70521915_chr14:70522153-70521897	005df467-1d86-4ad6-9b94-5b5aaf72cac1,04afeebb-5444-4311-8f9c-7d96c67c9e4b,9f7109a0-30f6-45b5-9331-4f20233fffea,de875eef-f191-41b9-af34-4c7335c12292	1.32216e-32	ALT3	lung
inclusion_chr9:67029742-670296634	chr9:67029742-67029663	ea65d0b4-197b-4a57-870e-374defe066ec_ENSMUSG00000032366.15,c7317994-1502-47ec-9772-1ea360d435f4_ENSMUSG00000032366.15,bbfdaad1-d6d7-4493-b606-304ec1dbda3b_ENSMUSG00000032366.15,91b2c3bd-6bbf-42d0-987f-ffa118dae07d_ENSMUSG00000032366.15,ec02d4ae-9185-4edf-989d-319311592441_ENSMUSG00000032366.15,24de2e72-6adc-4f5f-99b4-de348b5a8b37_ENSMUSG00000032366.15,8f8cfdb7-e258-48a1-9888-2ae15ae7138f_ENSMUSG0…	7.63993e-13	ES	lung
exclusion_chr9:67029742-670296634	chr9:67029742-67029663	ENSMUST00000113687.7_ENSMUSG00000032366.15,ENSMUST00000113696.7_ENSMUSG00000032366.15,f79d2910-0c5c-4706-a6d7-d0282bbc058c_ENSMUSG00000032366.15,6d7bbae2-162d-4ccf-a845-825415dacf83_ENSMUSG00000032366.15,41ae28c2-92b5-4d1b-abeb-d3c418a1471c_ENSMUSG00000032366.15,ENSMUST00000113686.7_ENSMUSG00000032366.15,9a2d7267-00a3-4239-aab8-411e8cae350b_ENSMUSG00000032366.15,ENSMUST00000113705.7_ENSMUSG000000…	7.63993e-13	ES	lung
inclusion_chr9:67032541-670324654	chr9:67032541-67032465	ENSMUST00000113696.7_ENSMUSG00000032366.15,ENSMUST00000113697.7_ENSMUSG00000032366.15,ENSMUST00000113684.7_ENSMUSG00000032366.15,ENSMUST00000113701.7_ENSMUSG00000032366.15,c37d9723-6e42-4962-8ff9-7a24ae944c19_ENSMUSG00000032366.15,ed5c62fb-80b5-42d5-bfc9-097e0a3361ec_ENSMUSG00000032366.15	3.36798e-08	ES	lung
exclusion_chr9:67032541-670324654	chr9:67032541-67032465	ENSMUST00000113687.7_ENSMUSG00000032366.15,ea65d0b4-197b-4a57-870e-374defe066ec_ENSMUSG00000032366.15,c7317994-1502-47ec-9772-1ea360d435f4_ENSMUSG00000032366.15,91b2c3bd-6bbf-42d0-987f-ffa118dae07d_ENSMUSG00000032366.15,bbfdaad1-d6d7-4493-b606-304ec1dbda3b_ENSMUSG00000032366.15,24de2e72-6adc-4f5f-99b4-de348b5a8b37_ENSMUSG00000032366.15,107534a3-aec3-475b-b104-e390543063ff_ENSMUSG00000032366.15,92…	3.36798e-08	ES	lung
inclusion_chr10:91121921-911220434	chr10:91121921-91122043	ENSMUST00000076694.12_ENSMUSG00000061904.12,da311ff0-681c-453d-bb0e-e9b527eb423a_ENSMUSG00000061904.12,2328b150-69b3-4b90-a17f-6e22a3791b33_ENSMUSG00000061904.12,a839731e-9e73-4c4b-9cef-0d42549ffa8f_ENSMUSG00000061904.12,19280491-c172-4325-88be-161c6a944d3b_ENSMUSG00000061904.12,d964ab27-91a8-45fb-902f-7a2c4fd3373c_ENSMUSG00000061904.12,d8380a02-9a0d-48ca-8a3d-872cd29c1fd8_ENSMUSG00000061904.12,9…	1.29043e-07	ES	lung
exclusion_chr10:91121921-911220434	chr10:91121921-91122043	ENSMUST00000170810.7_ENSMUSG00000061904.12,aecfb9f6-8b91-421e-8992-855490a46d65_ENSMUSG00000061904.12,db039d53-c307-4cba-9c0a-21b65dcaf65b_ENSMUSG00000061904.12,76e1ec9c-85d0-4b75-9e5f-fb462e44af04_ENSMUSG00000061904.12,c4bc82ef-fe5a-4f73-a5f4-233399937756_ENSMUSG00000061904.12,f392899c-72ad-4ef0-bf6a-2df360061131_ENSMUSG00000061904.12,f28fdd6e-c95a-4786-baec-aa8eec6496a1_ENSMUSG00000061904.12	1.29043e-07	ES	lung
inclusion_chr10:91122206-911223314	chr10:91122206-91122331	ENSMUST00000170810.7_ENSMUSG00000061904.12,aecfb9f6-8b91-421e-8992-855490a46d65_ENSMUSG00000061904.12,76e1ec9c-85d0-4b75-9e5f-fb462e44af04_ENSMUSG00000061904.12,94b10914-c440-4118-9ebd-694b0ac0bac3_ENSMUSG00000061904.12,dbc6cce6-1dfe-43c8-a9f6-4d21d99c4a6f_ENSMUSG00000061904.12,5b86a4c0-c7bd-42ce-af89-dd1403afc191_ENSMUSG00000061904.12,f28fdd6e-c95a-4786-baec-aa8eec6496a1_ENSMUSG00000061904.12	2.0972e-07	ES	lung
exclusion_chr10:91122206-911223314	chr10:91122206-91122331	ENSMUST00000076694.12_ENSMUSG00000061904.12,da311ff0-681c-453d-bb0e-e9b527eb423a_ENSMUSG00000061904.12,a839731e-9e73-4c4b-9cef-0d42549ffa8f_ENSMUSG00000061904.12,19280491-c172-4325-88be-161c6a944d3b_ENSMUSG00000061904.12,d964ab27-91a8-45fb-902f-7a2c4fd3373c_ENSMUSG00000061904.12,d8380a02-9a0d-48ca-8a3d-872cd29c1fd8_ENSMUSG00000061904.12,db039d53-c307-4cba-9c0a-21b65dcaf65b_ENSMUSG00000061904.12,8…	2.0972e-07	ES	lung
inclusion_chr14:70521897-705221534	chr14:70521897-70522153	bf5e9726-ea38-4eb4-905b-78b311c1b4c4,1061a823-5120-4992-ae76-985b7f9a07bd,410d5303-70fc-4f82-9245-fc8bf7148486	1.54066e-06	IR	lung
exclusion_chr14:70521897-705221534	chr14:70521897-70522153	005df467-1d86-4ad6-9b94-5b5aaf72cac1,04afeebb-5444-4311-8f9c-7d96c67c9e4b,9f7109a0-30f6-45b5-9331-4f20233fffea,de875eef-f191-41b9-af34-4c7335c12292	1.54066e-06	IR	lung
inclusion_chr14:705213164	chr14:70521316-70521115_chr14:70521316-70521097	ENSMUST00000022692.4,e8c68999-b0bf-47ec-abe2-236d8449ed9d,bf5e9726-ea38-4eb4-905b-78b311c1b4c4,005df467-1d86-4ad6-9b94-5b5aaf72cac1,1061a823-5120-4992-ae76-985b7f9a07bd,7712dc47-15a1-4863-ab7b-ce3610ceab93,d8e3e7db-4947-48c3-8b83-0fa1c01891d6,ce833e70-a229-4a86-9278-b9afd332d2fb,a5ce29a7-fd12-4387-933e-695c1d28238b,55dd6b88-adb3-41bb-9601-b04dcd17195a,04afeebb-5444-4311-8f9c-7d96c67c9e4b,4333e256…	2.34167e-06	ALT3	lung
exclusion_chr14:705213164	chr14:70521316-70521115_chr14:70521316-70521097	ae39f0a3-e9b5-4f8a-953f-e372c2c16ac0,9f7109a0-30f6-45b5-9331-4f20233fffea	2.34167e-06	ALT3	lung
inclusion_chr9:67032026-670319504	chr9:67032026-67031950	ENSMUST00000113687.7_ENSMUSG00000032366.15,ed5c62fb-80b5-42d5-bfc9-097e0a3361ec_ENSMUSG00000032366.15,ea65d0b4-197b-4a57-870e-374defe066ec_ENSMUSG00000032366.15,c7317994-1502-47ec-9772-1ea360d435f4_ENSMUSG00000032366.15,bbfdaad1-d6d7-4493-b606-304ec1dbda3b_ENSMUSG00000032366.15,91b2c3bd-6bbf-42d0-987f-ffa118dae07d_ENSMUSG00000032366.15,ec02d4ae-9185-4edf-989d-319311592441_ENSMUSG00000032366.15,24…	3.47831e-06	ES	lung
exclusion_chr9:67032026-670319504	chr9:67032026-67031950	ENSMUST00000113696.7_ENSMUSG00000032366.15,ENSMUST00000113697.7_ENSMUSG00000032366.15,ENSMUST00000113684.7_ENSMUSG00000032366.15,ENSMUST00000113701.7_ENSMUSG00000032366.15,c37d9723-6e42-4962-8ff9-7a24ae944c19_ENSMUSG00000032366.15,9ab26be9-6898-4d62-885f-c942c43a3d43_ENSMUSG00000032366.15,f79d2910-0c5c-4706-a6d7-d0282bbc058c_ENSMUSG00000032366.15,8f8cfdb7-e258-48a1-9888-2ae15ae7138f_ENSMUSG000000…	3.47831e-06	ES	lung
inclusion_chr14:24495449-244954294	chr14:24495449-24495429	ENSMUST00000224568.1_ENSMUSG00000025290.17,67bf1ab7-d708-4bb7-94e5-b0a7ff52d8df_ENSMUSG00000025290.17,ENSMUST00000169826.2_ENSMUSG00000025290.17	2.30758e-05	ES	lung
exclusion_chr14:24495449-244954294	chr14:24495449-24495429	9b95f990-ce9c-419f-a20f-9908fdc1aad8_ENSMUSG00000025290.17,ENSMUST00000225023.1_ENSMUSG00000025290.17,380b835d-70ac-4fe6-b4a2-52048d0f9549_ENSMUSG00000025290.17,0b881507-401e-40ec-ae82-af45bf5e2ea7_ENSMUSG00000025290.17,db0b672e-254f-442e-8c0e-bd5464c09487_ENSMUSG00000025290.17,f2c29ae4-c96b-4e23-ac43-c9d80ccefd3e_ENSMUSG00000025290.17,a720efa7-06cc-4cd3-bc05-532e74ece452_ENSMUSG00000025290.17,EN…	2.30758e-05	ES	lung
inclusion_chr14:411340694	chr14:41134069-41133715_chr14:41134069-41133686	ENSMUST00000170719.1,ENSMUST00000022314.9,7c2c7060-f2dc-4550-b281-49a00f772b57,e12ea68e-873b-46e1-9167-3138c199a09b,977f3bc5-5d96-4274-9925-10a1d5f9a95b,60fbdd30-33d6-48a4-bdc2-1ad48eb46361,2753747c-b9ba-4d89-ad95-f2bd541164f4,70b99cfb-0a6c-42c1-8ab1-84e7029e7574,a97a0a3a-5357-42b5-b06c-c28713445763,d747c017-bac7-4359-aefa-a886e9f88e54	5.92359e-05	ALT5	lung
exclusion_chr14:411340694	chr14:41134069-41133715_chr14:41134069-41133686	2bd0fd67-b71a-4d84-829c-72b6b8601b12	5.92359e-05	ALT5	lung
inclusion_chr2:10056769-100568064	chr2:10056769-10056806	ENSMUST00000114897.8_ENSMUSG00000025781.14,eb6804b0-e314-41a0-af35-8363fb6f508c_ENSMUSG00000025781.14,765fa94d-88e0-4ba7-8542-74652d788394_ENSMUSG00000025781.14,93e219b8-5b43-4b25-bdd2-6fe3b167bccb_ENSMUSG00000025781.14,08d27fda-7b62-4758-af68-73eab66be2ae_ENSMUSG00000025781.14	6.85111e-05	ES	lung
exclusion_chr2:10056769-100568064	chr2:10056769-10056806	906d56cd-05da-4d94-ab12-d3b6cb6e9136_ENSMUSG00000025781.14,830654d0-6ce6-4146-a8f9-54caf54cad17_ENSMUSG00000025781.14,ENSMUST00000026887.13_ENSMUSG00000025781.14,a412e96c-2edd-4134-b403-0e01ed03758b_ENSMUSG00000025781.14,714b8ea8-7748-4a40-9785-d8e0a81b4279_ENSMUSG00000025781.14,e0cfda6a-185f-4a09-a8ad-3144f5d3c377_ENSMUSG00000025781.14,26cdb050-918c-44f7-bbb0-4734f3da77e6_ENSMUSG00000025781.14,7…	6.85111e-05	ES	lung
inclusion_chr14:70521897-705218044	chr14:70521897-70521804	de875eef-f191-41b9-af34-4c7335c12292_ENSMUSG00000022097.4,005df467-1d86-4ad6-9b94-5b5aaf72cac1_ENSMUSG00000022097.4,9f7109a0-30f6-45b5-9331-4f20233fffea_ENSMUSG00000022097.4	7.09225e-05	ES	lung
exclusion_chr14:70521897-705218044	chr14:70521897-70521804	1061a823-5120-4992-ae76-985b7f9a07bd_ENSMUSG00000022097.4,a5c65806-23ad-49dc-a5c4-92bef28cebc4_ENSMUSG00000022097.4,41608b68-3fd5-40f2-8b4b-affa11bf39b2_ENSMUSG00000022097.4,4333e256-e1bf-4ec8-961d-d7933e0d112a_ENSMUSG00000022097.4	7.09225e-05	ES	lung
inclusion_chr4:134925432-1349252924	chr4:134925432-134925292	89ad357a-b813-4d8a-83ed-1262ad335f2d_ENSMUSG00000037266.18,ENSMUST00000145364.7_ENSMUSG00000037266.18,f23c2d0b-3d7d-4491-8f60-89e5852290b0_ENSMUSG00000037266.18,ENSMUST00000078084.6_ENSMUSG00000037266.18	7.71496e-05	ES	lung
exclusion_chr4:134925432-1349252924	chr4:134925432-134925292	ENSMUST00000148900.7_ENSMUSG00000037266.18	7.71496e-05	ES	lung
inclusion_chr9:67047911-670477854	chr9:67047911-67047785	ENSMUST00000113687.7_ENSMUSG00000032366.15,c7317994-1502-47ec-9772-1ea360d435f4_ENSMUSG00000032366.15,bbfdaad1-d6d7-4493-b606-304ec1dbda3b_ENSMUSG00000032366.15,91b2c3bd-6bbf-42d0-987f-ffa118dae07d_ENSMUSG00000032366.15,ec02d4ae-9185-4edf-989d-319311592441_ENSMUSG00000032366.15,107534a3-aec3-475b-b104-e390543063ff_ENSMUSG00000032366.15,8f8cfdb7-e258-48a1-9888-2ae15ae7138f_ENSMUSG00000032366.15,92…	8.43161e-05	ES	lung
exclusion_chr9:67047911-670477854	chr9:67047911-67047785	ENSMUST00000113701.7_ENSMUSG00000032366.15,ed5c62fb-80b5-42d5-bfc9-097e0a3361ec_ENSMUSG00000032366.15,ea65d0b4-197b-4a57-870e-374defe066ec_ENSMUSG00000032366.15,7af4820f-a831-4d82-a6c1-25c46928261f_ENSMUSG00000032366.15,ENSMUST00000113705.7_ENSMUSG00000032366.15	8.43161e-05	ES	lung
inclusion_chr4:134925432-1349267344	chr4:134925432-134926734	ENSMUST00000148900.7,8e4ea02a-eeb9-4ef3-a80f-25bdafc4d3db	9.10234e-05	IR	lung
exclusion_chr4:134925432-1349267344	chr4:134925432-134926734	ENSMUST00000078084.6	9.10234e-05	IR	lung
inclusion_chr19:90878464	chr19:9087846-9085375_chr19:9087846-9085354	ENSMUST00000025554.2,563b20a8-1742-481a-bb15-432d849e06ab,1650ccc8-6b44-4dee-9b4a-fc409c8c63cb	0.000113292	ALT3	lung
exclusion_chr19:90878464	chr19:9087846-9085375_chr19:9087846-9085354	685f529c-9a8c-47c4-9d72-020398df39ff	0.000113292	ALT3	lung
inclusion_chr4:134926818-1349267344	chr4:134926818-134926734	208cc3bc-9cf4-4b08-a11e-21defa6a0be6_ENSMUSG00000037266.18,f23c2d0b-3d7d-4491-8f60-89e5852290b0_ENSMUSG00000037266.18,ENSMUST00000078084.6_ENSMUSG00000037266.18	0.000113592	ES	lung
exclusion_chr4:134926818-1349267344	chr4:134926818-134926734	ENSMUST00000148900.7_ENSMUSG00000037266.18	0.000113592	ES	lung
inclusion_chr11:960750334	chr11:96075033-96075556_chr11:96075033-96075626	ENSMUST00000107684.1,4fa2da0d-0373-4466-bae4-74a5e7106793,c8c69ce1-c8ed-4f3a-ba8c-0a8a57aafd73	0.000139585	ALT5	lung
exclusion_chr11:960750334	chr11:96075033-96075556_chr11:96075033-96075626	ENSMUST00000090541.11,2304e608-6bc9-4183-8ee9-25161a16bb1e	0.000139585	ALT5	lung
inclusion_chr14:70521316-14	chr14:70521316-70521130_chr14:70521316-70521115	01e0ea6a-f10c-4bc0-8ea6-8deb58cc0fe6	0.000178279	ALT3	lung
exclusion_chr14:70521316-14	chr14:70521316-70521130_chr14:70521316-70521115	ENSMUST00000022692.4,e8c68999-b0bf-47ec-abe2-236d8449ed9d,bf5e9726-ea38-4eb4-905b-78b311c1b4c4,005df467-1d86-4ad6-9b94-5b5aaf72cac1,1061a823-5120-4992-ae76-985b7f9a07bd,7712dc47-15a1-4863-ab7b-ce3610ceab93,d8e3e7db-4947-48c3-8b83-0fa1c01891d6,ce833e70-a229-4a86-9278-b9afd332d2fb,a5ce29a7-fd12-4387-933e-695c1d28238b,55dd6b88-adb3-41bb-9601-b04dcd17195a,04afeebb-5444-4311-8f9c-7d96c67c9e4b,4333e256…	0.000178279	ALT3	lung
inclusion_chr14:41132248-411322154	chr14:41132248-41132215	e0a9acf2-739d-4f19-83d4-a47efb0b3602_ENSMUSG00000021789.14,ENSMUST00000170719.1_ENSMUSG00000021789.14,77d680e5-db70-472b-b5a2-39df1c17b3e6_ENSMUSG00000021789.14,2bd0fd67-b71a-4d84-829c-72b6b8601b12_ENSMUSG00000021789.14,c41ef412-2774-4580-bef6-f6fed57f3f46_ENSMUSG00000021789.14,2753747c-b9ba-4d89-ad95-f2bd541164f4_ENSMUSG00000021789.14,60fbdd30-33d6-48a4-bdc2-1ad48eb46361_ENSMUSG00000021789.14	0.000395175	ES	lung
exclusion_chr14:41132248-411322154	chr14:41132248-41132215	6aad7515-c8b0-4cca-aab4-31d3ba8f14d7_ENSMUSG00000021789.14,7c2c7060-f2dc-4550-b281-49a00f772b57_ENSMUSG00000021789.14,7af5d6a7-70c7-4bf6-afdd-163819632bc9_ENSMUSG00000021789.14,70b99cfb-0a6c-42c1-8ab1-84e7029e7574_ENSMUSG00000021789.14,ENSMUST00000022314.9_ENSMUSG00000021789.14,977f3bc5-5d96-4274-9925-10a1d5f9a95b_ENSMUSG00000021789.14,a05a45b3-a3da-4174-a94e-4c38966206ba_ENSMUSG00000021789.14,9c…	0.000395175	ES	lung
inclusion_chr19:90851874	chr19:9085187-9083811_chr19:9085187-9083744	ENSMUST00000025554.2,927c6aa8-2920-4849-91a5-94585398a8fc,685f529c-9a8c-47c4-9d72-020398df39ff,84228b12-da50-420e-a409-8e85657e4897,3f920631-2ed2-4206-b102-4375384965d9	0.000402289	ALT3	lung
exclusion_chr19:90851874	chr19:9085187-9083811_chr19:9085187-9083744	563b20a8-1742-481a-bb15-432d849e06ab	0.000402289	ALT3	lung
inclusion_chr6:66943824-669438824	chr6:66943824-66943882	5b3c9b16-7755-4847-a567-3c9d2901398e_ENSMUSG00000036402.13,ENSMUST00000114226.7_ENSMUSG00000036402.13,ENSMUST00000114224.7_ENSMUSG00000036402.13	0.000502168	ES	lung
exclusion_chr6:66943824-669438824	chr6:66943824-66943882	ENSMUST00000204862.1_ENSMUSG00000036402.13,ENSMUST00000114228.7-1_ENSMUSG00000036402.13,ENSMUST00000114225.7_ENSMUSG00000036402.13	0.000502168	ES	lung
inclusion_chr9:67048249-670481234	chr9:67048249-67048123	ENSMUST00000113701.7_ENSMUSG00000032366.15,4b913bfa-cd6c-4e58-9592-210a11a0a6b0_ENSMUSG00000032366.15,ea65d0b4-197b-4a57-870e-374defe066ec_ENSMUSG00000032366.15,ENSMUST00000113705.7_ENSMUSG00000032366.15	0.000529265	ES	lung
exclusion_chr9:67048249-670481234	chr9:67048249-67048123	ENSMUST00000113687.7_ENSMUSG00000032366.15,c7317994-1502-47ec-9772-1ea360d435f4_ENSMUSG00000032366.15,91b2c3bd-6bbf-42d0-987f-ffa118dae07d_ENSMUSG00000032366.15,bbfdaad1-d6d7-4493-b606-304ec1dbda3b_ENSMUSG00000032366.15,107534a3-aec3-475b-b104-e390543063ff_ENSMUSG00000032366.15,92905ca9-66fd-48e5-92a5-5c64875b469d_ENSMUSG00000032366.15,baef4c69-4ce7-46c9-ac70-88494ee641f3_ENSMUSG00000032366.15,ef…	0.000529265	ES	lung
inclusion_chr19:10578981-105790744	chr19:10578981-10579074	35d08465-5397-4c48-9406-2275f99ceb4e_ENSMUSG00000034445.8,ENSMUST00000237581.1_ENSMUSG00000034445.8,352dc536-88c7-4ecb-be47-2717a309c10b_ENSMUSG00000034445.8,ENSMUST00000235271.1_ENSMUSG00000034445.8,ENSMUST00000237814.1_ENSMUSG00000034445.8,7667b151-63af-4d94-8eed-e4ff52993395_ENSMUSG00000034445.8,7d334d44-41a7-437d-8ca1-f9b857ac5dc2_ENSMUSG00000034445.8	0.000982636	ES	lung
exclusion_chr19:10578981-105790744	chr19:10578981-10579074	b2c85c83-f50d-4d4c-841d-e24ce67aaa9c_ENSMUSG00000034445.8,35449c6a-8bd1-4348-9b6f-ee1587e02a69_ENSMUSG00000034445.8,ENSMUST00000168445.1_ENSMUSG00000034445.8	0.000982636	ES	lung
inclusion_chr3:94938063-949379544	chr3:94938063-94937954	88e8577f-f8e9-4df1-aa19-62fa0910c04a_ENSMUSG00000068874.13	0.00100303	ES	lung
exclusion_chr3:94938063-949379544	chr3:94938063-94937954	6ab41d5e-f866-4bfc-add3-1220672df73c_ENSMUSG00000068874.13,56e5ec11-94b3-424b-bd08-91c78ff02be7_ENSMUSG00000068874.13	0.00100303	ES	lung
inclusion_chr12:110876970-1108768404	chr12:110876970-110876840	ENSMUST00000221182.1_ENSMUSG00000021276.10,ENSMUST00000222457.1_ENSMUSG00000021276.10,895d4f46-c8a3-45cb-8e9c-d56acc71aeea_ENSMUSG00000021276.10,ENSMUST00000043716.8_ENSMUSG00000021276.10,99f3d93d-b97e-4ce6-9999-7d5dbda84ae8_ENSMUSG00000021276.10	0.00103199	ES	lung
exclusion_chr12:110876970-1108768404	chr12:110876970-110876840	ENSMUST00000221102.1_ENSMUSG00000021276.10,d02edeaa-d541-4bc9-b93b-dabae7011750_ENSMUSG00000021276.10	0.00103199	ES	lung
inclusion_chr10:119216707-1192179404	chr10:119216707-119217940	ad7b8c8c-a7e4-432f-bb9d-15c510bfb9c3	0.00126828	IR	lung
exclusion_chr10:119216707-1192179404	chr10:119216707-119217940	ENSMUST00000020315.12	0.00126828	IR	lung
inclusion_chr12:212795304	chr12:21279530-21285851_chr12:21279530-21286105	ENSMUST00000173729.7	0.00141777	ALT5	lung
exclusion_chr12:212795304	chr12:21279530-21285851_chr12:21279530-21286105	ENSMUST00000076260.11,64bb4e5b-f11d-473a-911f-a4a25e1775ac,f9cfa78d-299d-4aa2-a4b1-3189edbe242b,8e73e21a-1ce3-4a64-b02e-e3cca288c142	0.00141777	ALT5	lung
inclusion_chr10:1172821064	chr10:117282106-117280805_chr10:117282106-117280774	ENSMUST00000092163.8,50074ef4-15d1-4849-ad3b-c50d205c01b2,fefcac29-9bc9-4e33-81be-b7ca60e97cbd,43b01f2d-77c2-44c3-9ea9-10472cbb153c,4a026d5d-e0c3-436b-a666-ba626729fbed	0.00161545	ALT3	lung
exclusion_chr10:1172821064	chr10:117282106-117280805_chr10:117282106-117280774	3419d966-f648-4d7e-b727-afe03a2a04d4	0.00161545	ALT3	lung
inclusion_chr3:94937393-949379544	chr3:94937393-94937954	56e5ec11-94b3-424b-bd08-91c78ff02be7,57c3d40a-0daa-4227-a072-08989c37713f	0.00178442	IR	lung
exclusion_chr3:94937393-949379544	chr3:94937393-94937954	ENSMUST00000090839.11,dedea1ba-108c-4d5f-922d-16bd40d79c67,88e8577f-f8e9-4df1-aa19-62fa0910c04a,dc45621c-c1c2-4ba0-92b2-18f03f6aafea,e1eaa4be-da0e-476d-9c1a-a260b4d9cdf2,3c191c26-84e2-4fe9-bffb-141b26dde5c2,be2ce399-d1d5-44a2-a68f-1dca65eae718,090f73fd-1db3-4380-9598-d5736fea8e60	0.00178442	IR	lung
inclusion_chr10:117282106-14	chr10:117282106-117280805_chr10:117282106-117280793	ENSMUST00000092163.8,50074ef4-15d1-4849-ad3b-c50d205c01b2,fefcac29-9bc9-4e33-81be-b7ca60e97cbd,43b01f2d-77c2-44c3-9ea9-10472cbb153c,4a026d5d-e0c3-436b-a666-ba626729fbed	0.00216414	ALT3	lung
exclusion_chr10:117282106-14	chr10:117282106-117280805_chr10:117282106-117280793	bc77abf1-ae10-4b33-83c4-154a4f191a47,2f15acc0-3160-48f7-ac7d-9cf670d03899	0.00216414	ALT3	lung
inclusion_chr17:80204387-802049744	chr17:80204387-80204974	ENSMUST00000235036.1,2c7a3412-adf3-4eff-809a-265ba82a9d64,051f3a33-e500-4570-b8e8-0791d4559157,ENSMUST00000234889.1,4e43db30-de06-4b85-822e-c1d265f071a0,6ec8bcb8-c6b6-4832-add9-afd42b1b5ade,2868358d-814e-4e9e-9fd0-1fa5dd92b25d,6b020bf7-0278-4703-b596-a7045d40dda5	0.00234021	IR	lung
exclusion_chr17:80204387-802049744	chr17:80204387-80204974	72bd2621-0695-4e4d-98c9-6624bb2a67e4,aec83630-62e6-4465-9f14-5621771b2770	0.00234021	IR	lung
inclusion_chr5:100035634-1000357394	chr5:100035634-100035739	558bdc87-4735-47d9-90b3-e9006a3dfa58_ENSMUSG00000029328.15,0cfedcbc-4d8e-4da2-9379-1653cb2d5b62_ENSMUSG00000029328.15,ENSMUST00000086900.10_ENSMUSG00000029328.15,b1530475-2f26-4db4-abdd-32b9f9855d82_ENSMUSG00000029328.15,26375593-0310-4537-8b0b-a5b6383e8345_ENSMUSG00000029328.15	0.00239667	ES	lung
exclusion_chr5:100035634-1000357394	chr5:100035634-100035739	48ca7ad7-01f6-482f-ae8e-f2a35708f03c_ENSMUSG00000029328.15,ENSMUST00000128187.7-1_ENSMUSG00000029328.15,1e815bb9-7fc1-4099-9958-0c778c158411_ENSMUSG00000029328.15	0.00239667	ES	lung
inclusion_chr14:70521915-705220324	chr14:70521915-70522032	bf5e9726-ea38-4eb4-905b-78b311c1b4c4,1061a823-5120-4992-ae76-985b7f9a07bd,410d5303-70fc-4f82-9245-fc8bf7148486	0.00242457	IR	lung
exclusion_chr14:70521915-705220324	chr14:70521915-70522032	468e610b-836b-4401-84dd-0ea828c70c73	0.00242457	IR	lung
inclusion_chr14:41133715-44	chr14:41133715-41134076_chr14:41133715-41134154	e0a9acf2-739d-4f19-83d4-a47efb0b3602,a05a45b3-a3da-4174-a94e-4c38966206ba	0.0026537	ALT3	lung
exclusion_chr14:41133715-44	chr14:41133715-41134076_chr14:41133715-41134154	77d680e5-db70-472b-b5a2-39df1c17b3e6,7af5d6a7-70c7-4bf6-afdd-163819632bc9	0.0026537	ALT3	lung
inclusion_chr15:82347899-14	chr15:82347899-82346269_chr15:82347899-82346220	ENSMUST00000023086.14	0.00280043	ALT5	lung
exclusion_chr15:82347899-14	chr15:82347899-82346269_chr15:82347899-82346220	ENSMUST00000161892.1	0.00280043	ALT5	lung
inclusion_chr14:70522276-705220324	chr14:70522276-70522032	468e610b-836b-4401-84dd-0ea828c70c73_ENSMUSG00000022097.4	0.00284876	ES	lung
exclusion_chr14:70522276-705220324	chr14:70522276-70522032	1061a823-5120-4992-ae76-985b7f9a07bd_ENSMUSG00000022097.4,ce833e70-a229-4a86-9278-b9afd332d2fb_ENSMUSG00000022097.4,8a4b79c0-deae-4e33-8bd0-64a8f41f65f4_ENSMUSG00000022097.4,a5ce29a7-fd12-4387-933e-695c1d28238b_ENSMUSG00000022097.4	0.00284876	ES	lung
inclusion_chr14:24491749-14	chr14:24491749-24491190_chr14:24491749-24490758	380b835d-70ac-4fe6-b4a2-52048d0f9549	0.0037535	ALT5	lung
exclusion_chr14:24491749-14	chr14:24491749-24491190_chr14:24491749-24490758	ENSMUST00000169826.2,ENSMUST00000225023.1,ae2ec661-acf2-48ce-83c7-e963798145cd,59e43244-da82-4238-9445-b45aa788969e,1a22aea9-8ff1-40bc-bf4d-5ae1c9f721c3,9352f3db-2c3d-46fe-9ce7-f333129b5737,a720efa7-06cc-4cd3-bc05-532e74ece452,24506047-be4d-4be7-881b-bf61c53c646a,ENSMUST00000225117.1,d50f2ce7-4298-4735-908e-f57d0e303158,f2c29ae4-c96b-4e23-ac43-c9d80ccefd3e	0.0037535	ALT5	lung
inclusion_chr14:70521915-705218004	chr14:70521915-70521800	e8c68999-b0bf-47ec-abe2-236d8449ed9d_ENSMUSG00000022097.4	0.00401458	ES	lung
exclusion_chr14:70521915-705218004	chr14:70521915-70521800	1061a823-5120-4992-ae76-985b7f9a07bd_ENSMUSG00000022097.4,a5c65806-23ad-49dc-a5c4-92bef28cebc4_ENSMUSG00000022097.4,41608b68-3fd5-40f2-8b4b-affa11bf39b2_ENSMUSG00000022097.4,4333e256-e1bf-4ec8-961d-d7933e0d112a_ENSMUSG00000022097.4	0.00401458	ES	lung
inclusion_chr14:705219154	chr14:70521915-70522032_chr14:70521915-70522153	468e610b-836b-4401-84dd-0ea828c70c73	0.00423629	ALT5	lung
exclusion_chr14:705219154	chr14:70521915-70522032_chr14:70521915-70522153	ENSMUST00000022692.4,e8c68999-b0bf-47ec-abe2-236d8449ed9d,ae39f0a3-e9b5-4f8a-953f-e372c2c16ac0,8b984a71-e1c8-47b3-9113-82b59c6dd4c7,7712dc47-15a1-4863-ab7b-ce3610ceab93,d8e3e7db-4947-48c3-8b83-0fa1c01891d6,01e0ea6a-f10c-4bc0-8ea6-8deb58cc0fe6,a5ce29a7-fd12-4387-933e-695c1d28238b,55dd6b88-adb3-41bb-9601-b04dcd17195a,41608b68-3fd5-40f2-8b4b-affa11bf39b2,d59fb8ce-fcf0-464a-87d4-4835a34c3b8f	0.00423629	ALT5	lung
inclusion_chr5:122457629-1224580834	chr5:122457629-122458083	fc95ada4-89c3-4274-bb55-a919523b2920	0.00428087	IR	lung
exclusion_chr5:122457629-1224580834	chr5:122457629-122458083	f0b9dea5-7446-47f7-9771-8bff85fe3fb1	0.00428087	IR	lung
inclusion_chr19:9087846-24	chr19:9087846-9085479_chr19:9087846-9085375	927c6aa8-2920-4849-91a5-94585398a8fc	0.00432056	ALT3	lung
exclusion_chr19:9087846-24	chr19:9087846-9085479_chr19:9087846-9085375	ENSMUST00000025554.2,563b20a8-1742-481a-bb15-432d849e06ab,1650ccc8-6b44-4dee-9b4a-fc409c8c63cb	0.00432056	ALT3	lung
inclusion_chr9:1084629374	chr9:108462937-108460617_chr9:108462937-108460588	ENSMUST00000061209.6	0.00456418	ALT5	lung
exclusion_chr9:1084629374	chr9:108462937-108460617_chr9:108462937-108460588	ENSMUST00000193269.1	0.00456418	ALT5	lung
inclusion_chr3:94938075-949379544	chr3:94938075-94937954	dec52dad-29c2-4368-9e22-794f51189626_ENSMUSG00000068874.13,dedea1ba-108c-4d5f-922d-16bd40d79c67_ENSMUSG00000068874.13,ENSMUST00000090839.11_ENSMUSG00000068874.13,ENSMUST00000140757.7_ENSMUSG00000068874.13,be2ce399-d1d5-44a2-a68f-1dca65eae718_ENSMUSG00000068874.13,3c191c26-84e2-4fe9-bffb-141b26dde5c2_ENSMUSG00000068874.13,dc45621c-c1c2-4ba0-92b2-18f03f6aafea_ENSMUSG00000068874.13,e1eaa4be-da0e-476…	0.00459769	ES	lung
exclusion_chr3:94938075-949379544	chr3:94938075-94937954	6ab41d5e-f866-4bfc-add3-1220672df73c_ENSMUSG00000068874.13,56e5ec11-94b3-424b-bd08-91c78ff02be7_ENSMUSG00000068874.13	0.00459769	ES	lung
inclusion_chr9:48494387-484942824	chr9:48494387-48494282	ENSMUST00000214923.1_ENSMUSG00000042396.10,2258a233-75f6-4089-9958-683bd6c70b0f_ENSMUSG00000042396.10	0.00460313	ES	lung
exclusion_chr9:48494387-484942824	chr9:48494387-48494282	4fc99c75-e462-405c-89be-67dd3c9df0d6_ENSMUSG00000042396.10,9d0596b1-acec-4295-afed-a7ed2e3556e2_ENSMUSG00000042396.10,ENSMUST00000170000.3_ENSMUSG00000042396.10,a40ea271-01d4-49d5-9ee3-3009f80313c2_ENSMUSG00000042396.10,191a0d01-b74f-4990-bb27-6ba97b5c80db_ENSMUSG00000042396.10	0.00460313	ES	lung
inclusion_chr3:94937393-949372074	chr3:94937393-94937207	dedea1ba-108c-4d5f-922d-16bd40d79c67_ENSMUSG00000068874.13,ENSMUST00000090839.11_ENSMUSG00000068874.13,c88b4664-27c2-42fc-b6e4-759d69ba618e_ENSMUSG00000068874.13,3c191c26-84e2-4fe9-bffb-141b26dde5c2_ENSMUSG00000068874.13,88e8577f-f8e9-4df1-aa19-62fa0910c04a_ENSMUSG00000068874.13,dc45621c-c1c2-4ba0-92b2-18f03f6aafea_ENSMUSG00000068874.13,e1eaa4be-da0e-476d-9c1a-a260b4d9cdf2_ENSMUSG00000068874.13,0…	0.00460997	ES	lung
exclusion_chr3:94937393-949372074	chr3:94937393-94937207	6ab41d5e-f866-4bfc-add3-1220672df73c_ENSMUSG00000068874.13,56e5ec11-94b3-424b-bd08-91c78ff02be7_ENSMUSG00000068874.13	0.00460997	ES	lung
inclusion_chr5:139230772-1392308384	chr5:139230772-139230838	33a3ec4d-92bc-44d5-9523-9ef063427e42_ENSMUSG00000036817.14,ENSMUST00000058716.13_ENSMUSG00000036817.14,ENSMUST00000078690.12_ENSMUSG00000036817.14,ENSMUST00000110884.8_ENSMUSG00000036817.14,82098925-7b0d-4214-8bb0-268c402c9cc8_ENSMUSG00000036817.14,fc11a0e6-e85c-4ff8-abe9-fc4587d44745_ENSMUSG00000036817.14,9e190469-98f9-4d24-82b8-94fbdaa4900b_ENSMUSG00000036817.14,80bcde12-1ac7-4215-8d20-549e044f…	0.00468227	ES	lung
exclusion_chr5:139230772-1392308384	chr5:139230772-139230838	1c397fd2-6566-4481-bfe1-fc7b7d3d017c_ENSMUSG00000036817.14,73292e54-1109-4b8f-ac61-6fada4d398e4_ENSMUSG00000036817.14,ENSMUST00000110883.8_ENSMUSG00000036817.14	0.00468227	ES	lung
inclusion_chr12:110876970-1108796844	chr12:110876970-110879684	d02edeaa-d541-4bc9-b93b-dabae7011750	0.00481596	IR	lung
exclusion_chr12:110876970-1108796844	chr12:110876970-110879684	ENSMUST00000043716.8,ENSMUST00000222457.1,895d4f46-c8a3-45cb-8e9c-d56acc71aeea,99f3d93d-b97e-4ce6-9999-7d5dbda84ae8	0.00481596	IR	lung
inclusion_chr5:1373614664	chr5:137361466-137362362_chr5:137361466-137362389	ENSMUST00000111055.8	0.00486051	ALT3	lung
exclusion_chr5:1373614664	chr5:137361466-137362362_chr5:137361466-137362389	ENSMUST00000061244.14	0.00486051	ALT3	lung
inclusion_chr8:797118444	chr8:79711844-79713104_chr8:79711844-79713152	ENSMUST00000048147.8,e2443e97-4c31-4718-832f-bb3c25da6580	0.00490196	ALT3	lung
exclusion_chr8:797118444	chr8:79711844-79713104_chr8:79711844-79713152	ecf577ca-f382-429c-baa6-5c90023ef8e3,59b124ae-f82e-4ee9-aec5-032fcc4c2312	0.00490196	ALT3	lung
inclusion_chr1:43165253-431637014	chr1:43165253-43163701	6cf32115-a0bb-49ab-826e-3e3467b2ea7d_ENSMUSG00000008136.14	0.00490196	ES	lung
exclusion_chr1:43165253-431637014	chr1:43165253-43163701	ENSMUST00000185893.1_ENSMUSG00000008136.14,fcba8c53-af70-4018-a263-981faf01c4f8_ENSMUSG00000008136.14,67c984e3-61b5-4265-860f-cef28e0e1680_ENSMUSG00000008136.14	0.00490196	ES	lung
inclusion_chr8:41303986-413041514	chr8:41303986-41304151	ENSMUST00000045218.8_ENSMUSG00000031592.10,ENSMUST00000211247.1_ENSMUSG00000031592.10,e3081f6f-55f4-47e3-8e0f-324460f93a30_ENSMUSG00000031592.10,2b0eb005-e36a-4b0d-82d8-e39180919e50_ENSMUSG00000031592.10	0.004995	ES	lung
exclusion_chr8:41303986-413041514	chr8:41303986-41304151	a95570f9-d5f4-47a0-94b8-5be2db4effbc_ENSMUSG00000031592.10	0.004995	ES	lung
inclusion_chr13:56088342-560882514	chr13:56088342-56088251	ENSMUST00000045788.8_ENSMUSG00000015937.15,be025669-e164-4b5f-b3cf-4c9ffc6726b7_ENSMUSG00000015937.15,69b7ba7d-3a8e-41a4-8356-014b87159be2_ENSMUSG00000015937.15,15d28ad0-59e5-4cda-ab5f-347169a8cd85_ENSMUSG00000015937.15	0.0050979	ES	lung
exclusion_chr13:56088342-560882514	chr13:56088342-56088251	f011d79e-d879-458e-906a-f3089374701c_ENSMUSG00000015937.15,4848b4a1-e909-4a44-a411-c5942d5916a6_ENSMUSG00000015937.15,ENSMUST00000016081.12_ENSMUSG00000015937.15	0.0050979	ES	lung
inclusion_chr13:103828023-1038279064	chr13:103828023-103827906	ada004ce-2a8d-464c-a19b-00a4cce3acae_ENSMUSG00000021709.14,db6cd979-7171-4828-bc8e-96a54735d412_ENSMUSG00000021709.14,ENSMUST00000091269.10_ENSMUSG00000021709.14,696cff80-81db-43f3-8169-ae74397578eb_ENSMUSG00000021709.14,08a79c25-e09f-4534-845d-5d8b4856a644_ENSMUSG00000021709.14,ENSMUST00000191275.6_ENSMUSG00000021709.14,b7b94c8b-6ce6-4041-9c52-83ea40d2fc62_ENSMUSG00000021709.14	0.00518913	ES	lung
exclusion_chr13:103828023-1038279064	chr13:103828023-103827906	874a3264-b06b-4a82-bf20-29bc45056ae2_ENSMUSG00000021709.14,ENSMUST00000188997.6_ENSMUSG00000021709.14,db45eaaa-53f6-4231-90a7-99b4e857e641_ENSMUSG00000021709.14	0.00518913	ES	lung
inclusion_chr6:123232092-1232321944	chr6:123232092-123232194	da97a192-a869-4a4f-92f6-9d2620e850b2_ENSMUSG00000023349.14,ENSMUST00000024118.10_ENSMUSG00000023349.14,72be240b-5222-4734-819f-40a444b19f6e_ENSMUSG00000030144.4,e78f726b-0230-45e9-b763-5049828b1742_ENSMUSG00000023349.14	0.00529036	ES	lung
exclusion_chr6:123232092-1232321944	chr6:123232092-123232194	ENSMUST00000112554.8_ENSMUSG00000023349.14	0.00529036	ES	lung
inclusion_chr3:94937393-949372184	chr3:94937393-94937218	be2ce399-d1d5-44a2-a68f-1dca65eae718_ENSMUSG00000068874.13	0.00529915	ES	lung
exclusion_chr3:94937393-949372184	chr3:94937393-94937218	6ab41d5e-f866-4bfc-add3-1220672df73c_ENSMUSG00000068874.13,56e5ec11-94b3-424b-bd08-91c78ff02be7_ENSMUSG00000068874.13	0.00529915	ES	lung
inclusion_chr9:1100816104	chr9:110081610-110081734_chr9:110081610-110081840	03d6db42-e7f9-40ec-9610-44dbf5f8e29e,ENSMUST00000035055.14,f00fc2c3-b651-4c52-87d0-5b6fa7b803cc,8f501839-9951-4de1-9b75-2a5caa39997e	0.00537283	ALT3	lung
exclusion_chr9:1100816104	chr9:110081610-110081734_chr9:110081610-110081840	d7b82289-9a3c-4a9a-8be9-05a22cf184d2,ENSMUST00000165876.7,e283f120-abb0-42ed-a1eb-1f717feb9fda,606b211f-e59b-4399-806e-8f8e4c6e30b5,711da5dd-74e6-4306-b71f-deaf97aaf9d3,a15abab7-a74b-47c5-a40d-125066a8fdd5,63cc8491-bab2-45b3-91b4-b9b3b3d30810,e32f59f2-0096-472f-984c-85403c2b81bb	0.00537283	ALT3	lung
inclusion_chr14:34571921-345717174	chr14:34571921-34571717	176fbebe-dfaf-4bb7-8551-e2682c8b6fa1_ENSMUSG00000021798.14,e555c2d5-783f-4f21-b293-51103023769b_ENSMUSG00000021798.14,6da3c07a-0af9-4f71-aa51-3b59bacdab2d_ENSMUSG00000021798.14	0.0055336	ES	lung
exclusion_chr14:34571921-345717174	chr14:34571921-34571717	ENSMUST00000022328.13_ENSMUSG00000021798.14,ENSMUST00000022330.8_ENSMUSG00000021798.14,ENSMUST00000022327.12_ENSMUSG00000021798.14	0.0055336	ES	lung
inclusion_chr5:137607544-1376079544	chr5:137607544-137607954	4346e5a9-1ef6-4717-9ee7-d2d0b67fad63	0.00566265	IR	lung
exclusion_chr5:137607544-1376079544	chr5:137607544-137607954	ENSMUST00000031731.13,f03bfcc4-0cd5-4896-b24b-1c6371356d84,ENSMUST00000054564.12,3dec03bd-1336-4df6-936f-c22f2b3ed836	0.00566265	IR	lung
inclusion_chr5:137609149-1376103964	chr5:137609149-137610396	4346e5a9-1ef6-4717-9ee7-d2d0b67fad63	0.00566265	IR	lung
exclusion_chr5:137609149-1376103964	chr5:137609149-137610396	ENSMUST00000031731.13,f03bfcc4-0cd5-4896-b24b-1c6371356d84,ENSMUST00000054564.12,3dec03bd-1336-4df6-936f-c22f2b3ed836	0.00566265	IR	lung
inclusion_chr17:570650894	chr17:57065089-57063698_chr17:57065089-57063675	ENSMUST00000169543.7	0.00568815	ALT5	lung
exclusion_chr17:570650894	chr17:57065089-57063698_chr17:57065089-57063675	39eef001-9fac-4326-8928-8da6d2bdaa0b	0.00568815	ALT5	lung
inclusion_chr11:115429885-1154300264	chr11:115429885-115430026	1a4e39d8-5f85-4a22-ae2c-702d2adca36a_ENSMUSG00000016940.18,7d75d1aa-a397-49f3-94a2-d58997223d4d_ENSMUSG00000016940.18,8f2c1923-ae28-449b-9dca-a95dcd88c6e9_ENSMUSG00000016940.18	0.00607443	ES	lung
exclusion_chr11:115429885-1154300264	chr11:115429885-115430026	ENSMUST00000103035.9_ENSMUSG00000016940.18	0.00607443	ES	lung
inclusion_chr5:137605800-1376068264	chr5:137605800-137606826	4346e5a9-1ef6-4717-9ee7-d2d0b67fad63	0.00608281	IR	lung
exclusion_chr5:137605800-1376068264	chr5:137605800-137606826	ENSMUST00000031731.13,ENSMUST00000054564.12	0.00608281	IR	lung
inclusion_chr18:437669004	chr18:43766900-43767230_chr18:43766900-43767280	ENSMUST00000187157.6,46e4f5ce-af37-4f87-890f-be1eda0b23f3,0477ad7b-a01d-4a1a-91af-347cbefb573d	0.00637213	ALT3	lung
exclusion_chr18:437669004	chr18:43766900-43767230_chr18:43766900-43767280	7585fd3b-c09a-40e6-bb46-e338c66f52a9	0.00637213	ALT3	lung
inclusion_chr11:120730077-1207302564	chr11:120730077-120730256	9e6137d3-589b-4aa3-9ab5-cbd7d7c70af7,f9778e03-7d57-4bbe-b57e-bf4223854927,2fd34933-c504-45d0-8ca6-87b67b9ca5dd,f63c790d-e126-4828-8a68-f8a86efd7eb2,dbe0c8ee-85f5-4ded-a780-ae149eabaedb,26f3a8b0-80aa-4ccd-895a-9b62e8d67d97,88bf5caf-b26c-4c28-9408-704e3604ddcb,0c7282a6-aba7-4219-9ae9-d7d46688e3a5,a29f860d-54a3-4396-a2f2-0e9688b47769,a94b4b00-cc7b-4078-ab7a-c5c61c0d329c,bba48ca4-7b3b-4b1b-97a1-57241…	0.00642571	IR	lung
exclusion_chr11:120730077-1207302564	chr11:120730077-120730256	c95540a0-8c5b-4ca1-a616-f48619fa9ed9	0.00642571	IR	lung
inclusion_chr3:67391022-673909774	chr3:67391022-67390977	ENSMUST00000061322.9_ENSMUSG00000048416.15	0.00682016	ES	lung
exclusion_chr3:67391022-673909774	chr3:67391022-67390977	7bff970e-5b20-4376-b036-d253cf41a653_ENSMUSG00000048416.15,ENSMUST00000077916.11_ENSMUSG00000048416.15	0.00682016	ES	lung
inclusion_chr9:784795344	chr9:78479534-78479623_chr9:78479534-78479633	ENSMUST00000042235.14,d889a672-634e-48d0-805b-c50dee752acb,9b05a6d5-d26e-4a75-85ad-641e7eac8874,711f5868-df35-4496-95f2-1899be578981,7b827fe7-618a-483e-ab91-1b6e9e0057b0	0.00690006	ALT5	lung
exclusion_chr9:784795344	chr9:78479534-78479623_chr9:78479534-78479633	6dbe6553-7720-4b4d-a0a4-33d290aff43c	0.00690006	ALT5	lung
inclusion_chr2:352904944	chr2:35290494-35292586_chr2:35290494-35292598	ENSMUST00000028239.7,c27dc640-e502-4786-a440-e7c8e377adb6,ENSMUST00000201185.3,446b0c77-be4c-4bfe-8dcb-f03cae61cba9,9e8d1d75-75ab-448e-acec-02917d856368,98758c32-947d-4602-bf0e-f199ddce99f9,0959406d-670b-41c1-9397-a3e78cccc39b,848f5915-d862-4c63-99bb-3cd7d3f63856,e5a9af92-4529-4be8-a7d6-39d7d6a5481d,75558e36-7b1a-4b2c-8735-801ccf0279a6,4a4ff972-fba2-44d4-ab10-d68e97762075,452955aa-42db-4994-a458-…	0.00724253	ALT3	lung
exclusion_chr2:352904944	chr2:35290494-35292586_chr2:35290494-35292598	d7cda5ea-e252-4d4e-bfe5-5f11994d0be8	0.00724253	ALT3	lung
inclusion_chr10:91122331-911235574	chr10:91122331-91123557	2328b150-69b3-4b90-a17f-6e22a3791b33,b8503831-4bda-4c3e-8ded-c7e0e64c6ec3,e8027649-61a5-47f6-87ad-508d3e2b4852,e4804f98-4018-4088-8626-a5ff8d04636d,19cbfcab-45c3-48bf-ab02-bceac143b53c,785aa8b3-fadf-475c-b59b-1cfc1c1c55c1,59b0332f-0b98-4d06-a6f1-052237224c86	0.00731502	IR	lung
exclusion_chr10:91122331-911235574	chr10:91122331-91123557	5b86a4c0-c7bd-42ce-af89-dd1403afc191,dbc6cce6-1dfe-43c8-a9f6-4d21d99c4a6f,ENSMUST00000170810.7,76e1ec9c-85d0-4b75-9e5f-fb462e44af04,f28fdd6e-c95a-4786-baec-aa8eec6496a1,aecfb9f6-8b91-421e-8992-855490a46d65	0.00731502	IR	lung
inclusion_chr17:80205081-802052614	chr17:80205081-80205261	ENSMUST00000235036.1,2c7a3412-adf3-4eff-809a-265ba82a9d64,051f3a33-e500-4570-b8e8-0791d4559157,ENSMUST00000234889.1,4e43db30-de06-4b85-822e-c1d265f071a0,6ec8bcb8-c6b6-4832-add9-afd42b1b5ade,6b020bf7-0278-4703-b596-a7045d40dda5,abceeeda-3b79-43c7-8e6b-8640ee442808	0.00776689	IR	lung
exclusion_chr17:80205081-802052614	chr17:80205081-80205261	72bd2621-0695-4e4d-98c9-6624bb2a67e4,ENSMUST00000234503.1,2868358d-814e-4e9e-9fd0-1fa5dd92b25d,aec83630-62e6-4465-9f14-5621771b2770	0.00776689	IR	lung
inclusion_chr1:58419733-584201204	chr1:58419733-58420120	ENSMUST00000156931.7,6b464d36-4258-481b-8045-1d72187ca27b,dac4da1e-4607-4742-8527-7b08d16c78d8,9acf2afd-6ef2-419c-9b21-878ba4078730,ae76fcc0-45e3-492a-a6c4-eceae1462851,175a8a9c-14a1-4e6e-9048-405d6acf8609	0.00841692	IR	lung
exclusion_chr1:58419733-584201204	chr1:58419733-58420120	ENSMUST00000034868.13,4a7b5b2f-ad44-41f5-8eaf-8d48460aed6f,cb71b206-8f07-4b9e-a663-1a39034d7da1,8d264a5c-2457-4aa8-821f-94e27bd8e0a7	0.00841692	IR	lung
inclusion_chr11:21332549-213336244	chr11:21332549-21333624	1ed87ce0-b42f-41bc-8817-8d15f0787337	0.00858191	IR	lung
exclusion_chr11:21332549-213336244	chr11:21332549-21333624	ENSMUST00000060895.5,ENSMUST00000102875.10,8cfce50e-4ff5-40b0-abce-4b0f188e9cd5,7f11ff43-644d-4361-8c41-ad5ac83590ff	0.00858191	IR	lung
inclusion_chr19:4003401-40035104	chr19:4003401-4003510	e141462d-a27b-436f-8dad-c97f7515a8af,bd465ba1-0293-4845-9092-2fa6541803aa	0.00873997	IR	lung
exclusion_chr19:4003401-40035104	chr19:4003401-4003510	ENSMUST00000025806.4,4fc5220c-d1fd-44d4-be40-d651f7e76069,5ab4d713-ca67-4e4c-b06a-cd6e4b6b8bd5,44720978-0c86-4b53-a0ca-e24fcc526187,4d7d7e79-78aa-47b0-8e69-c2c8af9d66d7,6846b625-ed08-4827-93a4-802c4b6b78d3,39676d0c-1c7b-4e1c-bcdf-d3ceb93cb8ca	0.00873997	IR	lung
inclusion_chr11:106784524-1067848794	chr11:106784524-106784879	4c0bd137-18ca-4090-be69-6751ed6a1575	0.0088994	IR	lung
exclusion_chr11:106784524-1067848794	chr11:106784524-106784879	ENSMUST00000021062.11,4c876504-ff14-4fc8-bee9-d0b6d8241002,2e23e270-2c0c-4685-bb75-ef4b959beded,ENSMUST00000133426.7,eb85314e-b1df-441d-b8b9-c2e3eb7644c3,5b1dba4e-510d-4e42-bf0b-959da3641e3c,ab321e41-ad85-4c91-8b80-c7e5eac36766,278a91cb-c12e-4fbb-aa4a-f7c4b03f7de8,0badbd5a-3a79-4f27-8ede-2f6b98d8746e,4655c844-e1c0-4c9f-a78c-3c670869fd84,e634091c-23e3-4b4e-a0f5-6ff5c4e1464e,865cfef1-a46e-4107-9875…	0.0088994	IR	lung
inclusion_chr3:95321247-953213354	chr3:95321247-95321335	3f5821c6-d0e3-4aa4-9b48-3a28d93dbd02,ab741445-3486-44a7-b41f-ee455e15b40a,ff7d44d7-0ed7-44c1-ab55-fcb78abf714c,1e348c6a-cb27-41c6-b1a2-490e3f5d0673,f5b877b2-bf4d-47f4-8498-153e6a3549a1	0.00910063	IR	lung
exclusion_chr3:95321247-953213354	chr3:95321247-95321335	ENSMUST00000015858.11,87bcfa9d-82be-4e3b-9271-babe8cccea2e,29aff598-25b5-4d10-b292-47e15ee3c3fd,685a4b69-0240-41f7-8aef-4cf824b184f0,50d84a3c-05f2-4095-8158-6e0d2eb29460,95b923fd-7c14-4d81-8e58-824278d04ba3	0.00910063	IR	lung
inclusion_chr17:35266723-352668654	chr17:35266723-35266865	db7f8359-8372-4cc3-868e-2e30a81ec69c,ddefa186-105d-4f79-82b8-a996beca6055,d98bafb8-9168-4878-b538-a24ae3452436	0.00910631	IR	lung
exclusion_chr17:35266723-352668654	chr17:35266723-35266865	a3f9258f-3571-4c38-86a1-34147f4452e0	0.00910631	IR	lung
inclusion_chr15:12343272-123433214	chr15:12343272-12343321	ENSMUST00000228671.1_ENSMUSG00000022200.8	0.00942282	ES	lung
exclusion_chr15:12343272-123433214	chr15:12343272-12343321	adb3fa39-ee4d-42e0-9b08-bd61cc3ed9fb_ENSMUSG00000022200.8,ENSMUST00000059680.6_ENSMUSG00000022200.8	0.00942282	ES	lung
inclusion_chr6:131375973-1313761804	chr6:131375973-131376180	29c1d3fd-1974-467b-8fdf-50a635ae2a7a_ENSMUSG00000030189.15,5fde1462-ed28-484e-953c-0bdafc6febe2_ENSMUSG00000030189.15,6bfe6dbb-6aaf-4281-a2bb-313a62b292c8_ENSMUSG00000030189.15,ENSMUST00000032309.12_ENSMUSG00000030189.15	0.00955686	ES	lung
exclusion_chr6:131375973-1313761804	chr6:131375973-131376180	81f8edbf-522c-442e-bffc-ffdd35bf9202_ENSMUSG00000030189.15,d88c2641-c599-4e7a-888e-9270150bb2b2_ENSMUSG00000030189.15,fe4db7be-3d15-458f-be89-6e1f715670e6_ENSMUSG00000030189.15,fe13f7a4-5d23-4e8c-9025-f4d0f2075548_ENSMUSG00000030189.15,eea2f70b-1e37-42b9-8012-3cfdcae7a9cb_ENSMUSG00000030189.15,a0d29888-1b25-4656-bc11-20990e29dcc1_ENSMUSG00000030189.15,ENSMUST00000087865.3_ENSMUSG00000030189.15,f4…	0.00955686	ES	lung
inclusion_chr13:103824926-1038247194	chr13:103824926-103824719	ENSMUST00000191275.6_ENSMUSG00000021709.14,db6cd979-7171-4828-bc8e-96a54735d412_ENSMUSG00000021709.14,db45eaaa-53f6-4231-90a7-99b4e857e641_ENSMUSG00000021709.14,ENSMUST00000091269.10_ENSMUSG00000021709.14	0.00968626	ES	lung
exclusion_chr13:103824926-1038247194	chr13:103824926-103824719	874a3264-b06b-4a82-bf20-29bc45056ae2_ENSMUSG00000021709.14,b7b94c8b-6ce6-4041-9c52-83ea40d2fc62_ENSMUSG00000021709.14,ENSMUST00000188997.6_ENSMUSG00000021709.14,696cff80-81db-43f3-8169-ae74397578eb_ENSMUSG00000021709.14	0.00968626	ES	lung
inclusion_chr5:99976533-999765904	chr5:99976533-99976590	ENSMUST00000172361.7_ENSMUSG00000000568.15,5ac192b6-c979-4b96-b468-975fe5ed59d6_ENSMUSG00000000568.15,4db82c86-b7f2-448a-9865-aaec4d6781f2_ENSMUSG00000000568.15,ENSMUST00000019128.14_ENSMUSG00000000568.15	0.00990109	ES	lung
exclusion_chr5:99976533-999765904	chr5:99976533-99976590	ENSMUST00000112939.9_ENSMUSG00000000568.15,76974216-efe1-4e6d-a45e-513d7cafa141_ENSMUSG00000000568.15,ENSMUST00000072750.12_ENSMUSG00000000568.15,29bd40d4-ad00-4ca6-9cb6-8cb32675ab5a_ENSMUSG00000000568.15	0.00990109	ES	lung
inclusion_chr5:130024096-1300242933	chr5:130024096-130024293	ENSMUST00000160129.7,22d456b6-390b-422e-85ff-afded82072ec,48485d6f-5360-4de3-8636-3bb2611713a8,d901693a-0801-49d9-8342-e517d1fc23ec,fb140cb0-03b0-4f9b-8eaa-47e618f7ccbb,3a4ba56e-89a1-4d79-850a-d66f2e9e238b,9e73a45a-38ac-4652-9913-76b255793287,991e9a5a-da69-4083-a00d-c43a50b75499,05330b80-3478-4d53-b212-38d68be12e81,06c2cd39-e59c-4040-ba9f-b78abc74d663	5.44906e-16	IR	liver
exclusion_chr5:130024096-1300242933	chr5:130024096-130024293	ENSMUST00000161094.7,0fc70080-5f34-40b9-aff7-c02fbb6305c2,c2c337bf-dc57-4e61-808b-f8a67b00150f,243b2a42-1d32-4a19-85ba-f46df0673e52	5.44906e-16	IR	liver
inclusion_chr5:1300240963	chr5:130024096-130024207_chr5:130024096-130024293	b6af9215-90f9-4b3f-a5ab-7632bd595a4c,52ca1eb0-5c6e-42bf-b579-967830ba2807,e7b96957-6dde-48a6-9e17-67803de6a5b5,4559bd4f-fefb-4d4e-9ba2-280433c6b389,85d320a8-398f-4c17-a4ae-ee4d5642b198,53e571f9-3a75-42a7-85c3-401ca17dfb41	1.98906e-09	ALT5	liver
exclusion_chr5:1300240963	chr5:130024096-130024207_chr5:130024096-130024293	ENSMUST00000161094.7,0fc70080-5f34-40b9-aff7-c02fbb6305c2,c2c337bf-dc57-4e61-808b-f8a67b00150f,243b2a42-1d32-4a19-85ba-f46df0673e52	1.98906e-09	ALT5	liver
inclusion_chr5:904696343	chr5:90469634-90470740_chr5:90469634-90470755	ENSMUST00000031314.9,85853756-7706-4ad5-94c7-19666f259f98,90a6c9b7-f6c5-46cc-ad90-85d57df496ec,b78ff49e-c97a-41ba-ba67-251e08796816,cf698ca8-d137-4823-8949-21bdfbd62748,4fafb98e-3303-401a-9841-3bae2ddbb57c,0fbfd732-6d29-442f-8e75-c6c735ea0214,3ebdf9d4-71ea-42e1-8fd8-2b3789bfc6b3,6eaa8ce7-1288-47aa-9951-7470ebd39b53,fdff0b51-881b-4ebe-a48f-f00fb5036fc8,44b56960-9ba4-44ad-847d-842758a554fe,a5792a36…	2.07416e-09	ALT3	liver
exclusion_chr5:904696343	chr5:90469634-90470740_chr5:90469634-90470755	53621fd8-c465-448f-b9ac-25d453b89e28,7d570303-4901-4d6a-9ff0-6d0341572c2a,cd5a04bd-806d-4d19-b3bf-cc94d0bc2daa,421d7a20-c45e-4717-a723-f8f76c80f110	2.07416e-09	ALT3	liver
inclusion_chr4:620837273	chr4:62083727-62084516_chr4:62083727-62084547	ENSMUST00000107472.7,9d6ac3fc-297a-4cad-a630-93a2ef75c1ef,2b1c9df2-aadd-4801-ad96-4715798c8054,1226ff01-da0c-40bd-8272-f519a6a16772,6c5e2fd0-adc2-4e39-93f2-8c042d083c24,d5126c30-a78d-497e-8f7a-4404a0cef152,4227adc3-98f1-46f8-a078-2558328dfaa4,24927124-40b7-4843-9eb6-14b4d1341140,c4de0765-686d-4af3-b496-8a925dcd9f38,0f8b4f02-91c2-4dc6-adc7-783f37dc5ccc,895bd459-3ffa-4d9f-9eac-679515c18f3e,5165d640…	3.39981e-09	ALT5	liver
exclusion_chr4:620837273	chr4:62083727-62084516_chr4:62083727-62084547	ENSMUST00000084531.10,1d216066-8999-4b93-acdc-96e5875ca35b,56c55711-8270-461d-8f5c-fa16f26dbbc8,e82baa24-4d42-4c2e-ae97-d0aa01011ce4,9c48a4bb-58d5-4684-a530-34b5cfc15627,7f33aa5e-a10c-4fa2-8761-e08366a3dfa3,71a369cc-a286-4629-85de-896baabfcee1,c48f9f77-c638-4b53-973b-d1f8b341c95c,92775788-3add-41c7-88c6-d2fdbc61811f,845bcbd5-a1a3-45fb-809d-28e5a2d65acc,2737a389-67d6-47fa-b070-4d762adb887e,edb996c…	3.39981e-09	ALT5	liver
inclusion_chr4:620504863	chr4:62050486-62051199_chr4:62050486-62051271	392e600b-d005-432d-8a98-5e9e9b03fb46	6.453e-09	ALT5	liver
exclusion_chr4:620504863	chr4:62050486-62051199_chr4:62050486-62051271	ENSMUST00000074018.3,554e7860-823d-4968-98c7-d22cd93d2e71,3b165aca-28f8-4012-8757-7b144c2c4bfd,26e6b18e-6aab-42c6-99c2-6fd3bc5b6532,f844b15f-fa5b-4491-af71-ae039c96e0ae,d6009919-b6cd-4d4c-a907-0c678538db3f,9215e7ee-6c8e-4890-8d4b-7efc322e21d5,b58f18c6-e445-42dd-84ae-91f8f8f34b61,5ef0e0e2-bd59-4e84-9f9c-cbf0a0204850,14fccf62-28ec-46dd-9af5-984a6280e493,9931cfc0-856e-4e34-984e-25ec58caddbf,7c2e718f…	6.453e-09	ALT5	liver
inclusion_chr11:59045443	chr11:5904544-5906476_chr11:5904544-5906492	ENSMUST00000109823.8,73eae524-ed91-41ca-9b46-9c0de1855f0b,ENSMUST00000109822.7	1.49636e-05	ALT5	liver
exclusion_chr11:59045443	chr11:5904544-5906476_chr11:5904544-5906492	2fc33b4b-0556-4a41-9158-966beb73289d	1.49636e-05	ALT5	liver
inclusion_chr14:51911127-519110853	chr14:51911127-51911085	4c9fb9db-d80c-4d35-a556-4133f6732a68_ENSMUSG00000004558.15,2cb08e46-3c95-49f6-a2a4-5a4c6e882107_ENSMUSG00000004558.15,25f24162-da01-422a-a444-2191e0c8cdd7_ENSMUSG00000004558.15,7699bedf-c95a-4cb3-bfcb-79bea179ec24_ENSMUSG00000004558.15,efc75ed2-0f40-4f66-93ac-9396a22796c9_ENSMUSG00000004558.15,06346e04-5775-45ff-b2fc-26ce674155a8_ENSMUSG00000004558.15,db08d894-d18b-4766-abfd-4cd06ee76a1a_ENSMUSG0…	0.000122377	ES	liver
exclusion_chr14:51911127-519110853	chr14:51911127-51911085	335e0c2f-2a68-4245-aa89-454d10568f7b_ENSMUSG00000004558.15,20c6cdc7-d6e0-4680-9066-e21ea6ad6969_ENSMUSG00000004558.15,d4891db9-c212-446e-aa42-be96df503fce_ENSMUSG00000004558.15,a8933378-514c-4a20-91ec-d67688fd8127_ENSMUSG00000004558.15,8102e0c3-c04e-4a45-8214-5262ae4dacd9_ENSMUSG00000004558.15,ENSMUST00000111632.4_ENSMUSG00000004558.15,9d78c3e8-bd98-43bb-8029-2332395af8ad_ENSMUSG00000004558.15,4b…	0.000122377	ES	liver
inclusion_chr1:171225121-23	chr1:171225121-171225267_chr1:171225121-171225286	ENSMUST00000111319.1	0.000247728	ALT3	liver
exclusion_chr1:171225121-23	chr1:171225121-171225267_chr1:171225121-171225286	ENSMUST00000111321.7,827d5cd8-d1c0-4832-a0d2-013675905462,a42280d7-a9a6-4e1a-9d8c-1667d3acf90c,a09d8570-43e3-4332-af0f-0f1c6d1d2eb2,1b5da7d5-2f50-42dd-af63-594e5421f959,2bcd3d01-44a3-4877-acbc-d3688307eea2	0.000247728	ALT3	liver
inclusion_chr3:98281189-982810113	chr3:98281189-98281011	560a78e2-4b9a-4e56-b85e-7fd6b2081114_ENSMUSG00000027875.12	0.00026837	ES	liver
exclusion_chr3:98281189-982810113	chr3:98281189-98281011	aba15866-c59d-4c8e-bb62-77aa066d0b60_ENSMUSG00000027875.12,9a93d91e-28b5-4570-86f7-242ae58c9dfc_ENSMUSG00000027875.12,39b49e11-0b33-4765-abc7-cccfe9d9e9a1_ENSMUSG00000027875.12,50654eaf-8dda-404c-857a-6dfbbd314c95_ENSMUSG00000027875.12,ENSMUST00000090746.2_ENSMUSG00000027875.12,47888a3e-97f8-49f4-ac46-98c817302464_ENSMUSG00000027875.12,26b61b1e-7360-44bb-909f-68176b830d3e_ENSMUSG00000027875.12,EN…	0.00026837	ES	liver
inclusion_chr19:291279983	chr19:29127998-29126822_chr19:29127998-29126812	2f9cb637-abf1-4233-b23d-eac530819d11	0.000325683	ALT5	liver
exclusion_chr19:291279983	chr19:29127998-29126822_chr19:29127998-29126812	ecd69721-639a-4fac-a186-7568ac92054b	0.000325683	ALT5	liver
inclusion_chr19:60580013	chr19:6058001-6058227_chr19:6058001-6058242	ENSMUST00000236217.1	0.00035943	ALT3	liver
exclusion_chr19:60580013	chr19:6058001-6058227_chr19:6058001-6058242	ENSMUST00000178310.8,b01561af-6206-47b5-898d-4ec52047af4a,07fc102e-70ad-4bdb-80e4-83cbb7d121c6,bdeef379-8c35-4012-8648-f569488a0e3d	0.00035943	ALT3	liver
inclusion_chr1:171225121-43	chr1:171225121-171225267_chr1:171225121-171225298	ENSMUST00000111319.1	0.000558229	ALT3	liver
exclusion_chr1:171225121-43	chr1:171225121-171225267_chr1:171225121-171225298	ENSMUST00000111320.7	0.000558229	ALT3	liver
inclusion_chr6:3967867-39680503	chr6:3967867-3968050	4c07d88f-a302-4b4e-acd6-d3a88ee81ba0_ENSMUSG00000029664.10,6f108024-dfcf-4a7c-b8a5-7f51b42d8b6a_ENSMUSG00000029664.10,ENSMUST00000203257.1_ENSMUSG00000029664.10,08539c62-9f40-4a33-8b12-ca8bd4d60362_ENSMUSG00000029664.10	0.000563576	ES	liver
exclusion_chr6:3967867-39680503	chr6:3967867-3968050	77b1b501-589c-4a56-8c04-77e5e260c269_ENSMUSG00000029664.10	0.000563576	ES	liver
inclusion_chr4:150855643-1508554673	chr4:150855643-150855467	0c51c776-bec3-41a6-bc01-96477e616cd1_ENSMUSG00000028967.10	0.000690906	ES	liver
exclusion_chr4:150855643-1508554673	chr4:150855643-150855467	88eb74c3-68a5-4648-9c09-966310fcd1f4_ENSMUSG00000028967.10,f3f41668-3522-4ead-9df8-900d03a2a0e9_ENSMUSG00000028967.10,ENSMUST00000030811.1_ENSMUSG00000028967.10	0.000690906	ES	liver
inclusion_chr10:128919308-1289199473	chr10:128919308-128919947	c96c4537-4abb-4565-a191-24e3029b17b2	0.00084761	IR	liver
exclusion_chr10:128919308-1289199473	chr10:128919308-128919947	b918d264-90ad-45e6-ba71-ad3b1d1e056d,7ebb1956-2a72-40a3-a397-85146469af7f	0.00084761	IR	liver
inclusion_chr12:80949168-809490943	chr12:80949168-80949094	ENSMUST00000110352.9_ENSMUSG00000021134.17,ENSMUST00000094693.10_ENSMUSG00000021134.17,ENSMUST00000110356.2_ENSMUSG00000021134.17,7e7d8a42-b2fb-4c3e-bcf6-af6f5b69bb0d_ENSMUSG00000021134.17,24a70e33-6a71-436d-85c9-1abf231c8bce_ENSMUSG00000021134.17,430bc833-0f23-49fd-a107-ae233622daed_ENSMUSG00000021134.17,ENSMUST00000110351.7_ENSMUSG00000021134.17,b65a847d-7cc3-4829-9ee2-48af17151cb3_ENSMUSG00000…	0.000990354	ES	liver
exclusion_chr12:80949168-809490943	chr12:80949168-80949094	f7ad1434-d923-4887-85c0-665ec8bb631a_ENSMUSG00000021134.17,8172f10e-7fa6-4049-8af9-063a2276aadd_ENSMUSG00000021134.17,67b3badd-97bf-4f23-bb0f-44c181d89bd6_ENSMUSG00000021134.17,076b559c-cf83-4998-b0fb-c0631dee2f3f_ENSMUSG00000021134.17,f4e21207-8286-4281-919e-bc9c1adbcb1b_ENSMUSG00000021134.17,6c2a0ee0-9307-42c4-885a-ab11e3205045_ENSMUSG00000021134.17,a528d38e-a4ba-4394-8b94-e549e83440ef_ENSMUSG0…	0.000990354	ES	liver
inclusion_chr11:698389193	chr11:69838919-69838649_chr11:69838919-69838573	ENSMUST00000094065.4,ae1c8abf-87b8-4d05-b127-2b43047c8778,db59e657-15db-452e-b60a-ff745c1dc39d	0.00104684	ALT5	liver
exclusion_chr11:698389193	chr11:69838919-69838649_chr11:69838919-69838573	ENSMUST00000133967.7,74e089bb-9428-46e7-89e7-cc2b3c55384c	0.00104684	ALT5	liver
inclusion_chr2:155064355-1550648133	chr2:155064355-155064813	e0617b95-48ed-4682-87ea-29f292ffd5bb,41f92b29-e4d0-4e19-b751-f718fc36de1d,73eb1d5b-cade-43c3-9110-b039fe1e9388,e3ab2d42-5578-4343-9125-d2956bccd096	0.00141977	IR	liver
exclusion_chr2:155064355-1550648133	chr2:155064355-155064813	eece3203-4f84-4bb8-903e-0613ed264bd7	0.00141977	IR	liver
inclusion_chr17:35470645-354708253	chr17:35470645-35470825	79ff9468-0053-40d7-8f90-bab58b2fe9e5	0.0015261	IR	liver
exclusion_chr17:35470645-354708253	chr17:35470645-35470825	ENSMUST00000068291.6,65bd48b2-c203-4118-807c-a5f79beadbd0,73354721-a62e-4878-af6c-6410aaeeb96c,904ec8ac-3b5a-4e2f-b1ab-66a6811cd676,712b915f-eed1-4787-896a-d49f9f8da2ab,9e157036-6aeb-42ee-8f7a-d94b611c7eb1	0.0015261	IR	liver
inclusion_chr5:90474699-33	chr5:90474699-90475285_chr5:90474699-90475314	6eaa8ce7-1288-47aa-9951-7470ebd39b53,98a3dfa3-215d-486d-a4fe-a5b80f6d9bfc,6759023f-f33d-4975-ac02-c1f07f6d0d6c,16854820-f750-4d32-9290-9324076363af	0.00156731	ALT3	liver
exclusion_chr5:90474699-33	chr5:90474699-90475285_chr5:90474699-90475314	6665995d-d907-4407-aab4-2f124b50354a	0.00156731	ALT3	liver
inclusion_chr10:293478833	chr10:29347883-29354291_chr10:29347883-29354337	ENSMUST00000214896.1,ENSMUST00000160372.8,ENSMUST00000160144.8,ENSMUST00000037548.10,77aeb80a-158c-48c5-931a-ad50d7420371	0.00157613	ALT5	liver
exclusion_chr10:293478833	chr10:29347883-29354291_chr10:29347883-29354337	746190ee-7959-4ded-af87-ae1adb94c7ce	0.00157613	ALT5	liver
inclusion_chr9:462347263	chr9:46234726-46235154_chr9:46234726-46235258	ENSMUST00000121916.7	0.00189021	ALT5	liver
exclusion_chr9:462347263	chr9:46234726-46235154_chr9:46234726-46235258	ENSMUST00000034586.8	0.00189021	ALT5	liver
inclusion_chr1:171225121-33	chr1:171225121-171225267_chr1:171225121-171225283	ENSMUST00000111319.1	0.00197283	ALT3	liver
exclusion_chr1:171225121-33	chr1:171225121-171225267_chr1:171225121-171225283	ENSMUST00000005824.11,a878549b-4caa-4c92-95cc-834853ad3afd,1b5f2a86-16cb-42c4-920b-5afc67930a2a,1399c629-6363-4256-91c2-8c333f0913c1,4a2280f7-863e-4417-882c-32d675bdb9ea	0.00197283	ALT3	liver
inclusion_chr7:817885763	chr7:81788576-81789354_chr7:81788576-81789427	e8dc5e2d-9bb0-402c-be06-f19386eb2040,ENSMUST00000026092.8	0.00210084	ALT5	liver
exclusion_chr7:817885763	chr7:81788576-81789354_chr7:81788576-81789427	8f9b55ef-d261-4623-8495-4bfbcebd6fe8,f83adec4-54b3-41b7-ac1c-97fc700fc957	0.00210084	ALT5	liver
inclusion_chr15:4735268-47370113	chr15:4735268-4737011	2ffb56be-fc6a-40fb-bd1e-c4f28ee16bec-1	0.00231504	IR	liver
exclusion_chr15:4735268-47370113	chr15:4735268-4737011	5ed2a01e-8163-4191-bfb3-94a215640a46	0.00231504	IR	liver
inclusion_chr14:51911124-519110853	chr14:51911124-51911085	5083955a-52f3-46cb-9176-c1af5d062bc6_ENSMUSG00000004558.15,73bed4e2-aa7a-4dbd-8357-5c771d86a6e0_ENSMUSG00000004558.15,2ee44f45-aaef-448c-9490-1fb42c8a1131_ENSMUSG00000004558.15,39605aaf-b88a-4444-be61-e239fb231fa3_ENSMUSG00000004558.15,c8793f35-dc4d-48ce-a883-ada4b16a1870_ENSMUSG00000004558.15,3d68ceb4-0094-4ed4-966e-b6124ba5deb4_ENSMUSG00000004558.15	0.00232702	ES	liver
exclusion_chr14:51911124-519110853	chr14:51911124-51911085	20c6cdc7-d6e0-4680-9066-e21ea6ad6969_ENSMUSG00000004558.15,d4891db9-c212-446e-aa42-be96df503fce_ENSMUSG00000004558.15,a8933378-514c-4a20-91ec-d67688fd8127_ENSMUSG00000004558.15,8102e0c3-c04e-4a45-8214-5262ae4dacd9_ENSMUSG00000004558.15,ENSMUST00000111632.4_ENSMUSG00000004558.15,9d78c3e8-bd98-43bb-8029-2332395af8ad_ENSMUSG00000004558.15,4b9f8991-0f57-4320-9106-7cc62ec59e87_ENSMUSG00000004558.15,01…	0.00232702	ES	liver
inclusion_chr10:128918597-1289191463	chr10:128918597-128919146	c96c4537-4abb-4565-a191-24e3029b17b2	0.00233699	IR	liver
exclusion_chr10:128918597-1289191463	chr10:128918597-128919146	13c5d3a4-5e35-47eb-afae-4a3d9d7abe5d,7ebb1956-2a72-40a3-a397-85146469af7f	0.00233699	IR	liver
inclusion_chr12:80947865-809477953	chr12:80947865-80947795	ENSMUST00000094693.10_ENSMUSG00000021134.17,ENSMUST00000110352.9_ENSMUSG00000021134.17,8172f10e-7fa6-4049-8af9-063a2276aadd_ENSMUSG00000021134.17,ENSMUST00000110356.2_ENSMUSG00000021134.17,7e7d8a42-b2fb-4c3e-bcf6-af6f5b69bb0d_ENSMUSG00000021134.17,fea13abc-78a3-40e0-83f0-01355119ac59_ENSMUSG00000021134.17,24a70e33-6a71-436d-85c9-1abf231c8bce_ENSMUSG00000021134.17,430bc833-0f23-49fd-a107-ae233622d…	0.00239254	ES	liver
exclusion_chr12:80947865-809477953	chr12:80947865-80947795	f4e21207-8286-4281-919e-bc9c1adbcb1b_ENSMUSG00000021134.17,f7ad1434-d923-4887-85c0-665ec8bb631a_ENSMUSG00000021134.17,6c2a0ee0-9307-42c4-885a-ab11e3205045_ENSMUSG00000021134.17,67b3badd-97bf-4f23-bb0f-44c181d89bd6_ENSMUSG00000021134.17,ENSMUST00000153056.7_ENSMUSG00000021134.17,1dee4a71-c9d5-4e4f-956b-4989edbb3ca7_ENSMUSG00000021134.17,076b559c-cf83-4998-b0fb-c0631dee2f3f_ENSMUSG00000021134.17	0.00239254	ES	liver
inclusion_chr1:151356236-1513561283	chr1:151356236-151356128	ecdf8d24-332f-4afb-bff1-864c58974fb5_ENSMUSG00000023150.14,ENSMUST00000023918.12_ENSMUSG00000023150.14,5d150b6b-e2b3-46ea-82d2-ca4626a362d9_ENSMUSG00000023150.14,56a74e69-6f62-49bd-a45d-4acc0c38604d_ENSMUSG00000023150.14,39d08667-468e-49dd-a0aa-f369496d3b34_ENSMUSG00000023150.14,a417f6c1-73b2-4597-b7c7-93f23b735537_ENSMUSG00000023150.14,ENSMUST00000097543.7_ENSMUSG00000023150.14,9097fecc-eca0-46a…	0.00244716	ES	liver
exclusion_chr1:151356236-1513561283	chr1:151356236-151356128	def346da-a525-4af8-af57-07c3604644d6_ENSMUSG00000023150.14,ENSMUST00000186745.1_ENSMUSG00000023150.14,5e2a3fe6-8853-4f5b-a7a1-22ba8b6f8b58_ENSMUSG00000023150.14,6b4a9187-78c8-4783-b273-f08896019126_ENSMUSG00000023150.14,a9d64af4-58ae-4cf3-b5b3-6e82e4572a3d_ENSMUSG00000023150.14	0.00244716	ES	liver
inclusion_chr5:90474699-13	chr5:90474699-90475268_chr5:90474699-90475314	ENSMUST00000031314.9,85853756-7706-4ad5-94c7-19666f259f98,90a6c9b7-f6c5-46cc-ad90-85d57df496ec,b78ff49e-c97a-41ba-ba67-251e08796816,cf698ca8-d137-4823-8949-21bdfbd62748,8b403111-1ae1-45fb-ab87-ccc08b389e7d,4fafb98e-3303-401a-9841-3bae2ddbb57c,0fbfd732-6d29-442f-8e75-c6c735ea0214,3ebdf9d4-71ea-42e1-8fd8-2b3789bfc6b3,fdff0b51-881b-4ebe-a48f-f00fb5036fc8,44b56960-9ba4-44ad-847d-842758a554fe,a5792a36…	0.00259328	ALT3	liver
exclusion_chr5:90474699-13	chr5:90474699-90475268_chr5:90474699-90475314	6665995d-d907-4407-aab4-2f124b50354a	0.00259328	ALT3	liver
inclusion_chr13:4446429-44463513	chr13:4446429-4446351	566bc568-2f5e-46a2-8054-015e71a75e4f_ENSMUSG00000021210.16,fffabf1d-0563-4268-ac5c-354fb871627a_ENSMUSG00000021210.16,a09519c6-962e-4a11-b060-11859ad67a87_ENSMUSG00000021210.16,07e23612-1e16-441f-9f39-9cc6145504a5_ENSMUSG00000021210.16,ENSMUST00000021630.14_ENSMUSG00000021210.16,b5fd5a73-3761-4716-8e44-0423fc5cd86f_ENSMUSG00000021210.16,eed65bce-04de-45a3-9af0-e515094c92ad_ENSMUSG00000021210.16,6…	0.00304911	ES	liver
exclusion_chr13:4446429-44463513	chr13:4446429-4446351	cc88d1b7-18c1-472c-af4d-b144e67ab257_ENSMUSG00000021210.16,b11849ef-f19a-4b8b-b4b2-34f137f92924_ENSMUSG00000021210.16	0.00304911	ES	liver
inclusion_chr12:80947865-809490943	chr12:80947865-80949094	f4e21207-8286-4281-919e-bc9c1adbcb1b,67b3badd-97bf-4f23-bb0f-44c181d89bd6,f7ad1434-d923-4887-85c0-665ec8bb631a,1dee4a71-c9d5-4e4f-956b-4989edbb3ca7,ENSMUST00000153056.7,076b559c-cf83-4998-b0fb-c0631dee2f3f,6c2a0ee0-9307-42c4-885a-ab11e3205045,7886afae-6ce7-4a63-9437-1362c0ef3429	0.00321863	IR	liver
exclusion_chr12:80947865-809490943	chr12:80947865-80949094	ENSMUST00000110356.2,ENSMUST00000094693.10,ENSMUST00000110352.9,7e7d8a42-b2fb-4c3e-bcf6-af6f5b69bb0d,ENSMUST00000110351.7,b65a847d-7cc3-4829-9ee2-48af17151cb3	0.00321863	IR	liver
inclusion_chr6:122023473-1220238543	chr6:122023473-122023854	891a5f81-a172-4be1-8e05-ca520b67bfc7	0.0033705	IR	liver
exclusion_chr6:122023473-1220238543	chr6:122023473-122023854	ENSMUST00000081777.7,9c630b6a-338f-4d03-8792-d29b679bb9a5,1d846e30-599a-4df5-bf70-69953d6f79dc	0.0033705	IR	liver
inclusion_chr1:4839488-48393863	chr1:4839488-4839386	49f9b01e-d145-49e3-8e3a-61365b0f0a6d_ENSMUSG00000025903.14,3979e148-1735-48ba-a54b-d92072d98f21_ENSMUSG00000025903.14,ENSMUST00000027036.10_ENSMUSG00000025903.14,34b07e3e-ba1f-4b00-844e-178f22e91186_ENSMUSG00000025903.14,ad3a0a07-eb16-4e0a-823e-03fae0fb776c_ENSMUSG00000025903.14,e23219b5-a46c-49c2-b73d-5192e73fcd49_ENSMUSG00000104217.1,e66733bb-02fd-4ad9-941c-8bbc2e848b84_ENSMUSG00000025903.14	0.00338398	ES	liver
exclusion_chr1:4839488-48393863	chr1:4839488-4839386	ENSMUST00000115529.7_ENSMUSG00000025903.14,896fef29-1564-40d6-b1a2-25928e66f69e_ENSMUSG00000025903.14	0.00338398	ES	liver
inclusion_chr5:90474699-43	chr5:90474699-90475279_chr5:90474699-90475314	714c7c5a-541f-4155-b781-b4b5b3a6fac5,e9d9efdc-fa30-4556-b2cd-31f267092d1e	0.00357427	ALT3	liver
exclusion_chr5:90474699-43	chr5:90474699-90475279_chr5:90474699-90475314	6665995d-d907-4407-aab4-2f124b50354a	0.00357427	ALT3	liver
inclusion_chr1:1712253663	chr1:171225366-171225665_chr1:171225366-171225730	d19a50d5-eb2f-4ac1-9a33-7f451221616f,b8cb52fb-c143-4412-88a3-454069ce4597,93b3c6d5-da1b-45a3-b8b4-6d30faec48ce,ENSMUST00000111321.7,ENSMUST00000005824.11,ENSMUST00000111320.7,ENSMUST00000111319.1,9b13c6c5-35b1-4784-b126-e48063e57a0a,1b5f2a86-16cb-42c4-920b-5afc67930a2a,a42280d7-a9a6-4e1a-9d8c-1667d3acf90c,1ff4eb81-f5fa-40f6-9982-649100c3fc77,3548a0b0-8305-4a49-ba6c-7807ee186cb7,255dd1f2-ebe5-4133…	0.00373797	ALT3	liver
exclusion_chr1:1712253663	chr1:171225366-171225665_chr1:171225366-171225730	a878549b-4caa-4c92-95cc-834853ad3afd,827d5cd8-d1c0-4832-a0d2-013675905462	0.00373797	ALT3	liver
inclusion_chr2:25499505-254995883	chr2:25499505-25499588	5e5c9126-2670-441e-a18e-faab66b88b0d,9f43a7ff-a5f3-4a1e-845c-1d92db1cb1cf	0.00396219	IR	liver
exclusion_chr2:25499505-254995883	chr2:25499505-25499588	ENSMUST00000040042.10,95245e3e-818a-41da-aa87-bba91facae6d,8ad56fed-5abf-4fbe-bd68-be7253586f75,74721f22-9a77-4433-aa57-2cf539618cb4,ENSMUST00000154984.7,5499591d-a3c3-4891-b5b1-4c7840ad9865,3e00abed-b9d7-42f0-8d3e-8a2b3b0b0c1c,3bc903c1-4ce0-4932-8c6d-dfd6185546c9	0.00396219	IR	liver
inclusion_chr12:1038973113	chr12:103897311-103898667_chr12:103897311-103898757	a78cc53e-427a-4b2e-99c8-24b3e037de3b	0.00401742	ALT5	liver
exclusion_chr12:1038973113	chr12:103897311-103898667_chr12:103897311-103898757	87e35998-d4dd-406c-8b10-32b1ae587659,687a10be-774a-47be-90a6-af7f9bfe7bcf,10376ba6-f7b5-40d8-8ea5-7b84a5819f25,b611dae3-1011-4376-989e-76d251be2d1d,463ce6f4-f2f3-44c7-acea-adcb660e1a33,354bdf67-7ee8-4ec3-b09d-7d998516d076,ENSMUST00000074051.5,d8399242-d96d-443a-95e0-79aa925c1f35,122e77a0-9064-4cbc-9716-ecce8146f44c,c070c42a-33b5-4607-ae5d-fd9c7c39f919,335df55d-c1fd-446d-a733-4873b15b19f5,b97deb2a…	0.00401742	ALT5	liver
inclusion_chr4:60068974-600689183	chr4:60068974-60068918	ca70816f-8f57-4b3c-8f34-9ce6fd195a2b_ENSMUSG00000073842.10,885dc424-4eb7-4c1b-a5fc-b192b2dbfe68_ENSMUSG00000073842.10,7d58290b-8b77-4492-945e-446896a780ac_ENSMUSG00000073842.10,03ed0777-b9dc-475c-88f0-9ed5f955ef61_ENSMUSG00000073842.10	0.00453706	ES	liver
exclusion_chr4:60068974-600689183	chr4:60068974-60068918	8356082e-57eb-4919-a9b2-771335152c4e_ENSMUSG00000073842.10,91e4412b-2547-4dc3-a6f4-939d92225842_ENSMUSG00000073842.10,f07ad811-b922-4626-9319-f481dbf987f0_ENSMUSG00000073842.10,458f774f-de1c-49d0-b318-7350d55a6972_ENSMUSG00000073842.10,15e35e1f-5433-47fb-8eed-f888a23bd6af_ENSMUSG00000073842.10,062c27bf-2f5e-4009-a2d7-72dd277d0fb5_ENSMUSG00000073842.10	0.00453706	ES	liver
inclusion_chr12:103764818-1037646673	chr12:103764818-103764667	d980c313-4bf0-48bc-a453-23234044720b_ENSMUSG00000071177.4,001b18bd-b432-4f35-b413-12016c06cc35_ENSMUSG00000071177.4,81823598-8de2-497e-aa76-18cbf0fe20a9_ENSMUSG00000090555.1,9c0e700d-5fd4-4525-88e9-69d221056ef7_ENSMUSG00000071177.4,430d5c25-a0bf-44d5-95d5-3db9ab6d0c8b_ENSMUSG00000071177.4,d1e6904b-39da-4c3e-83d0-9f3c1a01633e_ENSMUSG00000071177.4,4668c9d0-e9d2-469d-92de-170938bfd3c6_ENSMUSG0000007…	0.00462779	ES	liver
exclusion_chr12:103764818-1037646673	chr12:103764818-103764667	12a366e7-3f6d-4f9b-bad7-88c513aeecb4_ENSMUSG00000071177.4,2b03140f-080a-442d-856d-e3751859ef26_ENSMUSG00000071177.4	0.00462779	ES	liver
inclusion_chr15:57879075-578799993	chr15:57879075-57879999	2b2eae02-2b5c-4224-8f86-fc2007b9188e	0.00463973	IR	liver
exclusion_chr15:57879075-578799993	chr15:57879075-57879999	ENSMUST00000022993.6,e83074b6-66b3-4fbd-936e-fac8c28473fc,27fb6a09-3df2-4748-b3ba-8f2f6a27a0d7,1504a304-ead1-4486-baac-87f4df6569f6	0.00463973	IR	liver
inclusion_chr10:80333965-803341343	chr10:80333965-80334134	ENSMUST00000105354.7_ENSMUSG00000035504.16,ENSMUST00000105355.7_ENSMUSG00000035504.16,09888ff2-fb27-401c-ad05-6ea66afebf9d_ENSMUSG00000035504.16	0.0047438	ES	liver
exclusion_chr10:80333965-803341343	chr10:80333965-80334134	ENSMUST00000040081.6_ENSMUSG00000035504.16	0.0047438	ES	liver
inclusion_chr15:82792860-827931253	chr15:82792860-82793125	7a8dabe0-a1ce-41a7-970b-de6b8056d62a,61732b7e-fe80-47a0-ad7c-adf79c0678d4,5e49ee07-9d7f-4caa-b87d-ed49f8472a2e,aeaa9a23-ee3b-43ce-9500-3568b1f8f3c1,6c8ca378-d424-4ab3-8295-58f8cfe86f30	0.00502799	IR	liver
exclusion_chr15:82792860-827931253	chr15:82792860-82793125	ENSMUST00000006094.5,50ff6b68-c408-4cc4-bde6-b39e77cf5c3d,ENSMUST00000229387.1,1fa82a4b-2bb2-4768-9015-bbca5f654c4e	0.00502799	IR	liver
inclusion_chr13:93624961-936248133	chr13:93624961-93624813	dc3426cf-a21d-488a-8088-500204016730_ENSMUSG00000074768.6,a766ab0b-b601-4a2e-8c7e-0b06d9a675b3_ENSMUSG00000074768.6,05cb1fb6-73a6-4dda-9a13-b4b9a66a129e_ENSMUSG00000074768.6,8baedf18-a130-403e-a7b6-7f8c97714e22_ENSMUSG00000074768.6,bfa5fdd5-7217-430c-ba1b-da742815105c_ENSMUSG00000074768.6,d3dd533b-8605-4f1d-8096-0e42a062bdcb_ENSMUSG00000074768.6,e498e366-6e75-40a9-ab14-bef87f06de4a_ENSMUSG0000007…	0.00507204	ES	liver
exclusion_chr13:93624961-936248133	chr13:93624961-93624813	260d7078-f104-47f1-ae6d-297eee944fd6_ENSMUSG00000074768.6,14e29e84-8542-419d-aa6f-362455a6e200_ENSMUSG00000074768.6,8cb78f58-8d7d-46b5-b1e2-103084bcf4e2_ENSMUSG00000074768.6,d79768fb-1125-49c1-95a2-dfca06bda8c9_ENSMUSG00000074768.6	0.00507204	ES	liver
inclusion_chr5:30163668-33	chr5:30163668-30155441_chr5:30163668-30155382	ee316135-baba-49f0-b27b-8e9f0d7cc5f0	0.00516537	ALT5	liver
exclusion_chr5:30163668-33	chr5:30163668-30155441_chr5:30163668-30155382	ENSMUST00000114786.7	0.00516537	ALT5	liver
inclusion_chr12:87160175-871600493	chr12:87160175-87160049	d6897172-22e4-432d-8309-c3b214eeb964_ENSMUSG00000021033.11,ENSMUST00000063117.9_ENSMUSG00000021033.11,9f1a99b6-c8f3-4dcc-9615-408edb9ff884_ENSMUSG00000021033.11,a1b13806-0bd6-45bf-a541-9fe1778a95f2_ENSMUSG00000021033.11,4049a8b0-d0dd-423c-b22d-69131d77e7b0_ENSMUSG00000021033.11,7b101b70-d032-4304-8f67-fa9d000f295c_ENSMUSG00000021033.11,ENSMUST00000220574.1_ENSMUSG00000021033.11,9f08d6aa-9f80-4e3e…	0.00552198	ES	liver
exclusion_chr12:87160175-871600493	chr12:87160175-87160049	e79e47cc-318e-4a88-a1ee-d9cc181469ff_ENSMUSG00000021033.11,08f515e4-1cd1-4b2f-aae6-65a9eb53239d_ENSMUSG00000021033.11	0.00552198	ES	liver
inclusion_chr7:101909663-1019098093	chr7:101909663-101909809	e4a92342-b74f-470e-b9cf-7ed26e43494c_ENSMUSG00000030842.12,ENSMUST00000033131.11_ENSMUSG00000030842.12,3b53c34f-135e-463f-afdf-35ec6f180e1c_ENSMUSG00000030842.12	0.00591265	ES	liver
exclusion_chr7:101909663-1019098093	chr7:101909663-101909809	8957c7ab-b204-41c4-b08f-5dd7b53a08a3_ENSMUSG00000030842.12	0.00591265	ES	liver
inclusion_chr2:163703485-1637035553	chr2:163703485-163703555	ENSMUST00000064703.12_ENSMUSG00000035268.14,ENSMUST00000135537.7_ENSMUSG00000035268.14,d2ba3869-2096-409e-b021-e3779a12ce0e_ENSMUSG00000035268.14,ENSMUST00000126182.7_ENSMUSG00000035268.14,bacc2195-197b-4f3e-8209-f1e286860fba_ENSMUSG00000035268.14,ENSMUST00000109400.2_ENSMUSG00000035268.14,060b467b-9aef-4a24-af7f-5e95a6b8c81c_ENSMUSG00000035268.14,ENSMUST00000099105.8_ENSMUSG00000035268.14,75db60…	0.00592285	ES	liver
exclusion_chr2:163703485-1637035553	chr2:163703485-163703555	ENSMUST00000164399.7_ENSMUSG00000035268.14,3b575d52-e05b-4658-951b-e15c88173a42_ENSMUSG00000035268.14,ENSMUST00000131228.7_ENSMUSG00000035268.14,060d1726-3b69-4823-84f9-e8ed407260ab_ENSMUSG00000035268.14,1d6009ad-f894-4abd-b9ac-71b05d18aba2_ENSMUSG00000035268.14,ac5baa7c-bfee-4932-a86f-828f833cf3f2_ENSMUSG00000035268.14	0.00592285	ES	liver
inclusion_chr10:884729843	chr10:88472984-88475332_chr10:88472984-88475425	ENSMUST00000139109.7,254161fd-c8b6-4996-b8c8-f5ddbb2aa844,efbf7025-fb75-4498-a8f6-3f0e9e283466,af4eb29e-1fb5-444c-9487-072203f79017,f20dae30-93e1-4595-ab4f-f4584fd5a3d1,cef2fac7-c98e-482b-88e9-2a189b84750c,54b076fa-e47d-4759-9954-296a732cfd90,8f79a217-cfb1-43c4-aeee-0657fd850ac9,5eb79052-fcdd-4d1b-bc0d-2bcc03339df4	0.00599008	ALT5	liver
exclusion_chr10:884729843	chr10:88472984-88475332_chr10:88472984-88475425	ENSMUST00000117440.7,89a9d57b-e197-4b5d-9f8f-1ddcacf6ec0f,fc8d17b7-e42d-4001-bf2b-9999ef698d3d,e12372e9-8eed-403d-8385-b29f057a61b4,d596ad8b-c847-4d6e-a192-697562350ec6,0a57b26c-b582-4b21-9741-0f52aec9b440,e1be343f-3526-4449-99b2-b3e25631e205,3e8df713-5f42-416b-9058-1abdce8c0730,2da0ae5a-48ef-4a74-98cf-fc97c853952d,f88fa00b-9c98-4bff-aa5c-9056bfe82537,f36ea85e-bfc8-4979-bacc-6191e06402e4	0.00599008	ALT5	liver
inclusion_chr7:444660893	chr7:44466089-44465535_chr7:44466089-44465481	ENSMUST00000035929.10,29133f7b-1e51-43d0-9845-b2da86f124e3,af109966-ee8e-4b10-ac13-e15b5978e924,cfee6742-18d7-428d-8573-5574ef8e46e6	0.00649463	ALT5	liver
exclusion_chr7:444660893	chr7:44466089-44465535_chr7:44466089-44465481	109fddc7-ee0a-410c-86bc-024172c30596	0.00649463	ALT5	liver
inclusion_chr5:89455430-894555343	chr5:89455430-89455534	6cc7d439-2331-4cb7-b9df-3401fa6bc159_ENSMUSG00000035540.12	0.00649938	ES	liver
exclusion_chr5:89455430-894555343	chr5:89455430-89455534	ac6662c9-0c49-4060-8699-f8a54af1f45c_ENSMUSG00000035540.12,2e35db84-74f2-405f-b5a7-45d8e7d0ec67_ENSMUSG00000035540.12,52441b19-016c-42cc-858d-d6a5ef065020_ENSMUSG00000035540.12,d01f74f2-3a93-4da1-9399-494975ed0e6d_ENSMUSG00000035540.12,db6524d2-4cd7-421b-9db2-7eed16f850b3_ENSMUSG00000035540.12,9e764b8a-49f3-44aa-8ef9-f68bfd1eb396_ENSMUSG00000035540.12,d500282d-706e-4d1e-a400-742ea8d4d65d_ENSMUSG0…	0.00649938	ES	liver
inclusion_chr17:33825650-338296663	chr17:33825650-33829666	a828f1dc-a078-42bb-80fa-c2d1eb493b2c	0.00658188	IR	liver
exclusion_chr17:33825650-338296663	chr17:33825650-33829666	ENSMUST00000048249.7,b5020696-bfea-412a-8550-1d05545ca9a4	0.00658188	IR	liver
inclusion_chr4:60068974-600689003	chr4:60068974-60068900	8d5515c5-2ae9-4aa9-8380-cbb0d0f22643_ENSMUSG00000073842.10,3255a37c-2814-4df7-b342-a513418a2e2a_ENSMUSG00000073842.10,34504ef9-0a86-4310-87f0-e7620d2eab69_ENSMUSG00000073842.10,fc628c55-52df-4f2e-9b28-0888f6b8b3e0_ENSMUSG00000073842.10,ENSMUST00000079697.9_ENSMUSG00000073842.10,0d3a85da-665f-4884-97e7-c1c13d5dc721_ENSMUSG00000073842.10,0e3110ad-6fc7-4283-a22e-9608680b3d21_ENSMUSG00000073842.10,46…	0.00667275	ES	liver
exclusion_chr4:60068974-600689003	chr4:60068974-60068900	8356082e-57eb-4919-a9b2-771335152c4e_ENSMUSG00000073842.10,91e4412b-2547-4dc3-a6f4-939d92225842_ENSMUSG00000073842.10,f07ad811-b922-4626-9319-f481dbf987f0_ENSMUSG00000073842.10,458f774f-de1c-49d0-b318-7350d55a6972_ENSMUSG00000073842.10,15e35e1f-5433-47fb-8eed-f888a23bd6af_ENSMUSG00000073842.10,062c27bf-2f5e-4009-a2d7-72dd277d0fb5_ENSMUSG00000073842.10	0.00667275	ES	liver
inclusion_chr1:151359751-1513596213	chr1:151359751-151359621	ecdf8d24-332f-4afb-bff1-864c58974fb5_ENSMUSG00000023150.14,ENSMUST00000023918.12_ENSMUSG00000023150.14,5d150b6b-e2b3-46ea-82d2-ca4626a362d9_ENSMUSG00000023150.14,ENSMUST00000097543.7_ENSMUSG00000023150.14,39d08667-468e-49dd-a0aa-f369496d3b34_ENSMUSG00000023150.14,a417f6c1-73b2-4597-b7c7-93f23b735537_ENSMUSG00000023150.14,9097fecc-eca0-46a5-930d-13a6f557eb85_ENSMUSG00000023150.14,994310bc-3912-463…	0.00679768	ES	liver
exclusion_chr1:151359751-1513596213	chr1:151359751-151359621	5e2a3fe6-8853-4f5b-a7a1-22ba8b6f8b58_ENSMUSG00000023150.14,56a74e69-6f62-49bd-a45d-4acc0c38604d_ENSMUSG00000023150.14,6b4a9187-78c8-4783-b273-f08896019126_ENSMUSG00000023150.14	0.00679768	ES	liver
inclusion_chr3:982991193	chr3:98299119-98297543_chr3:98299119-98297527	ENSMUST00000090746.2,ENSMUST00000120541.7,47888a3e-97f8-49f4-ac46-98c817302464,50654eaf-8dda-404c-857a-6dfbbd314c95,57816319-9d6a-4d5a-85f6-284f4c3765f5,26b61b1e-7360-44bb-909f-68176b830d3e,39b49e11-0b33-4765-abc7-cccfe9d9e9a1,aba15866-c59d-4c8e-bb62-77aa066d0b60,9a93d91e-28b5-4570-86f7-242ae58c9dfc,b0666bf8-cbdd-4616-bf99-d0cb0b7aeb73,560a78e2-4b9a-4e56-b85e-7fd6b2081114	0.00728405	ALT5	liver
exclusion_chr3:982991193	chr3:98299119-98297543_chr3:98299119-98297527	d192b997-71c4-4533-9627-cd3cb3e86d0d	0.00728405	ALT5	liver
inclusion_chr2:4928752-13	chr2:4928752-4930700_chr2:4928752-4930712	48e38e5f-36e0-4ac4-bde2-bbb4680ef94d	0.00758458	ALT3	liver
exclusion_chr2:4928752-13	chr2:4928752-4930700_chr2:4928752-4930712	ENSMUST00000027975.7,3e96f906-fb20-4c91-a6ae-a52105fea6c8,e07749bd-057e-43cc-aa30-5c5ef07b2786,c0763f7d-bc21-431f-8934-26e512c861a7,90299bfb-6b71-4b09-8641-2a87a5ac9470,15b91027-af48-4f0a-8269-25f26bdfaceb,e288c444-19d6-4563-aa01-774dfd33cecf,9d49cf42-f87c-4db7-81ce-c43948de9c75,68f86529-03de-404f-9022-423368315a91,afcbd8ed-d8fc-43ce-b713-2499e740370a,7dac2d8a-f995-4c74-9a4b-33def2634e26,36020a5d…	0.00758458	ALT3	liver
inclusion_chr3:5562732-55626683	chr3:5562732-5562668	9755059f-adb9-4763-b230-98dc2b677b8a_ENSMUSG00000040374.13,ENSMUST00000071280.7_ENSMUSG00000040374.13,ENSMUST00000059021.9_ENSMUSG00000040374.13	0.00765831	ES	liver
exclusion_chr3:5562732-55626683	chr3:5562732-5562668	06c06f10-9f8b-4a6b-b78a-de38fe57336e_ENSMUSG00000040374.13,49613ceb-44b1-4b0f-b7d5-6bfafc385179_ENSMUSG00000040374.13,264e64d7-766a-494b-b059-d7251f284dc9_ENSMUSG00000040374.13,b5888c5a-e83d-489c-94ae-b2f1f3a00b70_ENSMUSG00000040374.13,09359ade-92b5-4997-938c-225cb2f30af7_ENSMUSG00000040374.13,ENSMUST00000164828.7_ENSMUSG00000040374.13,ENSMUST00000195855.5_ENSMUSG00000040374.13	0.00765831	ES	liver
inclusion_chr9:46234726-462346583	chr9:46234726-46234658	ENSMUST00000121916.7_ENSMUSG00000032081.10,ENSMUST00000034586.8_ENSMUSG00000032081.10	0.00776005	ES	liver
exclusion_chr9:46234726-462346583	chr9:46234726-46234658	72ada46c-5f1e-45c9-a00b-dc34c3bfc356_ENSMUSG00000032081.10,ENSMUST00000214729.1_ENSMUSG00000032081.10	0.00776005	ES	liver
inclusion_chr5:137570071-63	chr5:137570071-137569959_chr5:137570071-137569934	ed0e96e2-d2f9-4270-9d89-5e0d0baf7752	0.00778999	ALT5	liver
exclusion_chr5:137570071-63	chr5:137570071-137569959_chr5:137570071-137569934	ENSMUST00000031729.12,e81a02ef-bf8b-4642-8084-d417e13cea65	0.00778999	ALT5	liver
inclusion_chr6:859102773	chr6:85910277-85910637_chr6:85910277-85910995	e82ec5f0-ea8b-46f2-b61a-56329c7697fd	0.00823103	ALT5	liver
exclusion_chr6:859102773	chr6:85910277-85910637_chr6:85910277-85910995	ENSMUST00000172982.1	0.00823103	ALT5	liver
inclusion_chr2:155064361-1550648133	chr2:155064361-155064813	e0617b95-48ed-4682-87ea-29f292ffd5bb,41f92b29-e4d0-4e19-b751-f718fc36de1d,73eb1d5b-cade-43c3-9110-b039fe1e9388,e3ab2d42-5578-4343-9125-d2956bccd096	0.0083062	IR	liver
exclusion_chr2:155064361-1550648133	chr2:155064361-155064813	ENSMUST00000054607.15,c504ad83-1dff-4435-be68-42a85a35a616,bcefbb17-0278-4b13-a4ee-37c8ca22ab13,2a191b8f-e746-4043-ab8c-58f9b62dc7bc,4b84d571-40b9-4e1d-8d2f-dc01a71a6990,6239b294-1a82-48de-b299-87e66eaf0e61,d8666ab8-b7b2-4242-a669-3065bfb3011e,a967ee6c-efcb-4b3d-9fb1-8761cd288877,9affa71e-b825-4bb2-b08b-95f643a5319c,324c1fe3-5ef8-40fb-9eba-8da8545a703d	0.0083062	IR	liver
inclusion_chr1:171217221-1712173133	chr1:171217221-171217313	1d7725fc-6132-4469-80f5-63b076f13ee8,709047fb-5840-4b67-bbf1-2ff6dd206c3f	0.00830996	IR	liver
exclusion_chr1:171217221-1712173133	chr1:171217221-171217313	ENSMUST00000005820.10,ENSMUST00000075469.11,fa82d191-9a08-42da-afa2-081e155c60b1,f5835429-e21b-454b-acb7-5e536b99f44d,146f7161-bd92-44bb-8fa1-c9aa275c081d,4605cdb2-775c-413d-b418-02384a29c1ea,7cb6b789-5b6d-4dac-8f01-2b0794d5606a	0.00830996	IR	liver
inclusion_chr11:70056857-700569443	chr11:70056857-70056944	ENSMUST00000146411.8_ENSMUSG00000020884.15,1a2b3c0f-4d3f-4c49-a871-b2719fac6de4_ENSMUSG00000020884.15,cd066802-0974-47f7-989f-a2330ad3a619_ENSMUSG00000020884.15,5c198650-bd19-4748-8155-a784f17c2963_ENSMUSG00000020884.15,ENSMUST00000018699.12_ENSMUSG00000020884.15	0.00880436	ES	liver
exclusion_chr11:70056857-700569443	chr11:70056857-70056944	0362fdc9-b435-4d30-9054-cb8695a309d1_ENSMUSG00000020884.15,ENSMUST00000108585.8_ENSMUSG00000020884.15,ee6453a4-cee1-454f-ba76-dbe1a993142e_ENSMUSG00000020884.15	0.00880436	ES	liver
inclusion_chr8:93208661-932089013	chr8:93208661-93208901	ccb3e855-0ab6-45cb-a2da-4d3af496dbe5	0.00890284	IR	liver
exclusion_chr8:93208661-932089013	chr8:93208661-93208901	ENSMUST00000034173.13,d4e98151-a23d-4a77-a689-5c62f60c5cf4,ENSMUST00000176282.1,0ce0b428-4646-45ca-8f7c-520aa685c361,d0cf1271-edf0-41f6-a06a-546898b4258d,45635ffd-c70f-41a6-9554-920c2a674188,8b1a12ac-85d4-4511-8ce7-7eb403d7243b,798382c1-ee2c-48bd-a610-fd12a05aa7fb	0.00890284	IR	liver
inclusion_chr8:93208982-932103613	chr8:93208982-93210361	ccb3e855-0ab6-45cb-a2da-4d3af496dbe5	0.00890284	IR	liver
exclusion_chr8:93208982-932103613	chr8:93208982-93210361	ENSMUST00000034173.13,d4e98151-a23d-4a77-a689-5c62f60c5cf4,ENSMUST00000176282.1,0ce0b428-4646-45ca-8f7c-520aa685c361,d0cf1271-edf0-41f6-a06a-546898b4258d,45635ffd-c70f-41a6-9554-920c2a674188,8b1a12ac-85d4-4511-8ce7-7eb403d7243b,798382c1-ee2c-48bd-a610-fd12a05aa7fb	0.00890284	IR	liver
inclusion_chr4:135859201-1358588413	chr4:135859201-135858841	242b011f-a2d0-43c7-a1df-05aa26246bab_ENSMUSG00000028676.17,7d0702cd-010b-457b-aaa9-a71606198a50_ENSMUSG00000028676.17,66e01333-9357-4ba4-8dd9-ab471c0fff93_ENSMUSG00000028676.17,148335dd-fac7-4399-bc53-b86820613811_ENSMUSG00000028676.17	0.00922057	ES	liver
exclusion_chr4:135859201-1358588413	chr4:135859201-135858841	783b7de6-feaa-4667-ad1b-983778bd2f96_ENSMUSG00000028676.17,ENSMUST00000105853.9_ENSMUSG00000028676.17,3ef4300c-62ef-4cec-bd16-0929fff1809a_ENSMUSG00000028676.17,2e536a9c-7ff0-48a8-8d03-8ea49162eaf9_ENSMUSG00000028676.17,ENSMUST00000097844.8_ENSMUSG00000028676.17,ENSMUST00000102544.8_ENSMUSG00000028676.17,81368405-c286-4974-ba99-59d022dcc50a_ENSMUSG00000028676.17,ENSMUST00000126641.1_ENSMUSG000000…	0.00922057	ES	liver
inclusion_chr12:1038960043	chr12:103896004-103895203_chr12:103896004-103895191	87e35998-d4dd-406c-8b10-32b1ae587659,ENSMUST00000074051.5,d5d6cdaf-8c29-49db-a01c-68e4bbe75619,d8399242-d96d-443a-95e0-79aa925c1f35,a78cc53e-427a-4b2e-99c8-24b3e037de3b,122e77a0-9064-4cbc-9716-ecce8146f44c,c070c42a-33b5-4607-ae5d-fd9c7c39f919,335df55d-c1fd-446d-a733-4873b15b19f5,d068cd01-eb84-43bd-a7ca-29e52932bdb3,40e6c10b-660e-4b9c-a623-3eec5e25bebb,1dacce6f-166d-45b2-bda7-64c634eba6e4,274afe86…	0.00930421	ALT3	liver
exclusion_chr12:1038960043	chr12:103896004-103895203_chr12:103896004-103895191	b97deb2a-ea3d-42be-ba10-93aa775b5eca	0.00930421	ALT3	liver
inclusion_chr4:60067555-600675093	chr4:60067555-60067509	8d5515c5-2ae9-4aa9-8380-cbb0d0f22643_ENSMUSG00000073842.10,0d3a85da-665f-4884-97e7-c1c13d5dc721_ENSMUSG00000073842.10,f07ad811-b922-4626-9319-f481dbf987f0_ENSMUSG00000073842.10,ddaf4433-fd5b-4784-982c-872b32e97e36_ENSMUSG00000073842.10,fa888fba-2694-4ff8-8901-774bb3e52e53_ENSMUSG00000073842.10,2c17bcce-fa39-46c0-aec5-52c52b60a14f_ENSMUSG00000073842.10,3cce2c91-3528-4bb0-b767-49a0926e51f9_ENSMUSG0…	0.00936047	ES	liver
exclusion_chr4:60067555-600675093	chr4:60067555-60067509	34504ef9-0a86-4310-87f0-e7620d2eab69_ENSMUSG00000073842.10,23f055d6-1fad-4014-a89f-c6d2a3bcd34c_ENSMUSG00000073842.10,0401df90-b82c-45eb-a6e6-26671da93f40_chr4:60066000,ca70816f-8f57-4b3c-8f34-9ce6fd195a2b_ENSMUSG00000073842.10,f5ed5bd1-8951-4fa4-b5ca-86782cb7614b_ENSMUSG00000073842.10,e5cabd07-8b9e-46e8-b889-3865660e954b_ENSMUSG00000073842.10,3413b443-a248-44dd-bebe-6724d215509b_ENSMUSG000000738…	0.00936047	ES	liver
inclusion_chr12:110794373-1107931133	chr12:110794373-110793113	5bd89cce-d14f-41a6-b077-9bfdf232160e_ENSMUSG00000037957.14,5e8b93a7-5682-4da8-a18d-a74d92a76f59_ENSMUSG00000037957.14	0.00954592	ES	liver
exclusion_chr12:110794373-1107931133	chr12:110794373-110793113	ENSMUST00000193053.5_ENSMUSG00000037957.14	0.00954592	ES	liver
inclusion_chr9:46234718-462346583	chr9:46234718-46234658	23c70a7c-d05c-481e-b0b4-59aa4e3dfc4a_ENSMUSG00000032081.10	0.0099572	ES	liver
exclusion_chr9:46234718-462346583	chr9:46234718-46234658	72ada46c-5f1e-45c9-a00b-dc34c3bfc356_ENSMUSG00000032081.10,ENSMUST00000214729.1_ENSMUSG00000032081.10	0.0099572	ES	liver
inclusion_chr7:142514325-1425143665	chr7:142514325-142514366	a8cb17d4-1f9a-4fad-a0e6-0ae40037946b_ENSMUSG00000061723.18,c323d442-e5bd-422b-b14d-76dfe0ee222e_ENSMUSG00000061723.18,701ce6a2-e8e6-4737-9293-23bd179eb6ad_ENSMUSG00000061723.18,60ca699d-ef1a-46b2-9846-e80c598ade73_ENSMUSG00000061723.18,46ea4947-3c56-44bd-916a-245849175465_ENSMUSG00000061723.18,9412cdb8-bd99-4632-ae67-c0b7205511f3_ENSMUSG00000061723.18,566cb196-ee51-4316-ab6c-fadc12c37218_ENSMUSG0…	6.76643e-34	ES	muscle
exclusion_chr7:142514325-1425143665	chr7:142514325-142514366	54da8ad2-ed66-4a0f-9406-1602a214e007_ENSMUSG00000061723.18,6c492192-3488-4d99-acea-04d0b801e276_ENSMUSG00000061723.18,c8ddef9f-b568-4494-9236-20172a6110f2_ENSMUSG00000061723.18,1a5ca18a-42d8-4e49-b2bc-cda3d9f95c9d_ENSMUSG00000061723.18,0f900e72-addb-448a-a9b2-d6c2f64b04eb_ENSMUSG00000061723.18,133ccd09-6bbe-48c2-b65c-b40dd65a75da_ENSMUSG00000061723.18,c4f33a43-7536-450e-8c33-e5ec4dbd1e46_ENSMUSG0…	6.76643e-34	ES	muscle
inclusion_chr7:142513664-1425137055	chr7:142513664-142513705	a8cb17d4-1f9a-4fad-a0e6-0ae40037946b_ENSMUSG00000061723.18,54da8ad2-ed66-4a0f-9406-1602a214e007_ENSMUSG00000061723.18,6c492192-3488-4d99-acea-04d0b801e276_ENSMUSG00000061723.18,c8ddef9f-b568-4494-9236-20172a6110f2_ENSMUSG00000061723.18,1a5ca18a-42d8-4e49-b2bc-cda3d9f95c9d_ENSMUSG00000061723.18,0f900e72-addb-448a-a9b2-d6c2f64b04eb_ENSMUSG00000061723.18,133ccd09-6bbe-48c2-b65c-b40dd65a75da_ENSMUSG0…	3.50739e-33	ES	muscle
exclusion_chr7:142513664-1425137055	chr7:142513664-142513705	c323d442-e5bd-422b-b14d-76dfe0ee222e_ENSMUSG00000061723.18,701ce6a2-e8e6-4737-9293-23bd179eb6ad_ENSMUSG00000061723.18,46ea4947-3c56-44bd-916a-245849175465_ENSMUSG00000061723.18,9412cdb8-bd99-4632-ae67-c0b7205511f3_ENSMUSG00000061723.18,566cb196-ee51-4316-ab6c-fadc12c37218_ENSMUSG00000061723.18,a32c5a00-73db-4954-bb19-fd79d092de87_ENSMUSG00000061723.18,32806e7f-8e50-42b1-b29a-16481810e762_ENSMUSG0…	3.50739e-33	ES	muscle
inclusion_chr7:142501828-1425018425	chr7:142501828-142501842	591f8463-4089-48d1-9576-2e1aa5541cf9_ENSMUSG00000061723.18,e4aa899f-8ae4-415b-abdf-ab85bc960d85_ENSMUSG00000061723.18,f3bea7eb-981d-420b-9809-b4708928e643_ENSMUSG00000061723.18,b09502c4-cc20-4d0b-af58-82441dd8f02d_ENSMUSG00000061723.18,1a5ca18a-42d8-4e49-b2bc-cda3d9f95c9d_ENSMUSG00000061723.18,367cee5d-13be-475d-95c8-aa71b8139239_ENSMUSG00000061723.18,4ccd106a-2699-4532-955f-87000208f72d_ENSMUSG0…	1.61037e-15	ES	muscle
exclusion_chr7:142501828-1425018425	chr7:142501828-142501842	5e25c997-4e7b-4d30-905e-3cb4ec934255_ENSMUSG00000061723.18,a52daba4-7650-4a78-80fc-668bfbed17bb_ENSMUSG00000061723.18,16cd497b-493c-47d1-a33a-58f79010777d_ENSMUSG00000061723.18,4984b958-98ab-4562-9d24-61b8ae0b5053_ENSMUSG00000061723.18,18fa1ef9-b057-4270-8b14-4c40af24d708_ENSMUSG00000061723.18	1.61037e-15	ES	muscle
inclusion_chr3:288065925	chr3:28806592-28806669_chr3:28806592-28806736	ENSMUST00000193168.1,2c42858c-63b4-44ae-b90a-b447e0c715b5,158dbf4c-ddcc-421a-a4ab-2be25d32262f	3.96156e-08	ALT3	muscle
exclusion_chr3:288065925	chr3:28806592-28806669_chr3:28806592-28806736	ENSMUST00000194649.1,ENSMUST00000043867.10,410264ed-9022-4561-99b5-2a6341d2e0c7	3.96156e-08	ALT3	muscle
inclusion_chr6:1381406065	chr6:138140606-138147658_chr6:138140606-138147668	ENSMUST00000008684.10,ENSMUST00000204628.2,ENSMUST00000120939.7,dd47c116-c6a5-4e9e-a5e1-b250cd224ec1,2dce7bb0-ff04-4780-a148-4ce690d895e1,2e6119dc-b074-493c-8f06-4ef2ff97e588,aaad8264-75d4-4195-a932-5e5d30522acb	1.01068e-06	ALT3	muscle
exclusion_chr6:1381406065	chr6:138140606-138147658_chr6:138140606-138147668	b74212db-295d-4625-bfc7-e07a44b28d47	1.01068e-06	ALT3	muscle
inclusion_chr2:329620485	chr2:32962048-32961960_chr2:32962048-32961839	ENSMUST00000102811.9,5056fd43-5687-4c3e-8341-de811bbea3be,935a4728-4e26-4d97-a43b-dbd4d4dce80f,1bdd3e21-28b1-4701-8264-3dd68435f1a9,0deed0ba-48db-41f6-8cce-086e70041f66	2.03546e-06	ALT5	muscle
exclusion_chr2:329620485	chr2:32962048-32961960_chr2:32962048-32961839	ENSMUST00000126610.1,4b4a299a-37da-4e3a-8e0b-30aadd10e8ae,10c0fa83-abca-45c4-904f-7d40ad638b19,df71ffc6-e0fb-4115-a16c-e4d15fe0754c,f5b5aed4-4821-4cfd-af02-4366623a1603	2.03546e-06	ALT5	muscle
inclusion_chr15:782025205	chr15:78202520-78201335_chr15:78202520-78201309	ENSMUST00000005860.15,7c580422-15e6-44e6-8d2a-99c73757acf2,95ba132d-5e00-4bd3-8592-06166870100e,ENSMUST00000120592.1,5207ae75-242c-4bc6-8789-0bc982f394e5,4f7db942-3110-47f4-8a72-75e68537cbe8,35eae4a2-91bd-4914-a471-b4c409288bd3,217841c8-3685-49b0-80fb-df2016406af1,e4ac1071-05ee-4b52-9259-56086ae80523,673f1a5a-6cbc-42f3-a00a-be6a2ac3b13f,6566609d-7f55-4251-b73a-72b430fe98ba	5.04429e-05	ALT3	muscle
exclusion_chr15:782025205	chr15:78202520-78201335_chr15:78202520-78201309	a1f80aad-b328-45a0-a091-4abef70154e6	5.04429e-05	ALT3	muscle
inclusion_chr11:106782468-1067840185	chr11:106782468-106784018	ENSMUST00000133426.7_ENSMUSG00000020719.14,c4fb5099-cf72-4521-b9ad-9eb4aec79ec9_ENSMUSG00000020719.14,b6b83309-dfe8-4156-9292-04dcfd4171cd_ENSMUSG00000020719.14,4655c844-e1c0-4c9f-a78c-3c670869fd84_ENSMUSG00000020719.14,2e23e270-2c0c-4685-bb75-ef4b959beded_ENSMUSG00000020719.14,eb85314e-b1df-441d-b8b9-c2e3eb7644c3_ENSMUSG00000020719.14,ENSMUST00000021062.11_ENSMUSG00000020719.14,b6c11e1c-d639-453…	5.55548e-05	ES	muscle
exclusion_chr11:106782468-1067840185	chr11:106782468-106784018	865cfef1-a46e-4107-9875-1386718b9323_ENSMUSG00000020719.14	5.55548e-05	ES	muscle
inclusion_chr3:879218165	chr3:87921816-87919705_chr3:87921816-87919651	ENSMUST00000019854.12,b059c57b-6002-4a5e-bb12-294758547aae	9.38793e-05	ALT5	muscle
exclusion_chr3:879218165	chr3:87921816-87919705_chr3:87921816-87919651	ENSMUST00000121920.7	9.38793e-05	ALT5	muscle
inclusion_chr11:51777486-517775615	chr11:51777486-51777561	cb1e2053-ad84-4fcc-b876-472210f86374_ENSMUSG00000020386.5,ENSMUST00000020653.5_ENSMUSG00000020386.5,0a36931a-9e77-4b96-b8b2-442336e98a28_ENSMUSG00000020386.5,f0661736-cc3f-4555-a01d-fd35ca6e1339_ENSMUSG00000020386.5,d8dca702-9695-4f07-b4de-d602de0092d8_ENSMUSG00000020386.5	0.000369042	ES	muscle
exclusion_chr11:51777486-517775615	chr11:51777486-51777561	8b79a2bd-6c76-4f52-80cc-f0be192b463e_ENSMUSG00000020386.5,524d2256-173b-46a0-8b61-f89b3c93b178_ENSMUSG00000020386.5	0.000369042	ES	muscle
inclusion_chr13:33931646-25	chr13:33931646-33935568_chr13:33931646-33935618	4d403313-0396-498b-ace3-d0b0ef1208f2,9a41e367-bc86-4273-868b-d9f93a0e5754	0.000420961	ALT5	muscle
exclusion_chr13:33931646-25	chr13:33931646-33935568_chr13:33931646-33935618	2ad18d28-201d-4701-8e5c-eb884d57a0a6	0.000420961	ALT5	muscle
inclusion_chr11:106783958-1067840185	chr11:106783958-106784018	c4fb5099-cf72-4521-b9ad-9eb4aec79ec9_ENSMUSG00000020719.14,b6b83309-dfe8-4156-9292-04dcfd4171cd_ENSMUSG00000020719.14,2e23e270-2c0c-4685-bb75-ef4b959beded_ENSMUSG00000020719.14,ab321e41-ad85-4c91-8b80-c7e5eac36766_ENSMUSG00000020719.14,ENSMUST00000021062.11_ENSMUSG00000020719.14,0badbd5a-3a79-4f27-8ede-2f6b98d8746e_ENSMUSG00000020719.14,e634091c-23e3-4b4e-a0f5-6ff5c4e1464e_ENSMUSG00000020719.14,4…	0.000689313	ES	muscle
exclusion_chr11:106783958-1067840185	chr11:106783958-106784018	865cfef1-a46e-4107-9875-1386718b9323_ENSMUSG00000020719.14	0.000689313	ES	muscle
inclusion_chr11:67259385-672601875	chr11:67259385-67260187	e7b308c7-cbe9-490e-a1bc-7feaa74a4c80	0.000775899	IR	muscle
exclusion_chr11:67259385-672601875	chr11:67259385-67260187	b320ab6e-d327-402b-95ea-f13dbc1be217,1dea1aae-2f99-46be-8f55-3fb36e295fed,2f00eab9-c0e4-49f8-982b-37e845ee429e,45b6fb04-ec6c-4edd-9334-350d930fb0c1,89104ab2-374d-4b5d-b7d8-88a007b9e6aa,b41bbfca-15b9-438f-994a-d7b04031b474,0915c1fa-46b8-4ae8-a73b-ac69774f73cf,ENSMUST00000018632.10,5e1f691a-f86f-4f40-8b80-c4846c4b4df0,14f1af8a-80af-44b0-9d12-fc0dbbf1effe,d654602d-9b86-4833-8e44-120a575b03c8,f962831…	0.000775899	IR	muscle
inclusion_chr9:670477855	chr9:67047785-67036128_chr9:67047785-67036099	ENSMUST00000113685.9,ENSMUST00000113687.7,8ae48628-b9e0-4e5d-af88-451956f773d7,9a2d7267-00a3-4239-aab8-411e8cae350b,fc1263b5-ed06-4657-b6c4-e2f23e11e571,7af4820f-a831-4d82-a6c1-25c46928261f,ENSMUST00000113707.8,ENSMUST00000113697.7,ed5c62fb-80b5-42d5-bfc9-097e0a3361ec,49748bdb-1032-4722-98e2-0b999e3ea4f4,bbfdaad1-d6d7-4493-b606-304ec1dbda3b,260a650a-541a-4412-ba17-23a92bafe371,311f7880-9c01-4ce5-…	0.000899406	ALT3	muscle
exclusion_chr9:670477855	chr9:67047785-67036128_chr9:67047785-67036099	41ae28c2-92b5-4d1b-abeb-d3c418a1471c,92905ca9-66fd-48e5-92a5-5c64875b469d,85470517-42f6-4d1f-bb23-d5d81f3e9b0a,0384fd25-f5f0-4ceb-858d-3406afd8e54b	0.000899406	ALT3	muscle
inclusion_chr10:88521276-885213355	chr10:88521276-88521335	8a99ec2e-037b-4a10-8ebe-78122a5b5ad0_ENSMUSG00000020061.18,ENSMUST00000119185.7_ENSMUSG00000020061.18,3168a722-e585-42a7-bfe5-05dea5b783ad_ENSMUSG00000020061.18,4f7f758b-383f-4b52-98b1-ba438bd5b4c9_ENSMUSG00000020061.18	0.00111777	ES	muscle
exclusion_chr10:88521276-885213355	chr10:88521276-88521335	ef752c5b-3300-419a-bd38-3a2eeb135b1f_ENSMUSG00000020061.18,ENSMUST00000121629.7_ENSMUSG00000020061.18,a8d38bc5-9c4d-44e4-90f3-7a2657e4acca_ENSMUSG00000020061.18,2b840ede-ea7b-4476-aabc-c1de6f0cde60_ENSMUSG00000020061.18	0.00111777	ES	muscle
inclusion_chr7:142502739-1425027575	chr7:142502739-142502757	9412cdb8-bd99-4632-ae67-c0b7205511f3_ENSMUSG00000061723.18,32806e7f-8e50-42b1-b29a-16481810e762_ENSMUSG00000061723.18,133ccd09-6bbe-48c2-b65c-b40dd65a75da_ENSMUSG00000061723.18,69b6a701-54cd-4b56-884d-6dd70a6b0bc3_ENSMUSG00000061723.18	0.00111909	ES	muscle
exclusion_chr7:142502739-1425027575	chr7:142502739-142502757	c79488df-ee02-4448-88cd-df5678f634ac_ENSMUSG00000061723.18,a8cb17d4-1f9a-4fad-a0e6-0ae40037946b_ENSMUSG00000061723.18,fd207e84-e2cd-42ab-950d-19d00420a1c0_ENSMUSG00000061723.18,f25e55f2-33df-475d-b302-a7827783b313_ENSMUSG00000061723.18,6c492192-3488-4d99-acea-04d0b801e276_ENSMUSG00000061723.18,71d7047b-628f-406e-87a0-1f7a4089cfd8_ENSMUSG00000061723.18,c8ddef9f-b568-4494-9236-20172a6110f2_ENSMUSG0…	0.00111909	ES	muscle
inclusion_chr7:19415533-194167185	chr7:19415533-19416718	77ae2627-bde2-4e00-9398-26fd2547a41f	0.00113865	IR	muscle
exclusion_chr7:19415533-194167185	chr7:19415533-19416718	ENSMUST00000208710.1,ecfb428a-e890-4b15-a03c-88232f5d82eb,ENSMUST00000003643.2,81275c01-e4aa-4268-ba86-50f80331f49b,029de19d-414f-4897-8a92-de48dcf543ce,5a4a7102-c8fb-4111-bd3a-b9a89ca24622,9c7e361a-ae43-4842-b47e-972bd489f2ba,b92597a7-860f-43a2-86b7-19a8584423ea,fcbbbc56-faf6-41c3-9e3d-090564df7841,0051e6ef-ea4c-487c-aba3-3bb8b606cbc5,54583a88-b3f6-4ea2-9d1a-5a3c12a3a446,c02f4a06-7dd0-4c69-a81a-…	0.00113865	IR	muscle
inclusion_chr11:67253543-672539995	chr11:67253543-67253999	e7b308c7-cbe9-490e-a1bc-7feaa74a4c80,0af2e4ba-b17a-41e3-9920-75087bc141ed	0.00116628	IR	muscle
exclusion_chr11:67253543-672539995	chr11:67253543-67253999	b320ab6e-d327-402b-95ea-f13dbc1be217,1dea1aae-2f99-46be-8f55-3fb36e295fed,89104ab2-374d-4b5d-b7d8-88a007b9e6aa,b41bbfca-15b9-438f-994a-d7b04031b474,0915c1fa-46b8-4ae8-a73b-ac69774f73cf,ENSMUST00000018632.10,5e1f691a-f86f-4f40-8b80-c4846c4b4df0,14f1af8a-80af-44b0-9d12-fc0dbbf1effe,d654602d-9b86-4833-8e44-120a575b03c8,a0a65f32-2bab-48b0-8e8e-e6f3a006fb4b,f962831b-c8db-400a-ae97-cd61ab4f13a9,20e8cfb…	0.00116628	IR	muscle
inclusion_chr7:142504249-1425042645	chr7:142504249-142504264	c79488df-ee02-4448-88cd-df5678f634ac_ENSMUSG00000061723.18,a29d0cdc-4d2c-4d8d-98aa-6955a9b5203d_ENSMUSG00000061723.18,16cd497b-493c-47d1-a33a-58f79010777d_ENSMUSG00000061723.18,18fa1ef9-b057-4270-8b14-4c40af24d708_ENSMUSG00000061723.18,d90192cb-bfa1-44ce-b9de-434ab774c990_ENSMUSG00000061723.18	0.00121276	ES	muscle
exclusion_chr7:142504249-1425042645	chr7:142504249-142504264	a52daba4-7650-4a78-80fc-668bfbed17bb_ENSMUSG00000061723.18,f25e55f2-33df-475d-b302-a7827783b313_ENSMUSG00000061723.18,c8ddef9f-b568-4494-9236-20172a6110f2_ENSMUSG00000061723.18,aec0dfa0-56a8-4acc-9463-10f2c5ef2199_ENSMUSG00000061723.18,e4aa899f-8ae4-415b-abdf-ab85bc960d85_ENSMUSG00000061723.18,4d62d328-e9fe-473b-8cd4-ff65e3cd56dc_ENSMUSG00000061723.18,36540ef9-54bd-4917-9898-91759fa00e2f_ENSMUSG0…	0.00121276	ES	muscle
inclusion_chr2:52150536-521506295	chr2:52150536-52150629	28bc4fdc-ed8b-469f-8af1-fd289ccca321_ENSMUSG00000026950.18,a5e14e21-2b7f-4b8d-8e2b-bb93547fa944_ENSMUSG00000026950.18,0ed1291a-3e19-4060-9a2f-2d80de5e3d7c_ENSMUSG00000026950.18,15526859-7dc8-491d-8800-3384880d996d_ENSMUSG00000026950.18,81270ac5-b0f3-453a-807a-87e7288e1328_ENSMUSG00000026950.18,1f9cf5cc-209b-4a95-8e7f-0b1ad91e1cb1_ENSMUSG00000026950.18,1cc6eec5-3dfb-4609-b8e6-d87404866e77_ENSMUSG0…	0.00128293	ES	muscle
exclusion_chr2:52150536-521506295	chr2:52150536-52150629	7292e03f-57d0-44ef-9140-3bd30652c0db_ENSMUSG00000026950.18,00486c97-9cde-4b21-929c-10cbc0dff19e_ENSMUSG00000026950.18,1a022b83-927d-4476-b9bb-71f94e463ef2_ENSMUSG00000026950.18,5e72343a-036d-4d37-a7ed-84e0829ce1c2_ENSMUSG00000026950.18,1efb8469-de27-4957-b920-0832c211ee35_ENSMUSG00000026950.18,b43d047f-3513-4f44-a240-9d1617c0c88e_ENSMUSG00000026950.18,74c49f20-a9a1-440b-b85b-ddf8ef6ee62d_ENSMUSG0…	0.00128293	ES	muscle
inclusion_chr7:19414330-25	chr7:19414330-19414883_chr7:19414330-19414988	81275c01-e4aa-4268-ba86-50f80331f49b,0051e6ef-ea4c-487c-aba3-3bb8b606cbc5,76c6f182-4417-46ac-a530-89d6379da797	0.00149294	ALT3	muscle
exclusion_chr7:19414330-25	chr7:19414330-19414883_chr7:19414330-19414988	54583a88-b3f6-4ea2-9d1a-5a3c12a3a446	0.00149294	ALT3	muscle
inclusion_chr3:67391086-673909775	chr3:67391086-67390977	fcd18b47-6d3e-4c05-afc3-b87cf347cccf_ENSMUSG00000048416.15	0.00165021	ES	muscle
exclusion_chr3:67391086-673909775	chr3:67391086-67390977	7bff970e-5b20-4376-b036-d253cf41a653_ENSMUSG00000048416.15,ENSMUST00000077916.11_ENSMUSG00000048416.15	0.00165021	ES	muscle
inclusion_chr7:19414330-15	chr7:19414330-19414883_chr7:19414330-19414896	81275c01-e4aa-4268-ba86-50f80331f49b,0051e6ef-ea4c-487c-aba3-3bb8b606cbc5,76c6f182-4417-46ac-a530-89d6379da797	0.00204372	ALT3	muscle
exclusion_chr7:19414330-15	chr7:19414330-19414883_chr7:19414330-19414896	ENSMUST00000208710.1,ecfb428a-e890-4b15-a03c-88232f5d82eb,029de19d-414f-4897-8a92-de48dcf543ce,5a4a7102-c8fb-4111-bd3a-b9a89ca24622,9c7e361a-ae43-4842-b47e-972bd489f2ba,61ee78f7-10b9-4916-acf2-13a56cdcf159,fcbbbc56-faf6-41c3-9e3d-090564df7841,3a7226d4-065d-4e83-bec1-02f17076815a,c02f4a06-7dd0-4c69-a81a-98339a76d4f2,9923f1d0-adde-461c-84e9-73e2da5c6d76,39f5c9fd-a060-46e3-ba5e-6b22e5d62c58,9948f998…	0.00204372	ALT3	muscle
inclusion_chr15:800816145	chr15:80081614-80081211_chr15:80081614-80081031	9a319969-7887-47ca-8e84-efe3f0bd02f3	0.00205149	ALT3	muscle
exclusion_chr15:800816145	chr15:80081614-80081211_chr15:80081614-80081031	ENSMUST00000081650.14	0.00205149	ALT3	muscle
inclusion_chr2:91682025-916821365	chr2:91682025-91682136	ENSMUST00000028678.8_ENSMUSG00000027244.14,52f0d84c-ba02-4e39-9e90-bc474c551891_ENSMUSG00000027244.14	0.0020803	ES	muscle
exclusion_chr2:91682025-916821365	chr2:91682025-91682136	ENSMUST00000076803.11_ENSMUSG00000027244.14,9223b1fe-4cd9-4d05-a6bf-936500430191_ENSMUSG00000027244.14,a6fb0c8d-1d0d-4b4a-9e1a-0f6076dcbbfe_ENSMUSG00000027244.14,0a455789-af78-451f-b499-1854af69e214_ENSMUSG00000027244.14	0.0020803	ES	muscle
inclusion_chr11:54350880-543509795	chr11:54350880-54350979	11594421-5944-45f5-b15c-8dfc72382cd5_ENSMUSG00000085888.7	0.00234114	ES	muscle
exclusion_chr11:54350880-543509795	chr11:54350880-54350979	db7193e0-7a1b-4bdd-b929-8a9cf73c435c_ENSMUSG00000085888.7,ENSMUST00000124047.7_ENSMUSG00000085888.7,df9b8f3d-3e7a-4bdb-876d-fb3126ae6eb4_ENSMUSG00000085888.7,131ae365-6e6f-43fa-80db-19c9d0b9c6ec_ENSMUSG00000085888.7,05c5d063-2c05-4636-974d-039ce6395e4c_ENSMUSG00000085888.7	0.00234114	ES	muscle
inclusion_chr8:72584699-725848175	chr8:72584699-72584817	dedc5222-e771-480c-bc45-67aba67f1b5e_ENSMUSG00000031791.8,8c801e17-0e3b-4ebc-bac1-e208d0ea96c4_ENSMUSG00000031791.8,7d86dbef-daf7-429d-a53c-7838cc97afaf_ENSMUSG00000031791.8,19b1c7a9-0f08-45e3-b196-d1656de9d67e_ENSMUSG00000031791.8,31bcebc1-e0bc-42ff-a53d-70ab395af416_ENSMUSG00000031791.8,4dec898e-5dab-473a-8f94-945f33a1e8a7_ENSMUSG00000031791.8,ENSMUST00000034244.8_ENSMUSG00000031791.8,9f5790bd-…	0.00253181	ES	muscle
exclusion_chr8:72584699-725848175	chr8:72584699-72584817	26b328b9-597b-4249-b279-65827c82d0a3_ENSMUSG00000031791.8,af88c374-ab5e-4f22-acb6-ce11c89c558a_ENSMUSG00000031791.8	0.00253181	ES	muscle
inclusion_chr10:91153084-911531805	chr10:91153084-91153180	ENSMUST00000072239.13-1_ENSMUSG00000019961.17,ENSMUST00000092219.13-1_ENSMUSG00000019961.17	0.00324848	ES	muscle
exclusion_chr10:91153084-911531805	chr10:91153084-91153180	ENSMUST00000099355.11-1_ENSMUSG00000019961.17	0.00324848	ES	muscle
inclusion_chr2:52165166-521652775	chr2:52165166-52165277	28bc4fdc-ed8b-469f-8af1-fd289ccca321_ENSMUSG00000026950.18,7292e03f-57d0-44ef-9140-3bd30652c0db_ENSMUSG00000026950.18,5e72343a-036d-4d37-a7ed-84e0829ce1c2_ENSMUSG00000026950.18,74c49f20-a9a1-440b-b85b-ddf8ef6ee62d_ENSMUSG00000026950.18,15526859-7dc8-491d-8800-3384880d996d_ENSMUSG00000026950.18,1f9cf5cc-209b-4a95-8e7f-0b1ad91e1cb1_ENSMUSG00000026950.18,15596177-4da8-49ef-acf3-434af94473c3_ENSMUSG0…	0.0033687	ES	muscle
exclusion_chr2:52165166-521652775	chr2:52165166-52165277	b373f07e-1547-4ebc-ad5a-1fa80b8a4efc_ENSMUSG00000026950.18,1a022b83-927d-4476-b9bb-71f94e463ef2_ENSMUSG00000026950.18,00486c97-9cde-4b21-929c-10cbc0dff19e_ENSMUSG00000026950.18,1efb8469-de27-4957-b920-0832c211ee35_ENSMUSG00000026950.18,b43d047f-3513-4f44-a240-9d1617c0c88e_ENSMUSG00000026950.18,a5e14e21-2b7f-4b8d-8e2b-bb93547fa944_ENSMUSG00000026950.18,0ed1291a-3e19-4060-9a2f-2d80de5e3d7c_ENSMUSG0…	0.0033687	ES	muscle
inclusion_chr3:95127719-951285995	chr3:95127719-95128599	c28b70d9-cac3-4b32-a108-f58c56da9ade	0.003663	IR	muscle
exclusion_chr3:95127719-951285995	chr3:95127719-95128599	9a7f9f0a-2519-4b98-8eee-8f151c66dcab	0.003663	IR	muscle
inclusion_chr8:725811845	chr8:72581184-72580144_chr8:72581184-72580133	ENSMUST00000034244.8,af88c374-ab5e-4f22-acb6-ce11c89c558a,31bcebc1-e0bc-42ff-a53d-70ab395af416,9f5790bd-8a23-41ed-80db-a303f67718b7,4dec898e-5dab-473a-8f94-945f33a1e8a7,bb7c6971-015c-4e7f-b011-6f36e99c83b2	0.00394155	ALT5	muscle
exclusion_chr8:725811845	chr8:72581184-72580144_chr8:72581184-72580133	19b1c7a9-0f08-45e3-b196-d1656de9d67e	0.00394155	ALT5	muscle
inclusion_chr7:90182218-901823685	chr7:90182218-90182368	dc2322ec-2479-444e-8244-7ca4de561030_ENSMUSG00000039361.11,a8bd54b5-7257-40d6-a4af-2b2e75fc0869_ENSMUSG00000039361.11,ENSMUST00000049537.8_ENSMUSG00000039361.11,ENSMUST00000207484.1_ENSMUSG00000039361.11,45417a7b-82e2-456f-b1ed-e7b70ef03c4e_ENSMUSG00000039361.11,58e69ec8-f0d2-460b-ae67-689dd0e7e5cd_ENSMUSG00000039361.11,ENSMUST00000208742.1_ENSMUSG00000039361.11	0.00401721	ES	muscle
exclusion_chr7:90182218-901823685	chr7:90182218-90182368	ENSMUST00000209068.1_ENSMUSG00000039361.11,9d853c42-4ca9-4383-b4ac-ed0c8a89d289_ENSMUSG00000039361.11,ENSMUST00000207225.1_ENSMUSG00000039361.11,ENSMUST00000208730.1-1_ENSMUSG00000039361.11,56ba41f5-05e7-479b-8012-80c15c878e72_ENSMUSG00000039361.11,30524464-9968-4749-90bf-e75fdf7a0eba_ENSMUSG00000039361.11,8208e202-028f-4025-a841-cfc200404717_ENSMUSG00000039361.11,5a613707-8187-4601-9fb7-9eae0cc9…	0.00401721	ES	muscle
inclusion_chr8:123894421-1238945115	chr8:123894421-123894511	efe45033-23da-45d5-8eb2-5c3422d5ac4c_ENSMUSG00000031972.5,03402cb9-482e-4814-9d12-a916c05cbc09_ENSMUSG00000031972.5,4ef94795-6a14-45bc-9180-22b90847e57c_ENSMUSG00000031972.5	0.00439332	ES	muscle
exclusion_chr8:123894421-1238945115	chr8:123894421-123894511	318b2e80-493d-49f9-bdd9-dfd7809e1630_ENSMUSG00000031972.5,850c495f-6616-49ad-a8e1-43376c16ca50_ENSMUSG00000031972.5,ENSMUST00000034453.5_ENSMUSG00000031972.5,f4a723c3-9789-43f0-bb29-3eeb21be1dc8_ENSMUSG00000031972.5,04560d08-59e1-4967-9b16-0301e539f708_ENSMUSG00000031972.5,9467fd0b-a199-4ba8-9cf0-c7bfbaf3292b_ENSMUSG00000031972.5,499339fa-ab04-4209-bdf1-0fbc220d2e3f_ENSMUSG00000031972.5,3b5883e7-…	0.00439332	ES	muscle
inclusion_chr2:52157831-521579245	chr2:52157831-52157924	4dba1b63-6f74-4a71-93ff-8b9cc3744774_ENSMUSG00000026950.18,28bc4fdc-ed8b-469f-8af1-fd289ccca321_ENSMUSG00000026950.18,a40fee73-5167-4066-b6d8-28563055717c_ENSMUSG00000026950.18,5e240758-c796-4d92-9c1d-2fbba657c772_ENSMUSG00000026950.18,c958b56a-d4e1-4ef1-abf5-cd6cb2fec651_ENSMUSG00000026950.18,82809b00-d9da-4129-ba52-e9b544023e30_ENSMUSG00000026950.18,1f9cf5cc-209b-4a95-8e7f-0b1ad91e1cb1_ENSMUSG0…	0.00448774	ES	muscle
exclusion_chr2:52157831-521579245	chr2:52157831-52157924	1a022b83-927d-4476-b9bb-71f94e463ef2_ENSMUSG00000026950.18,00486c97-9cde-4b21-929c-10cbc0dff19e_ENSMUSG00000026950.18,7292e03f-57d0-44ef-9140-3bd30652c0db_ENSMUSG00000026950.18,5e72343a-036d-4d37-a7ed-84e0829ce1c2_ENSMUSG00000026950.18,1efb8469-de27-4957-b920-0832c211ee35_ENSMUSG00000026950.18,b43d047f-3513-4f44-a240-9d1617c0c88e_ENSMUSG00000026950.18,74c49f20-a9a1-440b-b85b-ddf8ef6ee62d_ENSMUSG0…	0.00448774	ES	muscle
inclusion_chr2:52161370-521614755	chr2:52161370-52161475	28bc4fdc-ed8b-469f-8af1-fd289ccca321_ENSMUSG00000026950.18,1efb8469-de27-4957-b920-0832c211ee35_ENSMUSG00000026950.18,74c49f20-a9a1-440b-b85b-ddf8ef6ee62d_ENSMUSG00000026950.18,b43d047f-3513-4f44-a240-9d1617c0c88e_ENSMUSG00000026950.18,a5e14e21-2b7f-4b8d-8e2b-bb93547fa944_ENSMUSG00000026950.18,0ed1291a-3e19-4060-9a2f-2d80de5e3d7c_ENSMUSG00000026950.18,15526859-7dc8-491d-8800-3384880d996d_ENSMUSG0…	0.00452601	ES	muscle
exclusion_chr2:52161370-521614755	chr2:52161370-52161475	1a022b83-927d-4476-b9bb-71f94e463ef2_ENSMUSG00000026950.18,00486c97-9cde-4b21-929c-10cbc0dff19e_ENSMUSG00000026950.18,7292e03f-57d0-44ef-9140-3bd30652c0db_ENSMUSG00000026950.18,5e72343a-036d-4d37-a7ed-84e0829ce1c2_ENSMUSG00000026950.18,1cc6eec5-3dfb-4609-b8e6-d87404866e77_ENSMUSG00000026950.18,15596177-4da8-49ef-acf3-434af94473c3_ENSMUSG00000026950.18,1f9cf5cc-209b-4a95-8e7f-0b1ad91e1cb1_ENSMUSG0…	0.00452601	ES	muscle
inclusion_chr2:25952677-259528195	chr2:25952677-25952819	74fd5a59-dc63-4d1c-8ea2-067f9c085cf1_ENSMUSG00000026933.17	0.00457666	ES	muscle
exclusion_chr2:25952677-259528195	chr2:25952677-25952819	9f9ac12b-1592-4c78-a1c9-80804000d9bc_ENSMUSG00000026933.17,9073396d-9660-457f-b624-47c58c257aa9_ENSMUSG00000026933.17	0.00457666	ES	muscle
inclusion_chr9:145019155	chr9:14501915-14500781_chr9:14501915-14500743	ENSMUST00000004200.8,ENSMUST00000004200.8-1,9697f0bb-05a4-4956-baa1-ac784c1ea0bc,52f27096-8873-4903-870c-4523fe9964ae,ba45fc6c-3519-41e2-8aa0-764f38f5343b	0.00504629	ALT5	muscle
exclusion_chr9:145019155	chr9:14501915-14500781_chr9:14501915-14500743	ENSMUST00000213913.1	0.00504629	ALT5	muscle
inclusion_chr18:23653377-236533285	chr18:23653377-23653328	5cb4ddf1-f149-49b1-ac35-1ba5f91f9383_ENSMUSG00000024302.16	0.00547749	ES	muscle
exclusion_chr18:23653377-236533285	chr18:23653377-23653328	feb0d749-a53e-4de8-bcd8-27530d75e1f1_ENSMUSG00000024302.16,ffd80bc8-7076-4ca6-87f4-f1706f509dec_ENSMUSG00000024302.16	0.00547749	ES	muscle
inclusion_chrX:1686696155	chrX:168669615-168670219_chrX:168669615-168670234	6b232500-5d4b-4501-a0c5-0ee4bd2294e6,ENSMUST00000112137.1,231f5a21-d79f-453c-bdd1-0a76959d2729,141072f8-f7cb-41e0-93e6-6e4ed65f2d8e,ENSMUST00000033725.15,607e34cf-2cf9-467d-ace1-96d59ea3143b,f2a5676c-bcc3-426a-a037-88652b313b73	0.0055336	ALT5	muscle
exclusion_chrX:1686696155	chrX:168669615-168670219_chrX:168669615-168670234	287fd7ae-2fe5-4e23-91c4-99834742c296	0.0055336	ALT5	muscle
inclusion_chr11:67253528-672539995	chr11:67253528-67253999	e7b308c7-cbe9-490e-a1bc-7feaa74a4c80,0af2e4ba-b17a-41e3-9920-75087bc141ed	0.00554825	IR	muscle
exclusion_chr11:67253528-672539995	chr11:67253528-67253999	45b6fb04-ec6c-4edd-9334-350d930fb0c1,4fab340b-c7b8-4123-a5e5-5599f2d42a5b,1b8f053e-2322-4341-a249-0837b306b4c0	0.00554825	IR	muscle
inclusion_chr9:67048249-670481235	chr9:67048249-67048123	ENSMUST00000113701.7_ENSMUSG00000032366.15,4b913bfa-cd6c-4e58-9592-210a11a0a6b0_ENSMUSG00000032366.15,ea65d0b4-197b-4a57-870e-374defe066ec_ENSMUSG00000032366.15,ENSMUST00000113705.7_ENSMUSG00000032366.15	0.00561029	ES	muscle
exclusion_chr9:67048249-670481235	chr9:67048249-67048123	ENSMUST00000113687.7_ENSMUSG00000032366.15,c7317994-1502-47ec-9772-1ea360d435f4_ENSMUSG00000032366.15,91b2c3bd-6bbf-42d0-987f-ffa118dae07d_ENSMUSG00000032366.15,bbfdaad1-d6d7-4493-b606-304ec1dbda3b_ENSMUSG00000032366.15,107534a3-aec3-475b-b104-e390543063ff_ENSMUSG00000032366.15,92905ca9-66fd-48e5-92a5-5c64875b469d_ENSMUSG00000032366.15,baef4c69-4ce7-46c9-ac70-88494ee641f3_ENSMUSG00000032366.15,ef…	0.00561029	ES	muscle
inclusion_chr6:864837175	chr6:86483717-86487794_chr6:86483717-86488001	ENSMUST00000189386.1-1	0.0058145	ALT5	muscle
exclusion_chr6:864837175	chr6:86483717-86487794_chr6:86483717-86488001	f6baf0bd-7d80-4d7e-83ee-cdea232049df	0.0058145	ALT5	muscle
inclusion_chr4:109091699-1090916605	chr4:109091699-109091660	58e34ff6-4045-47b3-965e-67bf6ad86fab_ENSMUSG00000028559.17,1c7c22e0-3325-4f46-8584-7819d2c8e6a9_ENSMUSG00000028559.17,fa4ed793-9617-4648-9023-5dffe17eaa55_ENSMUSG00000028559.17,b8cd711e-f6ed-4070-abe2-69363cafe97d_ENSMUSG00000028559.17,024dc02f-cb14-4170-a809-68aa98b71be3_ENSMUSG00000028559.17,ENSMUST00000084366.12_ENSMUSG00000028559.17,3519594d-82f8-4c7e-b60c-bb2d5eb7ea6a_ENSMUSG00000028559.17,4…	0.00604646	ES	muscle
exclusion_chr4:109091699-1090916605	chr4:109091699-109091660	ef07e31f-d6df-4c75-a7db-01030113eb18_ENSMUSG00000028559.17,ENSMUST00000194478.5_ENSMUSG00000028559.17,1a7e2d7e-b28f-4f6d-a962-a0158de7870f_ENSMUSG00000028559.17,1a2cfa29-c404-4493-8526-9a1f5f0953fd_ENSMUSG00000028559.17,46bbcba4-d1ac-479c-8a13-b82e462714f7_ENSMUSG00000028559.17,85ea037c-6829-4712-a191-f97315999adb_ENSMUSG00000028559.17,ENSMUST00000160271.7_ENSMUSG00000028559.17,4ee34831-90fb-47f1…	0.00604646	ES	muscle
inclusion_chr3:1354388645	chr3:135438864-135439643_chr3:135438864-135439660	ENSMUST00000197859.4,ENSMUST00000198748.4,f033be17-3977-4fef-8bae-4499d5b7fa07,379713db-8927-487b-b85d-dbb083324b79,4519a8d6-db47-44d9-aef7-bf7710b02800,a16ad3eb-30bf-4bf4-86c4-3e8c6780c67b,215c2856-3e3a-4023-9600-b4a210d9bd86	0.00616699	ALT3	muscle
exclusion_chr3:1354388645	chr3:135438864-135439643_chr3:135438864-135439660	2e3ac562-cd51-4930-9d20-1a06fdc99c87,392251ff-0926-4ba2-92a8-b3bdfd3b3c4d	0.00616699	ALT3	muscle
inclusion_chr8:46208397-462085385	chr8:46208397-46208538	e23ed514-b66c-4cc1-90eb-55dc67ccdf1b_ENSMUSG00000031633.4,ENSMUST00000034049.4_ENSMUSG00000031633.4,2f3e8a71-ecf7-47a2-bda8-8e814fc3de6d_ENSMUSG00000031633.4	0.00665869	ES	muscle
exclusion_chr8:46208397-462085385	chr8:46208397-46208538	7f4d8d2f-92a8-475a-bf4c-72d6080cd2f6_ENSMUSG00000031633.4	0.00665869	ES	muscle
inclusion_chr2:174336746-1743367915	chr2:174336746-174336791	336055d5-da44-4c26-8dff-3ed27c368ca9_ENSMUSG00000027523.20,a3b26951-d087-4e03-82fc-37af2d239c5d_ENSMUSG00000027523.20,ENSMUST00000156623.7_ENSMUSG00000027523.20,6effbec6-5fcb-42ec-9092-b372bccaa4c6_ENSMUSG00000027523.20,fdbbff23-16be-459b-961f-af40a00db9a4_ENSMUSG00000027523.20,74773945-7e09-4dd1-b831-67914e213050_ENSMUSG00000027523.20,ENSMUST00000109087.7_ENSMUSG00000027523.20	0.00676399	ES	muscle
exclusion_chr2:174336746-1743367915	chr2:174336746-174336791	1687002f-7971-436a-aa19-639ba6fdb646_ENSMUSG00000027523.20,5e1d15f7-42db-48f5-8413-26074d61432f_ENSMUSG00000027523.20,e6aca982-fd77-46a2-ba6e-49a90a8c4014_ENSMUSG00000027523.20,79618eec-c0af-4f1b-8308-1a03c55e9ace_ENSMUSG00000027523.20,358b8b8f-d86d-40b1-a536-87dfbc8df82b_ENSMUSG00000027523.20,ENSMUST00000109084.7_ENSMUSG00000027523.20,e3fd58cd-8fb0-4fec-9f5e-0707a52a2235_ENSMUSG00000027523.20	0.00676399	ES	muscle
inclusion_chr11:67259385-672601905	chr11:67259385-67260190	e7b308c7-cbe9-490e-a1bc-7feaa74a4c80	0.00743017	IR	muscle
exclusion_chr11:67259385-672601905	chr11:67259385-67260190	a0a65f32-2bab-48b0-8e8e-e6f3a006fb4b,4fab340b-c7b8-4123-a5e5-5599f2d42a5b	0.00743017	IR	muscle
inclusion_chr19:21277654-212777585	chr19:21277654-21277758	f00af48e-04a9-44bc-b480-110014ef7b6d_ENSMUSG00000024750.11,f07d8787-b778-42b6-be90-b699b936b43f_ENSMUSG00000024750.11,5f64adfa-b958-4f7c-98d2-46b86eb72d22_ENSMUSG00000024750.11,002e16d4-c205-45c7-9a0f-552bf5a0eb10_ENSMUSG00000024750.11,8d839ec1-1b04-4e67-8d1b-2090dd4af1a0_ENSMUSG00000024750.11,ENSMUST00000237651.1_ENSMUSG00000024750.11,adba4bb1-37ec-40d0-a1f6-83272ca6c115_ENSMUSG00000024750.11	0.00751035	ES	muscle
exclusion_chr19:21277654-212777585	chr19:21277654-21277758	ENSMUST00000149144.7_ENSMUSG00000024750.11	0.00751035	ES	muscle
inclusion_chr7:112046926-1120469865	chr7:112046926-112046986	ENSMUST00000210309.1-1_ENSMUSG00000059263.9,4fc6d37e-2df8-48e5-9ffd-3ce292326ec5_ENSMUSG00000059263.9	0.00764146	ES	muscle
exclusion_chr7:112046926-1120469865	chr7:112046926-112046986	e5784eaf-3261-4f60-961b-934c564da794_ENSMUSG00000059263.9,c224ae2b-2b18-4de0-879d-3db7b3bcbaa2_ENSMUSG00000059263.9,ENSMUST00000106653.3_ENSMUSG00000059263.9,ENSMUST00000215510.1_ENSMUSG00000059263.9	0.00764146	ES	muscle
inclusion_chr3:1165774185	chr3:116577418-116570985_chr3:116577418-116570974	56031a08-112c-42fa-9c5f-2d5ed05cf8fd,b12701ad-f14f-42df-b0a8-86315c04ef3f	0.00774274	ALT5	muscle
exclusion_chr3:1165774185	chr3:116577418-116570985_chr3:116577418-116570974	ENSMUST00000029573.7,54625283-a758-401c-9800-23831591ddd4,b233ca2c-9d59-4581-8fe0-223feba6c10d,16346609-e427-4a00-8c93-c0066e13fe36	0.00774274	ALT5	muscle
inclusion_chr3:135463770-1354637205	chr3:135463770-135463720	26105ea3-1520-4f3c-8339-705242ac339e_ENSMUSG00000078578.9,898683ce-1094-431d-bde6-9a7ff1e2725e_ENSMUSG00000078578.9,866278f7-9c3e-46b6-9270-cb9fe9bb466e_ENSMUSG00000078578.9,ENSMUST00000197134.2_ENSMUSG00000078578.9,d1b8f25d-66aa-4c98-8192-ba7f97de1953_ENSMUSG00000078578.9,392251ff-0926-4ba2-92a8-b3bdfd3b3c4d_ENSMUSG00000078578.9,1cb9afdd-348b-4e9d-9f52-0afe17238b6f_ENSMUSG00000078578.9,722f52e6-…	0.0078882	ES	muscle
exclusion_chr3:135463770-1354637205	chr3:135463770-135463720	1f51f2e6-d180-45d0-9665-0bbbbdae6fa7_ENSMUSG00000078578.9,a24b9cff-165b-44a1-9d2f-b866ed5e1a6c_ENSMUSG00000078578.9,d5898848-4073-4a60-a652-910a88722a61_ENSMUSG00000078578.9,23589872-4ee2-4408-9cbc-2bb037799b8a_ENSMUSG00000078578.9,ENSMUST00000198748.4_ENSMUSG00000078578.9,379713db-8927-487b-b85d-dbb083324b79_ENSMUSG00000078578.9,ENSMUST00000197859.4_ENSMUSG00000078578.9,f7d52867-fa10-4b4f-94e5-7…	0.0078882	ES	muscle
inclusion_chr17:56721365-567214415	chr17:56721365-56721441	e7784082-911d-4ac5-b8f7-29a543dcf8b6_ENSMUSG00000002379.7	0.00793651	ES	muscle
exclusion_chr17:56721365-567214415	chr17:56721365-56721441	bc488935-dbf3-4919-9737-dfcb4d02ba5f_ENSMUSG00000002379.7	0.00793651	ES	muscle
inclusion_chr1:5093452-50933625	chr1:5093452-5093362	7f98858b-2173-41dd-8b18-0c84712dc8b9_ENSMUSG00000033793.12,89a77dec-5f51-4b7a-94c4-b28b73b46a87_ENSMUSG00000033793.12,ae9b2e1c-5ad0-4359-9a60-c0c6ecbc050f_ENSMUSG00000033793.12,d1ee8d32-bcc9-4241-b0fd-4774b4d03b23_ENSMUSG00000033793.12,6c8d90f8-8ce1-4b74-858e-5e8970bdfaaf_ENSMUSG00000033793.12,ENSMUST00000192698.2_ENSMUSG00000033793.12,ENSMUST00000044369.12_ENSMUSG00000033793.12	0.0080008	ES	muscle
exclusion_chr1:5093452-50933625	chr1:5093452-5093362	1a7fdec6-db7c-49f0-a143-5a5559dd66c9_ENSMUSG00000033793.12,f711ca8a-31bb-408b-95fa-066011fd316c_ENSMUSG00000033793.12	0.0080008	ES	muscle
inclusion_chr16:31846933-318468335	chr16:31846933-31846833	4de87ebc-2b2b-449a-84a8-e7f8de9db3a5_ENSMUSG00000022770.17,c9f99136-a78e-4034-853d-94cde124fa91_ENSMUSG00000022770.17,435ac48d-fb13-4af8-b091-5efff7715652_ENSMUSG00000022770.17,ENSMUST00000064477.13_ENSMUSG00000022770.17,23843b5c-8821-46f8-a285-bad05e14d132_ENSMUSG00000022770.17	0.00824176	ES	muscle
exclusion_chr16:31846933-318468335	chr16:31846933-31846833	ENSMUST00000023454.11_ENSMUSG00000022770.17,cb93a7e5-4761-4743-95b6-80eb71683fa6_ENSMUSG00000022770.17,ENSMUST00000100001.9_ENSMUSG00000022770.17	0.00824176	ES	muscle
inclusion_chr16:31847669-318476355	chr16:31847669-31847635	ENSMUST00000023454.11_ENSMUSG00000022770.17,cb93a7e5-4761-4743-95b6-80eb71683fa6_ENSMUSG00000022770.17,ENSMUST00000100001.9_ENSMUSG00000022770.17,4de87ebc-2b2b-449a-84a8-e7f8de9db3a5_ENSMUSG00000022770.17	0.00824176	ES	muscle
exclusion_chr16:31847669-318476355	chr16:31847669-31847635	435ac48d-fb13-4af8-b091-5efff7715652_ENSMUSG00000022770.17,ENSMUST00000064477.13_ENSMUSG00000022770.17,23843b5c-8821-46f8-a285-bad05e14d132_ENSMUSG00000022770.17	0.00824176	ES	muscle
inclusion_chr16:848349835	chr16:84834983-84835420_chr16:84834983-84835467	ENSMUST00000023608.13,ENSMUST00000114191.7,b7193e7b-69c8-4b0c-b632-5a8fc0e7955b,591e4c39-e8bc-47ba-8ddf-93d19d71d9a1,b5b80f7f-598e-4213-8797-1b56a69bcee0,397acc1c-1ef3-457e-abb4-b0b705266dba,732ec6a6-d3f3-406c-ade0-41b2678a43a7,07558eb5-b712-4a6f-897d-5ae0eb3e9f03,f5e08dbe-e36c-4726-9e6a-1ce0ff20af2d,62f138bd-ce03-4527-9aec-ef300dd8307a,669dba32-7956-4b74-bf2e-97744888c9d1	0.0082595	ALT5	muscle
exclusion_chr16:848349835	chr16:84834983-84835420_chr16:84834983-84835467	d9265f9f-e1b1-422c-85c9-161a23a14a38,d4e9be8a-3ff7-4ea3-95c0-8f44ed1ed413,79c38d8a-105b-460c-8994-4eb62169e2a3	0.0082595	ALT5	muscle
inclusion_chr5:92063336-920634355	chr5:92063336-92063435	ENSMUST00000169094.7_ENSMUSG00000029405.16,ENSMUST00000202258.3_ENSMUSG00000029405.16	0.00859418	ES	muscle
exclusion_chr5:92063336-920634355	chr5:92063336-92063435	ENSMUST00000167918.7_ENSMUSG00000029405.16,c8f05a36-004a-4e71-8086-73842bde2d05_ENSMUSG00000029405.16,ENSMUST00000113127.6_ENSMUSG00000029405.16	0.00859418	ES	muscle
inclusion_chr11:70236843-702369785	chr11:70236843-70236978	0908dadb-67cd-4431-b6cf-0aca10788158_ENSMUSG00000020831.18	0.00877193	ES	muscle
exclusion_chr11:70236843-702369785	chr11:70236843-70236978	fddb1bb1-64e2-4403-8540-4dce52732784_ENSMUSG00000020831.18,ENSMUST00000108579.7_ENSMUSG00000020831.18,1e3c8c4d-c6af-4fc2-9eeb-43cf12839326_ENSMUSG00000020831.18,ENSMUST00000102569.9_ENSMUSG00000020831.18,ENSMUST00000108577.7_ENSMUSG00000020831.18,ENSMUST00000108575.8_ENSMUSG00000020831.18,d73d7d0a-0ec0-49b1-a99b-26ea0e70061c_ENSMUSG00000020831.18	0.00877193	ES	muscle
inclusion_chr2:165287783-15	chr2:165287783-165283600_chr2:165287783-165283535	4c3566fa-1082-4fa0-95f6-49b9fc77d3ec,e9d86565-557c-43eb-aa6c-0a10d3e45439	0.00904977	ALT3	muscle
exclusion_chr2:165287783-15	chr2:165287783-165283600_chr2:165287783-165283535	666fba46-0b9b-4973-a09f-9845e398be5c	0.00904977	ALT3	muscle
inclusion_chr11:102046066-1020461985	chr11:102046066-102046198	4b7d31e3-5c86-45db-9888-e047f4a10bef_ENSMUSG00000017309.11,ENSMUST00000107164.2_ENSMUSG00000017309.11,47aa1050-2ac9-4cef-b882-71f9b9937c2e_ENSMUSG00000017309.11	0.00911685	ES	muscle
exclusion_chr11:102046066-1020461985	chr11:102046066-102046198	ENSMUST00000107163.8_ENSMUSG00000017309.11,0366c9a4-728d-4a05-8849-ff770e37cd19_ENSMUSG00000017309.11,ENSMUST00000017453.11_ENSMUSG00000017309.11	0.00911685	ES	muscle
inclusion_chr17:56613680-566139065	chr17:56613680-56613906	09ff062a-732f-46ea-ac4f-c36f4e6a6322	0.00944805	IR	muscle
exclusion_chr17:56613680-566139065	chr17:56613680-56613906	ENSMUST00000080492.6	0.00944805	IR	muscle
inclusion_chr4:347714145	chr4:34771414-34778223_chr4:34771414-34778278	ENSMUST00000108134.7	0.0095481	ALT5	muscle
exclusion_chr4:347714145	chr4:34771414-34778223_chr4:34771414-34778278	ENSMUST00000029972.3	0.0095481	ALT5	muscle
inclusion_chr7:100479592-1004800855	chr7:100479592-100480085	803bdbb4-24cb-4c24-be73-56ec0bea5046	0.00960789	IR	muscle
exclusion_chr7:100479592-1004800855	chr7:100479592-100480085	ENSMUST00000032958.13,ENSMUST00000133850.1,a08ebfc8-7ac5-4b7d-b4b5-6ac307c84b89	0.00960789	IR	muscle
inclusion_chr5:24601135-246012685	chr5:24601135-24601268	37bff73a-4cc0-4223-92aa-cf17a0db29a8_ENSMUSG00000028949.13	0.00966247	ES	muscle
exclusion_chr5:24601135-246012685	chr5:24601135-24601268	ENSMUST00000030791.11_ENSMUSG00000028949.13,dcdcb06f-69d4-40a2-86a3-b30a7d251864_ENSMUSG00000028949.13,cd964baf-9812-405b-bccd-ef33848cc8b1_ENSMUSG00000028949.13	0.00966247	ES	muscle
inclusion_chr5:53838126-538382375	chr5:53838126-53838237	5ba90053-cff5-453f-b608-aca18304dd3c_ENSMUSG00000039178.9,75382005-8505-4af2-adb7-87c95b6002b6_ENSMUSG00000039178.9,3493761a-bf7a-4f0d-8508-52ab79862e5a_ENSMUSG00000039178.9,ENSMUST00000037337.9_ENSMUSG00000039178.9,ENSMUST00000201958.3_ENSMUSG00000039178.9	0.00976423	ES	muscle
exclusion_chr5:53838126-538382375	chr5:53838126-53838237	af653a81-4eeb-45bb-93d0-90610120d8e3_ENSMUSG00000039178.9	0.00976423	ES	muscle
inclusion_chr13:24831348-248312252	chr13:24831348-24831225	1ccce2a1-563f-490d-81af-f30bd8df9843_ENSMUSG00000006717.7	1.24143e-06	ES	kidney
exclusion_chr13:24831348-248312252	chr13:24831348-24831225	db2c98e6-e188-4f77-ad8b-12db448de352_ENSMUSG00000006717.7,15262c3e-61d1-486e-a80d-c37f1c45adbf_ENSMUSG00000006717.7	1.24143e-06	ES	kidney
inclusion_chr13:24820899-12	chr13:24820899-24831225_chr13:24820899-24831276	1ccce2a1-563f-490d-81af-f30bd8df9843	1.39276e-06	ALT5	kidney
exclusion_chr13:24820899-12	chr13:24820899-24831225_chr13:24820899-24831276	db2c98e6-e188-4f77-ad8b-12db448de352	1.39276e-06	ALT5	kidney
inclusion_chr13:24831348-248314782	chr13:24831348-24831478	db2c98e6-e188-4f77-ad8b-12db448de352	1.39276e-06	IR	kidney
exclusion_chr13:24831348-248314782	chr13:24831348-24831478	1ccce2a1-563f-490d-81af-f30bd8df9843	1.39276e-06	IR	kidney
inclusion_chr9:454031732	chr9:45403173-45400728_chr9:45403173-45400003	ee747b1e-397d-41d7-9634-6b1222e1b90e	5.06191e-06	ALT5	kidney
exclusion_chr9:454031732	chr9:45403173-45400728_chr9:45403173-45400003	42f62b73-af42-410c-b5c5-5659f16fd379	5.06191e-06	ALT5	kidney
inclusion_chr11:120492076-1204944762	chr11:120492076-120494476	4d218778-af00-4f33-8873-6ab9d16da98a	7.06267e-05	IR	kidney
exclusion_chr11:120492076-1204944762	chr11:120492076-120494476	ENSMUST00000026899.3,ENSMUST00000144706.7,621e9b4d-a92c-4bfb-8c72-e7365a0b3fdf,9c7efe56-2d6a-4429-b75b-70239e6972dc,020e6189-689b-4f53-86ad-b6bafe97ddc9,55f5333e-3adc-4e20-aa64-2d6dc548ecfd,a154aa60-ecd4-4a23-a21b-795b203fc5a9,ef5472bb-a104-4930-93d1-1bec51dc8c7a,f916d216-758b-43f9-a447-ff052e492453	7.06267e-05	IR	kidney
inclusion_chr7:119580435-22	chr7:119580435-119580616_chr7:119580435-119580636	0c09d47c-3eae-4fe3-822f-076ed99e81a1	9.88418e-05	ALT3	kidney
exclusion_chr7:119580435-22	chr7:119580435-119580616_chr7:119580435-119580636	677f7da3-16fa-46b5-ad7f-192d9ac262ba	9.88418e-05	ALT3	kidney
inclusion_chr11:61673525-616737412	chr11:61673525-61673741	5527ee6a-f060-4b7b-9d57-bc549259b50a_ENSMUSG00000042371.12,c8525103-6fcf-47d9-9ab5-3e5c073b9c71_ENSMUSG00000042371.12,8f8df84d-ea5e-472c-a516-8a3a87d2d87a_ENSMUSG00000042371.12,47963c53-dd25-497d-a0e9-a3e12350ba46_ENSMUSG00000042371.12,56eb9766-010e-4bf4-94a9-1f21a7b33071_ENSMUSG00000042371.12	0.000227468	ES	kidney
exclusion_chr11:61673525-616737412	chr11:61673525-61673741	536093f4-e380-4da6-8b8d-670befda7a22_ENSMUSG00000042371.12	0.000227468	ES	kidney
inclusion_chr6:85831792-858319292	chr6:85831792-85831929	e852d2d0-4277-476a-a3f9-977cb35b02a3_ENSMUSG00000030004.6	0.00034974	ES	kidney
exclusion_chr6:85831792-858319292	chr6:85831792-85831929	a7f7cc46-a0f6-4ed3-97a5-19bcf4af8e39_chr6:85830000	0.00034974	ES	kidney
inclusion_chr2:126574896-1265778592	chr2:126574896-126577859	89379dc7-2c56-4691-a15a-cd05f9978f6e,ad899200-d95a-43d8-9a81-50e0775fce3b	0.000375149	IR	kidney
exclusion_chr2:126574896-1265778592	chr2:126574896-126577859	ENSMUST00000061491.13,a91b220b-4284-4ce9-8577-91c20686be24,1f189b1d-33e0-414d-ae6d-f11e687d45a4,509ea392-a30e-47aa-a90f-0c86d07a44bf,bcf6b8cd-aba7-4ca4-b3a1-da565532aa80,4abdcd13-51c2-46ed-be42-e2a95478bd8f,b6a4f29b-b603-482d-85c4-f2d568ab8e2a,1a50e28e-0e8d-4078-b6ef-b24ff0302dd1,e6c8e5b3-4ae6-4fe1-80a1-7141639f1319,dd9c813d-b39b-4c6b-a415-9db53bdb758d,da8a3069-4d18-4785-940d-68fa44829ccf,47e8c5f…	0.000375149	IR	kidney
inclusion_chr11:54907763-549078592	chr11:54907763-54907859	ENSMUST00000149324.1_ENSMUSG00000018339.11	0.000435106	ES	kidney
exclusion_chr11:54907763-549078592	chr11:54907763-54907859	8e7c61d9-972b-4c19-b6f6-d163db666c6c_ENSMUSG00000018339.11,f196aeb0-b7b4-4207-aa92-335fb61aec2e_ENSMUSG00000018339.11,cd005de5-3263-455a-9de6-dbd5ec78994f_ENSMUSG00000018339.11,ENSMUST00000125094.7_ENSMUSG00000018339.11,6144800f-2360-483d-bc49-b271df5feb88_ENSMUSG00000018339.11,cc6c59db-767b-4780-b41a-33b8c8c7b213_ENSMUSG00000018339.11,01a350fe-79ad-4563-ae6f-856b3e29e507_ENSMUSG00000018339.11,c2…	0.000435106	ES	kidney
inclusion_chr11:120497919-1204979762	chr11:120497919-120497976	4d218778-af00-4f33-8873-6ab9d16da98a_ENSMUSG00000025792.9,a154aa60-ecd4-4a23-a21b-795b203fc5a9_ENSMUSG00000025792.9,ENSMUST00000144706.7_ENSMUSG00000025792.9,727ab2a5-5681-47eb-a7de-bb0f3053302a_ENSMUSG00000025792.9,ENSMUST00000026899.3_ENSMUSG00000025792.9,621e9b4d-a92c-4bfb-8c72-e7365a0b3fdf_ENSMUSG00000025792.9,55f5333e-3adc-4e20-aa64-2d6dc548ecfd_ENSMUSG00000025792.9	0.000670313	ES	kidney
exclusion_chr11:120497919-1204979762	chr11:120497919-120497976	020e6189-689b-4f53-86ad-b6bafe97ddc9_ENSMUSG00000025792.9	0.000670313	ES	kidney
inclusion_chr11:59772151-597722172	chr11:59772151-59772217	5f19f755-2b9c-469f-9ccb-671bd525c3cf_ENSMUSG00000005417.17,8a508bfc-014a-4f7c-add5-1e70da9ab7dc_ENSMUSG00000005417.17,45f0f182-d167-4e45-b6b5-ead85474d83a_ENSMUSG00000005417.17,acc879e7-ca27-47c9-93bf-92756f8b0307_ENSMUSG00000005417.17,9b7e80ce-92c8-44de-bba4-1b60ee62e706_ENSMUSG00000005417.17,60344484-82c6-46bd-a8a3-ef14a25646b6_ENSMUSG00000005417.17,50d03258-f151-4933-985a-1495bde7769d_ENSMUSG0…	0.00067655	ES	kidney
exclusion_chr11:59772151-597722172	chr11:59772151-59772217	8cb53fe8-7761-4f1e-9512-d014e9b3e96a_ENSMUSG00000005417.17,cd7e0716-0e9f-4f96-8792-2531e97db72f_ENSMUSG00000005417.17,ENSMUST00000072031.12_ENSMUSG00000005417.17,6f25f8ba-539b-40dd-8ed2-117db87c665a_ENSMUSG00000005417.17,890e43b8-1243-4bc6-aa5f-086ad28e1e57_ENSMUSG00000005417.17,57dccbba-91e1-470c-a515-26cbf181b9f0_ENSMUSG00000005417.17,42d25177-c082-47e5-a9fd-d5c240bb200c_ENSMUSG00000005417.17	0.00067655	ES	kidney
inclusion_chr1:67038591-670384942	chr1:67038591-67038494	ddff1ff3-5c24-4f7c-a46b-abd73b1602b7_ENSMUSG00000026000.16,77f2c5b7-8212-4b53-9d20-e3683121b637_ENSMUSG00000026000.16,ENSMUST00000119559.7_ENSMUSG00000026000.16,ENSMUST00000027149.11_ENSMUSG00000026000.16	0.00124193	ES	kidney
exclusion_chr1:67038591-670384942	chr1:67038591-67038494	ENSMUST00000113979.9_ENSMUSG00000026000.16	0.00124193	ES	kidney
inclusion_chr11:116189414-1161895752	chr11:116189414-116189575	d9b5d40c-85ed-40db-8c25-2453ebfae1af_ENSMUSG00000020777.16,ENSMUST00000072948.10_ENSMUSG00000020777.16	0.00128549	ES	kidney
exclusion_chr11:116189414-1161895752	chr11:116189414-116189575	92cb5269-ba8a-4ae8-b99b-bd758dbd1ff1_ENSMUSG00000020777.16,b0457429-afc7-4844-90d4-24826cbd13fd_ENSMUSG00000020777.16,3d808667-f901-45c9-870a-1463e50c50c8_ENSMUSG00000020777.16,ENSMUST00000066587.11_ENSMUSG00000020777.16,c78cedc4-4a13-4592-bf9d-fe7a1f809871_ENSMUSG00000020777.16,8d422763-4be1-4368-89d0-d4f7fcb7af76_ENSMUSG00000020777.16,9d20196a-1fe5-4058-88e2-620d08bdcd7f_ENSMUSG00000020777.16,e…	0.00128549	ES	kidney
inclusion_chr1:67038591-670387752	chr1:67038591-67038775	ENSMUST00000113979.9	0.00132244	IR	kidney
exclusion_chr1:67038591-670387752	chr1:67038591-67038775	ENSMUST00000027149.11,77f2c5b7-8212-4b53-9d20-e3683121b637,ddff1ff3-5c24-4f7c-a46b-abd73b1602b7	0.00132244	IR	kidney
inclusion_chr11:54907859-549085402	chr11:54907859-54908540	94655916-fc5e-4731-839e-549bbbf7b8bf,36d010d6-ad72-4446-bb67-fdeffc48153d,1634b3b1-c346-44c3-ba4f-5a6cf8e3bd48,63d953d7-ecdb-4aef-a8b3-48618b74b790	0.00159762	IR	kidney
exclusion_chr11:54907859-549085402	chr11:54907859-54908540	ENSMUST00000149324.1	0.00159762	IR	kidney
inclusion_chr18:50142491-501424692	chr18:50142491-50142469	1c0fcd96-9314-4d84-9ca6-39f5b467155c_ENSMUSG00000024507.6,ENSMUST00000025385.6_ENSMUSG00000024507.6,0c98e317-d04f-4477-bade-39e0e5c1d15b_ENSMUSG00000024507.6,a8ab11b2-7d3b-46fc-8589-1785f1ec49fe_ENSMUSG00000024507.6	0.00167843	ES	kidney
exclusion_chr18:50142491-501424692	chr18:50142491-50142469	92270313-7b6a-488a-9293-c5f46ffd6b9b_ENSMUSG00000024507.6	0.00167843	ES	kidney
inclusion_chr11:54907280-549077632	chr11:54907280-54907763	94655916-fc5e-4731-839e-549bbbf7b8bf,36d010d6-ad72-4446-bb67-fdeffc48153d,1634b3b1-c346-44c3-ba4f-5a6cf8e3bd48,63d953d7-ecdb-4aef-a8b3-48618b74b790	0.00196121	IR	kidney
exclusion_chr11:54907280-549077632	chr11:54907280-54907763	ENSMUST00000149324.1,faca4e61-b916-4308-9be9-771176c1501e	0.00196121	IR	kidney
inclusion_chr15:34123667-341237662	chr15:34123667-34123766	3cf432ee-13a4-4c91-8ae4-b7790803628b_ENSMUSG00000022255.16,ec8dbf99-1eb9-4fea-b46a-c03d06349ab4_ENSMUSG00000022255.16,ENSMUST00000022865.16_ENSMUSG00000022255.16,8fe42766-ade3-48b9-b345-71421de47d2e_ENSMUSG00000022255.16	0.00196647	ES	kidney
exclusion_chr15:34123667-341237662	chr15:34123667-34123766	3382eef6-49f9-4226-99e5-98e83383b8c4_ENSMUSG00000022255.16,ENSMUST00000163333.8_ENSMUSG00000022255.16	0.00196647	ES	kidney
inclusion_chr7:119620224-1196202972	chr7:119620224-119620297	593123b2-837b-4dfe-88d5-3b303864a16f_ENSMUSG00000109093.1,7a26b087-9d59-4523-97cf-9e96073f3490_ENSMUSG00000109093.1	0.00207904	ES	kidney
exclusion_chr7:119620224-1196202972	chr7:119620224-119620297	44fb2c90-156c-4684-9a88-b83a0f7f1e23_ENSMUSG00000109093.1,6a28f0c5-7d9a-4104-93a1-71f4055183b4_ENSMUSG00000109093.1	0.00207904	ES	kidney
inclusion_chr5:55132512	chr5:5513251-5514627_chr5:5513251-5514764	ENSMUST00000115445.7	0.00222469	ALT5	kidney
exclusion_chr5:55132512	chr5:5513251-5514627_chr5:5513251-5514764	ENSMUST00000060947.13,b4a967f1-f3e1-4663-b7ae-cd692f22ca58	0.00222469	ALT5	kidney
inclusion_chr2:31493144-314931752	chr2:31493144-31493175	68b70f26-1afa-473f-856b-0e730532cebd_ENSMUSG00000076441.9,017907eb-bdea-420a-981c-a005ab86c005_ENSMUSG00000076441.9,59e5baf7-7746-4663-9c73-b51dfadd1baf_ENSMUSG00000076441.9,c5ae4148-44db-418b-b889-80a361ec7650_ENSMUSG00000076441.9,e6862629-718c-4eb5-a02d-1d258be07a64_ENSMUSG00000076441.9,f8742faa-a5a3-4644-8116-9fcd38fb2c3c_ENSMUSG00000076441.9,ENSMUST00000102840.4_ENSMUSG00000076441.9,eb1de1c2-…	0.00222923	ES	kidney
exclusion_chr2:31493144-314931752	chr2:31493144-31493175	ce94ebbd-956a-4cdd-a480-3ae003c213dd_ENSMUSG00000076441.9	0.00222923	ES	kidney
inclusion_chr7:143524280-1435246932	chr7:143524280-143524693	336fba78-21fd-4d9d-a25d-4966b2368cc0,216e5923-1b44-4f86-9f5a-93962e862c23	0.00227846	IR	kidney
exclusion_chr7:143524280-1435246932	chr7:143524280-143524693	ENSMUST00000072727.6,ENSMUST00000209098.1,ENSMUST00000208190.1,29115311-ac29-4390-81df-17bb0ce28a34,4ffc2911-5f5f-4626-aac3-065fc0ee780d,625e9c4e-ac5b-4caf-9169-8778d09833a4,207b4541-d651-4049-a26b-17ce8e941d2d,c1419656-c77e-4b44-8b28-37f1202340c0,fc70ab4d-95f7-4df7-a397-6ca92e5025ae,cbfa2d86-456e-411a-9cad-a1b16c590882,c5ef6233-448f-46ce-a725-f9a7d205df96	0.00227846	IR	kidney
inclusion_chr7:143524716-1435271652	chr7:143524716-143527165	336fba78-21fd-4d9d-a25d-4966b2368cc0	0.00227846	IR	kidney
exclusion_chr7:143524716-1435271652	chr7:143524716-143527165	ENSMUST00000072727.6,ENSMUST00000209098.1,ENSMUST00000208190.1,29115311-ac29-4390-81df-17bb0ce28a34,4ffc2911-5f5f-4626-aac3-065fc0ee780d,625e9c4e-ac5b-4caf-9169-8778d09833a4,207b4541-d651-4049-a26b-17ce8e941d2d,c1419656-c77e-4b44-8b28-37f1202340c0,fc70ab4d-95f7-4df7-a397-6ca92e5025ae,cbfa2d86-456e-411a-9cad-a1b16c590882,c5ef6233-448f-46ce-a725-f9a7d205df96,216e5923-1b44-4f86-9f5a-93962e862c23	0.00227846	IR	kidney
inclusion_chr14:8243828-82437222	chr14:8243828-8243722	c622aecb-fe44-433b-8d12-e42b80f6a7a3_ENSMUSG00000021751.13,859b57aa-fb6a-46af-af9d-2f2fdf99196a_ENSMUSG00000021751.13,a8d4d1d0-3ad1-442c-86b7-27a76dc2607d_ENSMUSG00000021751.13,6283981e-17ea-4b46-9689-141825165603_ENSMUSG00000021751.13,653c6da4-8102-4550-ba1c-0ef12e852c1b_ENSMUSG00000021751.13,ENSMUST00000164598.7_ENSMUSG00000021751.13,ENSMUST00000022271.13_ENSMUSG00000021751.13	0.00228082	ES	kidney
exclusion_chr14:8243828-82437222	chr14:8243828-8243722	2f2e077e-0693-4560-b34d-29344007cbd4_ENSMUSG00000021751.13	0.00228082	ES	kidney
inclusion_chr4:1396425612	chr4:139642561-139643389_chr4:139642561-139643404	ENSMUST00000039818.9,7b721df0-9b86-4624-a9a2-5ff2b05ddebb,949b5309-a5da-452f-babb-aa5d46fcb26c,2a43a7de-04e1-41f2-a8fe-f493938f735f	0.00242943	ALT3	kidney
exclusion_chr4:1396425612	chr4:139642561-139643389_chr4:139642561-139643404	840d0a44-84bc-4f2b-868f-5dc0164b7a68	0.00242943	ALT3	kidney
inclusion_chrX:20852028-208519292	chrX:20852028-20851929	200fed43-06cf-4914-b2fe-75882bb082af_ENSMUSG00000001127.12,b1a8f3ea-e344-4476-8312-ad0bcb9c7072_ENSMUSG00000001127.12,329b9410-597c-4ec2-8858-7666304691cf_ENSMUSG00000001127.12,6372a4e1-3fa8-4bfb-b30a-36c581b599e6_ENSMUSG00000001127.12,bcf9f3ce-1f6c-4140-8d27-16d1e3b4488c_ENSMUSG00000001127.12,67fdfca8-5b6d-477d-b262-fa721be42685_ENSMUSG00000001127.12	0.002457	ES	kidney
exclusion_chrX:20852028-208519292	chrX:20852028-20851929	ENSMUST00000120356.7_ENSMUSG00000001127.12,02d995d8-d16a-4122-839f-70087a0f002b_ENSMUSG00000001127.12,216e9c21-27c4-4a13-829d-2cec2dc37e91_ENSMUSG00000001127.12,921413a2-81be-456f-986c-0e77c2f7a40f_ENSMUSG00000001127.12	0.002457	ES	kidney
inclusion_chr17:33940165-339402962	chr17:33940165-33940296	ENSMUST00000025163.13,30010877-7126-4583-aa09-e0ba386ef9b6	0.00248785	IR	kidney
exclusion_chr17:33940165-339402962	chr17:33940165-33940296	ENSMUST00000174048.7	0.00248785	IR	kidney
inclusion_chr9:26794178-267940822	chr9:26794178-26794082	99ce069e-526c-408a-ac44-b95cdd24d035_ENSMUSG00000036395.15,0fde751c-801c-4080-998c-fdd86a7cd788_ENSMUSG00000036395.15,d87f4d97-957d-4221-9c37-9671bfc555d9_ENSMUSG00000036395.15,6157de37-3aec-4b0f-a903-29103efe779a_ENSMUSG00000036395.15,734bb806-d8fb-41f7-8e06-d0c8e9da0e47_ENSMUSG00000036395.15,d67b3282-431a-41aa-b6c7-0aca22a229ac_ENSMUSG00000036395.15,4ead54cb-7390-4855-afb1-3ce7d69f54b2_ENSMUSG0…	0.00290375	ES	kidney
exclusion_chr9:26794178-267940822	chr9:26794178-26794082	ENSMUST00000162702.7_ENSMUSG00000036395.15	0.00290375	ES	kidney
inclusion_chr15:766480982	chr15:76648098-76647768_chr15:76648098-76647695	ENSMUST00000176274.1,b58b31b6-84a5-46f7-99c8-621002f73fd6	0.00334349	ALT3	kidney
exclusion_chr15:766480982	chr15:76648098-76647768_chr15:76648098-76647695	ENSMUST00000229524.1	0.00334349	ALT3	kidney
inclusion_chr17:34950847-349518842	chr17:34950847-34951884	c8582fe4-7fe5-45ab-beef-315486f64934	0.00382974	IR	kidney
exclusion_chr17:34950847-349518842	chr17:34950847-34951884	ENSMUST00000172501.7,4a4c628b-c37c-4a30-8e15-847556f54db6,7aefd881-31cf-438b-a654-1ffb197df7cc	0.00382974	IR	kidney
inclusion_chr2:156524880-1565252882	chr2:156524880-156525288	c9927951-0ff5-4d6a-8fd6-4032427abd66_ENSMUSG00000027624.20,ENSMUST00000109577.8_ENSMUSG00000027624.20,26a081f6-937f-4a7e-97aa-c2cd801d812c_ENSMUSG00000027624.20,f58cd94d-99d9-44b8-bc01-1056a4096396_ENSMUSG00000027624.20	0.00402212	ES	kidney
exclusion_chr2:156524880-1565252882	chr2:156524880-156525288	81196d63-8e17-4df2-a6eb-df27a3362f1b_ENSMUSG00000027624.20,a41bf73d-e711-46d6-9f9d-a6b1a10cefb8_ENSMUSG00000027624.20,b177edaf-f440-4a0d-b5c3-161b3fff5cad_ENSMUSG00000027624.20,c6e3c70f-eca8-4fd5-a817-cf33f8cc3e5e_ENSMUSG00000027624.20	0.00402212	ES	kidney
inclusion_chr13:73666783-736666922	chr13:73666783-73666692	ENSMUST00000220650.1_ENSMUSG00000021612.15,8168f73c-4fc6-4f9c-b77f-fd5a7c6641e4_ENSMUSG00000021612.15,903684d5-0ea5-4e71-9183-de83a026853d_ENSMUSG00000021612.15,99226959-31af-4c44-bacd-4947497c26c0_ENSMUSG00000021612.15,ENSMUST00000109680.9_ENSMUSG00000021612.15	0.00465767	ES	kidney
exclusion_chr13:73666783-736666922	chr13:73666783-73666692	27354a91-5a31-4c00-a24a-151d10864e3f_ENSMUSG00000021612.15,ENSMUST00000223074.1_ENSMUSG00000021612.15,ENSMUST00000222029.1_ENSMUSG00000021612.15,17bf53ed-facc-421e-ad15-90db86acb689_ENSMUSG00000021612.15,ENSMUST00000109679.3_ENSMUSG00000021612.15,ENSMUST00000022105.14_ENSMUSG00000021612.15,aa186127-af6b-44cc-8f9b-f83d9f8c1937_ENSMUSG00000021612.15,ff99373e-19cb-408f-ab75-652d99087b16_ENSMUSG00000…	0.00465767	ES	kidney
inclusion_chr9:109824551-1098245082	chr9:109824551-109824508	ENSMUST00000198988.4_ENSMUSG00000050074.12	0.00468726	ES	kidney
exclusion_chr9:109824551-1098245082	chr9:109824551-109824508	ENSMUST00000118732.3_ENSMUSG00000050074.12	0.00468726	ES	kidney
inclusion_chr2:151734221-1517343042	chr2:151734221-151734304	afd9b46b-323f-4417-928b-350251efc4c5_ENSMUSG00000032869.15,ENSMUST00000042452.10_ENSMUSG00000032869.15	0.00479545	ES	kidney
exclusion_chr2:151734221-1517343042	chr2:151734221-151734304	35cdc889-daed-4565-91e2-50f607a6b882_ENSMUSG00000032869.15	0.00479545	ES	kidney
inclusion_chr1:88418437-884183862	chr1:88418437-88418386	ENSMUST00000027518.11_ENSMUSG00000026295.12,3f518eff-5502-49d2-9ce7-ed7f7bb2c9b5_ENSMUSG00000026295.12	0.00541671	ES	kidney
exclusion_chr1:88418437-884183862	chr1:88418437-88418386	56d10e42-7e72-4543-a575-e2bff38e9961_ENSMUSG00000026295.12	0.00541671	ES	kidney
inclusion_chr5:144263458-1442636072	chr5:144263458-144263607	18f12c00-51a7-4f7f-97f4-0de519e88e03_ENSMUSG00000047843.16	0.00549021	ES	kidney
exclusion_chr5:144263458-1442636072	chr5:144263458-144263607	d20155b5-46c2-48ff-8b2d-70c5191d6028_ENSMUSG00000047843.16	0.00549021	ES	kidney
inclusion_chr16:139447362	chr16:13944736-13946528_chr16:13944736-13946557	ENSMUST00000143697.7,3989c7d4-2570-4190-b894-0b7bc1f1e60a	0.00572321	ALT3	kidney
exclusion_chr16:139447362	chr16:13944736-13946528_chr16:13944736-13946557	ENSMUST00000128757.7,ENSMUST00000023360.13,ENSMUST00000148966.1,3a2bf6f4-bc5a-4272-b524-42225a157d10,ee1d0feb-6e53-4f49-8169-72a1d835ad16,ENSMUST00000124947.7	0.00572321	ALT3	kidney
inclusion_chr9:92281783-922812402	chr9:92281783-92281240	57715e81-1526-403b-959d-55e6419a77c1_ENSMUSG00000032372.14	0.00589458	ES	kidney
exclusion_chr9:92281783-922812402	chr9:92281783-92281240	3a1657b3-f4a5-40d9-8e2e-25c05c3f5bd7_ENSMUSG00000032372.14,6be92be2-b4e2-4389-abe3-8e0f91fb0316_ENSMUSG00000032372.14,4baa835c-e57a-4679-bccc-67d40dd0803b_ENSMUSG00000032372.14,609d529f-edf9-4972-9ee9-8b887a8dd473_ENSMUSG00000032372.14,ENSMUST00000034932.13_ENSMUSG00000032372.14,284affd0-ed0a-40bf-b41b-5e452dd3cd4a_ENSMUSG00000032372.14,ce2e5c2e-a3bb-45b5-839d-e5d2321321bf_ENSMUSG00000032372.14	0.00589458	ES	kidney
inclusion_chr17:339966152	chr17:33996615-33996503_chr17:33996615-33996476	ENSMUST00000025181.17,eda90060-c5c8-4887-8421-a7ca2488527d,bcf05722-5b5a-4d16-a62d-849e0050360a,ENSMUST00000238098.1,c572ba9e-46e2-45b7-b535-8e4c3a17f0bf,ffde7f92-8ba4-4cb3-8bd8-8abc045c6977,48376c9b-fb58-40c7-b3ea-f4b2e5b84936,944ae7f3-d435-4b2c-bdbd-2a7d0698e91d,49811e35-1412-44a5-8828-478761b5de17,e0c2e478-f1bb-4722-8793-0af3ca20a916,2239ca26-0c84-4c19-9011-1c2a93cca9c8,828727ce-b489-4c40-8e3a…	0.00616949	ALT3	kidney
exclusion_chr17:339966152	chr17:33996615-33996503_chr17:33996615-33996476	ENSMUST00000172912.7,7e70b0ad-bc9f-40fe-a9b7-5f6fa146a9cc,21a808f0-8baa-4ed8-8bd1-3dd23e64999d,8140ce28-a787-4f0f-bc98-58b82a525f47,6332d544-93b0-4612-a551-cc1c19061c54,24211b65-5fe4-4ace-8c86-39def042768c,f139de55-7e42-4749-a07e-1b532b040b9c	0.00616949	ALT3	kidney
inclusion_chr17:348578212	chr17:34857821-34858036_chr17:34857821-34858046	ENSMUST00000025229.10,0d77f7c4-d0b7-4c3b-96b3-0797cc4b5403,ENSMUST00000154526.7,18a076ba-c277-49f2-881e-515218905370,09b609fa-587a-4d6e-bcb2-e082f4b7237a,81d8298b-0828-48ee-88c2-ef1b9080b757,1010b96c-e3ca-43b5-9a90-0fc6db056739,74be1509-0c33-4eb5-af51-8495254172d8,7d7ee6c9-6aa7-4ec4-9c83-4d64c125ac33,b00a0034-37f4-493a-b5fa-a7a620f7f736,cfa4af2f-bd35-4713-a151-6269a59a008f,42341608-024f-4518-9b2d…	0.00652668	ALT5	kidney
exclusion_chr17:348578212	chr17:34857821-34858036_chr17:34857821-34858046	ed254265-7e59-4801-8148-148c0d7c5c85,a0b6a55e-073b-4cf3-93e8-f8aaec4470e6	0.00652668	ALT5	kidney
inclusion_chr9:53584904-535848392	chr9:53584904-53584839	8f86f3c8-3cdd-47e8-b153-8db95e35779a_ENSMUSG00000032047.5,07371684-5fa5-4f11-9a83-0a5f296caf3e_ENSMUSG00000032047.5,ENSMUST00000034547.5_ENSMUSG00000032047.5,4305edcd-ec09-4a68-a744-528577e5ee7c_ENSMUSG00000032047.5,d527cf3b-5a2a-4ffb-8831-662d10d1159e_ENSMUSG00000032047.5,ENSMUST00000034547.5-1_ENSMUSG00000032047.5,b11aeaeb-9ac2-447f-b2a1-14a8937183ac_ENSMUSG00000032047.5,3eca06b7-86c1-4e9c-9e15…	0.00661834	ES	kidney
exclusion_chr9:53584904-535848392	chr9:53584904-53584839	73b737a4-b2fa-4f29-9a99-956f515d15cc_ENSMUSG00000032047.5,813e3c4b-2bba-4e48-b0e4-e50a1c4ba74d_ENSMUSG00000032047.5	0.00661834	ES	kidney
inclusion_chr7:119629745-1196298792	chr7:119629745-119629879	7e7acd75-503f-478d-bbe5-eaf9a2af046b_ENSMUSG00000109093.1	0.00670635	ES	kidney
exclusion_chr7:119629745-1196298792	chr7:119629745-119629879	44fb2c90-156c-4684-9a88-b83a0f7f1e23_ENSMUSG00000109093.1,6a28f0c5-7d9a-4104-93a1-71f4055183b4_ENSMUSG00000109093.1	0.00670635	ES	kidney
inclusion_chr17:34950697-349508472	chr17:34950697-34950847	ENSMUST00000172501.7_ENSMUSG00000092203.7,7aefd881-31cf-438b-a654-1ffb197df7cc_ENSMUSG00000092203.7,ENSMUST00000174714.7_ENSMUSG00000092203.7,4a4c628b-c37c-4a30-8e15-847556f54db6_ENSMUSG00000092203.7	0.00692355	ES	kidney
exclusion_chr17:34950697-349508472	chr17:34950697-34950847	6d370c6e-1b67-49b7-a99c-5af01c6cbc42_ENSMUSG00000092203.7,5ba73e94-b07a-460f-aaac-0784136b3b96_ENSMUSG00000092203.7,ENSMUST00000173070.7_ENSMUSG00000092203.7	0.00692355	ES	kidney
inclusion_chr9:53584904-535848482	chr9:53584904-53584848	427d6c00-e27f-4775-9978-6aad6c884dc2_ENSMUSG00000032047.5,39347c73-2ac4-477b-98ee-1bc0dd65d92e_ENSMUSG00000032047.5	0.00711575	ES	kidney
exclusion_chr9:53584904-535848482	chr9:53584904-53584848	73b737a4-b2fa-4f29-9a99-956f515d15cc_ENSMUSG00000032047.5,813e3c4b-2bba-4e48-b0e4-e50a1c4ba74d_ENSMUSG00000032047.5	0.00711575	ES	kidney
inclusion_chr9:40803928-408037392	chr9:40803928-40803739	ae52189e-e5c5-402c-98ac-bcff1945c3e6_ENSMUSG00000015656.17	0.0075188	ES	kidney
exclusion_chr9:40803928-408037392	chr9:40803928-40803739	fee67a29-cdbc-4634-a3c9-3a8aff4e0b88_ENSMUSG00000015656.17,69c1454e-2657-4bac-9b73-bed50cb29c96_ENSMUSG00000015656.17	0.0075188	ES	kidney
inclusion_chr9:40803928-408041642	chr9:40803928-40804164	69c1454e-2657-4bac-9b73-bed50cb29c96,7d850d53-dd3e-46be-bd12-677707fb384c	0.0075188	IR	kidney
exclusion_chr9:40803928-408041642	chr9:40803928-40804164	ae52189e-e5c5-402c-98ac-bcff1945c3e6	0.0075188	IR	kidney
inclusion_chr9:40803942-408037392	chr9:40803942-40803739	42b59a8c-4510-4d37-aad1-8d82598fcf1d_ENSMUSG00000015656.17,78922a3d-f27c-48c6-9a96-04ca52e4a14e_ENSMUSG00000015656.17,d08dc510-793a-4145-a28e-5e8631b4a687_ENSMUSG00000015656.17,ENSMUST00000015800.15_ENSMUSG00000015656.17,83926365-6ac9-4829-bb1a-5724d0d64b0a_ENSMUSG00000015656.17,5ba59162-7c29-4516-9203-8e9e8b3f1901_ENSMUSG00000015656.17,3a945c00-e363-4216-bf84-f5593f6a69d6_ENSMUSG00000015656.17	0.00759948	ES	kidney
exclusion_chr9:40803942-408037392	chr9:40803942-40803739	fee67a29-cdbc-4634-a3c9-3a8aff4e0b88_ENSMUSG00000015656.17,69c1454e-2657-4bac-9b73-bed50cb29c96_ENSMUSG00000015656.17,7d850d53-dd3e-46be-bd12-677707fb384c_ENSMUSG00000015656.17	0.00759948	ES	kidney
inclusion_chr12:76773393-767732572	chr12:76773393-76773257	c3b13438-7796-4246-ae9b-169ca6315ad0_ENSMUSG00000090258.7,ENSMUST00000041262.13_ENSMUSG00000090258.7,ENSMUST00000110399.2_ENSMUSG00000090258.7,a422125c-7dba-4c1b-a9c3-3af1c3a0510b_ENSMUSG00000090258.7	0.00786713	ES	kidney
exclusion_chr12:76773393-767732572	chr12:76773393-76773257	ENSMUST00000126408.1_ENSMUSG00000090258.7	0.00786713	ES	kidney
inclusion_chr5:129715894-1297167262	chr5:129715894-129716726	ENSMUST00000121339.1	0.00793651	IR	kidney
exclusion_chr5:129715894-1297167262	chr5:129715894-129716726	0cd7fcbb-318f-42bb-8ba7-208378b53590	0.00793651	IR	kidney
inclusion_chr11:75469901-754703992	chr11:75469901-75470399	ENSMUST00000124718.7,306616ae-3c1c-4682-af78-ff562775aaca,7612d7ea-f511-4617-8850-80b5f3cb0053	0.00824176	IR	kidney
exclusion_chr11:75469901-754703992	chr11:75469901-75470399	ENSMUST00000043598.13,ce232d83-e728-4830-b2c3-679fa352287a	0.00824176	IR	kidney
inclusion_chr9:78343332-783429612	chr9:78343332-78342961	a48ad16e-28f7-416e-aea3-fb1eb03c829a_ENSMUSG00000057933.10	0.00829272	ES	kidney
exclusion_chr9:78343332-783429612	chr9:78343332-78342961	004b6a04-06bf-45e1-bfc7-ad942a72156f_ENSMUSG00000057933.10	0.00829272	ES	kidney
inclusion_chr4:1166875232	chr4:116687523-116691775_chr4:116687523-116691801	ENSMUST00000135573.7,ENSMUST00000030454.5,d8a0085f-0e8f-41e9-932c-a1316abe8f76,ca3e2a9b-d9e1-4487-9077-348f25dc2d6d,6c56dfa7-611d-4af3-acf3-a7357a33c34e,ENSMUST00000106470.7,67548f11-b245-4e9f-8cdb-68a1d0e212e9,d9cfacfe-8128-45cc-8470-7daeed7db6dc,0d464309-f17b-4a28-90d2-700f2189f37c,221a2cba-f457-4c61-9094-5ae9a083c096,a6c515fc-2787-476d-9dc9-8b60ba1fd4b9	0.00847332	ALT3	kidney
exclusion_chr4:1166875232	chr4:116687523-116691775_chr4:116687523-116691801	e3800abc-30d8-4b85-aef8-5e94f435d6b6	0.00847332	ALT3	kidney
inclusion_chr8:84890927-848910122	chr8:84890927-84891012	a330ab96-0a30-4388-bad9-df1afaf64833,7df5545d-a701-485a-ad5a-95fdc31cd1bf,3963d07f-a52e-434f-9d02-143f7521d97a	0.00851262	IR	kidney
exclusion_chr8:84890927-848910122	chr8:84890927-84891012	ENSMUST00000003907.13,ENSMUST00000109745.7,32c21d5a-47be-4456-b37f-db18d2f025d0,f8cb22d3-5de0-4fba-802c-aa993ca1b97f,1c0238c4-f791-49ea-80b1-55aa9f181e01,afbec58e-62b1-4f9a-9b4a-0bd8c7372fa0,e633ac1d-7e62-418c-b8c0-bafaa995e481,6ed63728-8453-40eb-9d87-61b9277c8486	0.00851262	IR	kidney
inclusion_chr13:470431032	chr13:47043103-47041595_chr13:47043103-47041579	5d7932d8-324d-4f46-a6d8-c2b636b5e5b9	0.00893364	ALT3	kidney
exclusion_chr13:470431032	chr13:47043103-47041595_chr13:47043103-47041579	ENSMUST00000021806.10,ENSMUST00000110118.7	0.00893364	ALT3	kidney
inclusion_chr4:154024350-1540240662	chr4:154024350-154024066	d3f2d5e7-2e22-40bc-9a4f-bd7149899f7b_ENSMUSG00000078350.11,b9ae9ea2-a2a4-4258-8b91-4c16864fc914_ENSMUSG00000078350.11,5a83cde7-34b9-4406-910c-b1a11a62be09_ENSMUSG00000078350.11,890aed2b-b92a-418d-b8df-631d2e484d4b_ENSMUSG00000078350.11,151c22fe-6785-44b1-96f7-56e6a35fefef_ENSMUSG00000078350.11,e93df390-45fb-44ab-8552-53028166cdba_ENSMUSG00000078350.11,4cbfe136-5191-447a-be40-5dc96743a3f8_ENSMUSG0…	0.00946211	ES	kidney
exclusion_chr4:154024350-1540240662	chr4:154024350-154024066	ENSMUST00000132541.7_ENSMUSG00000078350.11,ENSMUST00000125533.8_ENSMUSG00000078350.11,303996da-2e8e-403e-9082-cb722f63c705_ENSMUSG00000078350.11,034e9ed7-834d-475a-9d95-a252655f9db5_ENSMUSG00000078350.11,8374938e-0207-4b76-9b3c-16e1ae8960d2_ENSMUSG00000078350.11,ENSMUST00000130175.7_ENSMUSG00000078350.11,5c41904d-e1a3-4671-bade-50d05670fcfb_ENSMUSG00000078350.11,880e4e00-d018-4e32-8bb9-004b1b04be…	0.00946211	ES	kidney
inclusion_chr6:116338385-1163384902	chr6:116338385-116338490	ENSMUST00000123405.7_ENSMUSG00000025702.15,ENSMUST00000079012.12_ENSMUSG00000025702.15,ENSMUST00000203193.2_ENSMUSG00000025702.15	0.00949577	ES	kidney
exclusion_chr6:116338385-1163384902	chr6:116338385-116338490	eb7433fe-66b9-4c03-b85f-74d455b05d05_ENSMUSG00000025702.15	0.00949577	ES	kidney
inclusion_chr7:248851352	chr7:24885135-24884869_chr7:24885135-24884667	ENSMUST00000108429.7,d0b236d9-c0a6-4049-8065-4839bc5a06b6,cb0aad61-dcf0-43f8-b695-0ba589b3da38	0.00985038	ALT5	kidney
exclusion_chr7:248851352	chr7:24885135-24884869_chr7:24885135-24884667	ENSMUST00000108430.9,ENSMUST00000129847.7,29c5e592-6409-47f8-ae9e-332a0319ef16,6cc5c5f5-0ed0-43ab-9385-f4129929c6ec,4c04a804-4bae-4434-9626-cb456c8ead74,fa9271d3-0716-4fe1-8b72-b6e150ed93e6,6aaef856-486d-40cf-b2a2-b3b1176de299,5128f965-3a85-4473-be79-54132b69aab1,214d0bbb-93e7-4d41-8c9e-73e8edcbe1e0,2110be58-20e0-481f-b9d2-2ffbfd8505cb	0.00985038	ALT5	kidney
inclusion_chr3:19153520-191534602	chr3:19153520-19153460	244fda9e-3516-45ce-86c9-28ed7c310345_ENSMUSG00000027599.9	0.00987907	ES	kidney
exclusion_chr3:19153520-191534602	chr3:19153520-19153460	ENSMUST00000029125.9_ENSMUSG00000027599.9,1c39bf98-c13d-4563-b5a7-aaa1b4e79b9f_ENSMUSG00000027599.9	0.00987907	ES	kidney
inclusion_chr4:134925432-1349267346	chr4:134925432-134926734	ENSMUST00000148900.7,8e4ea02a-eeb9-4ef3-a80f-25bdafc4d3db	1.84643e-05	IR	spleen
exclusion_chr4:134925432-1349267346	chr4:134925432-134926734	ENSMUST00000078084.6	1.84643e-05	IR	spleen
inclusion_chr4:134925432-1349252926	chr4:134925432-134925292	89ad357a-b813-4d8a-83ed-1262ad335f2d_ENSMUSG00000037266.18,ENSMUST00000145364.7_ENSMUSG00000037266.18,f23c2d0b-3d7d-4491-8f60-89e5852290b0_ENSMUSG00000037266.18,ENSMUST00000078084.6_ENSMUSG00000037266.18	1.98097e-05	ES	spleen
exclusion_chr4:134925432-1349252926	chr4:134925432-134925292	ENSMUST00000148900.7_ENSMUSG00000037266.18	1.98097e-05	ES	spleen
inclusion_chr4:134926818-1349267346	chr4:134926818-134926734	208cc3bc-9cf4-4b08-a11e-21defa6a0be6_ENSMUSG00000037266.18,f23c2d0b-3d7d-4491-8f60-89e5852290b0_ENSMUSG00000037266.18,ENSMUST00000078084.6_ENSMUSG00000037266.18	2.58985e-05	ES	spleen
exclusion_chr4:134926818-1349267346	chr4:134926818-134926734	ENSMUST00000148900.7_ENSMUSG00000037266.18	2.58985e-05	ES	spleen
inclusion_chr19:3942442-39426936	chr19:3942442-3942693	b7e01036-0096-4ae9-ac46-ca0bb2f24010,7df701b1-3118-490c-b41e-8b7076662f0e	8.14531e-05	IR	spleen
exclusion_chr19:3942442-39426936	chr19:3942442-3942693	ENSMUST00000162708.6,ENSMUST00000165711.2,a0a6c588-f72f-4315-8ce9-2c91dcf5afb2,510fdc8d-cb4d-495e-afdc-2aef037d7bb1	8.14531e-05	IR	spleen
inclusion_chr2:156178879-1561789526	chr2:156178879-156178952	f0d2dd76-dd56-423a-a094-62f05e286f7e_ENSMUSG00000027620.16,6195caa5-1982-44a1-be22-78f974653bde_ENSMUSG00000027620.16,1e4d2aec-d8de-4e28-a44f-e7f7e58d42a8_ENSMUSG00000027620.16,251c8eec-1a3d-44b9-a02a-c9fb2f8e0d6d_ENSMUSG00000027620.16,ENSMUST00000155837.7_ENSMUSG00000027620.16,9561cf46-e142-44e5-9514-0813de7882f6_ENSMUSG00000027620.16,ed45ca9f-f5ca-4dc3-9c75-6196f72222b4_ENSMUSG00000027620.16,f4…	0.000386952	ES	spleen
exclusion_chr2:156178879-1561789526	chr2:156178879-156178952	0b1f86dd-9756-40c8-811b-f6ac293a4c3d_ENSMUSG00000027620.16,a47eb407-3031-4872-93df-a551ec9fc646_ENSMUSG00000027620.16,4fa47b8c-14e5-4e4d-a8d6-6d25331e40d7_ENSMUSG00000027620.16,ENSMUST00000029149.12-1_ENSMUSG00000027620.16,a573b26f-64b7-4a06-b6cd-f74fe8eb0bd2_ENSMUSG00000027620.16,ENSMUST00000153514.7_ENSMUSG00000027620.16,ENSMUST00000109587.8_ENSMUSG00000027620.16,2a68f36d-5ddf-453a-9104-5f6bb8c…	0.000386952	ES	spleen
inclusion_chr17:34314451-343150456	chr17:34314451-34315045	1e674cad-4240-463f-9704-77e8047013e4,3390a164-3324-434c-b0a1-003b9c1a7e9a,d3639f40-8a82-4bbb-856a-b847817b993a	0.000852563	IR	spleen
exclusion_chr17:34314451-343150456	chr17:34314451-34315045	9ee85ec1-8027-4c68-9095-be923e2526c5,5ba37e33-7548-4e0a-a6ab-3d03cb56ed16	0.000852563	IR	spleen
inclusion_chr10:40234821-402348986	chr10:40234821-40234898	ENSMUST00000183309.7_ENSMUSG00000038510.12	0.0014033	ES	spleen
exclusion_chr10:40234821-402348986	chr10:40234821-40234898	f9e6694e-1860-40bf-9b3b-cbbd010ff8bc_ENSMUSG00000038510.12	0.0014033	ES	spleen
inclusion_chr7:126778053-1267780976	chr7:126778053-126778097	ENSMUST00000145762.7_ENSMUSG00000042675.15,0594ff0d-e05a-4b89-8233-53b91f743183_ENSMUSG00000042675.15,9c8e172f-c6b0-49e2-b6a4-f608314ea39f_ENSMUSG00000042675.15,e3dd70dd-80eb-43b1-8b19-98221e874278_ENSMUSG00000042675.15,ENSMUST00000038614.11_ENSMUSG00000042675.15	0.00158591	ES	spleen
exclusion_chr7:126778053-1267780976	chr7:126778053-126778097	70c6e551-086c-4ef1-a9a1-3f7a4835faff_ENSMUSG00000042675.15	0.00158591	ES	spleen
inclusion_chr1:36269701-362692126	chr1:36269701-36269212	381afd32-4cd0-4244-8553-a5088a0acacf_ENSMUSG00000047180.8,e92e3a33-9e6b-44a8-ae7f-b418d49f7164_ENSMUSG00000047180.8	0.00159786	ES	spleen
exclusion_chr1:36269701-362692126	chr1:36269701-36269212	5f2effff-366e-4d62-9102-3e81b64c8687_ENSMUSG00000047180.8	0.00159786	ES	spleen
inclusion_chr1:36268709-362692126	chr1:36268709-36269212	5f2effff-366e-4d62-9102-3e81b64c8687	0.00159786	IR	spleen
exclusion_chr1:36268709-362692126	chr1:36268709-36269212	381afd32-4cd0-4244-8553-a5088a0acacf	0.00159786	IR	spleen
inclusion_chr1:36268709-362686556	chr1:36268709-36268655	63b10a3e-db6a-4677-b867-d80818ad8b0d_ENSMUSG00000047180.8,381afd32-4cd0-4244-8553-a5088a0acacf_ENSMUSG00000047180.8,e92e3a33-9e6b-44a8-ae7f-b418d49f7164_ENSMUSG00000047180.8	0.00165359	ES	spleen
exclusion_chr1:36268709-362686556	chr1:36268709-36268655	5f2effff-366e-4d62-9102-3e81b64c8687_ENSMUSG00000047180.8	0.00165359	ES	spleen
inclusion_chr14:24494069-244940516	chr14:24494069-24494051	1a22aea9-8ff1-40bc-bf4d-5ae1c9f721c3_ENSMUSG00000025290.17,ae2ec661-acf2-48ce-83c7-e963798145cd_ENSMUSG00000025290.17	0.00188069	ES	spleen
exclusion_chr14:24494069-244940516	chr14:24494069-24494051	9b95f990-ce9c-419f-a20f-9908fdc1aad8_ENSMUSG00000025290.17,ENSMUST00000225023.1_ENSMUSG00000025290.17,380b835d-70ac-4fe6-b4a2-52048d0f9549_ENSMUSG00000025290.17,d50f2ce7-4298-4735-908e-f57d0e303158_ENSMUSG00000025290.17,0b881507-401e-40ec-ae82-af45bf5e2ea7_ENSMUSG00000025290.17,db0b672e-254f-442e-8c0e-bd5464c09487_ENSMUSG00000025290.17,f2c29ae4-c96b-4e23-ac43-c9d80ccefd3e_ENSMUSG00000025290.17,a7…	0.00188069	ES	spleen
inclusion_chr7:44984079-449841336	chr7:44984079-44984133	ENSMUST00000107843.10_ENSMUSG00000109324.2	0.00226756	ES	spleen
exclusion_chr7:44984079-449841336	chr7:44984079-44984133	ENSMUST00000207370.1_ENSMUSG00000109324.2	0.00226756	ES	spleen
inclusion_chr4:347714146	chr4:34771414-34778223_chr4:34771414-34778278	ENSMUST00000108134.7	0.00233063	ALT5	spleen
exclusion_chr4:347714146	chr4:34771414-34778223_chr4:34771414-34778278	ENSMUST00000029972.3	0.00233063	ALT5	spleen
inclusion_chr3:892698266	chr3:89269826-89269298_chr3:89269826-89269211	dd611b99-1bf4-4d2f-8b9f-25920b3add3a,1a1c3e10-ab3b-411b-9f61-2264b3bd42f8	0.00302194	ALT3	spleen
exclusion_chr3:892698266	chr3:89269826-89269298_chr3:89269826-89269211	ENSMUST00000029565.10,ENSMUST00000132445.7,72f64b13-e4cc-4574-bfa7-026c4c35c505,af2fe086-37b0-4705-99e6-6f2e7bb6ba8d,63ca68e6-4593-4d7d-b7e9-40fd3e0206dd,436424d1-234d-4786-be6c-d790c2d39e0f,b97ee96d-c02a-4a6d-bf1b-687b4265f295	0.00302194	ALT3	spleen
inclusion_chr1:87785992-877862406	chr1:87785992-87786240	ccf006df-3efd-4caf-a520-123b8973f433,4039f1b7-58c0-46c7-91d1-d1d8647286b7	0.0030303	IR	spleen
exclusion_chr1:87785992-877862406	chr1:87785992-87786240	ec209123-ceec-489d-9fd3-414a4304ac04	0.0030303	IR	spleen
inclusion_chr9:122261653-1222610836	chr9:122261653-122261083	ENSMUST00000042546.3_ENSMUSG00000037949.8,fe649319-fa4a-408f-bd37-5e433ef1b31c_ENSMUSG00000037949.8,1ca10203-0b3f-439d-b23a-f56af89b9632_ENSMUSG00000037949.8	0.00350877	ES	spleen
exclusion_chr9:122261653-1222610836	chr9:122261653-122261083	ed04a4af-7fcf-4232-81db-aeafd5927371_ENSMUSG00000037949.8	0.00350877	ES	spleen
inclusion_chr11:1014427226	chr11:101442722-101442650_chr11:101442722-101442456	9855291f-5aa7-4b25-a91a-77a8a943f030	0.00351186	ALT5	spleen
exclusion_chr11:1014427226	chr11:101442722-101442650_chr11:101442722-101442456	ENSMUST00000077856.12,dc105a93-f147-4f44-87a7-34575ac2e7c1	0.00351186	ALT5	spleen
inclusion_chr4:133996735-1339966056	chr4:133996735-133996605	5dda5285-78ae-41d8-82bd-2609b063c85a_ENSMUSG00000012117.13	0.00351483	ES	spleen
exclusion_chr4:133996735-1339966056	chr4:133996735-133996605	ENSMUST00000105887.7_ENSMUSG00000012117.13,ENSMUST00000144668.7_ENSMUSG00000012117.13,ENSMUST00000012262.11_ENSMUSG00000012117.13	0.00351483	ES	spleen
inclusion_chr17:476871876	chr17:47687187-47687062_chr17:47687187-47687008	ENSMUST00000113301.1	0.00354969	ALT3	spleen
exclusion_chr17:476871876	chr17:47687187-47687062_chr17:47687187-47687008	de6689b8-d4f7-4c9d-8b9f-8b376c238989,114d732a-acb3-4efe-b610-e000a46e5f99	0.00354969	ALT3	spleen
inclusion_chr7:45127087-451272086	chr7:45127087-45127208	3aa916b2-13c8-41b0-bd63-ec2d1fcc165e,fbaefaa5-148e-4f4f-991a-6b06441df2d7	0.00398125	IR	spleen
exclusion_chr7:45127087-451272086	chr7:45127087-45127208	7b6b7d2e-6a38-43f1-9681-fd38c7216ea4,ENSMUST00000209812.1	0.00398125	IR	spleen
inclusion_chr16:23109259-231091196	chr16:23109259-23109119	6be6b970-5f1e-42d7-9374-180351861495_ENSMUSG00000022884.15,40c3d8c5-429d-446a-91f1-9abf16eb7fd6_ENSMUSG00000022884.15,d10f016a-78c9-4b76-8610-3d7176eceb19_ENSMUSG00000022884.15,afb1577d-aa91-455e-b66b-c3f040783902_ENSMUSG00000022884.15,e13efdb6-8de9-4030-9637-40858d8233f8_ENSMUSG00000022884.15,35cb2f2d-8c29-43ca-bebd-df7d93be53ad_ENSMUSG00000022884.15,ENSMUST00000077605.11_ENSMUSG00000022884.15,9…	0.00411903	ES	spleen
exclusion_chr16:23109259-231091196	chr16:23109259-23109119	ENSMUST00000131871.7_ENSMUSG00000022884.15,e684ad4d-d9b8-4e76-ac04-774ac72d6719_ENSMUSG00000022884.15,a51b208d-ed45-42c5-85cf-798cad37a5d3_ENSMUSG00000022884.15,ENSMUST00000147117.7_ENSMUSG00000022884.15,82380304-b7b8-434b-ad3b-598836366569_ENSMUSG00000022884.15,05c5a5bc-2bab-45fe-b8c5-53a998bec75e_ENSMUSG00000022884.15,866d0d7b-ded1-4706-bf83-65bb6f565d22_ENSMUSG00000022884.15,af025ffd-de33-4579…	0.00411903	ES	spleen
inclusion_chr17:342412776	chr17:34241277-34242436_chr17:34241277-34242514	ENSMUST00000095342.10,30ef68ae-c7a8-44e9-9557-460f6e68fa01,736229e2-de0d-4572-8016-25ec8c40adb5,b67f2c0c-d36b-497a-86dd-e48725e311a9,191122b9-640f-4879-9ccf-67bc6431d08f	0.00444377	ALT3	spleen
exclusion_chr17:342412776	chr17:34241277-34242436_chr17:34241277-34242514	bdf09263-a457-495f-b170-1acc30b3a12d,dc80bd03-5da9-47f9-9de1-0f3dca7878d5	0.00444377	ALT3	spleen
inclusion_chr1:587115926	chr1:58711592-58713295_chr1:58711592-58713570	d336bc25-6c9e-4169-8b9c-7b8246f39659,ENSMUST00000149874.7	0.0047619	ALT3	spleen
exclusion_chr1:587115926	chr1:58711592-58713295_chr1:58711592-58713570	db628c1e-0b19-495b-8374-f6bc3a1d1fe2,efe46f0a-c229-42ec-8b37-b537597af354,53163b85-f5e6-46be-b663-868ce86a2bad,5b3a1383-3423-4014-be4c-cb909d351844	0.0047619	ALT3	spleen
inclusion_chr2:103788137-1037882036	chr2:103788137-103788203	f0e0d4e1-bb3b-4792-b813-d489e09e6353_ENSMUSG00000027184.14	0.0048686	ES	spleen
exclusion_chr2:103788137-1037882036	chr2:103788137-103788203	c185c97b-a25a-4cd1-a14a-7aa15f952860_ENSMUSG00000027184.14,282f4356-5373-4182-84ad-f60a0a04e699_ENSMUSG00000027184.14,515dcc68-5a4b-488b-a399-9ee85ce95d58_ENSMUSG00000027184.14,d10f21d3-eaf2-4e02-96c8-6c8436c34242_ENSMUSG00000027184.14,f653fde5-4400-443d-b6a9-2bdf4296756b_ENSMUSG00000027184.14,ENSMUST00000028607.12_ENSMUSG00000027184.14,ENSMUST00000111147.7_ENSMUSG00000027184.14,1d7d4e44-fd53-4a0…	0.0048686	ES	spleen
inclusion_chr4:1509010076	chr4:150901007-150897471_chr4:150901007-150897461	ENSMUST00000030805.13,ENSMUST00000105675.7,663d7f0a-c74e-4429-97c7-7642b76786c4,232981ce-4fde-4df2-8e9e-6451afbb1a16,ENSMUST00000132265.1,8957dd8b-43e5-4a66-843d-d1edc07446fe,427ffda6-a363-4437-9807-6ee5c554b31d,ENSMUST00000105673.7,a2f77838-b9bd-4102-b38b-c6bad4270973,1373e6f8-10b9-4e19-838b-25fe4ad93a2d,c124c8c3-ac17-4acc-909d-c3fc1c07b18b,81ee28a9-41cf-429f-8042-3c0060c59c37,8768f076-389c-4f3e…	0.00509985	ALT3	spleen
exclusion_chr4:1509010076	chr4:150901007-150897471_chr4:150901007-150897461	43aafe1a-d708-465e-ace4-9fcaef9c9571,7a2e9e08-3d65-40a3-bef0-c2586346f7d5,c22a1bff-7776-4ad5-9e34-be487cf35ae5	0.00509985	ALT3	spleen
inclusion_chr17:36040224-360403296	chr17:36040224-36040329	ENSMUST00000077960.6_ENSMUSG00000056116.18,345dc767-7898-4d0f-9c73-77a95a605495_ENSMUSG00000056116.18,37dcc19e-badd-43bb-b79d-e413a38649f2_ENSMUSG00000056116.18,4e3e200f-55ed-42d2-8174-86da52d6a52a_ENSMUSG00000056116.18,0405102e-1445-40e2-b95f-5448cab65d3f_ENSMUSG00000056116.18,cec6c915-8e13-42c4-936b-a6e567b086ff_ENSMUSG00000056116.18,a2aaeb94-c49e-40f3-b8cd-6266183007ad_ENSMUSG00000056116.18,d5…	0.0051505	ES	spleen
exclusion_chr17:36040224-360403296	chr17:36040224-36040329	ENSMUST00000058801.14_ENSMUSG00000056116.18	0.0051505	ES	spleen
inclusion_chr1:87786346-877893306	chr1:87786346-87789330	4039f1b7-58c0-46c7-91d1-d1d8647286b7	0.00521739	IR	spleen
exclusion_chr1:87786346-877893306	chr1:87786346-87789330	ENSMUST00000027512.12,ENSMUST00000113186.7,ENSMUST00000113190.2,ccf006df-3efd-4caf-a520-123b8973f433,ec209123-ceec-489d-9fd3-414a4304ac04	0.00521739	IR	spleen
inclusion_chr1:87789619-877905856	chr1:87789619-87790585	4039f1b7-58c0-46c7-91d1-d1d8647286b7	0.00521739	IR	spleen
exclusion_chr1:87789619-877905856	chr1:87789619-87790585	ENSMUST00000027512.12,ENSMUST00000113186.7,ENSMUST00000113190.2,ccf006df-3efd-4caf-a520-123b8973f433,ec209123-ceec-489d-9fd3-414a4304ac04	0.00521739	IR	spleen
inclusion_chr1:87790687-877912156	chr1:87790687-87791215	4039f1b7-58c0-46c7-91d1-d1d8647286b7	0.00521739	IR	spleen
exclusion_chr1:87790687-877912156	chr1:87790687-87791215	ENSMUST00000027512.12,ENSMUST00000113186.7,ENSMUST00000113190.2,ccf006df-3efd-4caf-a520-123b8973f433,ec209123-ceec-489d-9fd3-414a4304ac04	0.00521739	IR	spleen
inclusion_chr18:60811921-608112936	chr18:60811921-60811293	df884579-8edd-42c1-92fc-16a9a2e50d02_ENSMUSG00000024610.15	0.00542491	ES	spleen
exclusion_chr18:60811921-608112936	chr18:60811921-60811293	c07ac34e-bb14-47d7-b507-91bb76736306_ENSMUSG00000024610.15,7d30becf-0f59-4dcc-a8c6-14c4f14a8cca_ENSMUSG00000024610.15	0.00542491	ES	spleen
inclusion_chr17:34268460-342684846	chr17:34268460-34268484	952cbecb-52de-4110-ae29-140fdb469d2d_ENSMUSG00000073421.6,3b2218bf-a777-4279-baff-75d810c69b73_ENSMUSG00000073421.6,8b910834-b588-4719-9036-e793c30548e2_ENSMUSG00000073421.6,ENSMUST00000040828.6_ENSMUSG00000073421.6	0.00638304	ES	spleen
exclusion_chr17:34268460-342684846	chr17:34268460-34268484	f72898c9-f2e3-4544-a564-4105dae23d77_ENSMUSG00000073421.6	0.00638304	ES	spleen
inclusion_chr4:86856826-868567276	chr4:86856826-86856727	786255bb-9796-4abf-8e74-3cdf879b2dec_ENSMUSG00000028495.14	0.00657522	ES	spleen
exclusion_chr4:86856826-868567276	chr4:86856826-86856727	e434b8e5-cc86-4ab1-a734-adec2ca1e51f_ENSMUSG00000028495.14,69b50e69-8699-40a9-8a6f-1d0a4cbdca8d_ENSMUSG00000028495.14	0.00657522	ES	spleen
inclusion_chr2:162932142-1629334256	chr2:162932142-162933425	ENSMUST00000193611.5	0.00677563	IR	spleen
exclusion_chr2:162932142-1629334256	chr2:162932142-162933425	ENSMUST00000130411.6	0.00677563	IR	spleen
inclusion_chr9:579126376	chr9:57912637-57911059_chr9:57912637-57911007	ENSMUST00000163329.1	0.00680258	ALT5	spleen
exclusion_chr9:579126376	chr9:57912637-57911059_chr9:57912637-57911007	ENSMUST00000216925.1	0.00680258	ALT5	spleen
inclusion_chr19:29360927-293617966	chr19:29360927-29361796	1a9b22ea-45d7-47a8-8946-69d641932241	0.00697987	IR	spleen
exclusion_chr19:29360927-293617966	chr19:29360927-29361796	ENSMUST00000152936.7,d9508bf6-cd12-4d4f-b60e-2e03b5b18efa,c6a8fb77-0e90-44bd-85c4-ebedd543c4eb	0.00697987	IR	spleen
inclusion_chr7:44994179-449942716	chr7:44994179-44994271	ENSMUST00000003290.11_ENSMUSG00000003190.12	0.00699301	ES	spleen
exclusion_chr7:44994179-449942716	chr7:44994179-44994271	f1dba755-98e9-45e6-9a0a-dfb0ff76f2ca_ENSMUSG00000003190.12	0.00699301	ES	spleen
inclusion_chr19:29363842-293648076	chr19:29363842-29364807	1a9b22ea-45d7-47a8-8946-69d641932241	0.00700197	IR	spleen
exclusion_chr19:29363842-293648076	chr19:29363842-29364807	c6a8fb77-0e90-44bd-85c4-ebedd543c4eb	0.00700197	IR	spleen
inclusion_chr1:87785996-877858756	chr1:87785996-87785875	ENSMUST00000113186.7_ENSMUSG00000026289.15,e3b28f17-2037-4393-acce-9e01fb2e0517_ENSMUSG00000026289.15,ENSMUST00000027512.12_ENSMUSG00000026289.15,ENSMUST00000113190.2_ENSMUSG00000026289.15	0.00712074	ES	spleen
exclusion_chr1:87785996-877858756	chr1:87785996-87785875	ccf006df-3efd-4caf-a520-123b8973f433_ENSMUSG00000026289.15,521acb6f-d227-4400-b1c9-fe4b1857f007_ENSMUSG00000026289.15,4039f1b7-58c0-46c7-91d1-d1d8647286b7_ENSMUSG00000026289.15	0.00712074	ES	spleen
inclusion_chr1:87785996-877862406	chr1:87785996-87786240	ccf006df-3efd-4caf-a520-123b8973f433,4039f1b7-58c0-46c7-91d1-d1d8647286b7	0.00712074	IR	spleen
exclusion_chr1:87785996-877862406	chr1:87785996-87786240	ENSMUST00000027512.12,ENSMUST00000113186.7,ENSMUST00000113190.2	0.00712074	IR	spleen
inclusion_chr1:58419733-584201206	chr1:58419733-58420120	ENSMUST00000156931.7,6b464d36-4258-481b-8045-1d72187ca27b,dac4da1e-4607-4742-8527-7b08d16c78d8,9acf2afd-6ef2-419c-9b21-878ba4078730,ae76fcc0-45e3-492a-a6c4-eceae1462851,175a8a9c-14a1-4e6e-9048-405d6acf8609	0.00716334	IR	spleen
exclusion_chr1:58419733-584201206	chr1:58419733-58420120	ENSMUST00000034868.13,4a7b5b2f-ad44-41f5-8eaf-8d48460aed6f,cb71b206-8f07-4b9e-a663-1a39034d7da1,8d264a5c-2457-4aa8-821f-94e27bd8e0a7	0.00716334	IR	spleen
inclusion_chr2:154821006-1548210896	chr2:154821006-154821089	ENSMUST00000029120.13_ENSMUSG00000027593.15,886bf9ea-d791-47a9-8ccc-27332986d775_ENSMUSG00000027593.15,838deeaf-6c37-4414-ad15-8f80144a12e2_ENSMUSG00000027593.15,9070cfa6-ee76-489a-b306-d79c2bf4d2a5_ENSMUSG00000027593.15,028cb0aa-f996-4d7c-8263-6b147a7a1a50_ENSMUSG00000027593.15,ENSMUST00000058089.12_ENSMUSG00000027593.15,2cac4a9b-48c5-4391-9d23-3791e6c11da0_ENSMUSG00000027593.15,2aff3079-ee58-45…	0.00732988	ES	spleen
exclusion_chr2:154821006-1548210896	chr2:154821006-154821089	ENSMUST00000109701.9_ENSMUSG00000027593.15,ENSMUST00000116389.8_ENSMUSG00000027593.15,be6e2684-6cd6-44d5-87a6-d7f91cb28e4d_ENSMUSG00000027593.15	0.00732988	ES	spleen
inclusion_chr17:34315153-343155556	chr17:34315153-34315555	1e674cad-4240-463f-9704-77e8047013e4	0.00739903	IR	spleen
exclusion_chr17:34315153-343155556	chr17:34315153-34315555	ENSMUST00000235530.1,9ee85ec1-8027-4c68-9095-be923e2526c5,5020b797-5132-4157-96a8-ffd451816768,ENSMUST00000236232.1,505390f2-2ca7-4e44-a905-bacb7f8d23e5,d1bd85d1-902f-4153-839d-6e28c1c11c6e,3390a164-3324-434c-b0a1-003b9c1a7e9a,19490424-60a6-4f44-a8ab-ae40af5065f1,ca9ae464-8c0e-42af-89f9-3a6e5b1f0cd1,fe8176fe-adf6-4d22-9d48-7d51b007fb66,d3639f40-8a82-4bbb-856a-b847817b993a,ENSMUST00000074557.10	0.00739903	IR	spleen
inclusion_chr2:30069326-300694306	chr2:30069326-30069430	ENSMUST00000067996.6_ENSMUSG00000054766.13,3408a88f-58cc-40ec-afdb-0c6d3d5d543c_ENSMUSG00000054766.13,ENSMUST00000102866.9_ENSMUSG00000054766.13	0.00781994	ES	spleen
exclusion_chr2:30069326-300694306	chr2:30069326-30069430	4db0eab5-887f-4c57-bb6f-2a5424281de1_ENSMUSG00000054766.13	0.00781994	ES	spleen
inclusion_chr4:868573206	chr4:86857320-86856859_chr4:86857320-86856826	ENSMUST00000102814.4,69b50e69-8699-40a9-8a6f-1d0a4cbdca8d,fd5a9833-8e8d-4caf-a86f-c359aed53fa2,6941e44b-9bec-4670-b642-49323040a9f0,878b4762-e32f-4774-9c58-8aea53253a51,fefe7a71-045c-4d1c-9c6e-c651aabe48c6,3d83dd45-4562-414a-9d06-07e4e73aa6a4,2759c41c-143f-4451-95c8-5de17a103820,427855c9-aa7b-4257-8cbe-f36ab9449565,b51a6eb7-1b98-4a20-8383-a95bc6f5be8b,07143f00-d97f-4fb3-a482-c2673273c599,8f2c60ed…	0.00784082	ALT3	spleen
exclusion_chr4:868573206	chr4:86857320-86856859_chr4:86857320-86856826	786255bb-9796-4abf-8e74-3cdf879b2dec	0.00784082	ALT3	spleen
inclusion_chr17:34314455-343150426	chr17:34314455-34315042	1e674cad-4240-463f-9704-77e8047013e4,3390a164-3324-434c-b0a1-003b9c1a7e9a,d3639f40-8a82-4bbb-856a-b847817b993a	0.00792577	IR	spleen
exclusion_chr17:34314455-343150426	chr17:34314455-34315042	fe8176fe-adf6-4d22-9d48-7d51b007fb66	0.00792577	IR	spleen
inclusion_chr7:30820738-16	chr7:30820738-30820988_chr7:30820738-30821046	b1c5a07a-a5a3-454d-9131-fe59fe1caa36	0.00833333	ALT5	spleen
exclusion_chr7:30820738-16	chr7:30820738-30820988_chr7:30820738-30821046	ENSMUST00000163504.7,c5990f44-1e0b-4bab-b816-76434f076c38	0.00833333	ALT5	spleen
inclusion_chr9:21006856-210073636	chr9:21006856-21007363	7eb9364e-020e-492b-8ec0-33c40f8e4a19,64bae7b0-a552-48d1-aa61-5e7ce98b5c22	0.00833333	IR	spleen
exclusion_chr9:21006856-210073636	chr9:21006856-21007363	166949e8-9dd6-400c-801f-815ffe6700a7	0.00833333	IR	spleen
inclusion_chr11:53271079-532720136	chr11:53271079-53272013	f3ecd8c9-3576-4520-8091-f59cfd4bb189	0.00848283	IR	spleen
exclusion_chr11:53271079-532720136	chr11:53271079-53272013	ENSMUST00000020630.7,e531b4d8-cbec-4374-a44e-b82316431504,9d02b130-eb88-4a68-a9cd-0b62f9fd9f05,3cc26538-e2d0-437e-9c7f-7cab0c9a96f1	0.00848283	IR	spleen
inclusion_chr11:1146687806	chr11:114668780-114668626_chr11:114668780-114668609	ENSMUST00000077915.9,1d2a12d2-b0df-4fdf-b330-4b4e52e457f4	0.00879486	ALT5	spleen
exclusion_chr11:1146687806	chr11:114668780-114668626_chr11:114668780-114668609	ENSMUST00000106602.9,faf42dff-c645-45c9-812d-f8c161d6fb6b	0.00879486	ALT5	spleen
inclusion_chr12:250953106	chr12:25095310-25094576_chr12:25095310-25094523	ENSMUST00000020974.6	0.00905247	ALT3	spleen
exclusion_chr12:250953106	chr12:25095310-25094576_chr12:25095310-25094523	34092322-bb3e-438d-b0c4-b47f73c683de	0.00905247	ALT3	spleen
inclusion_chr12:84773908-84773792	chr12:84773908-84773792	ENSMUST00000222982.1_ENSMUSG00000021241.7,ENSMUST00000021667.6_ENSMUSG00000021241.7	6.96687e-09	ES	B_A
exclusion_chr12:84773908-84773792	chr12:84773908-84773792	ENSMUST00000222022.1_ENSMUSG00000021241.7,ENSMUST00000222449.1_ENSMUSG00000021241.7,07326da4-5b11-4609-a8df-a86db53aa2fd_ENSMUSG00000021241.7	6.96687e-09	ES	B_A
inclusion_chr10:128491719-128491764	chr10:128491719-128491764	8006bdd6-ff76-468e-b307-6b8b026ce470_ENSMUSG00000090841.2,86ddc578-ea47-4369-990a-6d712287cf38_ENSMUSG00000090841.2,072c702c-19d0-4808-8093-c59f1e29f913_ENSMUSG00000090841.2,5429b899-96e7-4561-8d74-3ab5550d4d56_ENSMUSG00000090841.2,174c1e70-3d18-4272-9c06-bf1b014d11ec_ENSMUSG00000090841.2,7822e2c8-d2f6-4c12-8e95-683c60d2e8ae_ENSMUSG00000090841.2,cf32c478-cc7f-4036-9f06-8705564fa3ee_ENSMUSG0000009…	5.96113e-07	ES	B_A
exclusion_chr10:128491719-128491764	chr10:128491719-128491764	1d028a1c-d1d2-4121-806e-6f58e6e6bcac_ENSMUSG00000090841.2,ENSMUST00000219554.1_ENSMUSG00000090841.2,6ff66792-bf72-4e11-9f96-2c295e366622_ENSMUSG00000090841.2,afa26597-3012-46e3-b75f-bbb9a1884e57_ENSMUSG00000090841.2,f40c12cd-8045-4281-aaf6-cc1050f6cd15_ENSMUSG00000090841.2,a76492f8-3531-4a30-8ae2-dff974dd98d7_ENSMUSG00000090841.2,07b07cc3-a73b-480e-8f99-1dfd4e299302_ENSMUSG00000090841.2,35b18d38-…	5.96113e-07	ES	B_A
inclusion_chr12:112113092-112112980	chr12:112113092-112112980	bd86d46a-94c3-4177-bb0e-c99fd6e60bd2_ENSMUSG00000037686.6,ad988514-c1db-483b-a024-80149b082445_ENSMUSG00000037686.6,ENSMUST00000079400.5_ENSMUSG00000037686.6,829d7d45-523a-4dff-96e9-1b0714f6c757_ENSMUSG00000037686.6,8cfcbded-6e6b-493f-83f3-40b3c060dca2_ENSMUSG00000037686.6	4.31258e-05	ES	B_A
exclusion_chr12:112113092-112112980	chr12:112113092-112112980	f5bda708-34ef-45fa-81ce-869dfcc3672e_ENSMUSG00000037686.6,857c7e8b-7409-43cf-a49b-c940b89bd954_ENSMUSG00000037686.6	4.31258e-05	ES	B_A
inclusion_chr12:112112300-112112980	chr12:112112300-112112980	857c7e8b-7409-43cf-a49b-c940b89bd954,f5bda708-34ef-45fa-81ce-869dfcc3672e	4.31258e-05	IR	B_A
exclusion_chr12:112112300-112112980	chr12:112112300-112112980	ENSMUST00000079400.5,bd86d46a-94c3-4177-bb0e-c99fd6e60bd2,8cfcbded-6e6b-493f-83f3-40b3c060dca2,ad988514-c1db-483b-a024-80149b082445,829d7d45-523a-4dff-96e9-1b0714f6c757	4.31258e-05	IR	B_A
inclusion_chr12:112113092-112114379	chr12:112113092-112114379	857c7e8b-7409-43cf-a49b-c940b89bd954,f5bda708-34ef-45fa-81ce-869dfcc3672e	6.2458e-05	IR	B_A
exclusion_chr12:112113092-112114379	chr12:112113092-112114379	ENSMUST00000079400.5,bd86d46a-94c3-4177-bb0e-c99fd6e60bd2,8cfcbded-6e6b-493f-83f3-40b3c060dca2,829d7d45-523a-4dff-96e9-1b0714f6c757	6.2458e-05	IR	B_A
inclusion_chr11:75703365	chr11:75703365-75692732_chr11:75703365-75692562	ENSMUST00000017920.13	0.000132192	ALT5	B_A
exclusion_chr11:75703365	chr11:75703365-75692732_chr11:75703365-75692562	ENSMUST00000108425.7	0.000132192	ALT5	B_A
inclusion_chr2:93312146-93312490	chr2:93312146-93312490	233c3881-72c4-4799-991a-5b9e57a4129e_ENSMUSG00000027217.13,b04246b1-cb59-4f8f-ad34-9c82d9af01d9_ENSMUSG00000027217.13	0.000202606	ES	B_A
exclusion_chr2:93312146-93312490	chr2:93312146-93312490	ENSMUST00000152141.1_ENSMUSG00000027217.13,ENSMUST00000111265.8_ENSMUSG00000027217.13	0.000202606	ES	B_A
inclusion_chr8:124862724-124863312	chr8:124862724-124863312	f38494d6-7f5d-4d90-a909-6dd46df316bc_ENSMUSG00000031985.9,eb48aa83-a7b0-41e5-b9bb-a6ef103d3675_ENSMUSG00000031985.9	0.00041994	ES	B_A
exclusion_chr8:124862724-124863312	chr8:124862724-124863312	66999295-67bd-4050-ad06-feac2aab3e8a_ENSMUSG00000031985.9,4b9a0488-2b47-4087-865c-7cf72ea8abd7_ENSMUSG00000031985.9	0.00041994	ES	B_A
inclusion_chr12:70222926-70222824	chr12:70222926-70222824	1a2dc732-a42c-4615-843e-ce0022d56ec8_ENSMUSG00000021069.17,6d8844be-5f3b-432a-a90d-d3b1e820a513_ENSMUSG00000021069.17,ENSMUST00000071250.12_ENSMUSG00000021069.17,de57c347-b81a-4550-a423-de87f2193687_ENSMUSG00000021069.17,d9be6395-fe65-4f11-8c51-2139a9e8b79b_ENSMUSG00000021069.17	0.000854726	ES	B_A
exclusion_chr12:70222926-70222824	chr12:70222926-70222824	dc631115-6394-41b2-9b03-4095ee75209b_ENSMUSG00000021069.17	0.000854726	ES	B_A
inclusion_chr15:76503153	chr15:76503153-76503071_chr15:76503153-76503001	ENSMUST00000023214.10-1,c2000841-6a31-483a-9dc2-b59fd678b123,b1fd5805-8afa-4fea-b529-3dd26503602c,0ef3f67f-c260-4081-85ce-8eb4331ad802,941e5184-e5cf-4d77-b995-f12e76065466,db7d9a56-81eb-4af0-94ed-723775fc179a,425c1e27-beb4-45d9-b017-93dacea06fe0,0c15e1fe-dd58-4492-9491-43a8fca7c288	0.00193579	ALT3	B_A
exclusion_chr15:76503153	chr15:76503153-76503071_chr15:76503153-76503001	0a8f30a1-ca9c-4ff3-ad46-37bedf164b75	0.00193579	ALT3	B_A
inclusion_chr1:172278994-172278870	chr1:172278994-172278870	84d99883-1fc6-4fed-924f-3197569f0fdd_ENSMUSG00000007097.14,ENSMUST00000085913.10_ENSMUSG00000007097.14,8e1cda7c-cab1-44a5-b5b5-99bd99ad3eef_ENSMUSG00000007097.14,38ed839b-3e58-4976-aede-8dcc38d74fd2_ENSMUSG00000007097.14,9e15d444-8da8-4169-91ef-4ac2a6ea8c1c_ENSMUSG00000007097.14,7103ea74-66bb-4045-bd0e-a2cb11ca9860_ENSMUSG00000007097.14,e0c80dae-4134-42de-b33e-212209c3d0c1_ENSMUSG00000007097.14,f…	0.00205328	ES	B_A
exclusion_chr1:172278994-172278870	chr1:172278994-172278870	77bf292f-f3fc-404a-b3d0-a09addd2cafc_ENSMUSG00000007097.14,48a7dc2d-95bd-46e3-a06e-4b736df24fd6_ENSMUSG00000007097.14,ENSMUST00000131751.6_ENSMUSG00000007097.14	0.00205328	ES	B_A
inclusion_chr1:172278680-172278534	chr1:172278680-172278534	7103ea74-66bb-4045-bd0e-a2cb11ca9860_ENSMUSG00000007097.14,84d99883-1fc6-4fed-924f-3197569f0fdd_ENSMUSG00000007097.14,ENSMUST00000085913.10_ENSMUSG00000007097.14,9e15d444-8da8-4169-91ef-4ac2a6ea8c1c_ENSMUSG00000007097.14,8e1cda7c-cab1-44a5-b5b5-99bd99ad3eef_ENSMUSG00000007097.14,ff02b4d2-9fd4-4426-a548-b0bd24847dfa_ENSMUSG00000007097.14,38ed839b-3e58-4976-aede-8dcc38d74fd2_ENSMUSG00000007097.14	0.00211644	ES	B_A
exclusion_chr1:172278680-172278534	chr1:172278680-172278534	77bf292f-f3fc-404a-b3d0-a09addd2cafc_ENSMUSG00000007097.14,ENSMUST00000131751.6_ENSMUSG00000007097.14	0.00211644	ES	B_A
inclusion_chr1:172278680-172278870	chr1:172278680-172278870	ENSMUST00000131751.6,77bf292f-f3fc-404a-b3d0-a09addd2cafc	0.00211644	IR	B_A
exclusion_chr1:172278680-172278870	chr1:172278680-172278870	ENSMUST00000085913.10,38ed839b-3e58-4976-aede-8dcc38d74fd2,ff02b4d2-9fd4-4426-a548-b0bd24847dfa,7103ea74-66bb-4045-bd0e-a2cb11ca9860,8e1cda7c-cab1-44a5-b5b5-99bd99ad3eef,84d99883-1fc6-4fed-924f-3197569f0fdd,9e15d444-8da8-4169-91ef-4ac2a6ea8c1c	0.00211644	IR	B_A
inclusion_chr14:118968141	chr14:118968141-118970099_chr14:118968141-118970118	ENSMUST00000022734.8	0.0025124	ALT3	B_A
exclusion_chr14:118968141	chr14:118968141-118970099_chr14:118968141-118970118	108500a1-6ff1-40c0-a323-4f34a68b3b40	0.0025124	ALT3	B_A
inclusion_chr10:61736758-61738398	chr10:61736758-61738398	c4f38c04-8f12-4f24-8489-a3ad03315932,ENSMUST00000099706.8,af44f5b5-da2e-4cbc-afb7-945db707885f	0.00273917	IR	B_A
exclusion_chr10:61736758-61738398	chr10:61736758-61738398	ENSMUST00000105455.8,dbe327e0-f494-46c5-8de0-e38a01b3aaa6,ef6ff902-9ee4-40be-bf4c-d7694d8170c1	0.00273917	IR	B_A
inclusion_chr2:10056769-10056806	chr2:10056769-10056806	ENSMUST00000114897.8_ENSMUSG00000025781.14,eb6804b0-e314-41a0-af35-8363fb6f508c_ENSMUSG00000025781.14,765fa94d-88e0-4ba7-8542-74652d788394_ENSMUSG00000025781.14,93e219b8-5b43-4b25-bdd2-6fe3b167bccb_ENSMUSG00000025781.14,08d27fda-7b62-4758-af68-73eab66be2ae_ENSMUSG00000025781.14	0.00281265	ES	B_A
exclusion_chr2:10056769-10056806	chr2:10056769-10056806	906d56cd-05da-4d94-ab12-d3b6cb6e9136_ENSMUSG00000025781.14,830654d0-6ce6-4146-a8f9-54caf54cad17_ENSMUSG00000025781.14,ENSMUST00000026887.13_ENSMUSG00000025781.14,a412e96c-2edd-4134-b403-0e01ed03758b_ENSMUSG00000025781.14,714b8ea8-7748-4a40-9785-d8e0a81b4279_ENSMUSG00000025781.14,e0cfda6a-185f-4a09-a8ad-3144f5d3c377_ENSMUSG00000025781.14,26cdb050-918c-44f7-bbb0-4734f3da77e6_ENSMUSG00000025781.14,7…	0.00281265	ES	B_A
inclusion_chr11:70014858-70015116	chr11:70014858-70015116	c2b27571-d427-4850-a329-1278850e28d1,9bd419d0-3087-4670-a58f-54a455184fea	0.00283283	IR	B_A
exclusion_chr11:70014858-70015116	chr11:70014858-70015116	ENSMUST00000102574.9,2d4075c2-2e58-4c4b-8086-afea085fcd4d,0eda2614-becb-4d39-acca-cfb05e5ed90c,0e8d5b3f-6f7c-422a-8224-4173970df577,b86f911e-1a95-4e7d-9383-29d77225ce95,91dcb87a-ba5a-4454-b912-b98dd7a50477,797f9247-e77b-45fb-8991-d0bcadb299e0,44f55521-ab80-4817-a044-4e4ba150bd07	0.00283283	IR	B_A
inclusion_chr11:55180706-55180795	chr11:55180706-55180795	d30be986-663b-473a-b0d7-b55b35d2220b_ENSMUSG00000020264.5,c118bb61-c29b-4fb5-96ad-5fabf5240e8e_ENSMUSG00000020264.5,6a78546b-36d4-4165-8262-f9f2d666dc29_ENSMUSG00000020264.5,70458512-e252-436a-bf10-65f61618c3d3_ENSMUSG00000020264.5,ENSMUST00000039305.5_ENSMUSG00000020264.5	0.00312135	ES	B_A
exclusion_chr11:55180706-55180795	chr11:55180706-55180795	3959253a-ce34-4983-ae6a-2c4b0c5edb58_ENSMUSG00000020264.5	0.00312135	ES	B_A
inclusion_chr3:28806592	chr3:28806592-28806669_chr3:28806592-28806736	ENSMUST00000193168.1,2c42858c-63b4-44ae-b90a-b447e0c715b5,158dbf4c-ddcc-421a-a4ab-2be25d32262f	0.00346307	ALT3	B_A
exclusion_chr3:28806592	chr3:28806592-28806669_chr3:28806592-28806736	ENSMUST00000194649.1,ENSMUST00000043867.10,410264ed-9022-4561-99b5-2a6341d2e0c7	0.00346307	ALT3	B_A
inclusion_chr11:69657935-69658021	chr11:69657935-69658021	04f7555c-bd05-4309-9f04-74481bf29006_ENSMUSG00000018761.14,ENSMUST00000018905.11_ENSMUSG00000018761.14	0.00352808	ES	B_A
exclusion_chr11:69657935-69658021	chr11:69657935-69658021	ENSMUST00000125389.1_ENSMUSG00000018761.14	0.00352808	ES	B_A
inclusion_chr2:131293398-131293524	chr2:131293398-131293524	ENSMUST00000184932.7_ENSMUSG00000037514.17,ENSMUST00000150843.7_ENSMUSG00000037514.17,eb43b996-3b58-4acd-82dc-39fbc040b4c3_ENSMUSG00000037514.17,b1e4fc8e-5195-4927-bcda-ddc855060fd0_ENSMUSG00000037514.17,a303aa38-4f71-4fe3-84de-65675cdb01a9_ENSMUSG00000037514.17,f07a872d-df93-4f95-9e2e-7711ee440e93_ENSMUSG00000037514.17,1ebc993b-bd9a-411e-9beb-282fd93cf6c4_ENSMUSG00000037514.17,ENSMUST00000145904…	0.00361513	ES	B_A
exclusion_chr2:131293398-131293524	chr2:131293398-131293524	e8265c13-8ae2-48ba-b111-b42ae3898a29_ENSMUSG00000037514.17,022b917c-36df-4365-bdc8-ac00d230345d_ENSMUSG00000037514.17	0.00361513	ES	B_A
inclusion_chr15:101273193-101273995	chr15:101273193-101273995	5e402dc8-6e0a-4af5-b406-63b75c1fe65f,f0c4a6e6-7f00-43c8-9513-56ecdffc6396	0.00388694	IR	B_A
exclusion_chr15:101273193-101273995	chr15:101273193-101273995	eacd0297-c3a9-4232-872c-9fe2433e63d1,ENSMUST00000023779.7,ENSMUST00000228985.1	0.00388694	IR	B_A
inclusion_chr5:111385519-111385604	chr5:111385519-111385604	30b594ed-acff-4800-9d00-5fa81f0dddc0_ENSMUSG00000050017.11,9b59aaf1-53d5-4318-8618-4ae683ceb6f5_ENSMUSG00000050017.11,7ce670ed-fc88-4039-8119-e28ef660d564_ENSMUSG00000050017.11	0.00404817	ES	B_A
exclusion_chr5:111385519-111385604	chr5:111385519-111385604	222f04aa-fc4e-4ab8-a6f0-cdf340733c00_ENSMUSG00000050017.11,9311836e-c70d-40d9-af2d-5892e2922cee_ENSMUSG00000050017.11	0.00404817	ES	B_A
inclusion_chr15:100312993	chr15:100312993-100305344_chr15:100312993-100305323	ENSMUST00000230472.1,2f851be1-15aa-4384-9947-688b5b512b72,ENSMUST00000231166.1,dae7b66b-54b9-4128-ae18-e00c83921df2,4152bee2-4c27-4f8c-95b3-bda5d6581b58,ENSMUST00000229217.1,8d25642d-81f3-4875-9f87-7ebead486463	0.00457131	ALT5	B_A
exclusion_chr15:100312993	chr15:100312993-100305344_chr15:100312993-100305323	05e25c76-ec52-4de5-a151-9579acca961c	0.00457131	ALT5	B_A
inclusion_chr14:20467523-20467457	chr14:20467523-20467457	ea738012-ca57-4a7d-8ff2-def666741323_ENSMUSG00000021814.17,c0598168-ac02-4bbf-aa75-35928a5411ea_ENSMUSG00000021814.17,ENSMUST00000100844.5-1_ENSMUSG00000021814.17	0.00476867	ES	B_A
exclusion_chr14:20467523-20467457	chr14:20467523-20467457	db322fc7-2958-4bc6-8aa8-5eebabd3105b_ENSMUSG00000021814.17,eb410124-1af4-49ed-85c5-846fd972936d_ENSMUSG00000021814.17,2cfe03af-c050-45dd-9588-638fabbae8ac_ENSMUSG00000021814.17,e9919962-872c-4acd-9c51-e1f1f43e7fb2_ENSMUSG00000021814.17,ENSMUST00000224975.1_ENSMUSG00000021814.17,ENSMUST00000065504.16_ENSMUSG00000021814.17	0.00476867	ES	B_A
inclusion_chr7:28767631-28767678	chr7:28767631-28767678	ENSMUST00000072965.4_ENSMUSG00000015149.14	0.00518015	ES	B_A
exclusion_chr7:28767631-28767678	chr7:28767631-28767678	ENSMUST00000122915.7_ENSMUSG00000015149.14,20292877-9199-47c8-a49f-f3991ff45da6_ENSMUSG00000015149.14,6bc6106e-454b-4fd2-ac88-de9a2d562e0a_ENSMUSG00000015149.14	0.00518015	ES	B_A
inclusion_chr8:83294284-83295168	chr8:83294284-83295168	14e8621c-136b-4077-9df3-3523595f8702	0.00600616	IR	B_A
exclusion_chr8:83294284-83295168	chr8:83294284-83295168	ENSMUST00000034146.4,ae8dec0d-cf28-4100-b62c-e7ef8e4db278,80c180ad-d935-40d2-9a6f-a1dda9d59756	0.00600616	IR	B_A
inclusion_chr10:127296716-127296740	chr10:127296716-127296740	ENSMUST00000171564.7_ENSMUSG00000040354.14	0.00630489	ES	B_A
exclusion_chr10:127296716-127296740	chr10:127296716-127296740	ENSMUST00000037290.11_ENSMUSG00000040354.14	0.00630489	ES	B_A
inclusion_chr5:17835617-17835671	chr5:17835617-17835671	ccb5a83b-75d8-4d02-886f-be2560ffc573_ENSMUSG00000002944.15,ENSMUST00000169095.5_ENSMUSG00000002944.15,750ab594-4f97-45a4-bf34-31ebfdfb8616_ENSMUSG00000002944.15,ENSMUST00000165232.7-1_ENSMUSG00000002944.15,a3c3f3f6-07e6-4ca3-bba6-d2c41c146517_ENSMUSG00000002944.15,5f88d047-6007-43c9-9239-c03a5cc58df1_ENSMUSG00000002944.15,4280c396-2511-43a1-8796-dbbbba3debe4_ENSMUSG00000002944.15,c81cc594-8fe6-41…	0.00706417	ES	B_A
exclusion_chr5:17835617-17835671	chr5:17835617-17835671	a988bd92-6428-4cb2-8212-1ae560b0e492_ENSMUSG00000002944.15,1044f543-10b1-40f3-934d-e3490b636863_ENSMUSG00000002944.15,c13ea6e9-4d7b-4cfd-9d7c-240f01d2fded_ENSMUSG00000002944.15,656490c3-e7d3-4454-a144-6085f070ec2b_ENSMUSG00000002944.15,759de462-2f03-4763-b32c-60a3b30c82c2_ENSMUSG00000002944.15,6a71e632-b62e-4ee5-ba45-643318ad9336_ENSMUSG00000002944.15,b778c198-f77e-4a3c-a157-39bd987daf01_ENSMUSG0…	0.00706417	ES	B_A
inclusion_chr3:135463770-135463720	chr3:135463770-135463720	26105ea3-1520-4f3c-8339-705242ac339e_ENSMUSG00000078578.9,898683ce-1094-431d-bde6-9a7ff1e2725e_ENSMUSG00000078578.9,866278f7-9c3e-46b6-9270-cb9fe9bb466e_ENSMUSG00000078578.9,ENSMUST00000197134.2_ENSMUSG00000078578.9,d1b8f25d-66aa-4c98-8192-ba7f97de1953_ENSMUSG00000078578.9,392251ff-0926-4ba2-92a8-b3bdfd3b3c4d_ENSMUSG00000078578.9,1cb9afdd-348b-4e9d-9f52-0afe17238b6f_ENSMUSG00000078578.9,722f52e6-…	0.00729794	ES	B_A
exclusion_chr3:135463770-135463720	chr3:135463770-135463720	1f51f2e6-d180-45d0-9665-0bbbbdae6fa7_ENSMUSG00000078578.9,a24b9cff-165b-44a1-9d2f-b866ed5e1a6c_ENSMUSG00000078578.9,d5898848-4073-4a60-a652-910a88722a61_ENSMUSG00000078578.9,23589872-4ee2-4408-9cbc-2bb037799b8a_ENSMUSG00000078578.9,ENSMUST00000198748.4_ENSMUSG00000078578.9,379713db-8927-487b-b85d-dbb083324b79_ENSMUSG00000078578.9,ENSMUST00000197859.4_ENSMUSG00000078578.9,f7d52867-fa10-4b4f-94e5-7…	0.00729794	ES	B_A
inclusion_chr16:14314013-14313815	chr16:14314013-14313815	ba02a70a-5f9b-4751-abc0-4f3b5017474f_ENSMUSG00000022677.15,19f1faf4-42ba-48a6-9f38-43bcdb0db136_ENSMUSG00000022677.15,ENSMUST00000023357.13_ENSMUSG00000022677.15,0dd72905-2311-43ba-b34e-1d907faeba2e_ENSMUSG00000022677.15	0.00837713	ES	B_A
exclusion_chr16:14314013-14313815	chr16:14314013-14313815	e05e26ae-2acd-440a-85e7-8c350abc3814_ENSMUSG00000022677.15,ENSMUST00000148278.1_ENSMUSG00000022677.15	0.00837713	ES	B_A
inclusion_chr15:82015881-82016026	chr15:82015881-82016026	0e593cf9-c688-409e-842f-01e6af33691d_ENSMUSG00000022471.14,f0af6a6b-c8b4-4868-9ce3-b98a9c699635_ENSMUSG00000022471.14	0.00842146	ES	B_A
exclusion_chr15:82015881-82016026	chr15:82015881-82016026	6aeab77a-71ed-4754-8834-15a5ee292b67_ENSMUSG00000022471.14,54cd53d0-b416-4d57-a921-c049d99ac79f_ENSMUSG00000022471.14	0.00842146	ES	B_A
inclusion_chr14:73158445-73158387	chr14:73158445-73158387	ENSMUST00000169513.7_ENSMUSG00000022106.14,d6580dab-3fcc-4902-bb21-1a2bba8d718e_ENSMUSG00000022106.14	0.00866261	ES	B_A
exclusion_chr14:73158445-73158387	chr14:73158445-73158387	ENSMUST00000164822.7_ENSMUSG00000022106.14,3caa5ca3-e95c-4a15-bae9-3c47d8819d42_ENSMUSG00000022106.14,25135ff5-5ae2-4776-82ee-8164a333e503_ENSMUSG00000022106.14,a14d0e65-4934-4032-86bc-00ace0818318_ENSMUSG00000022106.14,2694d036-e0c4-4f0a-8310-406308b7bb6c_ENSMUSG00000022106.14,df4e8c71-7919-46dd-9203-054ef1a20666_ENSMUSG00000022106.14,cc2d8431-0138-48ef-93d5-90f06fd504fa_ENSMUSG00000022106.14,ec…	0.00866261	ES	B_A
inclusion_chr1:160196945	chr1:160196945-160195447_chr1:160196945-160195311	db6224d1-56c5-406f-9682-5d897e288b7e	0.00866306	ALT5	B_A
exclusion_chr1:160196945	chr1:160196945-160195447_chr1:160196945-160195311	ENSMUST00000135680.7,ENSMUST00000135680.7-1	0.00866306	ALT5	B_A
inclusion_chr10:79892249-3	chr10:79892249-79892408_chr10:79892249-79892428	d88ae421-3df5-4cde-b33b-8d84cf34c986,4126dd77-fe2c-4680-9f38-94fac125abeb	0.00936003	ALT3	B_A
exclusion_chr10:79892249-3	chr10:79892249-79892408_chr10:79892249-79892428	54f88a13-4d56-4f99-8231-96b5b5e31a4c,cda96675-bc05-4300-8826-5fb7b573f8cc,8366bab1-123f-4499-aaab-cb1b79a626ca,025f197c-b79f-4309-8ed1-96cde48fb6d9,42e7c661-dc47-496f-b622-68a088532f40,0a00201c-8dca-4106-871e-cdef97d29516,0030dd8a-fc69-45e5-aea5-f640bd6b4158,882c6f8a-30eb-428e-91e8-7ad12091ec5e,74c08bec-eb2f-4481-a2b3-67dc2ffcf4be,09b2c3be-6461-482d-adcf-e25a0b1a76bb	0.00936003	ALT3	B_A
inclusion_chr9:110072705-1100726121	chr9:110072705-110072612	e32f59f2-0096-472f-984c-85403c2b81bb_ENSMUSG00000032479.15,ENSMUST00000035055.14_ENSMUSG00000032479.15,a15abab7-a74b-47c5-a40d-125066a8fdd5_ENSMUSG00000032479.15,8f501839-9951-4de1-9b75-2a5caa39997e_ENSMUSG00000032479.15,8885952c-130f-4745-8a41-d9c48baa5753_ENSMUSG00000032479.15,e283f120-abb0-42ed-a1eb-1f717feb9fda_ENSMUSG00000032479.15,ENSMUST00000165876.7_ENSMUSG00000032479.15,f00fc2c3-b651-4c5…	0.00029985	ES	heart
exclusion_chr9:110072705-1100726121	chr9:110072705-110072612	63cc8491-bab2-45b3-91b4-b9b3b3d30810_ENSMUSG00000032479.15,711da5dd-74e6-4306-b71f-deaf97aaf9d3_ENSMUSG00000032479.15,03d6db42-e7f9-40ec-9610-44dbf5f8e29e_ENSMUSG00000032479.15,d7b82289-9a3c-4a9a-8be9-05a22cf184d2_ENSMUSG00000032479.15	0.00029985	ES	heart
inclusion_chr2:65090621-650907401	chr2:65090621-65090740	4b455e13-903b-4173-9198-5d68bc647c25_ENSMUSG00000034903.18	0.00126263	ES	heart
exclusion_chr2:65090621-650907401	chr2:65090621-65090740	47f6478b-87bc-4982-8603-02d2491b7de9_ENSMUSG00000034903.18,264c91d6-1515-4311-a080-58a1d1351e61_ENSMUSG00000034903.18,e6f2b76b-c5c9-4af0-8946-d0371c8954e2_ENSMUSG00000034903.18,ca121645-131d-4e42-a69b-04aaec482f13_ENSMUSG00000034903.18,b2dbcc09-4166-4479-93e6-b5d91b41d216_ENSMUSG00000034903.18,ENSMUST00000112430.7_ENSMUSG00000034903.18,afc6f655-fc4d-4e9d-a92a-73b9ba597e9c_ENSMUSG00000034903.18,EN…	0.00126263	ES	heart
inclusion_chr2:65105714-651058281	chr2:65105714-65105828	47f6478b-87bc-4982-8603-02d2491b7de9_ENSMUSG00000034903.18,ENSMUST00000112429.8_ENSMUSG00000034903.18,e6f2b76b-c5c9-4af0-8946-d0371c8954e2_ENSMUSG00000034903.18,ca121645-131d-4e42-a69b-04aaec482f13_ENSMUSG00000034903.18,0ef1495b-1b88-445a-bf46-45d207a1f39b_ENSMUSG00000034903.18,b2dbcc09-4166-4479-93e6-b5d91b41d216_ENSMUSG00000034903.18	0.00126263	ES	heart
exclusion_chr2:65105714-651058281	chr2:65105714-65105828	264c91d6-1515-4311-a080-58a1d1351e61_ENSMUSG00000034903.18,55d57b42-dde2-428e-b819-ffb5ad18d482_ENSMUSG00000034903.18,4b455e13-903b-4173-9198-5d68bc647c25_ENSMUSG00000034903.18,ENSMUST00000112430.7_ENSMUSG00000034903.18,afc6f655-fc4d-4e9d-a92a-73b9ba597e9c_ENSMUSG00000034903.18	0.00126263	ES	heart
inclusion_chr14:25697669-256975721	chr14:25697669-25697572	19a3ce78-60ed-4d52-8908-163bc6638585_ENSMUSG00000021868.7,ENSMUST00000022419.6_ENSMUSG00000021868.7	0.00145641	ES	heart
exclusion_chr14:25697669-256975721	chr14:25697669-25697572	5b4ab2f9-fe7e-4e35-b0b0-77ec943981a1_ENSMUSG00000021868.7	0.00145641	ES	heart
inclusion_chr19:4004816-40060251	chr19:4004816-4006025	bd465ba1-0293-4845-9092-2fa6541803aa	0.00172038	IR	heart
exclusion_chr19:4004816-40060251	chr19:4004816-4006025	5ab4d713-ca67-4e4c-b06a-cd6e4b6b8bd5,860b5e4f-5ec9-4e90-af97-d390789b52b8	0.00172038	IR	heart
inclusion_chr19:4004816-40061091	chr19:4004816-4006109	bd465ba1-0293-4845-9092-2fa6541803aa	0.00247154	IR	heart
exclusion_chr19:4004816-40061091	chr19:4004816-4006109	ENSMUST00000025806.4,4fc5220c-d1fd-44d4-be40-d651f7e76069,40c48bec-66ff-4f4c-b677-5070ec27374e,44720978-0c86-4b53-a0ca-e24fcc526187,4d7d7e79-78aa-47b0-8e69-c2c8af9d66d7,39676d0c-1c7b-4e1c-bcdf-d3ceb93cb8ca	0.00247154	IR	heart
inclusion_chr19:4003814-40039441	chr19:4003814-4003944	e141462d-a27b-436f-8dad-c97f7515a8af,bd465ba1-0293-4845-9092-2fa6541803aa	0.00261646	IR	heart
exclusion_chr19:4003814-40039441	chr19:4003814-4003944	ENSMUST00000025806.4,4fc5220c-d1fd-44d4-be40-d651f7e76069,5ab4d713-ca67-4e4c-b06a-cd6e4b6b8bd5,40c48bec-66ff-4f4c-b677-5070ec27374e,6846b625-ed08-4827-93a4-802c4b6b78d3,39676d0c-1c7b-4e1c-bcdf-d3ceb93cb8ca,860b5e4f-5ec9-4e90-af97-d390789b52b8	0.00261646	IR	heart
inclusion_chr19:4004024-40040951	chr19:4004024-4004095	e141462d-a27b-436f-8dad-c97f7515a8af,bd465ba1-0293-4845-9092-2fa6541803aa	0.00261646	IR	heart
exclusion_chr19:4004024-40040951	chr19:4004024-4004095	ENSMUST00000025806.4,4fc5220c-d1fd-44d4-be40-d651f7e76069,5ab4d713-ca67-4e4c-b06a-cd6e4b6b8bd5,40c48bec-66ff-4f4c-b677-5070ec27374e,6846b625-ed08-4827-93a4-802c4b6b78d3,39676d0c-1c7b-4e1c-bcdf-d3ceb93cb8ca,860b5e4f-5ec9-4e90-af97-d390789b52b8	0.00261646	IR	heart
inclusion_chr19:4003401-40035101	chr19:4003401-4003510	e141462d-a27b-436f-8dad-c97f7515a8af,bd465ba1-0293-4845-9092-2fa6541803aa	0.00337468	IR	heart
exclusion_chr19:4003401-40035101	chr19:4003401-4003510	ENSMUST00000025806.4,4fc5220c-d1fd-44d4-be40-d651f7e76069,5ab4d713-ca67-4e4c-b06a-cd6e4b6b8bd5,44720978-0c86-4b53-a0ca-e24fcc526187,4d7d7e79-78aa-47b0-8e69-c2c8af9d66d7,6846b625-ed08-4827-93a4-802c4b6b78d3,39676d0c-1c7b-4e1c-bcdf-d3ceb93cb8ca	0.00337468	IR	heart
inclusion_chr5:122104987-1221050211	chr5:122104987-122105021	1f950471-01ac-40f9-84ce-b8ebd804f609_ENSMUSG00000013936.12	0.00343372	ES	heart
exclusion_chr5:122104987-1221050211	chr5:122104987-122105021	0e01592e-b8fb-43c4-875f-efa14d129a8e_ENSMUSG00000013936.12	0.00343372	ES	heart
inclusion_chr5:122104987-1221050361	chr5:122104987-122105036	f6dbb804-e31d-4299-8b5b-802da0286f9e_ENSMUSG00000013936.12,f653bb23-0176-40f9-8fc8-6508d89a2386_ENSMUSG00000013936.12,012ff69e-b66f-473e-be86-23780ac0fbfb_ENSMUSG00000013936.12,136ca039-cc5d-4899-a484-099eb875c048_ENSMUSG00000013936.12,0e9b58d1-e837-4db6-955e-1f60581a3209_ENSMUSG00000013936.12,dc714a9c-b3ac-4cb7-bc9c-a7ddcf4e0fdd_ENSMUSG00000013936.12,5103feee-970d-4820-92c2-e849cc35b6c0_ENSMUSG0…	0.00364727	ES	heart
exclusion_chr5:122104987-1221050361	chr5:122104987-122105036	0e01592e-b8fb-43c4-875f-efa14d129a8e_ENSMUSG00000013936.12	0.00364727	ES	heart
inclusion_chr15:770175751	chr15:77017575-77016072_chr15:77017575-77016062	ENSMUST00000019037.9,ENSMUST00000230031.1,acd71814-3f32-42fa-b1ac-ebafb0fe63c8,663616ea-c6d6-4b0b-8111-450ed0b8ff59	0.00425307	ALT3	heart
exclusion_chr15:770175751	chr15:77017575-77016072_chr15:77017575-77016062	8c891bbe-cfca-4703-8778-07aa0cdbc91c	0.00425307	ALT3	heart
inclusion_chr15:77022591-770226711	chr15:77022591-77022671	8c891bbe-cfca-4703-8778-07aa0cdbc91c	0.00503302	IR	heart
exclusion_chr15:77022591-770226711	chr15:77022591-77022671	ENSMUST00000019037.9	0.00503302	IR	heart
inclusion_chr6:120862854-1208629621	chr6:120862854-120862962	ENSMUST00000009256.3_ENSMUSG00000009112.4,202473e3-741b-4376-8471-20adafdb009a_ENSMUSG00000009112.4	0.00563589	ES	heart
exclusion_chr6:120862854-1208629621	chr6:120862854-120862962	2635dcfd-bf35-49d3-b7b4-d9c13d81b35a_ENSMUSG00000009112.4	0.00563589	ES	heart
inclusion_chr11:115607052-1156071391	chr11:115607052-115607139	ENSMUST00000058109.8,f8aa95d9-01f3-4814-9664-e4d763d05d8f,f702479e-592e-4d7d-9659-127a02530688,1b4c7a28-e773-4f63-a5c8-8b62b9877c71,bfac7bca-1b82-42cc-91a5-7923dc825e41	0.00705877	IR	heart
exclusion_chr11:115607052-1156071391	chr11:115607052-115607139	87209a32-2f12-4902-9596-3ed9509aa715	0.00705877	IR	heart
inclusion_chr5:134624440-1346245001	chr5:134624440-134624500	ENSMUST00000202622.3_ENSMUSG00000040731.13	0.00725636	ES	heart
exclusion_chr5:134624440-1346245001	chr5:134624440-134624500	ENSMUST00000036125.9_ENSMUSG00000040731.13	0.00725636	ES	heart
inclusion_chr7:30232823-302329061	chr7:30232823-30232906	ENSMUST00000145559.7,ENSMUST00000138118.7,670b905b-4413-4341-95c9-35bf5189bf90	0.00790216	IR	heart
exclusion_chr7:30232823-302329061	chr7:30232823-30232906	ENSMUST00000019882.15,7f76296c-9910-4f71-a289-74a5d759b96d,1b6cb5ed-3ac0-426d-a328-0a125a06883e,2a018e3e-d565-4c57-a4e7-8fb421e12d2e	0.00790216	IR	heart
inclusion_chr4:1362537451	chr4:136253745-136248159_chr4:136253745-136248117	65a84c7b-1a29-476f-81c5-1267d6cfdec2,c67d186f-3e74-48fc-8fce-f30ce09426b1	0.00836202	ALT5	heart
exclusion_chr4:1362537451	chr4:136253745-136248159_chr4:136253745-136248117	ENSMUST00000102533.10,33ebc4b3-5329-40d1-b527-730837f796d1,6d7b9693-8068-4e15-8927-02bd4678a61e,a29bfa3f-efca-4be5-8e09-71f0f46ba49d	0.00836202	ALT5	heart
inclusion_chr17:64297723-642979091	chr17:64297723-64297909	ENSMUST00000172818.7_ENSMUSG00000024083.16	0.009402	ES	heart
exclusion_chr17:64297723-642979091	chr17:64297723-64297909	ENSMUST00000172733.1_ENSMUSG00000024083.16	0.009402	ES	heart

## Sheet: AS_SUPPA2
as_events	loci	isoform_ids	pvalue	as_types	tissue
inclusion_chr14:21052627	chr14:21052627:21052700-21092367:21076152:21076321-21092367:+	1bc4cb8f-7b02-436d-93dc-dce35cd24024,ENSMUST00000045376.10,ec51c91c-6ecf-4681-8d78-076f1ab44cb8,1abe9399-880f-4efe-b6c6-c00db70d3853,49d5eef8-85ce-449a-80f7-2fa5cf0281f5,b544778b-e393-403e-a2ef-0582accc4a66,0332ed2a-76fe-4eb9-9f5d-b7c30d9a44b8	3.95983e-06	AF	B_A
exclusion_chr14:21052627	chr14:21052627:21052700-21092367:21076152:21076321-21092367:+	094d7bc0-b562-4a91-a9d6-76b57066550a,ENSMUST00000224069.1,f2822198-9178-45f3-b974-fe8b1abddc0d,cd50912b-e704-4c45-bfd6-9cdc339d30d2,e2af7e3d-2b62-485c-b729-1a9afc3ddcd7,de7944a9-f030-422b-832c-9ed2b13af8cf,68563147-f217-467b-a703-09b2707c6ad4	3.95983e-06	AF	B_A
inclusion_chr15:765066538	chr15:76506653-76509597:76509649:76506653-76511555:76511826:-	c2000841-6a31-483a-9dc2-b59fd678b123	0.00457666	AF	B_A
exclusion_chr15:765066538	chr15:76506653-76509597:76509649:76506653-76511555:76511826:-	b1fd5805-8afa-4fea-b529-3dd26503602c,0a8f30a1-ca9c-4ff3-ad46-37bedf164b75,941e5184-e5cf-4d77-b995-f12e76065466,425c1e27-beb4-45d9-b017-93dacea06fe0,0ef3f67f-c260-4081-85ce-8eb4331ad802	0.00457666	AF	B_A
inclusion_chr19:45640521	chr19:45640521-45640674:45640803:45640521-45659776:45660169:-	00034857-457d-47e1-9e7a-e47aa5efa039	0.003663	AF	B_A
exclusion_chr19:45640521	chr19:45640521-45640674:45640803:45640521-45659776:45660169:-	ENSMUST00000046869.10,9eec6a65-2b8f-475f-8f04-bef43b52df7b	0.003663	AF	B_A
inclusion_chr1:180182247-7	chr1:180182247-180193436:180193485:180182247-180195873:180196020:-	ENSMUST00000170472.7	0.00149911	AF	B_A
exclusion_chr1:180182247-7	chr1:180182247-180193436:180193485:180182247-180195873:180196020:-	b975eddf-fbca-42cb-82d8-a7afd8b08290,66106024-d2ba-47af-99d8-c7614c1e0d04,5b2ea906-1a2d-4399-a3b8-35a82801558f,ccb517fe-1f22-407e-a38d-7ca6e713ec35,8dd378c4-13c4-4a9a-9f52-a1ad4d48b3a7,5f82e7cd-429b-4445-94f3-afa10011e87c,ENSMUST00000027766.12,2731745c-ae14-4439-adee-199f792475c6,d8bb3a4c-e029-4abb-8c28-927cfe36947e,db584488-d010-49de-810d-b7bbdc8639d8,524789a7-a269-49db-98c2-a449ae0d4f2e,4eadc2b…	0.00149911	AF	B_A
inclusion_chr4:41046522	chr4:41046522-41047452:41047625:41046522-41047873:41047956:-	950235d7-0fb3-4be1-91e1-206fa93156af,f4a13775-5b12-435a-a774-73c0e8edf080	0.00976667	AF	B_A
exclusion_chr4:41046522	chr4:41046522-41047452:41047625:41046522-41047873:41047956:-	8aac678f-5db5-484a-956b-7b29466860e2,a12427e9-575f-4318-aa75-aa0824b12d29,8a3d0382-86fb-4036-a4d7-4f40ae51f2b9,45275505-e52c-47b7-b346-d61fc95910c2,ENSMUST00000030136.12	0.00976667	AF	B_A
inclusion_chr7:27591746-2	chr7:27591746:27591879-27608623:27605858:27605937-27608623:+	ENSMUST00000108344.8,6939a776-5638-47ff-b684-3003031ad140,695b7f33-e9ba-41f1-a1f6-a5fd1a1468ea,a5196ad7-e64d-4d55-bfdf-6dcb9180e84a,502bc90e-979e-4695-a415-840c1f6cec93	0.000748264	AF	B_A
exclusion_chr7:27591746-2	chr7:27591746:27591879-27608623:27605858:27605937-27608623:+	9b932a9d-96ee-4318-81d6-ebae99b87edd,ENSMUST00000051356.11	0.000748264	AF	B_A
inclusion_chr7:846344098	chr7:84634409-84679310:84679351:84634409-84689746:84689883:-	ENSMUST00000178385.8,6fcac851-ebff-46a5-a91c-0388837c4095	0.000271513	AF	B_A
exclusion_chr7:846344098	chr7:84634409-84679310:84679351:84634409-84689746:84689883:-	cc152523-c416-405c-b858-529c79fa0336,6765fc0c-eb2c-463a-ac79-cea7534c51d2,f1e208ea-a20d-48f1-9c5b-e7c894cd8907,c265a71b-5948-4e39-8176-9002ae31d0b7,ENSMUST00000209117.1,fa706c60-8c7a-42e6-8d90-ca714a4de520,2628bf7c-ec30-48cd-b222-b5933573f31c,061dba78-668f-4d21-81ef-72536b6e111b,9d7f72be-e900-4e82-8c7c-2677c776b955	0.000271513	AF	B_A
inclusion_chr8:124831807	chr8:124831807:124832067-124870776:124863072:124863312-124870776:+	4b9a0488-2b47-4087-865c-7cf72ea8abd7	0.00226244	AF	B_A
exclusion_chr8:124831807	chr8:124831807:124832067-124870776:124863072:124863312-124870776:+	baa713e3-9011-4abd-98a8-a4701b544b6c,a8a533a4-33a8-4166-9349-c426408e498e,536efdc9-45b8-4fa1-9a3c-6730656d9366	0.00226244	AF	B_A
inclusion_chr9:59656368-4	chr9:59656368:59656649-59665200:59661496:59661675-59665200:+	d14280a6-811d-47b9-a8ff-e441dbe9e8a8	0.000668896	AF	B_A
exclusion_chr9:59656368-4	chr9:59656368:59656649-59665200:59661496:59661675-59665200:+	2f258364-1816-4ff1-a853-b361047da591	0.000668896	AF	B_A
inclusion_chr9:59656598-4	chr9:59656598:59656649-59665200:59661496:59661675-59665200:+	ENSMUST00000163694.3,ENSMUST00000034834.15,1ee52381-eedf-473a-a2dd-5035dde7a89f,18f5259f-84fd-4538-a85c-055ff28e866d,3e375f0c-788e-4b10-bf8b-534be5732ddf	0.0008868	AF	B_A
exclusion_chr9:59656598-4	chr9:59656598:59656649-59665200:59661496:59661675-59665200:+	2f258364-1816-4ff1-a853-b361047da591	0.0008868	AF	B_A
inclusion_chr11:213544061	chr11:21354406-21370187:21370477:21354406-21371015:21371201:-	f6f9d2f9-9561-4b8f-817a-4acf4866a28e,1ed87ce0-b42f-41bc-8817-8d15f0787337,ENSMUST00000102875.10	0.00564013	AF	heart
exclusion_chr11:213544061	chr11:21354406-21370187:21370477:21354406-21371015:21371201:-	ENSMUST00000060895.5	0.00564013	AF	heart
inclusion_chr14:51911546-901	chr14:51911546-51913323:51913380:51911546-51913924:51913995:-	ENSMUST00000004673.14,ENSMUST00000111632.4,9949ed72-77ca-43b1-81e0-6e29b14fa703,39605aaf-b88a-4444-be61-e239fb231fa3,75dd7133-3101-4332-bcbe-9129c8a2c15c,19a1ad3e-cd26-4663-82c4-73c7901c6770,9d78c3e8-bd98-43bb-8029-2332395af8ad,ae165ac5-ba30-48b0-9807-a4067d05f968,bbf431cd-2c65-4893-ae05-65d609b7f785,06346e04-5775-45ff-b2fc-26ce674155a8,d5283b36-6664-4bc7-a4d8-4a5425b13857,4b9f8991-0f57-4320-9106…	0.000100543	AF	heart
exclusion_chr14:51911546-901	chr14:51911546-51913323:51913380:51911546-51913924:51913995:-	c9bf8f35-6599-4a79-94d5-2628b7356638,23e30b87-6575-4c6d-979c-29795ecf9285,43da3822-e715-4a52-a50e-f8d8346db106,73bed4e2-aa7a-4dbd-8357-5c771d86a6e0,01385efa-4aec-4045-8539-ce0375245651,91d9817c-ee65-4cc9-a32d-c33bd15b9f08,d4891db9-c212-446e-aa42-be96df503fce,a8933378-514c-4a20-91ec-d67688fd8127,20c6cdc7-d6e0-4680-9066-e21ea6ad6969,30f99eab-8103-4992-be95-cd23936defa3,d19ad14d-156f-4017-ab64-a86b8…	0.000100543	AF	heart
inclusion_chr15:73724798-11	chr15:73724798:73724848-73751129:73748374:73748465-73751129:+	ENSMUST00000230177.1,eb5ac29c-859a-44a9-afdc-bb40a15333ce,ff09f75b-8243-44b5-80a0-be3c5d4a8f4c	0.000889389	AF	heart
exclusion_chr15:73724798-11	chr15:73724798:73724848-73751129:73748374:73748465-73751129:+	e58b73c3-18b5-40b2-b089-59c5e7f3b53d,5d45e170-f5b7-4ade-acb4-f6a0b06d7f4d,21850101-d60d-42e9-90e1-022128dc221c,89f54bcd-d506-44ca-bc7e-ab57d33093ad,ENSMUST00000053232.7,fa6b4afd-3d02-464c-a501-e7cbb9720d24	0.000889389	AF	heart
inclusion_chr17:7099689511	chr17:70996895-70997885:70998012:70996895-71002108:71002165:-	ENSMUST00000024846.12	1.17357e-06	AF	heart
exclusion_chr17:7099689511	chr17:70996895-70997885:70998012:70996895-71002108:71002165:-	ENSMUST00000126529.1,ENSMUST00000148960.7,88d55641-bfba-45cf-a042-0202f6279ac8	1.17357e-06	AF	heart
inclusion_chr2:26607424-11	chr2:26607424:26607468-26632604:26628494:26628699-26632604:+	6e68b742-77ab-4976-bcca-02001c646740	0.00582506	AF	heart
exclusion_chr2:26607424-11	chr2:26607424:26607468-26632604:26628494:26628699-26632604:+	ENSMUST00000074240.3	0.00582506	AF	heart
inclusion_chr5:17835671-141	chr5:17835671-17849657:17849792:17835671-17888711:17888801:-	7e392d88-63b0-44b2-ab4a-d34120272613,5e775c87-0539-4b34-9c2e-64e355d39dda,ENSMUST00000165232.7-1,cb4e0729-14da-4946-8609-30e085801549-1,c81cc594-8fe6-41e2-8cb6-47dc38e381ce,16e66ef2-fd10-4a85-bd5c-e846ea9fc202,cb4e0729-14da-4946-8609-30e085801549,d8496785-f5f4-4b71-a444-3813e5136180,194c9437-4fb0-4b2e-84ba-2ca95014bb44,21c417e9-7d16-43a0-b418-b9acb611ecbb,45ac83d3-7bb9-4ca7-ad84-dcb4b514f10b,a3c3…	6.84947e-05	AF	heart
exclusion_chr5:17835671-141	chr5:17835671-17849657:17849792:17835671-17888711:17888801:-	ccb5a83b-75d8-4d02-886f-be2560ffc573,ENSMUST00000169095.5,81a8e1e4-33bc-4dd2-bc1b-672b81d9814e,750ab594-4f97-45a4-bf34-31ebfdfb8616,ENSMUST00000169095.5-1,e7f5425f-85f4-4dd2-9222-9c6241ae4120,18fb87c7-a494-45b7-b44b-0a36f882f4db,7b1d5665-7e5e-43e1-8faf-6646bcd2115f	6.84947e-05	AF	heart
inclusion_chr5:17835671-201	chr5:17835671-17849653:17849792:17835671-17888711:17888801:-	5f88d047-6007-43c9-9239-c03a5cc58df1	0.0037388	AF	heart
exclusion_chr5:17835671-201	chr5:17835671-17849653:17849792:17835671-17888711:17888801:-	81a8e1e4-33bc-4dd2-bc1b-672b81d9814e,ccb5a83b-75d8-4d02-886f-be2560ffc573,750ab594-4f97-45a4-bf34-31ebfdfb8616,ENSMUST00000169095.5-1,e7f5425f-85f4-4dd2-9222-9c6241ae4120,18fb87c7-a494-45b7-b44b-0a36f882f4db,ENSMUST00000169095.5,7b1d5665-7e5e-43e1-8faf-6646bcd2115f	0.0037388	AF	heart
inclusion_chr5:77095022-21	chr5:77095022-77095151:77095253:77095022-77114847:77114867:-	ENSMUST00000113453.8	0.00392514	AF	heart
exclusion_chr5:77095022-21	chr5:77095022-77095151:77095253:77095022-77114847:77114867:-	ENSMUST00000081964.6	0.00392514	AF	heart
inclusion_chr7:3105437011	chr7:31054370-31054765:31054818:31054370-31055551:31055708:-	cd67fa78-4dbe-4f24-b8d6-91db660ba659,86805e73-b12c-482b-a69e-e6f05d7e3214,ENSMUST00000108110.4,ENSMUST00000205778.1,ce16d764-71a7-4d6a-b45c-c7b7fa022eff,d5f20ac4-6692-44b6-97bd-6cc87b0c034d	0.00138528	AF	heart
exclusion_chr7:3105437011	chr7:31054370-31054765:31054818:31054370-31055551:31055708:-	ENSMUST00000206305.1,d66b2a29-eb76-4c65-bd04-6778245e9172,558da67b-7aa7-4cfa-8116-54e31b97ac0c,fdf8ff24-8bef-4a8d-b06b-86aa01630ad9,c791c28a-1862-4c7f-833d-5fac60003e0e,0af3d7db-24c4-40e6-a554-3682dd608571,8b7933f4-07f1-4df8-b011-a4065e114ad4,b4a58578-67aa-4e1f-b818-d1459f4e0bf4,a357e576-a939-4403-ba88-377a15637746,085c8a7c-7924-43bb-8b87-bb1f5c0f841e	0.00138528	AF	heart
inclusion_chr8:82379615-111	chr8:82379615-82402300:82402570:82379615-82402739:82403060:-	ENSMUST00000209363.1,1b49031a-af6d-4ce3-8d5a-7a961417d08c	0.00588235	AF	heart
exclusion_chr8:82379615-111	chr8:82379615-82402300:82402570:82379615-82402739:82403060:-	d310a03d-08aa-45fb-a4a7-4f347c86f3cc	0.00588235	AF	heart
inclusion_chr9:213207481	chr9:21320748:21320851-21338441:21337828:21337962-21338441:+	ENSMUST00000217461.1,5dfa45d2-0a94-46d4-8104-16de069004b5,652c45f6-dd1b-4a5c-9497-6b5e2e200b58	0.00609922	AF	heart
exclusion_chr9:213207481	chr9:21320748:21320851-21338441:21337828:21337962-21338441:+	a2890c1b-bbeb-4573-8186-6c40c01c4acd,ENSMUST00000034697.7,3a6b401f-e074-4791-9d4a-be7272e44ae5,39091292-2db8-4c08-b147-99726f6e23f7	0.00609922	AF	heart
inclusion_chr10:800536392	chr10:80053639:80053715-80054514:80054035:80054300-80054514:+	d82a6e6b-9f7a-48a4-8060-e6da9ce81b48,10bf548a-36d2-404f-989f-273c1008bd6d,e0668989-a8f2-48ba-b9ec-c26f30727d5e,f2a04338-0882-421f-b81e-447f0c34775f,64005ac8-c8e6-46eb-abdd-dfcfa7aa22ca,3ce9c7be-1fa0-4955-84d2-f537374aa21e	0.00434619	AF	kidney
exclusion_chr10:800536392	chr10:80053639:80053715-80054514:80054035:80054300-80054514:+	ENSMUST00000097227.9	0.00434619	AF	kidney
inclusion_chr10:800536732	chr10:80053673:80053715-80054514:80054035:80054300-80054514:+	ENSMUST00000105372.7,a0fb9f27-4aaa-42fc-b2aa-7337580a46de,87b055b5-29ce-4f74-9fe8-7c49960907a3	0.0053647	AF	kidney
exclusion_chr10:800536732	chr10:80053673:80053715-80054514:80054035:80054300-80054514:+	ENSMUST00000097227.9	0.0053647	AF	kidney
inclusion_chr14:118787918-12	chr14:118787918:118788370-118861696:118854980:118855209-118861696:+	ENSMUST00000047761.12	0.000188056	AF	kidney
exclusion_chr14:118787918-12	chr14:118787918:118788370-118861696:118854980:118855209-118861696:+	ENSMUST00000100314.3	0.000188056	AF	kidney
inclusion_chr14:118787918-32	chr14:118787918:118788313-118861696:118854980:118855209-118861696:+	4877c87b-6302-4b96-8978-a197b29628f2	0.00537392	AF	kidney
exclusion_chr14:118787918-32	chr14:118787918:118788313-118861696:118854980:118855209-118861696:+	ENSMUST00000100314.3	0.00537392	AF	kidney
inclusion_chr1:120120012-22	chr1:120120012-120120121:120120138:120120012-120120945:120121014:-	ENSMUST00000128408.7	2.5707e-05	AF	kidney
exclusion_chr1:120120012-22	chr1:120120012-120120121:120120138:120120012-120120945:120121014:-	7d9bfd85-2beb-446d-ab8c-614f4b6c0176,9160222e-8774-4310-ba2b-2a41b6663aa4,ENSMUST00000132118.1,afe2f143-f9de-4c9a-a260-9a9ea6ad0707,ENSMUST00000027634.12,1c350c00-b317-4b9a-b829-bc057aabe238	2.5707e-05	AF	kidney
inclusion_chr2:155582033-12	chr2:155582033-155582483:155582654:155582033-155592694:155592727:-	280836f5-0c6e-4063-9be1-853649f5602b,fa66cf8b-5852-451a-a43f-f15773a46578	0.00880637	AF	kidney
exclusion_chr2:155582033-12	chr2:155582033-155582483:155582654:155582033-155592694:155592727:-	ENSMUST00000130881.7,453d11d4-3785-4d16-add9-84a8c0fdb9ad	0.00880637	AF	kidney
inclusion_chr3:1465194432	chr3:146519443-146520685:146521051:146519443-146521169:146521411:-	b36e8db5-7bae-4e61-bf7c-69264e16e80e	0.00935348	AF	kidney
exclusion_chr3:1465194432	chr3:146519443-146520685:146521051:146519443-146521169:146521411:-	ENSMUST00000029838.10	0.00935348	AF	kidney
inclusion_chr3:987238922	chr3:98723892-98724473:98724543:98723892-98724918:98725190:-	ffa5cff9-3f68-41bf-a03e-4effc7d3105b,ENSMUST00000107022.7,ENSMUST00000107021.7,1868831e-2644-4650-9623-d08a78c84eb3,c6c0f8c3-cbd9-4487-aa6f-75b751e11875	0.00075964	AF	kidney
exclusion_chr3:987238922	chr3:98723892-98724473:98724543:98723892-98724918:98725190:-	674c0b2b-7775-4f13-a4bf-694fe933d618,90fff7ab-e5e8-48a7-8599-e4cddb1a5cc2,199e1dfc-4fea-47d6-9af0-ce28f0e281a8,62e2d5af-2208-47ab-bcd9-862085cf4585	0.00075964	AF	kidney
inclusion_chr4:110732432	chr4:11073243-11075325:11075441:11073243-11075980:11076204:-	7b53a834-280a-4eff-a6e1-e8b112c77a2f	0.00550712	AF	kidney
exclusion_chr4:110732432	chr4:11073243-11075325:11075441:11073243-11075980:11076204:-	5762efd2-6af4-4d8b-998b-c932c535b2f7,42aec972-5b0f-429a-836d-09ded38e50ec,54c6ddde-eea3-4222-aa05-cb6456e7996a,3261811e-e2a5-41e2-a686-3ced3e32cd67,ENSMUST00000058183.8,123624cd-5caa-4e9e-a820-acfa5cb29fa7,571563d3-36bb-4128-90c2-f8c34b23a2f9,ENSMUST00000126468.7	0.00550712	AF	kidney
inclusion_chr4:1166455932	chr4:116645593-116649364:116649474:116645593-116651339:116651396:-	a9d7c9fa-b414-40f4-a7a3-3e4443327cd3,9d8eb351-0136-4043-8c38-76c9bb780ee5	0.00743359	AF	kidney
exclusion_chr4:1166455932	chr4:116645593-116649364:116649474:116645593-116651339:116651396:-	ca27dd0e-f3ad-47a3-b502-62f689a4336c,d46b1bec-701d-43e9-9cac-490cd4b9afe4,ENSMUST00000030455.14-1	0.00743359	AF	kidney
inclusion_chr4:1343431812	chr4:134343181:134343336-134344008:134343466:134343626-134344008:+	ENSMUST00000105874.8	0.0034481	AF	kidney
exclusion_chr4:1343431812	chr4:134343181:134343336-134344008:134343466:134343626-134344008:+	8212f9af-fe9a-4cbd-9b3a-22313e34007c	0.0034481	AF	kidney
inclusion_chr4:198187252	chr4:19818725:19819492-19823924:19820315:19820358-19823924:+	ENSMUST00000035890.7,6ae28661-e449-45de-8b7c-0b2ab7029bf4,957b33db-378b-4193-8cb7-be4e7230b935,ef5a5ec6-a66a-4ff2-bb67-60ccf1213a91,0559acab-a4dd-4150-8b31-f05ff7b3b32b,d102c884-aac7-4338-ada1-b3d6acf861c2	0.00966546	AF	kidney
exclusion_chr4:198187252	chr4:19818725:19819492-19823924:19820315:19820358-19823924:+	9054c2ce-0d59-4603-bd90-e1026f3cf75f	0.00966546	AF	kidney
inclusion_chr5:17835671-142	chr5:17835671-17849657:17849792:17835671-17888711:17888801:-	7e392d88-63b0-44b2-ab4a-d34120272613,5e775c87-0539-4b34-9c2e-64e355d39dda,ENSMUST00000165232.7-1,cb4e0729-14da-4946-8609-30e085801549-1,c81cc594-8fe6-41e2-8cb6-47dc38e381ce,16e66ef2-fd10-4a85-bd5c-e846ea9fc202,cb4e0729-14da-4946-8609-30e085801549,d8496785-f5f4-4b71-a444-3813e5136180,194c9437-4fb0-4b2e-84ba-2ca95014bb44,21c417e9-7d16-43a0-b418-b9acb611ecbb,45ac83d3-7bb9-4ca7-ad84-dcb4b514f10b,a3c3…	0.00842226	AF	kidney
exclusion_chr5:17835671-142	chr5:17835671-17849657:17849792:17835671-17888711:17888801:-	ccb5a83b-75d8-4d02-886f-be2560ffc573,ENSMUST00000169095.5,81a8e1e4-33bc-4dd2-bc1b-672b81d9814e,750ab594-4f97-45a4-bf34-31ebfdfb8616,ENSMUST00000169095.5-1,e7f5425f-85f4-4dd2-9222-9c6241ae4120,18fb87c7-a494-45b7-b44b-0a36f882f4db,7b1d5665-7e5e-43e1-8faf-6646bcd2115f	0.00842226	AF	kidney
inclusion_chr6:1179067952	chr6:117906795:117906839-117917470:117906973:117907208-117917470:+	ENSMUST00000035493.13,44a10523-a460-4018-b9e0-c648f7cbef93	0.00747316	AF	kidney
exclusion_chr6:1179067952	chr6:117906795:117906839-117917470:117906973:117907208-117917470:+	b1fc5ab7-5eb6-4f6a-b67a-a9bdab9b2d31	0.00747316	AF	kidney
inclusion_chr6:1249149892	chr6:124914989-124915742:124915783:124914989-124917560:124917946:-	190ec2cc-9606-496f-90dc-8b5553008b3b	0.00666191	AF	kidney
exclusion_chr6:1249149892	chr6:124914989-124915742:124915783:124914989-124917560:124917946:-	3ed1b69b-b2cb-47c8-9dcb-2fc9a434e31b,ENSMUST00000032216.6,4a78e8ba-b69a-4745-83f6-0d87fae4f1ab,a58e60f1-c148-4ebb-9d0b-22a3cb228119,0234f0dd-526f-4a05-bcfd-df7dad85ca8c,e1145f53-77d6-4de0-951f-7f290602daa2,fd3f0bba-8450-4d8f-8952-2adcdd40ec34	0.00666191	AF	kidney
inclusion_chr7:44102328-62	chr7:44102328:44102409-44227521:44225443:44225524-44227521:+	9b1a4e18-8a61-49b7-b5b0-f7ede9319b3f	0.00281659	AF	kidney
exclusion_chr7:44102328-62	chr7:44102328:44102409-44227521:44225443:44225524-44227521:+	ENSMUST00000075162.4,82c7b467-5de0-4b44-a765-8938728ffd02,00a45dad-1cee-445d-8a53-9c8d257cb2a4,7ba88fd1-1bd0-486f-b9a9-7b569ba1ea91	0.00281659	AF	kidney
inclusion_chr7:44112673-52	chr7:44112673:44112747-44227521:44225443:44225524-44227521:+	8adbc6b6-e76f-4963-a359-2e144bf700c7	3.13237e-05	AF	kidney
exclusion_chr7:44112673-52	chr7:44112673:44112747-44227521:44225443:44225524-44227521:+	ENSMUST00000075162.4,82c7b467-5de0-4b44-a765-8938728ffd02,00a45dad-1cee-445d-8a53-9c8d257cb2a4,7ba88fd1-1bd0-486f-b9a9-7b569ba1ea91	3.13237e-05	AF	kidney
inclusion_chr9:45399709-22	chr9:45399709:45400728-45408106:45406105:45406166-45408106:+	535fbf9f-afba-4276-9668-91e297c335f6	0.00110839	AF	kidney
exclusion_chr9:45399709-22	chr9:45399709:45400728-45408106:45406105:45406166-45408106:+	a8aa5f74-1c08-4323-930d-23ad08566eb8,ENSMUST00000213282.1,ENSMUST00000214654.1,c428d3d2-e3a1-494d-a66d-4a12f6e89d60,f67ad742-cf93-40c7-86c2-675da9a96786,79c16add-f9de-42ae-bbaa-98c8bbe29e15,9095968d-7cce-4254-9c25-dbb58aab4e66,3ee21f92-6789-4fec-8b46-d1e9a9ca41e7,5c9573cb-d29e-4941-93f0-9150a970e3aa,f7b19b62-664f-409f-a6fb-a885fff36b6d,36a346a1-829b-4a1c-9bef-41aea893b956,ENSMUST00000213158.1,1d0…	0.00110839	AF	kidney
inclusion_chr9:45399709-82	chr9:45399709:45400003-45408106:45406105:45406166-45408106:+	ENSMUST00000214680.1,3e35fe54-fc11-463a-86aa-f956082ee13f,5b80d533-cc64-41f1-9659-0d1ef6ff1002,263fc0d2-2f98-41a9-8e4c-601e30cb95ef	1.5111e-06	AF	kidney
exclusion_chr9:45399709-82	chr9:45399709:45400003-45408106:45406105:45406166-45408106:+	a8aa5f74-1c08-4323-930d-23ad08566eb8,ENSMUST00000213282.1,ENSMUST00000214654.1,c428d3d2-e3a1-494d-a66d-4a12f6e89d60,f67ad742-cf93-40c7-86c2-675da9a96786,79c16add-f9de-42ae-bbaa-98c8bbe29e15,9095968d-7cce-4254-9c25-dbb58aab4e66,36a346a1-829b-4a1c-9bef-41aea893b956,3ee21f92-6789-4fec-8b46-d1e9a9ca41e7,5c9573cb-d29e-4941-93f0-9150a970e3aa,f7b19b62-664f-409f-a6fb-a885fff36b6d,ENSMUST00000213158.1,1d0…	1.5111e-06	AF	kidney
inclusion_chr12:10385805631	chr12:103858056-103863522:103863562:103858056-103865496:103865767:-	2ea28c62-e1f6-492b-8bab-3a64247e55e1,8475720b-1f98-49ec-88f4-752aa8ee2f08,ENSMUST00000085056.7,ce6db13f-4b6e-4562-91ad-2372b1a7688c,0a03495e-f9ac-40a1-b9ac-077b23688e99,8a82340c-4d69-4207-a0a8-4e9e6e853077,3417d846-906c-4a3b-83a6-5e2ad193c00e,90332344-45cd-46cf-854c-e42b09536f0c,65da3877-084d-436b-a26c-48809b49096e	1.43836e-11	AF	liver
exclusion_chr12:10385805631	chr12:103858056-103863522:103863562:103858056-103865496:103865767:-	71fa3a9c-9a34-4932-bf23-88805fe49307,d7662a2c-dea4-478a-b0f7-faaf67127b71,4c5530c9-d9a2-4f20-8fff-881ae6f9e182	1.43836e-11	AF	liver
inclusion_chr13:367302513	chr13:36730251-36731644:36731746:36730251-36734236:36734477:-	ENSMUST00000223611.1	0.00987817	AF	liver
exclusion_chr13:367302513	chr13:36730251-36731644:36731746:36730251-36734236:36734477:-	ENSMUST00000037623.14	0.00987817	AF	liver
inclusion_chr14:321599383	chr14:32159938:32160010-32170748:32165792:32165822-32170748:+	ENSMUST00000163336.7,596a63b3-f2f3-4e7e-bc92-28ae8c12e72f,7d9999ea-1672-48b4-9d82-2c47e7048bab	0.00041432	AF	liver
exclusion_chr14:321599383	chr14:32159938:32160010-32170748:32165792:32165822-32170748:+	ENSMUST00000111994.9,0181be6c-0b99-4d69-8829-41e3f736c930	0.00041432	AF	liver
inclusion_chr14:510911503	chr14:51091150:51091253-51104807:51096359:51096473-51104807:+	ENSMUST00000022428.12	5.11225e-05	AF	liver
exclusion_chr14:510911503	chr14:51091150:51091253-51104807:51096359:51096473-51104807:+	ENSMUST00000169895.2,ENSMUST00000169895.2-1	5.11225e-05	AF	liver
inclusion_chr15:25933552-53	chr15:25933552:25933816-25964224:25941007:25941243-25964224:+	dfb71f85-c882-4e1b-aa2d-f215f66efa92	0.00281452	AF	liver
exclusion_chr15:25933552-53	chr15:25933552:25933816-25964224:25941007:25941243-25964224:+	18383382-23e8-45e9-bb7d-b7af4d1052a4,ENSMUST00000227275.1	0.00281452	AF	liver
inclusion_chr15:9701986132	chr15:97019861-97049950:97050087:97019861-97054892:97055219:-	e1549017-4114-40d5-83ab-63a1e8105d1e,6c8bd013-37a6-4e81-984a-8fc2d323ed8d-1,1eb523d4-2d1c-4fbb-9261-83cf424e8a51	0.00822866	AF	liver
exclusion_chr15:9701986132	chr15:97019861-97049950:97050087:97019861-97054892:97055219:-	cb1daddb-93c9-4ca6-8051-1f805fdeab3c	0.00822866	AF	liver
inclusion_chr15:97019861-103	chr15:97019861-97031134:97031211:97019861-97054892:97055219:-	ENSMUST00000230086.1,3670d03d-6770-468a-893f-070f407b118c,a9a0dfc1-9bb8-468a-8f3c-6494869f4648,f8fed9d6-eb87-4c32-9db8-8e55a2516970	0.00131626	AF	liver
exclusion_chr15:97019861-103	chr15:97019861-97031134:97031211:97019861-97054892:97055219:-	cb1daddb-93c9-4ca6-8051-1f805fdeab3c	0.00131626	AF	liver
inclusion_chr15:97019861-53	chr15:97019861-97020303:97020322:97019861-97054892:97055219:-	ENSMUST00000166223.1	0.00126791	AF	liver
exclusion_chr15:97019861-53	chr15:97019861-97020303:97020322:97019861-97054892:97055219:-	cb1daddb-93c9-4ca6-8051-1f805fdeab3c	0.00126791	AF	liver
inclusion_chr16:18411957-13	chr16:18411957-18413266:18413494:18411957-18426356:18426461:-	ENSMUST00000165430.7	3.10578e-11	AF	liver
exclusion_chr16:18411957-13	chr16:18411957-18413266:18413494:18411957-18426356:18426461:-	ENSMUST00000115609.9	3.10578e-11	AF	liver
inclusion_chr16:18411957-23	chr16:18411957-18413266:18413494:18411957-18426279:18426461:-	ENSMUST00000165430.7	0.00113342	AF	liver
exclusion_chr16:18411957-23	chr16:18411957-18413266:18413494:18411957-18426279:18426461:-	19b911b9-4dc4-4048-a753-04010015ad94	0.00113342	AF	liver
inclusion_chr17:561168893	chr17:56116889-56117083:56117298:56116889-56121861:56122001:-	391751cf-1a4d-4794-b42e-45115f708259,ENSMUST00000113072.2,6e611f6d-3959-4603-8374-15eed5eef8c6,c831e6e1-39e2-400b-8552-7993bcfab7f5	0.00033627	AF	liver
exclusion_chr17:561168893	chr17:56116889-56117083:56117298:56116889-56121861:56122001:-	07d1e6c9-b73e-4910-8857-ea799497ec0d	0.00033627	AF	liver
inclusion_chr1:120120012-23	chr1:120120012-120120121:120120138:120120012-120120945:120121014:-	ENSMUST00000128408.7	0.00109063	AF	liver
exclusion_chr1:120120012-23	chr1:120120012-120120121:120120138:120120012-120120945:120121014:-	7d9bfd85-2beb-446d-ab8c-614f4b6c0176,9160222e-8774-4310-ba2b-2a41b6663aa4,ENSMUST00000132118.1,afe2f143-f9de-4c9a-a260-9a9ea6ad0707,ENSMUST00000027634.12,1c350c00-b317-4b9a-b829-bc057aabe238	0.00109063	AF	liver
inclusion_chr1:1213199053	chr1:121319905-121327691:121327719:121319905-121332492:121332589:-	58cab339-cb74-477a-a73f-509cfe38d77b	0.00434449	AF	liver
exclusion_chr1:1213199053	chr1:121319905-121327691:121327719:121319905-121332492:121332589:-	810623aa-e102-43cd-9963-1143fafc7a10,ba832468-dbdf-4a5a-aa8d-b17b0dfe5fa7	0.00434449	AF	liver
inclusion_chr1:121319972-33	chr1:121319972-121327566:121327719:121319972-121332492:121332589:-	9f239075-16e4-4bab-a4f0-29fdb7ac5517	0.0071939	AF	liver
exclusion_chr1:121319972-33	chr1:121319972-121327566:121327719:121319972-121332492:121332589:-	ENSMUST00000071064.12,bf13883e-bad4-42d6-a7e6-d2afc6f3c28d,f49a21e7-7183-495e-bd18-230668e5bfff,ENSMUST00000071064.12-1	0.0071939	AF	liver
inclusion_chr3:1217964853	chr3:121796485-121814196:121814307:121796485-121814720:121814909:-	9cf85243-e9b7-45f2-8ceb-7eec0250959e	0.00137833	AF	liver
exclusion_chr3:1217964853	chr3:121796485-121814196:121814307:121796485-121814720:121814909:-	86ab4f6f-c270-4d6e-bdba-105114e22739,23dfa657-1a81-4828-bd77-54b8cc196c6b	0.00137833	AF	liver
inclusion_chr3:121796485-13	chr3:121796485-121814196:121814307:121796485-121815009:121815197:-	9cf85243-e9b7-45f2-8ceb-7eec0250959e	0.00014728	AF	liver
exclusion_chr3:121796485-13	chr3:121796485-121814196:121814307:121796485-121815009:121815197:-	110b8519-a916-4a5b-b1ff-ced61fe9bc27,17595bd1-f234-4f03-8f7b-4f2015dfbaf2,83f344a6-4dbe-414c-b828-6a7f27119500,ENSMUST00000029770.7,50efa1ec-3d61-4941-98f3-b5c29d4433e1,bb402e34-dcfa-42d5-87d1-1ab005cd180f	0.00014728	AF	liver
inclusion_chr3:146570426-13	chr3:146570426:146570563-146610270:146597165:146597233-146610270:+	e649c14c-a864-406b-b258-1794d6df1303	0.000167288	AF	liver
exclusion_chr3:146570426-13	chr3:146570426:146570563-146610270:146597165:146597233-146610270:+	ENSMUST00000029837.13-1,2db8b445-b62d-4249-9ff4-f7f4a3fd751f,74872162-1fa3-4259-b2cb-9dbd7cb34b53,e05c3553-e56b-4b19-a9b1-1a146d1cdc81,ENSMUST00000029837.13,374262a5-3c78-4560-86e0-e9ed44a19173	0.000167288	AF	liver
inclusion_chr3:95315267-13	chr3:95315267:95315345-95320062:95318792:95318953-95320062:+	ENSMUST00000015858.11,3f5821c6-d0e3-4aa4-9b48-3a28d93dbd02,1f6de790-4d30-4aa0-ae01-d148d064b2d1,ab741445-3486-44a7-b41f-ee455e15b40a,29aff598-25b5-4d10-b292-47e15ee3c3fd,685a4b69-0240-41f7-8aef-4cf824b184f0,1e348c6a-cb27-41c6-b1a2-490e3f5d0673	0.00479871	AF	liver
exclusion_chr3:95315267-13	chr3:95315267:95315345-95320062:95318792:95318953-95320062:+	87bcfa9d-82be-4e3b-9271-babe8cccea2e	0.00479871	AF	liver
inclusion_chr4:60139352-13	chr4:60139352-60139691:60139857:60139352-60222374:60222599:-	ca7c51ec-f54f-4cfb-ad19-3b998bbc1bd1,2ae8d240-3ae1-4ce8-bdb3-9a55bfc5416d	5.89149e-06	AF	liver
exclusion_chr4:60139352-13	chr4:60139352-60139691:60139857:60139352-60222374:60222599:-	35652d6f-e5fa-4cbb-a854-2647f4571563	5.89149e-06	AF	liver
inclusion_chr4:60501415-13	chr4:60501415-60501754:60501903:60501415-60581993:60582199:-	c3ccfbe3-dd22-4080-8be4-4e2af7e5e612,88d2fbc8-52a1-463b-a66b-b26f30bfcaee,19be6a57-629e-4972-95dc-de3e59f08c2c,ENSMUST00000103012.9,1bf26ac4-a54c-4599-9aa0-6fb7d9bf733e,94c75967-4d65-4539-9624-957f846cb2e3,c9d92109-2ea0-44cf-9466-e64bfebf338d,587b7809-d97a-472e-846c-24b73d1f40de,b05a9bbc-d3e1-42e6-b9f1-a645f1728cc8,80f8cba2-d565-402d-a478-dd1ad9d4c3b7,d87e56bd-e73d-41b4-a1e5-3bfdf6a1ea07,1b392ad5…	1.0172e-08	AF	liver
exclusion_chr4:60501415-13	chr4:60501415-60501754:60501903:60501415-60581993:60582199:-	d468da7b-8de1-4bd5-936d-f34312cea4d8	1.0172e-08	AF	liver
inclusion_chr4:605816543	chr4:60581654-60581993:60582199:60581654-60662202:60662358:-	2c9a4316-cdfe-4cce-898d-8823483e70e0,31b72049-c98c-4ec7-b1c8-b59aed23ebdd,091d1bd9-5100-480d-8386-8fb6f867efc8	0.000138265	AF	liver
exclusion_chr4:605816543	chr4:60581654-60581993:60582199:60581654-60662202:60662358:-	b3d895dd-315c-4ca0-96ae-1e81234257fe	0.000138265	AF	liver
inclusion_chr4:62086933-13	chr4:62086933-62087124:62087342:62086933-62150654:62150863:-	de3321bd-4c87-401a-ab8c-63c01af5ff67,53a375d6-b4d0-43f9-acb6-ba5bf148d550,6177be1d-63dd-49b9-8d81-a5f8672fb45a,cbd92176-f2db-488b-b168-2e411ee157c3,cf71482d-ce1a-4d8b-80b4-416ff1bb13c0,fd0e3106-4435-4a83-befd-f36c7a3b3dcb,22e26aeb-b771-4360-b64f-6cff0f28c8a4,f28d461a-a39e-45cf-bd64-3766a2b23241,b909766b-d7e0-46cb-82e5-d958f0aba799,845bcbd5-a1a3-45fb-809d-28e5a2d65acc,ENSMUST00000107472.7,ENSMUST0…	2.04702e-07	AF	liver
exclusion_chr4:62086933-13	chr4:62086933-62087124:62087342:62086933-62150654:62150863:-	e8ce0ecd-1b43-4d02-a97a-d676b0ee3fa5,ee5da71f-5994-45b0-bf0c-345459259204,8208d509-ce58-4223-8b3e-33743716051e	2.04702e-07	AF	liver
inclusion_chr5:30154777-33	chr5:30154777:30155137-30163669:30155303:30155441-30163669:+	29341ca1-e230-4e82-9ccc-83d9ddd4fefe	0.00658762	AF	liver
exclusion_chr5:30154777-33	chr5:30154777:30155137-30163669:30155303:30155441-30163669:+	ee316135-baba-49f0-b27b-8e9f0d7cc5f0	0.00658762	AF	liver
inclusion_chr5:30155303-53	chr5:30155303:30155441-30163669:30162980:30163076-30163669:+	ee316135-baba-49f0-b27b-8e9f0d7cc5f0	0.00793651	AF	liver
exclusion_chr5:30155303-53	chr5:30155303:30155441-30163669:30162980:30163076-30163669:+	32b27d84-388b-4fce-a4a8-476b28d176bf	0.00793651	AF	liver
inclusion_chr5:899654732	chr5:8996547-8996806:8997042:8996547-8997104:8997158:-	9f8da384-ebe7-4f5c-ae27-4730cc865184	3.52862e-05	AF	liver
exclusion_chr5:899654732	chr5:8996547-8996806:8997042:8996547-8997104:8997158:-	c297d6f1-8af7-432c-b238-fbb293521a53,da651aff-8904-4c88-9aa3-6940e9729956,84f6dfa4-1ea8-451f-847d-01a19ce7a38b,ENSMUST00000003720.4	3.52862e-05	AF	liver
inclusion_chr6:138140599-43	chr6:138140599:138140606-138147659:138143978:138144101-138147659:+	ENSMUST00000008684.10,aaad8264-75d4-4195-a932-5e5d30522acb	0.00201585	AF	liver
exclusion_chr6:138140599-43	chr6:138140599:138140606-138147659:138143978:138144101-138147659:+	c5b4c1f5-527a-4e85-ae58-0df1f38261e5	0.00201585	AF	liver
inclusion_chr6:72097623-13	chr6:72097623:72097782-72128264:72115232:72115379-72128264:+	ENSMUST00000069994.10	0.00240735	AF	liver
exclusion_chr6:72097623-13	chr6:72097623:72097782-72128264:72115232:72115379-72128264:+	144c876f-8a4d-4ccd-b4a5-bd5dda1d92f6,2e8f42fe-57f2-4f71-8f92-999b8d1c6214	0.00240735	AF	liver
inclusion_chr6:904625763	chr6:90462576:90462725-90466420:90465304:90465457-90466420:+	ENSMUST00000032174.11,f8038d63-f1c2-4cb8-8122-a6f55ae36340,31e33536-8883-42be-aecb-c5664c4b770c	0.00915041	AF	liver
exclusion_chr6:904625763	chr6:90462576:90462725-90466420:90465304:90465457-90466420:+	1e84790f-febd-463c-b3a5-becc4cb872e5,ENSMUST00000113530.3	0.00915041	AF	liver
inclusion_chr7:196768843	chr7:19676884-19677898:19677941:19676884-19681305:19681479:-	99df029d-a780-4a37-8280-378a3b9957d9	0.00273686	AF	liver
exclusion_chr7:196768843	chr7:19676884-19677898:19677941:19676884-19681305:19681479:-	ENSMUST00000127648.3	0.00273686	AF	liver
inclusion_chr7:45872825-13	chr7:45872825:45873101-45873759:45873127:45873261-45873759:+	ENSMUST00000002855.13,ENSMUST00000211716.1	0.00759234	AF	liver
exclusion_chr7:45872825-13	chr7:45872825:45873101-45873759:45873127:45873261-45873759:+	c0a69452-143f-4974-a23f-b6da91dfb975	0.00759234	AF	liver
inclusion_chr8:46471183-33	chr8:46471183:46471230-46492800:46491145:46491161-46492800:+	c2cbe2c7-eade-4c56-808c-b266af5bfc62,ENSMUST00000034046.12,f1f73dcb-030c-49cc-a653-d090d9810dea,53908f35-1081-4aa2-be5a-d62f476d9bec,420d9b75-13ef-4a8f-8264-cd2d291ac600,5abd5627-8e37-4d6c-a076-f8c65244f38d,3cd15004-91ec-49eb-b336-f91021de8848,fa14574a-2bf4-4ac7-b507-f2274afa3d08,a4abec8e-b7c4-4c19-b901-b3902375bce0,cbe83233-bc76-4d1e-ab06-275f3e0183a4,fd57152f-2222-4e5d-b148-d72eb0b31fd8	0.0047091	AF	liver
exclusion_chr8:46471183-33	chr8:46471183:46471230-46492800:46491145:46491161-46492800:+	ENSMUST00000110372.8	0.0047091	AF	liver
inclusion_chr10:974796094	chr10:97479609:97479789-97483339:97482438:97482547-97483339:+	ENSMUST00000105287.10,a8c02a3e-79fb-4c1a-bf86-178644f639f6	0.00457338	AF	lung
exclusion_chr10:974796094	chr10:97479609:97479789-97483339:97482438:97482547-97483339:+	ENSMUST00000163448.3	0.00457338	AF	lung
inclusion_chr11:213544064	chr11:21354406-21370187:21370477:21354406-21371015:21371201:-	f6f9d2f9-9561-4b8f-817a-4acf4866a28e,1ed87ce0-b42f-41bc-8817-8d15f0787337,ENSMUST00000102875.10	0.00289243	AF	lung
exclusion_chr11:213544064	chr11:21354406-21370187:21370477:21354406-21371015:21371201:-	ENSMUST00000060895.5	0.00289243	AF	lung
inclusion_chr14:510911504	chr14:51091150:51091253-51104807:51096359:51096473-51104807:+	ENSMUST00000022428.12	0.00314845	AF	lung
exclusion_chr14:510911504	chr14:51091150:51091253-51104807:51096359:51096473-51104807:+	ENSMUST00000169895.2,ENSMUST00000169895.2-1	0.00314845	AF	lung
inclusion_chr14:51911546-904	chr14:51911546-51913323:51913380:51911546-51913924:51913995:-	ENSMUST00000004673.14,ENSMUST00000111632.4,9949ed72-77ca-43b1-81e0-6e29b14fa703,39605aaf-b88a-4444-be61-e239fb231fa3,75dd7133-3101-4332-bcbe-9129c8a2c15c,19a1ad3e-cd26-4663-82c4-73c7901c6770,9d78c3e8-bd98-43bb-8029-2332395af8ad,ae165ac5-ba30-48b0-9807-a4067d05f968,bbf431cd-2c65-4893-ae05-65d609b7f785,06346e04-5775-45ff-b2fc-26ce674155a8,d5283b36-6664-4bc7-a4d8-4a5425b13857,4b9f8991-0f57-4320-9106…	0.00802743	AF	lung
exclusion_chr14:51911546-904	chr14:51911546-51913323:51913380:51911546-51913924:51913995:-	c9bf8f35-6599-4a79-94d5-2628b7356638,23e30b87-6575-4c6d-979c-29795ecf9285,43da3822-e715-4a52-a50e-f8d8346db106,73bed4e2-aa7a-4dbd-8357-5c771d86a6e0,01385efa-4aec-4045-8539-ce0375245651,91d9817c-ee65-4cc9-a32d-c33bd15b9f08,d4891db9-c212-446e-aa42-be96df503fce,a8933378-514c-4a20-91ec-d67688fd8127,20c6cdc7-d6e0-4680-9066-e21ea6ad6969,30f99eab-8103-4992-be95-cd23936defa3,d19ad14d-156f-4017-ab64-a86b8…	0.00802743	AF	lung
inclusion_chr14:705227734	chr14:70522773-70524002:70524081:70522773-70535920:70536135:-	ENSMUST00000022692.4,e8c68999-b0bf-47ec-abe2-236d8449ed9d,ae39f0a3-e9b5-4f8a-953f-e372c2c16ac0,bf5e9726-ea38-4eb4-905b-78b311c1b4c4,8b984a71-e1c8-47b3-9113-82b59c6dd4c7,005df467-1d86-4ad6-9b94-5b5aaf72cac1,1061a823-5120-4992-ae76-985b7f9a07bd,8de8680f-8d95-4bf1-b7a9-4c8ff9277b96,01e0ea6a-f10c-4bc0-8ea6-8deb58cc0fe6,ce833e70-a229-4a86-9278-b9afd332d2fb,a5ce29a7-fd12-4387-933e-695c1d28238b,04afeebb…	0.0026369	AF	lung
exclusion_chr14:705227734	chr14:70522773-70524002:70524081:70522773-70535920:70536135:-	55dd6b88-adb3-41bb-9601-b04dcd17195a	0.0026369	AF	lung
inclusion_chr18:319223094	chr18:31922309:31922476-31941740:31931451:31931550-31941740:+	214c8103-30dc-451a-bc29-4b6c9c7676c4,485b0454-9500-45b5-b931-ad32b6e79560,0d068ddf-bb83-4f34-a44e-5131ed95c587	0.00833333	AF	lung
exclusion_chr18:319223094	chr18:31922309:31922476-31941740:31931451:31931550-31941740:+	3b49556f-9d8d-4b13-9fdf-fb985c80874b,09abf1cc-c546-4e34-91b9-cd1839749337	0.00833333	AF	lung
inclusion_chr18:31922309-14	chr18:31922309:31922476-31941740:31931492:31931550-31941740:+	214c8103-30dc-451a-bc29-4b6c9c7676c4,485b0454-9500-45b5-b931-ad32b6e79560,0d068ddf-bb83-4f34-a44e-5131ed95c587	0.000770581	AF	lung
exclusion_chr18:31922309-14	chr18:31922309:31922476-31941740:31931492:31931550-31941740:+	52767d0b-2492-486b-82f8-1c4a42f85de4,ENSMUST00000025254.8,0e8de7b4-77fd-4f72-b739-7f0e3aa373ca,4db66439-74c8-4fdd-b13b-ca92da3884e9	0.000770581	AF	lung
inclusion_chr18:31922309-24	chr18:31922309:31922476-31941740:31937276:31937525-31941740:+	214c8103-30dc-451a-bc29-4b6c9c7676c4,485b0454-9500-45b5-b931-ad32b6e79560,0d068ddf-bb83-4f34-a44e-5131ed95c587	0.00126263	AF	lung
exclusion_chr18:31922309-24	chr18:31922309:31922476-31941740:31937276:31937525-31941740:+	24278f98-df20-4ade-b0c6-10c3b156662d	0.00126263	AF	lung
inclusion_chr5:77095022-24	chr5:77095022-77095151:77095253:77095022-77114847:77114867:-	ENSMUST00000113453.8	0.0026976	AF	lung
exclusion_chr5:77095022-24	chr5:77095022-77095151:77095253:77095022-77114847:77114867:-	ENSMUST00000081964.6	0.0026976	AF	lung
inclusion_chr6:1067691664	chr6:106769166:106769191-106769830:106769213:106769256-106769830:+	ENSMUST00000113248.3	0.00454545	AF	lung
exclusion_chr6:1067691664	chr6:106769166:106769191-106769830:106769213:106769256-106769830:+	ENSMUST00000057578.15	0.00454545	AF	lung
inclusion_chr6:124914989-24	chr6:124914989-124915742:124915783:124914989-124917560:124917613:-	190ec2cc-9606-496f-90dc-8b5553008b3b	0.0066901	AF	lung
exclusion_chr6:124914989-24	chr6:124914989-124915742:124915783:124914989-124917560:124917613:-	3f5398e8-07ae-474d-ac3e-7a392f928188,de9e3a73-2323-4075-89c0-899b4631a660,2e74a0aa-20ef-40aa-ba97-dfb87a0a1662,ENSMUST00000032216.6-1,93d34263-e660-4eec-9165-35c9bcca3e95,14cd8749-70e6-4c4d-ad98-a939619a147f	0.0066901	AF	lung
inclusion_chr8:70509634-142	chr8:70509634-70510338:70510379:70509634-70527645:70527956:-	ENSMUST00000125184.7,45d47045-7c91-43a2-84b5-ee16b4594841	0.00333928	AF	lung
exclusion_chr8:70509634-142	chr8:70509634-70510338:70510379:70509634-70527645:70527956:-	546cb2ea-daa5-40c4-9458-aa6e3dda5acd	0.00333928	AF	lung
inclusion_chr8:70509634-242	chr8:70509634-70510118:70510379:70509634-70527645:70527956:-	ENSMUST00000129909.7	0.00238016	AF	lung
exclusion_chr8:70509634-242	chr8:70509634-70510118:70510379:70509634-70527645:70527956:-	546cb2ea-daa5-40c4-9458-aa6e3dda5acd	0.00238016	AF	lung
inclusion_chr9:779174344	chr9:77917434:77917526-77957141:77941291:77941414-77957141:+	ENSMUST00000034904.13,856e284c-1477-4ea1-bb09-eca66857dd4b	0.00143635	AF	lung
exclusion_chr9:779174344	chr9:77917434:77917526-77957141:77941291:77941414-77957141:+	3d663c4d-80a9-4f9e-9cbd-7b917366c8d9	0.00143635	AF	lung
inclusion_chr11:1181936975	chr11:118193697-118218959:118219025:118193697-118248439:118248560:-	b7f0d2fc-b786-45dd-a107-88deb48c980f	0.00776975	AF	muscle
exclusion_chr11:1181936975	chr11:118193697-118218959:118219025:118193697-118248439:118248560:-	ENSMUST00000017276.13	0.00776975	AF	muscle
inclusion_chr11:610225645	chr11:61022564:61022850-61069128:61066747:61066950-61069128:+	ENSMUST00000089184.10	0.00988142	AF	muscle
exclusion_chr11:610225645	chr11:61022564:61022850-61069128:61066747:61066950-61069128:+	841d6dc8-3f55-4cc6-afc2-5575e0883de7	0.00988142	AF	muscle
inclusion_chr12:871477725	chr12:87147772:87147844-87157893:87157608:87157660-87157893:+	ENSMUST00000063117.9,ENSMUST00000220574.1,7b101b70-d032-4304-8f67-fa9d000f295c	0.000642963	AF	muscle
exclusion_chr12:871477725	chr12:87147772:87147844-87157893:87157608:87157660-87157893:+	ENSMUST00000222222.1,4049a8b0-d0dd-423c-b22d-69131d77e7b0,a1b13806-0bd6-45bf-a541-9fe1778a95f2,d6897172-22e4-432d-8309-c3b214eeb964,e79e47cc-318e-4a88-a1ee-d9cc181469ff,51af13f6-e05e-4dd0-9e9e-16c96a16fa07	0.000642963	AF	muscle
inclusion_chr14:210526275	chr14:21052627:21052700-21092367:21076152:21076321-21092367:+	1bc4cb8f-7b02-436d-93dc-dce35cd24024,ENSMUST00000045376.10,ec51c91c-6ecf-4681-8d78-076f1ab44cb8,1abe9399-880f-4efe-b6c6-c00db70d3853,49d5eef8-85ce-449a-80f7-2fa5cf0281f5,b544778b-e393-403e-a2ef-0582accc4a66,0332ed2a-76fe-4eb9-9f5d-b7c30d9a44b8	0.00421561	AF	muscle
exclusion_chr14:210526275	chr14:21052627:21052700-21092367:21076152:21076321-21092367:+	094d7bc0-b562-4a91-a9d6-76b57066550a,ENSMUST00000224069.1,f2822198-9178-45f3-b974-fe8b1abddc0d,cd50912b-e704-4c45-bfd6-9cdc339d30d2,e2af7e3d-2b62-485c-b729-1a9afc3ddcd7,de7944a9-f030-422b-832c-9ed2b13af8cf,68563147-f217-467b-a703-09b2707c6ad4	0.00421561	AF	muscle
inclusion_chr14:510911505	chr14:51091150:51091253-51104807:51096359:51096473-51104807:+	ENSMUST00000022428.12	0.000144047	AF	muscle
exclusion_chr14:510911505	chr14:51091150:51091253-51104807:51096359:51096473-51104807:+	ENSMUST00000169895.2,ENSMUST00000169895.2-1	0.000144047	AF	muscle
inclusion_chr16:292091875	chr16:29209187:29209220-29217612:29209695:29209809-29217612:+	9ba22464-a82e-4f35-b603-0cbad66fab2b	0.00103199	AF	muscle
exclusion_chr16:292091875	chr16:29209187:29209220-29217612:29209695:29209809-29217612:+	04c76964-6a9a-49a5-8e13-df98ee5e5f25,ENSMUST00000089824.10	0.00103199	AF	muscle
inclusion_chr16:292096955	chr16:29209695:29209809-29217612:29210170:29210309-29217612:+	ENSMUST00000089824.10,04c76964-6a9a-49a5-8e13-df98ee5e5f25	0.0057971	AF	muscle
exclusion_chr16:292096955	chr16:29209695:29209809-29217612:29210170:29210309-29217612:+	ENSMUST00000162747.7-1	0.0057971	AF	muscle
inclusion_chr17:7099689551	chr17:70996895-70997885:70998012:70996895-71002108:71002165:-	ENSMUST00000024846.12	0.000320125	AF	muscle
exclusion_chr17:7099689551	chr17:70996895-70997885:70998012:70996895-71002108:71002165:-	ENSMUST00000126529.1,ENSMUST00000148960.7,88d55641-bfba-45cf-a042-0202f6279ac8	0.000320125	AF	muscle
inclusion_chr1:121319972-151	chr1:121319972-121327691:121327719:121319972-121332492:121332589:-	ENSMUST00000003818.13,8d185661-0b8c-4aa5-b251-5902556a95ff,7b38c97d-4946-4942-9522-1f6b885a0f84	0.00437761	AF	muscle
exclusion_chr1:121319972-151	chr1:121319972-121327691:121327719:121319972-121332492:121332589:-	ENSMUST00000071064.12,bf13883e-bad4-42d6-a7e6-d2afc6f3c28d,ENSMUST00000071064.12-1,f49a21e7-7183-495e-bd18-230668e5bfff	0.00437761	AF	muscle
inclusion_chr1:180182247-75	chr1:180182247-180193436:180193485:180182247-180195873:180196020:-	ENSMUST00000170472.7	0.000174444	AF	muscle
exclusion_chr1:180182247-75	chr1:180182247-180193436:180193485:180182247-180195873:180196020:-	b975eddf-fbca-42cb-82d8-a7afd8b08290,66106024-d2ba-47af-99d8-c7614c1e0d04,5b2ea906-1a2d-4399-a3b8-35a82801558f,ccb517fe-1f22-407e-a38d-7ca6e713ec35,8dd378c4-13c4-4a9a-9f52-a1ad4d48b3a7,5f82e7cd-429b-4445-94f3-afa10011e87c,ENSMUST00000027766.12,2731745c-ae14-4439-adee-199f792475c6,d8bb3a4c-e029-4abb-8c28-927cfe36947e,db584488-d010-49de-810d-b7bbdc8639d8,524789a7-a269-49db-98c2-a449ae0d4f2e,4eadc2b…	0.000174444	AF	muscle
inclusion_chr1:1801921525	chr1:180192152-180193436:180193662:180192152-180195873:180196020:-	05e86f80-8b32-4952-b1e0-a3a853bdaf18	0.000355432	AF	muscle
exclusion_chr1:1801921525	chr1:180192152-180193436:180193662:180192152-180195873:180196020:-	3b0dc22c-a8ca-4b0a-9675-e0c8b3b5c23e	0.000355432	AF	muscle
inclusion_chr5:17835671-145	chr5:17835671-17849657:17849792:17835671-17888711:17888801:-	7e392d88-63b0-44b2-ab4a-d34120272613,5e775c87-0539-4b34-9c2e-64e355d39dda,ENSMUST00000165232.7-1,cb4e0729-14da-4946-8609-30e085801549-1,c81cc594-8fe6-41e2-8cb6-47dc38e381ce,16e66ef2-fd10-4a85-bd5c-e846ea9fc202,cb4e0729-14da-4946-8609-30e085801549,d8496785-f5f4-4b71-a444-3813e5136180,194c9437-4fb0-4b2e-84ba-2ca95014bb44,21c417e9-7d16-43a0-b418-b9acb611ecbb,45ac83d3-7bb9-4ca7-ad84-dcb4b514f10b,a3c3…	0.000828761	AF	muscle
exclusion_chr5:17835671-145	chr5:17835671-17849657:17849792:17835671-17888711:17888801:-	ccb5a83b-75d8-4d02-886f-be2560ffc573,ENSMUST00000169095.5,81a8e1e4-33bc-4dd2-bc1b-672b81d9814e,750ab594-4f97-45a4-bf34-31ebfdfb8616,ENSMUST00000169095.5-1,e7f5425f-85f4-4dd2-9222-9c6241ae4120,18fb87c7-a494-45b7-b44b-0a36f882f4db,7b1d5665-7e5e-43e1-8faf-6646bcd2115f	0.000828761	AF	muscle
inclusion_chr5:30154777-15	chr5:30154777:30155137-30163669:30155303:30155339-30163669:+	29341ca1-e230-4e82-9ccc-83d9ddd4fefe	0.000721129	AF	muscle
exclusion_chr5:30154777-15	chr5:30154777:30155137-30163669:30155303:30155339-30163669:+	4a5990b3-4441-43de-9b18-f11e3efcbf13,7344e205-43ee-4ab6-bf74-aef4a5afc027,36e4fab2-4ebe-4fbb-b572-a2e3eb762045,2af25c82-ad30-46f4-ab3a-8d4c83219b1b,8f0467cf-200b-4e6e-bb36-91b049ac19ef,929a14fa-0725-4688-abb2-3beaa2e15bf0,ENSMUST00000026841.14,878ec7af-8c9c-4ea1-8ca5-5a8e725d3ce0,72347eb9-423f-476b-939e-aa2481b7a6da,bd4f5b3b-b5d4-47bb-a56b-aa5c0571a0b7	0.000721129	AF	muscle
inclusion_chr6:72097623-15	chr6:72097623:72097782-72128264:72115232:72115379-72128264:+	ENSMUST00000069994.10	0.000506925	AF	muscle
exclusion_chr6:72097623-15	chr6:72097623:72097782-72128264:72115232:72115379-72128264:+	144c876f-8a4d-4ccd-b4a5-bd5dda1d92f6,2e8f42fe-57f2-4f71-8f92-999b8d1c6214	0.000506925	AF	muscle
inclusion_chr6:720978925	chr6:72097892:72097994-72128264:72115232:72115379-72128264:+	ENSMUST00000114112.3	0.00547009	AF	muscle
exclusion_chr6:720978925	chr6:72097892:72097994-72128264:72115232:72115379-72128264:+	144c876f-8a4d-4ccd-b4a5-bd5dda1d92f6,2e8f42fe-57f2-4f71-8f92-999b8d1c6214	0.00547009	AF	muscle
inclusion_chr7:12646218751	chr7:126462187-126462500:126462518:126462187-126462805:126463108:-	107082c5-fbaf-45f5-ba37-df3d1d7c45db,c4db561a-d929-41fd-a9d8-505a6136d584,85fa0398-1e4f-47d2-975a-bdc18caacbb5,5583eee7-07b8-4eb3-a3b2-7a976101c70e	0.00652062	AF	muscle
exclusion_chr7:12646218751	chr7:126462187-126462500:126462518:126462187-126462805:126463108:-	4b6f37fc-472d-46ab-8819-25f1ba5140ae,153e47db-4f99-4305-a573-4f250b3685f9,9af5966e-aa30-47fc-82e0-742a9593cd64,2009ffcf-8006-45b6-aec7-888eb1a7c7d0,4f6b078a-ced5-46ca-bbe8-81b9be90cd2c,d492448f-9c8c-4117-9dac-354611e87256,de3658e9-7571-4d26-bf77-827f1ac3bb58	0.00652062	AF	muscle
inclusion_chr7:126462187-15	chr7:126462187-126462500:126462518:126462187-126462807:126463108:-	107082c5-fbaf-45f5-ba37-df3d1d7c45db,c4db561a-d929-41fd-a9d8-505a6136d584,85fa0398-1e4f-47d2-975a-bdc18caacbb5,5583eee7-07b8-4eb3-a3b2-7a976101c70e	0.00283479	AF	muscle
exclusion_chr7:126462187-15	chr7:126462187-126462500:126462518:126462187-126462807:126463108:-	dd135bde-268b-465e-80cb-e84a5f2720ae	0.00283479	AF	muscle
inclusion_chr8:272601685	chr8:27260168:27260236-27273323:27260329:27260550-27273323:+	b647cf6e-4a98-4fa8-9d07-90e030b2e1a9	0.00373288	AF	muscle
exclusion_chr8:272601685	chr8:27260168:27260236-27273323:27260329:27260550-27273323:+	ENSMUST00000033880.6	0.00373288	AF	muscle
inclusion_chr8:46471183-35	chr8:46471183:46471230-46492800:46491145:46491161-46492800:+	c2cbe2c7-eade-4c56-808c-b266af5bfc62,ENSMUST00000034046.12,f1f73dcb-030c-49cc-a653-d090d9810dea,53908f35-1081-4aa2-be5a-d62f476d9bec,420d9b75-13ef-4a8f-8264-cd2d291ac600,5abd5627-8e37-4d6c-a076-f8c65244f38d,3cd15004-91ec-49eb-b336-f91021de8848,fa14574a-2bf4-4ac7-b507-f2274afa3d08,a4abec8e-b7c4-4c19-b901-b3902375bce0,cbe83233-bc76-4d1e-ab06-275f3e0183a4,fd57152f-2222-4e5d-b148-d72eb0b31fd8	0.00019363	AF	muscle
exclusion_chr8:46471183-35	chr8:46471183:46471230-46492800:46491145:46491161-46492800:+	ENSMUST00000110372.8	0.00019363	AF	muscle
inclusion_chr12:1131465206	chr12:113146520:113146562-113152082:113148705:113148779-113152082:+	6258f841-6ef2-4bc2-97d8-988eba2bdea4	0.00630252	AF	spleen
exclusion_chr12:1131465206	chr12:113146520:113146562-113152082:113148705:113148779-113152082:+	e14e37e9-2a5f-46ea-b273-99e3cbe60dac	0.00630252	AF	spleen
inclusion_chr12:113288932-26	chr12:113288932-113428514:113428567:113288932-113429085:113429132:-	0723f3f5-99ad-4ec9-979d-1b1a8a2d28a3	1.16969e-06	AF	spleen
exclusion_chr12:113288932-26	chr12:113288932-113428514:113428567:113288932-113429085:113429132:-	6570ffbc-d4c2-4ccf-bcf2-7614dc991cf6	1.16969e-06	AF	spleen
inclusion_chr14:321657926	chr14:32165792:32165822-32170748:32166121:32166270-32170748:+	ENSMUST00000111994.9,0181be6c-0b99-4d69-8829-41e3f736c930	0.00806477	AF	spleen
exclusion_chr14:321657926	chr14:32165792:32165822-32170748:32166121:32166270-32170748:+	e2455713-0a9c-4ca5-a2cc-5890c082ccc2	0.00806477	AF	spleen
inclusion_chr19:216192156	chr19:21619215-21630510:21630768:21619215-21652607:21652793:-	18de1fe4-d066-473b-a08f-3504f6e23b40	0.00728635	AF	spleen
exclusion_chr19:216192156	chr19:21619215-21630510:21630768:21619215-21652607:21652793:-	ENSMUST00000038830.9	0.00728635	AF	spleen
inclusion_chr3:1461498336	chr3:146149833:146150006-146163535:146150285:146150320-146163535:+	ENSMUST00000011152.13	0.00904977	AF	spleen
exclusion_chr3:1461498336	chr3:146149833:146150006-146163535:146150285:146150320-146163535:+	ENSMUST00000098524.4	0.00904977	AF	spleen
inclusion_chr7:1305459726	chr7:130545972-130546835:130546874:130545972-130546992:130547381:-	4cdcc7e9-863c-436a-ada7-f98f2b375836	0.00442757	AF	spleen
exclusion_chr7:1305459726	chr7:130545972-130546835:130546874:130545972-130546992:130547381:-	7d38620d-f846-4d94-a266-279f7ed5decf,9fe6a21b-9943-4532-bd93-c69ae00b8e85,ENSMUST00000160289.8	0.00442757	AF	spleen
inclusion_chr10:1284593217	chr10:128459321:128459437-128461352:128459656:128459795-128461352:+	ENSMUST00000099131.10,ENSMUST00000026433.8,ENSMUST00000105235.9	0.000117778	AF	W_A
exclusion_chr10:1284593217	chr10:128459321:128459437-128461352:128459656:128459795-128461352:+	b545d42e-57cb-4d49-9b21-6b51db5c52d1,fbdacd52-fe9f-40ec-869c-770601352879,4b0ce3cb-97f3-4c55-bcb4-2e496c120a48	0.000117778	AF	W_A
inclusion_chr10:5407527071	chr10:54075270-54075526:54075736:54075270-54076463:54076609:-	ENSMUST00000003843.15-1	0.00616701	AF	W_A
exclusion_chr10:5407527071	chr10:54075270-54075526:54075736:54075270-54076463:54076609:-	ENSMUST00000220088.1	0.00616701	AF	W_A
inclusion_chr10:78288073-37	chr10:78288073-78297825:78297916:78288073-78320659:78320690:-	a47a52d4-1678-4eb8-b492-65c433716735,ENSMUST00000105389.7	0.000628516	AF	W_A
exclusion_chr10:78288073-37	chr10:78288073-78297825:78297916:78288073-78320659:78320690:-	afdfefbe-e8ea-4865-85b8-551f0a9b4f88	0.000628516	AF	W_A
inclusion_chr11:10038638872	chr11:100386388-100386496:100386741:100386388-100397636:100397763:-	b4bc7268-6e96-4066-94b8-1c848a8ca02a	0.00961342	AF	W_A
exclusion_chr11:10038638872	chr11:100386388-100386496:100386741:100386388-100397636:100397763:-	09265bfa-5d94-4e23-ad17-063c2bbdd5cf,ENSMUST00000001592.14,16eb814a-6bc5-43c6-8695-f8fa1db71c2b	0.00961342	AF	W_A
inclusion_chr11:1207842857	chr11:120784285:120784342-120785121:120784515:120784725-120785121:+	ENSMUST00000116305.7,ENSMUST00000208737.1	0.00335029	AF	W_A
exclusion_chr11:1207842857	chr11:120784285:120784342-120785121:120784515:120784725-120785121:+	ae166d96-abb3-4983-967e-9d4fbbb2e089,ENSMUST00000172809.1	0.00335029	AF	W_A
inclusion_chr11:29692948-27	chr11:29692948:29693693-29733633:29718733:29718882-29733633:+	ENSMUST00000078830.10	0.00755611	AF	W_A
exclusion_chr11:29692948-27	chr11:29692948:29693693-29733633:29718733:29718882-29733633:+	ENSMUST00000060992.5	0.00755611	AF	W_A
inclusion_chr11:60830679-27	chr11:60830679:60830731-60844165:60837853:60837929-60844165:+	ENSMUST00000042281.13,8ed69f42-af0d-4c89-9bdb-e4470e8a94d5,1354a791-39e8-4112-81cb-052a50f32df8	1.7709e-09	AF	W_A
exclusion_chr11:60830679-27	chr11:60830679:60830731-60844165:60837853:60837929-60844165:+	c3b9f853-20bb-49a6-bae2-9a66a94d43f7	1.7709e-09	AF	W_A
inclusion_chr11:60830679-67	chr11:60830679:60830760-60844165:60837853:60837929-60844165:+	2bb39a5b-cab3-41cd-b637-ad4258a31baf,5510d0cb-3b2c-42f1-ab2c-e6a0d8a21966	0.0029865	AF	W_A
exclusion_chr11:60830679-67	chr11:60830679:60830760-60844165:60837853:60837929-60844165:+	c3b9f853-20bb-49a6-bae2-9a66a94d43f7	0.0029865	AF	W_A
inclusion_chr11:693954877	chr11:69395487:69395681-69396177:69395814:69395972-69396177:+	5b97fdce-a34e-41af-af0e-f2feeee6d8c0	0.006667	AF	W_A
exclusion_chr11:693954877	chr11:69395487:69395681-69396177:69395814:69395972-69396177:+	ENSMUST00000144531.1	0.006667	AF	W_A
inclusion_chr12:1088885487	chr12:108888548-108893160:108893425:108888548-108894069:108894137:-	ENSMUST00000161410.7,ENSMUST00000161154.1	3.68628e-05	AF	W_A
exclusion_chr12:1088885487	chr12:108888548-108893160:108893425:108888548-108894069:108894137:-	eb43821f-9204-48e1-a1f4-6048a76c765c,ENSMUST00000109848.9,272157cc-5fd4-48ba-8919-4f23d5d17a59	3.68628e-05	AF	W_A
inclusion_chr14:41004203-47	chr14:41004203-41008199:41008266:41004203-41013626:41013788:-	ENSMUST00000136661.7	0.00704346	AF	W_A
exclusion_chr14:41004203-47	chr14:41004203-41008199:41008266:41004203-41013626:41013788:-	9bea3668-3bca-456d-bd0f-3c6364e417d0	0.00704346	AF	W_A
inclusion_chr14:65968654-17	chr14:65968654:65968688-65971732:65969718:65969899-65971732:+	ENSMUST00000022616.13,46addcd7-36aa-4bc5-a49a-d3157294b14b,adb77b38-7e1a-47ef-be25-b27acd8df703,e3ba14b9-daf2-4e2c-b3c3-64d70408cf22,e0080466-eca9-42b6-935e-30ee195bbe4c,4a7c4160-1821-48c2-ae03-abdfaca8c5bf,3a814639-2d51-4be4-82fd-0a4b8eb71cfe,6456b58a-88f1-4814-9564-935e7599be55	1.64751e-34	AF	W_A
exclusion_chr14:65968654-17	chr14:65968654:65968688-65971732:65969718:65969899-65971732:+	494f4c39-49c3-4984-b143-939df6c54c05,4cdf3d2c-7464-47eb-a015-ede552598892,807af2a3-30f7-4107-93ec-6dc02c7de646,26fce4c3-7f3a-49f2-a4aa-34db9cc257c9	1.64751e-34	AF	W_A
inclusion_chr14:659697187	chr14:65969718:65969899-65971732:65970620:65970704-65971732:+	807af2a3-30f7-4107-93ec-6dc02c7de646,26fce4c3-7f3a-49f2-a4aa-34db9cc257c9,494f4c39-49c3-4984-b143-939df6c54c05,4cdf3d2c-7464-47eb-a015-ede552598892	0.000539084	AF	W_A
exclusion_chr14:659697187	chr14:65969718:65969899-65971732:65970620:65970704-65971732:+	c18abe25-3953-4af6-8825-5274f81d9fe8	0.000539084	AF	W_A
inclusion_chr15:417106047	chr15:41710604:41710872-41797474:41788941:41789232-41797474:+	25a245ab-9e09-44c3-a2f8-ac5a88e28e68	0.00545378	AF	W_A
exclusion_chr15:417106047	chr15:41710604:41710872-41797474:41788941:41789232-41797474:+	ENSMUST00000170127.8	0.00545378	AF	W_A
inclusion_chr15:5491969871	chr15:54919698-54919929:54920018:54919698-54952548:54952684:-	ENSMUST00000041591.15,50198998-bfd9-4d4a-a80b-ff4dd1f15129,8009c869-7048-4fa5-936d-d594db976e83,4db9a479-22b2-4c62-b973-0b170cc84061,ee5888bc-1294-4acf-bd27-736bc4a90a40,ENSMUST00000167541.2,e311cbe3-e1c2-451c-8105-ec27a9582e83,5e81764a-d049-4389-9cd4-6ab985a147fa	9.37759e-07	AF	W_A
exclusion_chr15:5491969871	chr15:54919698-54919929:54920018:54919698-54952548:54952684:-	6b2da8bf-c7bd-46c0-adc3-9150692e64bd,9491b85f-ad6e-4e16-847e-ca4f06e3a3e1,c630ef53-2b7f-483c-9230-8dfecdeb5467	9.37759e-07	AF	W_A
inclusion_chr15:54919698-37	chr15:54919698-54919929:54920125:54919698-54952548:54952684:-	322adb0a-488d-4879-8587-5458d7700df0,1a0800c9-c1bc-4837-a02d-16b85a2c7b11	4.15754e-05	AF	W_A
exclusion_chr15:54919698-37	chr15:54919698-54919929:54920125:54919698-54952548:54952684:-	6b2da8bf-c7bd-46c0-adc3-9150692e64bd,9491b85f-ad6e-4e16-847e-ca4f06e3a3e1,c630ef53-2b7f-483c-9230-8dfecdeb5467	4.15754e-05	AF	W_A
inclusion_chr17:728366967	chr17:72836696:72836791-72846279:72837536:72837708-72846279:+	3f0fa6a6-527d-42d0-8b8a-f7feba3a1c35,82d0198d-c910-4738-97c8-77c7c2a3e98b	0.00694274	AF	W_A
exclusion_chr17:728366967	chr17:72836696:72836791-72846279:72837536:72837708-72846279:+	ENSMUST00000233210.1	0.00694274	AF	W_A
inclusion_chr17:728367187	chr17:72836718:72836791-72846279:72837536:72837708-72846279:+	34375bc7-3345-40d1-8635-6de37c8dd215,6272c437-87dc-4927-ae4c-1b7780b97c0b,34375bc7-3345-40d1-8635-6de37c8dd215-1	0.00849721	AF	W_A
exclusion_chr17:728367187	chr17:72836718:72836791-72846279:72837536:72837708-72846279:+	ENSMUST00000233210.1	0.00849721	AF	W_A
inclusion_chr1:1917180277	chr1:191718027:191718205-191719354:191718389:191718597-191719354:+	ENSMUST00000110855.7,9c9422da-1c7f-4d27-8b59-5d3d668e5476	0.00897216	AF	W_A
exclusion_chr1:1917180277	chr1:191718027:191718205-191719354:191718389:191718597-191719354:+	ENSMUST00000110856.7	0.00897216	AF	W_A
inclusion_chr1:93442250-27	chr1:93442250-93445580:93445682:93442250-93478713:93478801:-	ENSMUST00000042498.13,3d83ac7c-d085-4bad-8c23-7f16b49105e8,9c0fd39f-b5ab-4a01-a218-8047bb31981b,bf1a4e4c-a2fa-43c6-be5d-15d626e8bfd4,9793bf56-5b13-464f-8513-7388f58f2757	0.00870546	AF	W_A
exclusion_chr1:93442250-27	chr1:93442250-93445580:93445682:93442250-93478713:93478801:-	f3818992-fd03-497a-9b81-a797327a0e77,ENSMUST00000170883.7,ENSMUST00000170883.7-1,579ef838-3248-4994-8eda-5d0113fa0209	0.00870546	AF	W_A
inclusion_chr2:326217587	chr2:32621758:32621877-32628451:32625438:32625538-32628451:+	ENSMUST00000113278.8	0.00122549	AF	W_A
exclusion_chr2:326217587	chr2:32621758:32621877-32628451:32625438:32625538-32628451:+	27931eaf-0cc4-42fc-967a-9a5b22c7fb36,97cd8f91-36a8-40e8-b9d9-a1d613cd91f2,75531c34-fc38-4cce-959b-3b5e36ac829f,bf359b70-4c1a-4b8d-866b-37573bda6d57,ENSMUST00000113277.7,66c2e900-7264-4031-9abd-f919af164ce5,4b1ae4f9-47e4-47e8-823d-59402b1debd0	0.00122549	AF	W_A
inclusion_chr3:1467577687	chr3:146757768-146781147:146781416:146757768-146812638:146812960:-	ENSMUST00000005164.11	0.00993418	AF	W_A
exclusion_chr3:1467577687	chr3:146757768-146781147:146781416:146757768-146812638:146812960:-	ENSMUST00000102515.9	0.00993418	AF	W_A
inclusion_chr3:8953799-57	chr3:8953799-8963847:8964048:8953799-9004405:9004478:-	ENSMUST00000091354.11	0.0043022	AF	W_A
exclusion_chr3:8953799-57	chr3:8953799-8963847:8964048:8953799-9004405:9004478:-	9e122081-3f08-4069-800b-39e248e385d6,ENSMUST00000120143.7,31cbb0ee-f4d5-4838-bbd7-c34da54e5536,ENSMUST00000063496.13	0.0043022	AF	W_A
inclusion_chr3:905373257	chr3:90537325:90537417-90541994:90541161:90541317-90541994:+	ENSMUST00000098911.9	7.13641e-06	AF	W_A
exclusion_chr3:905373257	chr3:90537325:90537417-90541994:90541161:90541317-90541994:+	ENSMUST00000098910.2	7.13641e-06	AF	W_A
inclusion_chr3:976099327	chr3:97609932:97610272-97629019:97628857:97628901-97629019:+	aea2c842-959a-4847-830c-49dd40f5912e	0.00285924	AF	W_A
exclusion_chr3:976099327	chr3:97609932:97610272-97629019:97628857:97628901-97629019:+	ENSMUST00000107050.7	0.00285924	AF	W_A
inclusion_chr4:108112284-27	chr4:108112284-108118379:108118504:108112284-108144781:108144998:-	ENSMUST00000030340.14,082ba5e6-46b0-4acc-902c-8f0eb030aef1,fe6d7f92-69ad-4511-a8ab-be17829acd0c,57490b58-6ef5-42d0-b0ae-c7816522b3b6,333bc84f-809d-45a0-ab5a-c22343a79453,c6e309ba-a457-44c8-a31e-f852eaa3b081,2625926a-cdde-4e78-ac52-7c72d3844bd0,644a2842-cf51-4c19-9212-bd54023de784,ENSMUST00000030340.14-1,262b2603-7c5c-463c-bba5-42786c9ba5c4,5a57399b-c430-4b54-bb45-4861dcf90adc	0.000378597	AF	W_A
exclusion_chr4:108112284-27	chr4:108112284-108118379:108118504:108112284-108144781:108144998:-	cedba461-9e55-4f5d-9bd3-8ebb7351694c,410b4c32-7f6e-4afb-b672-56c62edbe2ca,8e66c6b8-a3bd-4011-8fb7-31042de9c1ca	0.000378597	AF	W_A
inclusion_chr4:332465077	chr4:33246507-33247948:33248510:33246507-33289995:33290163:-	ENSMUST00000049357.9	0.00728949	AF	W_A
exclusion_chr4:332465077	chr4:33246507-33247948:33248510:33246507-33289995:33290163:-	ENSMUST00000137589.1	0.00728949	AF	W_A
inclusion_chr4:440669607	chr4:44066960-44072362:44072624:44066960-44084048:44084167:-	f0a3ab02-7e77-4cd3-bbca-1eff37e91231,ENSMUST00000102936.8,bce71af9-41b0-4600-834d-5d8bee40e08c,e677da69-db4c-4539-91b7-6eef655987d1	6.48205e-08	AF	W_A
exclusion_chr4:440669607	chr4:44066960-44072362:44072624:44066960-44084048:44084167:-	ENSMUST00000030201.13	6.48205e-08	AF	W_A
inclusion_chr4:58885498-17	chr4:58885498-58911869:58912218:58885498-58912476:58912749:-	8c5bf0df-4f5f-4009-9b9e-af9c930c7816,6331e674-54ac-42bb-a6cc-284ebfc4580e	0.00457666	AF	W_A
exclusion_chr4:58885498-17	chr4:58885498-58911869:58912218:58885498-58912476:58912749:-	ENSMUST00000102889.9	0.00457666	AF	W_A
inclusion_chr5:112276707-17	chr5:112276707:112276771-112303900:112297612:112297826-112303900:+	ENSMUST00000031287.10,39e21e3a-4117-4472-bb59-a20028d282e7,0248369d-a371-4592-863e-a0860a7f6e8f	9.96425e-06	AF	W_A
exclusion_chr5:112276707-17	chr5:112276707:112276771-112303900:112297612:112297826-112303900:+	b7b975e0-5ad5-4757-b39e-b301b70e7031	9.96425e-06	AF	W_A
inclusion_chr5:12138410471	chr5:121384104-121385309:121385409:121384104-121385525:121385577:-	7c863013-b640-4b86-bd85-7e67ce391449,421587e0-d354-492e-bd0a-677604b700bd,56d801c4-a1bf-4e15-97bd-4d7f17eca018,b636188a-38e7-40fd-a8b6-92a11b7c6bad,ddd9eb9f-d079-42f0-8cc4-57bcbd44c4b1	0.000570314	AF	W_A
exclusion_chr5:12138410471	chr5:121384104-121385309:121385409:121384104-121385525:121385577:-	a18fa2fc-abd8-47fe-b28a-83b7e4c35587,ENSMUST00000120784.7,fe288a0a-1c30-4c5a-adc6-8684fefb3b2a,ENSMUST00000042312.13	0.000570314	AF	W_A
inclusion_chr5:149050751-17	chr5:149050751-149051279:149051411:149050751-149052900:149053016:-	ENSMUST00000093196.10	0.000345308	AF	W_A
exclusion_chr5:149050751-17	chr5:149050751-149051279:149051411:149050751-149052900:149053016:-	ENSMUST00000085546.12,ENSMUST00000085546.12-1,158f1aac-0989-48c7-9b00-f4defb653ca9	0.000345308	AF	W_A
inclusion_chr5:245988037	chr5:24598803-24601781:24602012:24598803-24622524:24622664:-	ENSMUST00000030791.11,cd964baf-9812-405b-bccd-ef33848cc8b1	0.000104427	AF	W_A
exclusion_chr5:245988037	chr5:24598803-24601781:24602012:24598803-24622524:24622664:-	ed539bd9-5108-424f-a41a-1ae19729f939	0.000104427	AF	W_A
inclusion_chr5:92331827-27	chr5:92331827:92331912-92388134:92386887:92386991-92388134:+	48c731c5-8dd3-4418-aa60-70e918a9d8e2,e4d5566f-3592-4f00-b18c-2931377d5dbd	0.0028773	AF	W_A
exclusion_chr5:92331827-27	chr5:92331827:92331912-92388134:92386887:92386991-92388134:+	a52d36a1-e3d5-4394-92eb-a699bd69058f,96ac013f-e14f-4039-a2f3-d7dd47258ba2,177ca62a-740b-4942-8c84-70ce4561b9dc,2ea0e076-5f50-43ec-a673-3896b0d495b6,a6bc7491-35b3-4581-9a5c-c5a9a4231ddc,ccec4f22-bb0d-493d-a447-71651031de85,fda18d59-63fa-414c-927d-05c302d80b8d,f778fde6-81c2-4276-a6ed-a1339a2d5c37	0.0028773	AF	W_A
inclusion_chr6:1249149897	chr6:124914989-124915742:124915783:124914989-124917560:124917946:-	190ec2cc-9606-496f-90dc-8b5553008b3b	0.00209596	AF	W_A
exclusion_chr6:1249149897	chr6:124914989-124915742:124915783:124914989-124917560:124917946:-	3ed1b69b-b2cb-47c8-9dcb-2fc9a434e31b,ENSMUST00000032216.6,4a78e8ba-b69a-4745-83f6-0d87fae4f1ab,a58e60f1-c148-4ebb-9d0b-22a3cb228119,0234f0dd-526f-4a05-bcfd-df7dad85ca8c,e1145f53-77d6-4de0-951f-7f290602daa2,fd3f0bba-8450-4d8f-8952-2adcdd40ec34	0.00209596	AF	W_A
inclusion_chr7:141166787-17	chr7:141166787-141168574:141168689:141166787-141172742:141172857:-	ENSMUST00000210314.1	0.000241927	AF	W_A
exclusion_chr7:141166787-17	chr7:141166787-141168574:141168689:141166787-141172742:141172857:-	ENSMUST00000167493.8	0.000241927	AF	W_A
inclusion_chr7:141434329-271	chr7:141434329-141435288:141435341:141434329-141437569:141437593:-	6d163d20-d614-4509-9835-4c36f4a81e16,91421941-413e-4381-a9ee-049a7e8a2c2f,f689e563-f16f-4775-bb68-48c4454c8796,2a26f71d-e69f-4905-ac4c-96ae8c4cb522,a137c50f-e095-4510-b2e1-f3ab41c57d4c	0.00478553	AF	W_A
exclusion_chr7:141434329-271	chr7:141434329-141435288:141435341:141434329-141437569:141437593:-	ENSMUST00000019226.13	0.00478553	AF	W_A
inclusion_chr7:27591746-27	chr7:27591746:27591879-27608623:27605858:27605937-27608623:+	ENSMUST00000108344.8,6939a776-5638-47ff-b684-3003031ad140,695b7f33-e9ba-41f1-a1f6-a5fd1a1468ea,a5196ad7-e64d-4d55-bfdf-6dcb9180e84a,502bc90e-979e-4695-a415-840c1f6cec93	0.00324177	AF	W_A
exclusion_chr7:27591746-27	chr7:27591746:27591879-27608623:27605858:27605937-27608623:+	9b932a9d-96ee-4318-81d6-ebae99b87edd,ENSMUST00000051356.11	0.00324177	AF	W_A
inclusion_chr7:381832617	chr7:38183261:38183521-38188606:38183848:38183899-38188606:+	ENSMUST00000178207.7	0.00640807	AF	W_A
exclusion_chr7:381832617	chr7:38183261:38183521-38188606:38183848:38183899-38188606:+	ENSMUST00000178876.7	0.00640807	AF	W_A
inclusion_chr8:949773157	chr8:94977315:94977417-95002439:94984470:94984657-95002439:+	ENSMUST00000179619.8	9.6658e-14	AF	W_A
exclusion_chr8:949773157	chr8:94977315:94977417-95002439:94984470:94984657-95002439:+	ENSMUST00000093271.7	9.6658e-14	AF	W_A
inclusion_chr8:94977315-17	chr8:94977315:94977417-95002439:94992732:94993063-95002439:+	ENSMUST00000179619.8	0.00190962	AF	W_A
exclusion_chr8:94977315-17	chr8:94977315:94977417-95002439:94992732:94993063-95002439:+	ed7a0f6d-e878-4b21-81e6-e3c7bf584f21	0.00190962	AF	W_A
inclusion_chr9:1083064397	chr9:108306439:108306553-108315308:108306829:108307076-108315308:+	ENSMUST00000007959.13,0c0eb4d2-fed4-4dc6-bcd5-a390fa650990,425fd639-221b-4295-8721-4e693471437d,ENSMUST00000007959.13-1	1.28981e-05	AF	W_A
exclusion_chr9:1083064397	chr9:108306439:108306553-108315308:108306829:108307076-108315308:+	ENSMUST00000194701.5	1.28981e-05	AF	W_A
inclusion_chr9:108306439-17	chr9:108306439:108306553-108315308:108306829:108306943-108315308:+	ENSMUST00000007959.13,0c0eb4d2-fed4-4dc6-bcd5-a390fa650990,425fd639-221b-4295-8721-4e693471437d,ENSMUST00000007959.13-1	0.00386897	AF	W_A
exclusion_chr9:108306439-17	chr9:108306439:108306553-108315308:108306829:108306943-108315308:+	5157fadd-6edd-472c-a5d6-966cadee1405	0.00386897	AF	W_A
inclusion_chr9:1223517457	chr9:122351745:122351839-122365136:122351937:122352444-122365136:+	ENSMUST00000156520.7,385741ff-a324-4424-a22f-8b5c690d6ca3	0.00587153	AF	W_A
exclusion_chr9:1223517457	chr9:122351745:122351839-122365136:122351937:122352444-122365136:+	6b2f8aa7-5e03-4702-b01e-e37323e7a0aa-1	0.00587153	AF	W_A
inclusion_chr9:314315207	chr9:31431520-31464166:31464201:31431520-31464665:31464882:-	ENSMUST00000048050.8	0.000155349	AF	W_A
exclusion_chr9:314315207	chr9:31431520-31464166:31464201:31431520-31464665:31464882:-	c12b43fb-c44c-4cc3-a620-e379d6fd1e8f	0.000155349	AF	W_A
inclusion_chrX:140542156-27	chrX:140542156-140542511:140542668:140542156-140542846:140543187:-	ENSMUST00000112995.2	8.40209e-05	AF	W_A
exclusion_chrX:140542156-27	chrX:140542156-140542511:140542668:140542156-140542846:140543187:-	ENSMUST00000055738.11	8.40209e-05	AF	W_A
inclusion_chr10:617368109	chr10:61736810-61738399:61738653:61736810-61739028:61739690:+	22f43c0e-18f0-4eef-8fb6-df3f5d9d6ab9,4f9e489b-674a-4496-8c7e-0d54ee4abe49,6e051343-2d47-4ec9-80e6-fe8516751087	0.00793651	AL	B_A
exclusion_chr10:617368109	chr10:61736810-61738399:61738653:61736810-61739028:61739690:+	c69520e6-c7a6-446a-b483-f768e8096c06	0.00793651	AL	B_A
inclusion_chr1:4774308	chr1:4774308:4774516-4777525:4776377:4776801-4777525:-	ENSMUST00000130201.7-1	0.00305615	AL	B_A
exclusion_chr1:4774308	chr1:4774308:4774516-4777525:4776377:4776801-4777525:-	ENSMUST00000156816.6,7da08720-be01-4299-b335-466a58138ed8	0.00305615	AL	B_A
inclusion_chr4:43514712	chr4:43514712:43514861-43518230:43515682:43516003-43518230:-	8e57f828-4c48-47d2-88b7-84437160ad53,ENSMUST00000107914.9,ENSMUST00000150262.7	0.00136723	AL	B_A
exclusion_chr4:43514712	chr4:43514712:43514861-43518230:43515682:43516003-43518230:-	22818b25-2cf9-4c3f-af15-ad51ccc75508,c7a66431-d971-4bfa-b4f7-a05c023f9674,c1452bb3-632b-4efb-9ef6-022af3540dd8,23fa3144-8db3-4c4c-bfc3-b1fdb9bafbc4,dac098cd-f7b2-4ab4-8904-1a6d8a3c4824,ENSMUST00000107913.9,587751d4-8782-451d-bf7d-bae196cbf79b,2541f344-72f0-42eb-892a-920d9eea7fe0,512e51a9-9276-4bd8-a2b8-4d592a03b4c1,2cf22a00-b900-4e42-a7c8-5e990fd23005,6b1f4902-701d-4b2c-a532-ef363a657567,c1af4532…	0.00136723	AL	B_A
inclusion_chr6:51461124-1	chr6:51461124:51461433-51463411:51461872:51462055-51463411:-	821febc1-5333-4b75-83db-6eb26709ce7c,ENSMUST00000069949.12,0d9c6347-5323-4059-b1e6-7cbbe212bf1c,0ebbdd66-337e-448b-aff2-f0011c26909e,925c9974-fb5c-4de0-8e2b-69674aeb6706,3f6849b8-08e6-46c1-9524-bdf370c28389	0.00854546	AL	B_A
exclusion_chr6:51461124-1	chr6:51461124:51461433-51463411:51461872:51462055-51463411:-	61668295-b756-46c2-aaf8-82b1271d5765	0.00854546	AL	B_A
inclusion_chr15:766457742	chr15:76645774:76646574-76648099:76646936:76647695-76648099:-	7a5bca8e-94fc-4555-be95-a58b641d8d38	0.00311653	AL	kidney
exclusion_chr15:766457742	chr15:76645774:76646574-76648099:76646936:76647695-76648099:-	ENSMUST00000229524.1	0.00311653	AL	kidney
inclusion_chrX:857025922	chrX:85702592:85704396-85711051:85706996:85707185-85711051:-	47aa4016-ef90-4499-b4c9-580fb0c2d2af,f26076a5-783f-44c3-b53a-f20b986efc7f	0.00386997	AL	kidney
exclusion_chrX:857025922	chrX:85702592:85704396-85711051:85706996:85707185-85711051:-	a09a3242-e20a-43af-bd1e-7ed486afe728	0.00386997	AL	kidney
inclusion_chr16:229858543	chr16:22985854:22986068-22988245:22987346:22987830-22988245:-	c856decf-47c9-4234-85a6-092663afbe6e,ENSMUST00000115349.8,7bb1c178-eec7-46ba-a798-260e5085a0e8,7885c7bc-d9f3-403c-a7ed-6bdde7ecca3c,76b2a0a0-8254-4e53-ba41-264f5419ec57,c66ed9c2-6293-4a01-b1f5-c30444866047,18c6f84f-6a7a-4f99-945e-7c555aae51ce,32255a6d-a6ad-4509-a785-78cd57ed44aa,0a7c0013-87c8-4592-afe9-818a44afa0cf,2ae0595e-a9f0-4fb0-9918-8f79e14c5026	0.00116479	AL	liver
exclusion_chr16:229858543	chr16:22985854:22986068-22988245:22987346:22987830-22988245:-	2f675e91-e853-4e9e-bd72-d01acc24b28f	0.00116479	AL	liver
inclusion_chr4:1358635763	chr4:135863576-135863729:135865815:135863576-135867126:135868781:+	ENSMUST00000105853.9,ENSMUST00000097844.8,66e01333-9357-4ba4-8dd9-ab471c0fff93,783b7de6-feaa-4667-ad1b-983778bd2f96	0.000582751	AL	liver
exclusion_chr4:1358635763	chr4:135863576-135863729:135865815:135863576-135867126:135868781:+	242b011f-a2d0-43c7-a1df-05aa26246bab	0.000582751	AL	liver
inclusion_chr4:605791823	chr4:60579182:60579346-60659717:60658466:60658718-60659717:-	d69a8511-ccc4-4ed1-8081-3855006dc8a4,bde52447-1d1d-42cd-9d43-6fb3a107c7f7,c4f3a4cc-49cd-4883-ae83-ff1467df8fcd,5b1b158e-6926-4184-a381-52a9e3adabd5	0.00375299	AL	liver
exclusion_chr4:605791823	chr4:60579182:60579346-60659717:60658466:60658718-60659717:-	0d3074b5-76fa-4397-b16d-015806584e4d,f57f85eb-ae54-4749-adf5-cbf176160cec	0.00375299	AL	liver
inclusion_chr4:60659397-13	chr4:60659397:60659553-60738635:60738316:60738470-60738635:-	2ff481a4-d44b-43e3-950c-945fed90942c	0.00032552	AL	liver
exclusion_chr4:60659397-13	chr4:60659397:60659553-60738635:60738316:60738470-60738635:-	349abf86-88b4-4330-b481-4ba316333108	0.00032552	AL	liver
inclusion_chr4:607373833	chr4:60737383:60737634-60738635:60738316:60738470-60738635:-	e846b8b3-5df0-4893-bb23-67b0758050db	7.31649e-06	AL	liver
exclusion_chr4:607373833	chr4:60737383:60737634-60738635:60738316:60738470-60738635:-	349abf86-88b4-4330-b481-4ba316333108	7.31649e-06	AL	liver
inclusion_chr4:61831319-163	chr4:61831319:61831569-62084548:62083479:62083727-62084548:-	de3321bd-4c87-401a-ab8c-63c01af5ff67	0.00220576	AL	liver
exclusion_chr4:61831319-163	chr4:61831319:61831569-62084548:62083479:62083727-62084548:-	0b35ad55-6f3e-4d11-8650-c02e947d21cb,1d216066-8999-4b93-acdc-96e5875ca35b,b7a9a400-e8a9-41f2-acbe-06d90bd978e1,f8003325-40ff-4345-8699-22b8c21ad71a,2737a389-67d6-47fa-b070-4d762adb887e,5929f5a9-eb1d-4514-9720-cbc8d4eb37b6,ENSMUST00000084531.10,2e711abc-d588-43dd-a93d-f73f0b35f4a5,7f33aa5e-a10c-4fa2-8761-e08366a3dfa3,e82baa24-4d42-4c2e-ae97-d0aa01011ce4,99d07285-011d-4c5b-9b4b-864c6061fb1a,9277578…	0.00220576	AL	liver
inclusion_chr4:61831319-173	chr4:61831319:61831569-62084548:62083479:62083671-62084548:-	de3321bd-4c87-401a-ab8c-63c01af5ff67	0.0040237	AL	liver
exclusion_chr4:61831319-173	chr4:61831319:61831569-62084548:62083479:62083671-62084548:-	4429153f-1098-4563-b894-f1feb8117f66	0.0040237	AL	liver
inclusion_chr4:62011297-83	chr4:62011297:62011467-62084548:62083479:62083727-62084548:-	6177be1d-63dd-49b9-8d81-a5f8672fb45a	0.000564472	AL	liver
exclusion_chr4:62011297-83	chr4:62011297:62011467-62084548:62083479:62083727-62084548:-	0b35ad55-6f3e-4d11-8650-c02e947d21cb,1d216066-8999-4b93-acdc-96e5875ca35b,b7a9a400-e8a9-41f2-acbe-06d90bd978e1,f8003325-40ff-4345-8699-22b8c21ad71a,2737a389-67d6-47fa-b070-4d762adb887e,5929f5a9-eb1d-4514-9720-cbc8d4eb37b6,ENSMUST00000084531.10,2e711abc-d588-43dd-a93d-f73f0b35f4a5,7f33aa5e-a10c-4fa2-8761-e08366a3dfa3,e82baa24-4d42-4c2e-ae97-d0aa01011ce4,99d07285-011d-4c5b-9b4b-864c6061fb1a,9277578…	0.000564472	AL	liver
inclusion_chr4:62011297-93	chr4:62011297:62011467-62084548:62083479:62083671-62084548:-	6177be1d-63dd-49b9-8d81-a5f8672fb45a	0.000780482	AL	liver
exclusion_chr4:62011297-93	chr4:62011297:62011467-62084548:62083479:62083671-62084548:-	4429153f-1098-4563-b894-f1feb8117f66	0.000780482	AL	liver
inclusion_chr4:620503373	chr4:62050337:62050520-62084759:62051173:62051317-62084759:-	9541e0ad-6919-493a-885e-69aed9000290	0.00708011	AL	liver
exclusion_chr4:620503373	chr4:62050337:62050520-62084759:62051173:62051317-62084759:-	f28d461a-a39e-45cf-bd64-3766a2b23241	0.00708011	AL	liver
inclusion_chr6:51461124-23	chr6:51461124:51461433-51463411:51462760:51463254-51463411:-	821febc1-5333-4b75-83db-6eb26709ce7c,ENSMUST00000069949.12,0d9c6347-5323-4059-b1e6-7cbbe212bf1c,0ebbdd66-337e-448b-aff2-f0011c26909e,925c9974-fb5c-4de0-8e2b-69674aeb6706,3f6849b8-08e6-46c1-9524-bdf370c28389	0.00271314	AL	liver
exclusion_chr6:51461124-23	chr6:51461124:51461433-51463411:51462760:51463254-51463411:-	7d9f6e39-3638-4fda-a6c3-7723c894e7a4,6f70754b-a9a7-4350-916e-a651396fdc74,ENSMUST00000204188.2,ENSMUST00000114459.7,f17d7303-4d8c-4bd3-b168-532272775e15,bd9d5504-f841-424b-8313-21a582b37410,197de683-cd15-457c-8e4c-710af01f7c28,6ce3cc23-0845-45ec-bd27-29ac4b41c6cf	0.00271314	AL	liver
inclusion_chr7:61314913	chr7:6131491:6133171-6143062:6142286:6142619-6143062:-	ENSMUST00000094870.2	0.000736443	AL	liver
exclusion_chr7:61314913	chr7:6131491:6133171-6143062:6142286:6142619-6143062:-	ENSMUST00000207628.1-1	0.000736443	AL	liver
inclusion_chr7:1038125244	chr7:103812524:103812784-103827448:103826534:103826793-103827448:-	f28d4f05-3709-4e1b-aadb-9d199db983dc	8.38484e-05	AL	lung
exclusion_chr7:1038125244	chr7:103812524:103812784-103827448:103826534:103826793-103827448:-	0841006a-e3e4-450a-b876-efa01050ca14,123c0f5d-f01c-4bad-8d3a-743f5e552378,7873809c-9a5b-46f9-8f79-f532ff554751,49863618-c292-4075-9910-1dcca7792ef4,e25dbf76-35fd-43e1-9e35-4cd3dccfb0a2,ebdf5a81-25cb-4d6d-bfff-3b838660c8c5,6940bd82-c8a3-45e0-9871-da89db2cfb84,d3c08c6d-757a-4210-9101-82a80bedb57f,fc1b8a3a-a457-4f5a-bd1e-acfd31aed350,a8854924-6614-428b-a805-b81cdd807673	8.38484e-05	AL	lung
inclusion_chr4:435147125	chr4:43514712:43514861-43518230:43515682:43516003-43518230:-	8e57f828-4c48-47d2-88b7-84437160ad53,ENSMUST00000107914.9,ENSMUST00000150262.7	0.00982413	AL	muscle
exclusion_chr4:435147125	chr4:43514712:43514861-43518230:43515682:43516003-43518230:-	22818b25-2cf9-4c3f-af15-ad51ccc75508,c7a66431-d971-4bfa-b4f7-a05c023f9674,c1452bb3-632b-4efb-9ef6-022af3540dd8,23fa3144-8db3-4c4c-bfc3-b1fdb9bafbc4,dac098cd-f7b2-4ab4-8904-1a6d8a3c4824,ENSMUST00000107913.9,587751d4-8782-451d-bf7d-bae196cbf79b,2541f344-72f0-42eb-892a-920d9eea7fe0,512e51a9-9276-4bd8-a2b8-4d592a03b4c1,2cf22a00-b900-4e42-a7c8-5e990fd23005,6b1f4902-701d-4b2c-a532-ef363a657567,c1af4532…	0.00982413	AL	muscle
inclusion_chr10:7265738871	chr10:72657388-72668812:72669165:72657388-72673966:72674964:+	ENSMUST00000160337.1	0.00534232	AL	W_A
exclusion_chr10:7265738871	chr10:72657388-72668812:72669165:72657388-72673966:72674964:+	ENSMUST00000020081.10	0.00534232	AL	W_A
inclusion_chr15:798238967	chr15:79823896:79828978-79833512:79832421:79832753-79833512:-	ENSMUST00000109627.7	0.00638482	AL	W_A
exclusion_chr15:798238967	chr15:79823896:79828978-79833512:79832421:79832753-79833512:-	36de14dc-4535-4424-835f-43a26998fd5f	0.00638482	AL	W_A
inclusion_chr6:51461124-27	chr6:51461124:51461433-51463411:51462760:51463254-51463411:-	821febc1-5333-4b75-83db-6eb26709ce7c,ENSMUST00000069949.12,0d9c6347-5323-4059-b1e6-7cbbe212bf1c,0ebbdd66-337e-448b-aff2-f0011c26909e,925c9974-fb5c-4de0-8e2b-69674aeb6706,3f6849b8-08e6-46c1-9524-bdf370c28389	0.00412852	AL	W_A
exclusion_chr6:51461124-27	chr6:51461124:51461433-51463411:51462760:51463254-51463411:-	7d9f6e39-3638-4fda-a6c3-7723c894e7a4,6f70754b-a9a7-4350-916e-a651396fdc74,ENSMUST00000204188.2,ENSMUST00000114459.7,f17d7303-4d8c-4bd3-b168-532272775e15,bd9d5504-f841-424b-8313-21a582b37410,197de683-cd15-457c-8e4c-710af01f7c28,6ce3cc23-0845-45ec-bd27-29ac4b41c6cf	0.00412852	AL	W_A
inclusion_chr8:123400697-171	chr8:123400697-123401058:123401231:123400697-123403150:123403835:+	303f2d89-dc0f-4b2b-a54b-08d6b9a3effb	0.00408462	AL	W_A
exclusion_chr8:123400697-171	chr8:123400697-123401058:123401231:123400697-123403150:123403835:+	ENSMUST00000212470.1,40b3cc3d-98f7-4163-9e6b-a260ea52877c,ENSMUST00000212571.1	0.00408462	AL	W_A
inclusion_chr8:123400697-271	chr8:123400697-123401058:123401231:123400697-123403147:123403835:+	303f2d89-dc0f-4b2b-a54b-08d6b9a3effb	3.15587e-05	AL	W_A
exclusion_chr8:123400697-271	chr8:123400697-123401058:123401231:123400697-123403147:123403835:+	ENSMUST00000108840.3	3.15587e-05	AL	W_A
inclusion_chr8:123400697-57	chr8:123400697-123401076:123401231:123400697-123403147:123403835:+	c3d0333c-2790-4e0d-8e12-503ad474734b,ENSMUST00000057934.9	0.000143286	AL	W_A
exclusion_chr8:123400697-57	chr8:123400697-123401076:123401231:123400697-123403147:123403835:+	ENSMUST00000108840.3	0.000143286	AL	W_A
inclusion_chrX:16391784371	chrX:163917843-163926903:163929546:163917843-163932133:163933359:+	ENSMUST00000112294.8	5.89763e-13	AL	W_A
exclusion_chrX:16391784371	chrX:163917843-163926903:163929546:163917843-163932133:163933359:+	ENSMUST00000033734.13	5.89763e-13	AL	W_A
inclusion_chrX:163917843-17	chrX:163917843-163928026:163929546:163917843-163932133:163933359:+	7a0e5d66-6af4-4286-8209-02168291091d	1.76539e-06	AL	W_A
exclusion_chrX:163917843-17	chrX:163917843-163928026:163929546:163917843-163932133:163933359:+	ENSMUST00000033734.13	1.76539e-06	AL	W_A
inclusion_chr4:435184648	chr4:43518464-43518644:43518719-43519227:43518464-43519003:43519078-43519227:-	8e57f828-4c48-47d2-88b7-84437160ad53,ENSMUST00000107913.9,512e51a9-9276-4bd8-a2b8-4d592a03b4c1,6b1f4902-701d-4b2c-a532-ef363a657567,c1af4532-28f8-48a1-abf3-ada328cd40b3,2cf22a00-b900-4e42-a7c8-5e990fd23005,dac098cd-f7b2-4ab4-8904-1a6d8a3c4824,c1452bb3-632b-4efb-9ef6-022af3540dd8,c7a66431-d971-4bfa-b4f7-a05c023f9674,22818b25-2cf9-4c3f-af15-ad51ccc75508,587751d4-8782-451d-bf7d-bae196cbf79b,2541f344…	0.000481106	MX	B_A
exclusion_chr4:435184648	chr4:43518464-43518644:43518719-43519227:43518464-43519003:43519078-43519227:-	ENSMUST00000107914.9	0.000481106	MX	B_A
inclusion_chr11:11618202022	chr11:116182020-116183464:116183624-116198222:116182020-116189415:116189575-116198222:-	ENSMUST00000066587.11,e6b17e86-8343-47bf-a6f1-aa3b908a6d38,c78cedc4-4a13-4592-bf9d-fe7a1f809871	0.00409758	MX	kidney
exclusion_chr11:11618202022	chr11:116182020-116183464:116183624-116198222:116182020-116189415:116189575-116198222:-	ENSMUST00000072948.10	0.00409758	MX	kidney
inclusion_chr12:3089780621	chr12:30897806-30904718:30904831-30905069:30897806-30904870:30904983-30905069:-	557aadbc-23b7-4af9-91e2-ebca0cda9345,66af57ad-ff76-4609-b494-efaf832e411f,ENSMUST00000074038.6	0.00975022	MX	kidney
exclusion_chr12:3089780621	chr12:30897806-30904718:30904831-30905069:30897806-30904870:30904983-30905069:-	ENSMUST00000062740.14	0.00975022	MX	kidney
inclusion_chr12:767656382	chr12:76765638-76773258:76773393-76782813:76765638-76775594:76775664-76782813:+	ENSMUST00000110399.2	0.0025974	MX	kidney
exclusion_chr12:767656382	chr12:76765638-76773258:76773393-76782813:76765638-76775594:76775664-76782813:+	ENSMUST00000126408.1	0.0025974	MX	kidney
inclusion_chr13:7366647021	chr13:73666470-73666693:73666783-73668131:73666470-73666855:73667059-73668131:-	903684d5-0ea5-4e71-9183-de83a026853d,8168f73c-4fc6-4f9c-b77f-fd5a7c6641e4,ENSMUST00000109680.9,ENSMUST00000220650.1	0.00761637	MX	kidney
exclusion_chr13:7366647021	chr13:73666470-73666693:73666783-73668131:73666470-73666855:73667059-73668131:-	27354a91-5a31-4c00-a24a-151d10864e3f,ENSMUST00000109679.3,cb410da0-3e7f-4055-8dde-21bcdf12cb26,16520595-436e-4d39-af94-397fd21448dc,ENSMUST00000222029.1	0.00761637	MX	kidney
inclusion_chr4:1166411422	chr4:116641142-116641858:116641977-116651339:116641142-116645504:116645593-116651339:-	8ffd9151-6da4-4b1f-b276-5a2d9f6d2ced	0.00950955	MX	kidney
exclusion_chr4:1166411422	chr4:116641142-116641858:116641977-116651339:116641142-116645504:116645593-116651339:-	c161122a-522b-43e6-a98b-41f710165aee-1	0.00950955	MX	kidney
inclusion_chr7:119611561-12	chr7:119611561-119620225:119620297-119631177:119611561-119629746:119629879-119631177:-	593123b2-837b-4dfe-88d5-3b303864a16f	1.78086e-05	MX	kidney
exclusion_chr7:119611561-12	chr7:119611561-119620225:119620297-119631177:119611561-119629746:119629879-119631177:-	7e7acd75-503f-478d-bbe5-eaf9a2af046b	1.78086e-05	MX	kidney
inclusion_chr9:4540072821	chr9:45400728-45403174:45403300-45408106:45400728-45405830:45406016-45408106:+	ee747b1e-397d-41d7-9634-6b1222e1b90e	0.00393728	MX	kidney
exclusion_chr9:4540072821	chr9:45400728-45403174:45403300-45408106:45400728-45405830:45406016-45408106:+	90674d91-de38-4eb8-9b37-1c1ee0462457	0.00393728	MX	kidney
inclusion_chr6:39655393	chr6:3965539-3967868:3968050-3988823:3965539-3974531:3974650-3988823:-	ENSMUST00000203257.1	0.000141163	MX	liver
exclusion_chr6:39655393	chr6:3965539-3967868:3968050-3988823:3965539-3974531:3974650-3988823:-	77b1b501-589c-4a56-8c04-77e5e260c269	0.000141163	MX	liver
inclusion_chr10:91119706-141	chr10:91119706-91121922:91122043-91123558:91119706-91122207:91122331-91123558:-	8a919aa3-7a41-43d1-a22b-890688d684e2,19280491-c172-4325-88be-161c6a944d3b,ENSMUST00000076694.12,a839731e-9e73-4c4b-9cef-0d42549ffa8f,22d068d8-b0fd-4d2e-be8b-11f347ec661d,da311ff0-681c-453d-bb0e-e9b527eb423a,8dada4a1-3005-4d18-85d1-3607448e19b0,d964ab27-91a8-45fb-902f-7a2c4fd3373c,d8380a02-9a0d-48ca-8a3d-872cd29c1fd8	2.91004e-08	MX	lung
exclusion_chr10:91119706-141	chr10:91119706-91121922:91122043-91123558:91119706-91122207:91122331-91123558:-	76e1ec9c-85d0-4b75-9e5f-fb462e44af04,f28fdd6e-c95a-4786-baec-aa8eec6496a1,aecfb9f6-8b91-421e-8992-855490a46d65,ENSMUST00000170810.7	2.91004e-08	MX	lung
inclusion_chr9:6703151441	chr9:67031514-67031951:67032026-67032794:67031514-67032466:67032541-67032794:-	e9bcf6cf-b88f-42cd-93bf-720e13818cbe,ENSMUST00000113695.7,7af4820f-a831-4d82-a6c1-25c46928261f,ENSMUST00000113705.7,ENSMUST00000113707.8,1de764a4-0b05-43d6-843f-4caa5fd3b22c,311f7880-9c01-4ce5-9271-f2815f315742,41ae28c2-92b5-4d1b-abeb-d3c418a1471c,7ddf362c-3afd-46d0-98b6-377bb2e1a054,54304060-d6d4-4e19-a5a2-9398bb019081,ENSMUST00000113686.7,24de2e72-6adc-4f5f-99b4-de348b5a8b37,5af0287e-f5d6-4e49-…	3.73953e-07	MX	lung
exclusion_chr9:6703151441	chr9:67031514-67031951:67032026-67032794:67031514-67032466:67032541-67032794:-	ENSMUST00000113684.7,ENSMUST00000113701.7,ENSMUST00000113696.7,ENSMUST00000113697.7	3.73953e-07	MX	lung
inclusion_chr9:67031514-141	chr9:67031514-67031951:67032022-67032794:67031514-67032466:67032541-67032794:-	7cc60b5c-f9f1-468e-970d-05af5505aad4	4.77175e-06	MX	lung
exclusion_chr9:67031514-141	chr9:67031514-67031951:67032022-67032794:67031514-67032466:67032541-67032794:-	ENSMUST00000113696.7,ENSMUST00000113684.7,ENSMUST00000113697.7,ENSMUST00000113701.7	4.77175e-06	MX	lung
inclusion_chr9:6703612843	chr9:67036128-67047786:67047911-67049019:67036128-67048124:67048249-67049019:-	e9bcf6cf-b88f-42cd-93bf-720e13818cbe,ENSMUST00000113707.8,ENSMUST00000113697.7,1de764a4-0b05-43d6-843f-4caa5fd3b22c,311f7880-9c01-4ce5-9271-f2815f315742,7cc60b5c-f9f1-468e-970d-05af5505aad4,04af3682-ad1f-4bb1-90c3-4fb7aa7003a8,baef4c69-4ce7-46c9-ac70-88494ee641f3,7ddf362c-3afd-46d0-98b6-377bb2e1a054,573af448-febd-4034-a334-08a44e63bfe9,5af0287e-f5d6-4e49-bb27-c577af7bc31c,ENSMUST00000113685.9,ENS…	0.000537547	MX	lung
exclusion_chr9:6703612843	chr9:67036128-67047786:67047911-67049019:67036128-67048124:67048249-67049019:-	ENSMUST00000113701.7,ea65d0b4-197b-4a57-870e-374defe066ec,ENSMUST00000113705.7	0.000537547	MX	lung
inclusion_chr9:67036128-141	chr9:67036128-67047786:67047904-67049019:67036128-67048124:67048249-67049019:-	fbf58670-db7d-4482-88bc-f12e81ae2d11,ef2f87ac-a66d-4c3c-aa36-074c74718a6a	0.0069421	MX	lung
exclusion_chr9:67036128-141	chr9:67036128-67047786:67047904-67049019:67036128-67048124:67048249-67049019:-	ENSMUST00000113705.7,ea65d0b4-197b-4a57-870e-374defe066ec,ENSMUST00000113701.7	0.0069421	MX	lung
inclusion_chr16:31842839-15	chr16:31842839-31846834:31846933-31853843:31842839-31847636:31847669-31853843:+	c9f99136-a78e-4034-853d-94cde124fa91,ENSMUST00000064477.13,435ac48d-fb13-4af8-b091-5efff7715652,23843b5c-8821-46f8-a285-bad05e14d132,9bc3ca24-99ac-4a46-bcc7-bbc0bd03cfc2	0.00630252	MX	muscle
exclusion_chr16:31842839-15	chr16:31842839-31846834:31846933-31853843:31842839-31847636:31847669-31853843:+	ENSMUST00000100001.9,cb93a7e5-4761-4743-95b6-80eb71683fa6,ENSMUST00000023454.11	0.00630252	MX	muscle
inclusion_chr5:6553754651	chr5:65537546-65565989:65566082-65581386:65537546-65571532:65571590-65581386:+	ENSMUST00000202601.3	0.00234544	MX	muscle
exclusion_chr5:6553754651	chr5:65537546-65565989:65566082-65581386:65537546-65571532:65571590-65581386:+	ENSMUST00000202679.3	0.00234544	MX	muscle
inclusion_chr7:142501654-1051	chr7:142501654-142501829:142501846-142508335:142501654-142504048:142504065-142508335:+	701ce6a2-e8e6-4737-9293-23bd179eb6ad	0.0012753	MX	muscle
exclusion_chr7:142501654-1051	chr7:142501654-142501829:142501846-142508335:142501654-142504048:142504065-142508335:+	a52daba4-7650-4a78-80fc-668bfbed17bb	0.0012753	MX	muscle
inclusion_chr7:142501654-751	chr7:142501654-142501829:142501846-142508335:142501654-142504128:142504264-142508335:+	701ce6a2-e8e6-4737-9293-23bd179eb6ad	0.00542112	MX	muscle
exclusion_chr7:142501654-751	chr7:142501654-142501829:142501846-142508335:142501654-142504128:142504264-142508335:+	6866d4cf-783c-47e9-9c74-9cd9a01e6317,cde13870-c6bd-4d95-be40-dd861bdf7669	0.00542112	MX	muscle
inclusion_chr7:1425040655	chr7:142504065-142504250:142504306-142510664:142504065-142508335:142508353-142510664:+	f57db32b-2e9c-4434-9792-f2e30edc804f,f21416e2-0e03-44a2-90b3-1bc2f4d96642,13256b84-34bd-420b-af01-b29c66215a7b,6c492192-3488-4d99-acea-04d0b801e276,60ca699d-ef1a-46b2-9846-e80c598ade73,281a1564-ebb7-4d33-acfc-015035c0e343,82974b67-cf58-4c48-867c-8ffd52581621,9412cdb8-bd99-4632-ae67-c0b7205511f3,133ccd09-6bbe-48c2-b65c-b40dd65a75da,ad2921f7-1732-4c84-ad2a-5b6341a8e06f,a7bab60c-fd4a-4ede-8a11-4dc45…	0.000379201	MX	muscle
exclusion_chr7:1425040655	chr7:142504065-142504250:142504306-142510664:142504065-142508335:142508353-142510664:+	f25e55f2-33df-475d-b302-a7827783b313,2fa73aa5-0121-4564-b49e-95357864ecb1,4d62d328-e9fe-473b-8cd4-ff65e3cd56dc,e4aa899f-8ae4-415b-abdf-ab85bc960d85,ddaac275-eb24-4bfb-a47e-e9a83e301555,c8ddef9f-b568-4494-9236-20172a6110f2,a52daba4-7650-4a78-80fc-668bfbed17bb,aec0dfa0-56a8-4acc-9463-10f2c5ef2199	0.000379201	MX	muscle
inclusion_chr7:14251262251	chr7:142512622-142513665:142513705-142515776:142512622-142514326:142514366-142515776:+	ddaac275-eb24-4bfb-a47e-e9a83e301555,d90192cb-bfa1-44ce-b9de-434ab774c990,e4aa899f-8ae4-415b-abdf-ab85bc960d85,6dfa2f2a-cb2b-41d4-b2d6-ee48f45a3b9a,21e80f2d-ab13-41fe-8d25-49980ff15e7c,c8ddef9f-b568-4494-9236-20172a6110f2,d3e5224e-82a0-4868-9a2b-05581814cc80,f57db32b-2e9c-4434-9792-f2e30edc804f,ceb35a09-9a1a-49f9-a710-f8ba35c1333a,6c492192-3488-4d99-acea-04d0b801e276,6866d4cf-783c-47e9-9c74-9cd9a…	4.77407e-34	MX	muscle
exclusion_chr7:14251262251	chr7:142512622-142513665:142513705-142515776:142512622-142514326:142514366-142515776:+	32806e7f-8e50-42b1-b29a-16481810e762,f21416e2-0e03-44a2-90b3-1bc2f4d96642,33c863bc-d2d4-45df-9a3c-4a295df34bf4,82974b67-cf58-4c48-867c-8ffd52581621,1cf54056-6d1c-4a97-ab15-b0bf9fc868c8,a7bab60c-fd4a-4ede-8a11-4dc4561d5cb1,566cb196-ee51-4316-ab6c-fadc12c37218,9412cdb8-bd99-4632-ae67-c0b7205511f3,2fa73aa5-0121-4564-b49e-95357864ecb1,7b5be5f3-1548-4663-a8f5-cd5561f685af,4984b958-98ab-4562-9d24-61b8a…	4.77407e-34	MX	muscle
inclusion_chr12:11328893261	chr12:113288932-113429468:113429514-113482172:113288932-113429781:113429828-113482172:-	69958565-b1db-4c29-83d8-77990c71b05f	5.01376e-06	MX	spleen
exclusion_chr12:11328893261	chr12:113288932-113429468:113429514-113482172:113288932-113429781:113429828-113482172:-	f8f53794-8e65-4e73-b1d9-884cf0c43a16	5.01376e-06	MX	spleen
inclusion_chr13:1074939136	chr13:107493913-107495889:107496161-107502481:107493913-107496209:107496289-107502481:-	494be65d-dc16-4ed4-9f45-b0070a829246	0.00226244	MX	spleen
exclusion_chr13:1074939136	chr13:107493913-107495889:107496161-107502481:107493913-107496209:107496289-107502481:-	35dcd4a7-e202-4406-b18c-d5e5d67209d7	0.00226244	MX	spleen
inclusion_chr14:2449349362	chr14:24493493-24494052:24494069-24495775:24493493-24495430:24495449-24495775:+	1a22aea9-8ff1-40bc-bf4d-5ae1c9f721c3,9f9bfdb9-69aa-45d6-b7ec-f140e79b964b	0.00600411	MX	spleen
exclusion_chr14:2449349362	chr14:24493493-24494052:24494069-24495775:24493493-24495430:24495449-24495775:+	9e83b5fa-0637-4d6c-8a47-4ca9528fbcdd,ENSMUST00000169826.2,ENSMUST00000224568.1,67bf1ab7-d708-4bb7-94e5-b0a7ff52d8df	0.00600411	MX	spleen
inclusion_chr6:70699064-26	chr6:70699064-70722562:70722599-70726435:70699064-70722912:70722954-70726435:+	6d2a52c5-3cfa-43b3-9b80-5ac92bdfb626	7.71072e-12	MX	spleen
exclusion_chr6:70699064-26	chr6:70699064-70722562:70722599-70726435:70699064-70722912:70722954-70726435:+	ca013d11-b63b-4eb2-8f81-bef56c4869f3	7.71072e-12	MX	spleen
inclusion_chr11:63139797	chr11:6313979-6316765:6316855-6334533:6313979-6316978:6317080-6334533:+	c1910251-18f3-4399-b530-d32e8bdbb1cd	0.00276408	MX	W_A
exclusion_chr11:63139797	chr11:6313979-6316765:6316855-6334533:6313979-6316978:6317080-6334533:+	4925cb55-7df1-4f50-8e78-02b2fbe7b477,26f8690a-b1f6-4265-a185-79be54a90f91,e3081256-a3cc-4131-9b16-ca687157b4ae,371b4f0e-4e34-4c76-9dc2-01155679da6d,d240d03e-5117-40a5-b0e9-59efc9f4989f,991714c2-7b3d-4123-aab7-554ba31ec43e,dc0bce7d-ec8a-4678-bc0d-ec8ab980203e,3145692b-03f0-445a-aad8-f234fc2e1f31,52cf2aba-ffab-4046-9acc-fc0c12a773fc,ENSMUST00000003461.14,b643b187-3dd5-499b-bf1b-569b32d63425,b09e01d…	0.00276408	MX	W_A
inclusion_chr3:9008774471	chr3:90087744-90088401:90088476-90089797:90087744-90089048:90089123-90089797:+	4ed61d5b-5318-4c31-8586-6545a9792d01,ENSMUST00000029549.15,de6c678f-2731-4048-a3cb-9c89f78ea312,a25b250d-26f1-4c0d-a748-8c98d2cfaae3	0.00367925	MX	W_A
exclusion_chr3:9008774471	chr3:90087744-90088401:90088476-90089797:90087744-90089048:90089123-90089797:+	ENSMUST00000118566.7,6fb4755c-bfd8-4f18-8002-e3d5d30cf5d6,ENSMUST00000121503.7	0.00367925	MX	W_A
inclusion_chr9:6703151471	chr9:67031514-67031951:67032026-67032794:67031514-67032466:67032541-67032794:-	e9bcf6cf-b88f-42cd-93bf-720e13818cbe,ENSMUST00000113695.7,7af4820f-a831-4d82-a6c1-25c46928261f,ENSMUST00000113705.7,ENSMUST00000113707.8,1de764a4-0b05-43d6-843f-4caa5fd3b22c,311f7880-9c01-4ce5-9271-f2815f315742,41ae28c2-92b5-4d1b-abeb-d3c418a1471c,7ddf362c-3afd-46d0-98b6-377bb2e1a054,54304060-d6d4-4e19-a5a2-9398bb019081,ENSMUST00000113686.7,24de2e72-6adc-4f5f-99b4-de348b5a8b37,5af0287e-f5d6-4e49-…	0.00606041	MX	W_A
exclusion_chr9:6703151471	chr9:67031514-67031951:67032026-67032794:67031514-67032466:67032541-67032794:-	ENSMUST00000113684.7,ENSMUST00000113701.7,ENSMUST00000113696.7,ENSMUST00000113697.7	0.00606041	MX	W_A
