# Supplementary material for: Unveiling Tissue‐Specific RNA Landscapes in Mouse Organs During Fasting and Feeding Using Nanopore Direct RNA Sequencing
Source: Adv Sci (Weinh). 2024 Dec 16;12(5):2408054. doi: 10.1002/advs.202408054 (PMC11792027; doi:10.1002/advs.202408054)
Supplement: Supplementary file 2 — Supplemental Tables [file ADVS-12-2408054-s001.zip › Table S5_Short_Reads_RNA_Seq_and_DRS_DEGS.xlsx]

## Sheet: Liver_RNA_Seq
gene_name	gene_id	tissue	fed_cpm	fasting_cpm	log2FC(cpm+0.01)	fisher_p_value	sigORnot
Gsta3	ENSMUSG00000025934.15	Liver	1337.75	400.098	-1.74136	0	Decreased
Aox3	ENSMUSG00000064294.12	Liver	1841.6	460.271	-2.00038	0	Decreased
Cps1	ENSMUSG00000025991.8	Liver	6295.71	12588.9	0.999704	0	Increased
Igfbp2	ENSMUSG00000039323.18	Liver	300.4	937.248	1.64152	0	Increased
Insig2	ENSMUSG00000003721.14	Liver	272.396	587.388	1.10858	0	Increased
Etnk2	ENSMUSG00000070644.13	Liver	209.485	397.494	0.924053	0	Increased
Nr1i3	ENSMUSG00000005677.14	Liver	169.629	406.308	1.26014	0	Increased
Fh1	ENSMUSG00000026526.14	Liver	136.415	330.39	1.27611	0	Increased
Coq8a	ENSMUSG00000026489.13	Liver	421.966	158.365	-1.41382	0	Decreased
G0s2	ENSMUSG00000009633.3	Liver	52.1868	235.404	2.17317	0	Increased
Crat	ENSMUSG00000026853.15	Liver	57.8309	161.409	1.48065	0	Increased
Ass1	ENSMUSG00000076441.9	Liver	1569.6	2377.35	0.598958	0	Increased
Abcb11	ENSMUSG00000027048.15	Liver	1105.91	338.563	-1.70771	0	Decreased
Rapgef4	ENSMUSG00000049044.16	Liver	189.427	359.115	0.92277	0	Increased
Chp1	ENSMUSG00000014077.13	Liver	247.041	397.214	0.685146	0	Increased
Slc27a2	ENSMUSG00000027359.16	Liver	1356.9	3100.95	1.19239	0	Increased
Gpcpd1	ENSMUSG00000027346.15	Liver	156.604	481.865	1.62145	0	Increased
Ahcy	ENSMUSG00000027597.15	Liver	731.136	1753.83	1.26229	0	Increased
Acss2	ENSMUSG00000027605.18	Liver	278.691	85.0915	-1.71146	0	Decreased
Hnf4a	ENSMUSG00000017950.16	Liver	619.946	963.929	0.636777	0	Increased
Ctcflos	ENSMUSG00000087382.7	Liver	10.5502	101.076	3.25887	0	Increased
Pck1	ENSMUSG00000027513.11	Liver	1065.66	4767.49	2.16147	0	Increased
Car3	ENSMUSG00000027559.5	Liver	4385.25	281.515	-3.96133	0	Decreased
Etfdh	ENSMUSG00000027809.14	Liver	314.553	557.381	0.825339	0	Increased
Tdo2	ENSMUSG00000028011.16	Liver	1551.97	2553.1	0.718148	0	Increased
Fgg	ENSMUSG00000033860.13	Liver	3520.57	2187.94	-0.686232	0	Decreased
Fga	ENSMUSG00000028001.16	Liver	4991.04	3216.33	-0.633925	0	Decreased
Fgb	ENSMUSG00000033831.5	Liver	4450.98	3064.37	-0.53853	0	Decreased
Pklr	ENSMUSG00000041237.12	Liver	201.887	40.9833	-2.30016	0	Decreased
Selenbp2	ENSMUSG00000068877.12	Liver	909.795	100.555	-3.17742	0	Decreased
Gm15441	ENSMUSG00000074398.5	Liver	0.520999	61.2146	6.84926	0	Increased
Txnip	ENSMUSG00000038393.14	Liver	89.1777	240.852	1.43329	0	Increased
Hmgcs2	ENSMUSG00000027875.12	Liver	2051.87	5252.44	1.35604	0	Increased
Hsd3b5	ENSMUSG00000038092.6	Liver	289.676	8.57325	-5.07682	0	Decreased
Hsd3b3	ENSMUSG00000062410.14	Liver	323.714	79.0822	-2.03316	0	Decreased
Gstm1	ENSMUSG00000058135.12	Liver	1140.95	510.99	-1.15885	0	Decreased
Tmem56	ENSMUSG00000028132.15	Liver	424.224	933.883	1.1384	0	Increased
Etnppl	ENSMUSG00000019232.14	Liver	207.054	408.231	0.979345	0	Increased
Acadm	ENSMUSG00000062908.12	Liver	305.957	661.342	1.11204	0	Increased
Cth	ENSMUSG00000028179.12	Liver	316.898	820.868	1.3731	0	Increased
Decr1	ENSMUSG00000028223.8	Liver	189.731	367.888	0.955279	0	Increased
Ttpa	ENSMUSG00000073988.13	Liver	468.986	788.258	0.74911	0	Increased
Aldob	ENSMUSG00000028307.9	Liver	2973.39	6106.72	1.03829	0	Increased
Mup14	ENSMUSG00000073830.11	Liver	657.154	1253.46	0.931598	0	Increased
Mup18	ENSMUSG00000078674.2	Liver	793.96	317.931	-1.32032	0	Decreased
Plin2	ENSMUSG00000028494.12	Liver	412.892	966.213	1.22656	0	Increased
Lepr	ENSMUSG00000057722.17	Liver	5.55733	78.8018	3.82335	0	Increased
C8a	ENSMUSG00000035031.15	Liver	962.677	477.057	-1.01287	0	Decreased
Cyp4a14	ENSMUSG00000028715.2	Liver	491.042	8252.59	4.0709	0	Increased
Cyp4a10	ENSMUSG00000066072.13	Liver	308.345	4214.27	3.77262	0	Increased
Cyp4a31	ENSMUSG00000028712.12	Liver	4.08116	64.3795	3.97624	0	Increased
Cyp4a32	ENSMUSG00000063929.6	Liver	29.393	134.728	2.19612	0	Increased
Mfsd2a	ENSMUSG00000028655.11	Liver	11.3752	243.697	4.41992	0	Increased
Epb41	ENSMUSG00000028906.17	Liver	184.607	377.383	1.03153	0	Increased
Cyp51	ENSMUSG00000001467.5	Liver	205.621	41.5843	-2.3056	0	Decreased
Abcb4	ENSMUSG00000042476.12	Liver	332.571	933.242	1.48856	0	Increased
Crot	ENSMUSG00000003623.4	Liver	1033.05	1507.85	0.545571	0	Increased
Insig1	ENSMUSG00000045294.11	Liver	461.736	56.8078	-3.02268	0	Decreased
Hadha	ENSMUSG00000025745.12	Liver	387.493	687.302	0.826756	0	Increased
Hadhb	ENSMUSG00000059447.13	Liver	154.737	323.58	1.06426	0	Increased
Ugt2b1	ENSMUSG00000035836.2	Liver	686.938	351.423	-0.966951	0	Decreased
Slc4a4	ENSMUSG00000060961.16	Liver	168.63	352.785	1.06488	0	Increased
Hsd17b13	ENSMUSG00000034528.15	Liver	257.374	512.111	0.992565	0	Increased
Tmed5	ENSMUSG00000063406.11	Liver	89.829	219.78	1.29071	0	Increased
Brap	ENSMUSG00000029458.14	Liver	143.839	394.65	1.45605	0	Increased
Hpd	ENSMUSG00000029445.13	Liver	1385.08	2470.1	0.834597	0	Increased
Asl	ENSMUSG00000025533.15	Liver	299.01	1506.53	2.33292	0	Increased
Por	ENSMUSG00000005514.14	Liver	127.992	718.59	2.48902	0	Increased
Cyp3a25	ENSMUSG00000029630.15	Liver	789.444	1239.76	0.65114	0	Increased
Slc25a13	ENSMUSG00000015112.15	Liver	268.315	420.61	0.648537	0	Increased
Aass	ENSMUSG00000029695.13	Liver	393.355	1027.67	1.38545	0	Increased
Inmt	ENSMUSG00000003477.5	Liver	464.254	136.291	-1.76815	0	Decreased
St3gal5	ENSMUSG00000056091.12	Liver	46.8465	278.59	2.57188	0	Increased
Retsat	ENSMUSG00000056666.13	Liver	487.178	2157.53	2.14684	0	Increased
Mgll	ENSMUSG00000033174.17	Liver	135.807	310.4	1.19251	0	Increased
Cidec	ENSMUSG00000030278.11	Liver	5.16658	102.198	4.30336	0	Increased
Mug1	ENSMUSG00000059908.9	Liver	5422.61	8409.11	0.632967	0	Increased
Mug2	ENSMUSG00000030131.8	Liver	1107.91	366.606	-1.5955	0	Decreased
Mug-ps1	ENSMUSG00000101397.6	Liver	388.145	120.987	-1.68166	0	Decreased
Pzp	ENSMUSG00000030359.14	Liver	7375.14	5075.68	-0.539067	0	Decreased
Slco1a4	ENSMUSG00000030237.14	Liver	42.6351	192.698	2.17596	0	Increased
Slco1a1	ENSMUSG00000041698.11	Liver	790.269	340.126	-1.21625	0	Decreased
Gys2	ENSMUSG00000030244.7	Liver	130.163	408.391	1.64956	0	Increased
Nlrp12	ENSMUSG00000078817.4	Liver	44.6757	226.43	2.34124	0	Increased
Apoc4	ENSMUSG00000074336.5	Liver	264.103	432.588	0.711871	0	Increased
Ech1	ENSMUSG00000053898.12	Liver	229.153	449.895	0.973247	0	Increased
Atf5	ENSMUSG00000038539.15	Liver	103.114	250.347	1.2796	0	Increased
Ldha	ENSMUSG00000063229.15	Liver	447.191	913.451	1.03042	0	Increased
Abhd2	ENSMUSG00000039202.12	Liver	122.305	799.555	2.70862	0	Increased
Thrsp	ENSMUSG00000035686.8	Liver	154.65	7.45151	-4.37349	0	Decreased
Aqp8	ENSMUSG00000030762.11	Liver	150.873	11.0571	-3.76908	0	Decreased
Sult1a1	ENSMUSG00000030711.16	Liver	196.069	398.255	1.02229	0	Increased
Oat	ENSMUSG00000030934.9	Liver	527.251	1761.08	1.73988	0	Increased
Bnip3	ENSMUSG00000078566.8	Liver	110.408	284.239	1.36417	0	Increased
Cyp2e1	ENSMUSG00000025479.9	Liver	5476.66	8507.26	0.635398	0	Increased
Slc25a22	ENSMUSG00000019082.18	Liver	108.628	367.688	1.75899	0	Increased
Pnpla2	ENSMUSG00000025509.15	Liver	36.7739	123.471	1.74714	0	Increased
Slc25a15	ENSMUSG00000031482.9	Liver	384.541	605.816	0.655729	0	Increased
Gpat4	ENSMUSG00000031545.6	Liver	172.798	312.122	0.852986	0	Increased
Slc7a2	ENSMUSG00000031596.15	Liver	824.699	1845.17	1.16181	0	Increased
Acsl1	ENSMUSG00000018796.13	Liver	1593.22	3046.55	0.935229	0	Increased
Msmo1	ENSMUSG00000031604.10	Liver	212.134	33.6119	-2.65757	0	Decreased
Gpt2	ENSMUSG00000031700.11	Liver	384.454	1142.77	1.57162	0	Increased
Ces1g	ENSMUSG00000057074.6	Liver	273.698	91.0607	-1.58758	0	Decreased
Herpud1	ENSMUSG00000031770.16	Liver	214.261	402.382	0.909164	0	Increased
Ces3a	ENSMUSG00000069922.12	Liver	2024.65	1181.47	-0.777088	0	Decreased
Ces3b	ENSMUSG00000062181.14	Liver	706.909	355.309	-0.992431	0	Decreased
Cyb5b	ENSMUSG00000031924.4	Liver	768.257	183.564	-2.06525	0	Decreased
Tat	ENSMUSG00000001670.13	Liver	839.634	2171.35	1.37075	0	Increased
Nudt7	ENSMUSG00000031767.13	Liver	792.006	225.268	-1.81382	0	Decreased
Osgin1	ENSMUSG00000074063.10	Liver	177.791	32.2498	-2.46245	0	Decreased
Hspa8	ENSMUSG00000015656.17	Liver	544.705	1743.65	1.67855	0	Increased
Sc5d	ENSMUSG00000032018.14	Liver	794.437	198.707	-1.99924	0	Decreased
Slc37a4	ENSMUSG00000032114.9	Liver	93.5628	229.515	1.29449	0	Increased
Apoa4	ENSMUSG00000032080.6	Liver	50.7106	2970.59	5.87204	0	Increased
Apoa5	ENSMUSG00000032079.12	Liver	737.561	1612.77	1.1287	0	Increased
Nnmt	ENSMUSG00000032271.13	Liver	30.3916	154.519	2.34565	0	Increased
Cyp1a2	ENSMUSG00000032310.4	Liver	597.413	194.581	-1.61831	0	Decreased
Hacd3	ENSMUSG00000033629.6	Liver	198.544	360.838	0.861857	0	Increased
Gclc	ENSMUSG00000032350.9	Liver	529.9	202.593	-1.38709	0	Decreased
Elovl5	ENSMUSG00000032349.13	Liver	466.294	1048.62	1.16916	0	Increased
Trf	ENSMUSG00000032554.15	Liver	12630.5	8570.92	-0.559384	0	Decreased
Acad11	ENSMUSG00000090150.10	Liver	421.185	809.531	0.942617	0	Increased
Glyctk	ENSMUSG00000020258.16	Liver	231.107	408.271	0.820941	0	Increased
Alas1	ENSMUSG00000032786.16	Liver	416.756	808.449	0.955937	0	Increased
Acaa1b	ENSMUSG00000010651.4	Liver	994.501	1702.31	0.775443	0	Increased
Acaa1a	ENSMUSG00000036138.16	Liver	140.192	318.692	1.1847	0	Increased
Cyp8b1	ENSMUSG00000050445.4	Liver	383.065	1211.59	1.66122	0	Increased
Lars2	ENSMUSG00000035202.8	Liver	156.213	27.843	-2.4877	0	Decreased
Vnn1	ENSMUSG00000037440.8	Liver	52.317	162.371	1.63375	0	Increased
Arg1	ENSMUSG00000019987.9	Liver	1070	2242.3	1.06736	0	Increased
Gm5424	ENSMUSG00000046687.6	Liver	488.741	820.788	0.747928	0	Increased
Chchd10	ENSMUSG00000049422.7	Liver	339.822	574.007	0.756272	0	Increased
Agpat3	ENSMUSG00000001211.15	Liver	196.808	373.858	0.925669	0	Increased
Creb3l3	ENSMUSG00000035041.8	Liver	248.3	499.692	1.00893	0	Increased
Tspan31	ENSMUSG00000006736.9	Liver	180.309	423.735	1.23264	0	Increased
Rdh16	ENSMUSG00000069456.4	Liver	110.278	233.801	1.08407	0	Increased
Mettl7b	ENSMUSG00000025347.4	Liver	470.245	702.005	0.578057	0	Increased
Gck	ENSMUSG00000041798.15	Liver	127.949	7.17108	-4.15533	0	Decreased
Igfbp1	ENSMUSG00000020429.7	Liver	28.134	186.208	2.72609	0	Increased
Slc22a5	ENSMUSG00000018900.7	Liver	21.4912	97.8712	2.18661	0	Increased
Srebf1	ENSMUSG00000020538.15	Liver	341.732	33.4517	-3.35233	0	Decreased
Aldh3a2	ENSMUSG00000010025.19	Liver	380.112	758.171	0.996079	0	Increased
Acadvl	ENSMUSG00000018574.14	Liver	368.781	563.431	0.611461	0	Increased
Igfbp4	ENSMUSG00000017493.12	Liver	830.039	1188	0.517273	0	Increased
Acly	ENSMUSG00000020917.17	Liver	447.756	108.247	-2.04828	0	Decreased
Grn	ENSMUSG00000034708.11	Liver	111.19	315.528	1.50466	0	Increased
Abca8a	ENSMUSG00000041828.15	Liver	271.658	64.7801	-2.068	0	Decreased
Slc16a5	ENSMUSG00000045775.15	Liver	2.64841	52.8416	4.31331	0	Increased
Acox1	ENSMUSG00000020777.16	Liver	3326.93	5285.73	0.667909	0	Increased
Fasn	ENSMUSG00000025153.9	Liver	1050.2	153.958	-2.76998	0	Decreased
Lpin1	ENSMUSG00000020593.16	Liver	100.944	273.503	1.43791	0	Increased
Hectd1	ENSMUSG00000035247.16	Liver	453.226	650.645	0.521631	0	Increased
Pygl	ENSMUSG00000021069.17	Liver	590.726	233.601	-1.33841	0	Decreased
Acot1	ENSMUSG00000072949.6	Liver	23.1845	166.297	2.842	0	Increased
Gm8893	ENSMUSG00000090555.1	Liver	715.68	338.162	-1.08157	0	Decreased
Serpina1e	ENSMUSG00000072849.10	Liver	6936.2	4123.61	-0.750235	0	Decreased
Serpina4-ps1	ENSMUSG00000092075.1	Liver	352.586	18.148	-4.27934	0	Decreased
Serpina3n	ENSMUSG00000021091.8	Liver	220.47	428.302	0.958016	0	Increased
Slc25a47	ENSMUSG00000048856.9	Liver	206.663	890.977	2.10805	0	Increased
Akr1c14	ENSMUSG00000033715.15	Liver	492.171	145.705	-1.75604	0	Decreased
Akr1c6	ENSMUSG00000021210.16	Liver	1145.55	377.664	-1.60084	0	Decreased
Eci2	ENSMUSG00000021417.15	Liver	171.973	312.723	0.862664	0	Increased
Nrn1	ENSMUSG00000039114.16	Liver	208.313	58.8109	-1.82442	0	Decreased
Elovl2	ENSMUSG00000021364.16	Liver	436.511	859.728	0.977848	0	Increased
Fbp1	ENSMUSG00000069805.10	Liver	624.809	1073.82	0.781255	0	Increased
Ctsl	ENSMUSG00000021477.9	Liver	416.409	811.253	0.962135	0	Increased
Acot12	ENSMUSG00000021620.4	Liver	147.92	317.05	1.09984	0	Increased
Bhmt	ENSMUSG00000074768.6	Liver	2628.96	7798.85	1.56876	0	Increased
Hmgcs1	ENSMUSG00000093930.2	Liver	584.692	74.1946	-2.97812	0	Decreased
Flnb	ENSMUSG00000025278.9	Liver	178.833	319.494	0.837138	0	Increased
Itih4	ENSMUSG00000021922.17	Liver	1794.1	1018.37	-0.816991	0	Decreased
Glud1	ENSMUSG00000021794.16	Liver	1214.71	665.869	-0.867292	0	Decreased
Mat1a	ENSMUSG00000037798.7	Liver	2018.87	11282.6	2.48248	0	Increased
Ephx2	ENSMUSG00000022040.8	Liver	853.354	1904.94	1.15852	0	Increased
Vwa8	ENSMUSG00000058997.8	Liver	346.465	612.707	0.822471	0	Increased
Ghr	ENSMUSG00000055737.12	Liver	769.039	337.481	-1.18822	0	Decreased
C9	ENSMUSG00000022149.17	Liver	546.789	253.992	-1.10617	0	Decreased
Lifr	ENSMUSG00000054263.12	Liver	811.891	273.182	-1.57139	0	Decreased
Oplah	ENSMUSG00000022562.15	Liver	158.731	336.36	1.08337	0	Increased
Aco2	ENSMUSG00000022477.13	Liver	176.532	329.669	0.901052	0	Increased
Cyp2d9	ENSMUSG00000068086.6	Liver	1010.48	1768.01	0.807083	0	Increased
Ppara	ENSMUSG00000022383.13	Liver	144.881	274.905	0.924014	0	Increased
Cdip1	ENSMUSG00000004071.13	Liver	79.7563	240.812	1.59412	0	Increased
Gm23935	ENSMUSG00000076258.1	Liver	2938.96	1559.61	-0.914115	0	Decreased
Comt	ENSMUSG00000000326.13	Liver	733.567	312.323	-1.23187	0	Decreased
Ehhadh	ENSMUSG00000022853.7	Liver	445.454	2657.51	2.5767	0	Increased
Hgd	ENSMUSG00000022821.13	Liver	481.577	769.99	0.677061	0	Increased
Gm4737	ENSMUSG00000048087.6	Liver	86.3557	204.356	1.24262	0	Increased
Tedc2	ENSMUSG00000024118.14	Liver	60.8701	169.943	1.48109	0	Increased
Decr2	ENSMUSG00000036775.13	Liver	194.984	348.258	0.836768	0	Increased
Fkbp5	ENSMUSG00000024222.17	Liver	16.2812	99.1131	2.60513	0	Increased
Cyp4f14	ENSMUSG00000024292.15	Liver	238.097	49.6367	-2.26184	0	Decreased
Angptl4	ENSMUSG00000002289.16	Liver	66.1235	270.858	2.03414	0	Increased
Gm42418	ENSMUSG00000098178.1	Liver	2563.06	492.04	-2.38099	0	Decreased
Hsp90ab1	ENSMUSG00000023944.14	Liver	695.143	998.062	0.521813	0	Increased
Plin5	ENSMUSG00000011305.11	Liver	29.4365	135.289	2.19999	0	Increased
Lpin2	ENSMUSG00000024052.17	Liver	287.331	832.206	1.53419	0	Increased
Ttc39c	ENSMUSG00000024424.15	Liver	637.616	255.515	-1.31925	0	Decreased
Ttr	ENSMUSG00000061808.4	Liver	4517.63	2450.03	-0.882766	0	Decreased
Stard4	ENSMUSG00000024378.9	Liver	152.783	31.3284	-2.28558	0	Decreased
Hsd17b4	ENSMUSG00000024507.6	Liver	498.423	801.599	0.685499	0	Increased
Gm5096	ENSMUSG00000069324.6	Liver	164.94	469.365	1.50872	0	Increased
Cpt1a	ENSMUSG00000024900.5	Liver	355.886	1438.98	2.01553	0	Increased
Pcx	ENSMUSG00000024892.17	Liver	530.768	1024.5	0.948757	0	Increased
Neat1	ENSMUSG00000092274.3	Liver	2534.1	721.034	-1.81332	0	Decreased
Slc22a30	ENSMUSG00000052562.15	Liver	225.68	55.005	-2.03644	0	Decreased
Fads2	ENSMUSG00000024665.8	Liver	404.296	621.4	0.6201	0	Increased
Keg1	ENSMUSG00000024694.9	Liver	260.283	41.8647	-2.63598	0	Decreased
Hectd2os	ENSMUSG00000087579.7	Liver	99.0767	10.6164	-3.22104	0	Decreased
Rbp4	ENSMUSG00000024990.13	Liver	1287.69	2008.18	0.641097	0	Increased
Cyp2c29	ENSMUSG00000003053.17	Liver	1891.18	400.939	-2.23781	0	Decreased
Cyp2c70	ENSMUSG00000060613.10	Liver	505.239	24.0772	-4.39066	0	Decreased
Got1	ENSMUSG00000025190.13	Liver	155.909	716.747	2.20069	0	Increased
Scd1	ENSMUSG00000037071.3	Liver	8681.76	2112.7	-2.03889	0	Decreased
Elovl3	ENSMUSG00000038754.5	Liver	537.107	238.088	-1.17368	0	Decreased
Cyp17a1	ENSMUSG00000003555.8	Liver	2.25766	55.8062	4.62141	0	Increased
Gfra1	ENSMUSG00000025089.15	Liver	162.204	456.425	1.49251	0	Increased
Rgn	ENSMUSG00000023070.6	Liver	981.693	274.624	-1.83777	0	Decreased
Gk	ENSMUSG00000025059.16	Liver	135.503	278.27	1.0381	0	Increased
Hsd17b10	ENSMUSG00000025260.10	Liver	90.0895	299.823	1.73457	0	Increased
Ppa1	ENSMUSG00000020089.8	Liver	115.011	231.558	1.00954	1.25768e-318	Increased
Rnf125	ENSMUSG00000033107.6	Liver	333.83	132.685	-1.33104	1.29978e-318	Decreased
Pctp	ENSMUSG00000020553.8	Liver	120.394	238.088	0.983668	5.90601e-317	Increased
Cyb5r3	ENSMUSG00000018042.18	Liver	370.17	154.719	-1.25848	3.95376e-316	Decreased
Ces1c	ENSMUSG00000057400.14	Liver	2342.07	1550.88	-0.594695	1.01821e-315	Decreased
Mlxipl	ENSMUSG00000005373.13	Liver	318.157	124.432	-1.35431	3.63144e-314	Decreased
Slc25a20	ENSMUSG00000032602.6	Liver	96.9059	206.479	1.09126	5.22101e-314	Increased
Aacs	ENSMUSG00000029482.4	Liver	88.1791	10.5763	-3.0584	2.92564e-307	Decreased
Mknk2	ENSMUSG00000020190.13	Liver	67.8168	164.214	1.27574	1.65464e-304	Increased
Pcsk9	ENSMUSG00000044254.6	Liver	63.258	3.24501	-4.28074	1.23996e-303	Decreased
1810055G02Rik	ENSMUSG00000035372.2	Liver	12.5474	73.3934	2.54731	1.16862e-301	Increased
Hykk	ENSMUSG00000035878.13	Liver	140.366	258.88	0.883044	2.91881e-300	Increased
Fbxo31	ENSMUSG00000052934.14	Liver	30.9126	106.845	1.78892	4.23373e-299	Increased
Acadl	ENSMUSG00000026003.5	Liver	137.804	255.355	0.889832	4.37845e-299	Increased
Serpina6	ENSMUSG00000060807.7	Liver	137.848	31.6489	-2.1225	1.08146e-295	Decreased
Lpgat1	ENSMUSG00000026623.16	Liver	266.795	406.949	0.609096	5.47276e-295	Increased
Hao1	ENSMUSG00000027261.2	Liver	318.504	129.119	-1.30254	1.75547e-291	Decreased
Sorbs3	ENSMUSG00000022091.6	Liver	24.4001	93.9452	1.94449	1.29294e-289	Increased
Nsdhl	ENSMUSG00000031349.4	Liver	74.4595	7.33133	-3.34254	8.72237e-286	Decreased
Slc27a1	ENSMUSG00000031808.7	Liver	9.94241	65.1807	2.71155	9.74079e-285	Increased
Tmem120a	ENSMUSG00000039886.8	Liver	26.05	95.788	1.87816	1.06471e-283	Increased
Hmgcr	ENSMUSG00000021670.14	Liver	136.068	32.1296	-2.082	1.86666e-283	Decreased
Prox1	ENSMUSG00000010175.13	Liver	159.773	277.108	0.794386	8.78465e-281	Increased
Ppp1r3b	ENSMUSG00000046794.9	Liver	347.593	148.87	-1.22329	1.44262e-280	Decreased
Glo1	ENSMUSG00000024026.13	Liver	515.789	254.954	-1.01652	2.07024e-280	Decreased
Rab30	ENSMUSG00000030643.14	Liver	13.6328	71.9512	2.39908	1.75834e-278	Increased
Pex11a	ENSMUSG00000030545.9	Liver	51.7092	134.848	1.38267	1.14051e-276	Increased
Acot4	ENSMUSG00000052392.5	Liver	27.6564	96.9899	1.80985	1.90192e-275	Increased
Idh1	ENSMUSG00000025950.16	Liver	539.234	272.341	-0.985473	2.14388e-273	Decreased
Hsd3b2	ENSMUSG00000063730.13	Liver	86.2688	12.2189	-2.81871	4.60792e-273	Decreased
Hsdl2	ENSMUSG00000028383.17	Liver	86.703	182.362	1.07256	1.49404e-271	Increased
Hspb8	ENSMUSG00000041548.4	Liver	131.639	239.69	0.864533	1.06095e-270	Increased
Sqle	ENSMUSG00000022351.14	Liver	75.6752	8.65337	-3.12701	1.3594e-270	Decreased
Slc1a2	ENSMUSG00000005089.15	Liver	216.736	340.887	0.653331	9.90774e-270	Increased
Afm	ENSMUSG00000029369.17	Liver	294.148	119.224	-1.30279	1.963e-269	Decreased
Rn7s1	ENSMUSG00000099021.1	Liver	165.374	279.672	0.757969	4.46474e-267	Increased
Inhbe	ENSMUSG00000047492.5	Liver	41.7234	117.782	1.49697	1.49984e-266	Increased
Adh1	ENSMUSG00000074207.10	Liver	1508.86	961.245	-0.650475	1.07137e-265	Decreased
Nat8f1	ENSMUSG00000057103.11	Liver	115.966	24.9986	-2.21333	5.25436e-265	Decreased
Cpt2	ENSMUSG00000028607.16	Liver	128.166	233.441	0.864993	6.99572e-264	Increased
Foxq1	ENSMUSG00000038415.10	Liver	60.4359	4.28662	-3.81437	9.5067e-264	Decreased
C4b	ENSMUSG00000073418.4	Liver	1539.9	987.285	-0.641293	2.71588e-260	Decreased
Haao	ENSMUSG00000000673.9	Liver	412.979	194.46	-1.08655	5.26283e-260	Decreased
Aldh1l1	ENSMUSG00000030088.15	Liver	1392.46	878.878	-0.663893	5.72783e-260	Decreased
Rdh11	ENSMUSG00000066441.14	Liver	89.3514	14.5825	-2.61442	2.29642e-257	Decreased
Idi1	ENSMUSG00000058258.14	Liver	63.7356	5.68879	-3.4836	1.84811e-255	Decreased
Sds	ENSMUSG00000029597.14	Liver	126.777	229.314	0.854988	1.96429e-255	Increased
Ptprf	ENSMUSG00000033295.14	Liver	351.023	157.483	-1.15632	2.32718e-252	Decreased
Dbi	ENSMUSG00000026385.16	Liver	575.183	302.948	-0.924929	3.91258e-252	Decreased
Pank1	ENSMUSG00000033610.16	Liver	280.558	405.947	0.532976	4.16201e-250	Increased
Serpina7	ENSMUSG00000031271.14	Liver	52.0565	2.68415	-4.27246	8.3737e-250	Decreased
AI182371	ENSMUSG00000035875.15	Liver	436.337	212.208	-1.03993	1.06706e-249	Decreased
Mup13	ENSMUSG00000089873.8	Liver	713.118	398.576	-0.83927	1.78614e-247	Decreased
Gm43189	ENSMUSG00000105909.1	Liver	40.9419	112.494	1.45797	9.3209e-247	Increased
Tef	ENSMUSG00000022389.15	Liver	74.1122	158.845	1.09974	2.35502e-244	Increased
Pim3	ENSMUSG00000035828.11	Liver	31.3902	97.0299	1.6278	3.2543e-243	Increased
Reep6	ENSMUSG00000035504.16	Liver	297.404	421.051	0.501556	3.63932e-241	Increased
Saa4	ENSMUSG00000040017.8	Liver	220.73	82.167	-1.42554	6.34085e-241	Decreased
Slc25a39	ENSMUSG00000018677.9	Liver	243.09	360.357	0.567918	6.23128e-240	Increased
Acot3	ENSMUSG00000021228.15	Liver	1.95375	37.7383	4.26473	1.35149e-235	Increased
Adh4	ENSMUSG00000037797.14	Liver	172.928	57.2485	-1.5947	7.06625e-232	Decreased
Ubc	ENSMUSG00000008348.9	Liver	183.913	290.048	0.657242	1.66149e-231	Increased
Ces1f	ENSMUSG00000031725.8	Liver	645.779	358.514	-0.848993	1.21069e-230	Decreased
Wbp1l	ENSMUSG00000047731.17	Liver	238.618	351.022	0.556842	3.17154e-228	Increased
Aadac	ENSMUSG00000027761.4	Liver	496.295	258.359	-0.941794	4.17985e-227	Decreased
Tbc1d8	ENSMUSG00000003134.10	Liver	15.2826	66.5428	2.12166	1.71338e-226	Increased
Plin4	ENSMUSG00000002831.14	Liver	19.6677	74.2347	1.91572	1.83526e-225	Increased
Mt1	ENSMUSG00000031765.8	Liver	8.42282	52.401	2.63578	3.45599e-223	Increased
Lgals8	ENSMUSG00000057554.13	Liver	132.508	226.47	0.7732	3.62982e-222	Increased
Ei24	ENSMUSG00000062762.17	Liver	156.343	254.794	0.704577	4.36537e-222	Increased
Adh6-ps1	ENSMUSG00000090306.5	Liver	122.912	32.9709	-1.89804	6.93042e-222	Decreased
Ogdh	ENSMUSG00000020456.17	Liver	240.05	350.141	0.544579	1.24049e-221	Increased
Gstt2	ENSMUSG00000033318.7	Liver	39.0315	104.241	1.41698	7.48622e-221	Increased
Ilrun	ENSMUSG00000056692.13	Liver	258.068	369.651	0.518394	1.6159e-220	Increased
Gpt	ENSMUSG00000022546.5	Liver	224.811	331.592	0.560676	1.4495e-217	Increased
Fam214a	ENSMUSG00000034858.16	Liver	106.848	193.138	0.854011	3.60578e-215	Increased
Ugt2b34	ENSMUSG00000029260.15	Liver	663.232	377.383	-0.813468	3.36293e-213	Decreased
Angptl8	ENSMUSG00000047822.8	Liver	57.9612	6.28972	-3.20198	3.65418e-213	Decreased
Fdft1	ENSMUSG00000021273.11	Liver	123.086	34.293	-1.84338	8.77616e-212	Decreased
Fgl1	ENSMUSG00000031594.9	Liver	122.782	211.086	0.781681	4.75051e-210	Increased
Atl2	ENSMUSG00000059811.13	Liver	90.0461	170.704	0.922684	5.12879e-210	Increased
Dlst	ENSMUSG00000004789.10	Liver	183.392	282.076	0.621126	5.24801e-210	Increased
Acot2	ENSMUSG00000021226.7	Liver	4.86266	41.7846	3.10053	1.11042e-206	Increased
Slc41a2	ENSMUSG00000034591.5	Liver	64.4303	9.01393	-2.83613	6.03338e-206	Decreased
Fabp2	ENSMUSG00000023057.5	Liver	47.8451	113.135	1.24143	1.98722e-203	Increased
Sec23a	ENSMUSG00000020986.13	Liver	113.361	197.625	0.801792	3.57526e-203	Increased
Fitm2	ENSMUSG00000048486.6	Liver	66.7313	138.654	1.05494	1.16138e-202	Increased
Gstm3	ENSMUSG00000004038.9	Liver	48.149	3.84594	-3.64265	5.41763e-202	Decreased
Slc25a51	ENSMUSG00000045973.18	Liver	52.6209	119.344	1.18127	2.09345e-201	Increased
Eci1	ENSMUSG00000024132.6	Liver	98.3821	177.394	0.850426	1.14609e-196	Increased
Klf15	ENSMUSG00000030087.11	Liver	108.324	189.533	0.807032	1.35918e-196	Increased
Fmo2	ENSMUSG00000040170.13	Liver	10.2029	51.76	2.34172	5.95799e-196	Increased
Mid1ip1	ENSMUSG00000008035.12	Liver	57.3968	7.21114	-2.99092	1.31312e-195	Decreased
Nceh1	ENSMUSG00000027698.14	Liver	40.2038	100.355	1.31949	8.06055e-195	Increased
Eif4ebp3	ENSMUSG00000090264.1	Liver	2.30108	33.2914	3.84894	8.58246e-195	Increased
Acaca	ENSMUSG00000020532.18	Liver	216.171	88.4967	-1.28838	2.47326e-194	Decreased
Hsp90aa1	ENSMUSG00000021270.13	Liver	172.451	263.768	0.613053	2.03265e-193	Increased
Cyp3a13	ENSMUSG00000029727.7	Liver	149.614	237.327	0.665597	8.30944e-193	Increased
Lrp1	ENSMUSG00000040249.15	Liver	2320.49	1635.69	-0.504529	3.43774e-183	Decreased
Lhpp	ENSMUSG00000030946.13	Liver	34.907	89.7787	1.36261	1.13791e-181	Increased
Gm23472	ENSMUSG00000094050.1	Liver	107.847	184.285	0.772897	5.05792e-181	Increased
Psmd9	ENSMUSG00000029440.15	Liver	26.05	76.3179	1.55038	5.32649e-181	Increased
Cntnap1	ENSMUSG00000017167.6	Liver	1.563	29.0449	4.20719	2.88387e-180	Increased
Lrg1	ENSMUSG00000037095.8	Liver	164.419	249.586	0.60213	4.12907e-179	Increased
Retreg1	ENSMUSG00000022270.16	Liver	89.3514	161.169	0.85094	4.55898e-179	Increased
Iigp1	ENSMUSG00000054072.12	Liver	482.88	265.931	-0.860588	9.1903e-179	Decreased
Mgam	ENSMUSG00000068587.10	Liver	399.086	210.004	-0.926245	4.36e-176	Decreased
Tns1	ENSMUSG00000055322.15	Liver	181.047	266.972	0.560299	2.20636e-175	Increased
Uox	ENSMUSG00000028186.14	Liver	1755.85	1207.59	-0.540044	6.24232e-175	Decreased
Actb	ENSMUSG00000029580.14	Liver	1053.85	679.53	-0.633055	3.62923e-172	Decreased
Adipor2	ENSMUSG00000030168.13	Liver	848.144	528.977	-0.681092	8.43953e-171	Decreased
Me1	ENSMUSG00000032418.15	Liver	213.61	92.0222	-1.21483	9.05708e-171	Decreased
Fbxo21	ENSMUSG00000032898.9	Liver	131.943	208.923	0.663014	3.4355e-169	Increased
Cyp2c23	ENSMUSG00000025197.9	Liver	335.524	170.183	-0.979286	1.66581e-168	Decreased
Csad	ENSMUSG00000023044.2	Liver	471.808	262.285	-0.84704	4.08204e-168	Decreased
Gstm6	ENSMUSG00000068762.11	Liver	91.5222	24.3977	-1.90694	5.89148e-167	Decreased
Kif21a	ENSMUSG00000022629.17	Liver	92.3471	161.249	0.804085	1.09591e-166	Increased
Sun2	ENSMUSG00000042524.14	Liver	85.9215	153.237	0.834598	2.92022e-166	Increased
Npc1	ENSMUSG00000024413.14	Liver	179.571	261.724	0.543468	9.00137e-166	Increased
Miga2	ENSMUSG00000026858.18	Liver	59.4373	119.505	1.0075	5.45952e-165	Increased
Cpox	ENSMUSG00000022742.6	Liver	166.98	247.342	0.566802	6.37484e-165	Increased
E030018B13Rik	ENSMUSG00000095061.1	Liver	0.13025	21.2328	7.24283	3.64621e-163	Increased
Hhex	ENSMUSG00000024986.12	Liver	135.069	47.874	-1.49619	6.53927e-162	Decreased
Pros1	ENSMUSG00000022912.8	Liver	73.7214	136.851	0.892365	9.13848e-162	Increased
Albfm1	ENSMUSG00000070690.7	Liver	94.3443	26.4409	-1.83477	1.16222e-161	Decreased
Ces1e	ENSMUSG00000061959.13	Liver	272.57	131.363	-1.05301	5.10419e-161	Decreased
Lamb3	ENSMUSG00000026639.18	Liver	3.77725	32.4501	3.09945	6.50574e-161	Increased
Zbtb16	ENSMUSG00000066687.5	Liver	35.5148	85.5322	1.26781	2.9374e-158	Increased
Optn	ENSMUSG00000026672.11	Liver	116.096	186.729	0.685577	7.13434e-158	Increased
Pglyrp2	ENSMUSG00000079563.10	Liver	111.147	180.839	0.702196	1.57807e-157	Increased
Cntrl	ENSMUSG00000057110.15	Liver	43.243	96.0684	1.15141	2.11649e-157	Increased
2010003K11Rik	ENSMUSG00000042041.7	Liver	3.03916	30.0865	3.30311	2.28176e-157	Increased
Aldoa	ENSMUSG00000030695.16	Liver	100.292	167.899	0.743327	3.3922e-157	Increased
Ugt2b35	ENSMUSG00000035811.10	Liver	421.836	232.039	-0.862289	3.81007e-157	Decreased
As3mt	ENSMUSG00000003559.8	Liver	29.176	75.9974	1.38087	1.44289e-156	Increased
Phlda1	ENSMUSG00000020205.8	Liver	60.9569	11.6981	-2.38052	2.14714e-155	Decreased
Tor1b	ENSMUSG00000026848.14	Liver	41.9839	93.7849	1.15933	4.40268e-155	Increased
Ly6e	ENSMUSG00000022587.14	Liver	153.608	59.6522	-1.36446	6.91275e-155	Decreased
Ldlr	ENSMUSG00000032193.9	Liver	222.901	101.797	-1.13063	1.42267e-153	Decreased
Gm48199	ENSMUSG00000113399.1	Liver	0.520999	21.5533	5.34372	2.53871e-151	Increased
Acnat2	ENSMUSG00000060317.9	Liver	11.0712	45.8308	2.04851	1.08352e-150	Increased
Hsd17b11	ENSMUSG00000029311.16	Liver	128.774	198.547	0.624602	1.78104e-149	Increased
Slc25a23	ENSMUSG00000046329.14	Liver	229.327	107.045	-1.09911	7.18182e-149	Decreased
Peg3	ENSMUSG00000002265.17	Liver	24.5304	67.304	1.45575	5.11917e-148	Increased
Cish	ENSMUSG00000032578.7	Liver	47.2807	6.89065	-2.77675	9.95132e-148	Decreased
Cmbl	ENSMUSG00000022235.15	Liver	122.609	190.414	0.63504	2.37696e-146	Increased
Dhcr7	ENSMUSG00000058454.15	Liver	78.8446	20.8322	-1.91969	1.21687e-145	Decreased
Gm13910	ENSMUSG00000063684.9	Liver	39.292	87.8157	1.16004	1.98549e-145	Increased
Col27a1	ENSMUSG00000045672.15	Liver	62.5633	13.5409	-2.20716	2.86133e-143	Decreased
Cfh	ENSMUSG00000026365.15	Liver	1170.51	785.774	-0.574947	4.89498e-143	Decreased
Fdps	ENSMUSG00000059743.12	Liver	31.477	2.00309	-3.96727	4.93055e-143	Decreased
1810008I18Rik	ENSMUSG00000100094.1	Liver	92.6945	28.1235	-1.72035	1.16852e-142	Decreased
Glrx	ENSMUSG00000021591.8	Liver	18.5389	56.8078	1.61501	5.59056e-142	Increased
Ces2e	ENSMUSG00000031886.14	Liver	222.814	104.722	-1.08921	5.98704e-142	Decreased
Bche	ENSMUSG00000027792.11	Liver	169.281	241.133	0.510378	8.05962e-142	Increased
H2-Q10	ENSMUSG00000067235.14	Liver	1391.5	954.915	-0.543194	1.20848e-141	Decreased
Lbp	ENSMUSG00000016024.9	Liver	68.9022	125.153	0.860982	1.54933e-141	Increased
Hc	ENSMUSG00000026874.10	Liver	1528.74	1060.48	-0.527626	3.1777e-141	Decreased
Gamt	ENSMUSG00000020150.13	Liver	112.406	38.86	-1.53211	5.04779e-141	Decreased
Tlcd2	ENSMUSG00000038217.13	Liver	103.201	33.9324	-1.60444	9.11784e-141	Decreased
Serpina12	ENSMUSG00000041567.3	Liver	64.3434	14.7027	-2.12895	1.08219e-139	Decreased
Slc35e2	ENSMUSG00000042202.15	Liver	123.086	188.531	0.615095	2.3462e-139	Increased
Acat3	ENSMUSG00000062480.12	Liver	207.228	95.5877	-1.11624	3.85728e-139	Decreased
Slc3a1	ENSMUSG00000024131.8	Liver	66.0801	15.544	-2.08715	4.24041e-139	Decreased
Akr1c20	ENSMUSG00000054757.14	Liver	86.4859	25.5996	-1.75595	6.84909e-138	Decreased
B930025P03Rik	ENSMUSG00000109473.1	Liver	2.04058	24.6781	3.58971	1.02995e-137	Increased
Onecut1	ENSMUSG00000043013.10	Liver	67.426	16.4254	-2.03671	8.62458e-137	Decreased
Rrbp1	ENSMUSG00000027422.15	Liver	441.764	253.832	-0.799377	1.44003e-136	Decreased
Suclg1	ENSMUSG00000052738.14	Liver	140.236	206.679	0.559508	5.87439e-136	Increased
Nit2	ENSMUSG00000022751.9	Liver	136.719	53.8833	-1.34314	5.84785e-134	Decreased
Ddt	ENSMUSG00000001666.8	Liver	86.4425	144.103	0.737218	7.91128e-134	Increased
Hmgcl	ENSMUSG00000028672.13	Liver	158.384	225.909	0.51229	1.16789e-133	Increased
Snora73b	ENSMUSG00000065353.1	Liver	163.637	231.638	0.501344	1.72202e-133	Increased
Map1lc3b	ENSMUSG00000031812.16	Liver	70.5086	124.793	0.823575	1.7402e-133	Increased
Nqo2	ENSMUSG00000046949.16	Liver	140.062	56.0065	-1.32224	3.8441e-133	Decreased
Cyp2j5	ENSMUSG00000052520.7	Liver	837.203	542.438	-0.626109	8.37257e-133	Decreased
Gaa	ENSMUSG00000025579.14	Liver	92.6945	151.154	0.705399	9.01248e-133	Increased
Angptl3	ENSMUSG00000028553.12	Liver	545.53	329.469	-0.727498	5.25266e-132	Decreased
Cyp2c38	ENSMUSG00000032808.2	Liver	41.0721	86.6539	1.07692	1.18969e-130	Increased
Psmd4	ENSMUSG00000005625.15	Liver	85.9649	142.38	0.72786	3.77059e-130	Increased
Gm36041	ENSMUSG00000112774.1	Liver	25.7461	1.12173	-4.50831	1.68806e-129	Decreased
Shank2	ENSMUSG00000037541.21	Liver	52.4039	10.5363	-2.31321	9.88349e-129	Decreased
Sucnr1	ENSMUSG00000027762.6	Liver	58.5256	13.2204	-2.14545	1.16203e-128	Decreased
Lss	ENSMUSG00000033105.12	Liver	77.6289	22.3946	-1.79298	2.33337e-128	Decreased
Pex19	ENSMUSG00000003464.13	Liver	113.404	173.548	0.613818	3.87238e-128	Increased
Per1	ENSMUSG00000020893.17	Liver	9.50824	39.0604	2.03731	7.18364e-128	Increased
Echdc1	ENSMUSG00000019883.11	Liver	110.626	40.2622	-1.45796	6.21638e-127	Decreased
Ivns1abp	ENSMUSG00000023150.14	Liver	111.798	171.064	0.613602	2.90034e-126	Increased
Nadk	ENSMUSG00000029063.16	Liver	152.132	215.894	0.50497	1.32784e-125	Increased
Cyp2u1	ENSMUSG00000027983.13	Liver	125.952	49.5165	-1.34671	3.18316e-124	Decreased
Clec2h	ENSMUSG00000030364.6	Liver	27.2222	1.76272	-3.94128	2.62418e-123	Decreased
Rtf2	ENSMUSG00000027502.11	Liver	67.426	117.942	0.806612	5.22199e-123	Increased
Steap4	ENSMUSG00000012428.9	Liver	112.449	42.0249	-1.41974	9.10368e-123	Decreased
Gulo	ENSMUSG00000034450.8	Liver	341.906	190.134	-0.846551	3.30053e-122	Decreased
S1pr1	ENSMUSG00000045092.8	Liver	81.5364	25.239	-1.6914	3.69359e-122	Decreased
Resf1	ENSMUSG00000032712.16	Liver	133.853	54.6444	-1.29235	9.70197e-122	Decreased
Pdcd4	ENSMUSG00000024975.13	Liver	178.182	82.0067	-1.11944	1.07218e-120	Decreased
Khk	ENSMUSG00000029162.15	Liver	242.352	123.431	-0.973343	1.37356e-120	Decreased
Atp9a	ENSMUSG00000027546.15	Liver	63.0409	111.853	0.827141	1.65238e-120	Increased
Acsm1	ENSMUSG00000033533.14	Liver	408.767	237.527	-0.783163	3.58831e-120	Decreased
Fermt2	ENSMUSG00000037712.16	Liver	204.405	98.9529	-1.04654	1.2849e-119	Decreased
0610005C13Rik	ENSMUSG00000109644.1	Liver	114.924	172.186	0.583249	2.01658e-119	Increased
Atxn2	ENSMUSG00000042605.16	Liver	117.181	174.51	0.574522	7.03756e-119	Increased
Aox1	ENSMUSG00000063558.4	Liver	272.005	143.782	-0.919702	1.03514e-118	Decreased
Cmtm6	ENSMUSG00000032434.9	Liver	137.327	57.4087	-1.25813	1.86174e-118	Decreased
Pdia6	ENSMUSG00000020571.12	Liver	244.696	125.754	-0.960327	4.58231e-118	Decreased
Adra1b	ENSMUSG00000050541.14	Liver	60.653	15.3838	-1.97847	7.9561e-118	Decreased
4931406C07Rik	ENSMUSG00000031938.15	Liver	197.589	95.0669	-1.05541	8.27918e-118	Decreased
Ifitm3	ENSMUSG00000025492.6	Liver	159.078	70.9096	-1.16557	2.55401e-117	Decreased
Ugt2b36	ENSMUSG00000070704.10	Liver	602.709	378.465	-0.67129	3.80862e-117	Decreased
Zfp36l1	ENSMUSG00000021127.7	Liver	161.51	72.7524	-1.15045	6.07049e-116	Decreased
Ctrb1	ENSMUSG00000031957.6	Liver	11.3317	40.0619	1.82095	1.02492e-115	Increased
Slc20a1	ENSMUSG00000027397.14	Liver	22.1859	56.928	1.3591	1.73311e-115	Increased
Slc16a10	ENSMUSG00000019838.11	Liver	120.525	176.953	0.554005	2.24305e-115	Increased
Acsl5	ENSMUSG00000024981.6	Liver	549.698	341.287	-0.687636	2.59041e-114	Decreased
Zbtb20	ENSMUSG00000022708.16	Liver	716.548	464.197	-0.626314	4.86785e-114	Decreased
Sidt2	ENSMUSG00000034908.16	Liver	125.257	181.681	0.536479	6.39285e-114	Increased
Id3	ENSMUSG00000007872.3	Liver	64.2132	17.5872	-1.86775	9.80137e-114	Decreased
Cebpb	ENSMUSG00000056501.3	Liver	39.596	80.0036	1.01453	3.81089e-112	Increased
Kcnq1ot1	ENSMUSG00000101609.2	Liver	132.985	189.132	0.508098	3.89983e-111	Increased
Fam13a	ENSMUSG00000037709.13	Liver	36.6002	75.6769	1.0478	1.38063e-110	Increased
Lgals4	ENSMUSG00000053964.17	Liver	8.68332	34.4532	1.98708	5.45436e-110	Increased
Snord104	ENSMUSG00000065126.1	Liver	85.9649	29.5657	-1.5395	2.9497e-109	Decreased
Tacc2	ENSMUSG00000030852.18	Liver	49.5384	91.8619	0.890787	5.36155e-109	Increased
Dmbt1	ENSMUSG00000047517.12	Liver	7.64132	32.1697	2.07237	1.0966e-107	Increased
F11	ENSMUSG00000031645.4	Liver	117.181	47.6737	-1.2973	1.15118e-107	Decreased
Edem1	ENSMUSG00000030104.9	Liver	287.635	158.365	-0.860948	2.31786e-107	Decreased
St6gal1	ENSMUSG00000022885.16	Liver	113.404	45.6305	-1.31321	1.09835e-106	Decreased
Pgm3	ENSMUSG00000056131.13	Liver	22.1859	54.9649	1.30848	1.52063e-106	Increased
Ctif	ENSMUSG00000052928.9	Liver	38.2066	76.6785	1.00481	3.65492e-106	Increased
Irs2	ENSMUSG00000038894.7	Liver	27.1354	61.8556	1.18843	4.04109e-106	Increased
Cyp2c67	ENSMUSG00000062624.5	Liver	317.94	179.958	-0.821059	1.38042e-105	Decreased
Cyp4a12b	ENSMUSG00000078597.2	Liver	58.1783	101.517	0.803061	1.48774e-105	Increased
Tubb2a	ENSMUSG00000058672.7	Liver	103.896	40.6228	-1.35456	6.11463e-104	Decreased
C4bp	ENSMUSG00000026405.14	Liver	518.134	324.541	-0.674906	1.64255e-102	Decreased
Chka	ENSMUSG00000024843.15	Liver	106.023	42.3855	-1.32254	2.86921e-101	Decreased
Slc22a28	ENSMUSG00000063590.3	Liver	21.1873	1.1618	-4.17709	4.77442e-101	Decreased
Tmtc2	ENSMUSG00000036019.8	Liver	11.8527	38.179	1.68672	6.61546e-101	Increased
Stra6l	ENSMUSG00000028327.14	Liver	286.68	160.208	-0.839459	1.0065e-100	Decreased
Gstp1	ENSMUSG00000060803.6	Liver	756.969	503.258	-0.588927	2.80949e-100	Decreased
Slc30a10	ENSMUSG00000026614.7	Liver	80.6247	28.1235	-1.51911	3.42094e-100	Decreased
Kyat1	ENSMUSG00000039648.14	Liver	141.495	64.2593	-1.13865	1.17458e-99	Decreased
Plxna2	ENSMUSG00000026640.12	Liver	102.897	41.3038	-1.31665	1.57782e-97	Decreased
Qdpr	ENSMUSG00000015806.12	Liver	241.787	130.682	-0.887627	2.81553e-97	Decreased
Fabp5	ENSMUSG00000027533.10	Liver	28.0471	3.52545	-2.9884	2.32477e-96	Decreased
Fam160b1	ENSMUSG00000033478.5	Liver	65.8196	107.686	0.710162	5.89479e-96	Increased
Slc16a1	ENSMUSG00000032902.1	Liver	80.0168	124.112	0.633201	1.10181e-95	Increased
Dbp	ENSMUSG00000059824.12	Liver	10.2897	34.5334	1.7458	2.56496e-95	Increased
Tor1a	ENSMUSG00000026849.18	Liver	27.3091	59.4519	1.12206	4.40156e-95	Increased
Svil	ENSMUSG00000024236.18	Liver	98.5123	39.2206	-1.32847	4.50429e-95	Decreased
Baiap2l1	ENSMUSG00000038859.7	Liver	29.697	62.6167	1.07598	7.14249e-95	Increased
Aadat	ENSMUSG00000057228.6	Liver	110.669	157.604	0.51001	2.93779e-93	Increased
Gm6951	ENSMUSG00000118217.1	Liver	15.3261	0.160248	-6.49315	3.08958e-93	Decreased
Stard5	ENSMUSG00000046027.17	Liver	78.9748	122.029	0.627689	4.26841e-93	Increased
Sbk1	ENSMUSG00000042978.11	Liver	9.72532	33.1713	1.76907	5.40633e-93	Increased
Rhbdd2	ENSMUSG00000039917.10	Liver	10.8976	35.0942	1.68631	5.64138e-93	Increased
Grina	ENSMUSG00000022564.7	Liver	108.151	154.679	0.516193	6.77167e-93	Increased
Tcp1	ENSMUSG00000068039.13	Liver	112.796	159.687	0.501486	1.0564e-92	Increased
Gm25291	ENSMUSG00000084744.1	Liver	80.3642	123.431	0.619015	1.35814e-92	Increased
Tmem243	ENSMUSG00000079659.5	Liver	58.3953	97.751	0.743159	2.71461e-92	Increased
Tmem150a	ENSMUSG00000055912.8	Liver	91.0446	35.4147	-1.36198	3.29992e-92	Decreased
Chrna2	ENSMUSG00000022041.10	Liver	5.25341	25.0387	2.25067	5.54158e-92	Increased
Tuba4a	ENSMUSG00000026202.13	Liver	192.857	99.7141	-0.95159	1.70378e-91	Decreased
Paox	ENSMUSG00000025464.15	Liver	48.9739	12.8999	-1.92383	1.81022e-91	Decreased
Sult2a8	ENSMUSG00000030378.15	Liver	935.802	645.758	-0.535203	2.37612e-91	Decreased
Acat2	ENSMUSG00000023832.14	Liver	54.3142	15.544	-1.80431	2.86269e-91	Decreased
Fgf21	ENSMUSG00000030827.5	Liver	0.347333	13.0201	5.18844	4.5678e-91	Increased
Atp8b1	ENSMUSG00000039529.9	Liver	106.848	45.1498	-1.24259	2.30372e-90	Decreased
Sort1	ENSMUSG00000068747.14	Liver	73.0702	25.5996	-1.5128	2.58084e-90	Decreased
Rgs16	ENSMUSG00000026475.7	Liver	3.60358	21.4331	2.56901	5.53094e-90	Increased
Plbd1	ENSMUSG00000030214.7	Liver	37.5554	71.4704	0.928145	9.06009e-90	Increased
Cpa1	ENSMUSG00000054446.8	Liver	9.16091	31.6088	1.78565	1.25977e-89	Increased
Epha2	ENSMUSG00000006445.3	Liver	25.7895	56.0867	1.12057	1.40979e-89	Increased
Mt2	ENSMUSG00000031762.7	Liver	3.3865	20.8722	2.62016	1.51564e-89	Increased
Dnmbp	ENSMUSG00000025195.9	Liver	62.6502	101.877	0.701355	2.05256e-89	Increased
Dpy19l1	ENSMUSG00000043067.15	Liver	77.9328	119.505	0.616699	2.68908e-89	Increased
Gm4788	ENSMUSG00000070594.10	Liver	379.418	230.716	-0.717642	4.1494e-89	Decreased
Cyp2c50	ENSMUSG00000054827.12	Liver	780.544	528.977	-0.561265	4.36069e-89	Decreased
Car8	ENSMUSG00000041261.9	Liver	116.357	51.2792	-1.18195	7.41756e-89	Decreased
Gm4956	ENSMUSG00000025936.15	Liver	25.4421	3.12483	-3.02133	8.36561e-89	Decreased
Otc	ENSMUSG00000031173.13	Liver	486.57	309.037	-0.654849	1.42028e-88	Decreased
C6	ENSMUSG00000022181.16	Liver	392.052	240.251	-0.706478	2.81566e-88	Decreased
Acss3	ENSMUSG00000035948.13	Liver	42.722	77.4797	0.85869	5.42924e-88	Increased
Dusp3	ENSMUSG00000003518.13	Liver	54.0537	91.1408	0.753596	1.001e-87	Increased
Tsc22d3	ENSMUSG00000031431.13	Liver	75.9357	116.62	0.618902	1.60884e-87	Increased
Srxn1	ENSMUSG00000032802.8	Liver	41.1155	75.3164	0.873121	1.75682e-87	Increased
Ces1d	ENSMUSG00000056973.6	Liver	868.332	597.203	-0.540019	2.05969e-87	Decreased
Akr1d1	ENSMUSG00000038641.12	Liver	203.016	107.927	-0.911479	2.86935e-87	Decreased
Slc16a7	ENSMUSG00000020102.15	Liver	68.1641	107.446	0.656451	7.64798e-87	Increased
Map3k5	ENSMUSG00000071369.11	Liver	54.922	91.902	0.742606	9.1279e-87	Increased
Abca2	ENSMUSG00000026944.18	Liver	91.0446	36.4964	-1.31858	9.70392e-87	Decreased
Enpep	ENSMUSG00000028024.14	Liver	104.46	44.5488	-1.22931	1.89915e-86	Decreased
Cyp2f2	ENSMUSG00000052974.8	Liver	1040.65	730.929	-0.509679	4.41538e-86	Decreased
Gpat3	ENSMUSG00000029314.14	Liver	5.07974	23.6766	2.2184	1.43944e-85	Increased
Dhtkd1	ENSMUSG00000025815.13	Liver	85.7044	126.876	0.565924	2.26303e-85	Increased
Ube4b	ENSMUSG00000028960.20	Liver	72.115	111.452	0.627983	2.74957e-85	Increased
Mafb	ENSMUSG00000074622.4	Liver	38.3369	71.2301	0.89358	3.27287e-85	Increased
9430037G07Rik	ENSMUSG00000097073.7	Liver	2.3445	17.8676	2.92466	5.05689e-85	Increased
Serpind1	ENSMUSG00000022766.14	Liver	488.003	312.283	-0.644021	8.54099e-85	Decreased
Odc1	ENSMUSG00000011179.8	Liver	49.1042	84.2502	0.778711	1.57581e-84	Increased
Cpb2	ENSMUSG00000021999.9	Liver	267.49	153.317	-0.802927	2.35884e-84	Decreased
Sulf2	ENSMUSG00000006800.14	Liver	11.1147	33.7722	1.6025	2.99745e-84	Increased
Il15ra	ENSMUSG00000023206.16	Liver	30.4785	60.814	0.996376	8.9261e-84	Increased
Mug4-ps	ENSMUSG00000108083.1	Liver	54.7918	16.826	-1.70267	1.18549e-83	Decreased
Sdr9c7	ENSMUSG00000040127.13	Liver	80.7115	31.088	-1.37613	1.20372e-83	Decreased
Tnfaip8l1	ENSMUSG00000044469.8	Liver	20.4492	47.1929	1.20612	5.76702e-83	Increased
Tmem131	ENSMUSG00000026116.11	Liver	61.0872	97.9113	0.680517	7.27466e-83	Increased
AL590864.1	ENSMUSG00000118631.1	Liver	46.065	12.5394	-1.87637	1.04308e-82	Decreased
Il6ra	ENSMUSG00000027947.11	Liver	44.4586	78.0406	0.811622	1.21071e-82	Increased
Arhgap29	ENSMUSG00000039831.16	Liver	165.765	84.6909	-0.968775	3.53951e-82	Decreased
Pnlip	ENSMUSG00000046008.8	Liver	19.4072	45.4302	1.22663	1.44782e-81	Increased
Atg2a	ENSMUSG00000024773.15	Liver	82.5784	121.868	0.56143	2.93116e-81	Increased
Hsd17b2	ENSMUSG00000031844.8	Liver	172.017	89.1377	-0.948362	3.00904e-81	Decreased
AU022252	ENSMUSG00000078584.9	Liver	88.787	128.719	0.535753	4.07594e-81	Increased
Lncpint	ENSMUSG00000044471.12	Liver	37.0778	68.3857	0.88296	9.29967e-81	Increased
Gm2a	ENSMUSG00000000594.7	Liver	137.37	66.5829	-1.04473	1.12496e-80	Decreased
Tsc22d1	ENSMUSG00000022010.19	Liver	74.8068	28.2837	-1.40288	1.69044e-80	Decreased
Gckr	ENSMUSG00000059434.9	Liver	232.192	130.442	-0.831867	3.7065e-80	Decreased
Gsap	ENSMUSG00000039934.12	Liver	63.0843	21.7937	-1.53294	4.93177e-80	Decreased
Slc8a1	ENSMUSG00000054640.15	Liver	6.72958	25.7197	1.93271	5.89682e-80	Increased
Crybg1	ENSMUSG00000019866.15	Liver	45.6743	78.5213	0.78157	2.43371e-79	Increased
Grpel2	ENSMUSG00000024580.8	Liver	55.4864	90.1793	0.700562	2.50822e-79	Increased
Ppib	ENSMUSG00000032383.7	Liver	207.054	113.455	-0.867825	2.68822e-79	Decreased
Bfar	ENSMUSG00000022684.15	Liver	48.4095	81.7263	0.755387	4.19687e-79	Increased
Gbe1	ENSMUSG00000022707.16	Liver	145.489	72.472	-1.00532	1.51648e-78	Decreased
Slc44a1	ENSMUSG00000028412.17	Liver	103.288	45.7106	-1.1759	2.90114e-78	Decreased
Pptc7	ENSMUSG00000038582.15	Liver	22.9674	49.5165	1.10799	2.94566e-78	Increased
Cgref1	ENSMUSG00000029161.7	Liver	0.303916	11.1773	5.15533	3.5168e-78	Increased
Gm33543	ENSMUSG00000110353.1	Liver	9.68191	30.2868	1.64431	3.7544e-78	Increased
Clip1	ENSMUSG00000049550.17	Liver	69.4232	105.884	0.608918	4.2624e-78	Increased
Col5a3	ENSMUSG00000004098.7	Liver	69.5968	25.7999	-1.43131	7.76642e-78	Decreased
Inhba	ENSMUSG00000041324.14	Liver	28.2642	5.0478	-2.48291	2.85147e-77	Decreased
Bhlhe40	ENSMUSG00000030103.11	Liver	80.0168	31.9694	-1.32334	5.75532e-77	Decreased
D5Ertd579e	ENSMUSG00000029190.19	Liver	82.4047	119.865	0.540559	2.05651e-76	Increased
Tars	ENSMUSG00000022241.6	Liver	210.31	116.861	-0.847675	4.21369e-76	Decreased
Slc25a32	ENSMUSG00000022299.9	Liver	37.4685	67.5043	0.849128	7.758e-76	Increased
Cldn1	ENSMUSG00000022512.3	Liver	145.185	73.0729	-0.990388	8.56636e-76	Decreased
Paqr7	ENSMUSG00000037348.15	Liver	42.5917	73.7139	0.791221	1.13401e-75	Increased
Apol7a	ENSMUSG00000010601.14	Liver	123.911	59.3717	-1.06133	1.61416e-75	Decreased
Tns2	ENSMUSG00000037003.16	Liver	78.4972	114.978	0.550581	4.92221e-75	Increased
Dpy19l3	ENSMUSG00000043671.14	Liver	28.3945	5.32823	-2.41168	9.28149e-75	Decreased
Pmvk	ENSMUSG00000027952.16	Liver	49.4081	15.3036	-1.69022	1.08946e-74	Decreased
Fads1	ENSMUSG00000010663.5	Liver	439.897	282.717	-0.63779	1.67329e-74	Decreased
Alas2	ENSMUSG00000025270.13	Liver	124.866	60.2932	-1.05019	2.23703e-74	Decreased
Dhrs3	ENSMUSG00000066026.14	Liver	178.92	96.3088	-0.893505	1.20443e-73	Decreased
Pex16	ENSMUSG00000027222.14	Liver	59.8281	93.3042	0.641032	1.70034e-73	Increased
Hes6	ENSMUSG00000067071.8	Liver	51.8829	16.7859	-1.62742	2.02009e-73	Decreased
Ddc	ENSMUSG00000020182.16	Liver	117.746	56.0065	-1.07187	2.20204e-73	Decreased
Mreg	ENSMUSG00000039395.8	Liver	84.2717	35.2545	-1.257	2.49143e-73	Decreased
Ppp1r3c	ENSMUSG00000067279.3	Liver	84.3151	35.2945	-1.25611	3.78449e-73	Decreased
Plekha8	ENSMUSG00000005225.15	Liver	34.1255	62.5366	0.873661	6.43588e-73	Increased
Ern1	ENSMUSG00000020715.9	Liver	142.884	72.472	-0.979252	8.04154e-73	Decreased
Sdsl	ENSMUSG00000029596.13	Liver	6.42566	23.8368	1.88964	1.51241e-72	Increased
H1f2	ENSMUSG00000036181.2	Liver	39.1184	68.5459	0.809066	1.67373e-72	Increased
Gm10319	ENSMUSG00000071204.10	Liver	117.138	55.8863	-1.06751	2.57004e-72	Decreased
Hsph1	ENSMUSG00000029657.15	Liver	52.5775	84.4104	0.682871	4.50789e-72	Increased
Tob1	ENSMUSG00000037573.5	Liver	129.903	64.2192	-1.01624	5.64275e-72	Decreased
C730036E19Rik	ENSMUSG00000102095.1	Liver	28.1774	5.48848	-2.35794	8.70116e-72	Decreased
Lactb2	ENSMUSG00000025937.6	Liver	319.677	196.263	-0.703795	1.3863e-71	Decreased
BC023105	ENSMUSG00000063388.5	Liver	17.9311	1.6826	-3.40595	1.42539e-71	Decreased
Cdh1	ENSMUSG00000000303.12	Liver	99.1201	44.7491	-1.14714	1.96687e-71	Decreased
Cel	ENSMUSG00000026818.5	Liver	11.8093	32.2498	1.44859	2.03789e-71	Increased
Gpc1	ENSMUSG00000034220.7	Liver	7.29399	25.0787	1.78028	3.01754e-71	Increased
Gm14097	ENSMUSG00000084839.1	Liver	2.605	16.3453	2.64487	3.8379e-71	Increased
Mvd	ENSMUSG00000006517.5	Liver	18.3652	1.84285	-3.30995	4.50942e-71	Decreased
C2cd2l	ENSMUSG00000032120.11	Liver	30.218	57.1283	0.918573	4.59551e-71	Increased
Tmem259	ENSMUSG00000013858.14	Liver	61.9121	94.7865	0.614379	6.29228e-71	Increased
Mbl2	ENSMUSG00000024863.6	Liver	244.739	143.061	-0.774574	9.68585e-71	Decreased
Pi4ka	ENSMUSG00000041720.14	Liver	61.8253	94.6262	0.613962	1.14566e-70	Increased
Cebpd	ENSMUSG00000071637.5	Liver	3.16941	17.467	2.45862	1.47566e-70	Increased
Gm15998	ENSMUSG00000086389.1	Liver	12.5474	0.320495	-5.24776	3.73239e-70	Decreased
Aldh1a7	ENSMUSG00000024747.3	Liver	206.62	116.66	-0.824611	5.80062e-70	Decreased
Hspa1b	ENSMUSG00000090877.3	Liver	4.60216	20.1111	2.12519	6.5557e-70	Increased
Ces2a	ENSMUSG00000055730.16	Liver	404.86	259.721	-0.640439	1.63203e-69	Decreased
Nrbp2	ENSMUSG00000075590.4	Liver	40.7248	69.4673	0.770281	3.80319e-69	Increased
Lipg	ENSMUSG00000053846.5	Liver	12.9382	33.3716	1.36631	6.2995e-69	Increased
Cxadr	ENSMUSG00000022865.14	Liver	206.142	116.901	-0.818303	1.39182e-68	Decreased
Bace1	ENSMUSG00000032086.12	Liver	40.0301	68.2254	0.769074	8.67964e-68	Increased
Pter	ENSMUSG00000026730.12	Liver	71.4638	28.8045	-1.31062	1.00177e-67	Decreased
C8b	ENSMUSG00000029656.13	Liver	414.151	267.774	-0.629124	1.37058e-67	Decreased
Tram1	ENSMUSG00000025935.10	Liver	252.902	150.312	-0.750576	1.96776e-67	Decreased
Cln8	ENSMUSG00000026317.7	Liver	28.0906	53.3224	0.924413	4.697e-67	Increased
Gbp11	ENSMUSG00000092021.8	Liver	21.0136	3.0447	-2.78291	8.30768e-67	Decreased
Tmem62	ENSMUSG00000054484.14	Liver	19.0599	41.4641	1.12091	8.87312e-67	Increased
Camk1d	ENSMUSG00000039145.16	Liver	162.248	87.4151	-0.89217	9.97062e-67	Decreased
Gm9826	ENSMUSG00000048538.7	Liver	12.1567	31.729	1.38333	1.21131e-66	Increased
Bcl6	ENSMUSG00000022508.5	Liver	14.8051	35.5349	1.26258	1.53776e-66	Increased
S100a10	ENSMUSG00000041959.14	Liver	75.241	108.087	0.522544	1.86429e-66	Increased
Pde4b	ENSMUSG00000028525.16	Liver	35.5148	9.41455	-1.91433	3.05251e-66	Decreased
Zfp746	ENSMUSG00000057691.8	Liver	22.403	45.7908	1.03104	3.20653e-66	Increased
Cyp2d36-ps	ENSMUSG00000116341.1	Liver	32.1717	58.0898	0.852291	6.6727e-66	Increased
Slc10a2	ENSMUSG00000023073.2	Liver	28.3511	6.12947	-2.20772	6.77656e-66	Decreased
Acsm5	ENSMUSG00000030972.6	Liver	192.943	108.848	-0.825803	9.68418e-66	Decreased
Mlycd	ENSMUSG00000074064.6	Liver	69.3798	101.156	0.543934	2.97214e-65	Increased
Tnfaip2	ENSMUSG00000021281.15	Liver	43.1995	13.4207	-1.68581	3.12082e-65	Decreased
Ccnd3	ENSMUSG00000034165.16	Liver	24.1831	47.7938	0.982534	4.72875e-65	Increased
Slc25a42	ENSMUSG00000002346.16	Liver	63.3448	94.2656	0.57343	6.3947e-65	Increased
Slc17a4	ENSMUSG00000021336.17	Liver	43.5903	13.6611	-1.67321	6.56942e-65	Decreased
Krt23	ENSMUSG00000006777.7	Liver	1.73666	13.3807	2.93855	2.89413e-64	Increased
Mme	ENSMUSG00000027820.12	Liver	64.2566	25.3191	-1.34327	7.01826e-64	Decreased
1810064F22Rik	ENSMUSG00000090925.2	Liver	14.3275	1.00155	-3.82516	7.3558e-64	Decreased
Fam210a	ENSMUSG00000038121.6	Liver	226.201	133.086	-0.765203	1.72839e-63	Decreased
Tmed4	ENSMUSG00000004394.12	Liver	43.4166	70.8695	0.706789	2.26264e-63	Increased
Aprt	ENSMUSG00000006589.8	Liver	15.4129	35.6551	1.20944	2.43521e-63	Increased
Nr1i2	ENSMUSG00000022809.4	Liver	64.7776	95.2672	0.556413	3.09206e-63	Increased
Ndst1	ENSMUSG00000054008.9	Liver	329.793	208.322	-0.662719	1.11413e-62	Decreased
Usp2	ENSMUSG00000032010.15	Liver	1.95375	13.621	2.79521	1.17642e-62	Increased
Alpl	ENSMUSG00000028766.10	Liver	10.6371	28.6042	1.42627	2.13752e-62	Increased
Trim24	ENSMUSG00000029833.17	Liver	19.7546	41.3439	1.06511	2.26808e-62	Increased
Aqp4	ENSMUSG00000024411.11	Liver	7.94524	24.4378	1.61972	2.29877e-62	Increased
Pfkfb2	ENSMUSG00000026409.14	Liver	18.1481	39.1405	1.10841	2.9866e-62	Increased
Hspd1-ps3	ENSMUSG00000058809.8	Liver	36.9041	10.6164	-1.79652	4.39969e-62	Decreased
Gm16573	ENSMUSG00000090038.7	Liver	8.46624	25.1989	1.57244	5.05787e-62	Increased
Crcp	ENSMUSG00000025532.13	Liver	15.1524	34.974	1.2062	6.16835e-62	Increased
Agap2	ENSMUSG00000025422.10	Liver	1.34592	12.0586	3.15392	8.6023e-62	Increased
Arid5b	ENSMUSG00000019947.10	Liver	193.508	110.811	-0.804233	8.6789e-62	Decreased
C1s1	ENSMUSG00000038521.17	Liver	488.958	327.586	-0.577821	9.28161e-62	Decreased
Orm1	ENSMUSG00000039196.2	Liver	399.129	260.282	-0.616759	1.41599e-61	Decreased
4833420G17Rik	ENSMUSG00000062822.8	Liver	34.7767	59.9727	0.786009	2.104e-61	Increased
Gpr155	ENSMUSG00000041762.16	Liver	57.1363	21.7135	-1.3954	2.48801e-61	Decreased
Tfpi2	ENSMUSG00000029664.10	Liver	79.1051	34.7737	-1.18554	2.48982e-61	Decreased
Adgrf1	ENSMUSG00000041293.5	Liver	23.6621	4.56706	-2.37069	3.99842e-61	Decreased
Pm20d1	ENSMUSG00000042251.12	Liver	132.768	69.4673	-0.934402	4.57339e-61	Decreased
Pfkfb1	ENSMUSG00000025271.13	Liver	31.477	55.7662	0.82489	8.89017e-61	Increased
Klhl21	ENSMUSG00000073700.3	Liver	28.134	51.5997	0.874817	1.14356e-60	Increased
Ppargc1a	ENSMUSG00000029167.13	Liver	14.8485	34.2529	1.20536	1.24331e-60	Increased
Gm45044	ENSMUSG00000108969.1	Liver	1.21567	11.5779	3.24098	1.26867e-60	Increased
Rasgef1b	ENSMUSG00000089809.9	Liver	19.6677	40.743	1.05034	1.58472e-60	Increased
Tsku	ENSMUSG00000049580.12	Liver	59.3939	88.0561	0.568028	4.88337e-60	Increased
Ddhd2	ENSMUSG00000061313.8	Liver	30.1745	53.9233	0.837367	6.2017e-60	Increased
1810044K17Rik	ENSMUSG00000116846.1	Liver	0.2605	8.61331	4.99454	8.98764e-60	Increased
Gm49839	ENSMUSG00000117294.1	Liver	1.8235	12.8999	2.81581	9.8427e-60	Increased
Ptms	ENSMUSG00000030122.12	Liver	234.971	141.218	-0.734514	2.26381e-59	Decreased
Arl4a	ENSMUSG00000047446.18	Liver	41.5063	67.2239	0.695511	4.79511e-59	Increased
Gm15564	ENSMUSG00000086324.8	Liver	18.0613	2.5239	-2.83427	5.52366e-59	Decreased
Gstt1	ENSMUSG00000001663.10	Liver	168.326	94.4259	-0.833938	6.85575e-59	Decreased
Gde1	ENSMUSG00000033917.15	Liver	34.5162	58.891	0.7706	6.86588e-59	Increased
Ssr1	ENSMUSG00000021427.10	Liver	147.486	80.3642	-0.875874	2.99673e-58	Decreased
Mcrip2	ENSMUSG00000025732.6	Liver	14.8051	33.5719	1.18062	6.97698e-58	Increased
Col3a1	ENSMUSG00000026043.18	Liver	54.3142	20.7521	-1.38764	9.51218e-58	Decreased
Atxn10	ENSMUSG00000016541.10	Liver	53.5327	80.5244	0.588916	1.89409e-57	Increased
Igsf11	ENSMUSG00000022790.14	Liver	36.1226	60.2932	0.738931	3.27343e-57	Increased
Glt1d1	ENSMUSG00000049971.17	Liver	48.5832	74.7956	0.622391	3.45649e-57	Increased
Slc25a34	ENSMUSG00000040740.7	Liver	5.77441	19.9108	1.78403	5.56931e-57	Increased
Acsl3	ENSMUSG00000032883.15	Liver	36.0792	10.9369	-1.72105	9.41046e-57	Decreased
Polr1a	ENSMUSG00000049553.11	Liver	34.2991	57.9696	0.756952	9.91848e-57	Increased
Lect2	ENSMUSG00000021539.9	Liver	75.8922	33.9324	-1.16105	1.55704e-56	Decreased
Enc1	ENSMUSG00000041773.8	Liver	5.60074	19.5101	1.7987	1.69169e-56	Increased
Slc6a6	ENSMUSG00000030096.8	Liver	172.277	98.1917	-0.810995	2.40015e-56	Decreased
Cyp3a59	ENSMUSG00000061292.10	Liver	28.1774	50.3979	0.838599	2.98206e-56	Increased
Abca3	ENSMUSG00000024130.16	Liver	117.746	61.0543	-0.947397	4.50844e-56	Decreased
Cars	ENSMUSG00000010755.17	Liver	37.6856	11.9384	-1.65757	1.58039e-55	Decreased
Dcaf6	ENSMUSG00000026571.12	Liver	46.9768	72.3518	0.622973	2.0325e-55	Increased
Sgpl1	ENSMUSG00000020097.14	Liver	121.263	63.6984	-0.928698	3.71977e-55	Decreased
Plod1	ENSMUSG00000019055.15	Liver	49.6252	75.076	0.597181	1.12564e-54	Increased
Ablim3	ENSMUSG00000032735.15	Liver	35.5582	58.7708	0.724757	1.74621e-54	Increased
Wdr6	ENSMUSG00000066357.6	Liver	29.2628	7.81207	-1.90394	1.77562e-54	Decreased
Zfand4	ENSMUSG00000042213.17	Liver	42.4615	14.7027	-1.52943	2.80418e-54	Decreased
Fam102a	ENSMUSG00000039157.12	Liver	21.8386	41.8647	0.93854	6.03263e-54	Increased
Sel1l3	ENSMUSG00000029189.10	Liver	29.176	50.9587	0.804338	6.52497e-54	Increased
Enpp3	ENSMUSG00000019989.8	Liver	110.061	56.6876	-0.957077	1.05319e-53	Decreased
Aifm2	ENSMUSG00000020085.15	Liver	19.4072	38.6197	0.992372	1.51735e-53	Increased
Leap2	ENSMUSG00000036216.5	Liver	51.3184	19.8306	-1.3713	2.08294e-53	Decreased
Spcs3	ENSMUSG00000054408.9	Liver	97.6874	48.6351	-1.00602	2.39564e-53	Decreased
Mmab	ENSMUSG00000029575.17	Liver	34.1255	10.4562	-1.70554	5.73439e-53	Decreased
Bag3	ENSMUSG00000030847.8	Liver	22.4464	42.3054	0.914056	7.23378e-53	Increased
Nipal1	ENSMUSG00000067219.9	Liver	3.34308	14.8229	2.14524	2.2013e-52	Increased
Cfhr2	ENSMUSG00000033898.17	Liver	357.84	235.243	-0.605138	2.2835e-52	Decreased
Tut7	ENSMUSG00000035248.9	Liver	197.893	117.982	-0.7461	2.52115e-52	Decreased
Cyp26a1	ENSMUSG00000024987.6	Liver	13.025	1.24192	-3.38018	4.17943e-52	Decreased
Noct	ENSMUSG00000023087.15	Liver	13.1987	29.9663	1.18234	4.67146e-52	Increased
Fam149a	ENSMUSG00000070044.15	Liver	47.9319	18.148	-1.40068	4.90567e-52	Decreased
Dsp	ENSMUSG00000054889.10	Liver	177.878	103.961	-0.774792	6.03003e-52	Decreased
C2cd2	ENSMUSG00000045975.8	Liver	228.588	140.217	-0.705055	6.43672e-52	Decreased
Tango2	ENSMUSG00000013539.14	Liver	22.2727	41.7846	0.90739	1.01797e-51	Increased
Mfhas1	ENSMUSG00000070056.6	Liver	51.796	20.4716	-1.33879	1.5078e-51	Decreased
Als2	ENSMUSG00000026024.14	Liver	155.301	88.4567	-0.811956	4.20785e-51	Decreased
Mup-ps1	ENSMUSG00000083239.1	Liver	0.2605	7.45151	4.78577	1.13478e-50	Increased
Cyp2c55	ENSMUSG00000025002.5	Liver	11.1581	0.761176	-3.85618	1.25606e-50	Decreased
Ptpmt1	ENSMUSG00000063235.16	Liver	41.159	63.9789	0.636264	1.6023e-50	Increased
Susd6	ENSMUSG00000021133.9	Liver	51.796	75.9974	0.55302	1.73761e-50	Increased
Hgs	ENSMUSG00000025793.17	Liver	44.502	67.7447	0.606125	2.21765e-50	Increased
Bst2	ENSMUSG00000046718.8	Liver	71.0296	32.4101	-1.13174	2.86739e-50	Decreased
Tkt	ENSMUSG00000021957.7	Liver	134.852	74.6754	-0.852586	3.80937e-50	Decreased
Abcb10	ENSMUSG00000031974.8	Liver	56.7889	23.7166	-1.25936	4.05403e-50	Decreased
Abhd15	ENSMUSG00000000686.11	Liver	46.7597	70.2285	0.586688	4.12923e-50	Increased
Slc22a7	ENSMUSG00000067144.7	Liver	24.5738	6.08941	-2.01097	4.46983e-50	Decreased
Fbf1	ENSMUSG00000020776.18	Liver	12.7211	28.8446	1.18045	5.47639e-50	Increased
Clstn3	ENSMUSG00000008153.12	Liver	18.235	36.0958	0.98473	9.91671e-50	Increased
Mrpl17	ENSMUSG00000030879.10	Liver	30.6955	51.4795	0.74578	1.05152e-49	Increased
Gbp10	ENSMUSG00000105096.1	Liver	12.1132	1.08167	-3.47316	1.1557e-49	Decreased
Cfi	ENSMUSG00000058952.12	Liver	576.182	403.704	-0.513217	1.37048e-49	Decreased
Ppp1r3g	ENSMUSG00000050423.11	Liver	0.303916	7.41145	4.56325	1.92923e-49	Increased
Zfp281	ENSMUSG00000041483.14	Liver	45.6309	68.626	0.58864	2.90597e-49	Increased
Hivep1	ENSMUSG00000021366.8	Liver	38.9447	60.9742	0.646638	3.53862e-49	Increased
Nrg4	ENSMUSG00000032311.17	Liver	4.34166	16.0248	1.88156	3.84365e-49	Increased
Sqor	ENSMUSG00000005803.14	Liver	163.29	94.9467	-0.782182	6.04675e-49	Decreased
1810053B23Rik	ENSMUSG00000100277.8	Liver	0.303916	7.33133	4.54759	7.75854e-49	Increased
Zbed5	ENSMUSG00000034173.13	Liver	12.7211	28.484	1.16231	1.68438e-48	Increased
Them7	ENSMUSG00000055312.2	Liver	14.1972	30.4871	1.10205	1.9157e-48	Increased
Slc35d1	ENSMUSG00000028521.17	Liver	137.457	77.2794	-0.830743	4.91632e-48	Decreased
Avpr1a	ENSMUSG00000020123.6	Liver	40.7682	14.8229	-1.459	5.62934e-48	Decreased
Ulk2	ENSMUSG00000004798.14	Liver	130.988	72.8726	-0.845898	7.69557e-48	Decreased
Rassf8	ENSMUSG00000030259.12	Liver	70.031	32.4101	-1.11131	8.56947e-48	Decreased
Elmod3	ENSMUSG00000056698.11	Liver	18.1916	35.5349	0.96558	9.72055e-48	Increased
Ethe1	ENSMUSG00000064254.6	Liver	57.9178	24.9586	-1.21414	1.31894e-47	Decreased
Hopx	ENSMUSG00000059325.14	Liver	23.445	42.065	0.843069	1.42256e-47	Increased
Gadd45b	ENSMUSG00000015312.9	Liver	0.39075	7.45151	4.2187	1.53167e-47	Increased
Dhcr24	ENSMUSG00000034926.3	Liver	521.173	363.081	-0.521459	1.76344e-47	Decreased
Il13ra1	ENSMUSG00000017057.9	Liver	55.2259	23.3561	-1.24119	1.8037e-47	Decreased
Foxn3	ENSMUSG00000033713.12	Liver	183.348	109.93	-0.737952	3.01647e-47	Decreased
Dgkh	ENSMUSG00000034731.11	Liver	11.1147	25.9601	1.22309	3.44361e-47	Increased
Tubb5	ENSMUSG00000001525.10	Liver	81.8837	40.142	-1.02828	3.49827e-47	Decreased
Cpb1	ENSMUSG00000011463.5	Liver	10.5068	25.0787	1.25434	3.94136e-47	Increased
Nr3c1	ENSMUSG00000024431.15	Liver	173.145	102.719	-0.753229	3.97293e-47	Decreased
Cpeb4	ENSMUSG00000020300.14	Liver	166.069	97.8312	-0.763352	8.72126e-47	Decreased
Arsg	ENSMUSG00000020604.13	Liver	26.7881	45.8709	0.775765	1.10294e-46	Increased
Mup9	ENSMUSG00000078686.11	Liver	10.8542	25.4393	1.22805	1.87408e-46	Increased
Arl4d	ENSMUSG00000034936.2	Liver	12.8079	28.0834	1.13207	2.3948e-46	Increased
Gm45909	ENSMUSG00000110496.1	Liver	3.08258	13.3006	2.10569	2.47463e-46	Increased
Prlr	ENSMUSG00000005268.20	Liver	137.197	77.7601	-0.819061	2.70495e-46	Decreased
Mvk	ENSMUSG00000041939.14	Liver	22.1859	5.40836	-2.03437	4.76865e-46	Decreased
Gjb1	ENSMUSG00000047797.14	Liver	524.646	367.007	-0.515526	5.59464e-46	Decreased
Galk1	ENSMUSG00000020766.4	Liver	35.3411	55.7261	0.656856	6.99321e-46	Increased
Gm8941	ENSMUSG00000097426.1	Liver	22.9674	5.80898	-1.98138	8.68174e-46	Decreased
Hibadh	ENSMUSG00000029776.11	Liver	286.637	186.608	-0.619182	3.17548e-45	Decreased
Ypel2	ENSMUSG00000018427.8	Liver	43.4166	16.826	-1.36703	3.31826e-45	Decreased
Pex14	ENSMUSG00000028975.16	Liver	48.2793	70.0282	0.536439	5.11849e-45	Increased
Tm7sf2	ENSMUSG00000024799.16	Liver	102.159	54.2839	-0.9121	7.7879e-45	Decreased
Chd7	ENSMUSG00000041235.12	Liver	52.0565	74.0344	0.508034	1.55771e-44	Increased
Irgm2	ENSMUSG00000069874.7	Liver	79.0182	39.0604	-1.01629	1.67295e-44	Decreased
Cyth1	ENSMUSG00000017132.17	Liver	41.8102	62.6167	0.582579	1.78686e-44	Increased
Eif6	ENSMUSG00000027613.15	Liver	31.4336	50.6382	0.687744	2.63267e-44	Increased
Grk5	ENSMUSG00000003228.9	Liver	24.487	6.7304	-1.8617	2.64934e-44	Decreased
Wrnip1	ENSMUSG00000021400.8	Liver	47.4109	68.626	0.533442	7.08219e-44	Increased
Rogdi	ENSMUSG00000022540.16	Liver	11.5488	25.7999	1.15893	7.71596e-44	Increased
Zfp809	ENSMUSG00000057982.8	Liver	70.5086	33.7722	-1.06174	9.3244e-44	Decreased
Ip6k2	ENSMUSG00000032599.12	Liver	22.924	40.3023	0.813733	1.04107e-43	Increased
Asph	ENSMUSG00000028207.18	Liver	88.0923	45.2699	-0.960308	1.22783e-43	Decreased
Lims2	ENSMUSG00000024395.9	Liver	49.7989	71.1499	0.514663	1.68174e-43	Increased
Tmem82	ENSMUSG00000043085.14	Liver	16.3246	32.0095	0.971013	1.81802e-43	Increased
Klhdc7a	ENSMUSG00000078234.6	Liver	44.7191	17.9477	-1.31661	2.09883e-43	Decreased
Apex2	ENSMUSG00000025269.16	Liver	12.7211	27.2421	1.09801	2.56703e-43	Increased
Ssr3	ENSMUSG00000027828.12	Liver	296.101	194.901	-0.603323	3.02771e-43	Decreased
Cers2	ENSMUSG00000015714.11	Liver	282.729	185.046	-0.61151	4.664e-43	Decreased
Fam169b	ENSMUSG00000074071.11	Liver	28.6116	46.9125	0.713178	4.72909e-43	Increased
Proz	ENSMUSG00000031445.5	Liver	422.14	290.649	-0.538427	5.22193e-43	Decreased
Ciart	ENSMUSG00000038550.10	Liver	0.434166	6.97077	3.97421	5.50769e-43	Increased
2210010C04Rik	ENSMUSG00000029882.5	Liver	6.07833	17.7074	1.54105	5.66851e-43	Increased
Gm49838	ENSMUSG00000117313.1	Liver	1.08542	8.69343	2.99011	7.39224e-43	Increased
D630039A03Rik	ENSMUSG00000052117.5	Liver	20.319	4.92761	-2.04165	1.55475e-42	Decreased
Esrra	ENSMUSG00000024955.15	Liver	19.8848	36.0958	0.859837	4.56273e-42	Increased
Ugdh	ENSMUSG00000029201.14	Liver	159.773	95.6278	-0.740463	9.221e-42	Decreased
Pnliprp1	ENSMUSG00000042179.6	Liver	4.55874	15.0232	1.71828	1.36409e-41	Increased
Rbm3	ENSMUSG00000031167.16	Liver	32.302	50.7184	0.650724	1.67042e-41	Increased
C4a	ENSMUSG00000015451.16	Liver	37.9461	14.3822	-1.39904	2.11149e-41	Decreased
Gm15459	ENSMUSG00000100801.1	Liver	4.55874	14.903	1.7067	5.64144e-41	Increased
Aco1	ENSMUSG00000028405.9	Liver	310.472	207.28	-0.582858	6.42886e-41	Decreased
Stom	ENSMUSG00000026880.11	Liver	66.7748	32.1697	-1.05337	7.40916e-41	Decreased
Cutal	ENSMUSG00000026870.19	Liver	47.9319	20.3915	-1.23261	7.78837e-41	Decreased
Anks4b	ENSMUSG00000030909.6	Liver	96.1678	51.6398	-0.896942	9.97652e-41	Decreased
Ggcx	ENSMUSG00000053460.8	Liver	129.295	74.5151	-0.794976	1.16758e-40	Decreased
Ftsj3	ENSMUSG00000020706.13	Liver	44.502	64.1391	0.527234	1.44887e-40	Increased
A330023F24Rik	ENSMUSG00000096929.7	Liver	44.5889	64.2192	0.526223	1.65095e-40	Increased
Hyal2	ENSMUSG00000010047.12	Liver	40.8985	60.1329	0.555996	1.6873e-40	Increased
Clec2d	ENSMUSG00000030157.5	Liver	297.143	197.545	-0.588952	1.83418e-40	Decreased
Gm3571	ENSMUSG00000090610.3	Liver	9.68191	0.8413	-3.50904	1.98893e-40	Decreased
Ddah1	ENSMUSG00000028194.15	Liver	178.833	110.01	-0.700929	2.19409e-40	Decreased
Gm36264	ENSMUSG00000113543.1	Liver	10.0292	0.961486	-3.36931	2.46148e-40	Decreased
Smpd3	ENSMUSG00000031906.9	Liver	1.43275	9.09405	2.65769	2.47309e-40	Increased
Slc41a3	ENSMUSG00000030089.15	Liver	0.955166	7.97232	3.04796	2.9511e-40	Increased
Atf4	ENSMUSG00000042406.8	Liver	106.414	58.8109	-0.855425	3.39413e-40	Decreased
Pipox	ENSMUSG00000017453.4	Liver	243.654	157.764	-0.627036	4.3352e-40	Decreased
Lad1	ENSMUSG00000041782.14	Liver	6.85983	18.2682	1.41178	4.92437e-40	Increased
Serp1	ENSMUSG00000027808.8	Liver	261.455	171.064	-0.611994	5.2021e-40	Decreased
Rusc2	ENSMUSG00000035969.15	Liver	21.7083	37.7383	0.7975	5.64123e-40	Increased
Cdc14b	ENSMUSG00000033102.15	Liver	78.4538	40.0619	-0.969437	7.10665e-40	Decreased
Abca8b	ENSMUSG00000020620.14	Liver	164.723	100.075	-0.718906	7.10861e-40	Decreased
Slc9a3r1	ENSMUSG00000020733.3	Liver	129.034	74.6754	-0.788967	7.8251e-40	Decreased
Nox4	ENSMUSG00000030562.17	Liver	79.7997	40.9833	-0.961176	8.60269e-40	Decreased
Tor3a	ENSMUSG00000060519.11	Liver	6.59933	17.8275	1.43234	1.00325e-39	Increased
9030622O22Rik	ENSMUSG00000086141.7	Liver	54.6181	24.8784	-1.13417	3.3421e-39	Decreased
Hsd11b1	ENSMUSG00000016194.14	Liver	492.909	348.458	-0.500322	3.5451e-39	Decreased
Pnkd	ENSMUSG00000026179.14	Liver	105.546	58.6106	-0.848527	3.88721e-39	Decreased
Zwint	ENSMUSG00000019923.14	Liver	45.8045	64.9403	0.503532	6.34422e-39	Increased
Tbx3	ENSMUSG00000018604.18	Liver	33.1703	50.7985	0.614743	7.83766e-39	Increased
Lrp4	ENSMUSG00000027253.15	Liver	39.596	58.0497	0.55182	7.85801e-39	Increased
Tram2	ENSMUSG00000041779.5	Liver	16.151	30.5272	0.918051	8.20882e-39	Increased
Galm	ENSMUSG00000035473.10	Liver	113.187	64.099	-0.820238	1.15812e-38	Decreased
Ctsb	ENSMUSG00000021939.8	Liver	442.242	309.719	-0.513863	1.22917e-38	Decreased
Prss2	ENSMUSG00000057163.3	Liver	5.20999	15.4639	1.56772	1.26622e-38	Increased
Serpina10	ENSMUSG00000061947.10	Liver	168.934	103.76	-0.703152	1.53353e-38	Decreased
Dsg2	ENSMUSG00000044393.15	Liver	176.966	109.609	-0.691052	1.63561e-38	Decreased
Cyp2r1	ENSMUSG00000030670.16	Liver	23.7923	7.17108	-1.72883	2.67879e-38	Decreased
Ido2	ENSMUSG00000031549.16	Liver	78.8012	40.8231	-0.948662	3.38858e-38	Decreased
Ccl9	ENSMUSG00000019122.8	Liver	54.7049	25.1989	-1.118	3.46449e-38	Decreased
Smim13	ENSMUSG00000091264.3	Liver	38.8145	56.928	0.552425	3.8564e-38	Increased
Tbrg1	ENSMUSG00000011114.18	Liver	32.5625	49.8771	0.615013	4.10179e-38	Increased
4833411C07Rik	ENSMUSG00000109089.1	Liver	20.7966	36.0557	0.793589	4.34833e-38	Increased
Cela2a	ENSMUSG00000058579.5	Liver	8.72674	20.5117	1.23198	5.5912e-38	Increased
Ces2c	ENSMUSG00000061825.10	Liver	31.3902	11.2975	-1.4735	6.6303e-38	Decreased
Gask1a	ENSMUSG00000038233.10	Liver	11.4186	1.60248	-2.8253	8.36211e-38	Decreased
Per2	ENSMUSG00000055866.9	Liver	13.9802	27.4825	0.974625	8.98211e-38	Increased
Map1lc3a	ENSMUSG00000027602.9	Liver	24.2699	40.0619	0.722829	1.42174e-37	Increased
A930033H14Rik	ENSMUSG00000090622.1	Liver	1.34592	8.45306	2.64191	1.55493e-37	Increased
Slc33a1	ENSMUSG00000027822.16	Liver	91.0446	49.3162	-0.884379	1.96665e-37	Decreased
Adam23	ENSMUSG00000025964.15	Liver	32.302	49.2361	0.60794	3.18641e-37	Increased
Cyp39a1	ENSMUSG00000023963.10	Liver	16.9759	31.1281	0.874343	3.49398e-37	Increased
Slc46a3	ENSMUSG00000029650.10	Liver	39.7262	16.2651	-1.28778	3.58954e-37	Decreased
Rbbp4	ENSMUSG00000057236.10	Liver	128.296	75.3965	-0.766829	5.98599e-37	Decreased
Cela3b	ENSMUSG00000023433.8	Liver	4.29825	13.7012	1.67018	6.40706e-37	Increased
Per3	ENSMUSG00000028957.12	Liver	7.46766	18.4685	1.30519	7.59569e-37	Increased
Psd3	ENSMUSG00000030465.19	Liver	194.116	123.15	-0.656454	1.27675e-36	Decreased
Flvcr2	ENSMUSG00000034258.4	Liver	5.07974	14.8229	1.54314	2.29769e-36	Increased
Hprt	ENSMUSG00000025630.8	Liver	41.5931	59.3317	0.512354	2.32547e-36	Increased
Foxa2	ENSMUSG00000037025.11	Liver	43.8508	18.9092	-1.21308	2.3671e-36	Decreased
Hspb1	ENSMUSG00000004951.10	Liver	10.6371	22.7151	1.09383	3.1584e-36	Increased
Slc16a2	ENSMUSG00000033965.10	Liver	201.279	128.679	-0.645385	3.42285e-36	Decreased
Rsad1	ENSMUSG00000039096.10	Liver	7.59791	18.5086	1.2834	3.74173e-36	Increased
Gm38416	ENSMUSG00000110151.2	Liver	5.90466	0.0801238	-6.03624	5.59663e-36	Decreased
Dnajb1	ENSMUSG00000005483.10	Liver	15.4997	28.8846	0.897628	8.01868e-36	Increased
Shb	ENSMUSG00000044813.15	Liver	28.3076	44.1883	0.642289	8.36672e-36	Increased
Prok1	ENSMUSG00000070368.9	Liver	11.0278	1.60248	-2.77511	9.10747e-36	Decreased
Hba-a2	ENSMUSG00000069917.7	Liver	17.9311	31.8893	0.830258	9.34516e-36	Increased
Fam234b	ENSMUSG00000030207.15	Liver	31.0429	47.233	0.605373	1.31817e-35	Increased
Lasp1	ENSMUSG00000038366.15	Liver	142.189	85.9328	-0.726467	1.31871e-35	Decreased
Slc40a1	ENSMUSG00000025993.10	Liver	183.392	115.899	-0.662014	1.51954e-35	Decreased
Irf5	ENSMUSG00000029771.12	Liver	25.1382	8.29281	-1.59878	2.22868e-35	Decreased
Loxl4	ENSMUSG00000025185.14	Liver	10.7239	1.52235	-2.80836	3.09275e-35	Decreased
C1galt1	ENSMUSG00000042460.5	Liver	115.011	66.8633	-0.78239	5.34652e-35	Decreased
Saa1	ENSMUSG00000074115.5	Liver	24.487	8.05244	-1.60331	1.06463e-34	Decreased
Ccnf	ENSMUSG00000072082.7	Liver	18.1481	31.8091	0.809278	1.50564e-34	Increased
Ifi47	ENSMUSG00000078920.3	Liver	27.4827	9.69498	-1.50225	1.55393e-34	Decreased
Casp3	ENSMUSG00000031628.9	Liver	26.4407	9.13411	-1.53239	1.55704e-34	Decreased
Gstm7	ENSMUSG00000004035.12	Liver	45.7177	20.5117	-1.15592	1.94036e-34	Decreased
Gm45838	ENSMUSG00000108825.1	Liver	7.68474	18.2282	1.24502	2.27748e-34	Increased
Pabpc4	ENSMUSG00000011257.19	Liver	29.8706	45.4703	0.60603	2.30865e-34	Increased
Gsta4	ENSMUSG00000032348.6	Liver	53.6629	25.5194	-1.07203	2.36935e-34	Decreased
Rnf213	ENSMUSG00000070327.14	Liver	393.485	275.786	-0.512742	2.55219e-34	Decreased
Sec23b	ENSMUSG00000027429.16	Liver	63.779	32.0896	-0.990753	2.80565e-34	Decreased
Sh3pxd2a	ENSMUSG00000053617.12	Liver	115.705	67.6645	-0.773894	3.13265e-34	Decreased
Dynll2	ENSMUSG00000020483.14	Liver	70.7691	36.7368	-0.945706	3.27715e-34	Decreased
Gm16157	ENSMUSG00000086628.7	Liver	8.03207	18.6688	1.21577	3.35495e-34	Increased
Gm12265	ENSMUSG00000085132.1	Liver	2.95233	10.8968	1.88043	7.81098e-34	Increased
Sema4a	ENSMUSG00000028064.17	Liver	70.8125	36.897	-0.940313	8.01416e-34	Decreased
Derl2	ENSMUSG00000018442.13	Liver	108.889	63.2177	-0.784361	2.06874e-33	Decreased
Gm22146	ENSMUSG00000117084.1	Liver	0.955166	6.97077	2.85454	2.32671e-33	Increased
Exph5	ENSMUSG00000034584.3	Liver	74.2858	39.3808	-0.915421	2.53199e-33	Decreased
Ergic1	ENSMUSG00000001576.15	Liver	88.787	49.2761	-0.849329	2.68747e-33	Decreased
Rell1	ENSMUSG00000047881.14	Liver	26.1368	9.17417	-1.50941	3.01723e-33	Decreased
Csrp2	ENSMUSG00000020186.7	Liver	19.277	32.7706	0.765217	3.39916e-33	Increased
Apba3	ENSMUSG00000004931.11	Liver	30.9126	46.1513	0.578021	5.37919e-33	Increased
Acot8	ENSMUSG00000017307.16	Liver	14.2407	26.521	0.89665	6.83526e-33	Increased
Gm16551	ENSMUSG00000066477.13	Liver	12.6342	2.48384	-2.34204	9.03934e-33	Decreased
Gas7	ENSMUSG00000033066.15	Liver	23.7923	7.97232	-1.57622	1.06172e-32	Decreased
Stat5b	ENSMUSG00000020919.11	Liver	95.8639	54.4041	-0.817159	1.11215e-32	Decreased
Mcu	ENSMUSG00000009647.13	Liver	38.7276	16.6257	-1.21945	1.19382e-32	Decreased
Pstpip2	ENSMUSG00000025429.9	Liver	17.4535	4.7273	-1.8822	1.24165e-32	Decreased
Jpt2	ENSMUSG00000024165.9	Liver	31.5639	12.3791	-1.34966	1.39026e-32	Decreased
Habp2	ENSMUSG00000025075.14	Liver	152.392	94.8265	-0.68437	1.53758e-32	Decreased
Def8	ENSMUSG00000001482.15	Liver	35.8187	51.4395	0.52204	2.00162e-32	Increased
Gstm2-ps1	ENSMUSG00000107369.1	Liver	24.1831	8.25275	-1.5499	2.2548e-32	Decreased
Wsb1	ENSMUSG00000017677.11	Liver	52.6644	25.4393	-1.04947	2.68672e-32	Decreased
Chrna4	ENSMUSG00000027577.14	Liver	4.86266	0	-8.92857	3.03445e-32	Decreased
Ndrg1	ENSMUSG00000005125.13	Liver	34.3425	14.0617	-1.28762	3.08947e-32	Decreased
Camk2b	ENSMUSG00000057897.14	Liver	4.77583	13.5009	1.49728	3.57087e-32	Increased
AW112010	ENSMUSG00000075010.5	Liver	47.0202	21.9139	-1.10109	4.78563e-32	Decreased
Myh14	ENSMUSG00000030739.18	Liver	26.8749	41.2237	0.617028	5.76534e-32	Increased
Ociad2	ENSMUSG00000029153.11	Liver	32.9098	13.3006	-1.30639	6.21039e-32	Decreased
Fgfr3	ENSMUSG00000054252.18	Liver	45.8479	21.2328	-1.1102	7.67439e-32	Decreased
Shfl	ENSMUSG00000038884.14	Liver	82.4047	45.4703	-0.857662	1.11716e-31	Decreased
Syne1	ENSMUSG00000096054.3	Liver	197.111	128.358	-0.618795	1.4955e-31	Decreased
Ugt1a9	ENSMUSG00000090175.1	Liver	34.2991	49.3563	0.524933	2.0272e-31	Increased
Cyp2c39	ENSMUSG00000025003.6	Liver	1.17225	7.13102	2.5946	2.15057e-31	Increased
Lmbrd2	ENSMUSG00000039704.7	Liver	148.528	92.6632	-0.680611	2.56355e-31	Decreased
Prune1	ENSMUSG00000015711.8	Liver	19.6243	32.5703	0.730624	2.66605e-31	Increased
Zfp750	ENSMUSG00000039238.6	Liver	11.0712	21.994	0.989646	4.22012e-31	Increased
E230001N04Rik	ENSMUSG00000066170.7	Liver	0.0868332	4.24656	5.45804	4.70646e-31	Increased
Try4	ENSMUSG00000054106.7	Liver	2.21425	9.09405	2.03319	4.89319e-31	Increased
Nxpe2	ENSMUSG00000032028.15	Liver	29.0457	11.2173	-1.37181	5.68962e-31	Decreased
Fmn1	ENSMUSG00000044042.19	Liver	19.1033	5.76891	-1.72571	5.97279e-31	Decreased
Cyp2c53-ps	ENSMUSG00000093610.7	Liver	5.03633	0.0801238	-5.80718	2.14278e-30	Decreased
Ldb1	ENSMUSG00000025223.15	Liver	24.2265	37.6181	0.634632	2.70216e-30	Increased
Mpeg1	ENSMUSG00000046805.10	Liver	70.8559	38.1389	-0.893449	3.80713e-30	Decreased
Npas2	ENSMUSG00000026077.15	Liver	9.20432	1.32204	-2.79024	3.91544e-30	Decreased
Slc15a4	ENSMUSG00000029416.17	Liver	20.6229	33.3716	0.694105	4.97599e-30	Increased
Ppp2r2d	ENSMUSG00000041769.13	Liver	29.3496	43.347	0.56243	5.00445e-30	Increased
Uspl1	ENSMUSG00000041264.16	Liver	24.5738	37.8986	0.624815	5.4339e-30	Increased
Klhdc3	ENSMUSG00000063576.12	Liver	29.0023	42.8662	0.563513	7.3309e-30	Increased
Zfp652	ENSMUSG00000075595.9	Liver	143.752	89.979	-0.675866	8.34078e-30	Decreased
Ptprj	ENSMUSG00000025314.16	Liver	139.063	86.5738	-0.683678	8.61423e-30	Decreased
Treh	ENSMUSG00000032098.13	Liver	0.564416	5.48848	3.25887	9.2542e-30	Increased
Ide	ENSMUSG00000056999.15	Liver	246.737	166.898	-0.563978	9.51325e-30	Decreased
Uggt1	ENSMUSG00000037470.14	Liver	159.209	101.357	-0.651428	1.01866e-29	Decreased
Sigmar1	ENSMUSG00000036078.16	Liver	126.212	77.3595	-0.706127	1.45604e-29	Decreased
Zfp612	ENSMUSG00000044676.10	Liver	14.8051	26.2405	0.825282	1.62528e-29	Increased
Timm10	ENSMUSG00000027076.10	Liver	9.16091	19.1095	1.05991	1.65374e-29	Increased
Tbl2	ENSMUSG00000005374.13	Liver	15.3695	26.8815	0.806145	2.4858e-29	Increased
Eif3k	ENSMUSG00000053565.10	Liver	26.5276	39.9017	0.588775	2.79312e-29	Increased
Try5	ENSMUSG00000036938.17	Liver	0.955166	6.32978	2.71558	3.33424e-29	Increased
Cs	ENSMUSG00000005683.8	Liver	157.689	100.595	-0.648467	4.43391e-29	Decreased
Nsd3	ENSMUSG00000054823.16	Liver	125.517	77.1192	-0.702655	4.77997e-29	Decreased
Slc22a3	ENSMUSG00000023828.3	Liver	2.43133	9.13411	1.90518	5.32275e-29	Increased
Arntl	ENSMUSG00000055116.8	Liver	32.6493	13.7412	-1.24793	5.35875e-29	Decreased
Serpina9	ENSMUSG00000058260.2	Liver	4.60216	0.0400619	-6.52559	6.1486e-29	Decreased
Slc25a1	ENSMUSG00000003528.15	Liver	160.859	103.039	-0.642549	6.38172e-29	Decreased
Gm45716	ENSMUSG00000110344.1	Liver	3.77725	11.2975	1.57805	7.27251e-29	Increased
Dap	ENSMUSG00000039168.15	Liver	125.604	77.3195	-0.69991	9.96053e-29	Decreased
Ccn2	ENSMUSG00000019997.11	Liver	6.72958	15.5841	1.21027	1.1684e-28	Increased
Colec12	ENSMUSG00000036103.9	Liver	92.3037	53.5628	-0.785046	1.19636e-28	Decreased
Ptprk	ENSMUSG00000019889.10	Liver	140.105	87.9759	-0.671271	1.50183e-28	Decreased
Il1rn	ENSMUSG00000026981.15	Liver	1.43275	7.21114	2.32341	2.05085e-28	Increased
Prg4	ENSMUSG00000006014.16	Liver	20.2756	6.77046	-1.581	2.31255e-28	Decreased
Hnrnpa2b1	ENSMUSG00000004980.16	Liver	271.658	186.969	-0.538968	2.38784e-28	Decreased
Slc35g1	ENSMUSG00000044026.3	Liver	27.3091	40.3824	0.564176	2.92159e-28	Increased
Paxx	ENSMUSG00000047617.11	Liver	18.6691	5.92916	-1.6531	3.20686e-28	Decreased
Ppif	ENSMUSG00000021868.7	Liver	19.1901	31.088	0.695706	3.20793e-28	Increased
Slc36a1	ENSMUSG00000020261.15	Liver	46.4558	22.5949	-1.03953	4.44398e-28	Decreased
Dgat1	ENSMUSG00000022555.12	Liver	17.3666	28.8846	0.733652	4.87578e-28	Increased
Klf12	ENSMUSG00000072294.5	Liver	100.987	59.9727	-0.751696	5.26428e-28	Decreased
Ppcs	ENSMUSG00000028636.14	Liver	14.8919	25.88	0.796898	5.97176e-28	Increased
Mup21	ENSMUSG00000066153.2	Liver	188.862	124.552	-0.600542	8.16865e-28	Decreased
Rhou	ENSMUSG00000039960.5	Liver	119.483	73.3934	-0.703002	9.47882e-28	Decreased
Acad12	ENSMUSG00000042647.13	Liver	8.94382	18.3483	1.03586	9.55271e-28	Increased
5330406M23Rik	ENSMUSG00000104030.1	Liver	8.46624	17.7074	1.06367	1.03299e-27	Increased
Atp10d	ENSMUSG00000046808.17	Liver	6.29541	14.7428	1.22632	1.18761e-27	Increased
Ctsf	ENSMUSG00000083282.3	Liver	19.8414	31.6489	0.673371	1.37903e-27	Increased
Slc31a1	ENSMUSG00000066150.12	Liver	179.658	117.942	-0.60713	2.2774e-27	Decreased
Gclm	ENSMUSG00000028124.15	Liver	251.469	172.306	-0.54538	2.47764e-27	Decreased
Ubac1	ENSMUSG00000036352.16	Liver	12.8513	23.1958	0.851449	3.02531e-27	Increased
Tspo	ENSMUSG00000041736.7	Liver	24.8777	37.2976	0.584036	3.23909e-27	Increased
Wdr91	ENSMUSG00000058486.11	Liver	29.0891	12.0186	-1.27451	4.48812e-27	Decreased
Creb3	ENSMUSG00000028466.15	Liver	29.0023	41.7846	0.526651	5.72982e-27	Increased
Gm12718	ENSMUSG00000086136.1	Liver	4.86266	0.160248	-4.839	6.7947e-27	Decreased
Spcs2	ENSMUSG00000035227.7	Liver	66.9484	36.6967	-0.867222	1.01803e-26	Decreased
Lin7a	ENSMUSG00000019906.15	Liver	24.8777	9.61486	-1.3706	1.11796e-26	Decreased
Gm16332	ENSMUSG00000089991.2	Liver	57.7441	30.4871	-0.921251	1.1989e-26	Decreased
Erlin1	ENSMUSG00000025198.16	Liver	62.7804	33.8924	-0.889159	1.20809e-26	Decreased
Ilvbl	ENSMUSG00000032763.11	Liver	20.4058	31.8893	0.643837	2.26602e-26	Increased
Inca1	ENSMUSG00000057054.11	Liver	20.2756	31.729	0.645805	2.27307e-26	Increased
Slco2a1	ENSMUSG00000032548.14	Liver	120.351	74.8356	-0.685376	4.07291e-26	Decreased
Prob1	ENSMUSG00000073600.5	Liver	9.98582	19.2698	0.947691	4.20245e-26	Increased
Gm32063	ENSMUSG00000114247.1	Liver	17.0627	27.8831	0.708214	5.03242e-26	Increased
Rnd3	ENSMUSG00000017144.8	Liver	38.2066	17.9077	-1.09282	5.76135e-26	Decreased
Mir6236	ENSMUSG00000098973.1	Liver	9.33457	1.72266	-2.43114	5.91098e-26	Decreased
Gm44250	ENSMUSG00000107881.1	Liver	104.113	63.1776	-0.720576	6.07394e-26	Decreased
Serinc2	ENSMUSG00000023232.17	Liver	9.37799	18.4685	0.976962	6.27471e-26	Increased
Cerkl	ENSMUSG00000075256.9	Liver	2.77866	9.13411	1.71327	6.63439e-26	Increased
Pecr	ENSMUSG00000026189.13	Liver	125.3	78.6014	-0.672694	7.52129e-26	Decreased
Rdh16f2	ENSMUSG00000074639.6	Liver	78.5407	45.0696	-0.801148	7.85434e-26	Decreased
Gm45792	ENSMUSG00000108884.1	Liver	7.25058	0.921424	-2.96257	9.88758e-26	Decreased
Zfand2a	ENSMUSG00000053581.13	Liver	12.8947	22.7952	0.821464	1.04838e-25	Increased
Xkr9	ENSMUSG00000067813.3	Liver	29.2194	12.3791	-1.23834	1.09345e-25	Decreased
Tbcel	ENSMUSG00000037287.15	Liver	95.6902	57.2885	-0.740025	1.20337e-25	Decreased
Gm37163	ENSMUSG00000104515.1	Liver	0.0868332	3.52545	5.19025	1.24731e-25	Increased
Fras1	ENSMUSG00000034687.8	Liver	11.462	2.68415	-2.09021	1.27425e-25	Decreased
Mettl7a1	ENSMUSG00000054619.7	Liver	227.633	155.44	-0.550323	1.34667e-25	Decreased
Rnf152	ENSMUSG00000047496.6	Liver	54.922	28.9648	-0.922851	1.63096e-25	Decreased
Bco2	ENSMUSG00000032066.9	Liver	29.393	12.5394	-1.22835	1.75311e-25	Decreased
Lyve1	ENSMUSG00000030787.4	Liver	8.94382	17.7875	0.991098	1.7874e-25	Increased
Nfyb	ENSMUSG00000020248.18	Liver	42.0707	20.5117	-1.03601	2.1388e-25	Decreased
Igfals	ENSMUSG00000046070.9	Liver	112.319	69.3872	-0.694778	2.28047e-25	Decreased
Acsf3	ENSMUSG00000015016.8	Liver	29.0023	41.1836	0.505757	2.28291e-25	Increased
Dsg1c	ENSMUSG00000034774.6	Liver	9.85557	2.00309	-2.29299	2.94548e-25	Decreased
Map3k13	ENSMUSG00000033618.7	Liver	41.2892	20.071	-1.04028	2.95813e-25	Decreased
Dlc1	ENSMUSG00000031523.16	Liver	107.282	65.8217	-0.704694	2.97663e-25	Decreased
1700027J07Rik	ENSMUSG00000111422.1	Liver	0.13025	3.64563	4.70405	3.67666e-25	Increased
Irf6	ENSMUSG00000026638.15	Liver	83.7507	49.0358	-0.772144	4.22644e-25	Decreased
Actn1	ENSMUSG00000015143.15	Liver	36.0792	16.7859	-1.10346	4.33142e-25	Decreased
Dtnb	ENSMUSG00000071454.13	Liver	27.3525	39.2206	0.519781	4.89555e-25	Increased
Adam11	ENSMUSG00000020926.16	Liver	12.8947	3.44532	-1.90101	6.65111e-25	Decreased
Eif4a-ps4	ENSMUSG00000101188.1	Liver	24.487	35.9756	0.554816	7.41509e-25	Increased
Ebpl	ENSMUSG00000021928.9	Liver	66.6011	37.1774	-0.840947	8.43682e-25	Decreased
Dtx4	ENSMUSG00000039982.8	Liver	28.9589	12.4593	-1.21613	1.01429e-24	Decreased
Slc6a13	ENSMUSG00000030108.14	Liver	193.768	130.401	-0.571337	1.14327e-24	Decreased
2310039H08Rik	ENSMUSG00000062619.6	Liver	18.756	29.4054	0.648454	1.23149e-24	Increased
Mycl	ENSMUSG00000028654.13	Liver	5.51391	12.9801	1.23365	1.32453e-24	Increased
Gale	ENSMUSG00000028671.16	Liver	18.8862	6.61021	-1.51315	1.33752e-24	Decreased
Slc25a17	ENSMUSG00000022404.8	Liver	58.048	31.4085	-0.88588	1.42214e-24	Decreased
Pls3	ENSMUSG00000016382.15	Liver	93.7365	56.4072	-0.732631	1.471e-24	Decreased
Gemin2	ENSMUSG00000060121.15	Liver	9.07407	17.7074	0.963752	1.64066e-24	Increased
Osbpl8	ENSMUSG00000020189.15	Liver	106.718	65.7816	-0.697963	1.74289e-24	Decreased
1700066M21Rik	ENSMUSG00000038323.3	Liver	42.6351	21.1527	-1.01086	1.86532e-24	Decreased
Mylip	ENSMUSG00000038175.10	Liver	12.6342	22.1142	0.807143	1.90704e-24	Increased
Gm43672	ENSMUSG00000106019.1	Liver	1.95375	7.49158	1.93358	2.24391e-24	Increased
Apcs	ENSMUSG00000026542.6	Liver	50.233	26.2005	-0.938779	2.33171e-24	Decreased
Dock6	ENSMUSG00000032198.9	Liver	35.7319	16.7459	-1.09295	2.3414e-24	Decreased
Ddit4	ENSMUSG00000020108.4	Liver	3.34308	9.73504	1.53918	2.4143e-24	Increased
Cd74	ENSMUSG00000024610.15	Liver	72.2453	41.3038	-0.806478	2.66017e-24	Decreased
Raph1	ENSMUSG00000026014.15	Liver	157.515	103.36	-0.607772	2.88217e-24	Decreased
Tmem30a	ENSMUSG00000032328.12	Liver	259.762	181.24	-0.519263	3.53878e-24	Decreased
Fam53b	ENSMUSG00000030956.15	Liver	15.4563	25.3992	0.716224	3.76024e-24	Increased
Gm8834	ENSMUSG00000110935.1	Liver	22.5766	8.77356	-1.36259	4.02027e-24	Decreased
Utp14b	ENSMUSG00000079470.8	Liver	33.2137	15.2235	-1.12496	4.06958e-24	Decreased
Gm3807	ENSMUSG00000102881.1	Liver	0.955166	5.5686	2.53106	4.41159e-24	Increased
Mbd1	ENSMUSG00000024561.11	Liver	100.032	61.2546	-0.707478	7.01036e-24	Decreased
Lrat	ENSMUSG00000028003.6	Liver	36.7305	17.507	-1.06861	7.57354e-24	Decreased
Bet1l	ENSMUSG00000025484.9	Liver	10.4634	19.2698	0.880358	8.08958e-24	Increased
Fnip2	ENSMUSG00000061175.12	Liver	62.1726	34.5334	-0.848103	9.74248e-24	Decreased
Arrdc3	ENSMUSG00000074794.10	Liver	186.344	125.514	-0.570084	1.34883e-23	Decreased
Pqbp1	ENSMUSG00000031157.10	Liver	20.5361	31.088	0.597962	1.42402e-23	Increased
Wdr73	ENSMUSG00000025722.16	Liver	11.0278	19.8707	0.848913	1.90435e-23	Increased
Masp1	ENSMUSG00000022887.9	Liver	266.274	186.969	-0.510091	2.36208e-23	Decreased
Sec61g	ENSMUSG00000078974.10	Liver	36.1226	17.2667	-1.06448	2.55295e-23	Decreased
Tmem189	ENSMUSG00000090213.1	Liver	8.59649	16.7459	0.96117	3.08507e-23	Increased
Mmp15	ENSMUSG00000031790.8	Liver	44.3284	22.7151	-0.964269	5.65261e-23	Decreased
Slc52a2	ENSMUSG00000022560.9	Liver	8.16232	16.1049	0.979575	6.3519e-23	Increased
Atxn7l1	ENSMUSG00000020564.17	Liver	29.7838	13.3807	-1.15378	6.66356e-23	Decreased
Arhgap24	ENSMUSG00000057315.14	Liver	25.0514	10.4962	-1.25422	7.76866e-23	Decreased
Mbl1	ENSMUSG00000037780.3	Liver	235.448	163.653	-0.524745	8.25611e-23	Decreased
Nolc1	ENSMUSG00000015176.11	Liver	23.5752	34.2129	0.537077	8.35662e-23	Increased
Sec63	ENSMUSG00000019802.13	Liver	197.459	134.568	-0.553183	8.79474e-23	Decreased
Mapk15	ENSMUSG00000063704.13	Liver	18.3218	6.61021	-1.4694	1.125e-22	Decreased
Gm43072	ENSMUSG00000106092.1	Liver	8.37941	1.60248	-2.37929	1.22985e-22	Decreased
Gm826	ENSMUSG00000074623.4	Liver	1.91033	7.09096	1.88666	1.23961e-22	Increased
Cnp	ENSMUSG00000006782.16	Liver	15.7602	5.24811	-1.58459	1.92524e-22	Decreased
Syne2	ENSMUSG00000063450.14	Liver	219.731	151.875	-0.532831	1.98618e-22	Decreased
Golt1a	ENSMUSG00000103421.1	Liver	1.563	6.4099	2.02903	3.13848e-22	Increased
Gm18635	ENSMUSG00000105315.1	Liver	9.89899	2.32359	-2.08619	3.63802e-22	Decreased
Synpo	ENSMUSG00000043079.17	Liver	7.64132	15.2235	0.993468	3.66448e-22	Increased
Gm6055	ENSMUSG00000062081.6	Liver	9.16091	17.1465	0.903618	4.56724e-22	Increased
C9orf72	ENSMUSG00000028300.14	Liver	13.0684	21.9139	0.745316	5.28348e-22	Increased
Slc25a37	ENSMUSG00000034248.7	Liver	50.9711	27.5626	-0.886728	8.46369e-22	Decreased
Tiam2	ENSMUSG00000023800.15	Liver	18.4521	6.85058	-1.42816	8.84223e-22	Decreased
Pkhd1	ENSMUSG00000043760.16	Liver	37.512	18.5887	-1.01253	9.25305e-22	Decreased
Selenot	ENSMUSG00000075700.9	Liver	160.598	107.366	-0.580874	1.0396e-21	Decreased
Sdf2l1	ENSMUSG00000022769.9	Liver	26.7446	11.7782	-1.18245	1.08823e-21	Decreased
Bdh2	ENSMUSG00000028167.15	Liver	15.1524	5.0478	-1.58392	1.16649e-21	Decreased
Ucp2	ENSMUSG00000033685.13	Liver	17.2798	26.6812	0.626443	1.32139e-21	Increased
Pdilt	ENSMUSG00000030968.3	Liver	20.1453	7.85213	-1.35817	1.47197e-21	Decreased
Aldh4a1	ENSMUSG00000028737.15	Liver	208.747	144.223	-0.533426	1.80753e-21	Decreased
Gnl1	ENSMUSG00000024429.9	Liver	17.2798	26.6011	0.622106	2.21791e-21	Increased
Cblb	ENSMUSG00000022637.11	Liver	18.1047	27.5225	0.603974	2.32127e-21	Increased
Apol9a	ENSMUSG00000057346.12	Liver	33.6045	16.185	-1.05353	2.57628e-21	Decreased
Rhob	ENSMUSG00000054364.5	Liver	14.7182	23.5965	0.680597	2.84214e-21	Increased
Tcea3	ENSMUSG00000001604.14	Liver	49.0608	26.4809	-0.889366	3.40141e-21	Decreased
Mob1b	ENSMUSG00000006262.15	Liver	103.939	65.5012	-0.666068	3.52841e-21	Decreased
Ero1lb	ENSMUSG00000057069.7	Liver	85.4873	52.0805	-0.71486	3.76989e-21	Decreased
	ENSMUSG00000036452.18	Liver	31.6507	14.9832	-1.07839	3.90266e-21	Decreased
Tmem19	ENSMUSG00000069520.6	Liver	127.732	83.1685	-0.618947	4.99965e-21	Decreased
Celf2	ENSMUSG00000002107.18	Liver	22.5332	32.33	0.520624	5.77834e-21	Increased
Ackr2	ENSMUSG00000044534.8	Liver	2.04058	7.01083	1.77561	6.05914e-21	Increased
Cxcl9	ENSMUSG00000029417.9	Liver	11.4186	3.20495	-1.82978	6.22173e-21	Decreased
Phldb2	ENSMUSG00000033149.17	Liver	109.757	69.908	-0.650711	6.23409e-21	Decreased
Lipc	ENSMUSG00000032207.10	Liver	143.796	95.3473	-0.592707	8.68931e-21	Decreased
Xbp1	ENSMUSG00000020484.19	Liver	234.797	164.855	-0.510193	8.70109e-21	Decreased
Dapk1	ENSMUSG00000021559.14	Liver	143.709	95.3473	-0.591835	1.09944e-20	Decreased
1700028E10Rik	ENSMUSG00000097321.5	Liver	11.2449	3.16489	-1.82578	1.54604e-20	Decreased
Pgd	ENSMUSG00000028961.15	Liver	28.5247	13.1804	-1.11323	1.73652e-20	Decreased
Tfb2m	ENSMUSG00000026492.11	Liver	16.7588	25.6797	0.615408	1.79016e-20	Increased
Il18	ENSMUSG00000039217.13	Liver	11.0712	3.08477	-1.84022	1.93226e-20	Decreased
Notch2	ENSMUSG00000027878.11	Liver	148.181	98.8728	-0.583666	1.96071e-20	Decreased
Gtpbp4-ps1	ENSMUSG00000098330.1	Liver	1.12883	5.28817	2.21794	2.05875e-20	Increased
Proser2	ENSMUSG00000045319.13	Liver	17.4101	26.4008	0.600378	2.19882e-20	Increased
Gm4951	ENSMUSG00000073555.1	Liver	197.85	136.771	-0.532605	2.59532e-20	Decreased
Pdk4	ENSMUSG00000019577.6	Liver	16.0641	24.8384	0.628409	2.802e-20	Increased
Slc6a16	ENSMUSG00000094152.5	Liver	0.911749	4.84749	2.39777	3.05493e-20	Increased
Pdgfra	ENSMUSG00000029231.15	Liver	11.2015	19.1095	0.770069	3.42596e-20	Increased
Kank1	ENSMUSG00000032702.16	Liver	85.8781	52.8817	-0.699416	4.07206e-20	Decreased
Lactb	ENSMUSG00000032370.8	Liver	54.0537	30.2868	-0.835495	4.20698e-20	Decreased
Zg16	ENSMUSG00000049350.6	Liver	2.56158	7.69188	1.58256	4.69733e-20	Increased
Mical2	ENSMUSG00000038244.14	Liver	51.5789	28.6042	-0.850331	4.87436e-20	Decreased
Gm39041	ENSMUSG00000108460.1	Liver	2.69183	7.85213	1.54098	5.48017e-20	Increased
Spry4	ENSMUSG00000024427.7	Liver	16.4115	6.00928	-1.44792	6.42144e-20	Decreased
Gm40770	ENSMUSG00000112796.1	Liver	8.11891	1.76272	-2.19709	8.68253e-20	Decreased
Slc19a2	ENSMUSG00000040918.12	Liver	179.788	123.391	-0.543029	9.93218e-20	Decreased
Thumpd3	ENSMUSG00000030264.14	Liver	21.2307	30.407	0.518044	1.04565e-19	Increased
Vipas39	ENSMUSG00000021038.17	Liver	18.7126	27.6427	0.562643	1.05724e-19	Increased
Nrp1	ENSMUSG00000025810.9	Liver	137.804	91.5815	-0.58944	1.16001e-19	Decreased
Mmp19	ENSMUSG00000025355.7	Liver	77.8026	47.273	-0.718681	1.1755e-19	Decreased
Nectin3	ENSMUSG00000022656.15	Liver	77.3684	46.9926	-0.71919	1.30399e-19	Decreased
Gm4756	ENSMUSG00000109482.2	Liver	101.204	64.3394	-0.653412	1.30748e-19	Decreased
Gm28857	ENSMUSG00000099556.1	Liver	0.303916	3.3652	3.42652	1.78178e-19	Increased
Kdm3a	ENSMUSG00000053470.13	Liver	47.7149	26.1604	-0.866804	1.7995e-19	Decreased
Sall1	ENSMUSG00000031665.7	Liver	18.7994	27.6026	0.553876	1.98658e-19	Increased
Ago1	ENSMUSG00000041530.16	Liver	51.2316	28.6042	-0.840585	2.24365e-19	Decreased
Daam1	ENSMUSG00000034574.10	Liver	100.683	64.099	-0.651366	2.25473e-19	Decreased
Pid1	ENSMUSG00000045658.16	Liver	168.022	114.697	-0.550782	2.28978e-19	Decreased
Atoh8	ENSMUSG00000037621.8	Liver	12.6777	20.5918	0.699346	2.4391e-19	Increased
Coa6	ENSMUSG00000051671.7	Liver	13.0684	21.0325	0.68612	2.61736e-19	Increased
Pigp	ENSMUSG00000022940.17	Liver	8.85699	15.9847	0.851077	2.70228e-19	Increased
Stat1	ENSMUSG00000026104.14	Liver	29.914	14.3822	-1.05602	3.22708e-19	Decreased
Cisd3	ENSMUSG00000078695.8	Liver	20.0151	28.8846	0.528995	3.33276e-19	Increased
2810013P06Rik	ENSMUSG00000099881.1	Liver	5.81783	12.0987	1.05501	3.40554e-19	Increased
Larp1b	ENSMUSG00000025762.15	Liver	119.656	78.281	-0.612098	3.48463e-19	Decreased
Stt3a	ENSMUSG00000032116.18	Liver	117.181	76.4381	-0.616315	3.59805e-19	Decreased
Ticam1	ENSMUSG00000047123.8	Liver	12.504	20.3514	0.702299	3.78349e-19	Increased
Prox1os	ENSMUSG00000079045.3	Liver	4.94949	10.8968	1.13697	4.96686e-19	Increased
Col14a1	ENSMUSG00000022371.16	Liver	97.7308	62.136	-0.653299	5.12156e-19	Decreased
Isoc1	ENSMUSG00000024601.9	Liver	111.928	72.6322	-0.62382	5.13573e-19	Decreased
Mtnr1a	ENSMUSG00000054764.9	Liver	1.95375	6.49003	1.72684	5.23099e-19	Increased
Ctrl	ENSMUSG00000031896.7	Liver	4.55874	10.336	1.1792	6.676e-19	Increased
Agl	ENSMUSG00000033400.14	Liver	97.7308	62.2562	-0.650512	8.2284e-19	Decreased
Erc2	ENSMUSG00000040640.11	Liver	20.0585	8.37294	-1.2594	8.69842e-19	Decreased
3110082I17Rik	ENSMUSG00000053553.11	Liver	7.42424	1.56241	-2.2412	9.22e-19	Decreased
Nrep	ENSMUSG00000042834.15	Liver	13.8065	4.76737	-1.5321	9.28511e-19	Decreased
Wdr45b	ENSMUSG00000025173.13	Liver	49.3647	27.5626	-0.840537	9.58608e-19	Decreased
Ly75	ENSMUSG00000026980.15	Liver	7.12033	1.44223	-2.2957	9.65271e-19	Decreased
Slc1a4	ENSMUSG00000020142.12	Liver	7.16374	1.44223	-2.30446	9.72542e-19	Decreased
Lama3	ENSMUSG00000024421.16	Liver	15.4997	5.72885	-1.43434	1.40408e-18	Decreased
Lsr	ENSMUSG00000001247.16	Liver	132.29	88.1762	-0.585192	1.40649e-18	Decreased
Calm1	ENSMUSG00000001175.15	Liver	186.257	129.36	-0.525873	1.81495e-18	Decreased
Hyi	ENSMUSG00000006395.16	Liver	46.7163	25.8399	-0.854074	1.85812e-18	Decreased
Csrp3	ENSMUSG00000030470.15	Liver	20.5361	29.125	0.503892	2.32622e-18	Increased
Phykpl	ENSMUSG00000020359.13	Liver	19.3204	27.7629	0.522807	3.01402e-18	Increased
Bach2	ENSMUSG00000040270.16	Liver	25.2251	11.658	-1.11287	3.16639e-18	Decreased
Nfat5	ENSMUSG00000003847.16	Liver	86.3991	54.2438	-0.671458	3.19269e-18	Decreased
Abhd14b	ENSMUSG00000042073.15	Liver	169.195	116.5	-0.538315	3.46767e-18	Decreased
Tead1	ENSMUSG00000055320.17	Liver	18.3652	26.6812	0.538603	3.52027e-18	Increased
Zfp970	ENSMUSG00000078866.10	Liver	41.5497	22.4347	-0.888813	3.54285e-18	Decreased
Vcam1	ENSMUSG00000027962.14	Liver	12.2001	19.6303	0.685748	3.97998e-18	Increased
Gm38070	ENSMUSG00000103560.1	Liver	11.7659	19.1095	0.699209	4.43646e-18	Increased
Acacb	ENSMUSG00000042010.16	Liver	183.392	127.517	-0.524205	4.74544e-18	Decreased
Gm30122	ENSMUSG00000112433.1	Liver	0.911749	4.44687	2.27359	8.32788e-18	Increased
Pqlc1	ENSMUSG00000034006.17	Liver	80.6247	50.2777	-0.681195	9.94965e-18	Decreased
Dact2	ENSMUSG00000048826.7	Liver	12.9382	20.3514	0.653094	1.14073e-17	Increased
Mppe1	ENSMUSG00000062526.4	Liver	10.9844	18.0679	0.717459	1.14474e-17	Increased
Pole4	ENSMUSG00000030042.15	Liver	17.1496	25.0787	0.548028	1.39994e-17	Increased
Gpc4	ENSMUSG00000031119.4	Liver	53.6195	31.0079	-0.789926	1.44406e-17	Decreased
Sesn2	ENSMUSG00000028893.8	Liver	8.11891	14.5825	0.844097	1.45141e-17	Increased
Hsd17b6	ENSMUSG00000025396.7	Liver	123.954	82.6076	-0.585405	1.6398e-17	Decreased
Akr1c13	ENSMUSG00000021213.12	Liver	81.5798	51.119	-0.674248	1.67368e-17	Decreased
Eme2	ENSMUSG00000073436.11	Liver	12.504	19.7906	0.662001	1.73472e-17	Increased
Raf1	ENSMUSG00000000441.17	Liver	121.002	80.4042	-0.589629	1.74272e-17	Decreased
Amigo2	ENSMUSG00000048218.6	Liver	5.07974	10.6965	1.07283	1.77467e-17	Increased
Gm18337	ENSMUSG00000112615.1	Liver	22.4898	10.1357	-1.14905	1.88907e-17	Decreased
Tdrp	ENSMUSG00000050052.12	Liver	13.6328	21.0726	0.627908	2.13952e-17	Increased
2410131K14Rik	ENSMUSG00000032840.7	Liver	5.73099	11.5378	1.00825	2.40827e-17	Increased
Cd276	ENSMUSG00000035914.11	Liver	6.81641	1.44223	-2.23286	2.47987e-17	Decreased
Rnf181	ENSMUSG00000055850.12	Liver	72.7662	44.7892	-0.699995	2.61896e-17	Decreased
Smim4	ENSMUSG00000058351.11	Liver	4.38508	9.73504	1.14878	2.72125e-17	Increased
2310001H17Rik	ENSMUSG00000097354.7	Liver	26.9183	12.9801	-1.05172	2.7382e-17	Decreased
Tha1	ENSMUSG00000017713.9	Liver	4.64558	10.0555	1.11239	3.11275e-17	Increased
A730036I17Rik	ENSMUSG00000056738.11	Liver	0.564416	3.64563	2.66995	3.20441e-17	Increased
3930402G23Rik	ENSMUSG00000038917.4	Liver	0.434166	3.3652	2.9258	3.72342e-17	Increased
Depdc7	ENSMUSG00000027173.7	Liver	36.1226	19.1095	-0.918255	3.8357e-17	Decreased
Tuba1b	ENSMUSG00000023004.8	Liver	12.6777	4.40681	-1.52235	4.11153e-17	Decreased
Car5a	ENSMUSG00000025317.7	Liver	43.1995	23.917	-0.852713	4.14514e-17	Decreased
Igtp	ENSMUSG00000078853.8	Liver	30.8258	15.5841	-0.983608	4.20415e-17	Decreased
Tlr12	ENSMUSG00000062545.4	Liver	6.16516	12.0186	0.961917	4.66053e-17	Increased
AA986860	ENSMUSG00000042510.7	Liver	0.955166	4.40681	2.19416	4.75049e-17	Increased
0610031O16Rik	ENSMUSG00000099146.7	Liver	31.6073	16.1449	-0.968738	5.54437e-17	Decreased
Cry1	ENSMUSG00000020038.10	Liver	16.3246	6.53009	-1.32055	6.12152e-17	Decreased
Tmx3	ENSMUSG00000024614.7	Liver	37.208	19.9108	-0.901729	6.3987e-17	Decreased
Abcd4	ENSMUSG00000021240.6	Liver	10.42	17.1866	0.721382	6.65738e-17	Increased
Alg10b	ENSMUSG00000075470.2	Liver	91.8696	59.0112	-0.638511	6.8447e-17	Decreased
Gm5182	ENSMUSG00000111942.1	Liver	26.7012	12.9801	-1.04004	7.18659e-17	Decreased
Nectin1	ENSMUSG00000032012.9	Liver	126.646	85.0915	-0.573663	7.41688e-17	Decreased
C77080	ENSMUSG00000050390.12	Liver	92.0432	59.1714	-0.637324	7.43178e-17	Decreased
Acer2	ENSMUSG00000038007.14	Liver	14.9353	22.3145	0.578933	8.82299e-17	Increased
Ormdl1	ENSMUSG00000026097.9	Liver	25.7895	12.4192	-1.05361	9.83219e-17	Decreased
Gas2	ENSMUSG00000030498.15	Liver	57.2665	33.9324	-0.754854	1.03226e-16	Decreased
Pdzrn3	ENSMUSG00000035357.17	Liver	6.20858	11.9785	0.946996	1.07848e-16	Increased
Avl9	ENSMUSG00000029787.10	Liver	64.6908	39.2607	-0.720331	1.08142e-16	Decreased
Cabyr	ENSMUSG00000024430.14	Liver	8.72674	2.40371	-1.85584	1.08464e-16	Decreased
Pcsk4	ENSMUSG00000020131.14	Liver	6.90324	12.8198	0.892065	1.22371e-16	Increased
Gm43410	ENSMUSG00000106542.1	Liver	7.90182	14.0617	0.830717	1.22906e-16	Increased
Arl5a	ENSMUSG00000036093.7	Liver	172.581	120.386	-0.51957	1.31065e-16	Decreased
Xpa	ENSMUSG00000028329.13	Liver	10.2463	16.8661	0.718465	1.34332e-16	Increased
Rpn1	ENSMUSG00000030062.7	Liver	152.87	105.243	-0.538543	1.38157e-16	Decreased
Reg1	ENSMUSG00000059654.7	Liver	0.955166	4.32669	2.16774	1.41311e-16	Increased
Gm11789	ENSMUSG00000084983.7	Liver	15.9339	23.3561	0.551412	1.4308e-16	Increased
Gm17936	ENSMUSG00000106664.1	Liver	4.77583	10.0555	1.07258	1.71698e-16	Increased
Apol9b	ENSMUSG00000068246.6	Liver	67.947	41.7445	-0.702691	1.88106e-16	Decreased
Snd1	ENSMUSG00000001424.14	Liver	173.753	121.468	-0.516432	2.0933e-16	Decreased
B3galt1	ENSMUSG00000034780.6	Liver	35.2109	18.749	-0.90885	2.28006e-16	Decreased
Slc17a3	ENSMUSG00000036083.15	Liver	85.3137	54.4842	-0.646843	2.29834e-16	Decreased
Arl5b	ENSMUSG00000017418.14	Liver	69.51	42.9464	-0.694557	2.71037e-16	Decreased
Gm48478	ENSMUSG00000111424.1	Liver	9.63849	2.92452	-1.71718	2.73269e-16	Decreased
Bhlhb9	ENSMUSG00000072964.14	Liver	2.90891	7.41145	1.34627	2.80676e-16	Increased
Ddx28	ENSMUSG00000045538.6	Liver	10.8107	17.4269	0.688347	2.88063e-16	Increased
Irgm1	ENSMUSG00000046879.7	Liver	65.1249	39.7815	-0.710972	2.93142e-16	Decreased
Mrnip	ENSMUSG00000020381.10	Liver	12.2435	4.32669	-1.49853	3.1348e-16	Decreased
Asic5	ENSMUSG00000028008.10	Liver	5.07974	10.376	1.02898	3.16972e-16	Increased
Wnt5b	ENSMUSG00000030170.14	Liver	2.99575	7.53164	1.32715	3.20567e-16	Increased
Hdac11	ENSMUSG00000034245.10	Liver	57.7007	34.4933	-0.742104	3.72552e-16	Decreased
Alcam	ENSMUSG00000022636.13	Liver	88.5265	56.968	-0.635867	3.80161e-16	Decreased
F830016B08Rik	ENSMUSG00000090942.1	Liver	68.9456	42.6259	-0.6936	3.96531e-16	Decreased
Sned1	ENSMUSG00000047793.13	Liver	29.393	14.9431	-0.975522	4.15108e-16	Decreased
Scnn1a	ENSMUSG00000030340.16	Liver	24.9646	12.0586	-1.0492	4.22418e-16	Decreased
Stard13	ENSMUSG00000016128.14	Liver	54.0103	31.8893	-0.759977	4.22957e-16	Decreased
Tirap	ENSMUSG00000032041.15	Liver	35.2977	18.9092	-0.900131	4.32248e-16	Decreased
Gsta2	ENSMUSG00000057933.10	Liver	26.3539	12.9801	-1.02116	4.85591e-16	Decreased
Ins2	ENSMUSG00000000215.11	Liver	3.647	0.320495	-3.46796	4.95973e-16	Decreased
Lbr	ENSMUSG00000004880.11	Liver	22.3596	10.4161	-1.10134	5.08259e-16	Decreased
Gm27252	ENSMUSG00000098708.7	Liver	1.3025	4.84749	1.8879	5.26302e-16	Increased
Dnmt3b	ENSMUSG00000027478.15	Liver	7.46766	1.88291	-1.98198	5.3703e-16	Decreased
Srebf2	ENSMUSG00000022463.8	Liver	55.1825	32.7706	-0.751629	5.44757e-16	Decreased
Banp	ENSMUSG00000025316.16	Liver	10.0292	16.4254	0.711155	5.80946e-16	Increased
Ces2g	ENSMUSG00000031877.9	Liver	39.9867	22.1542	-0.851648	6.25773e-16	Decreased
Elovl1	ENSMUSG00000006390.15	Liver	30.1311	15.504	-0.958167	6.74534e-16	Decreased
Mpp4	ENSMUSG00000079550.9	Liver	7.03349	1.6826	-2.05705	7.32261e-16	Decreased
Dclk3	ENSMUSG00000032500.10	Liver	13.2855	4.96768	-1.41739	7.41033e-16	Decreased
Rnf144b	ENSMUSG00000038068.15	Liver	68.1207	42.1852	-0.691226	8.33868e-16	Decreased
Adamts7	ENSMUSG00000032363.15	Liver	12.1132	4.32669	-1.48311	8.72425e-16	Decreased
Bcat2	ENSMUSG00000030826.19	Liver	13.5894	20.4316	0.587963	9.10083e-16	Increased
Il17rb	ENSMUSG00000015966.17	Liver	9.63849	15.8645	0.718337	9.40166e-16	Increased
Ihh	ENSMUSG00000006538.12	Liver	3.21283	0.200309	-3.93774	9.64695e-16	Decreased
Slc13a3	ENSMUSG00000018459.15	Liver	11.8962	4.2065	-1.49759	9.77763e-16	Decreased
Erbb4	ENSMUSG00000062209.15	Liver	14.1972	5.52854	-1.35905	1.03467e-15	Decreased
Ogfrl1	ENSMUSG00000026158.11	Liver	19.0165	8.413	-1.1756	1.17255e-15	Decreased
Dedd2	ENSMUSG00000054499.9	Liver	15.1958	22.1943	0.546215	1.23077e-15	Increased
Pikfyve	ENSMUSG00000025949.16	Liver	90.0895	58.4904	-0.623073	1.53698e-15	Decreased
Dgka	ENSMUSG00000025357.8	Liver	10.5068	16.826	0.67885	1.73154e-15	Increased
Fam129b	ENSMUSG00000026796.16	Liver	10.7673	3.64563	-1.55981	1.96242e-15	Decreased
Myo1e	ENSMUSG00000032220.10	Liver	92.8681	60.6537	-0.614505	1.98759e-15	Decreased
Gm37391	ENSMUSG00000103122.1	Liver	3.82066	0.400619	-3.22172	2.07227e-15	Decreased
Ddx58	ENSMUSG00000040296.15	Liver	48.6266	28.4039	-0.775447	2.16881e-15	Decreased
Ube2l6	ENSMUSG00000027078.14	Liver	41.8102	23.6365	-0.822572	2.30436e-15	Decreased
Fdx1	ENSMUSG00000032051.9	Liver	75.5015	47.8339	-0.658361	2.68095e-15	Decreased
Erap1	ENSMUSG00000021583.7	Liver	162.118	113.455	-0.514879	3.10573e-15	Decreased
Raet1d	ENSMUSG00000078452.10	Liver	14.7182	5.92916	-1.31025	3.29486e-15	Decreased
Papss1	ENSMUSG00000028032.13	Liver	15.9339	6.65028	-1.25935	3.36991e-15	Decreased
Sec22c	ENSMUSG00000061536.13	Liver	11.3317	17.6673	0.640256	3.41298e-15	Increased
Bbs10	ENSMUSG00000035759.4	Liver	6.55591	11.9785	0.868585	3.53983e-15	Increased
Cggbp1	ENSMUSG00000054604.7	Liver	76.6303	48.7553	-0.652248	3.91299e-15	Decreased
Gm24447	ENSMUSG00000065911.1	Liver	15.7602	22.5949	0.519432	4.79779e-15	Increased
Mospd2	ENSMUSG00000061778.10	Liver	42.6785	24.3576	-0.808882	4.94956e-15	Decreased
Timd2	ENSMUSG00000040413.15	Liver	68.2943	42.706	-0.677201	4.98466e-15	Decreased
Copz1	ENSMUSG00000060992.9	Liver	115.054	77.5999	-0.568124	5.04699e-15	Decreased
Sesn3	ENSMUSG00000032009.8	Liver	71.073	44.7892	-0.666032	5.63965e-15	Decreased
Selenoi	ENSMUSG00000075703.15	Liver	144.925	100.435	-0.528994	5.75788e-15	Decreased
Pik3r1	ENSMUSG00000041417.15	Liver	145.489	100.876	-0.528286	5.89343e-15	Decreased
Gm43359	ENSMUSG00000105434.1	Liver	11.6791	17.9477	0.619445	6.89984e-15	Increased
Pcdh18	ENSMUSG00000037892.13	Liver	4.25483	0.600928	-2.80341	6.95818e-15	Decreased
Syt1	ENSMUSG00000035864.14	Liver	15.7602	6.61021	-1.25225	7.14077e-15	Decreased
Magt1	ENSMUSG00000031232.17	Liver	118.18	80.1238	-0.560626	7.81916e-15	Decreased
Tnfaip8l3	ENSMUSG00000074345.4	Liver	2.38791	0.0400619	-5.58192	9.24974e-15	Decreased
Celsr1	ENSMUSG00000016028.10	Liver	29.7404	15.6241	-0.928208	1.10144e-14	Decreased
C330021F23Rik	ENSMUSG00000065952.13	Liver	3.03916	0.200309	-3.85783	1.10313e-14	Decreased
Samd9l	ENSMUSG00000047735.14	Liver	37.4251	20.8722	-0.842115	1.14149e-14	Decreased
Zfp950	ENSMUSG00000074733.14	Liver	49.0174	29.0048	-0.756797	1.20903e-14	Decreased
Slc17a8	ENSMUSG00000019935.16	Liver	33.0835	17.9077	-0.885163	1.21625e-14	Decreased
Tcaim	ENSMUSG00000046603.16	Liver	39.2052	22.1142	-0.82579	1.23591e-14	Decreased
Ces2b	ENSMUSG00000050097.6	Liver	2.12741	0	-7.73972	1.24834e-14	Decreased
Smc5	ENSMUSG00000024943.9	Liver	46.1519	26.9617	-0.775257	1.27487e-14	Decreased
Sycn	ENSMUSG00000084174.3	Liver	0.781499	3.68569	2.22319	1.28443e-14	Increased
Ugt1a5	ENSMUSG00000089943.1	Liver	27.1788	13.9415	-0.962588	1.33444e-14	Decreased
Ube2e2	ENSMUSG00000058317.12	Liver	14.7182	21.2328	0.52839	1.60576e-14	Increased
Trmt9b	ENSMUSG00000039620.17	Liver	13.9367	5.60867	-1.31163	1.66125e-14	Decreased
Lrit1	ENSMUSG00000041044.9	Liver	32.9532	17.8676	-0.882703	1.72412e-14	Decreased
Insc	ENSMUSG00000048782.15	Liver	27.2222	14.0217	-0.956628	1.89689e-14	Decreased
Gm43571	ENSMUSG00000106110.1	Liver	11.8093	17.9477	0.603458	1.90559e-14	Increased
Gbp7	ENSMUSG00000040253.15	Liver	23.4884	11.5779	-1.01994	1.99888e-14	Decreased
Tbc1d30	ENSMUSG00000052302.6	Liver	14.9353	21.4331	0.520821	2.2349e-14	Increased
Itgb3	ENSMUSG00000020689.4	Liver	6.77299	12.0186	0.826471	2.44037e-14	Increased
Slc2a5	ENSMUSG00000028976.10	Liver	3.56016	7.89219	1.14626	2.56442e-14	Increased
Brip1os	ENSMUSG00000085208.3	Liver	29.7838	15.7844	-0.9156	2.63252e-14	Decreased
Asap2	ENSMUSG00000052632.16	Liver	31.5639	16.9862	-0.893516	2.69569e-14	Decreased
9330159M07Rik	ENSMUSG00000097177.8	Liver	2.51816	6.4099	1.34446	2.75379e-14	Increased
Nid2	ENSMUSG00000021806.4	Liver	13.546	5.40836	-1.323	2.78084e-14	Decreased
Dock7	ENSMUSG00000028556.15	Liver	36.47	20.3514	-0.841264	2.86275e-14	Decreased
Cpa2	ENSMUSG00000071553.10	Liver	2.3445	6.16953	1.39208	2.93922e-14	Increased
Tmtc4	ENSMUSG00000041594.18	Liver	8.11891	2.40371	-1.75181	2.96438e-14	Decreased
Dsc2	ENSMUSG00000024331.11	Liver	80.9286	52.4811	-0.624755	3.05104e-14	Decreased
Pla2g12a	ENSMUSG00000027999.15	Liver	11.6791	17.7474	0.603262	3.20743e-14	Increased
Mup-ps13	ENSMUSG00000095532.1	Liver	34.4728	18.9893	-0.859927	3.23052e-14	Decreased
Supt7l	ENSMUSG00000053134.13	Liver	12.2435	18.3483	0.583244	3.30605e-14	Increased
Gm48633	ENSMUSG00000112006.1	Liver	32.2151	17.467	-0.88273	3.41124e-14	Decreased
Zfp9	ENSMUSG00000072623.6	Liver	2.69183	6.65028	1.30164	3.49277e-14	Increased
Fam25c	ENSMUSG00000043681.5	Liver	17.8876	8.0925	-1.14333	3.86714e-14	Decreased
Gm14403	ENSMUSG00000094786.1	Liver	24.8777	12.5794	-0.98322	3.9077e-14	Decreased
Cyp2j6	ENSMUSG00000052914.4	Liver	100.987	67.5844	-0.579337	4.01305e-14	Decreased
Vwa5a	ENSMUSG00000023186.14	Liver	44.6757	26.1604	-0.771876	4.03034e-14	Decreased
Ddx60	ENSMUSG00000037921.15	Liver	19.3204	8.97387	-1.10546	4.03335e-14	Decreased
Gm10680	ENSMUSG00000074373.6	Liver	0	1.6826	7.4031	4.06048e-14	Increased
Bmf	ENSMUSG00000040093.16	Liver	14.8919	6.24966	-1.25134	4.25519e-14	Decreased
Ctps2	ENSMUSG00000031360.14	Liver	10.8976	16.7859	0.622782	4.33728e-14	Increased
Zadh2	ENSMUSG00000049090.3	Liver	62.5633	39.0203	-0.680954	4.35741e-14	Decreased
Gm11695	ENSMUSG00000085651.1	Liver	0.0434166	1.88291	5.14717	4.98444e-14	Increased
9030616G12Rik	ENSMUSG00000097691.1	Liver	7.42424	12.6996	0.773664	6.29888e-14	Increased
Pxdc1	ENSMUSG00000021411.16	Liver	67.947	43.0665	-0.65772	6.7461e-14	Decreased
Stk38l	ENSMUSG00000001630.13	Liver	30.4785	16.4254	-0.891459	7.97067e-14	Decreased
Nat8f5	ENSMUSG00000079494.2	Liver	11.0712	4.08631	-1.43572	8.97357e-14	Decreased
Cdkn1a	ENSMUSG00000023067.14	Liver	3.82066	8.13257	1.08789	9.14137e-14	Increased
Gatd1	ENSMUSG00000051007.15	Liver	14.5012	20.712	0.514002	9.37804e-14	Increased
Det1	ENSMUSG00000030610.13	Liver	5.03633	9.69498	0.943491	9.51753e-14	Increased
P2ry4	ENSMUSG00000044359.1	Liver	24.7475	12.6195	-0.971067	1.0341e-13	Decreased
Coq7	ENSMUSG00000030652.11	Liver	14.8919	21.1126	0.503293	1.05752e-13	Increased
Gm47976	ENSMUSG00000112300.1	Liver	1.38933	4.56706	1.70968	1.1132e-13	Increased
Gpatch4	ENSMUSG00000028069.16	Liver	4.38508	8.81362	1.00548	1.20668e-13	Increased
Ctcfl	ENSMUSG00000070495.11	Liver	0.39075	2.72421	2.77035	1.282e-13	Increased
Gbp6	ENSMUSG00000104713.4	Liver	5.90466	1.40217	-2.06639	1.41445e-13	Decreased
Ptpn3	ENSMUSG00000038764.14	Liver	66.905	42.5057	-0.654335	1.48012e-13	Decreased
Slc26a2	ENSMUSG00000034320.14	Liver	14.4143	6.08941	-1.24176	1.48036e-13	Decreased
Slc44a3	ENSMUSG00000039865.8	Liver	10.2897	3.68569	-1.47869	1.55602e-13	Decreased
E230016M11Rik	ENSMUSG00000087231.7	Liver	6.12174	1.52235	-2.00055	1.76235e-13	Decreased
Nsun4	ENSMUSG00000028706.14	Liver	23.966	12.1788	-0.976031	1.88772e-13	Decreased
Adamtsl2	ENSMUSG00000036040.14	Liver	8.20574	13.4608	0.713373	1.91389e-13	Increased
Paqr3	ENSMUSG00000055725.11	Liver	7.51107	12.6596	0.752356	1.92306e-13	Increased
Gm28182	ENSMUSG00000101596.1	Liver	3.29966	0.360557	-3.15892	2.15026e-13	Decreased
Elovl6	ENSMUSG00000041220.10	Liver	90.6973	60.3332	-0.588027	2.19552e-13	Decreased
Slc6a21	ENSMUSG00000070568.12	Liver	0.217083	2.28353	3.33628	2.57199e-13	Increased
Cobl	ENSMUSG00000020173.17	Liver	35.8621	20.3114	-0.819865	2.60148e-13	Decreased
Fkbp4	ENSMUSG00000030357.10	Liver	132.29	92.1023	-0.522352	2.83519e-13	Decreased
Wdr34	ENSMUSG00000039715.8	Liver	3.29966	7.29127	1.14146	3.10373e-13	Increased
Tomm5	ENSMUSG00000078713.8	Liver	7.59791	12.6596	0.735795	3.21424e-13	Increased
Scly	ENSMUSG00000026307.12	Liver	96.0376	64.4997	-0.574234	3.42952e-13	Decreased
Txn1	ENSMUSG00000028367.5	Liver	134.722	94.1054	-0.517587	3.94268e-13	Decreased
Sgsm1	ENSMUSG00000042216.13	Liver	3.47333	0.440681	-2.95029	3.94782e-13	Decreased
Gm11752	ENSMUSG00000087404.1	Liver	0.39075	2.64409	2.72744	4.29656e-13	Increased
Sco2	ENSMUSG00000091780.3	Liver	13.0684	18.8692	0.529608	4.39978e-13	Increased
H2-Ab1	ENSMUSG00000073421.6	Liver	26.4841	13.9816	-0.921112	4.60149e-13	Decreased
Clps	ENSMUSG00000024225.5	Liver	2.64841	6.32978	1.25387	4.71248e-13	Increased
4930402H24Rik	ENSMUSG00000027309.18	Liver	73.7214	47.8339	-0.623944	4.78329e-13	Decreased
Pla1a	ENSMUSG00000002847.7	Liver	45.5874	27.3222	-0.738351	5.7484e-13	Decreased
Tmem144	ENSMUSG00000027956.11	Liver	9.07407	3.12483	-1.53495	6.5955e-13	Decreased
Hpgd	ENSMUSG00000031613.9	Liver	100.813	68.3055	-0.561545	6.78825e-13	Decreased
Ufl1	ENSMUSG00000040359.14	Liver	53.2288	32.8508	-0.696112	6.81039e-13	Decreased
Mtg1	ENSMUSG00000039018.15	Liver	9.94241	15.3036	0.621701	7.18354e-13	Increased
Cend1	ENSMUSG00000060240.12	Liver	0	1.52235	7.2596	7.65512e-13	Increased
Gm47352	ENSMUSG00000114841.1	Liver	0	1.52235	7.2596	7.65512e-13	Increased
Parp14	ENSMUSG00000034422.14	Liver	81.7101	53.9634	-0.598443	9.16712e-13	Decreased
Rrp36	ENSMUSG00000023971.9	Liver	11.2015	16.6657	0.572774	9.60994e-13	Increased
Gm9917	ENSMUSG00000097099.2	Liver	4.34166	8.53318	0.973208	1.15845e-12	Increased
Arf5	ENSMUSG00000020440.13	Liver	46.4124	28.0433	-0.726648	1.18335e-12	Decreased
Ddhd1	ENSMUSG00000037697.19	Liver	43.5903	26.0402	-0.743041	1.2152e-12	Decreased
Foxa1	ENSMUSG00000035451.7	Liver	30.0877	16.5856	-0.858851	1.31199e-12	Decreased
9130409I23Rik	ENSMUSG00000038768.8	Liver	20.5361	10.1757	-1.01231	1.32918e-12	Decreased
Mcl1	ENSMUSG00000038612.16	Liver	127.298	88.8172	-0.519244	1.32945e-12	Decreased
Gm29216	ENSMUSG00000101249.1	Liver	15.1958	6.77046	-1.16517	1.38772e-12	Decreased
Fbxl20	ENSMUSG00000020883.18	Liver	62.3028	39.6613	-0.651435	1.40325e-12	Decreased
Akp3	ENSMUSG00000036500.4	Liver	0	1.48229	7.22138	1.59513e-12	Increased
Map4	ENSMUSG00000032479.15	Liver	56.3548	35.3346	-0.673304	1.61818e-12	Decreased
Slc35d2	ENSMUSG00000033114.11	Liver	51.4053	31.729	-0.695939	1.65762e-12	Decreased
Slc39a11	ENSMUSG00000041654.15	Liver	25.7895	13.7012	-0.91199	1.65896e-12	Decreased
Arhgap6	ENSMUSG00000031355.16	Liver	11.8527	4.76737	-1.31215	1.79257e-12	Decreased
Zbtb11os1	ENSMUSG00000102101.1	Liver	2.47475	5.96922	1.26686	1.87379e-12	Increased
Mup-ps20	ENSMUSG00000084309.1	Liver	2.3445	0.120186	-4.17678	1.99082e-12	Decreased
Gstm2	ENSMUSG00000040562.12	Liver	33.2571	18.8291	-0.820368	2.12526e-12	Decreased
D130043K22Rik	ENSMUSG00000006711.15	Liver	8.50966	2.88446	-1.5575	2.29103e-12	Decreased
Fus	ENSMUSG00000030795.18	Liver	50.1462	30.8877	-0.698927	2.30379e-12	Decreased
Rab32	ENSMUSG00000019832.5	Liver	36.9475	21.4331	-0.785354	2.38445e-12	Decreased
Impa1	ENSMUSG00000027531.16	Liver	75.6752	49.7168	-0.605986	2.41373e-12	Decreased
Gcat	ENSMUSG00000006378.15	Liver	18.2784	8.77356	-1.05805	2.43566e-12	Decreased
P2ry2	ENSMUSG00000032860.5	Liver	12.3737	17.8275	0.52647	2.51955e-12	Increased
Gm2602	ENSMUSG00000106705.1	Liver	2.99575	0.320495	-3.18502	2.52628e-12	Decreased
Mpp6	ENSMUSG00000038388.14	Liver	102.984	70.3888	-0.548941	2.55601e-12	Decreased
AI463229	ENSMUSG00000114828.1	Liver	11.3752	4.52699	-1.32734	2.57204e-12	Decreased
2210408F21Rik	ENSMUSG00000087380.7	Liver	11.2015	16.5055	0.558843	2.57258e-12	Increased
Lima1	ENSMUSG00000023022.14	Liver	87.1806	58.4102	-0.577704	2.65863e-12	Decreased
Gm7652	ENSMUSG00000106303.1	Liver	14.5012	6.4099	-1.17654	2.72512e-12	Decreased
Hamp2	ENSMUSG00000056978.8	Liver	8.55307	2.92452	-1.545	2.80166e-12	Decreased
Rdh13	ENSMUSG00000008435.15	Liver	9.72532	14.8229	0.6075	2.87352e-12	Increased
Gm37728	ENSMUSG00000103220.1	Liver	5.07974	9.33442	0.876512	2.98549e-12	Increased
Tjp3	ENSMUSG00000034917.8	Liver	33.9518	19.39	-0.807859	3.18331e-12	Decreased
Prnp	ENSMUSG00000079037.9	Liver	25.7026	13.7412	-0.902917	3.28276e-12	Decreased
Fam131c	ENSMUSG00000006218.4	Liver	1.34592	4.24656	1.65042	3.28725e-12	Increased
Steap3	ENSMUSG00000026389.16	Liver	29.3496	16.2251	-0.85472	3.31406e-12	Decreased
Gm44639	ENSMUSG00000108521.1	Liver	2.04058	5.28817	1.36946	3.34508e-12	Increased
Adgrv1	ENSMUSG00000069170.14	Liver	3.08258	0.360557	-3.06104	3.42853e-12	Decreased
Ikbke	ENSMUSG00000042349.13	Liver	31.3468	17.5872	-0.833434	3.50848e-12	Decreased
Ifih1	ENSMUSG00000026896.14	Liver	62.0858	39.7414	-0.643489	3.77671e-12	Decreased
Ppan	ENSMUSG00000004100.12	Liver	12.8513	18.2682	0.507087	4.10492e-12	Increased
Gbp2b	ENSMUSG00000040264.10	Liver	6.25199	1.76272	-1.82065	4.51313e-12	Decreased
Bri3bp	ENSMUSG00000037905.13	Liver	52.6209	32.8107	-0.681305	4.51697e-12	Decreased
Dusp1	ENSMUSG00000024190.7	Liver	32.3888	18.3884	-0.816359	4.80624e-12	Decreased
Echdc3	ENSMUSG00000039063.5	Liver	63.9093	41.1836	-0.633829	5.37018e-12	Decreased
Gm23971	ENSMUSG00000065251.1	Liver	8.20574	12.9801	0.660945	5.38161e-12	Increased
Edem2	ENSMUSG00000038312.10	Liver	46.4992	28.4439	-0.708887	5.55514e-12	Decreased
Slc19a1	ENSMUSG00000001436.15	Liver	3.95091	7.85213	0.989088	5.63768e-12	Increased
Rabl3	ENSMUSG00000022827.14	Liver	12.4606	17.7875	0.513146	5.79711e-12	Increased
Scand1	ENSMUSG00000046229.10	Liver	6.46908	10.9369	0.756662	5.94037e-12	Increased
Cyp26b1	ENSMUSG00000063415.12	Liver	11.4186	16.6257	0.541637	5.9627e-12	Increased
Dock4	ENSMUSG00000035954.10	Liver	92.8247	62.9372	-0.560521	6.14172e-12	Decreased
Cda	ENSMUSG00000028755.3	Liver	8.33599	13.1002	0.651539	7.03819e-12	Increased
Wwc1	ENSMUSG00000018849.6	Liver	76.1962	50.4379	-0.595113	7.66224e-12	Decreased
Gm37769	ENSMUSG00000103642.1	Liver	4.60216	1.00155	-2.18888	7.79616e-12	Decreased
Phf11c	ENSMUSG00000091144.2	Liver	6.94666	11.4577	0.72111	8.35306e-12	Increased
Sh3bgrl2	ENSMUSG00000032261.16	Liver	61.174	39.2607	-0.639703	8.53313e-12	Decreased
Tbl1x	ENSMUSG00000025246.13	Liver	91.6091	62.136	-0.559986	8.99058e-12	Decreased
Scai	ENSMUSG00000035236.17	Liver	16.0641	7.53164	-1.09179	9.01431e-12	Decreased
Lsm6	ENSMUSG00000031683.16	Liver	24.4001	12.9801	-0.910073	9.02249e-12	Decreased
H2-Eb1	ENSMUSG00000060586.11	Liver	21.4912	11.0571	-0.958144	9.81937e-12	Decreased
Setd4	ENSMUSG00000022948.16	Liver	5.68758	9.93535	0.803674	1.03132e-11	Increased
Polr3k	ENSMUSG00000038628.8	Liver	17.2364	8.29281	-1.05462	1.04538e-11	Decreased
Gm37747	ENSMUSG00000104262.1	Liver	0.434166	2.5239	2.51219	1.05374e-11	Increased
Chac2	ENSMUSG00000020309.6	Liver	22.3596	11.658	-0.938978	1.06319e-11	Decreased
Papln	ENSMUSG00000021223.13	Liver	3.95091	7.77201	0.97431	1.12036e-11	Increased
Serpinh1	ENSMUSG00000070436.12	Liver	14.1104	6.32978	-1.15528	1.13474e-11	Decreased
Psmb10	ENSMUSG00000031897.9	Liver	19.9282	10.0956	-0.980382	1.48577e-11	Decreased
Zfp367	ENSMUSG00000044934.13	Liver	26.3973	14.4223	-0.871637	1.49192e-11	Decreased
Saa2	ENSMUSG00000057465.5	Liver	8.16232	2.84439	-1.51756	1.54582e-11	Decreased
Odf3b	ENSMUSG00000047394.9	Liver	8.20574	12.8599	0.647535	1.5696e-11	Increased
Ocln	ENSMUSG00000021638.12	Liver	36.2095	21.2729	-0.767072	1.62609e-11	Decreased
Map3k1	ENSMUSG00000021754.17	Liver	49.0608	30.5272	-0.684298	1.67982e-11	Decreased
Thrb	ENSMUSG00000021779.17	Liver	77.3684	51.5597	-0.585408	1.71911e-11	Decreased
Pola1	ENSMUSG00000006678.6	Liver	10.6805	4.28662	-1.31505	1.74135e-11	Decreased
Gm20939	ENSMUSG00000095193.2	Liver	4.68899	1.08167	-2.10581	1.82984e-11	Decreased
Tbc1d2b	ENSMUSG00000037410.13	Liver	58.8729	37.7784	-0.639907	1.94507e-11	Decreased
Gm49970	ENSMUSG00000117494.1	Liver	6.03491	10.2558	0.76406	2.00093e-11	Increased
Arrdc4	ENSMUSG00000042659.15	Liver	10.2463	15.1033	0.559309	2.0088e-11	Increased
Adi1	ENSMUSG00000020629.12	Liver	108.151	75.076	-0.526562	2.07219e-11	Decreased
Ttll8	ENSMUSG00000022388.14	Liver	0.217083	2.00309	3.14812	2.19087e-11	Increased
Zfp101	ENSMUSG00000055240.17	Liver	14.2841	6.49003	-1.1369	2.23971e-11	Decreased
Pdgfc	ENSMUSG00000028019.9	Liver	7.77157	2.64409	-1.55185	2.28784e-11	Decreased
Ctps	ENSMUSG00000028633.7	Liver	4.42849	8.29281	0.90353	2.32043e-11	Increased
Pnliprp2	ENSMUSG00000025091.4	Liver	0.824916	3.20495	1.94509	2.32568e-11	Increased
Ola1	ENSMUSG00000027108.15	Liver	42.0273	25.5194	-0.719508	2.33353e-11	Decreased
Surf2	ENSMUSG00000014873.15	Liver	11.8962	16.9061	0.506691	2.521e-11	Increased
Hspa13	ENSMUSG00000032932.15	Liver	57.9178	37.1374	-0.640995	2.70647e-11	Decreased
Dop1b	ENSMUSG00000022946.10	Liver	70.2047	46.3116	-0.600089	2.74143e-11	Decreased
Galnt15	ENSMUSG00000021903.11	Liver	4.29825	8.0925	0.911267	2.83411e-11	Increased
Nup62	ENSMUSG00000109511.1	Liver	8.50966	13.1002	0.621827	2.87936e-11	Increased
Prmt7	ENSMUSG00000060098.11	Liver	11.7225	16.6657	0.507243	3.11806e-11	Increased
Ces4a	ENSMUSG00000060560.8	Liver	5.51391	1.48229	-1.88816	3.21121e-11	Decreased
Clec1b	ENSMUSG00000030159.15	Liver	10.6805	15.544	0.54096	3.22465e-11	Increased
Nt5e	ENSMUSG00000032420.8	Liver	10.42	15.2235	0.546512	3.39863e-11	Increased
Vwa3b	ENSMUSG00000050122.19	Liver	0.651249	2.88446	2.13003	3.5862e-11	Increased
Cfap54	ENSMUSG00000020014.17	Liver	1.8235	4.76737	1.38162	3.60896e-11	Increased
Apoc2	ENSMUSG00000002992.17	Liver	1.64983	4.48693	1.4379	3.80417e-11	Increased
B4galt1	ENSMUSG00000028413.13	Liver	66.9918	43.988	-0.606764	3.82909e-11	Decreased
Ten1	ENSMUSG00000020778.12	Liver	1.25908	3.886	1.61821	3.92272e-11	Increased
Efna1	ENSMUSG00000027954.9	Liver	27.5696	15.3838	-0.841252	3.93196e-11	Decreased
Fgfr2	ENSMUSG00000030849.18	Liver	65.6893	43.0265	-0.610319	4.09126e-11	Decreased
6430511E19Rik	ENSMUSG00000102555.1	Liver	9.37799	14.0217	0.579798	4.0979e-11	Increased
Lrig1	ENSMUSG00000030029.14	Liver	48.8437	30.5672	-0.67601	4.11672e-11	Decreased
Tmem14c	ENSMUSG00000021361.7	Liver	87.2674	59.3317	-0.556563	4.23796e-11	Decreased
Cep85	ENSMUSG00000037443.13	Liver	71.073	47.0727	-0.594307	4.25301e-11	Decreased
Rn7s6	ENSMUSG00000092746.2	Liver	12.0698	5.20805	-1.21102	4.32939e-11	Decreased
Prr16	ENSMUSG00000073565.5	Liver	34.386	20.1912	-0.767798	4.76284e-11	Decreased
Ncam2	ENSMUSG00000022762.18	Liver	8.46624	3.08477	-1.45359	4.7629e-11	Decreased
Zbtb33	ENSMUSG00000048047.3	Liver	38.2935	22.9955	-0.735494	4.99879e-11	Decreased
Cyp2a22	ENSMUSG00000091867.2	Liver	1.51958	4.24656	1.47655	5.54994e-11	Increased
Reps2	ENSMUSG00000040855.15	Liver	78.8446	53.042	-0.571789	5.99418e-11	Decreased
Map3k6	ENSMUSG00000028862.6	Liver	1.25908	3.84594	1.6033	6.25307e-11	Increased
Arhgdia	ENSMUSG00000025132.13	Liver	50.5804	31.9694	-0.66172	7.17393e-11	Decreased
Olfml1	ENSMUSG00000051041.8	Liver	16.3246	7.93226	-1.04031	7.37938e-11	Decreased
Gm29438	ENSMUSG00000101823.1	Liver	6.81641	11.017	0.691845	7.79107e-11	Increased
P2ry1	ENSMUSG00000027765.6	Liver	9.89899	14.5024	0.550477	7.85279e-11	Increased
Srrm4os	ENSMUSG00000086219.7	Liver	0.520999	2.56396	2.27721	7.85409e-11	Increased
Man2a2	ENSMUSG00000038886.10	Liver	59.7413	38.7799	-0.623288	8.03476e-11	Decreased
Spata13	ENSMUSG00000021990.16	Liver	71.0296	47.273	-0.5873	9.39014e-11	Decreased
Trpm4	ENSMUSG00000038260.10	Liver	1.78008	4.60712	1.36697	9.48291e-11	Increased
Gm15889	ENSMUSG00000089712.2	Liver	1.78008	4.60712	1.36697	9.48291e-11	Increased
Cpne3	ENSMUSG00000028228.5	Liver	117.225	82.6477	-0.504181	9.66761e-11	Decreased
Catsper2	ENSMUSG00000033486.14	Liver	4.08116	7.69188	0.912701	9.81388e-11	Increased
Chkb	ENSMUSG00000022617.15	Liver	3.82066	7.33133	0.938447	1.04007e-10	Increased
Tsc1	ENSMUSG00000026812.16	Liver	64.821	42.6259	-0.604617	1.04126e-10	Decreased
Gm23686	ENSMUSG00000096391.1	Liver	3.21283	0.520805	-2.60207	1.07481e-10	Decreased
Gm43637	ENSMUSG00000107225.1	Liver	4.60216	8.29281	0.848157	1.08958e-10	Increased
Mn1	ENSMUSG00000070576.4	Liver	45.2835	28.2036	-0.682915	1.09766e-10	Decreased
Tox	ENSMUSG00000041272.11	Liver	6.81641	10.9369	0.681323	1.35353e-10	Increased
Cnmd	ENSMUSG00000022025.13	Liver	4.08116	0.881362	-2.19843	1.36936e-10	Decreased
Pop1	ENSMUSG00000022325.14	Liver	9.11749	13.5409	0.570101	1.47308e-10	Increased
Ndufaf1	ENSMUSG00000027305.9	Liver	32.1283	18.789	-0.773635	1.47731e-10	Decreased
Nab2	ENSMUSG00000025402.12	Liver	20.9268	11.0971	-0.914553	1.75769e-10	Decreased
Gm20300	ENSMUSG00000111080.1	Liver	32.9532	19.43	-0.761827	1.85929e-10	Decreased
1700087I21Rik	ENSMUSG00000115099.1	Liver	0.781499	2.96458	1.91003	1.86195e-10	Increased
Tmem170b	ENSMUSG00000087370.3	Liver	59.3939	38.7399	-0.616367	1.92272e-10	Decreased
3110001I22Rik	ENSMUSG00000079737.4	Liver	3.99433	7.49158	0.905633	1.93013e-10	Increased
Trhde	ENSMUSG00000050663.7	Liver	3.29966	0.560867	-2.53546	1.9505e-10	Decreased
Btbd7	ENSMUSG00000041702.7	Liver	62.5199	41.1035	-0.604934	2.06268e-10	Decreased
Gm42614	ENSMUSG00000105442.1	Liver	0.347333	2.16334	2.60457	2.32837e-10	Increased
Ddost	ENSMUSG00000028757.4	Liver	79.7129	54.1236	-0.558469	2.36916e-10	Decreased
Tmsb4x	ENSMUSG00000049775.16	Liver	62.216	40.9032	-0.604951	2.41875e-10	Decreased
Vegfb	ENSMUSG00000024962.13	Liver	8.07549	3.00464	-1.42335	2.52875e-10	Decreased
Gm15638	ENSMUSG00000085826.1	Liver	6.72958	10.7366	0.673149	2.53955e-10	Increased
Cpsf4l	ENSMUSG00000018727.19	Liver	5.20999	8.9338	0.77684	2.54112e-10	Increased
Mturn	ENSMUSG00000038065.13	Liver	2.99575	6.16953	1.03977	2.57177e-10	Increased
Mars2	ENSMUSG00000046994.9	Liver	7.51107	11.618	0.628586	2.64384e-10	Increased
Tbc1d9b	ENSMUSG00000036644.15	Liver	90.871	62.6969	-0.535355	2.78748e-10	Decreased
Gtdc1	ENSMUSG00000036890.13	Liver	7.42424	11.5378	0.635364	2.89118e-10	Increased
Mindy3	ENSMUSG00000026767.12	Liver	43.0259	26.7613	-0.68485	2.92686e-10	Decreased
Dhrs9	ENSMUSG00000027068.6	Liver	5.42708	1.56241	-1.78985	2.94857e-10	Decreased
Slc39a13	ENSMUSG00000002105.15	Liver	8.94382	13.2204	0.563284	2.95699e-10	Increased
Ddx11	ENSMUSG00000035842.10	Liver	12.9382	5.92916	-1.12442	2.97213e-10	Decreased
4732465J04Rik	ENSMUSG00000101517.6	Liver	36.1226	21.7937	-0.728731	2.98094e-10	Decreased
Abhd1	ENSMUSG00000006638.15	Liver	4.12458	7.61176	0.882384	3.03235e-10	Increased
Gm37784	ENSMUSG00000102525.1	Liver	2.51816	0.280433	-3.12181	3.04084e-10	Decreased
Gm9108	ENSMUSG00000115819.1	Liver	0.694666	2.80433	1.99778	3.10969e-10	Increased
Car14	ENSMUSG00000038526.14	Liver	46.0216	28.9648	-0.667829	3.1269e-10	Decreased
Gda	ENSMUSG00000058624.13	Liver	41.7234	25.8399	-0.691041	3.36374e-10	Decreased
Zfp691	ENSMUSG00000045268.13	Liver	5.77441	9.57479	0.728578	3.40768e-10	Increased
Mrps27	ENSMUSG00000041632.7	Liver	25.7461	14.5024	-0.827625	3.63594e-10	Decreased
Dcaf7	ENSMUSG00000049354.8	Liver	68.0338	45.3901	-0.583768	3.67396e-10	Decreased
St5	ENSMUSG00000031024.13	Liver	77.0645	52.2407	-0.560803	3.72304e-10	Decreased
Gm26684	ENSMUSG00000097286.2	Liver	13.0684	6.04935	-1.10995	3.97362e-10	Decreased
Mov10	ENSMUSG00000002227.15	Liver	34.0386	20.3514	-0.741757	4.05398e-10	Decreased
Amy2a1	ENSMUSG00000070360.5	Liver	0.520999	2.44378	2.20822	4.13827e-10	Increased
Thnsl2	ENSMUSG00000054474.15	Liver	58.8295	38.5395	-0.610071	4.22016e-10	Decreased
Selenok	ENSMUSG00000042682.9	Liver	46.6294	29.4856	-0.661053	4.24241e-10	Decreased
Lgals1	ENSMUSG00000068220.6	Liver	11.8962	5.32823	-1.15727	4.25509e-10	Decreased
Osbp	ENSMUSG00000024687.11	Liver	93.3023	64.74	-0.527187	4.50186e-10	Decreased
AC169509.1	ENSMUSG00000115852.2	Liver	10.2029	4.28662	-1.24912	4.75628e-10	Decreased
E130308A19Rik	ENSMUSG00000045071.14	Liver	14.9787	7.29127	-1.03766	4.80684e-10	Decreased
Gm45776	ENSMUSG00000110520.1	Liver	9.46482	3.84594	-1.29702	4.99687e-10	Decreased
Pla2g7	ENSMUSG00000023913.17	Liver	3.08258	6.20959	1.00801	5.28933e-10	Increased
Fam160a1	ENSMUSG00000051000.17	Liver	18.0179	9.29436	-0.954252	5.42644e-10	Decreased
Tuba8	ENSMUSG00000030137.8	Liver	1.60641	4.16644	1.36948	5.8473e-10	Increased
Atm	ENSMUSG00000034218.16	Liver	45.3269	28.6042	-0.663956	5.8939e-10	Decreased
Rab43	ENSMUSG00000030055.16	Liver	8.63991	12.7797	0.564231	5.97245e-10	Increased
Tifa	ENSMUSG00000046688.14	Liver	10.2897	4.36675	-1.23468	6.079e-10	Decreased
Myorg	ENSMUSG00000046312.4	Liver	57.1797	37.4178	-0.611644	6.09417e-10	Decreased
Gnat1	ENSMUSG00000034837.12	Liver	2.8655	5.8891	1.03668	6.30494e-10	Increased
Trip4	ENSMUSG00000032386.15	Liver	99.3372	69.5074	-0.515106	6.63625e-10	Decreased
Svip	ENSMUSG00000074093.4	Liver	18.7994	9.85523	-0.931029	6.80741e-10	Decreased
Tapbpl	ENSMUSG00000038213.7	Liver	17.5837	9.05399	-0.956843	7.17827e-10	Decreased
Slc23a1	ENSMUSG00000024354.13	Liver	71.0296	47.874	-0.56908	7.38779e-10	Decreased
Qsox2	ENSMUSG00000036327.18	Liver	8.33599	12.4192	0.574577	7.40727e-10	Increased
Gm11967	ENSMUSG00000084819.1	Liver	2.64841	0.360557	-2.8428	7.99118e-10	Decreased
Olfr1033	ENSMUSG00000045392.8	Liver	17.2798	8.85368	-0.963945	8.03716e-10	Decreased
Rfc5	ENSMUSG00000029363.14	Liver	9.16091	3.72576	-1.29566	8.17332e-10	Decreased
Pltp	ENSMUSG00000017754.13	Liver	44.1547	27.843	-0.66506	8.765e-10	Decreased
Rmdn2	ENSMUSG00000036368.8	Liver	68.7719	46.2314	-0.572843	8.94908e-10	Decreased
Npnt	ENSMUSG00000040998.18	Liver	1.60641	4.12638	1.35557	8.96623e-10	Increased
Sh2d4a	ENSMUSG00000053886.4	Liver	9.37799	3.84594	-1.28373	9.17429e-10	Decreased
Spp1	ENSMUSG00000029304.14	Liver	25.529	14.5024	-0.815414	9.20761e-10	Decreased
Tcf24	ENSMUSG00000099032.2	Liver	2.73525	0.400619	-2.74106	9.36217e-10	Decreased
Elp4	ENSMUSG00000027167.11	Liver	21.0571	11.4176	-0.882461	9.43545e-10	Decreased
E130102H24Rik	ENSMUSG00000086782.2	Liver	4.60216	8.05244	0.805774	9.60412e-10	Increased
Hdhd3	ENSMUSG00000038422.2	Liver	16.9759	8.69343	-0.964681	9.70147e-10	Decreased
Nars2	ENSMUSG00000018995.12	Liver	36.5568	22.3545	-0.709321	9.93562e-10	Decreased
Ly6g2	ENSMUSG00000047728.13	Liver	87.5713	60.6137	-0.530742	1.04026e-09	Decreased
Gm38357	ENSMUSG00000103313.1	Liver	4.86266	8.33287	0.775835	1.08063e-09	Increased
Sema4b	ENSMUSG00000030539.13	Liver	9.76874	13.9415	0.512704	1.10342e-09	Increased
Rap2a	ENSMUSG00000051615.14	Liver	32.9532	19.7906	-0.735314	1.11815e-09	Decreased
C730034F03Rik	ENSMUSG00000079242.2	Liver	1.64983	4.16644	1.33124	1.18112e-09	Increased
Tg	ENSMUSG00000053469.14	Liver	0	1.12173	6.82239	1.18137e-09	Increased
4933421A08Rik	ENSMUSG00000086443.1	Liver	0.0868332	1.44223	3.90662	1.2507e-09	Increased
Dexi	ENSMUSG00000038055.12	Liver	18.8428	9.97541	-0.916886	1.2552e-09	Decreased
Gm15318	ENSMUSG00000086010.8	Liver	6.81641	2.40371	-1.49987	1.33833e-09	Decreased
Dock8	ENSMUSG00000052085.7	Liver	79.6261	54.6044	-0.544142	1.36677e-09	Decreased
Zfyve1	ENSMUSG00000042628.8	Liver	101.334	71.3502	-0.506074	1.38335e-09	Decreased
Gsta1	ENSMUSG00000074183.3	Liver	2.12741	0.200309	-3.34528	1.38737e-09	Decreased
Nt5dc2	ENSMUSG00000071547.4	Liver	3.51675	6.65028	0.917244	1.39002e-09	Increased
Gm17767	ENSMUSG00000099413.1	Liver	0.651249	2.60402	1.98301	1.41171e-09	Increased
Rtp4	ENSMUSG00000033355.6	Liver	12.1567	5.60867	-1.11463	1.46169e-09	Decreased
Gm38283	ENSMUSG00000104332.1	Liver	0.738082	2.76427	1.89084	1.4676e-09	Increased
Elf1	ENSMUSG00000036461.16	Liver	42.5917	26.8415	-0.66591	1.50309e-09	Decreased
Coa4	ENSMUSG00000044881.7	Liver	3.73383	6.93071	0.890568	1.53963e-09	Increased
Zfp217	ENSMUSG00000052056.14	Liver	25.6158	14.6627	-0.804467	1.57621e-09	Decreased
Lgalsl	ENSMUSG00000042363.14	Liver	31.3902	18.749	-0.743194	1.77144e-09	Decreased
Dipk2a	ENSMUSG00000045414.7	Liver	49.4081	31.8893	-0.631516	1.77552e-09	Decreased
Gm2814	ENSMUSG00000109291.1	Liver	4.08116	7.33133	0.84353	1.77899e-09	Increased
Hmga1	ENSMUSG00000046711.16	Liver	4.94949	8.37294	0.757263	1.83632e-09	Increased
Commd7	ENSMUSG00000056941.17	Liver	18.9731	10.0956	-0.909558	1.83725e-09	Decreased
Amn1	ENSMUSG00000068250.13	Liver	43.0259	27.202	-0.661295	1.85551e-09	Decreased
Pear1	ENSMUSG00000028073.15	Liver	9.50824	13.581	0.513883	1.90637e-09	Increased
Stap1	ENSMUSG00000029254.16	Liver	1.86691	4.44687	1.24767	1.93689e-09	Increased
Bcl7c	ENSMUSG00000030814.17	Liver	15.8905	8.05244	-0.979782	1.98803e-09	Decreased
Mgat5	ENSMUSG00000036155.13	Liver	29.6101	17.507	-0.757818	1.98933e-09	Decreased
Tuft1	ENSMUSG00000005968.14	Liver	11.7659	5.40836	-1.11991	1.99452e-09	Decreased
Irf1	ENSMUSG00000018899.16	Liver	33.9518	20.6319	-0.718338	2.13465e-09	Decreased
Tmc7	ENSMUSG00000042246.5	Liver	7.12033	10.8568	0.607884	2.17607e-09	Increased
Gm5421	ENSMUSG00000097245.1	Liver	4.25483	7.49158	0.814706	2.23698e-09	Increased
Gpsm2	ENSMUSG00000027883.15	Liver	24.0528	13.621	-0.819909	2.27652e-09	Decreased
Gstm4	ENSMUSG00000027890.17	Liver	42.8088	27.0818	-0.660385	2.29036e-09	Decreased
Inhbb	ENSMUSG00000037035.5	Liver	2.3445	5.08786	1.11447	2.31423e-09	Increased
Prdx4	ENSMUSG00000025289.15	Liver	66.1235	44.5088	-0.570968	2.31991e-09	Decreased
Tmem86a	ENSMUSG00000010307.7	Liver	3.47333	6.53009	0.908843	2.32754e-09	Increased
Nek6	ENSMUSG00000026749.11	Liver	60.9135	40.5827	-0.585779	2.33495e-09	Decreased
E330009J07Rik	ENSMUSG00000037172.14	Liver	25.5724	14.7027	-0.798087	2.35827e-09	Decreased
Hunk	ENSMUSG00000053414.8	Liver	4.60216	7.93226	0.784106	2.38337e-09	Increased
Heatr5a	ENSMUSG00000035181.6	Liver	40.9419	25.7197	-0.670492	2.39206e-09	Decreased
Lpar6	ENSMUSG00000033446.7	Liver	29.0457	17.1465	-0.760067	2.4108e-09	Decreased
Anxa4	ENSMUSG00000029994.17	Liver	50.6238	32.8908	-0.621977	2.5495e-09	Decreased
Pms1	ENSMUSG00000026098.13	Liver	20.1887	10.977	-0.878472	2.67687e-09	Decreased
Prps2	ENSMUSG00000025742.5	Liver	17.9745	9.49467	-0.920044	2.73247e-09	Decreased
Mocos	ENSMUSG00000039616.10	Liver	88.4831	61.6553	-0.521106	2.75842e-09	Decreased
Glud-ps	ENSMUSG00000108799.1	Liver	18.0179	9.53473	-0.917454	2.90179e-09	Decreased
Sec61b	ENSMUSG00000053317.11	Liver	31.3034	18.789	-0.736121	2.98522e-09	Decreased
Tle3	ENSMUSG00000032280.16	Liver	30.1745	17.9878	-0.74599	2.99166e-09	Decreased
Eppk1	ENSMUSG00000115388.2	Liver	91.2617	63.8186	-0.515965	2.99332e-09	Decreased
Fmr1nb	ENSMUSG00000062170.12	Liver	0.0434166	1.24192	4.55071	3.05728e-09	Increased
Ung	ENSMUSG00000029591.14	Liver	2.73525	5.5686	1.02297	3.05957e-09	Increased
Hmgn5	ENSMUSG00000031245.8	Liver	12.7211	6.04935	-1.07112	3.08917e-09	Decreased
Tmem14a	ENSMUSG00000025933.15	Liver	3.86408	0.921424	-2.05634	3.12373e-09	Decreased
Gm11437	ENSMUSG00000051452.8	Liver	9.81216	4.24656	-1.20635	3.19928e-09	Decreased
Dennd6b	ENSMUSG00000015377.10	Liver	6.94666	10.6164	0.611187	3.35814e-09	Increased
Primpol	ENSMUSG00000038225.15	Liver	9.07407	3.80588	-1.25132	3.53966e-09	Decreased
Ralgps1	ENSMUSG00000038831.16	Liver	12.6342	6.00928	-1.07082	3.6483e-09	Decreased
Gm31600	ENSMUSG00000114800.1	Liver	0.781499	2.72421	1.78846	3.93145e-09	Increased
Kansl1l	ENSMUSG00000026004.15	Liver	28.6984	16.9862	-0.756256	4.12247e-09	Decreased
9130401M01Rik	ENSMUSG00000101892.1	Liver	4.25483	7.45151	0.806981	4.13399e-09	Increased
Capn11	ENSMUSG00000058626.16	Liver	2.25766	0.280433	-2.96493	4.76025e-09	Decreased
Zbtb18	ENSMUSG00000063659.11	Liver	37.8159	23.5965	-0.680192	4.85687e-09	Decreased
Tspan14	ENSMUSG00000037824.6	Liver	27.5696	16.2251	-0.764485	4.92579e-09	Decreased
Rpe	ENSMUSG00000026005.15	Liver	35.9924	22.2744	-0.692057	4.99643e-09	Decreased
Fbxo36	ENSMUSG00000073633.9	Liver	3.03916	5.8891	0.952081	5.0999e-09	Increased
Slc22a15	ENSMUSG00000033147.16	Liver	25.2251	14.5825	-0.790199	5.10102e-09	Decreased
Slfn9	ENSMUSG00000069793.12	Liver	5.25341	1.64254	-1.67131	5.15255e-09	Decreased
Fzd7	ENSMUSG00000041075.8	Liver	37.2949	23.2359	-0.682388	5.17057e-09	Decreased
Gnai1	ENSMUSG00000057614.6	Liver	1.78008	4.2065	1.23602	5.84616e-09	Increased
Gm37159	ENSMUSG00000103233.1	Liver	1.25908	3.44532	1.44504	5.90157e-09	Increased
Hnmt	ENSMUSG00000026986.14	Liver	23.1411	13.1403	-0.815982	5.99865e-09	Decreased
Bhmt-ps1	ENSMUSG00000096105.1	Liver	1.64983	4.00619	1.27479	6.25551e-09	Increased
Mtr	ENSMUSG00000021311.9	Liver	26.5276	15.544	-0.770748	6.28543e-09	Decreased
Acp5	ENSMUSG00000001348.15	Liver	81.7535	56.7677	-0.526132	6.38139e-09	Decreased
Nr0b2	ENSMUSG00000037583.2	Liver	26.0066	15.1835	-0.775979	6.38346e-09	Decreased
4930524O07Rik	ENSMUSG00000090207.2	Liver	0.607833	2.40371	1.96597	6.57332e-09	Increased
H2-T22	ENSMUSG00000056116.18	Liver	67.5997	45.951	-0.55682	6.6679e-09	Decreased
Map3k4	ENSMUSG00000014426.9	Liver	41.376	26.2806	-0.654597	6.70114e-09	Decreased
Fgfr4	ENSMUSG00000005320.9	Liver	34.082	20.9524	-0.701633	6.80588e-09	Decreased
Fam47e	ENSMUSG00000057068.15	Liver	15.9339	8.25275	-0.94831	6.81246e-09	Decreased
Cited2	ENSMUSG00000039910.10	Liver	16.7588	8.81362	-0.926338	6.83382e-09	Decreased
Gabbr2	ENSMUSG00000039809.10	Liver	38.4671	24.1573	-0.670943	6.87005e-09	Decreased
Gramd3	ENSMUSG00000001700.10	Liver	51.3184	33.6921	-0.606922	6.95172e-09	Decreased
Dlat	ENSMUSG00000000168.9	Liver	64.3868	43.5473	-0.564076	7.04966e-09	Decreased
2610002M06Rik	ENSMUSG00000031242.7	Liver	26.4407	15.504	-0.76974	7.19502e-09	Decreased
Gm5524	ENSMUSG00000101514.1	Liver	20.1887	11.1372	-0.857582	7.25637e-09	Decreased
Msh6	ENSMUSG00000005370.4	Liver	23.9226	13.7412	-0.799414	7.74716e-09	Decreased
Jrk	ENSMUSG00000046380.3	Liver	3.34308	6.24966	0.900597	7.82965e-09	Increased
Grem2	ENSMUSG00000050069.3	Liver	16.4983	8.65337	-0.930193	8.21343e-09	Decreased
Gm44001	ENSMUSG00000107966.1	Liver	3.47333	6.36984	0.873054	8.69124e-09	Increased
Erp44	ENSMUSG00000028343.10	Liver	66.905	45.5103	-0.555819	8.88257e-09	Decreased
Gm4349	ENSMUSG00000097532.2	Liver	0.0868332	1.32204	3.78199	8.95761e-09	Increased
Pnrc1	ENSMUSG00000040128.9	Liver	62.3028	42.0249	-0.567941	8.96806e-09	Decreased
Vaultrc5	ENSMUSG00000065145.1	Liver	7.20716	2.76427	-1.37932	9.12396e-09	Decreased
Ampd2	ENSMUSG00000027889.17	Liver	31.8678	19.43	-0.713522	9.2003e-09	Decreased
Unc79	ENSMUSG00000021198.16	Liver	0.13025	1.40217	3.33184	9.47055e-09	Increased
Gm30784	ENSMUSG00000107516.1	Liver	4.03775	7.05089	0.802732	1.01383e-08	Increased
Ptgds	ENSMUSG00000015090.13	Liver	1.73666	0.120186	-3.74596	1.01447e-08	Decreased
Ywhab	ENSMUSG00000018326.9	Liver	89.6553	63.0574	-0.507655	1.01879e-08	Decreased
Rlf	ENSMUSG00000049878.13	Liver	51.2316	33.7321	-0.602765	1.02482e-08	Decreased
Ins1	ENSMUSG00000035804.5	Liver	1.60641	0.0801238	-4.16475	1.02569e-08	Decreased
Kdm5b	ENSMUSG00000042207.17	Liver	79.6695	55.3655	-0.524959	1.05748e-08	Decreased
Mtrr	ENSMUSG00000034617.7	Liver	5.94808	9.29436	0.64306	1.07953e-08	Increased
Gm42866	ENSMUSG00000105179.1	Liver	5.07974	8.29281	0.706007	1.08321e-08	Increased
Crebrf	ENSMUSG00000048249.14	Liver	67.8168	46.3116	-0.550171	1.154e-08	Decreased
Epb41l5	ENSMUSG00000026383.14	Liver	81.2759	56.6475	-0.520738	1.22668e-08	Decreased
Caprin2	ENSMUSG00000030309.16	Liver	5.03633	1.60248	-1.64596	1.2479e-08	Decreased
Phldb3	ENSMUSG00000074277.4	Liver	12.2001	5.8891	-1.0495	1.26447e-08	Decreased
Smc3	ENSMUSG00000024974.10	Liver	40.7682	26.0002	-0.648722	1.30781e-08	Decreased
Adck2	ENSMUSG00000046947.12	Liver	8.16232	11.7782	0.528525	1.31829e-08	Increased
Csrnp1	ENSMUSG00000032515.8	Liver	16.4549	8.69343	-0.919737	1.34037e-08	Decreased
Zfp93	ENSMUSG00000055305.15	Liver	3.51675	6.36984	0.855183	1.37782e-08	Increased
Gm17435	ENSMUSG00000097000.2	Liver	3.51675	6.36984	0.855183	1.37782e-08	Increased
Fkbpl	ENSMUSG00000033739.8	Liver	2.8655	5.5686	0.956093	1.47342e-08	Increased
Myom1	ENSMUSG00000024049.15	Liver	3.25625	6.04935	0.891529	1.54317e-08	Increased
Asb13	ENSMUSG00000033781.7	Liver	49.4081	32.4902	-0.604591	1.59437e-08	Decreased
Limd2	ENSMUSG00000040699.13	Liver	9.37799	4.12638	-1.18245	1.62329e-08	Decreased
Abhd17c	ENSMUSG00000038459.10	Liver	75.4581	52.2808	-0.52931	1.63684e-08	Decreased
Plscr1	ENSMUSG00000032369.13	Liver	8.63991	12.2589	0.504254	1.69689e-08	Increased
Trmt61a	ENSMUSG00000060950.12	Liver	4.12458	7.09096	0.780273	1.75585e-08	Increased
Grwd1	ENSMUSG00000053801.18	Liver	6.59933	9.97541	0.595319	1.76707e-08	Increased
Cbfa2t3	ENSMUSG00000006362.16	Liver	4.47191	7.49158	0.743079	1.82208e-08	Increased
Pclo	ENSMUSG00000061601.15	Liver	4.55874	1.3621	-1.73541	1.8754e-08	Decreased
Timm8a1	ENSMUSG00000048007.4	Liver	6.64274	10.0155	0.591649	1.9174e-08	Increased
Gm19680	ENSMUSG00000070960.4	Liver	3.9075	1.04161	-1.89733	2.05283e-08	Decreased
Kcna2	ENSMUSG00000040724.5	Liver	9.33457	4.12638	-1.17576	2.14515e-08	Decreased
Tmem41a	ENSMUSG00000022856.9	Liver	4.21141	7.17108	0.766475	2.22859e-08	Increased
Slc35a1	ENSMUSG00000028293.14	Liver	22.3596	12.8198	-0.802037	2.23074e-08	Decreased
Pnp	ENSMUSG00000115338.2	Liver	32.7795	20.2713	-0.693084	2.25219e-08	Decreased
Hhipl2	ENSMUSG00000053461.9	Liver	0.347333	1.84285	2.3744	2.26977e-08	Increased
Pde9a	ENSMUSG00000041119.12	Liver	26.6578	15.8645	-0.748387	2.29838e-08	Decreased
Twsg1	ENSMUSG00000024098.6	Liver	58.569	39.501	-0.568128	2.44373e-08	Decreased
Frrs1	ENSMUSG00000033386.10	Liver	38.2935	24.3576	-0.652508	2.73851e-08	Decreased
Gskip	ENSMUSG00000044715.7	Liver	6.16516	9.41455	0.609947	2.82626e-08	Increased
Nudt18	ENSMUSG00000045211.5	Liver	6.59933	9.89529	0.583696	2.93357e-08	Increased
Rbks	ENSMUSG00000029136.9	Liver	7.33741	10.6965	0.543183	3.04136e-08	Increased
Mbd3	ENSMUSG00000035478.14	Liver	23.5752	13.7412	-0.778322	3.21177e-08	Decreased
Rdh10	ENSMUSG00000025921.7	Liver	34.4294	21.5533	-0.675481	3.3102e-08	Decreased
Kmt5c	ENSMUSG00000059851.15	Liver	14.4143	7.45151	-0.950963	3.35176e-08	Decreased
Coro1c	ENSMUSG00000004530.12	Liver	31.3468	19.3098	-0.698695	3.38313e-08	Decreased
Rad51b	ENSMUSG00000059060.15	Liver	1.73666	3.96613	1.18676	3.38579e-08	Increased
Gm5873	ENSMUSG00000093651.1	Liver	1.64983	0.120186	-3.67239	3.3895e-08	Decreased
10-Sep	ENSMUSG00000019917.10	Liver	20.1019	11.3375	-0.825672	3.52376e-08	Decreased
Rap1gap	ENSMUSG00000041351.16	Liver	4.99291	8.01238	0.681262	3.61759e-08	Increased
Nnt	ENSMUSG00000025453.18	Liver	2.38791	4.84749	1.01843	3.62226e-08	Increased
Tmie	ENSMUSG00000049555.10	Liver	25.3553	15.0232	-0.754703	3.62714e-08	Decreased
Gm5834	ENSMUSG00000085867.1	Liver	30.3048	18.5887	-0.704819	3.76317e-08	Decreased
Gstp3	ENSMUSG00000058216.13	Liver	10.4634	4.88755	-1.0966	3.79821e-08	Decreased
Gm38377	ENSMUSG00000102662.1	Liver	1.042	2.96458	1.49955	3.92634e-08	Increased
Ptk6	ENSMUSG00000038751.5	Liver	2.605	0.480743	-2.41377	3.96442e-08	Decreased
Dcun1d1	ENSMUSG00000027708.14	Liver	58.0914	39.3007	-0.563651	3.98077e-08	Decreased
Tuba1c	ENSMUSG00000043091.9	Liver	43.3732	28.2036	-0.620747	4.04582e-08	Decreased
Uba7	ENSMUSG00000032596.14	Liver	16.9759	9.21424	-0.880836	4.20788e-08	Decreased
Mctp2	ENSMUSG00000032776.9	Liver	45.4572	29.8061	-0.608737	4.50781e-08	Decreased
Gm28856	ENSMUSG00000100106.1	Liver	0	0.921424	6.54137	4.64092e-08	Increased
Peli1	ENSMUSG00000020134.13	Liver	31.0429	19.1896	-0.693647	4.88956e-08	Decreased
1700007L15Rik	ENSMUSG00000097318.2	Liver	0.955166	2.80433	1.54394	4.89301e-08	Increased
Gm36283	ENSMUSG00000112532.1	Liver	0.2605	1.60248	2.57558	4.90432e-08	Increased
Tmem41b	ENSMUSG00000047554.14	Liver	27.4827	16.6257	-0.724768	4.9771e-08	Decreased
Gm4202	ENSMUSG00000091421.3	Liver	1.73666	0.160248	-3.3589	5.23908e-08	Decreased
Gm2058	ENSMUSG00000074903.5	Liver	4.25483	1.28198	-1.7229	5.29187e-08	Decreased
Ly6d	ENSMUSG00000034634.7	Liver	0.477583	2.00309	2.0457	5.3436e-08	Increased
Gm44423	ENSMUSG00000108064.1	Liver	5.55733	8.61331	0.631257	5.34556e-08	Increased
Gm16793	ENSMUSG00000097357.2	Liver	2.30108	0.360557	-2.6408	5.57055e-08	Decreased
Hilpda	ENSMUSG00000043421.8	Liver	1.21567	3.20495	1.39123	5.97875e-08	Increased
Gm15446	ENSMUSG00000090015.8	Liver	6.77299	2.68415	-1.33209	6.1188e-08	Decreased
Gp2	ENSMUSG00000030954.10	Liver	1.042	2.92452	1.47999	6.14833e-08	Increased
Gm10443	ENSMUSG00000072940.5	Liver	6.03491	9.13411	0.597122	6.18648e-08	Increased
Gpx3	ENSMUSG00000018339.11	Liver	4.03775	6.81052	0.752764	6.24227e-08	Increased
H2-Aa	ENSMUSG00000036594.15	Liver	33.3874	20.9524	-0.671933	6.2713e-08	Decreased
Zap70	ENSMUSG00000026117.10	Liver	4.38508	7.2512	0.72432	6.318e-08	Increased
Tmem98	ENSMUSG00000035413.8	Liver	5.51391	8.53318	0.629084	6.39524e-08	Increased
Dlgap1	ENSMUSG00000003279.17	Liver	5.29683	1.84285	-1.51811	6.57562e-08	Decreased
Cxcl1	ENSMUSG00000029380.11	Liver	4.55874	1.44223	-1.65353	6.65624e-08	Decreased
Rbm28	ENSMUSG00000029701.15	Liver	34.1689	21.5533	-0.664527	6.78013e-08	Decreased
Enho	ENSMUSG00000028445.7	Liver	16.0641	8.65337	-0.891742	6.80772e-08	Decreased
Gas2l3	ENSMUSG00000074802.11	Liver	5.42708	1.92297	-1.49201	6.84396e-08	Decreased
Rad50	ENSMUSG00000020380.16	Liver	21.7083	12.5794	-0.786698	7.3629e-08	Decreased
Szrd1	ENSMUSG00000040842.17	Liver	82.0574	57.9295	-0.502262	7.65501e-08	Decreased
D930007J09Rik	ENSMUSG00000042874.2	Liver	0.694666	2.36365	1.7521	7.8686e-08	Increased
Commd10	ENSMUSG00000042705.9	Liver	8.90041	4.00619	-1.14966	8.16926e-08	Decreased
Hltf	ENSMUSG00000002428.12	Liver	24.8777	14.863	-0.742742	8.59093e-08	Decreased
Gm26461	ENSMUSG00000092805.2	Liver	4.51533	7.33133	0.698019	8.59625e-08	Increased
Nudt13	ENSMUSG00000021809.10	Liver	13.6762	7.09096	-0.94664	8.8742e-08	Decreased
Capn8	ENSMUSG00000038599.14	Liver	4.29825	7.09096	0.720913	9.00464e-08	Increased
A530001N23Rik	ENSMUSG00000114452.1	Liver	1.08542	0	-6.77533	9.04933e-08	Decreased
Prrg4	ENSMUSG00000027171.10	Liver	0.477583	1.96303	2.0167	9.13446e-08	Increased
Herc6	ENSMUSG00000029798.11	Liver	14.9787	7.97232	-0.908999	9.18466e-08	Decreased
Sntg2	ENSMUSG00000020672.14	Liver	11.7225	5.80898	-1.01167	9.56587e-08	Decreased
Gm47438	ENSMUSG00000111947.1	Liver	0.173666	1.3621	2.90123	9.71488e-08	Increased
Amy2b	ENSMUSG00000083079.4	Liver	1.95375	4.16644	1.08866	9.9003e-08	Increased
Ntmt1	ENSMUSG00000026857.9	Liver	6.16516	9.21424	0.578953	1.01184e-07	Increased
BC021767	ENSMUSG00000085006.7	Liver	2.43133	0.440681	-2.43749	1.03045e-07	Decreased
Il1b	ENSMUSG00000027398.13	Liver	2.8655	0.64099	-2.1431	1.04418e-07	Decreased
Pcf11	ENSMUSG00000041328.16	Liver	71.2901	49.7168	-0.51988	1.05899e-07	Decreased
Dpep1	ENSMUSG00000019278.5	Liver	0.824916	2.56396	1.62429	1.06682e-07	Increased
Hdac5	ENSMUSG00000008855.17	Liver	47.8451	31.8492	-0.586963	1.07638e-07	Decreased
Nxt2	ENSMUSG00000042271.13	Liver	34.8201	22.1142	-0.654713	1.08033e-07	Decreased
Clca3a1	ENSMUSG00000056025.12	Liver	5.51391	8.45306	0.61549	1.08516e-07	Increased
4930522L14Rik	ENSMUSG00000072762.9	Liver	3.73383	1.04161	-1.83192	1.08631e-07	Decreased
Cyp2j9	ENSMUSG00000015224.10	Liver	24.1396	14.3822	-0.746712	1.11808e-07	Decreased
Mapkapk3	ENSMUSG00000032577.16	Liver	7.29399	3.0447	-1.25765	1.15065e-07	Decreased
Tmed9	ENSMUSG00000058569.8	Liver	54.2708	36.7368	-0.562824	1.19838e-07	Decreased
Lrpap1	ENSMUSG00000029103.16	Liver	43.981	28.9648	-0.602413	1.21563e-07	Decreased
Sytl4	ENSMUSG00000031255.14	Liver	5.73099	2.12328	-1.42823	1.22544e-07	Decreased
Topbp1	ENSMUSG00000032555.10	Liver	21.0571	12.2189	-0.784697	1.26103e-07	Decreased
Tubgcp4	ENSMUSG00000027263.12	Liver	40.0735	26.0803	-0.619497	1.30295e-07	Decreased
Mup2	ENSMUSG00000078688.11	Liver	16.4115	9.01393	-0.863757	1.33711e-07	Decreased
Slc43a1	ENSMUSG00000027075.16	Liver	6.46908	9.49467	0.552848	1.34243e-07	Increased
Gm15842	ENSMUSG00000083909.1	Liver	0.651249	2.24347	1.76888	1.35143e-07	Increased
Ftl1-ps1	ENSMUSG00000062382.9	Liver	1.34592	3.28508	1.28104	1.36424e-07	Increased
Usp28	ENSMUSG00000032267.8	Liver	15.5431	8.413	-0.884801	1.37282e-07	Decreased
Mroh6	ENSMUSG00000098678.1	Liver	0.911749	2.64409	1.52577	1.37807e-07	Increased
Gm45609	ENSMUSG00000109877.1	Liver	0.607833	2.16334	1.81463	1.41708e-07	Increased
Olfr1034	ENSMUSG00000102091.2	Liver	6.29541	2.48384	-1.33822	1.42354e-07	Decreased
Prox2	ENSMUSG00000042320.17	Liver	1.95375	4.12638	1.07476	1.43383e-07	Increased
9930120I10Rik	ENSMUSG00000108120.1	Liver	2.04058	4.24656	1.05366	1.47526e-07	Increased
4732419C18Rik	ENSMUSG00000097203.2	Liver	9.20432	4.24656	-1.11419	1.4818e-07	Decreased
Slc39a4	ENSMUSG00000063354.7	Liver	63.9961	44.2283	-0.532912	1.53998e-07	Decreased
4930458D05Rik	ENSMUSG00000087611.1	Liver	0.477583	1.92297	1.9871	1.55644e-07	Increased
Homer1	ENSMUSG00000007617.18	Liver	27.0051	16.5055	-0.709947	1.60642e-07	Decreased
2410006H16Rik	ENSMUSG00000086841.1	Liver	6.29541	9.29436	0.561317	1.63518e-07	Increased
Gm31814	ENSMUSG00000115869.1	Liver	2.64841	0.560867	-2.21934	1.71122e-07	Decreased
Car2	ENSMUSG00000027562.12	Liver	4.21141	6.89065	0.709006	1.72034e-07	Increased
Cstf3	ENSMUSG00000027176.8	Liver	18.4086	10.4161	-0.820968	1.77927e-07	Decreased
Adamts9	ENSMUSG00000030022.14	Liver	7.59791	3.28508	-1.20719	1.82523e-07	Decreased
Ccdc162	ENSMUSG00000075225.14	Liver	12.7645	6.57015	-0.957072	1.8288e-07	Decreased
Ier2	ENSMUSG00000053560.5	Liver	14.4577	7.73195	-0.902071	1.87494e-07	Decreased
Rnf19b	ENSMUSG00000028793.15	Liver	30.0877	18.789	-0.678996	1.92792e-07	Decreased
Zfp213	ENSMUSG00000071256.4	Liver	6.55591	9.53473	0.53971	1.97284e-07	Increased
2700097O09Rik	ENSMUSG00000062198.5	Liver	7.03349	10.0555	0.515061	2.04676e-07	Increased
Gm32872	ENSMUSG00000112793.1	Liver	1.51958	0.120186	-3.55449	2.04906e-07	Decreased
Cyp2d41-ps	ENSMUSG00000058613.6	Liver	0.694666	2.28353	1.70256	2.0815e-07	Increased
Osbpl3	ENSMUSG00000029822.15	Liver	4.68899	7.41145	0.659349	2.20668e-07	Increased
Uap1l1	ENSMUSG00000026956.15	Liver	4.08116	6.69034	0.711723	2.24292e-07	Increased
Meiob	ENSMUSG00000024155.8	Liver	10.1161	4.88755	-1.04794	2.2484e-07	Decreased
Iqcb1	ENSMUSG00000022837.14	Liver	8.03207	3.56551	-1.16942	2.26982e-07	Decreased
Lamc3	ENSMUSG00000026840.14	Liver	3.86408	6.44997	0.737673	2.3255e-07	Increased
Ostc	ENSMUSG00000041084.8	Liver	37.5988	24.3977	-0.623734	2.39618e-07	Decreased
Smagp	ENSMUSG00000053559.13	Liver	19.2336	11.0571	-0.798101	2.40454e-07	Decreased
Gm8325	ENSMUSG00000027694.9	Liver	4.47191	1.48229	-1.58659	2.55571e-07	Decreased
D630024D03Rik	ENSMUSG00000085772.7	Liver	2.77866	0.64099	-2.09887	2.57809e-07	Decreased
Zfp280b	ENSMUSG00000049764.8	Liver	12.2001	6.24966	-0.963916	2.63915e-07	Decreased
Kctd7	ENSMUSG00000034110.8	Liver	5.12316	1.84285	-1.4701	2.6524e-07	Decreased
Sytl1	ENSMUSG00000028860.13	Liver	4.90608	7.65182	0.64018	2.67672e-07	Increased
1700018L02Rik	ENSMUSG00000100075.1	Liver	3.21283	0.8413	-1.92059	2.69871e-07	Decreased
Cse1l	ENSMUSG00000002718.14	Liver	45.8479	30.6073	-0.582825	2.70772e-07	Decreased
Bcar3	ENSMUSG00000028121.8	Liver	63.2146	43.8277	-0.528313	2.78426e-07	Decreased
Ptp4a1	ENSMUSG00000026064.16	Liver	3.82066	6.36984	0.735927	2.78553e-07	Increased
Gan	ENSMUSG00000052557.11	Liver	22.0991	13.1002	-0.753943	2.81127e-07	Decreased
Cyp2c40	ENSMUSG00000025004.16	Liver	9.20432	4.32669	-1.08729	3.01018e-07	Decreased
Dbf4	ENSMUSG00000002297.16	Liver	3.42991	0.961486	-1.82411	3.05742e-07	Decreased
Gm15666	ENSMUSG00000084399.2	Liver	2.21425	4.36675	0.976542	3.06288e-07	Increased
Arhgef10l	ENSMUSG00000040964.16	Liver	43.1561	28.6042	-0.593168	3.12311e-07	Decreased
Mthfd1l	ENSMUSG00000040675.17	Liver	0.738082	2.32359	1.64128	3.13303e-07	Increased
Moxd1	ENSMUSG00000020000.7	Liver	0.738082	2.32359	1.64128	3.13303e-07	Increased
Akap5	ENSMUSG00000021057.15	Liver	3.42991	5.8891	0.778123	3.27549e-07	Increased
Tsen2	ENSMUSG00000042389.13	Liver	6.42566	9.33442	0.538018	3.32061e-07	Increased
Gm44888	ENSMUSG00000109096.1	Liver	2.90891	5.24811	0.849113	3.34578e-07	Increased
Sox6	ENSMUSG00000051910.13	Liver	44.9362	29.9663	-0.584377	3.36569e-07	Decreased
Eipr1	ENSMUSG00000036613.8	Liver	10.2029	4.96768	-1.03685	3.38552e-07	Decreased
Mob1a	ENSMUSG00000043131.14	Liver	68.4246	47.914	-0.513976	3.42656e-07	Decreased
Slc25a27	ENSMUSG00000023912.10	Liver	1.8235	3.84594	1.07248	3.5085e-07	Increased
Cgn	ENSMUSG00000068876.15	Liver	61.9121	42.9063	-0.528929	3.55173e-07	Decreased
Cdh4	ENSMUSG00000000305.12	Liver	0.651249	2.16334	1.71665	3.61108e-07	Increased
Lrp3	ENSMUSG00000001802.16	Liver	23.8791	14.4223	-0.727055	3.62811e-07	Decreased
Gvin1	ENSMUSG00000045868.12	Liver	3.82066	1.1618	-1.70887	3.6661e-07	Decreased
Chmp3	ENSMUSG00000053119.11	Liver	60.2188	41.6243	-0.532682	3.6912e-07	Decreased
Car1	ENSMUSG00000027556.15	Liver	4.94949	1.76272	-1.48423	3.69411e-07	Decreased
Notch4	ENSMUSG00000015468.14	Liver	5.64416	8.413	0.575021	3.86051e-07	Increased
Prxl2a	ENSMUSG00000021792.15	Liver	64.1263	44.669	-0.521545	3.87174e-07	Decreased
Rfx7	ENSMUSG00000037674.15	Liver	41.0721	27.1219	-0.59852	3.91476e-07	Decreased
Gm44913	ENSMUSG00000109051.1	Liver	0.39075	1.72266	2.11222	4.00739e-07	Increased
Osmr	ENSMUSG00000022146.12	Liver	6.85983	9.7751	0.510314	4.03021e-07	Increased
Slc18a1	ENSMUSG00000036330.12	Liver	4.34166	6.93071	0.673517	4.08424e-07	Increased
Dmac2l	ENSMUSG00000054894.6	Liver	5.12316	7.81207	0.607703	4.10749e-07	Increased
Gm1818	ENSMUSG00000091277.2	Liver	2.38791	4.56706	0.93264	4.13546e-07	Increased
Acpp	ENSMUSG00000032561.15	Liver	10.6805	5.32823	-1.00189	4.19536e-07	Decreased
Gm49799	ENSMUSG00000088022.1	Liver	0	0.801238	6.34205	4.19889e-07	Increased
Cd82	ENSMUSG00000027215.13	Liver	57.1363	39.3007	-0.539736	4.23523e-07	Decreased
Hspa1a	ENSMUSG00000091971.3	Liver	0.13025	1.20186	3.11115	4.34106e-07	Increased
Ugt2b38	ENSMUSG00000061906.5	Liver	17.9311	10.2558	-0.805413	4.55075e-07	Decreased
Kctd17	ENSMUSG00000033287.16	Liver	2.90891	5.20805	0.838079	4.59908e-07	Increased
5031425E22Rik	ENSMUSG00000073147.3	Liver	25.7461	15.8245	-0.701845	4.63662e-07	Decreased
Defb1	ENSMUSG00000044748.8	Liver	1.08542	2.80433	1.36131	4.82708e-07	Increased
Msr1	ENSMUSG00000025044.16	Liver	22.924	13.8214	-0.729544	5.08624e-07	Decreased
Oma1	ENSMUSG00000035069.3	Liver	19.3638	11.2975	-0.776833	5.21284e-07	Decreased
Ehbp1	ENSMUSG00000042302.14	Liver	26.6144	16.5055	-0.688927	5.45587e-07	Decreased
Bivm	ENSMUSG00000041684.11	Liver	21.9254	13.1002	-0.742566	5.48662e-07	Decreased
Zfhx4	ENSMUSG00000025255.18	Liver	56.0509	38.5796	-0.538781	5.71892e-07	Decreased
Pick1	ENSMUSG00000068206.13	Liver	6.64274	9.45461	0.508594	5.85798e-07	Increased
Asah1	ENSMUSG00000031591.14	Liver	42.2878	28.1235	-0.588295	5.9419e-07	Decreased
Pold2	ENSMUSG00000020471.11	Liver	9.37799	4.52699	-1.04908	6.0425e-07	Decreased
Syt3	ENSMUSG00000030731.13	Liver	4.77583	1.72266	-1.46578	6.04252e-07	Decreased
Gja4	ENSMUSG00000050234.7	Liver	1.78008	3.72576	1.06138	6.10127e-07	Increased
Shroom3	ENSMUSG00000029381.16	Liver	26.2236	16.2251	-0.692304	6.1053e-07	Decreased
Omd	ENSMUSG00000048368.9	Liver	2.12741	4.2065	0.980179	6.1969e-07	Increased
Ugt1a7c	ENSMUSG00000090124.7	Liver	2.90891	5.16798	0.826959	6.30809e-07	Increased
Arid4a	ENSMUSG00000048118.17	Liver	41.68	27.6828	-0.59019	6.30944e-07	Decreased
Snhg18	ENSMUSG00000096956.2	Liver	0.607833	2.04316	1.73256	6.3161e-07	Increased
Ccdc25	ENSMUSG00000022035.6	Liver	53.3156	36.5365	-0.545097	6.35651e-07	Decreased
Rai14	ENSMUSG00000022246.14	Liver	51.275	34.974	-0.551841	6.5781e-07	Decreased
Cyp21a2-ps	ENSMUSG00000092471.1	Liver	4.03775	1.32204	-1.60348	6.63314e-07	Decreased
Gm43256	ENSMUSG00000105818.1	Liver	11.8093	6.12947	-0.944961	6.647e-07	Decreased
Rcor3	ENSMUSG00000037395.15	Liver	23.7055	14.4223	-0.716529	6.8682e-07	Decreased
Pmm1	ENSMUSG00000022474.15	Liver	2.25766	4.32669	0.935386	7.20621e-07	Increased
Gjc3	ENSMUSG00000056966.7	Liver	1.43275	3.24501	1.17384	7.41668e-07	Increased
Snx30	ENSMUSG00000028385.14	Liver	20.4058	12.0987	-0.753644	7.5907e-07	Decreased
Acot11	ENSMUSG00000034853.16	Liver	8.81357	4.16644	-1.07909	7.65179e-07	Decreased
Dcbld1	ENSMUSG00000019891.15	Liver	4.64558	7.17108	0.625241	7.79582e-07	Increased
Carmil1	ENSMUSG00000021338.17	Liver	38.0764	25.0387	-0.60454	7.86059e-07	Decreased
Sf3b4	ENSMUSG00000068856.3	Liver	5.34024	7.97232	0.577203	7.92284e-07	Increased
Akap17b	ENSMUSG00000059708.12	Liver	12.3737	6.53009	-0.921064	7.96158e-07	Decreased
Gm21049	ENSMUSG00000106397.1	Liver	19.6677	11.5779	-0.763946	7.99957e-07	Decreased
Hic2	ENSMUSG00000050240.16	Liver	3.42991	5.76891	0.748426	8.02041e-07	Increased
Atp11a	ENSMUSG00000031441.15	Liver	17.5837	10.0956	-0.799907	8.04051e-07	Decreased
E130317F20Rik	ENSMUSG00000091994.2	Liver	1.042	2.68415	1.3567	8.52861e-07	Increased
Mustn1	ENSMUSG00000042485.7	Liver	2.90891	5.12792	0.815754	8.63305e-07	Increased
Thoc2l	ENSMUSG00000097392.3	Liver	58.2217	40.3824	-0.527721	8.71013e-07	Decreased
Gm19522	ENSMUSG00000116903.1	Liver	4.90608	1.80279	-1.4393	8.73835e-07	Decreased
Trim12c	ENSMUSG00000057143.15	Liver	16.151	9.13411	-0.8216	8.83012e-07	Decreased
Cfhr3	ENSMUSG00000090623.3	Liver	19.5809	11.5378	-0.762562	9.16574e-07	Decreased
Gm43314	ENSMUSG00000104528.1	Liver	2.73525	4.88755	0.835125	9.67263e-07	Increased
Kalrn	ENSMUSG00000061751.16	Liver	43.4166	29.125	-0.575826	9.86624e-07	Decreased
Dleu2	ENSMUSG00000097589.9	Liver	44.2415	29.766	-0.571578	9.94647e-07	Decreased
Gm13522	ENSMUSG00000086447.2	Liver	3.77725	1.20186	-1.64393	1.01144e-06	Decreased
Mir17hg	ENSMUSG00000089726.2	Liver	7.55449	3.40526	-1.14725	1.02445e-06	Decreased
Gm48878	ENSMUSG00000112794.1	Liver	2.56158	0.600928	-2.07358	1.03537e-06	Decreased
Erg28	ENSMUSG00000021252.11	Liver	46.065	31.1682	-0.563449	1.04885e-06	Decreased
Bik	ENSMUSG00000016758.4	Liver	5.07974	7.61176	0.582531	1.06888e-06	Increased
Gm4285	ENSMUSG00000085829.1	Liver	1.43275	3.20495	1.15598	1.09805e-06	Increased
Nudt2	ENSMUSG00000028443.6	Liver	8.63991	4.12638	-1.06432	1.16028e-06	Decreased
Sall2	ENSMUSG00000049532.11	Liver	5.55733	8.13257	0.548499	1.16346e-06	Increased
Chsy3	ENSMUSG00000058152.8	Liver	14.067	7.73195	-0.86257	1.18356e-06	Decreased
Gm12217	ENSMUSG00000082271.1	Liver	0.477583	1.80279	1.89449	1.21733e-06	Increased
Gm37735	ENSMUSG00000104508.1	Liver	1.38933	0.120186	-3.4261	1.21971e-06	Decreased
Abhd5	ENSMUSG00000032540.16	Liver	36.2529	23.7968	-0.607122	1.22629e-06	Decreased
Nabp1	ENSMUSG00000026107.11	Liver	28.5681	18.108	-0.65749	1.27034e-06	Decreased
Pola2	ENSMUSG00000024833.15	Liver	12.9816	7.01083	-0.887862	1.27951e-06	Decreased
Trim5	ENSMUSG00000060441.15	Liver	3.126	0.881362	-1.81484	1.29114e-06	Decreased
Slc25a29	ENSMUSG00000021265.3	Liver	1.38933	3.12483	1.16365	1.30569e-06	Increased
Nfe2	ENSMUSG00000058794.12	Liver	1.21567	0.0801238	-3.76551	1.36003e-06	Decreased
Slc46a1	ENSMUSG00000020829.9	Liver	33.561	21.8337	-0.619998	1.36333e-06	Decreased
1810010H24Rik	ENSMUSG00000078607.5	Liver	2.25766	4.24656	0.908481	1.42443e-06	Increased
D330041H03Rik	ENSMUSG00000073437.10	Liver	1.64983	3.48539	1.07441	1.46478e-06	Increased
Nans	ENSMUSG00000028334.10	Liver	10.3332	5.24811	-0.97606	1.46821e-06	Decreased
Inpp5f	ENSMUSG00000042105.18	Liver	42.6785	28.6843	-0.573083	1.48805e-06	Decreased
Gm8355	ENSMUSG00000093798.2	Liver	0.13025	1.12173	3.01246	1.495e-06	Increased
Tigd5	ENSMUSG00000103906.1	Liver	3.21283	5.40836	0.749527	1.50272e-06	Increased
Pi4k2a	ENSMUSG00000025178.9	Liver	66.1669	46.7522	-0.500984	1.53484e-06	Decreased
H2-Q4	ENSMUSG00000035929.11	Liver	30.3482	19.4701	-0.640087	1.55246e-06	Decreased
Taf15	ENSMUSG00000020680.15	Liver	28.3511	17.9878	-0.656091	1.57368e-06	Decreased
Fbxl3	ENSMUSG00000022124.15	Liver	58.5256	40.8631	-0.518161	1.62659e-06	Decreased
Scpep1	ENSMUSG00000000278.10	Liver	38.9447	25.92	-0.587173	1.64164e-06	Decreased
Gmcl1	ENSMUSG00000001157.13	Liver	17.9311	10.4962	-0.772022	1.6925e-06	Decreased
Dnmt1	ENSMUSG00000004099.16	Liver	22.4898	13.7412	-0.710352	1.7102e-06	Decreased
2810402E24Rik	ENSMUSG00000099966.1	Liver	3.86408	6.16953	0.673644	1.71175e-06	Increased
0610043K17Rik	ENSMUSG00000087361.7	Liver	1.60641	3.40526	1.0792	1.73517e-06	Increased
1810014B01Rik	ENSMUSG00000097412.2	Liver	1.69325	3.52545	1.0536	1.7864e-06	Increased
Pld1	ENSMUSG00000027695.16	Liver	26.7012	16.826	-0.665897	1.86252e-06	Decreased
Clic5	ENSMUSG00000023959.10	Liver	6.99008	3.12483	-1.15898	1.92573e-06	Decreased
Gm43999	ENSMUSG00000107835.1	Liver	3.42991	5.64873	0.718106	1.92801e-06	Increased
Raet1e	ENSMUSG00000053219.15	Liver	6.64274	2.92452	-1.18083	1.95481e-06	Decreased
Gm37651	ENSMUSG00000103734.1	Liver	0.39075	1.60248	2.0085	1.97737e-06	Increased
Tesmin	ENSMUSG00000024905.15	Liver	1.042	2.60402	1.31314	1.99789e-06	Increased
Gm11843	ENSMUSG00000082676.1	Liver	0.738082	2.16334	1.53865	2.02197e-06	Increased
Kcnn1	ENSMUSG00000002908.17	Liver	3.95091	6.24966	0.660251	2.07382e-06	Increased
Tmem218	ENSMUSG00000032121.9	Liver	3.69041	1.20186	-1.61047	2.14625e-06	Decreased
Ikzf4	ENSMUSG00000002578.18	Liver	2.99575	0.8413	-1.81998	2.18694e-06	Decreased
Hand2	ENSMUSG00000038193.4	Liver	5.20999	7.65182	0.553639	2.20964e-06	Increased
Gm37061	ENSMUSG00000103809.1	Liver	1.042	0.0400619	-4.39328	2.22105e-06	Decreased
Gatm	ENSMUSG00000027199.14	Liver	12.5908	6.81052	-0.885563	2.23225e-06	Decreased
Lrp2bp	ENSMUSG00000031637.13	Liver	1.64983	0.240371	-2.7289	2.4244e-06	Decreased
Ldha-ps2	ENSMUSG00000083836.1	Liver	1.51958	3.24501	1.08953	2.45193e-06	Increased
Srp54b	ENSMUSG00000112449.1	Liver	1.51958	3.24501	1.08953	2.45193e-06	Increased
Gm5131	ENSMUSG00000110715.1	Liver	0.651249	2.00309	1.60615	2.47579e-06	Increased
Tpgs2	ENSMUSG00000024269.11	Liver	7.46766	3.44532	-1.11377	2.53274e-06	Decreased
Gm38832	ENSMUSG00000108371.1	Liver	0.217083	1.24192	2.46285	2.5476e-06	Increased
Stk38	ENSMUSG00000024006.17	Liver	63.2146	44.629	-0.502183	2.57785e-06	Decreased
Polr3g	ENSMUSG00000035834.11	Liver	12.9382	7.09096	-0.866661	2.62815e-06	Decreased
Chd6	ENSMUSG00000057133.14	Liver	60.7833	42.7861	-0.506432	2.64583e-06	Decreased
Coq10a	ENSMUSG00000039914.6	Liver	19.9716	12.0186	-0.73221	2.68225e-06	Decreased
4933431K14Rik	ENSMUSG00000103715.1	Liver	0.955166	2.44378	1.34616	2.71653e-06	Increased
3110045C21Rik	ENSMUSG00000097503.2	Liver	1.73666	0.280433	-2.58832	2.72777e-06	Decreased
Ptgr1	ENSMUSG00000028378.6	Liver	2.30108	0.520805	-2.12231	2.85051e-06	Decreased
Snhg3	ENSMUSG00000085241.7	Liver	2.084	3.96613	0.925104	2.91174e-06	Increased
Klhdc7b	ENSMUSG00000091680.3	Liver	1.47616	3.16489	1.09511	2.9248e-06	Increased
Aldoc	ENSMUSG00000017390.15	Liver	13.1118	7.21114	-0.861669	3.06284e-06	Decreased
Tnfrsf19	ENSMUSG00000060548.13	Liver	6.20858	2.68415	-1.20676	3.07445e-06	Decreased
Mblac2	ENSMUSG00000051098.6	Liver	11.7225	6.28972	-0.89715	3.10045e-06	Decreased
6330408M09Rik	ENSMUSG00000116733.1	Liver	0.0868332	0.961486	3.32662	3.14492e-06	Increased
Mir1948	ENSMUSG00000087950.1	Liver	4.29825	1.56241	-1.45412	3.18597e-06	Decreased
Parp12	ENSMUSG00000038507.6	Liver	47.9319	32.9309	-0.541409	3.21807e-06	Decreased
Gm48582	ENSMUSG00000114501.1	Liver	18.8428	11.2574	-0.742626	3.29369e-06	Decreased
Uxs1	ENSMUSG00000057363.12	Liver	10.5068	5.48848	-0.935594	3.45111e-06	Decreased
Stxbp3	ENSMUSG00000027882.18	Liver	28.0471	17.9878	-0.640548	3.59598e-06	Decreased
Socs2	ENSMUSG00000020027.18	Liver	23.1845	14.4223	-0.684481	3.7132e-06	Decreased
Xk	ENSMUSG00000015342.6	Liver	10.8107	5.68879	-0.925071	3.75021e-06	Decreased
Mgst3	ENSMUSG00000026688.5	Liver	11.7225	6.32978	-0.888004	4.04413e-06	Decreased
Gm43756	ENSMUSG00000104793.1	Liver	0.998582	0.0400619	-4.33247	4.1531e-06	Decreased
Fam117a	ENSMUSG00000038893.12	Liver	2.99575	0.881362	-1.75364	4.34872e-06	Decreased
Taf1c	ENSMUSG00000031832.15	Liver	1.64983	3.3652	1.02394	4.37804e-06	Increased
Ocstamp	ENSMUSG00000027670.4	Liver	0.607833	1.88291	1.61532	4.40705e-06	Increased
Gm13502	ENSMUSG00000083287.4	Liver	1.12883	0.0801238	-3.6595	4.47621e-06	Decreased
Htra3	ENSMUSG00000029096.15	Liver	1.042	2.5239	1.26823	4.61539e-06	Increased
Rsf1	ENSMUSG00000035623.14	Liver	43.1561	29.4054	-0.553326	4.67575e-06	Decreased
Psmb8	ENSMUSG00000024338.15	Liver	21.1873	13.0201	-0.702031	4.83402e-06	Decreased
Rgs3	ENSMUSG00000059810.18	Liver	14.5446	8.29281	-0.8098	4.88643e-06	Decreased
Tpmt	ENSMUSG00000021376.11	Liver	55.7904	39.1405	-0.511244	4.89316e-06	Decreased
Gm43587	ENSMUSG00000106666.1	Liver	2.04058	3.84594	0.911051	4.89491e-06	Increased
H2-Q6	ENSMUSG00000073409.12	Liver	20.8834	12.8198	-0.703547	4.90942e-06	Decreased
Tle2	ENSMUSG00000034771.15	Liver	10.8107	5.72885	-0.914965	4.94133e-06	Decreased
Gm10138	ENSMUSG00000100954.4	Liver	0.738082	2.08322	1.48445	5.02982e-06	Increased
Mir7212	ENSMUSG00000098719.1	Liver	0.2605	1.28198	2.25589	5.07323e-06	Increased
Etv5	ENSMUSG00000013089.15	Liver	9.37799	4.76737	-0.974601	5.0965e-06	Decreased
Rab20	ENSMUSG00000031504.6	Liver	7.81499	3.76582	-1.0513	5.18213e-06	Decreased
Tyk2	ENSMUSG00000032175.11	Liver	37.6422	25.2791	-0.574221	5.24631e-06	Decreased
Memo1	ENSMUSG00000058704.9	Liver	30.3916	19.8306	-0.61569	5.35196e-06	Decreased
Ugt1a8	ENSMUSG00000089675.1	Liver	0.303916	1.3621	2.12794	5.39946e-06	Increased
Slc35f2	ENSMUSG00000042195.9	Liver	0.303916	1.3621	2.12794	5.39946e-06	Increased
Gbp3	ENSMUSG00000028268.14	Liver	10.6805	5.64873	-0.917778	5.4514e-06	Decreased
Itpk1	ENSMUSG00000057963.9	Liver	23.2713	14.5825	-0.673942	5.54222e-06	Decreased
Asns	ENSMUSG00000029752.12	Liver	3.9075	6.04935	0.629231	5.5992e-06	Increased
Lonrf3	ENSMUSG00000016239.11	Liver	7.85841	3.80588	-1.04406	5.6461e-06	Decreased
Gm14703	ENSMUSG00000087644.1	Liver	0.694666	2.00309	1.5144	5.65152e-06	Increased
Prr12	ENSMUSG00000046574.8	Liver	19.6243	11.9384	-0.716554	5.65249e-06	Decreased
Gm32461	ENSMUSG00000116993.1	Liver	15.7602	9.17417	-0.779982	5.73209e-06	Decreased
Acvr1	ENSMUSG00000026836.15	Liver	19.9716	12.1788	-0.713117	5.75744e-06	Decreased
Fndc4	ENSMUSG00000038552.14	Liver	32.4756	21.3931	-0.601985	5.79149e-06	Decreased
Mfap1b	ENSMUSG00000048222.3	Liver	4.47191	6.69034	0.58012	5.80092e-06	Increased
Mamdc2	ENSMUSG00000033207.7	Liver	2.82208	4.76737	0.754353	5.83076e-06	Increased
Gm14319	ENSMUSG00000085411.1	Liver	0.0434166	0.801238	3.92476	5.87822e-06	Increased
Aars2	ENSMUSG00000023938.8	Liver	20.9268	12.8599	-0.702044	5.90046e-06	Decreased
Umps	ENSMUSG00000022814.6	Liver	27.7866	17.9077	-0.633527	5.91544e-06	Decreased
Gm10603	ENSMUSG00000099137.1	Liver	0.0868332	0.921424	3.26586	5.98711e-06	Increased
Gm37864	ENSMUSG00000102401.1	Liver	3.56016	5.64873	0.664488	6.10274e-06	Increased
Brip1	ENSMUSG00000034329.16	Liver	4.47191	1.72266	-1.37112	6.26201e-06	Decreased
Acvr2b	ENSMUSG00000061393.14	Liver	6.85983	3.16489	-1.11357	6.30157e-06	Decreased
Ggt5	ENSMUSG00000006344.17	Liver	2.21425	4.04625	0.86683	6.38501e-06	Increased
Srd5a2	ENSMUSG00000038541.8	Liver	2.73525	0.761176	-1.8318	6.40973e-06	Decreased
Cetn2	ENSMUSG00000031347.12	Liver	8.33599	4.12638	-1.01272	6.52515e-06	Decreased
Cep44	ENSMUSG00000038215.15	Liver	16.4549	9.69498	-0.762596	6.54699e-06	Decreased
Zbtb1	ENSMUSG00000033454.6	Liver	22.0122	13.7012	-0.683609	6.60406e-06	Decreased
Impa2	ENSMUSG00000024525.7	Liver	3.47333	5.52854	0.669039	6.63756e-06	Increased
Rrm1	ENSMUSG00000030978.10	Liver	14.1538	8.0925	-0.80577	6.93427e-06	Decreased
Serpine1	ENSMUSG00000037411.10	Liver	1.042	2.48384	1.24523	6.97657e-06	Increased
Apbb2	ENSMUSG00000029207.16	Liver	31.8678	20.9924	-0.601995	7.05253e-06	Decreased
Zbp1	ENSMUSG00000027514.14	Liver	5.42708	2.28353	-1.24526	7.08847e-06	Decreased
Isg15	ENSMUSG00000035692.7	Liver	4.81924	1.92297	-1.32098	7.11642e-06	Decreased
Pigl	ENSMUSG00000014245.8	Liver	4.73241	6.93071	0.549462	7.1567e-06	Increased
Gm42702	ENSMUSG00000106443.1	Liver	7.64132	3.68569	-1.04986	7.21266e-06	Decreased
Trim26	ENSMUSG00000024457.16	Liver	40.4209	27.4825	-0.556421	7.33886e-06	Decreased
Lin9	ENSMUSG00000058729.13	Liver	4.25483	1.60248	-1.40321	7.42645e-06	Decreased
Mtfp1	ENSMUSG00000004748.5	Liver	19.798	12.0987	-0.710038	7.44731e-06	Decreased
Nudcd1	ENSMUSG00000038736.10	Liver	27.6564	17.8676	-0.629981	7.57225e-06	Decreased
Pdzk1ip1	ENSMUSG00000028716.15	Liver	1.64983	0.280433	-2.51476	7.59063e-06	Decreased
Dcp2	ENSMUSG00000024472.9	Liver	37.208	25.0387	-0.571267	7.59715e-06	Decreased
1700092C10Rik	ENSMUSG00000092499.1	Liver	0.955166	0.0400619	-4.26899	7.75962e-06	Decreased
Vsig10l	ENSMUSG00000070604.5	Liver	1.21567	2.72421	1.15756	8.03892e-06	Increased
Gm4841	ENSMUSG00000068606.6	Liver	1.08542	0.0801238	-3.60343	8.10005e-06	Decreased
Gm379	ENSMUSG00000093916.2	Liver	1.08542	0.0801238	-3.60343	8.10005e-06	Decreased
Tonsl	ENSMUSG00000059323.14	Liver	3.21283	1.04161	-1.61573	8.1399e-06	Decreased
Mrip-ps	ENSMUSG00000098404.1	Liver	0.217083	1.1618	2.36743	8.20461e-06	Increased
[truncated: 1,128 more rows]

## Sheet: Muscle_RNA_Seq
gene_name	gene_id	tissue	fed_cpm	fasting_cpm	log2FC(cpm+0.01)	fisher_p_value	sigORnot
Sf3b1	ENSMUSG00000025982.13	Muscle	163.978	277.95	0.761286	0	Increased
Igfbp5	ENSMUSG00000026185.8	Muscle	591.493	98.3606	-2.58809	0	Decreased
Cyp27a1	ENSMUSG00000026170.6	Muscle	75.759	159	1.06943	0	Increased
Phlda3	ENSMUSG00000041801.5	Muscle	101.51	183.921	0.857396	0	Increased
Glul	ENSMUSG00000026473.16	Muscle	199.532	998.54	2.32314	0	Increased
Rc3h1	ENSMUSG00000040423.11	Muscle	67.4521	128.26	0.927034	0	Increased
Pfkfb3	ENSMUSG00000026773.19	Muscle	480.098	866.466	0.851801	0	Increased
Pnpla7	ENSMUSG00000036833.16	Muscle	59.8097	149.109	1.31777	0	Increased
Tubb4b	ENSMUSG00000036752.4	Muscle	152.141	237.869	0.644725	0	Increased
Slc43a1	ENSMUSG00000027075.16	Muscle	21.9718	116.526	2.4064	0	Increased
Cat	ENSMUSG00000027187.10	Muscle	89.9223	204.867	1.18785	0	Increased
Chac1	ENSMUSG00000027313.3	Muscle	48.5954	218.96	2.17154	0	Increased
Napb	ENSMUSG00000027438.14	Muscle	26.2498	104.761	1.99631	0	Increased
Acss1	ENSMUSG00000027452.11	Muscle	25.876	84.6231	1.70905	0	Increased
Srxn1	ENSMUSG00000032802.8	Muscle	20.435	76.7685	1.90895	0	Increased
Mylk2	ENSMUSG00000027470.9	Muscle	643.952	1090.6	0.760085	0	Increased
Serinc3	ENSMUSG00000017707.9	Muscle	199.698	317.418	0.668534	0	Increased
Cebpb	ENSMUSG00000056501.3	Muscle	19.7289	72.4695	1.87653	0	Increased
Pde7a	ENSMUSG00000069094.12	Muscle	139.639	259.623	0.894667	0	Increased
Usp13	ENSMUSG00000056900.13	Muscle	499.287	730.416	0.54884	0	Increased
Cog6	ENSMUSG00000027742.13	Muscle	74.3884	131.46	0.821391	0	Increased
Rorc	ENSMUSG00000028150.14	Muscle	75.0114	135.21	0.84993	0	Increased
Psmd4	ENSMUSG00000005625.15	Muscle	102.05	169.99	0.736109	0	Increased
Txnip	ENSMUSG00000038393.14	Muscle	846.557	1474.28	0.800322	0	Increased
Pdlim5	ENSMUSG00000028273.15	Muscle	366.667	558.907	0.608124	0	Increased
Rad23b	ENSMUSG00000028426.10	Muscle	153.553	218.96	0.5119	0	Increased
Jun	ENSMUSG00000052684.4	Muscle	55.6148	128.519	1.20829	0	Increased
Pde4b	ENSMUSG00000028525.16	Muscle	89.1747	169.052	0.922687	0	Increased
Ipo13	ENSMUSG00000033365.14	Muscle	130.086	268.964	1.04789	0	Increased
Fhl3	ENSMUSG00000032643.12	Muscle	173.905	457.217	1.39453	0	Increased
Cnksr1	ENSMUSG00000028841.14	Muscle	58.6052	118.951	1.02114	0	Increased
Trim63	ENSMUSG00000028834.13	Muscle	222.584	2361.79	3.4074	0	Increased
Ece1	ENSMUSG00000057530.14	Muscle	109.859	190.903	0.797133	0	Increased
Eif4g3	ENSMUSG00000028760.16	Muscle	188.899	334.678	0.825126	0	Increased
Ubr4	ENSMUSG00000066036.14	Muscle	330.573	653.777	0.983805	0	Increased
Ddi2	ENSMUSG00000078515.4	Muscle	111.063	278.435	1.32588	0	Increased
Angptl7	ENSMUSG00000028989.3	Muscle	15.8247	67.2977	2.08769	0	Increased
Klhl21	ENSMUSG00000073700.3	Muscle	139.639	254.484	0.865822	0	Increased
Cd36	ENSMUSG00000002944.15	Muscle	284.927	438.793	0.622929	0	Increased
Tbc1d1	ENSMUSG00000029174.18	Muscle	72.4778	220.996	1.60828	0	Increased
Ulk1	ENSMUSG00000029512.11	Muscle	55.1163	181.788	1.72152	0	Increased
Acacb	ENSMUSG00000042010.16	Muscle	405.834	689.074	0.763754	0	Increased
Clip1	ENSMUSG00000049550.17	Muscle	553.116	2055.46	1.89379	0	Increased
Ubc	ENSMUSG00000008348.9	Muscle	460.784	1234.28	1.42148	0	Increased
Pdk4	ENSMUSG00000019577.6	Muscle	162.026	3069.22	4.24349	0	Increased
Lmod2	ENSMUSG00000029683.7	Muscle	41.7007	109.932	1.39826	0	Increased
Flnc	ENSMUSG00000068699.12	Muscle	888.881	1363.73	0.617492	0	Increased
Lncpint	ENSMUSG00000044471.12	Muscle	48.4293	181.044	1.90217	0	Increased
Tmem140	ENSMUSG00000057137.9	Muscle	29.6972	215.275	2.85736	0	Increased
Depp1	ENSMUSG00000048489.12	Muscle	3.77964	242.33	5.99883	0	Increased
Gabarapl1	ENSMUSG00000030161.8	Muscle	36.0935	170.83	2.24244	0	Increased
Peg3	ENSMUSG00000002265.17	Muscle	34.4321	121.246	1.81581	0	Increased
Psmd8	ENSMUSG00000030591.17	Muscle	155.63	250.314	0.685583	0	Increased
Ppp1r15a	ENSMUSG00000040435.12	Muscle	20.1443	80.9059	2.00534	0	Increased
Fzd4	ENSMUSG00000049791.4	Muscle	61.5127	128.486	1.06254	0	Increased
Picalm	ENSMUSG00000039361.11	Muscle	156.502	299.737	0.937468	0	Increased
Ucp3	ENSMUSG00000032942.14	Muscle	46.2279	288.197	2.63996	0	Increased
Tacc2	ENSMUSG00000030852.18	Muscle	797.505	3201.81	2.00531	0	Increased
Zranb1	ENSMUSG00000030967.15	Muscle	123.731	294.015	1.24861	0	Increased
Bnip3	ENSMUSG00000078566.8	Muscle	187.57	364.416	0.95812	0	Increased
Pnpla2	ENSMUSG00000025509.15	Muscle	87.8871	238.871	1.44241	0	Increased
Kcnq1ot1	ENSMUSG00000101609.2	Muscle	173.116	302.258	0.804005	0	Increased
Fgfr1	ENSMUSG00000031565.18	Muscle	93.9927	149.367	0.668187	0	Increased
Eif4ebp1	ENSMUSG00000031490.6	Muscle	30.9017	142.579	2.20564	0	Increased
Slc7a2	ENSMUSG00000031596.15	Muscle	71.5225	446.195	2.64104	0	Increased
Sorbs2	ENSMUSG00000031626.18	Muscle	141.924	251.154	0.823415	0	Increased
Pdlim3	ENSMUSG00000031636.7	Muscle	415.304	601.38	0.534099	0	Increased
Asb5	ENSMUSG00000031519.4	Muscle	212.075	309.595	0.545785	0	Increased
Arrdc2	ENSMUSG00000002910.11	Muscle	25.1699	204.479	3.02168	0	Increased
Gpt2	ENSMUSG00000031700.11	Muscle	318.736	501.242	0.653128	0	Increased
Rbl2	ENSMUSG00000031666.15	Muscle	65.3338	149.206	1.19128	0	Increased
Herpud1	ENSMUSG00000031770.16	Muscle	104.127	160.551	0.624639	0	Increased
D230025D16Rik	ENSMUSG00000031889.9	Muscle	26.8313	111.096	2.04941	0	Increased
Mlycd	ENSMUSG00000074064.6	Muscle	53.7457	115.492	1.10343	0	Increased
Fbxo31	ENSMUSG00000052934.14	Muscle	99.5583	160.907	0.692556	0	Increased
Map1lc3b	ENSMUSG00000031812.16	Muscle	111.022	179.751	0.69511	0	Increased
Ankrd11	ENSMUSG00000035569.17	Muscle	131.54	226.136	0.781643	0	Increased
Ube4a	ENSMUSG00000059890.16	Muscle	45.6465	158.289	1.79376	0	Increased
Zbtb16	ENSMUSG00000066687.5	Muscle	108.945	332.351	1.60902	0	Increased
Clpx	ENSMUSG00000015357.10	Muscle	66.0815	129.197	0.967152	0	Increased
Rora	ENSMUSG00000032238.17	Muscle	196.334	334.323	0.767903	0	Increased
Fam214a	ENSMUSG00000034858.16	Muscle	41.3684	106.765	1.36762	0	Increased
Filip1	ENSMUSG00000034898.17	Muscle	124.354	259.3	1.0601	0	Increased
Tfdp2	ENSMUSG00000032411.15	Muscle	79.1233	199.307	1.33271	0	Increased
Ky	ENSMUSG00000035606.8	Muscle	260.339	49.3904	-2.39785	0	Decreased
Twf2	ENSMUSG00000023277.13	Muscle	97.8139	201.925	1.04564	0	Increased
Lrrc2	ENSMUSG00000032495.8	Muscle	81.3246	152.535	0.907293	0	Increased
Syne1	ENSMUSG00000096054.3	Muscle	219.469	454.276	1.04952	0	Increased
Sesn1	ENSMUSG00000038332.13	Muscle	20.2689	159.194	2.97282	0	Increased
Foxo3	ENSMUSG00000048756.11	Muscle	37.7549	113.1	1.58261	0	Increased
Cep85l	ENSMUSG00000038594.9	Muscle	81.2831	409.831	2.33386	0	Increased
Ranbp2	ENSMUSG00000003226.7	Muscle	247.131	381.935	0.628035	0	Increased
Ddit4	ENSMUSG00000020108.4	Muscle	4.65187	163.59	5.13312	0	Increased
Mypn	ENSMUSG00000020067.8	Muscle	359.855	524.45	0.543376	0	Increased
Ank3	ENSMUSG00000069601.14	Muscle	167.883	239.776	0.51421	0	Increased
Zwint	ENSMUSG00000019923.14	Muscle	29.3234	80.9059	1.46388	0	Increased
Gucd1	ENSMUSG00000033416.15	Muscle	55.5732	207.517	1.90058	0	Increased
Mknk2	ENSMUSG00000020190.13	Muscle	184.413	284.965	0.627812	0	Increased
Nmrk2	ENSMUSG00000004939.7	Muscle	129.422	2.00406	-6.00594	0	Decreased
Tcp11l2	ENSMUSG00000020034.7	Muscle	32.9784	124.737	1.91897	0	Increased
Myf6	ENSMUSG00000035923.4	Muscle	64.6277	130.199	1.01038	0	Increased
Naca	ENSMUSG00000061315.14	Muscle	145.496	226.491	0.638446	0	Increased
Sqstm1	ENSMUSG00000015837.15	Muscle	449.487	956.681	1.08974	0	Increased
Ubb	ENSMUSG00000019505.7	Muscle	234.255	369.976	0.659329	0	Increased
Per1	ENSMUSG00000020893.17	Muscle	28.4927	90.506	1.66707	0	Increased
Spns2	ENSMUSG00000040447.15	Muscle	82.7368	225.004	1.44324	0	Increased
Ssh2	ENSMUSG00000037926.15	Muscle	155.09	280.666	0.855705	0	Increased
Psmd11	ENSMUSG00000017428.16	Muscle	49.5922	104.017	1.06848	0	Increased
Stat5b	ENSMUSG00000020919.11	Muscle	321.768	513.686	0.674849	0	Increased
Gaa	ENSMUSG00000025579.14	Muscle	231.223	346.444	0.583318	0	Increased
Nploc4	ENSMUSG00000039703.15	Muscle	70.8579	136.826	0.94924	0	Increased
Mafg	ENSMUSG00000051510.13	Muscle	54.8256	108.252	0.981338	0	Increased
Lpin1	ENSMUSG00000020593.16	Muscle	470.42	1032.51	1.13412	0	Increased
Odc1	ENSMUSG00000011179.8	Muscle	134.697	517.985	1.94312	0	Increased
Hbp1	ENSMUSG00000002996.17	Muscle	101.801	179.913	0.821484	0	Increased
Hectd1	ENSMUSG00000035247.16	Muscle	376.428	857.092	1.18706	0	Increased
Rn7s1	ENSMUSG00000099021.1	Muscle	84.8966	146.426	0.78632	0	Increased
Zfyve1	ENSMUSG00000042628.8	Muscle	36.1766	122.28	1.75678	0	Increased
Acot2	ENSMUSG00000021226.7	Muscle	10.176	108.349	3.41116	0	Increased
Dync1h1	ENSMUSG00000018707.13	Muscle	306.193	469.338	0.616172	0	Increased
Klf6	ENSMUSG00000000078.7	Muscle	41.2853	100.979	1.29015	0	Increased
H1f2	ENSMUSG00000036181.2	Muscle	116.048	279.954	1.2704	0	Increased
BC005537	ENSMUSG00000019132.11	Muscle	71.9794	150.111	1.06027	0	Increased
Gadd45g	ENSMUSG00000021453.2	Muscle	36.7581	120.567	1.71343	0	Increased
Fbp2	ENSMUSG00000021456.8	Muscle	33.0615	96.4535	1.5444	0	Increased
Ctsl	ENSMUSG00000021477.9	Muscle	71.3563	151.501	1.0861	0	Increased
Arrdc3	ENSMUSG00000074794.10	Muscle	42.7806	381.354	3.1558	0	Increased
Erbin	ENSMUSG00000021709.14	Muscle	115.964	233.085	1.00711	0	Increased
Pde4d	ENSMUSG00000021699.17	Muscle	201.11	394.994	0.973809	0	Increased
Anxa7	ENSMUSG00000021814.17	Muscle	91.1683	160.26	0.813744	0	Increased
Zcchc24	ENSMUSG00000055538.7	Muscle	81.6569	137.472	0.751421	0	Increased
Galnt15	ENSMUSG00000021903.11	Muscle	19.7289	82.6514	2.06617	0	Increased
Samd4	ENSMUSG00000021838.17	Muscle	113.472	233.344	1.04005	0	Increased
Sorbs3	ENSMUSG00000022091.6	Muscle	45.3557	130.975	1.52973	0	Increased
Retreg1	ENSMUSG00000022270.16	Muscle	200.82	1165.91	2.53743	0	Increased
Fbxo32	ENSMUSG00000022358.7	Muscle	501.862	3445.5	2.77933	0	Increased
Klhl38	ENSMUSG00000022357.2	Muscle	35.8443	240.714	2.74716	0	Increased
Ptp4a3	ENSMUSG00000059895.13	Muscle	251.865	470.793	0.902412	0	Increased
Tob2	ENSMUSG00000048546.8	Muscle	75.0529	134.66	0.843256	0	Increased
Kmt2d	ENSMUSG00000048154.17	Muscle	130.294	187.315	0.523664	0	Increased
Acvr1b	ENSMUSG00000000532.11	Muscle	50.506	111.581	1.14341	0	Increased
Gm23935	ENSMUSG00000076258.1	Muscle	295.975	441.411	0.57663	0	Increased
Cebpd	ENSMUSG00000071637.5	Muscle	10.8405	203.024	4.22589	0	Increased
Tfrc	ENSMUSG00000022797.16	Muscle	232.137	43.8308	-2.40469	0	Decreased
Lrrc58	ENSMUSG00000034158.9	Muscle	109.07	267.898	1.29635	0	Increased
Gsk3b	ENSMUSG00000022812.14	Muscle	102.923	195.04	0.922147	0	Increased
Bach1	ENSMUSG00000025612.5	Muscle	41.5761	104.987	1.33618	0	Increased
Fkbp5	ENSMUSG00000024222.17	Muscle	36.1351	144.971	2.004	0	Increased
Kctd20	ENSMUSG00000005936.19	Muscle	49.3846	142.547	1.52911	0	Increased
Ubr2	ENSMUSG00000023977.15	Muscle	109.9	174.871	0.670042	0	Increased
Plin4	ENSMUSG00000002831.14	Muscle	304.282	869.536	1.51481	0	Increased
Lrrc30	ENSMUSG00000073375.3	Muscle	129.588	278.371	1.10302	0	Increased
Svil	ENSMUSG00000024236.18	Muscle	547.965	783.944	0.516658	0	Increased
Npc1	ENSMUSG00000024413.14	Muscle	121.987	335.099	1.45778	0	Increased
Ctxn3	ENSMUSG00000069372.3	Muscle	24.63	92.3161	1.90574	0	Increased
Slc12a2	ENSMUSG00000024597.11	Muscle	144.665	319.745	1.14415	0	Increased
Zfand5	ENSMUSG00000024750.11	Muscle	374.559	1014.38	1.43731	0	Increased
Klf9	ENSMUSG00000033863.2	Muscle	200.695	396.804	0.983388	0	Increased
Vldlr	ENSMUSG00000024924.14	Muscle	486.619	741.05	0.606769	0	Increased
Oga	ENSMUSG00000025220.8	Muscle	80.4939	135.306	0.749206	0	Increased
Wbp1l	ENSMUSG00000047731.17	Muscle	74.7206	132.785	0.829432	0	Increased
Nrap	ENSMUSG00000049134.15	Muscle	1772.53	2637.77	0.573505	0	Increased
Eif3a	ENSMUSG00000024991.8	Muscle	130.086	200.535	0.624351	0	Increased
Eda2r	ENSMUSG00000034457.10	Muscle	30.4448	152.406	2.32327	0	Increased
Tsc22d3	ENSMUSG00000031431.13	Muscle	165.183	491.868	1.57415	0	Increased
Asb11	ENSMUSG00000031382.14	Muscle	110.067	184.406	0.744457	0	Increased
Naa25	ENSMUSG00000042719.17	Muscle	56.0301	108.801	0.957295	1.17094e-321	Increased
Prob1	ENSMUSG00000073600.5	Muscle	81.0754	134.628	0.731568	1.52666e-321	Increased
Klf15	ENSMUSG00000030087.11	Muscle	35.1798	85.011	1.27266	2.14415e-319	Increased
Elk4	ENSMUSG00000026436.15	Muscle	75.136	127.484	0.762663	1.96456e-314	Increased
Tfcp2l1	ENSMUSG00000026380.10	Muscle	39.7901	89.6979	1.17246	2.0132e-314	Increased
Foxo1	ENSMUSG00000044167.6	Muscle	17.1122	61.0916	1.83534	8.84893e-314	Increased
Cry2	ENSMUSG00000068742.11	Muscle	25.0038	71.4997	1.51542	4.68027e-312	Increased
Cped1	ENSMUSG00000062980.15	Muscle	88.7178	140.252	0.660666	2.06223e-310	Increased
Alpk2	ENSMUSG00000032845.16	Muscle	107.45	157.933	0.555606	4.20984e-309	Increased
Ubxn4	ENSMUSG00000026353.9	Muscle	67.7844	118.918	0.810856	1.01988e-307	Increased
Calcoco1	ENSMUSG00000023055.10	Muscle	69.9857	121.116	0.791175	2.18574e-307	Increased
5330406M23Rik	ENSMUSG00000104030.1	Muscle	7.31008	44.2187	2.59505	3.39203e-299	Increased
Rbm20	ENSMUSG00000043639.15	Muscle	99.0184	146.846	0.568489	4.64221e-292	Increased
Klf10	ENSMUSG00000037465.10	Muscle	25.0869	68.7522	1.45411	6.52159e-290	Increased
Nup153	ENSMUSG00000021374.10	Muscle	86.8487	134.078	0.626439	1.43963e-285	Increased
Tax1bp1	ENSMUSG00000004535.12	Muscle	101.677	147.816	0.539768	9.40883e-284	Increased
Nfe2l2	ENSMUSG00000015839.6	Muscle	33.8922	78.4493	1.21057	8.87934e-283	Increased
Xdh	ENSMUSG00000024066.9	Muscle	37.6718	82.5867	1.13222	2.82675e-281	Increased
Ftl1	ENSMUSG00000050708.16	Muscle	91.9575	137.698	0.582421	1.35651e-278	Increased
Inmt	ENSMUSG00000003477.5	Muscle	14.2463	52.5905	1.88347	3.28994e-276	Increased
4931406P16Rik	ENSMUSG00000066571.13	Muscle	79.2064	124.963	0.657745	7.06184e-276	Increased
Tom1l2	ENSMUSG00000000538.18	Muscle	103.213	147.202	0.512122	5.32851e-273	Increased
Pim3	ENSMUSG00000035828.11	Muscle	18.1921	57.6006	1.66223	2.10396e-272	Increased
Tango2	ENSMUSG00000013539.14	Muscle	19.812	59.2168	1.57915	4.73586e-268	Increased
Gadd45a	ENSMUSG00000036390.8	Muscle	9.71908	44.8328	2.2045	9.26237e-268	Increased
Nrip1	ENSMUSG00000048490.14	Muscle	51.752	95.6455	0.885953	6.88108e-266	Increased
Ranbp9	ENSMUSG00000038546.9	Muscle	44.4004	87.5969	0.980146	1.69389e-264	Increased
Clk4	ENSMUSG00000020385.16	Muscle	50.1322	92.0252	0.876161	1.08104e-253	Increased
Uggt1	ENSMUSG00000037470.14	Muscle	90.0469	131.234	0.54334	2.9536e-253	Increased
Trp53inp1	ENSMUSG00000028211.11	Muscle	29.6141	69.2694	1.22565	1.34856e-252	Increased
Btg2	ENSMUSG00000020423.6	Muscle	15.1186	50.942	1.75186	5.03284e-252	Increased
Amd1	ENSMUSG00000075232.6	Muscle	1084.97	465.686	-1.2202	1.62952e-248	Decreased
Numa1	ENSMUSG00000066306.13	Muscle	80.4109	121.052	0.590102	2.25772e-247	Increased
Arnt	ENSMUSG00000015522.18	Muscle	44.1097	84.6554	0.940351	3.98576e-247	Increased
Mlxip	ENSMUSG00000038342.15	Muscle	79.1648	119.597	0.595191	6.60673e-246	Increased
Psmc2	ENSMUSG00000028932.7	Muscle	65.3338	105.278	0.688216	1.45157e-240	Increased
Eci2	ENSMUSG00000021417.15	Muscle	42.6975	82.1342	0.943669	1.96616e-240	Increased
Hipk1	ENSMUSG00000008730.17	Muscle	75.7175	115.169	0.604988	1.22183e-239	Increased
Epg5	ENSMUSG00000039840.8	Muscle	69.4042	109.027	0.65152	2.96746e-239	Increased
Foxk1	ENSMUSG00000056493.9	Muscle	34.9721	73.0513	1.06249	4.025e-236	Increased
Cblb	ENSMUSG00000022637.11	Muscle	26.9975	63.5805	1.23545	1.35973e-233	Increased
Txnrd1	ENSMUSG00000020250.10	Muscle	71.0241	109.221	0.620804	1.80876e-231	Increased
Prune1	ENSMUSG00000015711.8	Muscle	68.0336	106.054	0.640399	7.48745e-230	Increased
Tbc1d17	ENSMUSG00000038520.15	Muscle	44.7327	82.6191	0.884997	8.72422e-230	Increased
Mier1	ENSMUSG00000028522.16	Muscle	36.2597	73.4392	1.01798	4.0265e-229	Increased
Slc27a1	ENSMUSG00000031808.7	Muscle	67.4106	104.922	0.638199	5.66698e-227	Increased
9530068E07Rik	ENSMUSG00000036275.13	Muscle	48.9692	86.5302	0.821201	1.25862e-226	Increased
Tgfbr3	ENSMUSG00000029287.14	Muscle	52.292	89.8595	0.780966	2.97045e-226	Increased
Thbs1	ENSMUSG00000040152.8	Muscle	26.6652	61.7704	1.21165	2.78563e-223	Increased
Psmc1	ENSMUSG00000021178.9	Muscle	79.6633	115.88	0.540589	3.5202e-223	Increased
Larp4	ENSMUSG00000023025.16	Muscle	79.9955	116.042	0.536595	2.0711e-222	Increased
Nt5dc3	ENSMUSG00000054027.8	Muscle	67.8674	103.791	0.612816	3.5848e-218	Increased
Rusc2	ENSMUSG00000035969.15	Muscle	26.9559	61.3825	1.18692	5.58552e-218	Increased
Ezh1	ENSMUSG00000006920.14	Muscle	46.851	82.7484	0.820518	1.15576e-216	Increased
Psmd12	ENSMUSG00000020720.13	Muscle	72.187	107.347	0.572399	4.74232e-215	Increased
Nmt1	ENSMUSG00000020936.8	Muscle	53.0396	88.405	0.736949	4.6028e-213	Increased
Tmpo	ENSMUSG00000019961.17	Muscle	78.9156	113.133	0.519575	3.10045e-212	Increased
Txnl1	ENSMUSG00000024583.3	Muscle	60.5158	95.5162	0.658345	1.65889e-211	Increased
Lvrn	ENSMUSG00000024481.5	Muscle	11.2559	40.4691	1.84522	2.55868e-209	Increased
Clk1	ENSMUSG00000026034.17	Muscle	72.6855	106.732	0.554197	4.02217e-209	Increased
Myh14	ENSMUSG00000030739.18	Muscle	34.5152	68.2674	0.983758	3.45135e-207	Increased
Slc25a25	ENSMUSG00000026819.15	Muscle	43.1544	77.415	0.842957	3.87791e-207	Increased
Ube4b	ENSMUSG00000028960.20	Muscle	37.215	71.1442	0.934679	5.918e-207	Increased
Eif3j1	ENSMUSG00000027236.8	Muscle	61.4711	95.6455	0.637704	6.35149e-207	Increased
Irs2	ENSMUSG00000038894.7	Muscle	45.9787	80.1301	0.801244	4.1171e-206	Increased
Sidt2	ENSMUSG00000034908.16	Muscle	48.3462	82.3605	0.768426	4.64654e-205	Increased
Rere	ENSMUSG00000039852.17	Muscle	51.1706	84.914	0.730577	2.95304e-203	Increased
Sertad2	ENSMUSG00000049800.13	Muscle	21.7641	53.043	1.28482	1.29423e-201	Increased
Golgb1	ENSMUSG00000034243.17	Muscle	68.3243	101.237	0.567203	1.38681e-201	Increased
Ank1	ENSMUSG00000031543.18	Muscle	406.374	144.842	-1.48826	1.11026e-200	Decreased
Errfi1	ENSMUSG00000028967.10	Muscle	31.857	64.1946	1.01061	2.46804e-199	Increased
Scaf11	ENSMUSG00000033228.8	Muscle	73.6823	105.601	0.519176	3.83886e-198	Increased
Crebrf	ENSMUSG00000048249.14	Muscle	56.487	89.1161	0.657674	2.51676e-197	Increased
Il6ra	ENSMUSG00000027947.11	Muscle	5.19182	29.5761	2.50783	9.6268e-196	Increased
Mss51	ENSMUSG00000021815.4	Muscle	69.3212	100.85	0.540772	1.87167e-194	Increased
Mindy1	ENSMUSG00000038712.16	Muscle	26.7898	57.6976	1.10654	2.12751e-193	Increased
Sorbs1	ENSMUSG00000025006.18	Muscle	70.7333	101.593	0.522277	1.90174e-191	Increased
Pik3ip1	ENSMUSG00000034614.14	Muscle	39.084	70.5624	0.852156	1.10166e-190	Increased
Mafk	ENSMUSG00000018143.10	Muscle	18.5659	47.5803	1.35723	8.98654e-190	Increased
Pfkfb4	ENSMUSG00000025648.18	Muscle	54.2856	85.6252	0.657367	1.54396e-189	Increased
Zscan26	ENSMUSG00000022228.14	Muscle	41.0361	72.2432	0.815815	1.23447e-188	Increased
Gm37728	ENSMUSG00000103220.1	Muscle	4.61033	27.766	2.58777	3.05295e-188	Increased
Mcf2l	ENSMUSG00000031442.21	Muscle	21.2657	50.5864	1.24983	5.81473e-188	Increased
Ankhd1	ENSMUSG00000024483.19	Muscle	57.7746	88.5343	0.615715	4.90332e-187	Increased
Net1	ENSMUSG00000021215.15	Muscle	45.7711	76.7038	0.744736	1.37505e-186	Increased
2410006H16Rik	ENSMUSG00000086841.1	Muscle	4.81801	27.9276	2.53271	4.24984e-186	Increased
Eif4a1	ENSMUSG00000059796.16	Muscle	57.0269	87.5969	0.619148	9.29057e-186	Increased
Fdft1	ENSMUSG00000021273.11	Muscle	61.5127	91.8636	0.578533	1.09682e-185	Increased
Zfp445	ENSMUSG00000047036.8	Muscle	57.1515	87.5322	0.614935	1.13216e-184	Increased
Musk	ENSMUSG00000057280.15	Muscle	55.6563	85.9484	0.626835	6.35141e-184	Increased
Tmem100	ENSMUSG00000069763.3	Muscle	16.1985	43.7661	1.4334	6.78719e-183	Increased
Angptl4	ENSMUSG00000002289.16	Muscle	4.6934	27.2488	2.53494	9.19221e-182	Increased
Nub1	ENSMUSG00000028954.11	Muscle	37.3396	67.233	0.848294	3.67613e-181	Increased
Gm43797	ENSMUSG00000104694.1	Muscle	0.830691	19.1032	4.50685	1.29089e-180	Increased
Bsdc1	ENSMUSG00000040859.14	Muscle	40.33	70.2068	0.799604	2.0895e-180	Increased
Slc15a4	ENSMUSG00000029416.17	Muscle	17.6522	45.156	1.35457	6.35097e-180	Increased
Akap8l	ENSMUSG00000002625.10	Muscle	35.2213	64.7441	0.878115	2.57865e-179	Increased
BC023105	ENSMUSG00000063388.5	Muscle	66.5799	95.4192	0.519128	3.32644e-179	Increased
Mtmr1	ENSMUSG00000015214.14	Muscle	62.2187	91.0555	0.549324	1.38292e-177	Increased
Klhl7	ENSMUSG00000028986.12	Muscle	53.3304	82.5221	0.629728	3.07464e-177	Increased
Gatad2b	ENSMUSG00000042390.9	Muscle	54.5349	83.4595	0.613805	6.47579e-176	Increased
Tns2	ENSMUSG00000037003.16	Muscle	42.6975	71.7907	0.749507	1.27769e-175	Increased
Enox2	ENSMUSG00000031109.16	Muscle	29.6557	58.1501	0.971236	5.68909e-175	Increased
Slc7a6	ENSMUSG00000031904.5	Muscle	13.4157	39.1438	1.54416	1.33854e-174	Increased
Tmbim1	ENSMUSG00000006301.17	Muscle	46.6018	75.4755	0.695507	2.03013e-174	Increased
Igf1r	ENSMUSG00000005533.10	Muscle	30.9848	59.1845	0.933438	2.67849e-172	Increased
Sec24a	ENSMUSG00000036391.16	Muscle	42.4068	70.9502	0.742376	3.05168e-172	Increased
Psmd3	ENSMUSG00000017221.14	Muscle	59.6851	87.5646	0.552898	9.65265e-172	Increased
Ypel3	ENSMUSG00000042675.15	Muscle	22.1379	49.1642	1.15073	1.71399e-170	Increased
Gnl3	ENSMUSG00000042354.7	Muscle	21.4318	48.2591	1.17067	6.60322e-170	Increased
Prpf6	ENSMUSG00000002455.14	Muscle	39.5824	67.6856	0.773837	8.51798e-170	Increased
Mpp5	ENSMUSG00000021112.9	Muscle	59.7267	86.9827	0.542278	2.49108e-168	Increased
Phc3	ENSMUSG00000037652.15	Muscle	48.5954	76.2513	0.649834	1.38592e-167	Increased
Ubfd1	ENSMUSG00000030870.12	Muscle	27.9112	55.0147	0.978718	1.23622e-166	Increased
Zrsr1	ENSMUSG00000044068.7	Muscle	14.9109	39.9843	1.42246	3.51674e-166	Increased
Usp28	ENSMUSG00000032267.8	Muscle	61.1388	87.4029	0.515522	1.34367e-163	Increased
Sec14l5	ENSMUSG00000091712.2	Muscle	68.1997	9.24454	-2.88174	1.47394e-163	Decreased
Fbxo30	ENSMUSG00000047648.13	Muscle	27.0805	53.5925	0.984512	3.26679e-163	Increased
1110002E22Rik	ENSMUSG00000090066.2	Muscle	345.858	125.06	-1.46749	3.69021e-163	Decreased
Chpf2	ENSMUSG00000038181.16	Muscle	17.1538	42.2469	1.29982	1.07068e-162	Increased
Trafd1	ENSMUSG00000042726.14	Muscle	32.9369	59.5077	0.853176	2.55494e-161	Increased
Atg2b	ENSMUSG00000041341.10	Muscle	58.7298	84.7201	0.528535	2.8276e-161	Increased
Dnajb6	ENSMUSG00000029131.14	Muscle	37.6718	64.2593	0.77026	1.39758e-160	Increased
Mybbp1a	ENSMUSG00000040463.16	Muscle	46.311	72.7604	0.651684	2.6093e-160	Increased
Ccn2	ENSMUSG00000019997.11	Muscle	16.0323	40.4368	1.33414	3.11949e-159	Increased
Phf3	ENSMUSG00000048874.15	Muscle	60.5158	85.9484	0.506087	6.41648e-159	Increased
Psmd7	ENSMUSG00000039067.5	Muscle	55.0333	80.7766	0.55355	1.16608e-158	Increased
Slc40a1	ENSMUSG00000025993.10	Muscle	38.1702	64.2269	0.750577	2.35823e-157	Increased
6430548M08Rik	ENSMUSG00000031824.15	Muscle	20.6842	45.4793	1.1363	3.99088e-156	Increased
Timp4	ENSMUSG00000030317.8	Muscle	20.2689	44.8328	1.1449	5.05596e-155	Increased
Plin5	ENSMUSG00000011305.11	Muscle	9.59448	31.6125	1.71917	1.08093e-154	Increased
Herpud2	ENSMUSG00000008429.8	Muscle	39.1255	64.6472	0.724331	2.54738e-154	Increased
Cipc	ENSMUSG00000034157.12	Muscle	54.6595	79.4837	0.540105	1.29859e-153	Increased
Dnajb9	ENSMUSG00000014905.4	Muscle	23.0517	47.7419	1.05006	1.68528e-153	Increased
H3f3b	ENSMUSG00000016559.14	Muscle	47.0171	71.8553	0.611803	1.83962e-151	Increased
Hnrnpa1	ENSMUSG00000046434.16	Muscle	44.442	69.2048	0.638833	1.82073e-150	Increased
Dctn4	ENSMUSG00000024603.8	Muscle	45.4803	70.1098	0.624263	5.8247e-150	Increased
Gclm	ENSMUSG00000028124.15	Muscle	15.2016	38.1741	1.3278	6.99017e-150	Increased
Tnks	ENSMUSG00000031529.5	Muscle	39.1671	63.9037	0.706116	1.1447e-149	Increased
Slc9a1	ENSMUSG00000028854.9	Muscle	11.422	33.3256	1.54399	5.96575e-149	Increased
Ddx21	ENSMUSG00000020075.8	Muscle	45.1896	69.6573	0.624172	6.75696e-149	Increased
Ppfibp1	ENSMUSG00000016487.15	Muscle	41.0777	65.6492	0.676291	9.17974e-149	Increased
Tmem233	ENSMUSG00000079278.1	Muscle	216.81	69.0755	-1.65005	1.01135e-148	Decreased
Lars	ENSMUSG00000024493.9	Muscle	55.1994	78.9018	0.515328	9.07687e-148	Increased
Mapk1ip1	ENSMUSG00000041775.7	Muscle	20.8919	44.251	1.0824	6.25695e-146	Increased
Cited2	ENSMUSG00000039910.10	Muscle	31.9816	56.0491	0.809255	6.58373e-146	Increased
Calm2	ENSMUSG00000036438.14	Muscle	163.854	46.7399	-1.80946	7.1666e-146	Decreased
Adrm1	ENSMUSG00000039041.15	Muscle	44.5666	68.0411	0.610334	3.39658e-143	Increased
Bhlhe40	ENSMUSG00000030103.11	Muscle	129.962	33.2933	-1.96446	6.29101e-143	Decreased
Fam219a	ENSMUSG00000028439.14	Muscle	22.1794	45.1884	1.0264	9.88512e-143	Increased
Psma5	ENSMUSG00000068749.9	Muscle	32.9369	56.5016	0.778405	1.108e-142	Increased
	ENSMUSG00000036452.18	Muscle	8.51458	28.574	1.74551	7.60697e-142	Increased
Wipi2	ENSMUSG00000029578.15	Muscle	42.2406	65.5522	0.633892	7.7254e-142	Increased
Kmt2a	ENSMUSG00000002028.13	Muscle	54.2026	76.8008	0.502682	1.45582e-141	Increased
Pcmtd2	ENSMUSG00000027589.14	Muscle	52.6243	75.1523	0.514007	1.01752e-140	Increased
Apod	ENSMUSG00000022548.14	Muscle	34.0583	57.1158	0.74571	1.67836e-139	Increased
Ankrd2	ENSMUSG00000025172.3	Muscle	44.4835	67.2654	0.596484	2.07842e-139	Increased
Smcr8	ENSMUSG00000049323.8	Muscle	40.9946	63.8714	0.63961	4.34564e-139	Increased
Stk11ip	ENSMUSG00000026213.15	Muscle	10.9651	31.4832	1.5208	6.10472e-139	Increased
Gtpbp4	ENSMUSG00000021149.8	Muscle	40.6208	62.9017	0.630755	1.10924e-135	Increased
Odf3l2	ENSMUSG00000035963.8	Muscle	16.6138	37.8832	1.18869	1.80023e-135	Increased
Zxdc	ENSMUSG00000034430.16	Muscle	22.0964	43.9924	0.993119	3.4677e-135	Increased
Tgif1	ENSMUSG00000047407.17	Muscle	7.51775	26.3114	1.80594	2.25567e-134	Increased
Gas5	ENSMUSG00000053332.13	Muscle	28.1604	50.2308	0.834679	4.12567e-134	Increased
Aqp4	ENSMUSG00000024411.11	Muscle	62.3849	9.63243	-2.69396	1.32976e-133	Decreased
Map3k6	ENSMUSG00000028862.6	Muscle	6.14711	24.2427	1.97782	1.33962e-133	Increased
Gm47644	ENSMUSG00000112734.1	Muscle	8.14077	27.0225	1.72969	4.25821e-133	Increased
Pip5k1a	ENSMUSG00000028126.16	Muscle	37.2565	59.1198	0.666007	9.37935e-133	Increased
Slc25a34	ENSMUSG00000040740.7	Muscle	8.88839	27.9599	1.65226	1.92577e-132	Increased
Perm1	ENSMUSG00000078486.3	Muscle	210.705	69.5603	-1.59875	1.38566e-131	Decreased
Prkag3	ENSMUSG00000006542.13	Muscle	204.391	66.8452	-1.6123	4.56948e-131	Decreased
Fmo2	ENSMUSG00000040170.13	Muscle	17.6106	38.3681	1.12302	7.78481e-131	Increased
Slc43a3	ENSMUSG00000027074.14	Muscle	16.9876	37.5277	1.14301	6.69838e-130	Increased
Nuak1	ENSMUSG00000020032.14	Muscle	26.4575	47.8066	0.853288	6.74406e-130	Increased
Wdr43	ENSMUSG00000041057.10	Muscle	36.7165	57.9885	0.659193	2.51438e-129	Increased
Taf7	ENSMUSG00000051316.8	Muscle	13.9556	33.8428	1.2774	7.70559e-129	Increased
Tollip	ENSMUSG00000025139.14	Muscle	47.4324	68.0411	0.520441	1.37625e-128	Increased
Hgs	ENSMUSG00000025793.17	Muscle	15.7831	35.8145	1.18165	1.62035e-127	Increased
Washc2	ENSMUSG00000024104.11	Muscle	45.3142	65.8754	0.539679	1.69741e-127	Increased
Abhd4	ENSMUSG00000040997.13	Muscle	21.5149	42.1499	0.969867	3.56922e-127	Increased
Zswim8	ENSMUSG00000021819.11	Muscle	42.4898	63.0956	0.570311	7.67129e-127	Increased
Rif1	ENSMUSG00000036202.16	Muscle	47.4324	67.6209	0.511504	2.13743e-126	Increased
Adrb2	ENSMUSG00000045730.4	Muscle	15.617	35.4266	1.1812	4.79342e-126	Increased
Slc41a3	ENSMUSG00000030089.15	Muscle	99.6829	23.6285	-2.07635	1.9772e-125	Decreased
Wipi1	ENSMUSG00000041895.15	Muscle	38.0041	58.2471	0.615899	9.58125e-124	Increased
Apbb3	ENSMUSG00000117679.1	Muscle	14.5786	33.8105	1.21305	3.0014e-123	Increased
Usp14	ENSMUSG00000047879.17	Muscle	43.2375	63.0633	0.544414	7.05143e-123	Increased
Arid5b	ENSMUSG00000019947.10	Muscle	32.6046	52.7521	0.693983	3.41939e-122	Increased
Rrp12	ENSMUSG00000035049.4	Muscle	41.9914	61.6734	0.554444	1.13958e-121	Increased
Tsr1	ENSMUSG00000038335.13	Muscle	26.1252	46.0611	0.817866	3.97e-121	Increased
Anapc16	ENSMUSG00000020107.10	Muscle	29.2819	49.1965	0.748349	8.85303e-121	Increased
Tbc1d15	ENSMUSG00000020130.9	Muscle	15.4509	34.4569	1.15659	1.56884e-120	Increased
Atp6v1h	ENSMUSG00000033793.12	Muscle	20.6427	40.1136	0.958121	6.17663e-120	Increased
Ddx56	ENSMUSG00000004393.10	Muscle	19.7289	39.0469	0.984534	2.34013e-119	Increased
Itgb6	ENSMUSG00000026971.15	Muscle	80.2447	17.0345	-2.23528	2.82767e-119	Decreased
Spsb1	ENSMUSG00000039911.13	Muscle	7.14394	23.9841	1.74587	3.26186e-119	Increased
Impact	ENSMUSG00000024423.6	Muscle	22.8025	42.2469	0.889365	6.85058e-119	Increased
Dnttip2	ENSMUSG00000039756.12	Muscle	26.0006	45.5762	0.809497	7.14931e-119	Increased
Ier5	ENSMUSG00000056708.5	Muscle	8.26537	25.3094	1.61334	1.10568e-117	Increased
Aox1	ENSMUSG00000063558.4	Muscle	44.9819	63.6451	0.500611	1.97141e-117	Increased
Rit1	ENSMUSG00000028057.14	Muscle	15.077	33.5842	1.1549	2.42034e-117	Increased
Furin	ENSMUSG00000030530.15	Muscle	43.6113	62.2552	0.513394	1.08266e-116	Increased
Rhbdf2	ENSMUSG00000020806.15	Muscle	22.8025	41.8914	0.877175	1.32321e-116	Increased
Atg13	ENSMUSG00000027244.14	Muscle	17.6522	36.2994	1.03968	3.33343e-116	Increased
Ranbp10	ENSMUSG00000037415.6	Muscle	35.0136	53.7864	0.619182	9.22378e-115	Increased
Gm49417	ENSMUSG00000115186.1	Muscle	3.90425	18.5537	2.24568	1.51983e-113	Increased
Gm38034	ENSMUSG00000102844.1	Muscle	3.11509	17.2608	2.46636	1.6403e-113	Increased
Slc35f5	ENSMUSG00000026342.10	Muscle	19.3136	37.657	0.962939	3.46234e-113	Increased
Gab1	ENSMUSG00000031714.9	Muscle	24.8377	43.3459	0.803119	1.31843e-112	Increased
Retsat	ENSMUSG00000056666.13	Muscle	28.4512	46.9662	0.722934	1.70406e-112	Increased
Crbn	ENSMUSG00000005362.14	Muscle	41.4515	59.3784	0.51841	3.37578e-112	Increased
Gtf3c4	ENSMUSG00000035666.14	Muscle	34.5567	52.849	0.612766	4.85747e-112	Increased
Zscan21	ENSMUSG00000037017.15	Muscle	12.5019	29.8347	1.25417	5.77159e-112	Increased
Ythdf2	ENSMUSG00000040025.17	Muscle	29.3234	47.6449	0.700082	2.46497e-111	Increased
Ccn1	ENSMUSG00000028195.4	Muscle	20.8919	38.8529	0.894763	4.94105e-110	Increased
Fbxl20	ENSMUSG00000020883.18	Muscle	31.5247	49.552	0.652295	7.54881e-110	Increased
Asxl1	ENSMUSG00000042548.14	Muscle	20.6011	38.4004	0.898073	5.66167e-109	Increased
Nsfl1c	ENSMUSG00000027455.16	Muscle	37.4642	55.047	0.555031	5.6734e-109	Increased
Csnk1d	ENSMUSG00000025162.18	Muscle	40.6623	57.9885	0.511968	9.75848e-109	Increased
Ftsj3	ENSMUSG00000020706.13	Muscle	29.448	47.1278	0.678225	1.37288e-107	Increased
Rassf4	ENSMUSG00000042129.8	Muscle	7.39315	22.8851	1.62883	2.15269e-107	Increased
Usp3	ENSMUSG00000032376.12	Muscle	15.617	32.6145	1.06192	1.70459e-106	Increased
Ggnbp2	ENSMUSG00000020530.14	Muscle	40.6208	57.536	0.502142	1.74593e-106	Increased
Rprd1b	ENSMUSG00000027651.16	Muscle	34.1414	51.3945	0.58995	4.00916e-106	Increased
Ube2o	ENSMUSG00000020802.8	Muscle	28.3266	45.7055	0.69002	8.41027e-106	Increased
Maco1	ENSMUSG00000028826.14	Muscle	32.1477	49.3581	0.618413	2.40953e-105	Increased
Morc2a	ENSMUSG00000034543.15	Muscle	29.2403	46.5136	0.669511	2.68987e-105	Increased
Dbp	ENSMUSG00000059824.12	Muscle	65.3338	13.188	-2.30773	4.71081e-104	Decreased
Cnppd1	ENSMUSG00000033159.14	Muscle	17.1953	33.9398	0.980548	1.10791e-103	Increased
Cwf19l2	ENSMUSG00000025898.6	Muscle	32.9369	49.7137	0.59379	3.00313e-103	Increased
Plcd4	ENSMUSG00000026173.15	Muscle	165.141	54.5945	-1.5967	4.00181e-103	Decreased
Edem1	ENSMUSG00000030104.9	Muscle	12.2527	28.1538	1.19957	6.40184e-102	Increased
Lox	ENSMUSG00000024529.14	Muscle	16.5723	32.9054	0.98912	2.35036e-101	Increased
Utp11	ENSMUSG00000028907.7	Muscle	16.78	33.1317	0.981048	2.81195e-101	Increased
Ccdc77	ENSMUSG00000030177.14	Muscle	6.43785	20.8164	1.69152	3.83691e-101	Increased
Tnfaip2	ENSMUSG00000021281.15	Muscle	52.9565	9.24454	-2.51685	1.90563e-100	Decreased
Mllt10	ENSMUSG00000026743.16	Muscle	27.3297	43.7984	0.68021	2.73927e-100	Increased
Bcor	ENSMUSG00000040363.15	Muscle	37.298	53.2693	0.514088	2.88266e-100	Increased
Gnl2	ENSMUSG00000028869.13	Muscle	30.1125	46.2227	0.61807	1.03645e-98	Increased
Mustn1	ENSMUSG00000042485.7	Muscle	20.0196	35.9438	0.844008	2.16391e-97	Increased
Gtf2a1	ENSMUSG00000020962.14	Muscle	22.5948	38.5297	0.769717	5.84908e-97	Increased
Col3a1	ENSMUSG00000026043.18	Muscle	466.018	204.123	-1.1909	9.88112e-97	Decreased
Vegfa	ENSMUSG00000023951.17	Muscle	184.206	64.7441	-1.50835	3.78035e-96	Decreased
Slc43a2	ENSMUSG00000038178.16	Muscle	18.6905	34.36	0.878068	4.15657e-96	Increased
Zfp869	ENSMUSG00000054648.8	Muscle	30.071	45.6086	0.600768	1.19974e-95	Increased
Zbtb10	ENSMUSG00000069114.8	Muscle	16.9461	32.4529	0.936987	1.27849e-95	Increased
Adpgk	ENSMUSG00000025236.11	Muscle	15.1601	30.5135	1.00869	1.62058e-95	Increased
Midn	ENSMUSG00000035621.13	Muscle	22.9686	38.659	0.750886	1.74182e-95	Increased
Dpep1	ENSMUSG00000019278.5	Muscle	22.5533	38.2388	0.761439	1.93197e-95	Increased
Brd4	ENSMUSG00000024002.18	Muscle	26.1668	41.7621	0.674252	3.68609e-95	Increased
Fibin	ENSMUSG00000074971.4	Muscle	8.51458	22.6588	1.41101	2.04938e-94	Increased
Tle4	ENSMUSG00000024642.17	Muscle	31.4416	46.6752	0.569831	2.77501e-94	Increased
Sik1	ENSMUSG00000024042.7	Muscle	16.9461	32.2266	0.926896	3.05847e-94	Increased
Tbk1	ENSMUSG00000020115.3	Muscle	15.5755	30.7074	0.978856	6.50846e-94	Increased
Tnfrsf19	ENSMUSG00000060548.13	Muscle	17.5691	32.8408	0.902064	6.75015e-94	Increased
Hsf2	ENSMUSG00000019878.8	Muscle	34.7229	49.5197	0.511992	4.61812e-93	Increased
Gm48958	ENSMUSG00000114996.1	Muscle	10.6328	25.0184	1.23369	5.83401e-93	Increased
Kbtbd2	ENSMUSG00000059486.11	Muscle	30.5279	45.5762	0.577998	5.8978e-93	Increased
Sra1	ENSMUSG00000006050.12	Muscle	29.9049	44.9621	0.588167	7.18453e-93	Increased
Smad3	ENSMUSG00000032402.12	Muscle	137.106	44.1863	-1.63339	4.92798e-92	Decreased
Mettl7a1	ENSMUSG00000054619.7	Muscle	31.4416	46.255	0.556787	4.99276e-92	Increased
Zkscan1	ENSMUSG00000029729.12	Muscle	32.1477	46.9015	0.544776	5.4912e-92	Increased
Akirin2	ENSMUSG00000028291.7	Muscle	24.4223	39.4024	0.689861	2.52859e-91	Increased
Luc7l	ENSMUSG00000024188.16	Muscle	20.9749	35.9115	0.775493	3.78755e-91	Increased
Usp54	ENSMUSG00000034235.17	Muscle	12.0866	26.2791	1.11987	5.23176e-90	Increased
Ino80	ENSMUSG00000034154.15	Muscle	30.0295	44.4126	0.564434	3.19659e-89	Increased
Ly6c1	ENSMUSG00000079018.10	Muscle	25.3776	39.661	0.643961	1.62632e-87	Increased
Ucp2	ENSMUSG00000033685.13	Muscle	6.64553	19.3941	1.54374	2.0961e-87	Increased
Sec23ip	ENSMUSG00000055319.8	Muscle	28.3266	42.4409	0.583129	2.6477e-87	Increased
Ufd1	ENSMUSG00000005262.13	Muscle	32.5215	46.352	0.511104	3.20886e-87	Increased
E230001N04Rik	ENSMUSG00000066170.7	Muscle	0.664553	9.79404	3.86137	7.10428e-87	Increased
Sdad1	ENSMUSG00000029415.4	Muscle	26.1668	40.2429	0.620804	1.57511e-86	Increased
Snap29	ENSMUSG00000022765.10	Muscle	26.5821	40.5661	0.609632	5.29828e-86	Increased
2310065F04Rik	ENSMUSG00000087410.7	Muscle	118.872	37.2691	-1.67309	8.8243e-86	Decreased
Mtmr4	ENSMUSG00000018401.17	Muscle	21.9302	35.8145	0.707368	1.01362e-84	Increased
Ctdp1	ENSMUSG00000033323.14	Muscle	10.7574	24.0164	1.15795	1.11956e-84	Increased
Slc7a8	ENSMUSG00000022180.7	Muscle	11.0482	24.3073	1.13687	2.26816e-84	Increased
Usp36	ENSMUSG00000033909.17	Muscle	24.2562	37.9802	0.646681	3.62964e-84	Increased
6430571L13Rik	ENSMUSG00000037977.6	Muscle	45.1065	8.04857	-2.48506	8.2476e-84	Decreased
Zim1	ENSMUSG00000002266.17	Muscle	6.47939	18.683	1.52635	1.5498e-83	Increased
Lrrc38	ENSMUSG00000028584.3	Muscle	35.2213	4.91318	-2.83919	2.3763e-83	Decreased
Mrpl41	ENSMUSG00000036850.4	Muscle	13.5403	26.8609	0.987723	5.90371e-83	Increased
Spen	ENSMUSG00000040761.16	Muscle	29.8633	42.8611	0.521146	9.813e-82	Increased
Resf1	ENSMUSG00000032712.16	Muscle	30.5279	43.4429	0.508852	1.66963e-81	Increased
Tle1	ENSMUSG00000008305.18	Muscle	25.6268	38.8206	0.598978	1.7027e-81	Increased
Gm49839	ENSMUSG00000117294.1	Muscle	1.32911	10.6345	2.99076	6.00727e-81	Increased
Ccng1	ENSMUSG00000020326.7	Muscle	1357.89	958.297	-0.502816	7.26206e-81	Decreased
9530026P05Rik	ENSMUSG00000097462.7	Muscle	5.23335	16.582	1.66193	1.21364e-79	Increased
Zcchc2	ENSMUSG00000038866.15	Muscle	20.2689	33.261	0.714287	1.6583e-79	Increased
Mapre3	ENSMUSG00000029166.14	Muscle	23.6332	36.558	0.629158	2.0325e-79	Increased
Oser1	ENSMUSG00000035399.12	Muscle	11.6712	24.275	1.05588	2.55336e-79	Increased
Whamm	ENSMUSG00000045795.10	Muscle	8.84686	21.0103	1.24692	4.53983e-79	Increased
Gm15446	ENSMUSG00000090015.8	Muscle	9.63601	21.8831	1.18247	9.68659e-79	Increased
Sult1a1	ENSMUSG00000030711.16	Muscle	17.0292	29.867	0.81018	1.13465e-78	Increased
Tcta	ENSMUSG00000039461.12	Muscle	22.5117	35.3297	0.649971	1.36037e-78	Increased
Synpo2l	ENSMUSG00000039376.13	Muscle	190.644	72.0169	-1.40435	4.27348e-78	Decreased
Zc3h6	ENSMUSG00000042851.17	Muscle	11.8373	24.2427	1.03358	6.768e-78	Increased
Plekhm2	ENSMUSG00000028917.14	Muscle	24.5469	37.1075	0.595969	1.00414e-77	Increased
Pank1	ENSMUSG00000033610.16	Muscle	15.7831	28.3801	0.846091	1.94954e-77	Increased
F830016B08Rik	ENSMUSG00000090942.1	Muscle	119.91	39.3378	-1.60772	5.50892e-77	Decreased
Dusp26	ENSMUSG00000039661.14	Muscle	27.3297	39.5964	0.534734	5.73671e-77	Increased
Ell2	ENSMUSG00000001542.7	Muscle	29.0742	41.2126	0.503199	7.19725e-77	Increased
Rnf103	ENSMUSG00000052656.12	Muscle	27.2467	39.4994	0.535587	8.39227e-77	Increased
Lpin2	ENSMUSG00000024052.17	Muscle	5.98097	17.1315	1.51663	2.40707e-76	Increased
Arid5a	ENSMUSG00000037447.16	Muscle	5.15028	16.0002	1.63347	5.8161e-76	Increased
Fasn	ENSMUSG00000025153.9	Muscle	112.683	36.364	-1.63142	1.14541e-75	Decreased
Rgs2	ENSMUSG00000026360.9	Muscle	6.81167	18.1012	1.40869	1.15169e-75	Increased
Fbxo21	ENSMUSG00000032898.9	Muscle	15.3678	27.6043	0.84457	3.07928e-75	Increased
Pkp4	ENSMUSG00000026991.20	Muscle	16.6969	28.865	0.789376	1.33969e-74	Increased
Slc25a28	ENSMUSG00000040414.8	Muscle	22.6779	34.7478	0.615418	1.49524e-74	Increased
Ahcy	ENSMUSG00000027597.15	Muscle	16.6969	28.8003	0.786142	3.15017e-74	Increased
Dnm3	ENSMUSG00000040265.16	Muscle	16.5723	28.671	0.790453	3.40859e-74	Increased
Zfp36	ENSMUSG00000044786.6	Muscle	8.18231	19.5234	1.2536	7.08417e-74	Increased
Zfp874b	ENSMUSG00000059839.9	Muscle	15.9493	27.9922	0.811147	7.94035e-74	Increased
Adarb1	ENSMUSG00000020262.15	Muscle	16.863	28.8973	0.776714	8.50563e-74	Increased
Cd163	ENSMUSG00000008845.9	Muscle	10.7574	22.4649	1.06164	8.62027e-74	Increased
Sbds	ENSMUSG00000025337.10	Muscle	14.1633	26.0528	0.878819	2.17248e-73	Increased
Rab11b	ENSMUSG00000077450.13	Muscle	26.7067	38.3034	0.520108	3.40058e-73	Increased
Mocs1	ENSMUSG00000064120.14	Muscle	13.6649	25.4387	0.896063	8.94215e-73	Increased
Rhob	ENSMUSG00000054364.5	Muscle	24.5054	36.0731	0.557637	2.79317e-72	Increased
Tmem214	ENSMUSG00000038828.13	Muscle	23.7578	35.265	0.569641	1.3335e-71	Increased
Zpr1	ENSMUSG00000032078.17	Muscle	18.9813	30.6104	0.689157	2.41647e-71	Increased
Mocos	ENSMUSG00000039616.10	Muscle	5.31642	15.58	1.54938	7.83281e-71	Increased
Syf2	ENSMUSG00000028821.8	Muscle	25.6683	36.8812	0.522724	8.61899e-71	Increased
Scara5	ENSMUSG00000022032.14	Muscle	24.3808	35.5236	0.542849	5.94104e-70	Increased
C7	ENSMUSG00000079105.4	Muscle	18.5244	29.8993	0.690389	8.78275e-70	Increased
Gm24497	ENSMUSG00000093956.1	Muscle	10.1344	21.1719	1.06215	1.11497e-69	Increased
Tmem37	ENSMUSG00000050777.7	Muscle	8.97146	19.8144	1.14225	1.82215e-69	Increased
Mt1	ENSMUSG00000031765.8	Muscle	5.35796	15.4507	1.52616	2.17569e-69	Increased
Ccng2	ENSMUSG00000029385.14	Muscle	17.7353	29.0266	0.710438	2.44971e-69	Increased
Abtb1	ENSMUSG00000030083.11	Muscle	18.649	29.867	0.679162	5.59201e-69	Increased
Slc39a14	ENSMUSG00000022094.15	Muscle	16.7384	27.8629	0.734839	3.4087e-68	Increased
Adh1	ENSMUSG00000074207.10	Muscle	12.045	23.0144	0.933529	4.77032e-68	Increased
Rrs1	ENSMUSG00000061024.8	Muscle	8.09924	18.5861	1.19736	1.12881e-67	Increased
Myo5a	ENSMUSG00000034593.16	Muscle	21.3903	32.162	0.588173	6.40086e-67	Increased
Fam78a	ENSMUSG00000050592.8	Muscle	26.1252	3.36165	-2.95447	2.12671e-66	Decreased
Arl4d	ENSMUSG00000034936.2	Muscle	4.65187	14.1577	1.60363	2.46452e-66	Increased
Snora78	ENSMUSG00000089255.1	Muscle	11.0482	21.6245	0.968217	4.10243e-66	Increased
Nop14	ENSMUSG00000036693.12	Muscle	10.7159	21.2689	0.988324	4.86423e-66	Increased
Tmem50a	ENSMUSG00000028822.11	Muscle	16.5307	27.1518	0.715555	2.50134e-65	Increased
Fam160b1	ENSMUSG00000033478.5	Muscle	21.7641	32.162	0.563191	4.64105e-65	Increased
Fam102b	ENSMUSG00000040339.10	Muscle	23.5086	33.8105	0.524097	4.78814e-65	Increased
Junb	ENSMUSG00000052837.6	Muscle	8.18231	18.2628	1.15736	8.90258e-65	Increased
Pwp1	ENSMUSG00000001785.13	Muscle	22.304	32.6145	0.548003	1.07204e-64	Increased
Cd300lg	ENSMUSG00000017309.11	Muscle	16.0739	26.5377	0.72297	2.58384e-64	Increased
Ubald1	ENSMUSG00000039568.6	Muscle	16.5307	26.9902	0.706945	2.7408e-64	Increased
Slc20a1	ENSMUSG00000027397.14	Muscle	15.7831	26.1174	0.726269	1.3711e-63	Increased
Med15	ENSMUSG00000012114.17	Muscle	18.649	28.9296	0.633173	1.53845e-63	Increased
Jag1	ENSMUSG00000027276.7	Muscle	18.3167	28.574	0.64126	2.12829e-63	Increased
Zfand2a	ENSMUSG00000053581.13	Muscle	10.3006	20.3962	0.984882	3.10937e-63	Increased
Zfp655	ENSMUSG00000007812.16	Muscle	20.2689	30.3842	0.583818	4.54084e-63	Increased
Ifi207	ENSMUSG00000073490.11	Muscle	6.47939	16.0002	1.30283	6.35322e-63	Increased
Secisbp2	ENSMUSG00000035139.14	Muscle	15.4093	25.5679	0.730162	1.53242e-62	Increased
Gm45221	ENSMUSG00000109005.1	Muscle	8.01617	17.7456	1.14549	1.83092e-62	Increased
Txlng	ENSMUSG00000038344.14	Muscle	16.1985	26.2144	0.694163	9.74693e-62	Increased
Taf8	ENSMUSG00000023980.7	Muscle	16.4061	26.4084	0.686426	1.28268e-61	Increased
Igfbp3	ENSMUSG00000020427.11	Muscle	13.9141	23.8871	0.779256	1.95384e-61	Increased
Nfil3	ENSMUSG00000056749.7	Muscle	16.4061	26.3114	0.68112	4.26738e-61	Increased
Tut1	ENSMUSG00000071645.6	Muscle	11.2974	21.1396	0.903365	4.74905e-61	Increased
Ifi205	ENSMUSG00000054203.7	Muscle	5.48256	14.5456	1.40602	5.46595e-61	Increased
Plpp7	ENSMUSG00000051373.5	Muscle	98.8937	33.0024	-1.58302	7.33731e-61	Decreased
Nrep	ENSMUSG00000042834.15	Muscle	109.07	37.657	-1.53401	8.11099e-61	Decreased
Myh7	ENSMUSG00000053093.16	Muscle	106.245	36.461	-1.54271	2.40408e-60	Decreased
Osbpl11	ENSMUSG00000022807.9	Muscle	22.5117	31.968	0.505763	3.13791e-60	Increased
Zfp112	ENSMUSG00000052675.11	Muscle	10.1344	19.6851	0.957146	8.60608e-60	Increased
Cdkn1a	ENSMUSG00000023067.14	Muscle	4.85954	13.5759	1.48025	1.30012e-59	Increased
Dhx40	ENSMUSG00000018425.18	Muscle	20.1027	29.5761	0.55681	1.67031e-59	Increased
Ablim3	ENSMUSG00000032735.15	Muscle	20.7257	30.1579	0.540895	1.80012e-59	Increased
Mphosph10	ENSMUSG00000030521.11	Muscle	15.5339	25.1154	0.692797	4.23328e-59	Increased
Btg1	ENSMUSG00000036478.8	Muscle	13.2495	22.8204	0.78393	5.66781e-59	Increased
Slc25a22	ENSMUSG00000019082.18	Muscle	7.01934	16.0971	1.19624	8.39306e-59	Increased
Gemin5	ENSMUSG00000037275.14	Muscle	20.9334	30.1902	0.528063	1.27837e-58	Increased
Ctsf	ENSMUSG00000083282.3	Muscle	19.272	28.5417	0.566321	3.63168e-58	Increased
Mrtfa	ENSMUSG00000042292.18	Muscle	39.4994	8.56575	-2.20386	6.782e-58	Decreased
Cstf1	ENSMUSG00000027498.14	Muscle	14.5371	23.8871	0.716106	1.45071e-57	Increased
Bcl2l1	ENSMUSG00000007659.18	Muscle	12.7926	22.1093	0.788866	2.01733e-57	Increased
Cep170b	ENSMUSG00000072825.11	Muscle	17.1953	26.4407	0.620452	2.34776e-57	Increased
Kank3	ENSMUSG00000042099.16	Muscle	14.7032	23.9841	0.705565	3.54036e-57	Increased
Nob1	ENSMUSG00000003848.14	Muscle	10.5498	19.7174	0.90162	6.00905e-57	Increased
Pskh1	ENSMUSG00000048310.8	Muscle	18.3167	27.4104	0.581299	6.38726e-57	Increased
Pi4k2a	ENSMUSG00000025178.9	Muscle	11.5881	20.7517	0.840034	8.67237e-57	Increased
Vegfd	ENSMUSG00000031380.10	Muscle	2.24287	9.6001	2.09279	1.86707e-56	Increased
Maff	ENSMUSG00000042622.14	Muscle	2.69975	10.2789	1.92486	2.00231e-56	Increased
Xpc	ENSMUSG00000030094.8	Muscle	14.0802	23.176	0.718561	3.45959e-56	Increased
Por	ENSMUSG00000005514.14	Muscle	15.617	24.6952	0.660776	3.69232e-56	Increased
Slc3a2	ENSMUSG00000010095.13	Muscle	16.3231	25.3417	0.634285	5.37604e-56	Increased
Slco5a1	ENSMUSG00000025938.16	Muscle	78.2511	24.7275	-1.66159	6.6395e-56	Decreased
Trp53bp2	ENSMUSG00000026510.10	Muscle	11.5466	20.5578	0.83167	8.57329e-56	Increased
Lemd3	ENSMUSG00000048661.14	Muscle	19.7704	28.5417	0.529503	1.19767e-55	Increased
Tmco6	ENSMUSG00000006850.8	Muscle	7.06087	15.6769	1.1496	1.27096e-55	Increased
Pkdcc	ENSMUSG00000024247.14	Muscle	132.246	49.7783	-1.40945	1.91566e-55	Decreased
Cramp1l	ENSMUSG00000038002.9	Muscle	17.8599	26.6023	0.574565	7.12722e-55	Increased
Dedd2	ENSMUSG00000054499.9	Muscle	8.09924	16.7113	1.04405	1.18739e-54	Increased
Gpihbp1	ENSMUSG00000022579.10	Muscle	17.3614	26.0205	0.583485	3.18602e-54	Increased
Trim35	ENSMUSG00000022043.19	Muscle	153.844	60.6714	-1.34224	9.3533e-54	Decreased
Egln3	ENSMUSG00000035105.5	Muscle	19.6874	28.0569	0.510865	1.90003e-53	Increased
Pdzd7	ENSMUSG00000074818.13	Muscle	17.0707	1.6485	-3.36441	5.11718e-53	Decreased
9930024M15Rik	ENSMUSG00000111131.1	Muscle	2.61668	9.76172	1.89537	7.57809e-53	Increased
Cnnm3	ENSMUSG00000001138.13	Muscle	14.371	22.8851	0.670879	9.57481e-53	Increased
Angptl2	ENSMUSG00000004105.8	Muscle	52.0428	14.1577	-1.87737	3.47325e-52	Decreased
Cpt1a	ENSMUSG00000024900.5	Muscle	11.5881	20.0083	0.787426	3.59306e-52	Increased
Arhgap23	ENSMUSG00000049807.16	Muscle	12.585	20.978	0.736717	5.45235e-52	Increased
Spice1	ENSMUSG00000043065.12	Muscle	7.85003	16.0325	1.02929	7.25663e-52	Increased
Zfp617	ENSMUSG00000066880.15	Muscle	14.994	23.273	0.633931	1.46117e-51	Increased
Snhg5	ENSMUSG00000097195.10	Muscle	7.85003	15.9678	1.02347	1.85098e-51	Increased
Parp4	ENSMUSG00000054509.7	Muscle	16.7384	24.9215	0.573943	2.33816e-51	Increased
Adgrg1	ENSMUSG00000031785.16	Muscle	11.9204	20.2022	0.760585	2.5708e-51	Increased
Aspscr1	ENSMUSG00000025142.18	Muscle	15.9493	24.1457	0.59797	2.84109e-51	Increased
Mtmr14	ENSMUSG00000030269.14	Muscle	19.189	27.1841	0.502267	3.44006e-51	Increased
Nfkbia	ENSMUSG00000021025.8	Muscle	15.0355	23.2407	0.627939	3.84728e-51	Increased
Gm6055	ENSMUSG00000062081.6	Muscle	11.2559	19.4911	0.791599	4.89257e-51	Increased
Xab2	ENSMUSG00000019470.12	Muscle	14.9524	23.1437	0.629896	5.55448e-51	Increased
Spock2	ENSMUSG00000058297.16	Muscle	7.60082	15.6123	1.03748	6.56962e-51	Increased
Etfbkmt	ENSMUSG00000039958.17	Muscle	7.9331	15.9032	1.00245	2.28835e-50	Increased
Asb4	ENSMUSG00000042607.15	Muscle	13.9971	22.077	0.657035	3.83966e-50	Increased
Cdc14b	ENSMUSG00000033102.15	Muscle	14.1633	22.2386	0.650542	4.06618e-50	Increased
Gm17823	ENSMUSG00000112239.1	Muscle	3.4889	10.6021	1.60074	5.38703e-50	Increased
Pef1	ENSMUSG00000028779.16	Muscle	17.6522	25.5033	0.530586	5.62809e-50	Increased
Atg14	ENSMUSG00000037526.7	Muscle	7.85003	15.7093	0.999927	1.2211e-49	Increased
Gm22748	ENSMUSG00000064427.1	Muscle	8.80532	16.7113	0.923601	1.60727e-49	Increased
Sema6c	ENSMUSG00000038777.19	Muscle	91.4591	31.968	-1.5162	1.81167e-49	Decreased
Gpatch1	ENSMUSG00000063808.14	Muscle	9.63601	17.5517	0.864428	2.41711e-49	Increased
Acot1	ENSMUSG00000072949.6	Muscle	0.45688	5.65663	3.60137	5.01546e-49	Increased
Snhg1	ENSMUSG00000108414.1	Muscle	4.85954	12.186	1.32455	5.5444e-49	Increased
Ern1	ENSMUSG00000020715.9	Muscle	15.5339	23.3376	0.586925	5.62711e-49	Increased
Ldb1	ENSMUSG00000025223.15	Muscle	15.3678	23.176	0.592407	5.63401e-49	Increased
Jph2	ENSMUSG00000017817.11	Muscle	552.617	273.264	-1.01596	8.97207e-49	Decreased
Rasa3	ENSMUSG00000031453.16	Muscle	18.1506	25.7296	0.503176	1.23521e-48	Increased
Car3	ENSMUSG00000027559.5	Muscle	1889.16	1264.85	-0.578768	7.62072e-48	Decreased
Padi2	ENSMUSG00000028927.6	Muscle	127.303	49.3904	-1.36579	1.02048e-47	Decreased
Gm7265	ENSMUSG00000102573.1	Muscle	13.9141	21.5275	0.62927	1.32261e-47	Increased
Zfp60	ENSMUSG00000037640.15	Muscle	10.0929	17.7456	0.813509	1.66963e-47	Increased
Zfp839	ENSMUSG00000021271.5	Muscle	6.06404	13.4143	1.14412	1.74967e-47	Increased
Slc15a2	ENSMUSG00000022899.9	Muscle	4.02885	10.9577	1.44124	2.09913e-47	Increased
Otud5	ENSMUSG00000031154.15	Muscle	14.9524	22.4649	0.586969	3.615e-47	Increased
Il1r1	ENSMUSG00000026072.12	Muscle	10.5082	18.1012	0.783989	3.79453e-47	Increased
Myl3	ENSMUSG00000059741.13	Muscle	103.67	38.2065	-1.43987	4.4083e-47	Decreased
Htra4	ENSMUSG00000037406.7	Muscle	8.68072	16.1618	0.895932	8.29544e-47	Increased
Zfp771	ENSMUSG00000054716.4	Muscle	7.51775	14.8688	0.982971	1.51317e-46	Increased
Garem1	ENSMUSG00000042680.8	Muscle	8.38998	15.8062	0.912948	1.57341e-46	Increased
Pde4a	ENSMUSG00000032177.17	Muscle	48.5539	13.5436	-1.84121	1.64968e-46	Decreased
Slf1	ENSMUSG00000021597.16	Muscle	12.8757	20.3315	0.658656	1.86692e-46	Increased
Adprhl1	ENSMUSG00000031448.12	Muscle	83.1937	28.8003	-1.53006	2.03092e-46	Decreased
Pelp1	ENSMUSG00000018921.11	Muscle	15.2432	22.5619	0.565415	2.78281e-46	Increased
Peli1	ENSMUSG00000020134.13	Muscle	16.0739	23.3376	0.537661	3.50821e-46	Increased
Qsox1	ENSMUSG00000033684.14	Muscle	12.8757	20.2346	0.651762	6.13038e-46	Increased
Plekhm1	ENSMUSG00000034247.9	Muscle	15.4093	22.5942	0.551851	1.22323e-45	Increased
Zswim4	ENSMUSG00000035671.6	Muscle	15.077	22.3033	0.564592	1.25848e-45	Increased
Samd4b	ENSMUSG00000109336.1	Muscle	8.63919	15.9355	0.882515	1.39208e-45	Increased
Lrrc47	ENSMUSG00000029028.14	Muscle	14.0802	21.3012	0.596921	1.93684e-45	Increased
Fam3a	ENSMUSG00000031399.15	Muscle	11.1313	18.3598	0.721423	7.13798e-45	Increased
Glns-ps1	ENSMUSG00000082100.1	Muscle	1.49524	7.11119	2.24212	2.27815e-44	Increased
Col15a1	ENSMUSG00000028339.17	Muscle	68.9058	22.7235	-1.60002	2.34929e-44	Decreased
Utp14a	ENSMUSG00000063785.12	Muscle	14.1217	21.1396	0.581692	3.22436e-44	Increased
Osgin1	ENSMUSG00000074063.10	Muscle	5.48256	12.2183	1.15467	7.41532e-44	Increased
Gm10603	ENSMUSG00000099137.1	Muscle	0.581484	5.39804	3.19269	1.89608e-43	Increased
Gm43813	ENSMUSG00000106636.1	Muscle	4.5688	11.087	1.27713	2.15669e-43	Increased
Pir	ENSMUSG00000031379.13	Muscle	4.23652	10.6668	1.33012	3.73457e-43	Increased
Ctps2	ENSMUSG00000031360.14	Muscle	5.73177	12.4123	1.11336	4.43953e-43	Increased
Patz1	ENSMUSG00000020453.17	Muscle	15.9908	22.6265	0.500507	7.06919e-43	Increased
Dapk1	ENSMUSG00000021559.14	Muscle	13.0003	19.8144	0.607618	7.87974e-43	Increased
Pus7	ENSMUSG00000057541.14	Muscle	15.617	22.2386	0.509676	1.38506e-42	Increased
Gm1821	ENSMUSG00000044285.8	Muscle	5.19182	11.7011	1.17079	1.80865e-42	Increased
Notch4	ENSMUSG00000015468.14	Muscle	10.5082	17.2608	0.715441	3.95359e-42	Increased
Gm22362	ENSMUSG00000065036.1	Muscle	7.14394	13.8022	0.949129	5.05595e-42	Increased
6230400D17Rik	ENSMUSG00000097577.2	Muscle	2.94895	8.88898	1.58855	5.10297e-42	Increased
Cul4b	ENSMUSG00000031095.15	Muscle	12.9172	19.5558	0.597917	7.69558e-42	Increased
Gm29773	ENSMUSG00000110547.1	Muscle	32.7708	7.85463	-2.0594	1.42674e-41	Decreased
Vps18	ENSMUSG00000034216.12	Muscle	14.2463	20.7517	0.542323	1.46151e-41	Increased
Zfp282	ENSMUSG00000025821.9	Muscle	14.1217	20.6224	0.545975	1.78438e-41	Increased
Rnf113a2	ENSMUSG00000098134.1	Muscle	6.35479	12.8648	1.01636	1.93936e-41	Increased
Pprc1	ENSMUSG00000055491.14	Muscle	12.2527	18.78	0.615689	4.97279e-41	Increased
Tinagl1	ENSMUSG00000028776.14	Muscle	12.668	19.1679	0.597112	5.10051e-41	Increased
Hip1r	ENSMUSG00000000915.15	Muscle	11.0897	17.6487	0.669853	5.72399e-41	Increased
Polr3e	ENSMUSG00000030880.14	Muscle	14.371	20.7194	0.52752	1.04765e-40	Increased
Phf8	ENSMUSG00000041229.15	Muscle	13.8725	20.2346	0.544263	1.17898e-40	Increased
Mir7212	ENSMUSG00000098719.1	Muscle	0.539949	5.01015	3.19036	1.21418e-40	Increased
Sox13	ENSMUSG00000070643.11	Muscle	8.26537	14.7396	0.833775	1.32147e-40	Increased
Smg8	ENSMUSG00000020495.13	Muscle	8.68072	15.1598	0.80365	1.39202e-40	Increased
Per2	ENSMUSG00000055866.9	Muscle	7.64236	14.0931	0.882034	1.68221e-40	Increased
Rad52	ENSMUSG00000030166.14	Muscle	9.17913	15.6446	0.768587	2.14528e-40	Increased
Pold2	ENSMUSG00000020471.11	Muscle	13.4987	19.782	0.551028	4.53182e-40	Increased
Pip4p1	ENSMUSG00000035953.14	Muscle	9.67755	16.0971	0.733497	4.73221e-40	Increased
Doc2b	ENSMUSG00000020848.7	Muscle	0.290742	4.39601	3.87287	6.02749e-40	Increased
Lonrf1	ENSMUSG00000039633.7	Muscle	9.88522	16.2588	0.7173	6.76079e-40	Increased
Ampd3	ENSMUSG00000005686.17	Muscle	12.0035	18.2628	0.605045	1.53253e-39	Increased
Nav3	ENSMUSG00000020181.18	Muscle	8.14077	14.4486	0.826923	1.84816e-39	Increased
C2cd3	ENSMUSG00000047248.20	Muscle	13.1249	19.2972	0.55573	2.53435e-39	Increased
Zfas1	ENSMUSG00000074578.14	Muscle	5.35796	11.4425	1.09322	2.8196e-39	Increased
Gm37488	ENSMUSG00000104125.1	Muscle	11.0067	17.2608	0.648648	2.82114e-39	Increased
Urb2	ENSMUSG00000031976.14	Muscle	12.668	18.8446	0.572589	3.20868e-39	Increased
Zfp612	ENSMUSG00000044676.10	Muscle	10.9236	17.1638	0.651444	4.1166e-39	Increased
Gm45220	ENSMUSG00000109279.1	Muscle	5.98097	12.089	1.01403	4.26525e-39	Increased
Arl8a	ENSMUSG00000026426.10	Muscle	12.045	18.1982	0.594952	5.81094e-39	Increased
Zfp865	ENSMUSG00000074405.8	Muscle	14.1217	20.1376	0.511667	6.19235e-39	Increased
Bmpr1b	ENSMUSG00000052430.15	Muscle	13.3326	19.4265	0.542728	6.19501e-39	Increased
Rpf1	ENSMUSG00000028187.10	Muscle	12.7096	18.8123	0.565395	8.12864e-39	Increased
Cherp	ENSMUSG00000052488.7	Muscle	11.3805	17.5194	0.621948	1.17778e-38	Increased
Slc2a3	ENSMUSG00000003153.10	Muscle	10.6744	16.8406	0.657296	1.25624e-38	Increased
Zfp790	ENSMUSG00000011427.16	Muscle	12.9588	18.9739	0.549737	1.6842e-38	Increased
Phax	ENSMUSG00000008301.11	Muscle	13.3326	19.3295	0.535512	1.84e-38	Increased
Daxx	ENSMUSG00000002307.16	Muscle	12.8342	18.8446	0.553806	2.04307e-38	Increased
Ptcd1	ENSMUSG00000029624.10	Muscle	13.831	19.782	0.515971	2.33979e-38	Increased
Iba57	ENSMUSG00000049287.5	Muscle	6.77013	12.8325	0.921537	2.59317e-38	Increased
Elmod3	ENSMUSG00000056698.11	Muscle	7.47622	13.5436	0.856365	3.88169e-38	Increased
Zfp422	ENSMUSG00000059878.12	Muscle	9.38681	15.483	0.721373	4.3403e-38	Increased
Scd2	ENSMUSG00000025203.6	Muscle	55.7809	18.0366	-1.62831	4.39184e-38	Decreased
2310057M21Rik	ENSMUSG00000040177.10	Muscle	14.0802	19.9436	0.501959	4.41845e-38	Increased
Eif2ak4	ENSMUSG00000005102.13	Muscle	11.1313	17.1638	0.624299	5.31617e-38	Increased
Rab9	ENSMUSG00000079316.10	Muscle	12.3773	18.2305	0.558284	2.39748e-37	Increased
Usp20	ENSMUSG00000026854.16	Muscle	12.6265	18.4244	0.544806	3.36312e-37	Increased
Mb21d2	ENSMUSG00000051065.9	Muscle	9.84369	15.7416	0.676761	4.85162e-37	Increased
Nufip1	ENSMUSG00000022009.1	Muscle	8.72225	14.5779	0.740349	1.10316e-36	Increased
Ddx27	ENSMUSG00000017999.16	Muscle	11.0067	16.7759	0.607567	1.39796e-36	Increased
Gm25360	ENSMUSG00000094655.1	Muscle	12.2942	18.0042	0.549983	1.54355e-36	Increased
Gm37653	ENSMUSG00000103739.1	Muscle	7.43468	13.2203	0.829568	2.23088e-36	Increased
Syvn1	ENSMUSG00000024807.18	Muscle	10.4667	16.2264	0.63205	2.28227e-36	Increased
Gm43800	ENSMUSG00000106867.1	Muscle	3.73811	9.14757	1.2888	2.82456e-36	Increased
Slc25a30	ENSMUSG00000022003.7	Muscle	11.6712	17.3578	0.572222	2.91008e-36	Increased
Cdc42ep2	ENSMUSG00000045664.5	Muscle	22.0548	4.46065	-2.30319	3.41407e-36	Decreased
Gm42432	ENSMUSG00000105962.1	Muscle	13.0418	18.6184	0.513248	3.84266e-36	Increased
Bach2	ENSMUSG00000040270.16	Muscle	2.99049	8.21019	1.45397	4.49911e-36	Increased
Gm44421	ENSMUSG00000107451.1	Muscle	4.90108	10.4405	1.08946	5.41891e-36	Increased
Slc4a8	ENSMUSG00000023032.12	Muscle	1.91059	6.75563	1.81667	7.56555e-36	Increased
4930481A15Rik	ENSMUSG00000086938.9	Muscle	3.73811	9.08292	1.27858	7.84567e-36	Increased
D430041D05Rik	ENSMUSG00000068373.15	Muscle	16.8215	2.71518	-2.62674	1.1407e-35	Decreased
Ppargc1b	ENSMUSG00000033871.14	Muscle	18.0675	3.13539	-2.52289	1.31784e-35	Decreased
Rbm34	ENSMUSG00000033931.9	Muscle	8.38998	14.0608	0.744242	1.58006e-35	Increased
Ccrl2	ENSMUSG00000043953.12	Muscle	9.51141	15.1274	0.668873	2.26466e-35	Increased
Gm17251	ENSMUSG00000090952.2	Muscle	1.70292	6.40007	1.90388	2.64529e-35	Increased
Srebf1	ENSMUSG00000020538.15	Muscle	72.4778	26.2791	-1.46327	2.7145e-35	Decreased
Mphosph8	ENSMUSG00000079184.10	Muscle	12.5019	17.9396	0.52065	3.29291e-35	Increased
Phf1	ENSMUSG00000024193.8	Muscle	11.5881	17.0345	0.555415	5.84189e-35	Increased
Gtf2b	ENSMUSG00000028271.9	Muscle	12.5019	17.8426	0.512835	9.90659e-35	Increased
Fam107a	ENSMUSG00000021750.16	Muscle	1.70292	6.3031	1.88189	1.52672e-34	Increased
Nasp	ENSMUSG00000028693.15	Muscle	10.7574	16.1618	0.586803	1.89678e-34	Increased
Wdr62	ENSMUSG00000037020.16	Muscle	1.37064	5.78592	2.0697	2.65743e-34	Increased
Lynx1	ENSMUSG00000022594.14	Muscle	181.797	81.4231	-1.15872	2.83508e-34	Decreased
Ccdc162	ENSMUSG00000075225.14	Muscle	3.61351	8.69504	1.26447	3.82722e-34	Increased
Ubqln2	ENSMUSG00000050148.9	Muscle	10.5082	15.8709	0.594397	4.03471e-34	Increased
Zfp874a	ENSMUSG00000069206.14	Muscle	10.1344	15.4507	0.607915	1.04548e-33	Increased
Trp63	ENSMUSG00000022510.14	Muscle	9.05453	14.384	0.667162	1.23045e-33	Increased
Cited4	ENSMUSG00000070803.6	Muscle	15.2432	2.39194	-2.66684	2.05386e-33	Decreased
Sbno2	ENSMUSG00000035673.10	Muscle	12.0035	17.1315	0.512838	2.06478e-33	Increased
B3galnt2	ENSMUSG00000039242.10	Muscle	168.589	74.8937	-1.17048	2.19539e-33	Decreased
Gm7993	ENSMUSG00000107092.1	Muscle	2.53361	7.2728	1.51762	2.23416e-33	Increased
Gprc5c	ENSMUSG00000051043.16	Muscle	69.3627	25.277	-1.45597	2.59091e-33	Decreased
Bahd1	ENSMUSG00000040007.8	Muscle	5.15028	10.3112	1.00009	2.98139e-33	Increased
Fntb	ENSMUSG00000033373.16	Muscle	8.59765	13.8022	0.682248	6.35769e-33	Increased
Brpf3	ENSMUSG00000063952.16	Muscle	10.5498	15.6769	0.570984	6.86872e-33	Increased
Ldlr	ENSMUSG00000032193.9	Muscle	26.8728	6.62633	-2.01823	6.95145e-33	Decreased
Atp6v0e	ENSMUSG00000015575.15	Muscle	9.05453	14.2224	0.650872	9.004e-33	Increased
Kcnc1	ENSMUSG00000058975.7	Muscle	77.0466	29.0589	-1.40644	9.30746e-33	Decreased
Gm10309	ENSMUSG00000071036.2	Muscle	0	2.8768	8.17333	1.14747e-32	Increased
Pdp2	ENSMUSG00000048371.8	Muscle	7.39315	12.5739	0.765365	1.25104e-32	Increased
Mt2	ENSMUSG00000031762.7	Muscle	1.57831	5.88289	1.89148	1.3682e-32	Increased
9530082P21Rik	ENSMUSG00000097006.7	Muscle	5.98097	11.1193	0.893502	1.38511e-32	Increased
Cd3eap	ENSMUSG00000047649.9	Muscle	9.51141	14.6103	0.618721	1.77123e-32	Increased
Gm44243	ENSMUSG00000107997.1	Muscle	0.539949	4.20206	2.93716	2.41e-32	Increased
Myc	ENSMUSG00000022346.15	Muscle	3.28123	8.08089	1.29767	2.53537e-32	Increased
Cyp2d22	ENSMUSG00000061740.8	Muscle	11.2143	16.1941	0.529731	2.6751e-32	Increased
Gm49838	ENSMUSG00000117313.1	Muscle	0.872225	4.75157	2.43222	3.84591e-32	Increased
Armcx5	ENSMUSG00000072969.2	Muscle	5.35796	10.3435	0.94768	5.66745e-32	Increased
Abcb1b	ENSMUSG00000028970.9	Muscle	11.2974	16.1941	0.519093	7.74855e-32	Increased
Trim25	ENSMUSG00000000275.16	Muscle	9.51141	14.481	0.605906	1.17394e-31	Increased
Rbm14	ENSMUSG00000006456.10	Muscle	5.73177	10.6991	0.899271	1.31973e-31	Increased
Snhg6	ENSMUSG00000098234.7	Muscle	10.7574	15.6446	0.539911	1.56013e-31	Increased
Mcm7	ENSMUSG00000029730.16	Muscle	7.97463	12.9294	0.696476	2.14899e-31	Increased
Papss2	ENSMUSG00000024899.7	Muscle	10.6744	15.483	0.536113	3.29207e-31	Increased
Snhg12	ENSMUSG00000086290.9	Muscle	5.48256	10.3759	0.919071	3.35946e-31	Increased
Kdsr	ENSMUSG00000009905.5	Muscle	7.64236	12.5739	0.7176	4.00127e-31	Increased
Rhpn2	ENSMUSG00000030494.13	Muscle	1.57831	5.68895	1.8432	8.48756e-31	Increased
Mettl1	ENSMUSG00000006732.14	Muscle	8.92993	13.7052	0.61744	1.65148e-30	Increased
Tysnd1	ENSMUSG00000020087.5	Muscle	8.22384	12.9941	0.659327	2.53694e-30	Increased
Hmox1	ENSMUSG00000005413.8	Muscle	4.02885	8.66272	1.10254	2.73407e-30	Increased
Hif3a	ENSMUSG00000004328.15	Muscle	1.24604	5.13945	2.03554	3.01874e-30	Increased
Adprm	ENSMUSG00000020910.16	Muscle	3.73811	8.30716	1.14993	3.65146e-30	Increased
Zranb3	ENSMUSG00000036086.16	Muscle	9.30374	13.9961	0.588624	4.3032e-30	Increased
Ring1	ENSMUSG00000024325.8	Muscle	10.5913	15.1921	0.520026	4.36387e-30	Increased
Ninj1	ENSMUSG00000037966.15	Muscle	6.89473	11.6042	0.750227	6.62913e-30	Increased
Siah1a	ENSMUSG00000036840.5	Muscle	10.5082	15.0628	0.519053	9.02188e-30	Increased
Kcnf1	ENSMUSG00000051726.6	Muscle	8.97146	13.5759	0.597088	1.38238e-29	Increased
Igfn1	ENSMUSG00000051985.12	Muscle	4.81801	9.40616	0.963711	1.42499e-29	Increased
Serpine1	ENSMUSG00000037411.10	Muscle	2.82435	7.14351	1.33563	1.54401e-29	Increased
Klf11	ENSMUSG00000020653.12	Muscle	6.43785	11.087	0.783277	1.90493e-29	Increased
Pdp1	ENSMUSG00000049225.14	Muscle	117.335	50.0369	-1.2294	2.44973e-29	Decreased
Exph5	ENSMUSG00000034584.3	Muscle	6.02251	10.6021	0.814885	4.47079e-29	Increased
Acad10	ENSMUSG00000029456.12	Muscle	4.07039	8.5011	1.06064	6.68782e-29	Increased
Fkbpl	ENSMUSG00000033739.8	Muscle	2.49207	6.65866	1.41427	6.89369e-29	Increased
Gm44187	ENSMUSG00000108268.1	Muscle	3.73811	8.11322	1.11589	6.93097e-29	Increased
Gm4949	ENSMUSG00000118140.1	Muscle	0.290742	3.297	3.45893	1.38662e-28	Increased
Unc50	ENSMUSG00000026111.15	Muscle	7.64236	12.1213	0.664763	1.61511e-28	Increased
Slc10a6	ENSMUSG00000029321.1	Muscle	0.955295	4.49298	2.22184	1.76745e-28	Increased
B4galt3	ENSMUSG00000052423.14	Muscle	8.22384	12.6708	0.623013	1.84252e-28	Increased
Gm45457	ENSMUSG00000110411.1	Muscle	6.9778	11.4425	0.712757	1.87533e-28	Increased
Nox4	ENSMUSG00000030562.17	Muscle	3.82118	8.14554	1.08999	2.28334e-28	Increased
Acer2	ENSMUSG00000038007.14	Muscle	2.409	6.49704	1.42759	2.28804e-28	Increased
Llgl2	ENSMUSG00000020782.18	Muscle	6.89473	11.3456	0.717743	2.58766e-28	Increased
Kri1	ENSMUSG00000035047.9	Muscle	8.80532	13.188	0.582236	2.79529e-28	Increased
Gm37864	ENSMUSG00000102401.1	Muscle	6.8532	11.2809	0.718211	3.19275e-28	Increased
B230307C23Rik	ENSMUSG00000080717.10	Muscle	4.81801	9.1799	0.928621	5.37239e-28	Increased
Gm30794	ENSMUSG00000117545.1	Muscle	13.2495	2.16568	-2.60749	5.50852e-28	Decreased
Ier3	ENSMUSG00000003541.6	Muscle	2.78281	6.88492	1.30381	6.34945e-28	Increased
Myhas	ENSMUSG00000085348.1	Muscle	50.5891	17.7133	-1.51346	6.58442e-28	Decreased
Hecw2	ENSMUSG00000042807.15	Muscle	10.0929	14.3193	0.504204	7.75184e-28	Increased
Gm19409	ENSMUSG00000106229.1	Muscle	3.11509	7.24048	1.21418	9.1907e-28	Increased
Ramp2	ENSMUSG00000001240.13	Muscle	9.34527	13.6082	0.541687	9.54102e-28	Increased
Shroom3	ENSMUSG00000029381.16	Muscle	1.95212	5.78592	1.56262	1.46428e-27	Increased
Maml3	ENSMUSG00000061143.15	Muscle	8.55612	12.8001	0.580573	1.86868e-27	Increased
Zscan25	ENSMUSG00000070420.4	Muscle	5.81484	10.1173	0.797957	2.03565e-27	Increased
Col4a4	ENSMUSG00000067158.9	Muscle	7.68389	11.9597	0.637605	2.10352e-27	Increased
Hmgcs2	ENSMUSG00000027875.12	Muscle	3.82118	7.9516	1.05527	4.06526e-27	Increased
Scd1	ENSMUSG00000037071.3	Muscle	271.927	133.141	-1.03021	5.03255e-27	Decreased
Kbtbd13	ENSMUSG00000054978.3	Muscle	26.9975	7.46675	-1.85288	6.07218e-27	Decreased
Natd1	ENSMUSG00000018931.3	Muscle	9.71908	13.7698	0.502184	9.08762e-27	Increased
Caml	ENSMUSG00000021501.4	Muscle	6.31325	10.5052	0.733733	1.07244e-26	Increased
Dusp10	ENSMUSG00000039384.8	Muscle	57.7746	21.4305	-1.43034	2.06888e-26	Decreased
Trim7	ENSMUSG00000040350.16	Muscle	41.2023	13.7698	-1.58051	3.34992e-26	Decreased
Ifi204	ENSMUSG00000073489.6	Muscle	4.6934	8.72737	0.893493	4.86917e-26	Increased
Fam13c	ENSMUSG00000043259.15	Muscle	5.60716	9.66475	0.784382	6.04384e-26	Increased
Gm48630	ENSMUSG00000113682.1	Muscle	1.70292	5.26874	1.62374	6.28339e-26	Increased
Usp30	ENSMUSG00000029592.11	Muscle	8.22384	12.1537	0.562941	1.19917e-25	Increased
Unkl	ENSMUSG00000015127.14	Muscle	5.98097	9.98798	0.738847	1.54896e-25	Increased
Epb41l4aos	ENSMUSG00000087590.2	Muscle	1.82752	5.36571	1.5487	2.00652e-25	Increased
Crtc2	ENSMUSG00000027936.18	Muscle	8.18231	12.089	0.562548	2.05769e-25	Increased
Zrsr2	ENSMUSG00000031370.12	Muscle	8.30691	12.1537	0.548459	3.52418e-25	Increased
Pex16	ENSMUSG00000027222.14	Muscle	8.38998	12.2506	0.545576	3.53341e-25	Increased
Atp1b4	ENSMUSG00000016327.9	Muscle	3.19816	6.98189	1.12394	4.6716e-25	Increased
Myod1	ENSMUSG00000009471.4	Muscle	14.371	2.81215	-2.34929	4.71606e-25	Decreased
Grem2	ENSMUSG00000050069.3	Muscle	12.668	2.23033	-2.50055	6.27414e-25	Decreased
Coasy	ENSMUSG00000001755.12	Muscle	6.77013	10.6345	0.650717	9.01216e-25	Increased
Tlr4	ENSMUSG00000039005.13	Muscle	8.01617	11.7981	0.556994	9.39794e-25	Increased
Dpm1	ENSMUSG00000078919.10	Muscle	5.89791	9.76172	0.725966	1.14496e-24	Increased
Gm15787	ENSMUSG00000086247.7	Muscle	2.78281	6.43239	1.20588	1.30928e-24	Increased
Smtn	ENSMUSG00000020439.17	Muscle	76.7558	31.1599	-1.30031	1.33647e-24	Decreased
Cacna1i	ENSMUSG00000022416.15	Muscle	0.373811	3.07074	3.00481	2.16454e-24	Increased
Nova1	ENSMUSG00000021047.7	Muscle	7.97463	11.7011	0.552583	2.37815e-24	Increased
Eif4a-ps4	ENSMUSG00000101188.1	Muscle	8.26537	11.9597	0.532493	2.68085e-24	Increased
Ppm1d	ENSMUSG00000020525.17	Muscle	7.9331	11.6365	0.552121	2.86751e-24	Increased
Sacs	ENSMUSG00000048279.19	Muscle	108.696	47.451	-1.19562	2.95022e-24	Decreased
Itpripl1	ENSMUSG00000074825.4	Muscle	4.52727	8.27484	0.86865	3.08949e-24	Increased
Adprhl2	ENSMUSG00000042558.16	Muscle	6.89473	10.6345	0.624444	3.53673e-24	Increased
Aldoart1	ENSMUSG00000059343.4	Muscle	3.61351	7.2728	1.00711	5.59132e-24	Increased
Gpank1	ENSMUSG00000092417.3	Muscle	5.93944	9.66475	0.70147	7.20147e-24	Increased
Inf2	ENSMUSG00000037679.9	Muscle	7.80849	11.4425	0.550706	7.39576e-24	Increased
Col6a3	ENSMUSG00000048126.16	Muscle	141.259	64.5825	-1.12901	7.45623e-24	Decreased
Dpyd	ENSMUSG00000033308.16	Muscle	4.81801	8.5011	0.817918	8.69169e-24	Increased
Runx1	ENSMUSG00000022952.17	Muscle	5.44103	9.11525	0.743336	1.20033e-23	Increased
Ctu2	ENSMUSG00000049482.16	Muscle	4.19499	7.82231	0.897335	1.68172e-23	Increased
Nt5dc1	ENSMUSG00000039480.14	Muscle	7.35161	10.9254	0.570908	2.02406e-23	Increased
Ret	ENSMUSG00000030110.13	Muscle	12.5434	2.3273	-2.42517	2.05513e-23	Decreased
Lnx1	ENSMUSG00000029228.15	Muscle	4.31959	7.91928	0.872958	2.53871e-23	Increased
Bhlhe41	ENSMUSG00000030256.11	Muscle	73.1839	29.8023	-1.29581	3.02233e-23	Decreased
Sobp	ENSMUSG00000038248.8	Muscle	45.2727	16.2911	-1.47399	3.40747e-23	Decreased
9330159M07Rik	ENSMUSG00000097177.8	Muscle	6.56246	10.1496	0.628339	3.45659e-23	Increased
Spata5l1	ENSMUSG00000074876.6	Muscle	2.69975	6.10916	1.17518	5.22399e-23	Increased
Gm5422	ENSMUSG00000039684.9	Muscle	5.56563	9.11525	0.710729	8.21555e-23	Increased
Kcng4	ENSMUSG00000045246.11	Muscle	34.6398	11.4749	-1.59311	8.42247e-23	Decreased
Bace1	ENSMUSG00000032086.12	Muscle	82.9445	34.8448	-1.25096	9.05516e-23	Decreased
Kcna5	ENSMUSG00000045534.4	Muscle	6.31325	9.82637	0.637459	1.06978e-22	Increased
Procr	ENSMUSG00000027611.12	Muscle	6.89473	10.3759	0.588964	1.11242e-22	Increased
Brat1	ENSMUSG00000000148.17	Muscle	6.7286	10.1819	0.596907	1.61878e-22	Increased
Gm44220	ENSMUSG00000107655.1	Muscle	2.07673	5.30107	1.34776	1.85951e-22	Increased
Gm5345	ENSMUSG00000098050.1	Muscle	0.747622	3.49095	2.2082	2.13686e-22	Increased
Chrna2	ENSMUSG00000022041.10	Muscle	0.664553	3.36165	2.32145	2.24831e-22	Increased
Ttpal	ENSMUSG00000017679.16	Muscle	6.64553	10.085	0.60101	2.40752e-22	Increased
Cep83os	ENSMUSG00000097164.2	Muscle	3.98732	7.4021	0.89085	3.40014e-22	Increased
Myh2	ENSMUSG00000033196.17	Muscle	2651.81	1514.94	-0.807714	6.30375e-22	Decreased
Plcd3	ENSMUSG00000020937.14	Muscle	7.72543	10.9577	0.503707	1.2483e-21	Increased
Frmd8	ENSMUSG00000024816.12	Muscle	4.40266	7.72533	0.809815	1.40566e-21	Increased
Serpinh1	ENSMUSG00000070436.12	Muscle	60.5158	24.0487	-1.33099	1.61825e-21	Decreased
Relt	ENSMUSG00000008318.10	Muscle	16.1154	3.84651	-2.06397	2.17883e-21	Decreased
Ptdss2	ENSMUSG00000025495.15	Muscle	7.22701	10.4082	0.525639	3.03996e-21	Increased
Rnu12	ENSMUSG00000065176.1	Muscle	2.78281	5.94754	1.093	3.3954e-21	Increased
5730480H06Rik	ENSMUSG00000029089.8	Muscle	7.01934	10.2142	0.540534	3.80985e-21	Increased
Dyrk2	ENSMUSG00000028630.9	Muscle	148.029	69.4634	-1.09145	4.25671e-21	Decreased
Rarb	ENSMUSG00000017491.9	Muscle	15.6585	3.71721	-2.0717	5.04593e-21	Decreased
Mbd6	ENSMUSG00000025409.14	Muscle	6.68706	9.85869	0.55933	5.81405e-21	Increased
G0s2	ENSMUSG00000009633.3	Muscle	12.1696	2.42427	-2.32291	6.22028e-21	Decreased
Cir1	ENSMUSG00000041777.12	Muscle	6.06404	9.24454	0.607504	7.26254e-21	Increased
Vsig10	ENSMUSG00000066894.14	Muscle	6.68706	9.82637	0.554597	8.45359e-21	Increased
Tor3a	ENSMUSG00000060519.11	Muscle	4.48573	7.66069	0.7708	1.24637e-20	Increased
Gm36201	ENSMUSG00000117029.1	Muscle	3.28123	6.40007	0.961713	1.8232e-20	Increased
Mb	ENSMUSG00000018893.15	Muscle	1213.1	795.936	-0.607968	2.44119e-20	Decreased
Pold3	ENSMUSG00000030726.16	Muscle	5.52409	8.63039	0.64275	2.59599e-20	Increased
Nepro	ENSMUSG00000036208.13	Muscle	5.52409	8.63039	0.64275	2.59599e-20	Increased
Yrdc	ENSMUSG00000028889.17	Muscle	6.02251	9.11525	0.597106	2.74621e-20	Increased
Tuba1c	ENSMUSG00000043091.9	Muscle	2.99049	6.04451	1.01281	3.06141e-20	Increased
Tnk2	ENSMUSG00000022791.19	Muscle	57.6084	23.0144	-1.32337	4.22411e-20	Decreased
Harbi1	ENSMUSG00000027243.8	Muscle	6.35479	9.37384	0.560066	5.72337e-20	Increased
Ptgfr	ENSMUSG00000028036.6	Muscle	2.74128	5.72127	1.05875	6.88779e-20	Increased
Gm4841	ENSMUSG00000068606.6	Muscle	10.7574	2.03639	-2.39553	7.13514e-20	Decreased
Wdr46	ENSMUSG00000024312.10	Muscle	6.27172	9.24454	0.559003	8.53497e-20	Increased
Bcl6b	ENSMUSG00000000317.11	Muscle	12.9172	2.81215	-2.19555	8.76753e-20	Decreased
Gm37195	ENSMUSG00000103611.1	Muscle	1.99366	4.81621	1.26826	1.1532e-19	Increased
Sox17	ENSMUSG00000025902.13	Muscle	4.02885	7.04654	0.805016	1.28388e-19	Increased
Itpkc	ENSMUSG00000003752.9	Muscle	5.06721	8.08089	0.672262	1.37678e-19	Increased
Gpnmb	ENSMUSG00000029816.10	Muscle	3.65504	6.62633	0.856557	1.59981e-19	Increased
Hmgb2	ENSMUSG00000054717.7	Muscle	1.03836	3.58792	1.77902	1.67625e-19	Increased
Dnmt3a	ENSMUSG00000020661.15	Muscle	106.702	48.3237	-1.14262	1.76964e-19	Decreased
Miip	ENSMUSG00000029022.18	Muscle	5.93944	8.88898	0.580887	1.83468e-19	Increased
Btnl9	ENSMUSG00000040283.14	Muscle	4.40266	7.36978	0.741928	2.16638e-19	Increased
Fnbp1l	ENSMUSG00000039735.16	Muscle	4.98415	7.91928	0.666951	2.93279e-19	Increased
Arhgap27	ENSMUSG00000034255.17	Muscle	4.85954	7.78998	0.679685	3.38925e-19	Increased
Ccl6	ENSMUSG00000018927.3	Muscle	4.48573	7.43442	0.727604	3.45882e-19	Increased
A530013C23Rik	ENSMUSG00000006462.6	Muscle	3.53044	6.43239	0.863669	4.06309e-19	Increased
Gm12592	ENSMUSG00000053263.3	Muscle	0.955295	3.4263	1.83181	4.51986e-19	Increased
Gm9115	ENSMUSG00000080845.1	Muscle	0.91376	3.32933	1.85397	7.93767e-19	Increased
Tfap4	ENSMUSG00000005718.8	Muscle	5.39949	8.24251	0.609341	1.0178e-18	Increased
Prom1	ENSMUSG00000029086.15	Muscle	4.02885	6.88492	0.771589	1.04897e-18	Increased
Xpa	ENSMUSG00000028329.13	Muscle	4.19499	7.04654	0.746859	1.19248e-18	Increased
Srp54b	ENSMUSG00000112449.1	Muscle	0.872225	3.26468	1.89214	1.2269e-18	Increased
Zfyve19	ENSMUSG00000068580.11	Muscle	5.52409	8.33948	0.59334	1.22821e-18	Increased
Zc2hc1c	ENSMUSG00000045064.5	Muscle	3.98732	6.82027	0.772912	1.28558e-18	Increased
Il17rd	ENSMUSG00000040717.6	Muscle	5.6487	8.43645	0.577876	1.48617e-18	Increased
D530018E20Rik	ENSMUSG00000107610.1	Muscle	2.69975	5.46268	1.01409	2.18476e-18	Increased
Ston1	ENSMUSG00000033855.15	Muscle	2.49207	5.2041	1.05929	2.59152e-18	Increased
Gm10638	ENSMUSG00000074178.3	Muscle	0.747622	3.03842	2.00851	2.62083e-18	Increased
2310075C17Rik	ENSMUSG00000089718.1	Muscle	2.11826	4.78389	1.17152	2.82326e-18	Increased
Nfkbil1	ENSMUSG00000042419.8	Muscle	4.81801	7.59604	0.655718	2.95686e-18	Increased
Tob1	ENSMUSG00000037573.5	Muscle	104.459	47.6773	-1.1314	3.04816e-18	Decreased
Ggt5	ENSMUSG00000006344.17	Muscle	5.73177	8.46878	0.562361	3.12362e-18	Increased
Npy1r	ENSMUSG00000036437.6	Muscle	2.24287	4.91318	1.12783	3.31488e-18	Increased
Ighmbp2	ENSMUSG00000024831.14	Muscle	4.77647	7.53139	0.655868	3.58671e-18	Increased
9430037G07Rik	ENSMUSG00000097073.7	Muscle	2.36747	5.04248	1.08756	3.78008e-18	Increased
Cep131	ENSMUSG00000039781.14	Muscle	5.27489	8.01625	0.602853	3.84762e-18	Increased
Tnnt1	ENSMUSG00000064179.13	Muscle	26.6236	8.79201	-1.59734	4.62939e-18	Decreased
Baz1a	ENSMUSG00000035021.13	Muscle	4.48573	7.20816	0.683075	5.93132e-18	Increased
Gpat3	ENSMUSG00000029314.14	Muscle	4.65187	7.36978	0.662668	6.24154e-18	Increased
Gm43923	ENSMUSG00000108256.1	Muscle	1.99366	4.58995	1.19898	6.3224e-18	Increased
Gm26528	ENSMUSG00000097586.1	Muscle	3.94578	6.65866	0.753433	7.91294e-18	Increased
Fzd9	ENSMUSG00000049551.2	Muscle	21.6395	6.62633	-1.70588	7.94753e-18	Decreased
Sh3bp2	ENSMUSG00000054520.15	Muscle	4.02885	6.7233	0.73737	8.74438e-18	Increased
Fam124a	ENSMUSG00000035184.15	Muscle	3.40583	6.10916	0.841095	8.87299e-18	Increased
Gm4673	ENSMUSG00000097750.2	Muscle	5.98097	8.59807	0.522899	9.10531e-18	Increased
Lepr	ENSMUSG00000057722.17	Muscle	5.81484	8.43645	0.536128	9.60107e-18	Increased
Fas	ENSMUSG00000024778.13	Muscle	3.86271	6.56169	0.762919	1.14284e-17	Increased
Synpo2	ENSMUSG00000050315.14	Muscle	348.849	242.007	-0.527536	1.48213e-17	Decreased
Tnks2	ENSMUSG00000024811.11	Muscle	288.25	202.572	-0.508864	1.58997e-17	Decreased
Lgals4	ENSMUSG00000053964.17	Muscle	2.99049	5.6243	0.90904	1.84273e-17	Increased
Nxpe3	ENSMUSG00000075033.4	Muscle	0.789156	3.00609	1.91613	1.95457e-17	Increased
Mettl27	ENSMUSG00000040557.14	Muscle	1.91059	4.42833	1.20847	2.12803e-17	Increased
Tekt1	ENSMUSG00000020799.16	Muscle	1.86905	4.36368	1.21884	2.32523e-17	Increased
Prag1	ENSMUSG00000050271.12	Muscle	5.27489	7.85463	0.573506	2.59794e-17	Increased
Gm23639	ENSMUSG00000092819.1	Muscle	1.82752	4.29904	1.22961	2.68901e-17	Increased
Trmt44	ENSMUSG00000029097.11	Muscle	3.44737	6.07683	0.816018	2.75414e-17	Increased
Nudt18	ENSMUSG00000045211.5	Muscle	3.44737	6.07683	0.816018	2.75414e-17	Increased
Snora57	ENSMUSG00000070167.1	Muscle	4.02885	6.65866	0.723451	2.91531e-17	Increased
Catsper4	ENSMUSG00000048003.12	Muscle	1.74445	4.20206	1.26351	3.03551e-17	Increased
Col6a2	ENSMUSG00000020241.13	Muscle	83.1106	36.9458	-1.1694	3.51046e-17	Decreased
Gm37052	ENSMUSG00000103343.1	Muscle	3.57197	6.1738	0.787741	3.81667e-17	Increased
Mad2l1bp	ENSMUSG00000034509.9	Muscle	4.77647	7.33745	0.618281	5.51141e-17	Increased
Apobec2	ENSMUSG00000040694.4	Muscle	282.643	198.337	-0.511	6.80776e-17	Decreased
Arhgef37	ENSMUSG00000045094.8	Muscle	4.11192	6.65866	0.69408	6.91431e-17	Increased
Gm10032	ENSMUSG00000057913.3	Muscle	1.49524	3.84651	1.3573	7.89601e-17	Increased
Card10	ENSMUSG00000033170.14	Muscle	4.94261	7.46675	0.594221	8.16427e-17	Increased
Gm37914	ENSMUSG00000103272.1	Muscle	1.37064	3.68489	1.42019	9.17527e-17	Increased
Gm43587	ENSMUSG00000106666.1	Muscle	2.03519	4.46065	1.12825	1.11333e-16	Increased
Egr1	ENSMUSG00000038418.7	Muscle	12.2112	2.90912	-2.06577	1.58005e-16	Decreased
Spsb2	ENSMUSG00000038451.13	Muscle	1.03836	3.23236	1.6289	1.73607e-16	Increased
Fam83h	ENSMUSG00000046761.13	Muscle	0.955295	3.13539	1.7042	1.74742e-16	Increased
Agap2	ENSMUSG00000025422.10	Muscle	2.82435	5.26874	0.897177	2.15621e-16	Increased
Nudt4	ENSMUSG00000020029.6	Muscle	255.105	130.943	-0.962102	2.19285e-16	Decreased
Gm42907	ENSMUSG00000106254.1	Muscle	2.69975	5.10712	0.917176	3.42527e-16	Increased
Cyp1b1	ENSMUSG00000024087.4	Muscle	1.53678	3.81418	1.30588	3.53423e-16	Increased
Gm48139	ENSMUSG00000114193.1	Muscle	3.23969	5.68895	0.810392	3.60853e-16	Increased
Hlx	ENSMUSG00000039377.7	Muscle	4.4442	6.8526	0.62359	3.75357e-16	Increased
N4bp2l1	ENSMUSG00000041132.11	Muscle	2.94895	5.36571	0.86137	4.85359e-16	Increased
Gm8983	ENSMUSG00000114500.1	Muscle	0.0830691	1.61618	4.12704	4.91881e-16	Increased
1110038B12Rik	ENSMUSG00000092203.7	Muscle	4.02885	6.43239	0.673651	4.95771e-16	Increased
Gm45407	ENSMUSG00000109873.1	Muscle	1.0799	3.23236	1.57285	5.65074e-16	Increased
Dclre1b	ENSMUSG00000027845.15	Muscle	3.53044	5.94754	0.750789	5.69445e-16	Increased
Pold4	ENSMUSG00000024854.4	Muscle	4.73494	7.07886	0.579165	9.7396e-16	Increased
Gm17435	ENSMUSG00000097000.2	Muscle	2.11826	4.42833	1.06034	9.80241e-16	Increased
Rab27a	ENSMUSG00000032202.11	Muscle	1.53678	3.74953	1.28129	1.00562e-15	Increased
Vwa3a	ENSMUSG00000030889.14	Muscle	1.28757	3.4263	1.40504	1.47037e-15	Increased
Tiaf2	ENSMUSG00000115568.1	Muscle	3.4889	5.81824	0.736159	1.55099e-15	Increased
Zfp593	ENSMUSG00000028840.10	Muscle	3.86271	6.20613	0.682671	1.55528e-15	Increased
Gm27252	ENSMUSG00000098708.7	Muscle	0.706087	2.65053	1.89351	1.88231e-15	Increased
Fam228b	ENSMUSG00000050545.10	Muscle	2.57514	4.88086	0.919845	2.07781e-15	Increased
Acot11	ENSMUSG00000034853.16	Muscle	17.403	5.2041	-1.73967	2.09593e-15	Decreased
Cpne2	ENSMUSG00000034361.10	Muscle	4.02885	6.33542	0.651771	2.44407e-15	Increased
Map10	ENSMUSG00000050930.5	Muscle	5.15028	7.36978	0.516127	2.70795e-15	Increased
Gm7160	ENSMUSG00000099843.1	Muscle	1.70292	3.84651	1.17084	5.2438e-15	Increased
Rpusd2	ENSMUSG00000027324.1	Muscle	2.78281	5.01015	0.846012	5.44581e-15	Increased
Sqle	ENSMUSG00000022351.14	Muscle	4.4442	0.420206	-3.37206	6.34898e-15	Decreased
Rab11b-ps2	ENSMUSG00000095690.2	Muscle	4.36113	6.56169	0.588258	8.02195e-15	Increased
Taf5	ENSMUSG00000025049.6	Muscle	4.31959	6.49704	0.58777	9.54567e-15	Increased
Slc10a3	ENSMUSG00000032806.13	Muscle	2.11826	4.26671	1.00683	1.04107e-14	Increased
Ctla2a	ENSMUSG00000044258.10	Muscle	1.41217	3.45862	1.28626	1.05637e-14	Increased
Gm48593	ENSMUSG00000113505.1	Muscle	1.41217	3.45862	1.28626	1.05637e-14	Increased
Spaar	ENSMUSG00000028475.9	Muscle	3.11509	5.30107	0.765103	1.15807e-14	Increased
Gm14048	ENSMUSG00000080989.1	Muscle	2.57514	4.75157	0.881193	1.20563e-14	Increased
Arid3a	ENSMUSG00000019564.12	Muscle	4.73494	6.8526	0.532366	1.3207e-14	Increased
Agbl1	ENSMUSG00000025754.11	Muscle	33.103	12.5739	-1.39582	1.37359e-14	Decreased
Igf1	ENSMUSG00000020053.18	Muscle	45.4803	18.6507	-1.28556	1.49145e-14	Decreased
Hjv	ENSMUSG00000038403.10	Muscle	533.179	356.788	-0.579541	1.66845e-14	Decreased
BC060293	ENSMUSG00000108737.1	Muscle	2.49207	4.65459	0.898628	1.72083e-14	Increased
Dtnb	ENSMUSG00000071454.13	Muscle	4.31959	6.43239	0.573365	2.0407e-14	Increased
A930016O22Rik	ENSMUSG00000040705.2	Muscle	3.82118	5.94754	0.636928	2.04636e-14	Increased
Terf1	ENSMUSG00000025925.14	Muscle	2.65821	4.78389	0.845324	2.17969e-14	Increased
Gm45294	ENSMUSG00000110068.1	Muscle	4.19499	6.3031	0.586246	2.47964e-14	Increased
Gpr19	ENSMUSG00000032641.18	Muscle	2.11826	4.20206	0.984852	2.69068e-14	Increased
Gm44224	ENSMUSG00000108286.1	Muscle	0.45688	2.13336	2.19875	3.00629e-14	Increased
Car4	ENSMUSG00000000805.18	Muscle	2.07673	4.16974	1.00217	3.11102e-14	Increased
Chka	ENSMUSG00000024843.15	Muscle	2.03519	4.10509	1.00869	3.48357e-14	Increased
5031434O11Rik	ENSMUSG00000097885.7	Muscle	1.53678	3.55559	1.20488	3.65812e-14	Increased
St8sia5	ENSMUSG00000025425.18	Muscle	31.317	11.8304	-1.40369	4.01209e-14	Decreased
Cytl1	ENSMUSG00000062329.4	Muscle	1.37064	3.32933	1.27422	5.09683e-14	Increased
Cpm	ENSMUSG00000020183.11	Muscle	4.31959	6.33542	0.551485	6.3893e-14	Increased
Cyp4b1	ENSMUSG00000028713.17	Muscle	4.15345	6.1738	0.570713	6.60623e-14	Increased
Otub2	ENSMUSG00000021203.15	Muscle	20.5181	6.8526	-1.58077	7.40376e-14	Decreased
Cers1	ENSMUSG00000087408.10	Muscle	14.4125	4.16974	-1.78683	8.3593e-14	Decreased
Mdga1	ENSMUSG00000043557.16	Muscle	17.403	5.46268	-1.66984	8.82695e-14	Decreased
Myrip	ENSMUSG00000041794.13	Muscle	2.2844	4.29904	0.909248	9.17391e-14	Increased
Cxxc5	ENSMUSG00000046668.9	Muscle	20.8503	7.01422	-1.57035	9.21827e-14	Decreased
Ogg1	ENSMUSG00000030271.14	Muscle	3.28123	5.30107	0.690375	1.03489e-13	Increased
Pqlc2	ENSMUSG00000028744.15	Muscle	4.4442	6.43239	0.532431	1.08018e-13	Increased
C130089K02Rik	ENSMUSG00000104339.1	Muscle	3.90425	5.88289	0.590241	1.40537e-13	Increased
Kdr	ENSMUSG00000062960.10	Muscle	63.2986	28.0892	-1.17187	1.46897e-13	Decreased
2310016D03Rik	ENSMUSG00000102098.1	Muscle	5.19182	0.711119	-2.85071	1.50371e-13	Decreased
Gm15519	ENSMUSG00000083443.1	Muscle	4.11192	6.07683	0.562375	1.65053e-13	Increased
Foxp4	ENSMUSG00000023991.16	Muscle	4.11192	6.07683	0.562375	1.65053e-13	Increased
Gm43422	ENSMUSG00000106643.1	Muscle	1.24604	3.10306	1.30946	1.82218e-13	Increased
Slc24a2	ENSMUSG00000037996.17	Muscle	1.95212	3.91115	0.998862	1.88685e-13	Increased
Cdk18	ENSMUSG00000026437.11	Muscle	3.73811	5.68895	0.604533	2.09905e-13	Increased
Hhipl1	ENSMUSG00000021260.8	Muscle	1.41217	3.297	1.21743	2.16998e-13	Increased
Myl2	ENSMUSG00000013936.12	Muscle	62.1357	27.572	-1.17193	2.25258e-13	Decreased
Hk2	ENSMUSG00000000628.10	Muscle	373.229	253.191	-0.559821	2.41204e-13	Decreased
Adat1	ENSMUSG00000031949.17	Muscle	2.99049	4.97783	0.733216	2.45126e-13	Increased
Gm42993	ENSMUSG00000105985.1	Muscle	3.94578	5.88289	0.575013	2.4569e-13	Increased
Grb14	ENSMUSG00000026888.14	Muscle	17.5691	5.6243	-1.64155	2.59251e-13	Decreased
Gata2	ENSMUSG00000015053.14	Muscle	3.23969	5.2041	0.682113	2.70508e-13	Increased
Orc6	ENSMUSG00000031697.12	Muscle	4.07039	5.97986	0.553817	2.96208e-13	Increased
Gdap1	ENSMUSG00000025777.8	Muscle	34.5983	13.6729	-1.33875	3.42492e-13	Decreased
Cacnb4	ENSMUSG00000017412.15	Muscle	1.53678	3.39398	1.13795	4.26119e-13	Increased
Spag5	ENSMUSG00000002055.9	Muscle	2.94895	4.88086	0.725002	4.31333e-13	Increased
Cnksr3	ENSMUSG00000015202.13	Muscle	3.4889	5.39804	0.628203	4.364e-13	Increased
Tmc7	ENSMUSG00000042246.5	Muscle	20.2689	6.88492	-1.55637	4.51509e-13	Decreased
Emp1	ENSMUSG00000030208.15	Muscle	31.1094	12.0244	-1.37065	5.17482e-13	Decreased
Inhbb	ENSMUSG00000037035.5	Muscle	1.24604	3.03842	1.27918	5.23072e-13	Increased
Hdac9	ENSMUSG00000004698.11	Muscle	16.6554	5.30107	-1.64978	7.12735e-13	Decreased
Gm5555	ENSMUSG00000083477.2	Muscle	1.28757	3.07074	1.24746	7.89401e-13	Increased
Lfng	ENSMUSG00000029570.5	Muscle	2.90742	4.78389	0.716504	8.00074e-13	Increased
Tead1	ENSMUSG00000055320.17	Muscle	234.836	122.474	-0.939123	8.69461e-13	Decreased
Crhr2	ENSMUSG00000003476.16	Muscle	23.7993	8.59807	-1.46776	9.84795e-13	Decreased
Gm48086	ENSMUSG00000112229.1	Muscle	1.86905	3.71721	0.98809	1.02943e-12	Increased
Gm48582	ENSMUSG00000114501.1	Muscle	2.45054	4.33136	0.819173	1.04299e-12	Increased
Rian	ENSMUSG00000097451.11	Muscle	22.844	8.14554	-1.48659	1.08118e-12	Decreased
Hsf4	ENSMUSG00000033249.10	Muscle	3.69657	5.52733	0.579104	1.13849e-12	Increased
Maf	ENSMUSG00000055435.6	Muscle	264.326	139.282	-0.924257	1.48006e-12	Decreased
Tspan9	ENSMUSG00000030352.15	Muscle	27.4543	10.3759	-1.40294	1.52003e-12	Decreased
Tmem26	ENSMUSG00000060044.8	Muscle	1.53678	3.297	1.09626	1.87721e-12	Increased
Gm42047	ENSMUSG00000110631.1	Muscle	0.872225	2.48892	1.50208	2.51584e-12	Increased
Srm	ENSMUSG00000006442.10	Muscle	4.07039	5.81824	0.514356	2.67264e-12	Increased
Zdhhc14	ENSMUSG00000034265.8	Muscle	3.73811	5.49501	0.554582	2.90005e-12	Increased
Teddm2	ENSMUSG00000045968.7	Muscle	3.65504	5.43036	0.569873	2.98622e-12	Increased
Pard6b	ENSMUSG00000044641.7	Muscle	0.498415	1.97174	1.96269	3.01321e-12	Increased
Lysmd2	ENSMUSG00000032184.5	Muscle	4.11192	5.85057	0.507724	3.20584e-12	Increased
Ms4a4a	ENSMUSG00000101389.1	Muscle	0.249207	1.58386	2.62034	3.4043e-12	Increased
Patj	ENSMUSG00000061859.17	Muscle	3.44737	5.2041	0.592743	3.59689e-12	Increased
Atoh8	ENSMUSG00000037621.8	Muscle	1.86905	3.62024	0.950058	4.03447e-12	Increased
Pitpnc1	ENSMUSG00000040430.18	Muscle	87.7625	41.6974	-1.07347	4.55328e-12	Decreased
Gm23297	ENSMUSG00000065118.1	Muscle	2.03519	3.78186	0.890668	5.36785e-12	Increased
A330094K24Rik	ENSMUSG00000097666.2	Muscle	4.81801	0.711119	-2.74312	5.39315e-12	Decreased
Samd10	ENSMUSG00000038605.11	Muscle	3.57197	5.26874	0.559441	6.39296e-12	Increased
Gm7895	ENSMUSG00000100347.1	Muscle	2.20133	3.94348	0.838207	6.78508e-12	Increased
Pwwp3b	ENSMUSG00000042515.13	Muscle	8.80532	2.16568	-2.01855	7.71594e-12	Decreased
Tmem71	ENSMUSG00000036944.6	Muscle	2.1598	3.87883	0.841776	7.86836e-12	Increased
Grtp1	ENSMUSG00000038515.10	Muscle	6.93627	1.45456	-2.24577	8.10751e-12	Decreased
Col19a1	ENSMUSG00000026141.13	Muscle	3.82118	5.49501	0.522957	8.68297e-12	Increased
Slc26a11	ENSMUSG00000039908.14	Muscle	3.65504	5.33339	0.543926	9.02354e-12	Increased
Gstt2	ENSMUSG00000033318.7	Muscle	3.32276	5.01015	0.591013	9.38931e-12	Increased
Tnni1	ENSMUSG00000026418.16	Muscle	11.6712	3.32933	-1.80656	1.00061e-11	Decreased
Neil2	ENSMUSG00000035121.6	Muscle	0.581484	2.03639	1.79067	1.11607e-11	Increased
Gm50255	ENSMUSG00000118342.1	Muscle	0.0415345	1.099	4.42758	1.26399e-11	Increased
Actr5	ENSMUSG00000037761.16	Muscle	3.23969	4.91318	0.599287	1.39002e-11	Increased
Alpl	ENSMUSG00000028766.10	Muscle	10.7159	2.97377	-1.84589	1.51457e-11	Decreased
Rilpl2	ENSMUSG00000029401.8	Muscle	2.78281	4.46065	0.678766	1.55505e-11	Increased
Pinx1	ENSMUSG00000021958.5	Muscle	2.94895	4.62227	0.646633	1.64231e-11	Increased
Mir133a-1hg	ENSMUSG00000095438.1	Muscle	24.09	9.01828	-1.41651	1.64243e-11	Decreased
Nacc2	ENSMUSG00000026932.14	Muscle	38.9179	16.3234	-1.25298	1.66736e-11	Decreased
Gm38070	ENSMUSG00000103560.1	Muscle	0.955295	2.48892	1.37226	1.95464e-11	Increased
Flrt1	ENSMUSG00000047787.8	Muscle	3.40583	5.04248	0.564754	2.01183e-11	Increased
Ccdc88c	ENSMUSG00000021182.16	Muscle	76.9635	36.2347	-1.08659	2.10212e-11	Decreased
Pik3cd	ENSMUSG00000039936.18	Muscle	24.09	9.0506	-1.41136	2.15087e-11	Decreased
Tigd5	ENSMUSG00000103906.1	Muscle	2.07673	3.71721	0.836855	2.65469e-11	Increased
Lamc3	ENSMUSG00000026840.14	Muscle	2.82435	4.46065	0.657468	2.9012e-11	Increased
Hpgd	ENSMUSG00000031613.9	Muscle	3.23969	4.84854	0.580218	2.95925e-11	Increased
Tbx6	ENSMUSG00000030699.16	Muscle	1.24604	2.81215	1.16792	3.02916e-11	Increased
Plin1	ENSMUSG00000030546.14	Muscle	11.4635	3.32933	-1.78068	3.20652e-11	Decreased
Izumo4	ENSMUSG00000055862.7	Muscle	2.32593	3.94348	0.759122	3.36154e-11	Increased
Pcolce	ENSMUSG00000029718.14	Muscle	30.1541	12.0567	-1.3218	3.62113e-11	Decreased
Ano5	ENSMUSG00000055489.8	Muscle	367.332	246.694	-0.574344	3.95518e-11	Decreased
Aurka	ENSMUSG00000027496.15	Muscle	8.59765	2.16568	-1.98415	4.09584e-11	Decreased
Mindy4	ENSMUSG00000038022.11	Muscle	2.90742	4.49298	0.626187	4.33113e-11	Increased
Fhl5	ENSMUSG00000028259.13	Muscle	1.82752	3.4263	0.903096	4.66608e-11	Increased
Trmt61a	ENSMUSG00000060950.12	Muscle	3.19816	4.75157	0.56969	5.3035e-11	Increased
Gm10851	ENSMUSG00000102329.1	Muscle	1.66138	3.23236	0.956002	5.39984e-11	Increased
Gm24950	ENSMUSG00000064702.1	Muscle	2.36747	3.94348	0.733695	6.46024e-11	Increased
Gm22786	ENSMUSG00000077274.1	Muscle	1.32911	2.84447	1.09196	6.49772e-11	Increased
Gm34455	ENSMUSG00000118107.1	Muscle	6.77013	1.48688	-2.17935	6.86145e-11	Decreased
Castor1	ENSMUSG00000020424.3	Muscle	1.28757	2.81215	1.12098	7.46459e-11	Increased
Fsd1l	ENSMUSG00000054752.16	Muscle	28.2435	11.2163	-1.33155	8.01939e-11	Decreased
Ppp2r3a	ENSMUSG00000043154.15	Muscle	485.663	321.426	-0.595457	8.52843e-11	Decreased
Sult5a1	ENSMUSG00000000739.14	Muscle	2.57514	4.13742	0.68197	9.01063e-11	Increased
Map2k6	ENSMUSG00000020623.11	Muscle	35.6782	14.9335	-1.25593	9.28346e-11	Decreased
Carmil1	ENSMUSG00000021338.17	Muscle	2.74128	4.26671	0.636399	9.49558e-11	Increased
Msc	ENSMUSG00000025930.6	Muscle	0.955295	2.39194	1.31516	9.65834e-11	Increased
Ccl9	ENSMUSG00000019122.8	Muscle	3.28123	4.78389	0.54257	1.09618e-10	Increased
Actb	ENSMUSG00000029580.14	Muscle	369.201	201.117	-0.876335	1.27513e-10	Decreased
Calm1	ENSMUSG00000001175.15	Muscle	845.02	477.484	-0.823521	1.27883e-10	Decreased
Rnf39	ENSMUSG00000036492.12	Muscle	0.0830691	1.099	3.57482	1.3085e-10	Increased
Snhg16	ENSMUSG00000020812.18	Muscle	1.78599	3.297	0.880749	1.30977e-10	Increased
Pelo	ENSMUSG00000042275.9	Muscle	2.65821	4.16974	0.647541	1.34352e-10	Increased
Calhm5	ENSMUSG00000049872.8	Muscle	1.61985	3.10306	0.933598	1.60362e-10	Increased
Gm8325	ENSMUSG00000027694.9	Muscle	7.35161	1.74547	-2.06816	1.61242e-10	Decreased
Rab7-ps1	ENSMUSG00000111686.1	Muscle	3.03202	4.5253	0.576168	1.68768e-10	Increased
Lgals3	ENSMUSG00000050335.17	Muscle	1.82752	3.32933	0.861798	1.7315e-10	Increased
Peli3	ENSMUSG00000024901.15	Muscle	1.82752	3.32933	0.861798	1.7315e-10	Increased
Cyp4f17	ENSMUSG00000091586.2	Muscle	2.409	3.91115	0.696865	1.84806e-10	Increased
Gm42908	ENSMUSG00000104940.1	Muscle	0.872225	2.26265	1.36516	1.85947e-10	Increased
Gm43313	ENSMUSG00000107083.1	Muscle	3.07356	4.5253	0.556603	2.04169e-10	Increased
Gm9320	ENSMUSG00000100865.2	Muscle	0.581484	1.87477	1.67198	2.15956e-10	Increased
Ccdc130	ENSMUSG00000004994.12	Muscle	3.44737	4.88086	0.500414	2.16926e-10	Increased
Gm27005	ENSMUSG00000098103.1	Muscle	0.706087	2.03639	1.51487	2.21429e-10	Increased
Pard6a	ENSMUSG00000005699.16	Muscle	2.69975	4.16974	0.625256	2.43789e-10	Increased
Gm37531	ENSMUSG00000103696.1	Muscle	1.61985	3.07074	0.91854	2.55707e-10	Increased
Actg1	ENSMUSG00000062825.15	Muscle	41.2438	17.9396	-1.20058	2.70879e-10	Decreased
Gm37906	ENSMUSG00000104315.1	Muscle	2.99049	4.42833	0.56482	2.9454e-10	Increased
1110046J04Rik	ENSMUSG00000085457.3	Muscle	2.99049	4.42833	0.56482	2.9454e-10	Increased
Fam83g	ENSMUSG00000042377.8	Muscle	1.45371	2.90912	0.995906	2.94888e-10	Increased
Gm25082	ENSMUSG00000093734.1	Muscle	0.91376	2.29497	1.31916	3.07335e-10	Increased
Snhg15	ENSMUSG00000085156.8	Muscle	1.66138	3.10306	0.897294	3.3324e-10	Increased
Itga10	ENSMUSG00000090210.7	Muscle	0.830691	2.16568	1.37182	3.45751e-10	Increased
Abcc8	ENSMUSG00000040136.10	Muscle	2.53361	3.9758	0.647993	3.52397e-10	Increased
D830024N08Rik	ENSMUSG00000110580.1	Muscle	5.6487	1.16365	-2.26947	4.03892e-10	Decreased
Cntnap2	ENSMUSG00000039419.17	Muscle	9.59448	2.71518	-1.81736	4.14594e-10	Decreased
Ppp1r14c	ENSMUSG00000040653.6	Muscle	79.2479	38.1418	-1.0548	4.22692e-10	Decreased
Bbs5	ENSMUSG00000063145.10	Muscle	2.57514	4.00812	0.636278	4.31781e-10	Increased
4930458D05Rik	ENSMUSG00000087611.1	Muscle	1.16297	2.55356	1.12799	4.5283e-10	Increased
Sf3b4	ENSMUSG00000068856.3	Muscle	3.19816	4.58995	0.519871	4.93197e-10	Increased
4931413K12Rik	ENSMUSG00000085088.1	Muscle	1.12143	2.48892	1.14315	5.07346e-10	Increased
Gm49970	ENSMUSG00000117494.1	Muscle	1.12143	2.48892	1.14315	5.07346e-10	Increased
Casq2	ENSMUSG00000027861.13	Muscle	23.5501	9.14757	-1.36331	5.28898e-10	Decreased
Gm42900	ENSMUSG00000106671.1	Muscle	0.830691	2.13336	1.35022	5.97863e-10	Increased
Gm37101	ENSMUSG00000102448.1	Muscle	1.37064	2.7475	0.998026	6.24157e-10	Increased
Cxcl13	ENSMUSG00000023078.6	Muscle	0.166138	1.19597	2.77542	6.36041e-10	Increased
Gm42809	ENSMUSG00000105941.1	Muscle	0.0415345	0.937384	4.20034	6.77274e-10	Increased
Ahdc1	ENSMUSG00000037692.14	Muscle	41.6591	18.2951	-1.18673	6.83423e-10	Decreased
Gm14319	ENSMUSG00000085411.1	Muscle	0.996829	2.3273	1.21502	6.9806e-10	Increased
Bvht	ENSMUSG00000098098.7	Muscle	1.16297	2.52124	1.10968	7.35531e-10	Increased
Pcdhga3	ENSMUSG00000104346.1	Muscle	3.03202	4.39601	0.534441	7.44274e-10	Increased
4933421O10Rik	ENSMUSG00000085037.1	Muscle	2.86588	4.23439	0.561551	7.70585e-10	Increased
Gm20696	ENSMUSG00000030068.4	Muscle	2.78281	4.16974	0.581694	7.90115e-10	Increased
Xylt1	ENSMUSG00000030657.11	Muscle	11.5051	3.58792	-1.67829	8.72402e-10	Decreased
BC048679	ENSMUSG00000061877.13	Muscle	1.74445	3.13539	0.842218	9.12723e-10	Increased
Sox18	ENSMUSG00000046470.5	Muscle	2.82435	4.16974	0.560396	9.55973e-10	Increased
Gm12989	ENSMUSG00000083678.3	Muscle	1.61985	3.00609	0.887944	9.80786e-10	Increased
Idh2	ENSMUSG00000030541.16	Muscle	190.187	131.428	-0.533113	1.02531e-09	Decreased
Abhd6	ENSMUSG00000025277.14	Muscle	3.03202	4.36368	0.523818	1.07787e-09	Increased
Ddit3	ENSMUSG00000025408.15	Muscle	6.77013	1.61618	-2.05983	1.07983e-09	Decreased
Gm7967	ENSMUSG00000100009.6	Muscle	1.57831	2.94145	0.893927	1.12231e-09	Increased
Syde2	ENSMUSG00000036863.12	Muscle	2.53361	3.87883	0.61246	1.16856e-09	Increased
Ngfr	ENSMUSG00000000120.6	Muscle	0.664553	1.90709	1.50692	1.19415e-09	Increased
Ttyh2	ENSMUSG00000034714.9	Muscle	25.8345	10.3759	-1.31523	1.37498e-09	Decreased
Gabrr1	ENSMUSG00000028280.9	Muscle	0.124604	1.099	3.04247	1.49143e-09	Increased
2310015D24Rik	ENSMUSG00000099411.1	Muscle	13.2495	4.39601	-1.58949	1.54053e-09	Decreased
P3h4	ENSMUSG00000006931.15	Muscle	3.03202	4.33136	0.513116	1.56022e-09	Increased
Ifi27l2a	ENSMUSG00000079017.3	Muscle	8.55612	2.35962	-1.85398	1.56281e-09	Decreased
Grap	ENSMUSG00000004837.2	Muscle	2.86588	4.16974	0.539408	1.64397e-09	Increased
5430430B14Rik	ENSMUSG00000109953.1	Muscle	0.415345	1.55153	1.87625	1.70317e-09	Increased
Gm36638	ENSMUSG00000104214.1	Muscle	2.1598	3.49095	0.690185	1.89727e-09	Increased
Gm50094	ENSMUSG00000117600.1	Muscle	2.24287	3.55559	0.662381	2.02056e-09	Increased
Gm8734	ENSMUSG00000109736.1	Muscle	2.49207	3.81418	0.612027	2.05522e-09	Increased
Comtd1	ENSMUSG00000021773.11	Muscle	2.65821	3.9758	0.578997	2.06229e-09	Increased
Snora21	ENSMUSG00000064901.1	Muscle	1.74445	3.07074	0.812257	2.15526e-09	Increased
Fbn1	ENSMUSG00000027204.13	Muscle	249.623	134.046	-0.896972	2.33605e-09	Decreased
Nmb	ENSMUSG00000025723.12	Muscle	0.91376	2.16568	1.23588	2.34456e-09	Increased
Radil	ENSMUSG00000029576.17	Muscle	1.82752	3.13539	0.775478	2.37938e-09	Increased
Kif1b	ENSMUSG00000063077.15	Muscle	947.486	608.556	-0.638706	2.53336e-09	Decreased
Gm10115	ENSMUSG00000062319.2	Muscle	1.0799	2.35962	1.12046	2.56659e-09	Increased
Arhgef10l	ENSMUSG00000040964.16	Muscle	75.759	36.6873	-1.04594	2.63144e-09	Decreased
Gm43274	ENSMUSG00000107116.1	Muscle	2.90742	4.16974	0.518721	2.81317e-09	Increased
B230362B09Rik	ENSMUSG00000115543.1	Muscle	1.45371	2.7475	0.913734	2.84636e-09	Increased
2310040G24Rik	ENSMUSG00000101655.1	Muscle	58.356	27.3457	-1.09329	2.95014e-09	Decreased
Mocs3	ENSMUSG00000074576.4	Muscle	2.57514	3.84651	0.577051	3.04356e-09	Increased
Gm32200	ENSMUSG00000103114.1	Muscle	4.40266	0.808089	-2.43132	3.12552e-09	Decreased
Rhebl1	ENSMUSG00000023755.10	Muscle	1.74445	3.03842	0.79704	3.31089e-09	Increased
Slc44a2	ENSMUSG00000057193.8	Muscle	155.132	108.187	-0.519924	3.4814e-09	Decreased
Stx3	ENSMUSG00000041488.16	Muscle	2.61668	3.87883	0.566097	3.61834e-09	Increased
Gm43099	ENSMUSG00000105358.1	Muscle	1.86905	3.13539	0.743231	4.56179e-09	Increased
Calr3	ENSMUSG00000019732.14	Muscle	2.78281	4.00812	0.524802	5.07414e-09	Increased
Gm20594	ENSMUSG00000096887.2	Muscle	2.69975	3.94348	0.544964	5.28384e-09	Increased
Gm11827	ENSMUSG00000086765.7	Muscle	1.41217	2.65053	0.903617	5.42203e-09	Increased
Mks1	ENSMUSG00000034121.12	Muscle	1.82752	3.07074	0.745517	5.66389e-09	Increased
Gm18068	ENSMUSG00000117182.1	Muscle	0.706087	1.87477	1.39618	6.09338e-09	Increased
Hp	ENSMUSG00000031722.10	Muscle	13.4987	4.62227	-1.5441	6.1863e-09	Decreased
Gm5276	ENSMUSG00000105452.1	Muscle	1.24604	2.48892	0.992424	6.34889e-09	Increased
Nnat	ENSMUSG00000067786.16	Muscle	5.48256	1.2283	-2.14912	6.53532e-09	Decreased
Col28a1	ENSMUSG00000068794.7	Muscle	1.86905	3.10306	0.728328	6.96517e-09	Increased
Sesn2	ENSMUSG00000028893.8	Muscle	2.86588	4.07277	0.505543	7.25755e-09	Increased
Gm10052	ENSMUSG00000058922.7	Muscle	1.95212	3.20003	0.710173	7.31638e-09	Increased
Snord83b	ENSMUSG00000077734.1	Muscle	0.830691	2.00406	1.26046	8.08512e-09	Increased
Vasp	ENSMUSG00000030403.9	Muscle	30.5694	13.0264	-1.23002	9.14216e-09	Decreased
Foxo6	ENSMUSG00000052135.8	Muscle	6.39632	1.58386	-2.00698	9.65351e-09	Decreased
Arhgap20	ENSMUSG00000053199.13	Muscle	114.428	58.2794	-0.973256	9.68497e-09	Decreased
Gm48302	ENSMUSG00000113041.1	Muscle	1.24604	2.45659	0.973641	9.984e-09	Increased
Gm48199	ENSMUSG00000113399.1	Muscle	0.706087	1.84244	1.37122	1.02381e-08	Increased
Gm42782	ENSMUSG00000105976.1	Muscle	0.415345	1.45456	1.78376	1.03197e-08	Increased
Scn3b	ENSMUSG00000049281.16	Muscle	1.95212	3.16771	0.695572	1.09366e-08	Increased
Ackr2	ENSMUSG00000044534.8	Muscle	1.74445	2.94145	0.750402	1.19598e-08	Increased
Pcdh12	ENSMUSG00000024440.13	Muscle	8.68072	2.55356	-1.76133	1.26803e-08	Decreased
Stxbp4	ENSMUSG00000020546.14	Muscle	38.461	17.1315	-1.16628	1.27741e-08	Decreased
Tmem109	ENSMUSG00000034659.14	Muscle	202.689	138.313	-0.551299	1.28022e-08	Decreased
Phlda1	ENSMUSG00000020205.8	Muscle	1.61985	2.81215	0.792058	1.3246e-08	Increased
Col5a1	ENSMUSG00000026837.16	Muscle	95.4464	47.8712	-0.995382	1.37177e-08	Decreased
A030001D20Rik	ENSMUSG00000110357.1	Muscle	2.409	3.58792	0.572749	1.41132e-08	Increased
Tacc3	ENSMUSG00000037313.16	Muscle	1.49524	2.68286	0.839141	1.43854e-08	Increased
Stc1	ENSMUSG00000014813.9	Muscle	0.207673	1.13133	2.39048	1.45891e-08	Increased
Clip3	ENSMUSG00000013921.15	Muscle	2.69975	3.84651	0.509137	1.57345e-08	Increased
Ttc41	ENSMUSG00000044937.15	Muscle	2.69975	3.84651	0.509137	1.57345e-08	Increased
Slc4a4	ENSMUSG00000060961.16	Muscle	65.1677	31.4185	-1.0523	1.86972e-08	Decreased
Gm8394	ENSMUSG00000050490.7	Muscle	1.82752	3.00609	0.714921	1.91478e-08	Increased
Gm20705	ENSMUSG00000093559.1	Muscle	1.41217	2.58589	0.868129	2.07338e-08	Increased
Gm43389	ENSMUSG00000106665.1	Muscle	1.70292	2.8768	0.753016	2.21904e-08	Increased
Gm15756	ENSMUSG00000089781.2	Muscle	3.11509	0.45253	-2.75628	2.2548e-08	Decreased
Gm11266	ENSMUSG00000087413.1	Muscle	6.35479	1.61618	-1.96863	2.28354e-08	Decreased
Cables1	ENSMUSG00000040957.15	Muscle	2.53361	3.65256	0.525978	2.39717e-08	Increased
0610038B21Rik	ENSMUSG00000097882.2	Muscle	2.61668	3.71721	0.504858	2.40384e-08	Increased
Tnik	ENSMUSG00000027692.16	Muscle	98.5615	49.7783	-0.985363	2.43196e-08	Decreased
Gm50008	ENSMUSG00000117538.1	Muscle	1.12143	2.26265	1.00622	2.46928e-08	Increased
Aplnr	ENSMUSG00000044338.9	Muscle	10.0098	3.16771	-1.6568	2.53585e-08	Decreased
Ptpru	ENSMUSG00000028909.17	Muscle	1.66138	2.81215	0.755754	2.59304e-08	Increased
Pcp4l1	ENSMUSG00000038370.6	Muscle	31.7739	13.8022	-1.20236	2.73221e-08	Decreased
Nhs	ENSMUSG00000059493.13	Muscle	7.72543	2.198	-1.80874	2.77771e-08	Decreased
Gm12185	ENSMUSG00000048852.13	Muscle	2.07673	0.161618	-3.60397	2.80039e-08	Decreased
Ing4	ENSMUSG00000030330.15	Muscle	1.74445	2.8768	0.718451	2.80157e-08	Increased
Enc1	ENSMUSG00000041773.8	Muscle	2.57514	3.68489	0.515287	2.85461e-08	Increased
Pigw	ENSMUSG00000045140.8	Muscle	1.82752	2.97377	0.699376	2.86956e-08	Increased
Nav2	ENSMUSG00000052512.17	Muscle	36.4258	16.2264	-1.16612	2.93069e-08	Decreased
4930402D18Rik	ENSMUSG00000115231.1	Muscle	2.49207	3.58792	0.524038	2.97015e-08	Increased
C030015A19Rik	ENSMUSG00000108181.1	Muscle	2.32593	3.4263	0.556856	3.1192e-08	Increased
Leng9	ENSMUSG00000043432.7	Muscle	2.1598	3.297	0.607965	3.13719e-08	Increased
Homer2	ENSMUSG00000025813.14	Muscle	36.5919	16.3234	-1.16409	3.16992e-08	Decreased
Gm43857	ENSMUSG00000104548.1	Muscle	1.28757	2.42427	0.907675	3.4216e-08	Increased
Cdhr3	ENSMUSG00000035860.9	Muscle	0.581484	1.61618	1.45908	3.44387e-08	Increased
Megf10	ENSMUSG00000024593.15	Muscle	1.78599	2.90912	0.700759	3.44929e-08	Increased
Zc3h3	ENSMUSG00000075600.3	Muscle	2.2844	3.39398	0.569104	3.70118e-08	Increased
Snora30	ENSMUSG00000065259.1	Muscle	2.11826	3.23236	0.607368	3.7213e-08	Increased
Apol6	ENSMUSG00000033576.12	Muscle	25.2115	10.5052	-1.26218	3.90931e-08	Decreased
Sft2d3	ENSMUSG00000044982.7	Muscle	2.409	3.49095	0.533332	4.33175e-08	Increased
Nexn	ENSMUSG00000039103.12	Muscle	150.23	103.92	-0.531657	4.62925e-08	Decreased
Asb14	ENSMUSG00000021898.15	Muscle	123.358	86.4656	-0.512599	4.70009e-08	Decreased
Inppl1	ENSMUSG00000032737.13	Muscle	119.744	84.1059	-0.509624	4.76762e-08	Decreased
Gm17709	ENSMUSG00000091952.3	Muscle	0.290742	1.19597	2.0036	4.7806e-08	Increased
Erfe	ENSMUSG00000047443.14	Muscle	0.706087	1.74547	1.29365	4.87164e-08	Increased
Shroom1	ENSMUSG00000018387.12	Muscle	0.706087	1.74547	1.29365	4.87164e-08	Increased
Cadm1	ENSMUSG00000032076.20	Muscle	15.617	5.81824	-1.42291	4.97808e-08	Decreased
Btbd1	ENSMUSG00000025103.8	Muscle	148.777	102.918	-0.531607	5.25337e-08	Decreased
Tubb4b-ps1	ENSMUSG00000095159.2	Muscle	1.28757	2.39194	0.88839	5.2976e-08	Increased
Gm4737	ENSMUSG00000048087.6	Muscle	2.11826	3.20003	0.592913	5.47754e-08	Increased
Apbb1ip	ENSMUSG00000026786.14	Muscle	2.20133	3.26468	0.56644	5.58337e-08	Increased
Gm45289	ENSMUSG00000109642.1	Muscle	1.57831	2.68286	0.761643	5.78924e-08	Increased
Ms4a6c	ENSMUSG00000079419.4	Muscle	0.581484	1.58386	1.43011	5.91862e-08	Increased
Sel1l3	ENSMUSG00000029189.10	Muscle	70.0272	34.36	-1.02697	6.44904e-08	Decreased
Fgd4	ENSMUSG00000022788.16	Muscle	83.0276	41.5035	-1.00018	7.18363e-08	Decreased
Gm13370	ENSMUSG00000084383.1	Muscle	0.249207	1.13133	2.13853	7.45596e-08	Increased
Gpr179	ENSMUSG00000070337.4	Muscle	0.0415345	0.743442	3.86989	7.76007e-08	Increased
Gm6493	ENSMUSG00000090021.2	Muscle	2.36747	3.39398	0.517794	7.81303e-08	Increased
Gm13091	ENSMUSG00000085213.1	Muscle	0.91376	1.93941	1.07745	8.14414e-08	Increased
Mib1	ENSMUSG00000024294.14	Muscle	195.918	133.076	-0.557966	8.16603e-08	Decreased
Gm42672	ENSMUSG00000105395.1	Muscle	1.49524	2.55356	0.768153	8.24934e-08	Increased
Cdh4	ENSMUSG00000000305.12	Muscle	15.617	5.88289	-1.40699	8.57529e-08	Decreased
Serpine2	ENSMUSG00000026249.10	Muscle	94.3665	47.8389	-0.979942	8.76889e-08	Decreased
4833411C07Rik	ENSMUSG00000109089.1	Muscle	0.166138	0.969707	2.47564	9.1178e-08	Increased
Ttyh1	ENSMUSG00000030428.16	Muscle	0.664553	1.6485	1.29788	9.18245e-08	Increased
Rgsl1	ENSMUSG00000042641.19	Muscle	0.124604	0.90506	2.76515	9.53318e-08	Increased
5730419F03Rik	ENSMUSG00000099364.1	Muscle	1.45371	2.52124	0.790215	9.97319e-08	Increased
Gm38200	ENSMUSG00000102466.1	Muscle	1.45371	2.52124	0.790215	9.97319e-08	Increased
Prex1	ENSMUSG00000039621.13	Muscle	15.617	5.91521	-1.3991	1.12245e-07	Decreased
Snhg4	ENSMUSG00000117869.1	Muscle	1.95212	2.97377	0.60472	1.20253e-07	Increased
4930556M19Rik	ENSMUSG00000096971.2	Muscle	0.747622	1.74547	1.21231	1.27445e-07	Increased
1700027J07Rik	ENSMUSG00000111422.1	Muscle	1.66138	2.68286	0.688096	1.38011e-07	Increased
Tceal7	ENSMUSG00000079428.8	Muscle	15.1601	5.72127	-1.4043	1.45069e-07	Decreased
Rbp7	ENSMUSG00000028996.9	Muscle	0.872225	1.87477	1.09517	1.45796e-07	Increased
Tmem25	ENSMUSG00000002032.17	Muscle	6.77013	1.90709	-1.82239	1.46e-07	Decreased
Nctc1	ENSMUSG00000087090.7	Muscle	192.845	130.814	-0.559894	1.47033e-07	Decreased
5430405H02Rik	ENSMUSG00000085741.8	Muscle	1.53678	2.55356	0.728884	1.58078e-07	Increased
Fastk	ENSMUSG00000028959.14	Muscle	105.788	74.4735	-0.506326	1.86775e-07	Decreased
Vnn1	ENSMUSG00000037440.8	Muscle	0.124604	0.872737	2.71327	1.92136e-07	Increased
Lrrc75aos2	ENSMUSG00000085762.1	Muscle	0.124604	0.872737	2.71327	1.92136e-07	Increased
Gm43721	ENSMUSG00000104947.1	Muscle	0.539949	1.45456	1.4131	1.93284e-07	Increased
Gm38245	ENSMUSG00000103467.1	Muscle	2.32593	3.297	0.501525	1.95028e-07	Increased
Vipr2	ENSMUSG00000011171.11	Muscle	1.49524	2.48892	0.731305	1.9585e-07	Increased
4831440D22Rik	ENSMUSG00000110138.1	Muscle	0.498415	1.42224	1.49419	1.98028e-07	Increased
Depdc7	ENSMUSG00000027173.7	Muscle	1.57831	2.58589	0.708732	1.98719e-07	Increased
Dmpk	ENSMUSG00000030409.16	Muscle	173.531	118.24	-0.553443	2.06407e-07	Decreased
Ucp1	ENSMUSG00000031710.4	Muscle	1.45371	2.45659	0.75289	2.29152e-07	Increased
Gm42571	ENSMUSG00000107109.1	Muscle	0.706087	1.6485	1.21167	2.31117e-07	Increased
Gm42822	ENSMUSG00000106596.1	Muscle	1.24604	2.23033	0.834831	2.34624e-07	Increased
Gm49310	ENSMUSG00000115686.1	Muscle	0.830691	1.7778	1.08854	2.71642e-07	Increased
Tet1	ENSMUSG00000047146.17	Muscle	6.27172	1.74547	-1.8393	3.09201e-07	Decreased
Adm	ENSMUSG00000030790.15	Muscle	1.66138	2.61821	0.653039	3.15686e-07	Increased
E130308A19Rik	ENSMUSG00000045071.14	Muscle	19.9781	8.17786	-1.28758	3.21743e-07	Decreased
Apol10b	ENSMUSG00000050014.8	Muscle	4.73494	1.13133	-2.05568	3.3225e-07	Decreased
Gm27019	ENSMUSG00000097998.1	Muscle	0.498415	1.38991	1.46126	3.39537e-07	Increased
Ntf5	ENSMUSG00000074121.3	Muscle	4.48573	1.03435	-2.10594	3.39773e-07	Decreased
Gm24620	ENSMUSG00000064558.1	Muscle	1.03836	2.00406	0.941969	3.4236e-07	Increased
Tgfbr3l	ENSMUSG00000089736.2	Muscle	0.45688	1.32527	1.516	3.44295e-07	Increased
Fbxo4	ENSMUSG00000022184.8	Muscle	2.20133	3.13539	0.508323	3.5508e-07	Increased
Dtna	ENSMUSG00000024302.16	Muscle	150.023	102.854	-0.544545	3.61092e-07	Decreased
Exd2	ENSMUSG00000032705.9	Muscle	57.4838	27.9599	-1.03953	3.69817e-07	Decreased
Gm43136	ENSMUSG00000105541.1	Muscle	0.415345	1.26062	1.57883	3.72441e-07	Increased
Kcnv2	ENSMUSG00000047298.3	Muscle	0.207673	0.969707	2.17019	4.06271e-07	Increased
Kcnk5	ENSMUSG00000023243.9	Muscle	1.41217	2.35962	0.736558	4.17578e-07	Increased
Gm8566	ENSMUSG00000047905.10	Muscle	2.07673	3.00609	0.531439	4.48816e-07	Increased
Morn1	ENSMUSG00000029049.14	Muscle	1.28757	2.23033	0.787896	4.67003e-07	Increased
Rasl11b	ENSMUSG00000049907.8	Muscle	0.955295	1.87477	0.965345	4.75548e-07	Increased
Gm9570	ENSMUSG00000114558.1	Muscle	1.66138	2.58589	0.635186	4.76077e-07	Increased
Gm11730	ENSMUSG00000087057.7	Muscle	0.249207	1.03435	2.01043	4.76439e-07	Increased
Gm49794	ENSMUSG00000116879.1	Muscle	4.19499	0.937384	-2.15008	4.90146e-07	Decreased
Gabrr2	ENSMUSG00000023267.10	Muscle	0.581484	1.45456	1.30806	5.13253e-07	Increased
Ctu1	ENSMUSG00000038888.8	Muscle	1.78599	2.71518	0.601576	5.71756e-07	Increased
Katnal2	ENSMUSG00000025420.13	Muscle	0.498415	1.35759	1.42756	5.82182e-07	Increased
Pde11a	ENSMUSG00000075270.11	Muscle	0.332276	1.13133	1.73748	5.93168e-07	Increased
Tmem64	ENSMUSG00000043252.8	Muscle	181.298	122.7	-0.563189	6.08182e-07	Decreased
BB123696	ENSMUSG00000113737.1	Muscle	0.166138	0.90506	2.37716	6.18142e-07	Increased
Btnl7-ps	ENSMUSG00000061728.5	Muscle	0.706087	1.58386	1.15431	6.48039e-07	Increased
Gm10390	ENSMUSG00000097368.2	Muscle	6.43785	1.87477	-1.77443	7.63285e-07	Decreased
Galnt3	ENSMUSG00000026994.9	Muscle	0.124604	0.808089	2.60354	7.80628e-07	Increased
Fgf6	ENSMUSG00000000183.6	Muscle	7.76696	2.45659	-1.65669	7.83472e-07	Decreased
Trim66	ENSMUSG00000031026.15	Muscle	0.623018	1.48688	1.24164	7.87013e-07	Increased
Tnfaip3	ENSMUSG00000019850.11	Muscle	7.80849	2.45659	-1.66437	7.90329e-07	Decreased
Tead2	ENSMUSG00000030796.17	Muscle	1.16297	2.06871	0.825525	7.91043e-07	Increased
Gm6395	ENSMUSG00000091905.3	Muscle	1.78599	2.68286	0.584362	8.36858e-07	Increased
Slc22a4	ENSMUSG00000020334.6	Muscle	1.70292	2.58589	0.599772	8.48188e-07	Increased
Mfsd2b	ENSMUSG00000037336.14	Muscle	1.24604	2.13336	0.770993	8.89247e-07	Increased
Nrarp	ENSMUSG00000078202.3	Muscle	7.68389	2.42427	-1.66023	9.11307e-07	Decreased
Ccdc50	ENSMUSG00000038127.15	Muscle	236.913	129.715	-0.868967	9.15886e-07	Decreased
Fam110b	ENSMUSG00000049119.14	Muscle	7.39315	2.29497	-1.68339	9.95994e-07	Decreased
Gm43034	ENSMUSG00000106662.1	Muscle	1.57831	2.45659	0.635024	1.01279e-06	Increased
Grhl1	ENSMUSG00000020656.16	Muscle	0.332276	1.099	1.69603	1.0852e-06	Increased
Gm37824	ENSMUSG00000104459.1	Muscle	1.45371	2.3273	0.675213	1.19488e-06	Increased
Btc	ENSMUSG00000082361.6	Muscle	2.409	0.355559	-2.72624	1.21679e-06	Decreased
Gm8990	ENSMUSG00000114607.1	Muscle	0.664553	1.51921	1.18078	1.22001e-06	Increased
Lmo1	ENSMUSG00000036111.8	Muscle	1.16297	2.03639	0.802915	1.22675e-06	Increased
Epop	ENSMUSG00000043439.5	Muscle	0.623018	1.45456	1.21015	1.31504e-06	Increased
Kcna6	ENSMUSG00000038077.7	Muscle	0.91376	1.7778	0.952593	1.36753e-06	Increased
C130036L24Rik	ENSMUSG00000073627.7	Muscle	1.91059	2.7475	0.521814	1.43152e-06	Increased
Adamts20	ENSMUSG00000022449.14	Muscle	7.76696	2.48892	-1.6379	1.50383e-06	Decreased
Rbfox2	ENSMUSG00000033565.18	Muscle	86.018	44.0894	-0.964049	1.58375e-06	Decreased
Gm28557	ENSMUSG00000100235.8	Muscle	0.872225	1.71315	0.965829	1.60255e-06	Increased
Ptprs	ENSMUSG00000013236.17	Muscle	53.2473	26.0205	-1.03278	1.65493e-06	Decreased
Edn1	ENSMUSG00000021367.8	Muscle	1.28757	2.13336	0.724058	1.69558e-06	Increased
Lzts1	ENSMUSG00000036306.13	Muscle	4.36113	1.06668	-2.02142	1.73882e-06	Decreased
Mir133a-2	ENSMUSG00000065460.1	Muscle	6.60399	2.00406	-1.71541	1.75001e-06	Decreased
Aldoa-ps4	ENSMUSG00000111336.1	Muscle	0.0415345	0.614148	3.59828	1.77386e-06	Increased
Lin7a	ENSMUSG00000019906.15	Muscle	1.45371	2.29497	0.655122	1.79853e-06	Increased
Gm44130	ENSMUSG00000108211.1	Muscle	0.706087	1.51921	1.09458	1.80035e-06	Increased
Gm47595	ENSMUSG00000112080.1	Muscle	0	0.517177	5.72022	1.81108e-06	Increased
Gm4779	ENSMUSG00000045010.14	Muscle	0	0.517177	5.72022	1.81108e-06	Increased
Trpv4	ENSMUSG00000014158.12	Muscle	1.61985	2.45659	0.597782	1.82383e-06	Increased
Dynll1	ENSMUSG00000009013.5	Muscle	16.2815	6.56169	-1.30979	1.88077e-06	Decreased
Eid3	ENSMUSG00000109864.1	Muscle	0.955295	1.81012	0.914993	1.89886e-06	Increased
Rc3h2	ENSMUSG00000075376.10	Muscle	141.674	96.6798	-0.551244	2.03011e-06	Decreased
Tmem200b	ENSMUSG00000070720.4	Muscle	1.24604	2.10103	0.749071	2.06502e-06	Increased
Prima1	ENSMUSG00000041669.15	Muscle	1.24604	2.10103	0.749071	2.06502e-06	Increased
Gm25636	ENSMUSG00000064600.1	Muscle	1.03836	1.87477	0.846247	2.0662e-06	Increased
Fscn2	ENSMUSG00000025380.2	Muscle	1.03836	1.87477	0.846247	2.0662e-06	Increased
Dusp14	ENSMUSG00000018648.15	Muscle	6.35479	1.90709	-1.73119	2.0976e-06	Decreased
Gm42651	ENSMUSG00000104877.1	Muscle	1.12143	1.93941	0.78489	2.35675e-06	Increased
Tmed10-ps	ENSMUSG00000114251.1	Muscle	1.12143	1.93941	0.78489	2.35675e-06	Increased
Akap6	ENSMUSG00000061603.8	Muscle	203.104	110.773	-0.874554	2.48634e-06	Decreased
Gm4786	ENSMUSG00000116757.1	Muscle	0.581484	1.35759	1.20923	2.54539e-06	Increased
Gm5091	ENSMUSG00000097624.2	Muscle	1.37064	2.198	0.677405	2.63822e-06	Increased
	ENSMUSG00000083012.9	Muscle	1.45371	2.26265	0.634747	2.70156e-06	Increased
Lingo3	ENSMUSG00000051067.8	Muscle	17.9429	7.46675	-1.26374	3.04917e-06	Decreased
Pbld1	ENSMUSG00000112129.1	Muscle	1.24604	2.06871	0.72681	3.1101e-06	Increased
Amd-ps3	ENSMUSG00000060096.5	Muscle	30.2371	13.8022	-1.13086	3.11638e-06	Decreased
Gm48027	ENSMUSG00000113775.1	Muscle	1.03836	1.84244	0.821291	3.22496e-06	Increased
Gm24233	ENSMUSG00000077505.1	Muscle	1.66138	2.45659	0.561478	3.24222e-06	Increased
Hoga1	ENSMUSG00000025176.14	Muscle	1.66138	2.45659	0.561478	3.24222e-06	Increased
Gm43544	ENSMUSG00000105936.1	Muscle	0.664553	1.45456	1.11847	3.24755e-06	Increased
P2ry2	ENSMUSG00000032860.5	Muscle	31.8155	14.6426	-1.11903	3.25234e-06	Decreased
Scn1b	ENSMUSG00000019194.15	Muscle	269.102	177.521	-0.600137	3.2724e-06	Decreased
2310001K20Rik	ENSMUSG00000108514.1	Muscle	1.28757	0.0646472	-4.11958	3.32149e-06	Decreased
D830025C05Rik	ENSMUSG00000043794.8	Muscle	0.415345	1.16365	1.46429	3.40213e-06	Increased
Cyp4f39	ENSMUSG00000061126.5	Muscle	0.290742	1.00203	1.75066	3.41733e-06	Increased
Mettl11b	ENSMUSG00000040113.14	Muscle	30.1125	13.7698	-1.12828	3.48057e-06	Decreased
Slc18a1	ENSMUSG00000036330.12	Muscle	0.332276	1.03435	1.60938	3.60329e-06	Increased
Gm7517	ENSMUSG00000115700.1	Muscle	0.332276	1.03435	1.60938	3.60329e-06	Increased
Gm10030	ENSMUSG00000057802.8	Muscle	1.2045	2.00406	0.729743	3.6859e-06	Increased
2610024D14Rik	ENSMUSG00000084362.1	Muscle	0.0415345	0.581824	3.52156	3.85814e-06	Increased
Gm37019	ENSMUSG00000102953.1	Muscle	0.0415345	0.581824	3.52156	3.85814e-06	Increased
Nr1d1	ENSMUSG00000020889.11	Muscle	115.84	61.1562	-0.921449	3.97448e-06	Decreased
Csrp2	ENSMUSG00000020186.7	Muscle	1.61985	2.39194	0.559466	3.97657e-06	Increased
Iigp1	ENSMUSG00000054072.12	Muscle	19.2305	8.14554	-1.23829	4.04629e-06	Decreased
Slc22a12	ENSMUSG00000061742.12	Muscle	0	0.484854	5.62893	4.13824e-06	Increased
Gm37691	ENSMUSG00000104348.1	Muscle	2.57514	0.45253	-2.48262	4.22271e-06	Decreased
Gm49512	ENSMUSG00000116480.1	Muscle	0.581484	1.32527	1.17472	4.31497e-06	Increased
Atp1b1	ENSMUSG00000026576.12	Muscle	64.5447	32.4852	-0.990295	4.53025e-06	Decreased
Ndufa8	ENSMUSG00000026895.7	Muscle	78.1265	55.1763	-0.501685	4.6745e-06	Decreased
Gm26035	ENSMUSG00000064999.1	Muscle	1.74445	2.48892	0.510282	4.72736e-06	Increased
Dusp4	ENSMUSG00000031530.6	Muscle	1.66138	2.42427	0.542447	4.73538e-06	Increased
Tuba1a	ENSMUSG00000072235.6	Muscle	12.7511	4.94551	-1.36465	4.80491e-06	Decreased
Bicdl1	ENSMUSG00000041609.16	Muscle	1.49524	2.26265	0.594379	4.86022e-06	Increased
Gm43420	ENSMUSG00000106115.1	Muscle	0.498415	1.2283	1.28428	4.98398e-06	Increased
Shld3	ENSMUSG00000118537.1	Muscle	1.03836	1.81012	0.795895	5.02191e-06	Increased
Col14a1	ENSMUSG00000022371.16	Muscle	23.3009	10.2789	-1.17992	5.06733e-06	Decreased
Tuba8	ENSMUSG00000030137.8	Muscle	191.557	128.066	-0.580851	5.34065e-06	Decreased
Pcdhgc4	ENSMUSG00000023036.14	Muscle	1.2045	1.97174	0.706402	5.60693e-06	Increased
Gm6473	ENSMUSG00000100261.1	Muscle	0.249207	0.90506	1.81976	5.66586e-06	Increased
Fstl1	ENSMUSG00000022816.11	Muscle	77.8773	39.9519	-0.962761	5.67834e-06	Decreased
Ppp1r13l	ENSMUSG00000040734.14	Muscle	1.70292	2.45659	0.526064	5.68696e-06	Increased
Zbtb11os1	ENSMUSG00000102101.1	Muscle	1.70292	2.45659	0.526064	5.68696e-06	Increased
St6galnac5	ENSMUSG00000039037.5	Muscle	0.415345	1.13133	1.424	5.82164e-06	Increased
Gm43138	ENSMUSG00000104720.1	Muscle	0.415345	1.13133	1.424	5.82164e-06	Increased
Esrrg	ENSMUSG00000026610.13	Muscle	24.3392	10.8284	-1.16773	6.04766e-06	Decreased
5730507A11Rik	ENSMUSG00000107468.1	Muscle	2.61668	0.484854	-2.40816	6.17333e-06	Decreased
Clcn1	ENSMUSG00000029862.16	Muscle	211.743	116.236	-0.865207	6.20181e-06	Decreased
Kif28	ENSMUSG00000087236.3	Muscle	0.124604	0.711119	2.42152	6.33144e-06	Increased
Tmem45b	ENSMUSG00000041737.8	Muscle	3.23969	0.711119	-2.172	6.89869e-06	Decreased
9530020I12Rik	ENSMUSG00000112041.1	Muscle	3.4889	0.808089	-2.09657	7.01534e-06	Decreased
Gm9949	ENSMUSG00000054589.1	Muscle	1.24604	2.00406	0.68123	7.02335e-06	Increased
Scn2b	ENSMUSG00000070304.12	Muscle	1.41217	2.16568	0.613368	7.26236e-06	Increased
Foxo6os	ENSMUSG00000084929.1	Muscle	4.61033	1.26062	-1.86247	7.54234e-06	Decreased
Pfn1	ENSMUSG00000018293.4	Muscle	94.2419	65.4876	-0.52508	7.56711e-06	Decreased
Gm38218	ENSMUSG00000103553.1	Muscle	0.830691	1.58386	0.922873	7.61158e-06	Increased
Gm44117	ENSMUSG00000107605.1	Muscle	0.539949	1.26062	1.20816	7.6274e-06	Increased
Pde9a	ENSMUSG00000041119.12	Muscle	1.03836	1.7778	0.770043	7.79949e-06	Increased
Glcci1	ENSMUSG00000029638.17	Muscle	1.12143	1.87477	0.736236	8.24878e-06	Increased
Irx5	ENSMUSG00000031737.11	Muscle	0.0415345	0.549501	3.44053	8.36998e-06	Increased
4933429H19Rik	ENSMUSG00000097786.3	Muscle	0.0830691	0.646472	2.81836	8.39002e-06	Increased
Ints2	ENSMUSG00000018068.13	Muscle	10.4667	3.91115	-1.41784	8.55382e-06	Decreased
Gm15760	ENSMUSG00000080797.2	Muscle	0.664553	1.38991	1.05333	8.59828e-06	Increased
Gm48542	ENSMUSG00000112483.1	Muscle	1.53678	2.26265	0.555109	8.61906e-06	Increased
Plekhh1	ENSMUSG00000060716.7	Muscle	1.53678	2.26265	0.555109	8.61906e-06	Increased
Gm35576	ENSMUSG00000116851.1	Muscle	3.57197	0.840413	-2.07452	8.84238e-06	Decreased
Gm6108	ENSMUSG00000109104.1	Muscle	0	0.45253	5.53148	9.45573e-06	Increased
Wnt5a	ENSMUSG00000021994.15	Muscle	10.799	4.07277	-1.40461	9.47813e-06	Decreased
Kcnh2	ENSMUSG00000038319.14	Muscle	2.49207	0.45253	-2.4355	9.71037e-06	Decreased
Gm43387	ENSMUSG00000104874.1	Muscle	0.45688	1.13133	1.28959	9.92654e-06	Increased
Tent5b	ENSMUSG00000046694.6	Muscle	0.415345	1.099	1.38255	9.95268e-06	Increased
Spns3	ENSMUSG00000020798.14	Muscle	0.415345	1.099	1.38255	9.95268e-06	Increased
Rnf11	ENSMUSG00000028557.10	Muscle	185.535	123.864	-0.582895	1.00846e-05	Decreased
Plxna1	ENSMUSG00000030084.11	Muscle	41.4099	20.0406	-1.04668	1.0135e-05	Decreased
Gm48372	ENSMUSG00000111539.1	Muscle	0.249207	0.872737	1.76788	1.04781e-05	Increased
Lhx6	ENSMUSG00000026890.19	Muscle	1.49524	2.198	0.552745	1.06153e-05	Increased
Azin2	ENSMUSG00000028789.16	Muscle	1.41217	2.13336	0.591773	1.0686e-05	Increased
Spag6	ENSMUSG00000037708.16	Muscle	0.290742	0.937384	1.65542	1.08243e-05	Increased
Rpl7a-ps5	ENSMUSG00000071052.4	Muscle	0.290742	0.937384	1.65542	1.08243e-05	Increased
2010300C02Rik	ENSMUSG00000026090.16	Muscle	0.332276	0.969707	1.51719	1.17938e-05	Increased
Hacd1	ENSMUSG00000063275.15	Muscle	51.129	25.374	-1.0105	1.18691e-05	Decreased
Nqo2	ENSMUSG00000046949.16	Muscle	28.3266	13.0587	-1.11655	1.19492e-05	Decreased
Foxd3	ENSMUSG00000067261.4	Muscle	1.12143	1.84244	0.711279	1.24569e-05	Increased
Lman2	ENSMUSG00000021484.8	Muscle	78.7495	55.2087	-0.512298	1.2598e-05	Decreased
Zfp273	ENSMUSG00000030446.17	Muscle	3.53044	0.840413	-2.05769	1.26746e-05	Decreased
Lrp11	ENSMUSG00000019796.12	Muscle	1.2045	1.90709	0.658554	1.28804e-05	Increased
Zfp459	ENSMUSG00000055560.8	Muscle	0.91376	1.61618	0.815896	1.3301e-05	Increased
8030462N17Rik	ENSMUSG00000047466.10	Muscle	83.1106	58.0208	-0.518387	1.34173e-05	Decreased
Gm43921	ENSMUSG00000107603.1	Muscle	4.23652	1.13133	-1.89557	1.35151e-05	Decreased
Dhcr24	ENSMUSG00000034926.3	Muscle	7.26855	2.45659	-1.56113	1.36889e-05	Decreased
Mchr1	ENSMUSG00000050164.11	Muscle	3.40583	0.808089	-2.06191	1.42417e-05	Decreased
Gm45540	ENSMUSG00000110397.1	Muscle	0.166138	0.743442	2.09679	1.50854e-05	Increased
Snord8	ENSMUSG00000093044.1	Muscle	0.166138	0.743442	2.09679	1.50854e-05	Increased
Gm43019	ENSMUSG00000106049.1	Muscle	1.41217	2.10103	0.56985	1.56926e-05	Increased
Plk2	ENSMUSG00000021701.8	Muscle	14.6202	6.01218	-1.28059	1.61074e-05	Decreased
Gpr182	ENSMUSG00000058396.7	Muscle	0.623018	1.29294	1.04146	1.65766e-05	Increased
Alkal2	ENSMUSG00000054204.6	Muscle	0.623018	1.29294	1.04146	1.65766e-05	Increased
Msmo1	ENSMUSG00000031604.10	Muscle	7.60082	2.61821	-1.53397	1.67879e-05	Decreased
5430401H09Rik	ENSMUSG00000112071.1	Muscle	1.74445	0.226265	-2.89254	1.68446e-05	Decreased
Rtkn2	ENSMUSG00000037846.18	Muscle	1.82752	0.258589	-2.77429	1.77662e-05	Decreased
Gm6044	ENSMUSG00000083100.1	Muscle	0.373811	1.00203	1.39879	1.84859e-05	Increased
Fam102a	ENSMUSG00000039157.12	Muscle	6.14711	1.97174	-1.63549	1.85945e-05	Decreased
Gm43275	ENSMUSG00000106798.1	Muscle	0.581484	1.26062	1.10312	1.89732e-05	Increased
Gm11722	ENSMUSG00000086442.1	Muscle	0.207673	0.808089	1.9101	1.90971e-05	Increased
Ccdc192	ENSMUSG00000058925.11	Muscle	0.290742	0.90506	1.60534	1.92409e-05	Increased
Cstad	ENSMUSG00000047363.4	Muscle	0.249207	0.840413	1.71406	1.93178e-05	Increased
Gm4544	ENSMUSG00000116056.1	Muscle	7.14394	2.42427	-1.55525	2.06755e-05	Decreased
Adipoq	ENSMUSG00000022878.5	Muscle	16.0739	6.78795	-1.24244	2.07554e-05	Decreased
Gins1	ENSMUSG00000027454.10	Muscle	1.0799	1.74547	0.687667	2.28434e-05	Increased
Gm13961	ENSMUSG00000084094.1	Muscle	1.41217	2.06871	0.547589	2.29933e-05	Increased
Smarce1-ps1	ENSMUSG00000094568.1	Muscle	0.498415	1.13133	1.16663	2.43328e-05	Increased
Zbtb42	ENSMUSG00000037638.5	Muscle	0.498415	1.13133	1.16663	2.43328e-05	Increased
Col1a2	ENSMUSG00000029661.16	Muscle	447.825	288.132	-0.636187	2.48029e-05	Decreased
Mup18	ENSMUSG00000078674.2	Muscle	1.24604	0.0969707	-3.55359	2.49515e-05	Decreased
D430013B06Rik	ENSMUSG00000103821.1	Muscle	0.872225	1.55153	0.823743	2.49922e-05	Increased
A430110L20Rik	ENSMUSG00000054135.2	Muscle	0.872225	1.55153	0.823743	2.49922e-05	Increased
Oaf	ENSMUSG00000032014.6	Muscle	8.47305	3.07074	-1.46131	2.51441e-05	Decreased
Rbm38	ENSMUSG00000027510.17	Muscle	87.5548	45.8995	-0.931559	2.55495e-05	Decreased
A830052D11Rik	ENSMUSG00000097413.2	Muscle	4.73494	1.38991	-1.76105	2.57078e-05	Decreased
Cfd	ENSMUSG00000061780.6	Muscle	56.3624	28.4771	-0.984681	2.67501e-05	Decreased
Ankrd34a	ENSMUSG00000049097.9	Muscle	1.70292	0.226265	-2.85798	2.71382e-05	Decreased
Akap5	ENSMUSG00000021057.15	Muscle	2.07673	0.355559	-2.51306	2.72104e-05	Decreased
Gm6658	ENSMUSG00000074171.2	Muscle	0.623018	1.26062	1.00521	2.72491e-05	Increased
Rbks	ENSMUSG00000029136.9	Muscle	1.45371	2.10103	0.52832	2.76656e-05	Increased
Gm9780	ENSMUSG00000094800.8	Muscle	1.78599	0.258589	-2.74131	2.79149e-05	Decreased
Gm37706	ENSMUSG00000103646.1	Muscle	1.12143	1.7778	0.660032	2.82247e-05	Increased
Ptpn3	ENSMUSG00000038764.14	Muscle	78.1265	54.4652	-0.520396	2.82688e-05	Decreased
Flna	ENSMUSG00000031328.16	Muscle	157.748	105.601	-0.578953	2.84161e-05	Decreased
Clec18a	ENSMUSG00000033633.15	Muscle	0.415345	1.03435	1.2959	2.89386e-05	Increased
Cemip2	ENSMUSG00000024754.13	Muscle	42.9467	21.1396	-1.02225	3.00953e-05	Decreased
Gng5	ENSMUSG00000068523.12	Muscle	64.8354	45.7702	-0.502282	3.20812e-05	Decreased
Gm9522	ENSMUSG00000098021.2	Muscle	0.91376	1.55153	0.757372	3.23967e-05	Increased
Abtb2	ENSMUSG00000032724.5	Muscle	16.4477	7.04654	-1.22173	3.25509e-05	Decreased
Gm13778	ENSMUSG00000086495.7	Muscle	0.0830691	0.581824	2.6688	3.26218e-05	Increased
Gm15943	ENSMUSG00000086801.1	Muscle	0.0830691	0.581824	2.6688	3.26218e-05	Increased
Zfp454	ENSMUSG00000048728.15	Muscle	3.19816	0.775766	-2.02957	3.34604e-05	Decreased
Gm3608	ENSMUSG00000067017.5	Muscle	3.23969	0.775766	-2.04813	3.35079e-05	Decreased
Gm49968	ENSMUSG00000117430.1	Muscle	0.290742	0.872737	1.55346	3.41406e-05	Increased
Jarid2	ENSMUSG00000038518.15	Muscle	44.4835	22.0124	-1.01463	3.4146e-05	Decreased
Gm43365	ENSMUSG00000105084.1	Muscle	0.539949	1.16365	1.09363	3.46189e-05	Increased
Col25a1	ENSMUSG00000058897.18	Muscle	0.249207	0.808089	1.65815	3.54798e-05	Increased
Aamdc	ENSMUSG00000035642.16	Muscle	67.2444	47.2894	-0.507808	3.73976e-05	Decreased
Gstm2-ps1	ENSMUSG00000107369.1	Muscle	1.45371	2.06871	0.506059	4.0006e-05	Increased
Esr1	ENSMUSG00000019768.16	Muscle	54.8256	27.7336	-0.982956	4.02804e-05	Decreased
Stradb	ENSMUSG00000026027.13	Muscle	81.5323	56.5339	-0.528177	4.06218e-05	Decreased
Slc25a2	ENSMUSG00000050304.4	Muscle	0.498415	1.099	1.12518	4.09669e-05	Increased
Gm14964	ENSMUSG00000052188.6	Muscle	0.498415	1.099	1.12518	4.09669e-05	Increased
Spint2	ENSMUSG00000074227.12	Muscle	1.12143	1.74547	0.633709	4.23206e-05	Increased
Prr3	ENSMUSG00000038500.15	Muscle	1.03836	1.68083	0.689589	4.26111e-05	Increased
Hdhd2	ENSMUSG00000025421.15	Muscle	26.3329	12.2506	-1.10338	4.32872e-05	Decreased
Rps19-ps3	ENSMUSG00000080059.4	Muscle	0.45688	1.06668	1.20546	4.52354e-05	Increased
Arsi	ENSMUSG00000036412.5	Muscle	2.65821	0.581824	-2.17263	4.85558e-05	Decreased
Gm45159	ENSMUSG00000109125.1	Muscle	0.706087	1.32527	0.898921	4.88829e-05	Increased
Hs3st3a1	ENSMUSG00000047759.6	Muscle	0.415345	1.00203	1.25055	4.91548e-05	Increased
Gm45178	ENSMUSG00000109562.1	Muscle	0	0.387883	5.31427	4.93689e-05	Increased
Gm39822	ENSMUSG00000110618.1	Muscle	0	0.387883	5.31427	4.93689e-05	Increased
Gm6169	ENSMUSG00000057762.6	Muscle	0.581484	1.19597	1.02779	4.94494e-05	Increased
Gm15528	ENSMUSG00000081816.1	Muscle	0.124604	0.614148	2.21317	4.99672e-05	Increased
Gm43071	ENSMUSG00000105272.1	Muscle	0.91376	1.51921	0.727195	5.02741e-05	Increased
Steap3	ENSMUSG00000026389.16	Muscle	23.7993	10.9254	-1.12252	5.20405e-05	Decreased
Gm43625	ENSMUSG00000105636.1	Muscle	1.0799	1.68083	0.633535	5.25126e-05	Increased
Fam221a	ENSMUSG00000047115.15	Muscle	0.166138	0.678795	1.96737	5.40649e-05	Increased
Myh10	ENSMUSG00000020900.15	Muscle	29.0326	13.7375	-1.079	5.52326e-05	Decreased
Gm45512	ENSMUSG00000110071.1	Muscle	0.789156	1.38991	0.808788	5.55861e-05	Increased
Sh3kbp1	ENSMUSG00000040990.17	Muscle	21.4318	9.69707	-1.14332	5.61359e-05	Decreased
Pld2	ENSMUSG00000020828.13	Muscle	17.7353	7.78998	-1.18589	5.75673e-05	Decreased
Abcg4	ENSMUSG00000032131.16	Muscle	0.872225	1.48688	0.762744	5.8663e-05	Increased
Hps5	ENSMUSG00000014418.16	Muscle	28.825	13.6405	-1.07886	5.9068e-05	Decreased
0610009E02Rik	ENSMUSG00000086714.1	Muscle	0.332276	0.90506	1.4187	5.95127e-05	Increased
Cdca2	ENSMUSG00000048922.18	Muscle	0.290742	0.840413	1.49964	6.04216e-05	Increased
Snora62	ENSMUSG00000064925.1	Muscle	0.955295	1.55153	0.693921	6.16248e-05	Increased
Gm43375	ENSMUSG00000106262.1	Muscle	0.207673	0.743442	1.79134	6.16447e-05	Increased
Pla2g7	ENSMUSG00000023913.17	Muscle	63.2986	44.5096	-0.507963	6.17756e-05	Decreased
Casq1	ENSMUSG00000007122.11	Muscle	2693.6	1592.84	-0.757929	6.20545e-05	Decreased
Gm28783	ENSMUSG00000100110.1	Muscle	1.99366	0.355559	-2.45446	6.2526e-05	Decreased
Sparcl1	ENSMUSG00000029309.7	Muscle	141.425	94.7727	-0.577444	6.28533e-05	Decreased
Marcks	ENSMUSG00000069662.5	Muscle	51.8766	26.2467	-0.982675	6.37696e-05	Decreased
Gm47962	ENSMUSG00000111583.1	Muscle	0.0830691	0.549501	2.58777	6.4512e-05	Increased
Efr3b	ENSMUSG00000020658.10	Muscle	11.5466	4.65459	-1.30889	6.72037e-05	Decreased
Snord55	ENSMUSG00000092680.1	Muscle	0.498415	1.06668	1.08251	6.8649e-05	Increased
A830035O19Rik	ENSMUSG00000111329.1	Muscle	0.498415	1.06668	1.08251	6.8649e-05	Increased
Rasgrp3	ENSMUSG00000071042.12	Muscle	67.9505	35.2327	-0.947372	6.93926e-05	Decreased
Ptp4a1	ENSMUSG00000026064.16	Muscle	0.830691	1.42224	0.768623	7.03106e-05	Increased
A130048G24Rik	ENSMUSG00000102642.1	Muscle	0.830691	1.42224	0.768623	7.03106e-05	Increased
Gm16794	ENSMUSG00000097777.7	Muscle	0.830691	1.42224	0.768623	7.03106e-05	Increased
Enpp4	ENSMUSG00000023961.16	Muscle	65.3338	45.7702	-0.513328	7.3436e-05	Decreased
Elovl6	ENSMUSG00000041220.10	Muscle	4.36113	1.29294	-1.74623	7.36698e-05	Decreased
Gm43423	ENSMUSG00000105033.1	Muscle	0.45688	1.03435	1.16149	7.46599e-05	Increased
Gm15937	ENSMUSG00000084024.1	Muscle	0.45688	1.03435	1.16149	7.46599e-05	Increased
Fads6	ENSMUSG00000044788.10	Muscle	14.2048	6.01218	-1.23904	7.60497e-05	Decreased
Kif7	ENSMUSG00000050382.14	Muscle	0.706087	1.29294	0.863567	7.70577e-05	Increased
Cbx2	ENSMUSG00000025577.7	Muscle	0.706087	1.29294	0.863567	7.70577e-05	Increased
Gm47320	ENSMUSG00000111204.1	Muscle	2.1598	0.420206	-2.33446	8.08566e-05	Decreased
Gm37289	ENSMUSG00000102630.1	Muscle	0.0415345	0.45253	3.16594	8.39006e-05	Increased
2310043P16Rik	ENSMUSG00000108732.1	Muscle	0.0415345	0.45253	3.16594	8.39006e-05	Increased
Gm20540	ENSMUSG00000092268.1	Muscle	0.0415345	0.45253	3.16594	8.39006e-05	Increased
Gm15542	ENSMUSG00000083396.1	Muscle	0.789156	1.35759	0.775086	8.72429e-05	Increased
Gm6402	ENSMUSG00000117962.1	Muscle	0.789156	1.35759	0.775086	8.72429e-05	Increased
Socs1	ENSMUSG00000038037.5	Muscle	2.07673	0.387883	-2.39083	8.93533e-05	Decreased
Gm37240	ENSMUSG00000102805.5	Muscle	0.872225	1.45456	0.731249	8.95228e-05	Increased
AC154542.1	ENSMUSG00000117546.1	Muscle	0.872225	1.45456	0.731249	8.95228e-05	Increased
Aph1c	ENSMUSG00000053040.13	Muscle	1.28757	1.84244	0.513616	9.00324e-05	Increased
Ldhb	ENSMUSG00000030246.11	Muscle	88.2194	46.7722	-0.915299	9.07975e-05	Decreased
Sfn	ENSMUSG00000047281.3	Muscle	0.539949	1.099	1.01189	9.34066e-05	Increased
Gm50226	ENSMUSG00000117947.1	Muscle	0.539949	1.099	1.01189	9.34066e-05	Increased
Garnl3	ENSMUSG00000038860.15	Muscle	1.2045	1.7778	0.557818	9.37343e-05	Increased
Gm13689	ENSMUSG00000081487.1	Muscle	0.955295	1.51921	0.663744	9.39669e-05	Increased
Gm23245	ENSMUSG00000065304.1	Muscle	0.955295	1.51921	0.663744	9.39669e-05	Increased
B3galt4	ENSMUSG00000067370.4	Muscle	0.955295	1.51921	0.663744	9.39669e-05	Increased
Gar1	ENSMUSG00000028010.16	Muscle	1.12143	1.68083	0.579577	9.42596e-05	Increased
Gm13414	ENSMUSG00000087635.3	Muscle	0.373811	0.90506	1.25347	9.73935e-05	Increased
2510017J16Rik	ENSMUSG00000104891.1	Muscle	0.373811	0.90506	1.25347	9.73935e-05	Increased
Gpr27	ENSMUSG00000072875.2	Muscle	0.373811	0.90506	1.25347	9.73935e-05	Increased
Fam228a	ENSMUSG00000079177.4	Muscle	0.373811	0.90506	1.25347	9.73935e-05	Increased
Gm6277	ENSMUSG00000097440.2	Muscle	0.373811	0.90506	1.25347	9.73935e-05	Increased
Itga7	ENSMUSG00000025348.9	Muscle	85.935	58.9905	-0.542685	9.88518e-05	Decreased
Hhatl	ENSMUSG00000032523.11	Muscle	95.7787	65.3259	-0.551978	9.91669e-05	Decreased
Ssc4d	ENSMUSG00000029699.13	Muscle	0.332276	0.872737	1.36682	0.000101519	Increased
Gm15708	ENSMUSG00000086894.2	Muscle	0.332276	0.872737	1.36682	0.000101519	Increased
Gm44982	ENSMUSG00000109399.1	Muscle	0.166138	0.646472	1.89802	0.000101949	Increased
Nrxn2	ENSMUSG00000033768.17	Muscle	0.747622	1.32527	0.817578	0.000102101	Increased
Mfap3l	ENSMUSG00000031647.10	Muscle	17.5276	7.75766	-1.1749	0.000102307	Decreased
Mef2c	ENSMUSG00000005583.16	Muscle	701.975	444.546	-0.659075	0.000103982	Decreased
Szrd1	ENSMUSG00000040842.17	Muscle	102.756	69.7866	-0.558141	0.000104273	Decreased
Tmsb4x	ENSMUSG00000049775.16	Muscle	96.4847	65.7785	-0.552615	0.000104849	Decreased
Unc13c	ENSMUSG00000062151.13	Muscle	1.45371	0.193941	-2.8434	0.000105386	Decreased
Strbp	ENSMUSG00000026915.16	Muscle	59.6021	41.8914	-0.508608	0.000105459	Decreased
Clasp1	ENSMUSG00000064302.13	Muscle	98.4784	67.0391	-0.554736	0.000108323	Decreased
Otog	ENSMUSG00000009487.10	Muscle	0.830691	1.38991	0.735691	0.000108657	Increased
Kcnt1	ENSMUSG00000058740.14	Muscle	0.207673	0.711119	1.72808	0.000110692	Increased
Mir133a-1	ENSMUSG00000065399.2	Muscle	2.20133	0.45253	-2.2573	0.000110771	Decreased
Gm38380	ENSMUSG00000102664.1	Muscle	1.24604	1.7778	0.509304	0.000112661	Increased
Glud-ps	ENSMUSG00000108799.1	Muscle	1.24604	1.7778	0.509304	0.000112661	Increased
Mrgprg	ENSMUSG00000050276.7	Muscle	0	0.355559	5.19203	0.000112806	Increased
Nme7	ENSMUSG00000026575.15	Muscle	1.16297	1.71315	0.554885	0.000112988	Increased
0610043K17Rik	ENSMUSG00000087361.7	Muscle	1.16297	1.71315	0.554885	0.000112988	Increased
Rasl11a	ENSMUSG00000029641.8	Muscle	0.996829	1.55153	0.633143	0.000114447	Increased
Has2os	ENSMUSG00000086541.8	Muscle	0.996829	1.55153	0.633143	0.000114447	Increased
Gm7701	ENSMUSG00000091363.1	Muscle	0.996829	1.55153	0.633143	0.000114447	Increased
Morc2b	ENSMUSG00000048602.9	Muscle	2.45054	0.549501	-2.13676	0.000117514	Decreased
E330034L11Rik	ENSMUSG00000106383.1	Muscle	0.249207	0.743442	1.53939	0.000117976	Increased
Tc2n	ENSMUSG00000021187.14	Muscle	0.249207	0.743442	1.53939	0.000117976	Increased
Gm42970	ENSMUSG00000106446.1	Muscle	2.49207	0.549501	-2.16091	0.000118121	Decreased
Dusp6	ENSMUSG00000019960.8	Muscle	19.2305	8.69504	-1.14422	0.000122339	Decreased
Kera	ENSMUSG00000019932.8	Muscle	10.1344	4.04045	-1.32453	0.000122615	Decreased
Kcnip2	ENSMUSG00000025221.16	Muscle	0.45688	1.00203	1.11613	0.000122897	Increased
Ergic1	ENSMUSG00000001576.15	Muscle	41.4099	20.6548	-1.00315	0.000123131	Decreased
Gm50194	ENSMUSG00000118221.1	Muscle	12.3358	5.13945	-1.26153	0.000127009	Decreased
A830008E24Rik	ENSMUSG00000100627.6	Muscle	0.0830691	0.517177	2.50191	0.000127637	Increased
Gm14321	ENSMUSG00000084797.1	Muscle	0.0830691	0.517177	2.50191	0.000127637	Increased
Ggt6	ENSMUSG00000040471.17	Muscle	0.0830691	0.517177	2.50191	0.000127637	Increased
Rnu1a1	ENSMUSG00000095969.1	Muscle	56.4039	39.7257	-0.505616	0.00013043	Decreased
H19	ENSMUSG00000000031.16	Muscle	247.297	138.733	-0.833888	0.000131176	Decreased
Rara	ENSMUSG00000037992.16	Muscle	15.4093	6.7233	-1.19535	0.000134844	Decreased
Mir5125	ENSMUSG00000092981.1	Muscle	0.872225	1.42224	0.699051	0.000136185	Increased
Pld5	ENSMUSG00000055214.15	Muscle	4.61033	1.45456	-1.65753	0.000139464	Decreased
Sh3bgrl2	ENSMUSG00000032261.16	Muscle	1.12143	1.6485	0.55173	0.000139924	Increased
Myoz2	ENSMUSG00000028116.13	Muscle	74.9283	39.4348	-0.92587	0.000147564	Decreased
Lrp4	ENSMUSG00000027253.15	Muscle	29.7387	14.3193	-1.05386	0.000148741	Decreased
Gm16439	ENSMUSG00000072594.3	Muscle	0.664553	1.19597	0.838194	0.000148932	Increased
Podxl	ENSMUSG00000025608.9	Muscle	40.8285	20.3962	-1.00092	0.00015059	Decreased
Stbd1	ENSMUSG00000047963.7	Muscle	32.0231	15.58	-1.03895	0.000151028	Decreased
Scx	ENSMUSG00000034161.8	Muscle	4.15345	1.26062	-1.71225	0.00015548	Decreased
Ifit3	ENSMUSG00000074896.3	Muscle	5.06721	1.6485	-1.61416	0.000157187	Decreased
Znrf1	ENSMUSG00000033545.14	Muscle	53.6626	37.8832	-0.502246	0.000157874	Decreased
Slc9a2	ENSMUSG00000026062.12	Muscle	50.6721	25.8589	-0.970261	0.000163688	Decreased
Tiam1	ENSMUSG00000002489.16	Muscle	17.1122	7.62836	-1.16454	0.000164893	Decreased
Egflam	ENSMUSG00000042961.13	Muscle	21.8472	10.1173	-1.10986	0.000167965	Decreased
Gm45762	ENSMUSG00000110556.1	Muscle	0.996829	1.51921	0.602966	0.000171519	Increased
Gm13357	ENSMUSG00000083650.1	Muscle	0.332276	0.840413	1.313	0.000172755	Increased
Gm43059	ENSMUSG00000107120.1	Muscle	0.332276	0.840413	1.313	0.000172755	Increased
Gm44236	ENSMUSG00000108271.1	Muscle	0.332276	0.840413	1.313	0.000172755	Increased
Fam129c	ENSMUSG00000043243.15	Muscle	0.332276	0.840413	1.313	0.000172755	Increased
Tmem252	ENSMUSG00000048572.5	Muscle	0.332276	0.840413	1.313	0.000172755	Increased
Ska2	ENSMUSG00000020492.11	Muscle	5.10875	1.68083	-1.59806	0.000172763	Decreased
Ppargc1a	ENSMUSG00000029167.13	Muscle	47.5571	24.1457	-0.977598	0.000172848	Decreased
Pced1b	ENSMUSG00000044250.8	Muscle	1.0799	1.61618	0.577293	0.000172858	Increased
Gm5064	ENSMUSG00000117416.1	Muscle	1.0799	1.61618	0.577293	0.000172858	Increased
Mir1192	ENSMUSG00000080626.1	Muscle	0.623018	1.16365	0.890682	0.000174428	Increased
Gm24146	ENSMUSG00000064694.1	Muscle	0.498415	1.03435	1.03853	0.000180762	Increased
Gm47322	ENSMUSG00000113789.1	Muscle	0.498415	1.03435	1.03853	0.000180762	Increased
Pon1	ENSMUSG00000002588.13	Muscle	2.99049	0.775766	-1.93303	0.000182836	Decreased
Rpl9-ps4	ENSMUSG00000094989.1	Muscle	0.290742	0.775766	1.38557	0.000187176	Increased
AC109619.1	ENSMUSG00000117901.1	Muscle	0.290742	0.775766	1.38557	0.000187176	Increased
	ENSMUSG00000102635.1	Muscle	0.706087	1.2283	0.790149	0.000189382	Increased
Cyren	ENSMUSG00000046806.13	Muscle	5.15028	1.71315	-1.5824	0.000190542	Decreased
Gm12798	ENSMUSG00000084758.1	Muscle	0.207673	0.678795	1.66191	0.000198444	Increased
Gm6368	ENSMUSG00000080775.1	Muscle	0.581484	1.099	0.906851	0.000203665	Increased
Tnfrsf4	ENSMUSG00000029075.6	Muscle	0.789156	1.32527	0.740578	0.000205461	Increased
Gm28043	ENSMUSG00000098374.1	Muscle	1.03836	1.55153	0.574823	0.000207455	Increased
Hspb3	ENSMUSG00000051456.4	Muscle	14.9109	6.52936	-1.19011	0.000208631	Decreased
Yipf7	ENSMUSG00000029158.9	Muscle	54.7425	38.4651	-0.509002	0.000211912	Decreased
Cfap126	ENSMUSG00000026649.14	Muscle	0.249207	0.711119	1.47613	0.00021327	Increased
Ripor3	ENSMUSG00000074577.9	Muscle	0.249207	0.711119	1.47613	0.00021327	Increased
G3bp2	ENSMUSG00000029405.16	Muscle	86.1842	58.7966	-0.551613	0.000216056	Decreased
Gm28651	ENSMUSG00000101086.2	Muscle	10.0098	4.04045	-1.3067	0.000216913	Decreased
Mc5r	ENSMUSG00000007480.4	Muscle	10.0514	4.07277	-1.3012	0.000226538	Decreased
Sdhd	ENSMUSG00000000171.5	Muscle	196.583	128.874	-0.609138	0.000232332	Decreased
Ets1	ENSMUSG00000032035.16	Muscle	36.8827	18.3275	-1.00854	0.000237438	Decreased
Rrm2	ENSMUSG00000020649.11	Muscle	0.747622	1.26062	0.745982	0.000241978	Increased
Dock4	ENSMUSG00000035954.10	Muscle	39.0009	19.5234	-0.997933	0.000242124	Decreased
Tnnc1	ENSMUSG00000091898.8	Muscle	14.5371	6.36774	-1.18961	0.000244492	Decreased
Gm37581	ENSMUSG00000103388.1	Muscle	1.0799	1.58386	0.548327	0.000252244	Increased
E030037K01Rik	ENSMUSG00000097706.1	Muscle	0.0830691	0.484854	2.41063	0.000252348	Increased
Pard6g	ENSMUSG00000056214.9	Muscle	0.996829	1.48688	0.572144	0.00025602	Increased
Gm29778	ENSMUSG00000106939.1	Muscle	0	0.323236	5.05847	0.000257757	Increased
Thap8	ENSMUSG00000013928.13	Muscle	0	0.323236	5.05847	0.000257757	Increased
Gm15352	ENSMUSG00000081951.1	Muscle	0	0.323236	5.05847	0.000257757	Increased
Gm36862	ENSMUSG00000113093.1	Muscle	0	0.323236	5.05847	0.000257757	Increased
Trim13	ENSMUSG00000035235.13	Muscle	9.92676	4.04045	-1.29469	0.000261393	Decreased
Bdkrb2	ENSMUSG00000021070.6	Muscle	0.373811	0.872737	1.20159	0.000275413	Increased
Marveld2	ENSMUSG00000021636.15	Muscle	0.373811	0.872737	1.20159	0.000275413	Increased
Tenm4	ENSMUSG00000048078.16	Muscle	4.81801	1.58386	-1.59891	0.00028125	Decreased
Fa2h	ENSMUSG00000033579.16	Muscle	0.498415	1.00203	0.993176	0.000288835	Increased
Gm15562	ENSMUSG00000089870.1	Muscle	0.498415	1.00203	0.993176	0.000288835	Increased
Gm37962	ENSMUSG00000104392.1	Muscle	0.332276	0.808089	1.2571	0.000293027	Increased
Gm43504	ENSMUSG00000104990.1	Muscle	0.706087	1.19597	0.751989	0.000294967	Increased
Mir1933	ENSMUSG00000089555.1	Muscle	0.706087	1.19597	0.751989	0.000294967	Increased
Col1a1	ENSMUSG00000001506.10	Muscle	378.754	216.439	-0.807272	0.000300186	Decreased
Nin	ENSMUSG00000021068.17	Muscle	62.7172	32.8084	-0.934584	0.000304201	Decreased
Rcan2	ENSMUSG00000039601.16	Muscle	50.2983	35.4266	-0.505556	0.000305662	Decreased
Gm9484	ENSMUSG00000105006.1	Muscle	0.789156	1.29294	0.705224	0.000310235	Increased
Dok5	ENSMUSG00000027560.4	Muscle	2.1598	0.484854	-2.13249	0.000314877	Decreased
Fam161b	ENSMUSG00000021234.9	Muscle	0.581484	1.06668	0.864177	0.000323877	Increased
Tuft1	ENSMUSG00000005968.14	Muscle	0.290742	0.743442	1.32497	0.000327079	Increased
B4galnt4	ENSMUSG00000055629.5	Muscle	0.290742	0.743442	1.32497	0.000327079	Increased
Nudt3	ENSMUSG00000024213.14	Muscle	84.4397	57.5036	-0.554189	0.000327694	Decreased
Gm37014	ENSMUSG00000102838.1	Muscle	2.57514	0.646472	-1.97744	0.000328216	Decreased
Khdrbs3	ENSMUSG00000022332.8	Muscle	11.0897	4.65459	-1.2507	0.000336982	Decreased
Mir30a	ENSMUSG00000065405.3	Muscle	0.124604	0.549501	2.05542	0.000349041	Increased
Slc26a10	ENSMUSG00000040441.11	Muscle	5.31642	1.84244	-1.52374	0.00035446	Decreased
Snord71	ENSMUSG00000077549.1	Muscle	0.207673	0.646472	1.59257	0.000354831	Increased
Acaca	ENSMUSG00000020532.18	Muscle	51.6274	26.6346	-0.954573	0.000355931	Decreased
Narf	ENSMUSG00000000056.7	Muscle	167.26	110.094	-0.603307	0.000362218	Decreased
Slc6a2	ENSMUSG00000055368.14	Muscle	3.07356	0.840413	-1.85836	0.000366134	Decreased
Pnpla3	ENSMUSG00000041653.5	Muscle	3.86271	1.19597	-1.68315	0.000379468	Decreased
Gm12112	ENSMUSG00000081254.1	Muscle	0.91376	1.38991	0.599748	0.000381068	Increased
Acoxl	ENSMUSG00000027380.10	Muscle	0.0415345	0.387883	2.94873	0.000382523	Increased
Gm8099	ENSMUSG00000105787.1	Muscle	0.0415345	0.387883	2.94873	0.000382523	Increased
AF357399	ENSMUSG00000077711.1	Muscle	0.0415345	0.387883	2.94873	0.000382523	Increased
Col5a2	ENSMUSG00000026042.16	Muscle	71.9378	49.3581	-0.543372	0.000386305	Decreased
Pknox2	ENSMUSG00000035934.16	Muscle	32.1062	15.8386	-1.01895	0.000388536	Decreased
Hdc	ENSMUSG00000027360.5	Muscle	0.415345	0.872737	1.05335	0.000392532	Increased
Ugt2b5	ENSMUSG00000054630.7	Muscle	0.415345	0.872737	1.05335	0.000392532	Increased
Mlec	ENSMUSG00000048578.11	Muscle	209.293	136.502	-0.616557	0.000399573	Decreased
Gm26202	ENSMUSG00000064844.1	Muscle	0.539949	1.00203	0.879883	0.000399637	Increased
Mob1b	ENSMUSG00000006262.15	Muscle	48.2216	33.9721	-0.505205	0.000404298	Decreased
Sall4	ENSMUSG00000027547.17	Muscle	4.07039	1.29294	-1.64693	0.000409019	Decreased
2310014F06Rik	ENSMUSG00000085945.3	Muscle	5.02568	1.71315	-1.54714	0.000409807	Decreased
Lypd6	ENSMUSG00000050447.15	Muscle	1.53678	0.258589	-2.5258	0.000410804	Decreased
Ctdnep1	ENSMUSG00000018559.16	Muscle	59.519	41.3095	-0.526769	0.000424653	Decreased
Slc12a5	ENSMUSG00000017740.17	Muscle	0.623018	1.099	0.808943	0.000424725	Increased
Gm43413	ENSMUSG00000104951.1	Muscle	0.623018	1.099	0.808943	0.000424725	Increased
Rxrg	ENSMUSG00000015843.10	Muscle	55.2409	28.7357	-0.942655	0.000447472	Decreased
Gm45342	ENSMUSG00000109679.1	Muscle	0.373811	0.840413	1.14777	0.000451857	Increased
Pacrg	ENSMUSG00000037196.6	Muscle	0.498415	0.969707	0.946345	0.000459984	Increased
Ncoa1	ENSMUSG00000020647.10	Muscle	60.3082	41.7944	-0.528938	0.000461085	Decreased
Gm37829	ENSMUSG00000104453.1	Muscle	100.264	67.4593	-0.57165	0.000463196	Decreased
Tagap1	ENSMUSG00000052031.8	Muscle	15.1186	6.75563	-1.16098	0.000464385	Decreased
Dancr	ENSMUSG00000106943.2	Muscle	0.789156	1.26062	0.668982	0.000466834	Increased
Rpl3-ps1	ENSMUSG00000084349.3	Muscle	0.789156	1.26062	0.668982	0.000466834	Increased
Osbpl6	ENSMUSG00000042359.18	Muscle	90.13	48.55	-0.892398	0.000476458	Decreased
Kdelr3	ENSMUSG00000010830.8	Muscle	2.99049	0.840413	-1.81896	0.000496168	Decreased
Gm26064	ENSMUSG00000065315.1	Muscle	0.0830691	0.45253	2.31317	0.000497925	Increased
Cbx3-ps6	ENSMUSG00000057886.5	Muscle	0.0830691	0.45253	2.31317	0.000497925	Increased
H2-Q6	ENSMUSG00000073409.12	Muscle	4.5688	1.51921	-1.58218	0.000502542	Decreased
Gm15441	ENSMUSG00000074398.5	Muscle	0.581484	1.03435	0.820201	0.000512492	Increased
Gm37023	ENSMUSG00000104078.1	Muscle	0.581484	1.03435	0.820201	0.000512492	Increased
H2ac6	ENSMUSG00000069270.6	Muscle	0.581484	1.03435	0.820201	0.000512492	Increased
2310015K22Rik	ENSMUSG00000101257.1	Muscle	9.46988	3.87883	-1.28553	0.000526086	Decreased
Cuedc1	ENSMUSG00000018378.13	Muscle	96.9001	65.1967	-0.571628	0.000552075	Decreased
Cish	ENSMUSG00000032578.7	Muscle	15.4509	6.98189	-1.14486	0.000555381	Decreased
Gm15530	ENSMUSG00000081651.1	Muscle	0.664553	1.13133	0.758707	0.000557171	Increased
Ppp1r3f	ENSMUSG00000039556.16	Muscle	0.996829	1.42224	0.508452	0.000562731	Increased
Dnah3	ENSMUSG00000052273.4	Muscle	0.747622	1.19597	0.670647	0.000564552	Increased
Gm43581	ENSMUSG00000105199.1	Muscle	0.91376	1.35759	0.566046	0.000564643	Increased
Hoxa11os	ENSMUSG00000086427.8	Muscle	0.91376	1.35759	0.566046	0.000564643	Increased
Gm13803	ENSMUSG00000082820.3	Muscle	0.290742	0.711119	1.26171	0.00056815	Increased
Gm12785	ENSMUSG00000082928.1	Muscle	0.290742	0.711119	1.26171	0.00056815	Increased
Gm44044	ENSMUSG00000107690.1	Muscle	0.290742	0.711119	1.26171	0.00056815	Increased
Sln	ENSMUSG00000042045.6	Muscle	0.290742	0.711119	1.26171	0.00056815	Increased
4833427F10Rik	ENSMUSG00000092171.1	Muscle	0.290742	0.711119	1.26171	0.00056815	Increased
Egr3	ENSMUSG00000033730.4	Muscle	0.955295	0.0969707	-3.17375	0.000586231	Decreased
Rps18-ps2	ENSMUSG00000083786.1	Muscle	0	0.290912	4.91127	0.000588966	Increased
Gm10599	ENSMUSG00000118458.1	Muscle	0	0.290912	4.91127	0.000588966	Increased
Gm15981	ENSMUSG00000080700.2	Muscle	0	0.290912	4.91127	0.000588966	Increased
Gm8258	ENSMUSG00000048334.8	Muscle	0	0.290912	4.91127	0.000588966	Increased
Gm35876	ENSMUSG00000107814.1	Muscle	0	0.290912	4.91127	0.000588966	Increased
Gm7293	ENSMUSG00000111162.1	Muscle	0	0.290912	4.91127	0.000588966	Increased
Gm14963	ENSMUSG00000085196.1	Muscle	0	0.290912	4.91127	0.000588966	Increased
Ak3	ENSMUSG00000024782.7	Muscle	66.5383	45.7055	-0.541718	0.000597019	Decreased
Hsd17b12	ENSMUSG00000027195.10	Muscle	6.81167	2.58589	-1.3939	0.000597841	Decreased
Ptpn4	ENSMUSG00000026384.13	Muscle	142.547	94.1586	-0.598217	0.000604451	Decreased
Ccdc69	ENSMUSG00000049588.13	Muscle	5.27489	1.87477	-1.48749	0.000624424	Decreased
Tmem82	ENSMUSG00000043085.14	Muscle	0.249207	0.678795	1.40997	0.000628243	Increased
Gm7407	ENSMUSG00000109255.1	Muscle	0.249207	0.678795	1.40997	0.000628243	Increased
Gm16268	ENSMUSG00000089959.1	Muscle	0.249207	0.678795	1.40997	0.000628243	Increased
C030034L19Rik	ENSMUSG00000097365.7	Muscle	0.207673	0.614148	1.51973	0.000632111	Increased
Gm42731	ENSMUSG00000106758.1	Muscle	0.207673	0.614148	1.51973	0.000632111	Increased
Gm43951	ENSMUSG00000107877.2	Muscle	0.207673	0.614148	1.51973	0.000632111	Increased
Fmo4	ENSMUSG00000026692.12	Muscle	0.124604	0.517177	1.96957	0.000639685	Increased
Gm14148	ENSMUSG00000083391.2	Muscle	0.124604	0.517177	1.96957	0.000639685	Increased
Amph	ENSMUSG00000021314.13	Muscle	0.415345	0.840413	0.999529	0.000650743	Increased
C1qtnf3	ENSMUSG00000058914.12	Muscle	1.37064	0.226265	-2.54686	0.000652136	Decreased
Gatad1	ENSMUSG00000007415.15	Muscle	65.3754	44.8974	-0.542013	0.000655395	Decreased
Mboat1	ENSMUSG00000038732.15	Muscle	3.28123	0.969707	-1.7482	0.000658313	Decreased
Snord65	ENSMUSG00000077457.1	Muscle	0.166138	0.549501	1.66743	0.000664947	Increased
	ENSMUSG00000113662.1	Muscle	0.166138	0.549501	1.66743	0.000664947	Increased
Cxcl12	ENSMUSG00000061353.11	Muscle	51.2121	35.7176	-0.519729	0.000677565	Decreased
Gm8424	ENSMUSG00000081194.1	Muscle	27.2882	13.3496	-1.03092	0.000693575	Decreased
Clcn5	ENSMUSG00000004317.14	Muscle	8.97146	3.68489	-1.28142	0.000698422	Decreased
Palb2	ENSMUSG00000044702.13	Muscle	0.872225	1.29294	0.562555	0.000700663	Increased
Lrrfip1	ENSMUSG00000026305.15	Muscle	150.646	83.6211	-0.849145	0.000702156	Decreased
2610011E03Rik	ENSMUSG00000104936.1	Muscle	0.706087	1.13133	0.672503	0.000704505	Increased
Slc38a3	ENSMUSG00000010064.15	Muscle	49.1354	34.36	-0.515907	0.000717633	Decreased
Gm10605	ENSMUSG00000097974.1	Muscle	8.30691	3.36165	-1.30259	0.000777743	Decreased
Jag2	ENSMUSG00000002799.6	Muscle	30.2371	14.9981	-1.01105	0.00078097	Decreased
A430027C01Rik	ENSMUSG00000104432.1	Muscle	0.581484	1.00203	0.774843	0.000806437	Increased
Gm36445	ENSMUSG00000110393.2	Muscle	0.581484	1.00203	0.774843	0.000806437	Increased
Gm9830	ENSMUSG00000094437.2	Muscle	0.0415345	0.355559	2.82649	0.000810614	Increased
Gm12182	ENSMUSG00000083460.1	Muscle	0.0415345	0.355559	2.82649	0.000810614	Increased
Tg	ENSMUSG00000053469.14	Muscle	0.0415345	0.355559	2.82649	0.000810614	Increased
H2-M9	ENSMUSG00000067201.11	Muscle	0.0415345	0.355559	2.82649	0.000810614	Increased
Rnf122	ENSMUSG00000039328.11	Muscle	11.8789	5.17177	-1.1981	0.000817195	Decreased
Apln	ENSMUSG00000037010.7	Muscle	2.1598	0.517177	-2.0412	0.000829238	Decreased
Gucy2g	ENSMUSG00000055523.7	Muscle	0.332276	0.743442	1.13834	0.000832004	Increased
Plcxd2	ENSMUSG00000087141.1	Muscle	0.91376	1.32527	0.531538	0.000833001	Increased
Pacsin2	ENSMUSG00000016664.16	Muscle	44.7742	31.4508	-0.509434	0.000839569	Decreased
Snord89	ENSMUSG00000077704.1	Muscle	0.664553	1.099	0.717258	0.000847187	Increased
Gm37536	ENSMUSG00000103422.1	Muscle	0.664553	1.099	0.717258	0.000847187	Increased
Slc38a11	ENSMUSG00000061171.15	Muscle	0.747622	1.16365	0.631451	0.00085618	Increased
Gm49767	ENSMUSG00000116617.1	Muscle	0.45688	0.872737	0.918931	0.000866722	Increased
Itm2a	ENSMUSG00000031239.5	Muscle	69.4042	47.3864	-0.550455	0.000868363	Decreased
Gm10570	ENSMUSG00000073752.2	Muscle	0.830691	1.26062	0.595885	0.000869103	Increased
Exoc6	ENSMUSG00000053799.8	Muscle	95.7787	64.2269	-0.576452	0.000890456	Decreased
Ano6	ENSMUSG00000064210.7	Muscle	67.7844	46.3197	-0.549229	0.000918736	Decreased
Fhl2	ENSMUSG00000008136.14	Muscle	3.57197	1.13133	-1.65004	0.000919944	Decreased
Gm44913	ENSMUSG00000109051.1	Muscle	0.91376	0.0969707	-3.1103	0.000964841	Decreased
Gm38227	ENSMUSG00000103940.1	Muscle	0.0830691	0.420206	2.20866	0.000979238	Increased
Gm12703	ENSMUSG00000052767.5	Muscle	0.0830691	0.420206	2.20866	0.000979238	Increased
Hspd1-ps4	ENSMUSG00000081189.1	Muscle	0.0830691	0.420206	2.20866	0.000979238	Increased
Lrp8	ENSMUSG00000028613.15	Muscle	0.0830691	0.420206	2.20866	0.000979238	Increased
Ccdc120	ENSMUSG00000031150.13	Muscle	0.0830691	0.420206	2.20866	0.000979238	Increased
B230317F23Rik	ENSMUSG00000045746.3	Muscle	0.290742	0.678795	1.19555	0.000980124	Increased
Gm48137	ENSMUSG00000113571.1	Muscle	0.290742	0.678795	1.19555	0.000980124	Increased
Gm38162	ENSMUSG00000102776.1	Muscle	0.539949	0.969707	0.833053	0.000988532	Increased
Gm38104	ENSMUSG00000104154.1	Muscle	0.539949	0.969707	0.833053	0.000988532	Increased
C030017G13Rik	ENSMUSG00000107050.1	Muscle	0.539949	0.969707	0.833053	0.000988532	Increased
Dhcr7	ENSMUSG00000058454.15	Muscle	4.5688	1.58386	-1.52245	0.00099529	Decreased
Wdr1	ENSMUSG00000005103.12	Muscle	67.0368	35.7176	-0.90813	0.00101412	Decreased
Ypel4	ENSMUSG00000034059.14	Muscle	0.623018	1.03435	0.722293	0.00101648	Increased
Gm44763	ENSMUSG00000109517.1	Muscle	0.623018	1.03435	0.722293	0.00101648	Increased
Muc4	ENSMUSG00000079620.13	Muscle	0.623018	1.03435	0.722293	0.00101648	Increased
Alg2	ENSMUSG00000039740.6	Muscle	16.5307	7.66069	-1.1086	0.00103071	Decreased
Fsd2	ENSMUSG00000038663.7	Muscle	412.023	262.112	-0.652521	0.0010351	Decreased
Slc52a3	ENSMUSG00000027463.14	Muscle	0.789156	1.19597	0.593647	0.00104426	Increased
Gm15545	ENSMUSG00000087138.1	Muscle	0.789156	1.19597	0.593647	0.00104426	Increased
Fam241b	ENSMUSG00000020083.13	Muscle	0.789156	1.19597	0.593647	0.00104426	Increased
Stra6	ENSMUSG00000032327.14	Muscle	1.03836	0.129294	-2.91193	0.00105843	Decreased
Gm15793	ENSMUSG00000082769.3	Muscle	0.415345	0.808089	0.943623	0.00107125	Increased
Irs3	ENSMUSG00000047182.6	Muscle	0.706087	1.099	0.631054	0.00107923	Increased
Pik3c2b	ENSMUSG00000026447.16	Muscle	36.7996	18.7153	-0.97509	0.00108738	Decreased
Trak2	ENSMUSG00000026028.12	Muscle	155.671	102.046	-0.609243	0.00110138	Decreased
Mpp4	ENSMUSG00000079550.9	Muscle	0.207673	0.581824	1.44301	0.0011206	Increased
Snord49b	ENSMUSG00000064437.1	Muscle	0.207673	0.581824	1.44301	0.0011206	Increased
Sh3yl1	ENSMUSG00000020669.15	Muscle	0.207673	0.581824	1.44301	0.0011206	Increased
Unc93a2	ENSMUSG00000056133.5	Muscle	0.207673	0.581824	1.44301	0.0011206	Increased
Desi2	ENSMUSG00000026502.13	Muscle	70.4426	47.9035	-0.556219	0.0011368	Decreased
Rgma	ENSMUSG00000070509.15	Muscle	25.0453	12.2506	-1.03108	0.00114967	Decreased
Gm12688	ENSMUSG00000086096.1	Muscle	0.498415	0.90506	0.847861	0.00115182	Increased
Gm15739	ENSMUSG00000080957.1	Muscle	0.498415	0.90506	0.847861	0.00115182	Increased
H2-Q7	ENSMUSG00000060550.16	Muscle	2.07673	0.517177	-1.98488	0.00117391	Decreased
Mcu	ENSMUSG00000009647.13	Muscle	40.1224	28.2831	-0.504315	0.00118449	Decreased
Kcna7	ENSMUSG00000038201.10	Muscle	65.7907	35.0711	-0.90741	0.00119812	Decreased
Gm12992	ENSMUSG00000085667.1	Muscle	0.373811	0.775766	1.0337	0.00120306	Increased
Tpi-rs10	ENSMUSG00000117627.1	Muscle	0.373811	0.775766	1.0337	0.00120306	Increased
Ighg2c	ENSMUSG00000076612.8	Muscle	0.166138	0.517177	1.58158	0.0012266	Increased
Mapk8ip2	ENSMUSG00000022619.5	Muscle	0.166138	0.517177	1.58158	0.0012266	Increased
Tssk1	ENSMUSG00000041566.3	Muscle	0.166138	0.517177	1.58158	0.0012266	Increased
Gm47735	ENSMUSG00000114859.1	Muscle	0.166138	0.517177	1.58158	0.0012266	Increased
Gm19552	ENSMUSG00000104493.1	Muscle	0.581484	0.969707	0.728013	0.00126113	Increased
Selenof	ENSMUSG00000037072.15	Muscle	76.0497	51.4591	-0.563426	0.00127234	Decreased
9530056E24Rik	ENSMUSG00000115955.1	Muscle	0.830691	1.2283	0.558709	0.00127662	Increased
Gm37342	ENSMUSG00000102732.1	Muscle	0.830691	1.2283	0.558709	0.00127662	Increased
Plscr2	ENSMUSG00000032372.14	Muscle	0.830691	1.2283	0.558709	0.00127662	Increased
Gm9042	ENSMUSG00000114409.1	Muscle	0.830691	1.2283	0.558709	0.00127662	Increased
Gm9947	ENSMUSG00000054493.2	Muscle	0.664553	1.06668	0.674584	0.00128259	Increased
Bzw2	ENSMUSG00000020547.5	Muscle	90.1715	60.4774	-0.576197	0.00128707	Decreased
C230071H17Rik	ENSMUSG00000106570.1	Muscle	0.747622	1.13133	0.59116	0.00129139	Increased
Gm47484	ENSMUSG00000113529.1	Muscle	0.747622	1.13133	0.59116	0.00129139	Increased
E330013P04Rik	ENSMUSG00000053117.11	Muscle	0.747622	1.13133	0.59116	0.00129139	Increased
Slc16a10	ENSMUSG00000019838.11	Muscle	95.8617	64.0976	-0.580609	0.00129821	Decreased
Pkia	ENSMUSG00000027499.12	Muscle	690.803	434.3	-0.669571	0.00130363	Decreased
St3gal6	ENSMUSG00000022747.17	Muscle	139.431	91.6697	-0.604986	0.00130469	Decreased
Sh3rf2	ENSMUSG00000057719.11	Muscle	33.8922	17.1638	-0.981168	0.00130749	Decreased
Gm37645	ENSMUSG00000103192.1	Muscle	0	0.258589	4.74733	0.00134576	Increased
Gm12543	ENSMUSG00000080772.1	Muscle	0	0.258589	4.74733	0.00134576	Increased
Gm13840	ENSMUSG00000086849.1	Muscle	0	0.258589	4.74733	0.00134576	Increased
Gm43966	ENSMUSG00000108170.1	Muscle	0	0.258589	4.74733	0.00134576	Increased
Slc4a9	ENSMUSG00000024485.16	Muscle	0	0.258589	4.74733	0.00134576	Increased
Igsf9b	ENSMUSG00000034275.18	Muscle	3.57197	1.16365	-1.60975	0.00135795	Decreased
2310016D23Rik	ENSMUSG00000085965.1	Muscle	3.61351	1.16365	-1.62639	0.00136806	Decreased
Pptc7	ENSMUSG00000038582.15	Muscle	151.31	84.4292	-0.841622	0.00137878	Decreased
Pappa2	ENSMUSG00000073530.11	Muscle	0.332276	0.711119	1.07508	0.00139016	Increased
Gm40634	ENSMUSG00000111377.1	Muscle	0.332276	0.711119	1.07508	0.00139016	Increased
Btla	ENSMUSG00000052013.15	Muscle	0.332276	0.711119	1.07508	0.00139016	Increased
Rorb	ENSMUSG00000036192.15	Muscle	0.332276	0.711119	1.07508	0.00139016	Increased
Pthlh	ENSMUSG00000048776.8	Muscle	1.74445	0.387883	-2.1406	0.00139225	Decreased
Pgam2	ENSMUSG00000020475.3	Muscle	1213.14	714.157	-0.764426	0.00143484	Decreased
Zfp41	ENSMUSG00000047003.15	Muscle	5.06721	1.84244	-1.45461	0.00148431	Decreased
Polr2m	ENSMUSG00000032199.13	Muscle	146.534	96.0657	-0.60909	0.00149463	Decreased
Plekhd1	ENSMUSG00000066438.6	Muscle	0.539949	0.937384	0.784651	0.00152444	Increased
Cbs	ENSMUSG00000024039.15	Muscle	0.539949	0.937384	0.784651	0.00152444	Increased
Gm14303	ENSMUSG00000081344.5	Muscle	0.789156	1.16365	0.554451	0.0015508	Increased
Gm47773	ENSMUSG00000114285.1	Muscle	0.789156	1.16365	0.554451	0.0015508	Increased
Wdr6	ENSMUSG00000066357.6	Muscle	13.0834	5.91521	-1.1439	0.0015551	Decreased
Gm10767	ENSMUSG00000074826.10	Muscle	1.28757	0.226265	-2.45734	0.00155738	Decreased
Barx2	ENSMUSG00000032033.11	Muscle	3.86271	1.29294	-1.57157	0.00155902	Decreased
Gm19299	ENSMUSG00000111556.1	Muscle	3.86271	1.29294	-1.57157	0.00155902	Decreased
Gm37969	ENSMUSG00000102577.1	Muscle	0.623018	1.00203	0.676934	0.00156002	Increased
6720489N17Rik	ENSMUSG00000072066.7	Muscle	0.623018	1.00203	0.676934	0.00156002	Increased
Fn3k	ENSMUSG00000025175.12	Muscle	8.97146	3.78186	-1.24405	0.00160432	Decreased
Sdcbp2	ENSMUSG00000027456.8	Muscle	0.290742	0.646472	1.12621	0.00167761	Increased
Gm22270	ENSMUSG00000077222.1	Muscle	0.290742	0.646472	1.12621	0.00167761	Increased
Gm9030	ENSMUSG00000112614.1	Muscle	0.290742	0.646472	1.12621	0.00167761	Increased
4833419F23Rik	ENSMUSG00000117401.1	Muscle	0.290742	0.646472	1.12621	0.00167761	Increased
Gm4793	ENSMUSG00000054412.5	Muscle	0.0415345	0.323236	2.69293	0.00170727	Increased
Gm1826	ENSMUSG00000082028.1	Muscle	0.0415345	0.323236	2.69293	0.00170727	Increased
Gm23183	ENSMUSG00000084544.1	Muscle	0.0415345	0.323236	2.69293	0.00170727	Increased
9430085M18Rik	ENSMUSG00000106164.1	Muscle	0.0415345	0.323236	2.69293	0.00170727	Increased
Clec2i	ENSMUSG00000030365.11	Muscle	0.0415345	0.323236	2.69293	0.00170727	Increased
Mctp2	ENSMUSG00000032776.9	Muscle	0.0415345	0.323236	2.69293	0.00170727	Increased
Gm44732	ENSMUSG00000108934.1	Muscle	0.0415345	0.323236	2.69293	0.00170727	Increased
Gm47209	ENSMUSG00000112190.1	Muscle	0.0415345	0.323236	2.69293	0.00170727	Increased
Myo1a	ENSMUSG00000025401.9	Muscle	0.0415345	0.323236	2.69293	0.00170727	Increased
Gm49774	ENSMUSG00000116657.1	Muscle	0.0415345	0.323236	2.69293	0.00170727	Increased
B830012L14Rik	ENSMUSG00000098202.2	Muscle	2.20133	0.581824	-1.90167	0.00171097	Decreased
Styx	ENSMUSG00000053205.9	Muscle	40.0393	28.0892	-0.511249	0.00173704	Decreased
Prss55	ENSMUSG00000034623.14	Muscle	2.36747	0.646472	-1.85662	0.00174881	Decreased
Lamb3	ENSMUSG00000026639.18	Muscle	2.53361	0.711119	-1.81857	0.00177221	Decreased
Mag	ENSMUSG00000036634.15	Muscle	0.498415	0.872737	0.795978	0.00180843	Increased
Il3ra	ENSMUSG00000068758.8	Muscle	0.498415	0.872737	0.795978	0.00180843	Increased
Marco	ENSMUSG00000026390.7	Muscle	0.498415	0	-5.66793	0.00181092	Decreased
Gm4798	ENSMUSG00000112714.1	Muscle	0.498415	0	-5.66793	0.00181092	Decreased
Gm17218	ENSMUSG00000091078.1	Muscle	0.498415	0	-5.66793	0.00181092	Decreased
Gm28323	ENSMUSG00000100313.1	Muscle	0.249207	0.614148	1.26778	0.00181517	Increased
Gm43811	ENSMUSG00000107140.1	Muscle	0.249207	0.614148	1.26778	0.00181517	Increased
Gm19181	ENSMUSG00000112863.1	Muscle	0.249207	0.614148	1.26778	0.00181517	Increased
Tnc	ENSMUSG00000028364.15	Muscle	16.9461	7.98392	-1.08483	0.00184439	Decreased
Galnt17	ENSMUSG00000034040.16	Muscle	9.17913	3.91115	-1.22865	0.00185471	Decreased
Homer1	ENSMUSG00000007617.18	Muscle	187.03	105.44	-0.826795	0.00186123	Decreased
Crp	ENSMUSG00000037942.5	Muscle	0.0830691	0.387883	2.09597	0.00191665	Increased
Lao1	ENSMUSG00000024903.10	Muscle	0.0830691	0.387883	2.09597	0.00191665	Increased
Gm11439	ENSMUSG00000083876.1	Muscle	0.0830691	0.387883	2.09597	0.00191665	Increased
Gm17233	ENSMUSG00000090706.1	Muscle	0.0830691	0.387883	2.09597	0.00191665	Increased
Eif4ebp3	ENSMUSG00000090264.1	Muscle	0.0830691	0.387883	2.09597	0.00191665	Increased
Gm37780	ENSMUSG00000102691.1	Muscle	0.747622	1.099	0.549712	0.00193621	Increased
Gm42941	ENSMUSG00000104693.1	Muscle	0.747622	1.099	0.549712	0.00193621	Increased
Gm45698	ENSMUSG00000109428.1	Muscle	0.373811	0.743442	0.973101	0.00194894	Increased
Rslcan18	ENSMUSG00000074824.3	Muscle	0.373811	0.743442	0.973101	0.00194894	Increased
Gm10069	ENSMUSG00000059659.7	Muscle	0.207673	0.549501	1.36198	0.00197448	Increased
Gm45205	ENSMUSG00000108353.1	Muscle	0.207673	0.549501	1.36198	0.00197448	Increased
Gen1	ENSMUSG00000051235.10	Muscle	2.69975	0.808089	-1.72783	0.00199873	Decreased
Matn4	ENSMUSG00000016995.17	Muscle	1.45371	0.290912	-2.28221	0.00200429	Decreased
Fxyd6	ENSMUSG00000066705.7	Muscle	29.6557	14.9335	-0.989277	0.00201719	Decreased
Clec11a	ENSMUSG00000004473.10	Muscle	2.57514	0.743442	-1.77867	0.00203169	Decreased
Gbp3	ENSMUSG00000028268.14	Muscle	5.7733	2.23033	-1.36818	0.0020545	Decreased
Ric8b	ENSMUSG00000035620.15	Muscle	54.8671	29.0912	-0.915126	0.00206802	Decreased
Tpm3	ENSMUSG00000027940.18	Muscle	43.902	22.9174	-0.937542	0.00213832	Decreased
Gm37108	ENSMUSG00000102135.1	Muscle	0.124604	0.45253	1.78083	0.00214015	Increased
Gm37821	ENSMUSG00000104188.1	Muscle	0.124604	0.45253	1.78083	0.00214015	Increased
Gm25873	ENSMUSG00000094605.1	Muscle	0.124604	0.45253	1.78083	0.00214015	Increased
Prkg1	ENSMUSG00000052920.16	Muscle	55.2825	29.3498	-0.913241	0.00215802	Decreased
Gm42971	ENSMUSG00000105568.1	Muscle	2.94895	0.90506	-1.69315	0.00220612	Decreased
Efhc1	ENSMUSG00000041809.5	Muscle	0.45688	0.808089	0.809207	0.00222381	Increased
Bmp8a	ENSMUSG00000032726.12	Muscle	0.45688	0.808089	0.809207	0.00222381	Increased
A330102I10Rik	ENSMUSG00000086363.7	Muscle	0.45688	0.808089	0.809207	0.00222381	Increased
Gm48357	ENSMUSG00000114524.1	Muscle	0.45688	0.808089	0.809207	0.00222381	Increased
Ifitm1	ENSMUSG00000025491.14	Muscle	0.166138	0.484854	1.49029	0.00224384	Increased
E2f7	ENSMUSG00000020185.16	Muscle	0.166138	0.484854	1.49029	0.00224384	Increased
Gm10734	ENSMUSG00000114255.1	Muscle	0.166138	0.484854	1.49029	0.00224384	Increased
Dagla	ENSMUSG00000035735.10	Muscle	15.1186	7.04654	-1.10024	0.00226402	Decreased
Vamp3	ENSMUSG00000028955.3	Muscle	44.3174	30.772	-0.526108	0.00227717	Decreased
Cd37	ENSMUSG00000030798.15	Muscle	0.789156	1.13133	0.51416	0.0022906	Increased
Fhit	ENSMUSG00000060579.13	Muscle	0.789156	1.13133	0.51416	0.0022906	Increased
Gm45102	ENSMUSG00000108871.1	Muscle	0.332276	0.678795	1.00891	0.0023067	Increased
Tlr13	ENSMUSG00000033777.4	Muscle	0.332276	0.678795	1.00891	0.0023067	Increased
Fam174a	ENSMUSG00000051185.9	Muscle	39.2501	27.475	-0.514419	0.00231859	Decreased
4-Mar	ENSMUSG00000039372.5	Muscle	1.57831	0.355559	-2.11932	0.00232295	Decreased
Armcx4	ENSMUSG00000049804.9	Muscle	17.1953	8.17786	-1.07129	0.00232527	Decreased
Nr6a1os	ENSMUSG00000085201.1	Muscle	2.61668	0.775766	-1.74107	0.00233272	Decreased
Brinp2	ENSMUSG00000004031.13	Muscle	0.539949	0.90506	0.734568	0.00233954	Increased
3110080O07Rik	ENSMUSG00000103284.1	Muscle	0.539949	0.90506	0.734568	0.00233954	Increased
Susd1	ENSMUSG00000038578.15	Muscle	0.539949	0.90506	0.734568	0.00233954	Increased
Tmem8	ENSMUSG00000024180.14	Muscle	0.539949	0.90506	0.734568	0.00233954	Increased
Spast	ENSMUSG00000024068.8	Muscle	68.8643	46.5459	-0.565	0.00234653	Decreased
Spry4	ENSMUSG00000024427.7	Muscle	6.68706	2.68286	-1.31439	0.00235683	Decreased
Fbxo36	ENSMUSG00000073633.9	Muscle	0.623018	0.969707	0.630104	0.00237948	Increased
Gm15971	ENSMUSG00000081692.1	Muscle	0.623018	0.969707	0.630104	0.00237948	Increased
Pxylp1	ENSMUSG00000043587.15	Muscle	2.1598	0.581824	-1.87432	0.00238555	Decreased
Wasf3	ENSMUSG00000029636.11	Muscle	0.706087	1.06668	0.58838	0.00239251	Increased
Gm28876	ENSMUSG00000101356.1	Muscle	0.706087	1.06668	0.58838	0.00239251	Increased
Islr	ENSMUSG00000037206.15	Muscle	20.8919	10.1819	-1.03621	0.00242853	Decreased
Mphosph6	ENSMUSG00000031843.2	Muscle	4.5688	1.68083	-1.43724	0.00258348	Decreased
Hes1	ENSMUSG00000022528.8	Muscle	9.38681	4.07277	-1.20262	0.00259208	Decreased
Angptl1	ENSMUSG00000033544.6	Muscle	13.5403	6.23845	-1.11675	0.00259792	Decreased
Gm5532	ENSMUSG00000073535.5	Muscle	3.73811	1.29294	-1.52439	0.00260705	Decreased
Fgf2	ENSMUSG00000037225.13	Muscle	13.9556	6.46472	-1.10899	0.00264149	Decreased
Rcor2	ENSMUSG00000024968.14	Muscle	1.03836	0.161618	-2.61087	0.00267757	Decreased
Gpr1	ENSMUSG00000046856.13	Muscle	0.415345	0.775766	0.885464	0.00269542	Increased
Mblac1	ENSMUSG00000049285.4	Muscle	0.415345	0.775766	0.885464	0.00269542	Increased
Catsperg1	ENSMUSG00000049676.14	Muscle	0.415345	0.775766	0.885464	0.00269542	Increased
Grk3	ENSMUSG00000042249.11	Muscle	14.7863	6.91725	-1.09488	0.00270877	Decreased
Tmem119	ENSMUSG00000054675.5	Muscle	1.91059	0.484854	-1.95648	0.00271039	Decreased
Fktn	ENSMUSG00000028414.17	Muscle	23.2593	11.5072	-1.01464	0.00272015	Decreased
Kmt5a	ENSMUSG00000049327.17	Muscle	119.08	78.3523	-0.603814	0.00275927	Decreased
Gm3365	ENSMUSG00000111594.1	Muscle	0.498415	0.840413	0.742158	0.00282167	Increased
Gm19179	ENSMUSG00000118308.1	Muscle	0.955295	0.129294	-2.79283	0.00282317	Decreased
Serpinb6b	ENSMUSG00000042842.11	Muscle	2.03519	0.549501	-1.87002	0.00282498	Decreased
Gm42918	ENSMUSG00000106209.1	Muscle	0.747622	1.06668	0.507037	0.00288415	Increased
Gm37321	ENSMUSG00000104325.1	Muscle	0.747622	1.06668	0.507037	0.00288415	Increased
Gm45719	ENSMUSG00000108940.1	Muscle	0.664553	1.00203	0.58525	0.00289484	Increased
Rubcn	ENSMUSG00000035629.19	Muscle	48.097	33.1317	-0.537601	0.00290311	Decreased
Fbxl22	ENSMUSG00000050503.9	Muscle	2.86588	0.90506	-1.65207	0.00291031	Decreased
Nfib	ENSMUSG00000008575.17	Muscle	244.888	157.125	-0.640175	0.00293962	Decreased
Fkbp14	ENSMUSG00000038074.16	Muscle	8.68072	3.71721	-1.22138	0.00294295	Decreased
Foxk2	ENSMUSG00000039275.9	Muscle	56.6116	38.5943	-0.552589	0.00297266	Decreased
Dclk1	ENSMUSG00000027797.15	Muscle	6.14711	2.45659	-1.31973	0.0029915	Decreased
B3galt2	ENSMUSG00000033849.3	Muscle	6.39632	2.58589	-1.30327	0.00300089	Decreased
Fosb	ENSMUSG00000003545.3	Muscle	1.37064	0.290912	-2.19792	0.00300248	Decreased
Gm21816	ENSMUSG00000096870.2	Muscle	1.41217	0.290912	-2.24068	0.00300996	Decreased
Zfp133-ps	ENSMUSG00000083674.3	Muscle	0.581484	0.0323236	-3.8048	0.00305591	Decreased
Gm14434	ENSMUSG00000078881.10	Muscle	0.581484	0.0323236	-3.8048	0.00305591	Decreased
Sh3gl2	ENSMUSG00000028488.15	Muscle	0.581484	0.0323236	-3.8048	0.00305591	Decreased
Fat2	ENSMUSG00000055333.14	Muscle	0.581484	0.0323236	-3.8048	0.00305591	Decreased
4930412F12Rik	ENSMUSG00000110289.1	Muscle	0.249207	0.581824	1.19106	0.00306334	Increased
Gm7042	ENSMUSG00000113448.1	Muscle	0.249207	0.581824	1.19106	0.00306334	Increased
Htr2b	ENSMUSG00000026228.6	Muscle	0	0.226265	4.56233	0.00307502	Increased
Gm24379	ENSMUSG00000084644.1	Muscle	0	0.226265	4.56233	0.00307502	Increased
Gm18917	ENSMUSG00000118399.1	Muscle	0	0.226265	4.56233	0.00307502	Increased
Gm12981	ENSMUSG00000086997.1	Muscle	0	0.226265	4.56233	0.00307502	Increased
Gm44632	ENSMUSG00000109351.1	Muscle	0	0.226265	4.56233	0.00307502	Increased
9530078K11Rik	ENSMUSG00000109268.1	Muscle	0	0.226265	4.56233	0.00307502	Increased
Shcbp1	ENSMUSG00000022322.8	Muscle	0	0.226265	4.56233	0.00307502	Increased
Elmod1	ENSMUSG00000041986.16	Muscle	0	0.226265	4.56233	0.00307502	Increased
Gm47427	ENSMUSG00000110877.1	Muscle	0	0.226265	4.56233	0.00307502	Increased
Gm12355	ENSMUSG00000078134.1	Muscle	0	0.226265	4.56233	0.00307502	Increased
Zfp389	ENSMUSG00000082396.4	Muscle	0	0.226265	4.56233	0.00307502	Increased
1700029J03Rik	ENSMUSG00000099968.7	Muscle	0	0.226265	4.56233	0.00307502	Increased
Tdgf1-ps2	ENSMUSG00000063911.4	Muscle	0	0.226265	4.56233	0.00307502	Increased
Gm50105	ENSMUSG00000117818.1	Muscle	0	0.226265	4.56233	0.00307502	Increased
Gm30571	ENSMUSG00000117980.1	Muscle	0	0.226265	4.56233	0.00307502	Increased
Tnxa	ENSMUSG00000092200.2	Muscle	0	0.226265	4.56233	0.00307502	Increased
Gm26533	ENSMUSG00000097748.1	Muscle	0	0.226265	4.56233	0.00307502	Increased
Pcdhb3	ENSMUSG00000045498.1	Muscle	0	0.226265	4.56233	0.00307502	Increased
Gm42443	ENSMUSG00000105726.1	Muscle	0.373811	0.711119	0.909841	0.00313819	Increased
Retn	ENSMUSG00000012705.16	Muscle	3.28123	1.099	-1.56937	0.00321227	Decreased
Them4	ENSMUSG00000028145.9	Muscle	7.64236	3.20003	-1.25332	0.00325626	Decreased
Zfp931	ENSMUSG00000078861.8	Muscle	8.84686	3.81418	-1.21164	0.0032624	Decreased
Pdxp	ENSMUSG00000116165.1	Muscle	1.53678	0.355559	-2.08109	0.00336693	Decreased
[truncated: 255 more rows]

## Sheet: W_Adipose_RNA_Seq
gene_name	gene_id	tissue	fed_cpm	fasting_cpm	log2FC(cpm+0.01)	fisher_p_value	sigORnot
Pkhd1	ENSMUSG00000043760.16	W_Adipose	3.30603	165.015	5.63708	0	Increased
Idh1	ENSMUSG00000025950.16	W_Adipose	310.81	94.867	-1.71195	0	Decreased
Tmbim1	ENSMUSG00000006301.17	W_Adipose	170.711	397.88	1.22072	0	Increased
Cfap65	ENSMUSG00000047021.14	W_Adipose	0.987516	86.2261	6.43381	0	Increased
Plekha6	ENSMUSG00000041757.17	W_Adipose	9.57461	76.8197	3.00287	0	Increased
Rgs2	ENSMUSG00000026360.9	W_Adipose	17.4318	85.023	2.28547	0	Increased
Ivns1abp	ENSMUSG00000023150.14	W_Adipose	241.984	786.025	1.69962	0	Increased
Glul	ENSMUSG00000026473.16	W_Adipose	999.323	2464.39	1.3022	0	Increased
Fmo2	ENSMUSG00000040170.13	W_Adipose	130.009	294.846	1.18129	0	Increased
Atp1b1	ENSMUSG00000026576.12	W_Adipose	16.8736	109.268	2.69431	0	Increased
Dcaf8	ENSMUSG00000026554.15	W_Adipose	221.805	318.216	0.520699	0	Increased
Enah	ENSMUSG00000022995.16	W_Adipose	28.5092	107.263	1.91129	0	Increased
Ppp2r5a	ENSMUSG00000026626.11	W_Adipose	670.137	276.689	-1.27616	0	Decreased
Lpgat1	ENSMUSG00000026623.16	W_Adipose	1057.76	185.505	-2.51142	0	Decreased
G0s2	ENSMUSG00000009633.3	W_Adipose	301.665	90.6377	-1.73465	0	Decreased
Itih5	ENSMUSG00000025780.7	W_Adipose	961.54	1564.21	0.702011	0	Increased
Etl4	ENSMUSG00000036617.17	W_Adipose	93.3847	178.906	0.937867	0	Increased
Pax8	ENSMUSG00000026976.15	W_Adipose	1.07339	52.6472	5.60301	0	Increased
Pnpla7	ENSMUSG00000036833.16	W_Adipose	46.7997	177.885	1.92615	0	Increased
Ccdc187	ENSMUSG00000048038.8	W_Adipose	3.90713	84.8042	4.43644	0	Increased
Agpat2	ENSMUSG00000026922.13	W_Adipose	334.21	85.5334	-1.96607	0	Decreased
Lcn2	ENSMUSG00000026822.14	W_Adipose	6.26858	107.737	4.10107	0	Increased
Fam129b	ENSMUSG00000026796.16	W_Adipose	74.9653	158.197	1.07732	0	Increased
Zeb2	ENSMUSG00000026872.18	W_Adipose	943.679	358.613	-1.39584	0	Decreased
Pkp4	ENSMUSG00000026991.20	W_Adipose	81.878	176.718	1.10981	0	Increased
Lrp2	ENSMUSG00000027070.14	W_Adipose	34.9495	709.607	4.34328	0	Increased
Ehf	ENSMUSG00000012350.15	W_Adipose	0.987516	41.9281	5.39378	0	Increased
Cat	ENSMUSG00000027187.10	W_Adipose	770.177	1380.13	0.841533	0	Increased
Thbs1	ENSMUSG00000040152.8	W_Adipose	235.501	1157.65	2.29735	0	Increased
Mapkbp1	ENSMUSG00000033902.12	W_Adipose	73.849	185.541	1.32897	0	Increased
Sord	ENSMUSG00000027227.7	W_Adipose	65.3907	148.134	1.17962	0	Increased
Gpcpd1	ENSMUSG00000027346.15	W_Adipose	77.4127	176.062	1.18534	0	Increased
Crls1	ENSMUSG00000027357.16	W_Adipose	42.8925	163.41	1.92945	0	Increased
Fermt1	ENSMUSG00000027356.8	W_Adipose	1.50274	52.6836	5.12239	0	Increased
Thbd	ENSMUSG00000074743.4	W_Adipose	569.196	181.02	-1.65272	0	Decreased
Pygb	ENSMUSG00000033059.7	W_Adipose	488.048	183.317	-1.41263	0	Decreased
Bcl2l1	ENSMUSG00000007659.18	W_Adipose	48.8176	128.227	1.39304	0	Increased
Nnat	ENSMUSG00000067786.16	W_Adipose	1103.7	440.938	-1.32368	0	Decreased
Hnf4a	ENSMUSG00000017950.16	W_Adipose	2.53319	58.3348	4.51989	0	Increased
Sdc4	ENSMUSG00000017009.3	W_Adipose	62.5999	157.869	1.33435	0	Increased
Ctcflos	ENSMUSG00000087382.7	W_Adipose	97.3347	200.271	1.04085	0	Increased
Pck1	ENSMUSG00000027513.11	W_Adipose	1659.16	4019.09	1.27641	0	Increased
Pmepa1	ENSMUSG00000038400.15	W_Adipose	115.539	230.568	0.996748	0	Increased
Lama5	ENSMUSG00000015647.9	W_Adipose	117.3	230.787	0.976302	0	Increased
Car3	ENSMUSG00000027559.5	W_Adipose	15525.6	9774.69	-0.667521	0	Decreased
Il6ra	ENSMUSG00000027947.11	W_Adipose	58.6499	134.972	1.20232	0	Increased
Rps27	ENSMUSG00000090733.6	W_Adipose	148.385	257.439	0.794843	0	Increased
Txnip	ENSMUSG00000038393.14	W_Adipose	1389.56	3451.49	1.31258	0	Increased
Pdzk1	ENSMUSG00000038298.14	W_Adipose	2.18971	43.2771	4.29855	0	Increased
Hmgcs2	ENSMUSG00000027875.12	W_Adipose	52.9824	263.163	2.31215	0	Increased
Atp1a1	ENSMUSG00000033161.10	W_Adipose	147.269	587.103	1.99509	0	Increased
Hipk1	ENSMUSG00000008730.17	W_Adipose	284.877	456.506	0.680277	0	Increased
Gstm5	ENSMUSG00000004032.10	W_Adipose	27.951	210.188	2.91026	0	Increased
Gstm7	ENSMUSG00000004035.12	W_Adipose	6.18271	95.0493	3.94018	0	Increased
Fndc7	ENSMUSG00000045326.13	W_Adipose	2.27558	86.1532	5.23644	0	Increased
Dpyd	ENSMUSG00000033308.16	W_Adipose	35.1642	111.274	1.66165	0	Increased
Trp53inp1	ENSMUSG00000028211.11	W_Adipose	62.6858	232.61	1.89153	0	Increased
Col15a1	ENSMUSG00000028339.17	W_Adipose	649.356	137.488	-2.23962	0	Decreased
Tmem245	ENSMUSG00000055296.14	W_Adipose	286.294	451.621	0.657597	0	Increased
Svep1	ENSMUSG00000028369.15	W_Adipose	363.062	535.988	0.561969	0	Increased
Plin2	ENSMUSG00000028494.12	W_Adipose	220.731	376.879	0.771784	0	Increased
Acer2	ENSMUSG00000038007.14	W_Adipose	37.6974	133.259	1.82142	0	Increased
Cdkn2c	ENSMUSG00000028551.14	W_Adipose	196.73	29.0216	-2.7606	0	Decreased
Ptprf	ENSMUSG00000033295.14	W_Adipose	80.9763	186.015	1.19975	0	Increased
Mycl	ENSMUSG00000028654.13	W_Adipose	23.7433	100.591	2.08244	0	Increased
Tinagl1	ENSMUSG00000028776.14	W_Adipose	83.0372	178.103	1.10079	0	Increased
Epb41	ENSMUSG00000028906.17	W_Adipose	106.179	191.192	0.84846	0	Increased
Sesn2	ENSMUSG00000028893.8	W_Adipose	46.4562	121.92	1.3918	0	Increased
Map3k6	ENSMUSG00000028862.6	W_Adipose	66.7217	144.452	1.11424	0	Increased
Rsrp1	ENSMUSG00000037266.18	W_Adipose	231.122	353.764	0.614114	0	Increased
Crocc	ENSMUSG00000040860.16	W_Adipose	13.6964	78.6791	2.52131	0	Increased
Rbp7	ENSMUSG00000028996.9	W_Adipose	11.7214	97.565	3.05614	0	Increased
Steap4	ENSMUSG00000012428.9	W_Adipose	680.227	205.484	-1.72694	0	Decreased
Sorcs2	ENSMUSG00000029093.14	W_Adipose	5.75335	105.404	4.19301	0	Increased
Prom1	ENSMUSG00000029086.15	W_Adipose	7.04142	187.692	4.73439	0	Increased
Pdgfra	ENSMUSG00000029231.15	W_Adipose	146.281	249.454	0.76999	0	Increased
Slc4a4	ENSMUSG00000060961.16	W_Adipose	65.0902	207.453	1.67212	0	Increased
Cmklr1	ENSMUSG00000042190.12	W_Adipose	155.684	246.975	0.66571	0	Increased
Dao	ENSMUSG00000042096.15	W_Adipose	1.63155	70.8403	5.43165	0	Increased
Acacb	ENSMUSG00000042010.16	W_Adipose	263.71	947.613	1.84531	0	Increased
Fbxo21	ENSMUSG00000032898.9	W_Adipose	131.855	331.998	1.33216	0	Increased
Trafd1	ENSMUSG00000042726.14	W_Adipose	127.69	227.834	0.835286	0	Increased
Dnah10	ENSMUSG00000038011.15	W_Adipose	2.83374	61.1422	4.42654	0	Increased
Tmem132b	ENSMUSG00000070498.3	W_Adipose	1.54568	73.9758	5.57163	0	Increased
Serpine1	ENSMUSG00000037411.10	W_Adipose	43.4078	132.602	1.61086	0	Increased
Pdk4	ENSMUSG00000019577.6	W_Adipose	30.4842	339.144	3.47533	0	Increased
Cav2	ENSMUSG00000000058.6	W_Adipose	515.44	171.577	-1.58689	0	Decreased
Cav1	ENSMUSG00000007655.16	W_Adipose	3237.98	998.838	-1.69676	0	Decreased
Lep	ENSMUSG00000059201.12	W_Adipose	1142.21	262.798	-2.11976	0	Decreased
Mest	ENSMUSG00000051855.15	W_Adipose	107.983	319.201	1.56358	0	Increased
Tmem140	ENSMUSG00000057137.9	W_Adipose	74.4931	174.093	1.22457	0	Increased
Kdm7a	ENSMUSG00000042599.8	W_Adipose	133.272	239.428	0.845173	0	Increased
Mgam	ENSMUSG00000068587.10	W_Adipose	1.84623	42.8396	4.52884	0	Increased
Inmt	ENSMUSG00000003477.5	W_Adipose	133.143	255.725	0.941567	0	Increased
Fam13a	ENSMUSG00000037709.13	W_Adipose	222.191	1214.53	2.45047	0	Increased
Gprin3	ENSMUSG00000045441.5	W_Adipose	34.9495	527.164	3.91452	0	Increased
Dnah6	ENSMUSG00000052861.13	W_Adipose	2.23264	133.55	5.89615	0	Increased
Slc6a6	ENSMUSG00000030096.8	W_Adipose	126.016	271.184	1.10561	0	Increased
Depp1	ENSMUSG00000048489.12	W_Adipose	19.321	131.873	2.77027	0	Increased
Cxcl12	ENSMUSG00000061353.11	W_Adipose	137.05	227.98	0.734161	0	Increased
Adipor2	ENSMUSG00000030168.13	W_Adipose	754.849	1397.99	0.88909	0	Increased
Cd163	ENSMUSG00000008845.9	W_Adipose	83.5954	174.676	1.0631	0	Increased
Gabarapl1	ENSMUSG00000030161.8	W_Adipose	177.495	315.628	0.830408	0	Increased
Ppfibp1	ENSMUSG00000016487.15	W_Adipose	173.846	295.575	0.765683	0	Increased
Zim1	ENSMUSG00000002266.17	W_Adipose	6.99848	172.562	4.62195	0	Increased
Peg3	ENSMUSG00000002265.17	W_Adipose	275.517	1773.6	2.68642	0	Increased
Ehd2	ENSMUSG00000074364.6	W_Adipose	946.727	372.723	-1.34482	0	Decreased
Slc1a5	ENSMUSG00000001918.17	W_Adipose	1887.1	784.494	-1.26633	0	Decreased
Spint2	ENSMUSG00000074227.12	W_Adipose	7.81426	58.1525	2.89406	0	Increased
4931406P16Rik	ENSMUSG00000066571.13	W_Adipose	210.856	324.378	0.621393	0	Increased
Slc7a9	ENSMUSG00000030492.16	W_Adipose	0.558161	41.5636	6.19322	0	Increased
Nav2	ENSMUSG00000052512.17	W_Adipose	15.0704	101.575	2.75195	0	Increased
Igf1r	ENSMUSG00000005533.10	W_Adipose	79.0013	180.072	1.18853	0	Increased
Akap13	ENSMUSG00000066406.16	W_Adipose	331.376	523.92	0.66086	0	Increased
Abhd2	ENSMUSG00000039202.12	W_Adipose	171.484	298.857	0.801341	0	Increased
Plin1	ENSMUSG00000030546.14	W_Adipose	2021.4	746.43	-1.43726	0	Decreased
Fzd4	ENSMUSG00000049791.4	W_Adipose	918.304	423.766	-1.11569	0	Decreased
Picalm	ENSMUSG00000039361.11	W_Adipose	333.737	493.95	0.565637	0	Increased
Tenm4	ENSMUSG00000048078.16	W_Adipose	663.568	212.922	-1.63987	0	Decreased
Thrsp	ENSMUSG00000035686.8	W_Adipose	726.297	133.805	-2.44033	0	Decreased
Dgat2	ENSMUSG00000030747.5	W_Adipose	2113.93	166.765	-3.66396	0	Decreased
Serpinh1	ENSMUSG00000070436.12	W_Adipose	470.101	170.301	-1.46483	0	Decreased
Ucp2	ENSMUSG00000033685.13	W_Adipose	115.711	248.725	1.10396	0	Increased
Stard10	ENSMUSG00000030688.15	W_Adipose	4.67997	50.4232	3.42672	0	Increased
Tead1	ENSMUSG00000055320.17	W_Adipose	117.429	343.337	1.54776	0	Increased
Gde1	ENSMUSG00000033917.15	W_Adipose	83.9389	167.64	0.997867	0	Increased
Acsm3	ENSMUSG00000030935.15	W_Adipose	25.4178	111.018	2.12645	0	Increased
Dnah3	ENSMUSG00000052273.4	W_Adipose	16.0579	78.4603	2.28797	0	Increased
Vwa3a	ENSMUSG00000030889.14	W_Adipose	13.6535	72.6633	2.4111	0	Increased
Tacc2	ENSMUSG00000030852.18	W_Adipose	76.2963	156.957	1.04059	0	Increased
Cuzd1	ENSMUSG00000040205.8	W_Adipose	3.22016	74.0852	4.5197	0	Increased
Bnip3	ENSMUSG00000078566.8	W_Adipose	411.88	674.97	0.712586	0	Increased
Cyp2e1	ENSMUSG00000025479.9	W_Adipose	2392.92	3784.14	0.66119	0	Increased
Cdhr5	ENSMUSG00000025497.15	W_Adipose	0.729903	42.2927	5.83727	0	Increased
Eps8l2	ENSMUSG00000025504.14	W_Adipose	13.6535	75.9811	2.47551	0	Increased
Pnpla2	ENSMUSG00000025509.15	W_Adipose	993.098	1623.38	0.708992	0	Increased
Insr	ENSMUSG00000005534.10	W_Adipose	319.483	472.621	0.564931	0	Increased
Atp11a	ENSMUSG00000031441.15	W_Adipose	158.174	430.985	1.44606	0	Increased
Mcf2l	ENSMUSG00000031442.21	W_Adipose	86.9443	184.703	1.08695	0	Increased
Fat1	ENSMUSG00000070047.14	W_Adipose	242.457	429.928	0.826341	0	Increased
Acsl1	ENSMUSG00000018796.13	W_Adipose	1013.11	1783.08	0.815578	0	Increased
Slc27a1	ENSMUSG00000031808.7	W_Adipose	439.488	1696.38	1.94854	0	Increased
Ces1d	ENSMUSG00000056973.6	W_Adipose	1157.15	1669.76	0.529057	0	Increased
Adgrg1	ENSMUSG00000031785.16	W_Adipose	65.219	240.23	1.88089	0	Increased
Cdh16	ENSMUSG00000031881.6	W_Adipose	3.00548	89.7262	4.89523	0	Increased
Cyb5b	ENSMUSG00000031924.4	W_Adipose	472.376	175.296	-1.43009	0	Decreased
Nfat5	ENSMUSG00000003847.16	W_Adipose	177.452	272.278	0.617619	0	Increased
Hp	ENSMUSG00000031722.10	W_Adipose	2541.78	863.538	-1.5575	0	Decreased
Hydin	ENSMUSG00000059854.8	W_Adipose	1.20219	95.4139	6.29866	0	Increased
Fbxo31	ENSMUSG00000052934.14	W_Adipose	44.4382	135.592	1.60918	0	Increased
Map1lc3b	ENSMUSG00000031812.16	W_Adipose	160.149	266.116	0.732602	0	Increased
Dync2h1	ENSMUSG00000047193.16	W_Adipose	49.3758	123.269	1.31976	0	Increased
Mmp7	ENSMUSG00000018623.9	W_Adipose	1.76035	156.264	6.4639	0	Increased
Col5a3	ENSMUSG00000004098.7	W_Adipose	759.056	298.674	-1.3456	0	Decreased
Eepd1	ENSMUSG00000036611.5	W_Adipose	461.17	141.863	-1.70073	0	Decreased
Ccdc153	ENSMUSG00000070306.3	W_Adipose	0.686968	51.8815	6.21826	0	Increased
Plet1	ENSMUSG00000032068.14	W_Adipose	1.15926	41.2719	5.14184	0	Increased
Acsbg1	ENSMUSG00000032281.11	W_Adipose	7.55664	140.66	4.21652	0	Increased
Dnaja4	ENSMUSG00000032285.15	W_Adipose	16.3584	167.239	3.35301	0	Increased
Cilp	ENSMUSG00000042254.14	W_Adipose	45.8122	206.323	2.17086	0	Increased
Fam214a	ENSMUSG00000034858.16	W_Adipose	152.936	332.8	1.12168	0	Increased
Myo6	ENSMUSG00000033577.18	W_Adipose	86.7726	227.834	1.39257	0	Increased
Acad11	ENSMUSG00000090150.10	W_Adipose	163.455	465.621	1.5102	0	Increased
Acpp	ENSMUSG00000032561.15	W_Adipose	3.56364	53.0847	3.8931	0	Increased
Gpx1	ENSMUSG00000063856.7	W_Adipose	455.889	724.409	0.66811	0	Increased
Plxnb1	ENSMUSG00000053646.13	W_Adipose	19.7933	103.982	2.39266	0	Increased
Ttc21a	ENSMUSG00000032514.11	W_Adipose	0.772839	43.1678	5.78543	0	Increased
Esr1	ENSMUSG00000019768.16	W_Adipose	85.0123	221.125	1.37902	0	Increased
Syne1	ENSMUSG00000096054.3	W_Adipose	383.8	595.671	0.634148	0	Increased
Sgk1	ENSMUSG00000019970.15	W_Adipose	52.5101	159.837	1.60575	0	Increased
Vnn1	ENSMUSG00000037440.8	W_Adipose	8.24361	118.675	3.84597	0	Increased
Epb41l2	ENSMUSG00000019978.16	W_Adipose	584.223	226.047	-1.36985	0	Decreased
Ccdc162	ENSMUSG00000075225.14	W_Adipose	1.54568	53.8503	5.11361	0	Increased
Cd24a	ENSMUSG00000047139.9	W_Adipose	15.5856	105.55	2.75885	0	Increased
Gja1	ENSMUSG00000050953.10	W_Adipose	52.6389	286.934	2.4463	0	Increased
Ddit4	ENSMUSG00000020108.4	W_Adipose	24.3015	161.587	2.73269	0	Increased
Jmjd1c	ENSMUSG00000037876.17	W_Adipose	189.689	319.237	0.750963	0	Increased
Ank3	ENSMUSG00000069601.14	W_Adipose	8.50123	71.0226	3.06104	0	Increased
Ggt1	ENSMUSG00000006345.10	W_Adipose	2.61906	67.559	4.68374	0	Increased
Chchd10	ENSMUSG00000049422.7	W_Adipose	25.8901	148.426	2.51881	0	Increased
Pdxk	ENSMUSG00000032788.15	W_Adipose	69.4267	166.473	1.2616	0	Increased
Timp3	ENSMUSG00000020044.13	W_Adipose	345.802	529.534	0.614762	0	Increased
Uhrf1bp1l	ENSMUSG00000019951.10	W_Adipose	99.138	195.093	0.976584	0	Increased
Cfap54	ENSMUSG00000020014.17	W_Adipose	2.91961	96.3983	5.04038	0	Increased
Tmcc3	ENSMUSG00000020023.18	W_Adipose	119.275	208.948	0.808803	0	Increased
Btg1	ENSMUSG00000036478.8	W_Adipose	204.931	300.607	0.552716	0	Increased
Acss3	ENSMUSG00000035948.13	W_Adipose	213.003	313.914	0.559475	0	Increased
Rdh16	ENSMUSG00000069456.4	W_Adipose	1.45981	58.4077	5.31271	0	Increased
Erbb3	ENSMUSG00000018166.8	W_Adipose	5.06639	61.5432	3.59996	0	Increased
Tcn2	ENSMUSG00000020432.12	W_Adipose	117.557	263.163	1.16252	0	Increased
Aebp1	ENSMUSG00000020473.13	W_Adipose	212.015	304.398	0.521771	0	Increased
Igfbp3	ENSMUSG00000020427.11	W_Adipose	27.3499	103.69	1.92228	0	Increased
Grb10	ENSMUSG00000020176.17	W_Adipose	101.07	255.835	1.33977	0	Increased
Pank3	ENSMUSG00000018846.8	W_Adipose	1123.75	393.468	-1.51398	0	Decreased
Wwc1	ENSMUSG00000018849.6	W_Adipose	3.09135	67.9965	4.4547	0	Increased
Sqstm1	ENSMUSG00000015837.15	W_Adipose	286.766	432.152	0.591646	0	Increased
Gpx3	ENSMUSG00000018339.11	W_Adipose	592.767	844.323	0.510323	0	Increased
Dnah9	ENSMUSG00000056752.16	W_Adipose	2.49026	111.893	5.48403	0	Increased
Spns2	ENSMUSG00000040447.15	W_Adipose	28.638	96.5077	1.75236	0	Increased
Pipox	ENSMUSG00000017453.4	W_Adipose	1.03045	56.2202	5.75606	0	Increased
Adap2	ENSMUSG00000020709.15	W_Adipose	66.5071	274.793	2.0466	0	Increased
Vmp1	ENSMUSG00000018171.9	W_Adipose	123.44	226.813	0.877646	0	Increased
Pdk2	ENSMUSG00000038967.13	W_Adipose	54.4422	179.635	1.72208	0	Increased
Ppp1r1b	ENSMUSG00000061718.12	W_Adipose	0.85871	41.0531	5.56283	0	Increased
Ormdl3	ENSMUSG00000038150.7	W_Adipose	208.194	341.733	0.714911	0	Increased
Acly	ENSMUSG00000020917.17	W_Adipose	603.716	205.484	-1.55479	0	Decreased
Aoc3	ENSMUSG00000019326.14	W_Adipose	1369.38	575.728	-1.25005	0	Decreased
Cd300lg	ENSMUSG00000017309.11	W_Adipose	127.475	238.735	0.905139	0	Increased
Acox1	ENSMUSG00000020777.16	W_Adipose	672.284	1028.04	0.612749	0	Increased
Foxj1	ENSMUSG00000034227.7	W_Adipose	1.76035	125.675	6.14963	0	Increased
Slc25a10	ENSMUSG00000025792.9	W_Adipose	190.676	37.2249	-2.35647	0	Decreased
Fasn	ENSMUSG00000025153.9	W_Adipose	6613.95	939.3	-2.81584	0	Decreased
Lpin1	ENSMUSG00000020593.16	W_Adipose	558.333	950.128	0.766986	0	Increased
Greb1	ENSMUSG00000036523.16	W_Adipose	2.57613	89.2523	5.10918	0	Increased
Syne2	ENSMUSG00000063450.14	W_Adipose	689.801	1166.37	0.757762	0	Increased
Clmn	ENSMUSG00000021097.15	W_Adipose	69.9419	310.232	2.14896	0	Increased
Ckb	ENSMUSG00000001270.9	W_Adipose	55.3438	171.103	1.6282	0	Increased
Ighm	ENSMUSG00000076617.9	W_Adipose	337.988	76.3457	-2.14621	0	Decreased
Dnah11	ENSMUSG00000018581.15	W_Adipose	2.0609	141.024	6.08964	0	Increased
Calml3	ENSMUSG00000063130.4	W_Adipose	0.901645	81.3041	6.47889	0	Increased
Net1	ENSMUSG00000021215.15	W_Adipose	156.028	495.226	1.66622	0	Increased
Dcdc2a	ENSMUSG00000035910.15	W_Adipose	2.23264	270.564	6.91468	0	Increased
Irf4	ENSMUSG00000021356.10	W_Adipose	23.314	334.55	3.84238	0	Increased
Dsp	ENSMUSG00000054889.10	W_Adipose	3.34897	136.868	5.34873	0	Increased
Ranbp9	ENSMUSG00000038546.9	W_Adipose	91.3238	175.843	0.94515	0	Increased
Wnk2	ENSMUSG00000037989.15	W_Adipose	3.993	76.5644	4.25771	0	Increased
Arrdc3	ENSMUSG00000074794.10	W_Adipose	104.333	371.192	1.83087	0	Increased
Iqgap2	ENSMUSG00000021676.10	W_Adipose	52.9824	144.452	1.44683	0	Increased
Tnpo1	ENSMUSG00000009470.17	W_Adipose	216.609	317.487	0.551581	0	Increased
Dnah12	ENSMUSG00000021879.13	W_Adipose	2.01797	122.066	5.9116	0	Increased
Dnah1	ENSMUSG00000019027.8	W_Adipose	1.07339	44.9543	5.37516	0	Increased
Galnt15	ENSMUSG00000021903.11	W_Adipose	132.37	345.67	1.38475	0	Increased
Prxl2a	ENSMUSG00000021792.15	W_Adipose	273.671	464.783	0.764093	0	Increased
ccdc198	ENSMUSG00000021850.14	W_Adipose	0.815774	39.4489	5.57846	0	Increased
Ephx2	ENSMUSG00000022040.8	W_Adipose	214.334	483.924	1.17488	0	Increased
Dab2	ENSMUSG00000022150.16	W_Adipose	150.102	240.522	0.680184	0	Increased
Npr3	ENSMUSG00000022206.7	W_Adipose	1764.05	582.4	-1.59879	0	Decreased
Dnah5	ENSMUSG00000022262.8	W_Adipose	3.2631	195.349	5.89933	0	Increased
Rgs22	ENSMUSG00000037627.16	W_Adipose	0.386419	46.0845	6.86142	0	Increased
Adcy8	ENSMUSG00000022376.8	W_Adipose	2.36145	88.2314	5.21761	0	Increased
Ndrg1	ENSMUSG00000005125.13	W_Adipose	138.081	255.908	0.890065	0	Increased
Eppk1	ENSMUSG00000115388.2	W_Adipose	18.1617	94.1013	2.37267	0	Increased
Gpt	ENSMUSG00000022546.5	W_Adipose	165.173	19.0682	-3.11407	0	Decreased
Cyp2d22	ENSMUSG00000061740.8	W_Adipose	49.1182	143.504	1.54656	0	Increased
Pnpla3	ENSMUSG00000041653.5	W_Adipose	331.677	14.1827	-4.5466	0	Decreased
Celsr1	ENSMUSG00000016028.10	W_Adipose	7.94306	141.134	4.14951	0	Increased
Plxnb2	ENSMUSG00000036606.17	W_Adipose	107.21	197.463	0.881085	0	Increased
Abcd2	ENSMUSG00000055782.9	W_Adipose	1024.61	447.975	-1.19357	0	Decreased
Gpd1	ENSMUSG00000023019.12	W_Adipose	625.527	223.24	-1.48643	0	Decreased
Mettl7a1	ENSMUSG00000054619.7	W_Adipose	243.831	421.797	0.790645	0	Increased
Krt8	ENSMUSG00000049382.10	W_Adipose	8.54416	105.768	3.62827	0	Increased
Krt18	ENSMUSG00000023043.7	W_Adipose	4.7229	67.085	3.82541	0	Increased
Eif4b	ENSMUSG00000058655.9	W_Adipose	206.563	368.712	0.835886	0	Increased
Gm23935	ENSMUSG00000076258.1	W_Adipose	1335.29	664.652	-1.00647	0	Decreased
Cebpd	ENSMUSG00000071637.5	W_Adipose	26.1048	93.2263	1.83603	0	Increased
Eif4a2	ENSMUSG00000022884.15	W_Adipose	270.794	408.125	0.591797	0	Increased
Apod	ENSMUSG00000022548.14	W_Adipose	14.641	75.6165	2.36789	0	Increased
Osbpl11	ENSMUSG00000022807.9	W_Adipose	128.463	226.594	0.81871	0	Increased
Lrrc58	ENSMUSG00000034158.9	W_Adipose	676.62	1121.41	0.728892	0	Increased
Igsf11	ENSMUSG00000022790.14	W_Adipose	0.729903	40.9437	5.79052	0	Increased
Cfap44	ENSMUSG00000071550.14	W_Adipose	2.31852	127.607	5.77627	0	Increased
Adamts5	ENSMUSG00000022894.6	W_Adipose	819.166	334.186	-1.29348	0	Decreased
Ezr	ENSMUSG00000052397.8	W_Adipose	32.5022	99.5338	1.61435	0	Increased
Thbs2	ENSMUSG00000023885.9	W_Adipose	66.2494	318.143	2.26352	0	Increased
Cacna1h	ENSMUSG00000024112.16	W_Adipose	6.655	65.736	3.30223	0	Increased
Fkbp5	ENSMUSG00000024222.17	W_Adipose	109.185	243.402	1.15649	0	Increased
Abcg1	ENSMUSG00000024030.7	W_Adipose	48.3454	251.168	2.37696	0	Increased
Angptl4	ENSMUSG00000002289.16	W_Adipose	333.394	601.833	0.852116	0	Increased
Vegfa	ENSMUSG00000023951.17	W_Adipose	246.235	524.503	1.09088	0	Increased
Cyp1b1	ENSMUSG00000024087.4	W_Adipose	85.3557	208.292	1.28695	0	Increased
Epcam	ENSMUSG00000045394.9	W_Adipose	1.15926	59.6838	5.67392	0	Increased
Npc1	ENSMUSG00000024413.14	W_Adipose	74.8365	174.64	1.22246	0	Increased
Lox	ENSMUSG00000024529.14	W_Adipose	72.4751	163.702	1.1754	0	Increased
Slc12a2	ENSMUSG00000024597.11	W_Adipose	61.1401	165.598	1.43734	0	Increased
Arhgef37	ENSMUSG00000045094.8	W_Adipose	8.97352	61.0328	2.76447	0	Increased
Fads2	ENSMUSG00000024665.8	W_Adipose	20.8666	95.7056	2.19686	0	Increased
Pcsk5	ENSMUSG00000024713.16	W_Adipose	46.4991	171.213	1.88029	0	Increased
Klf9	ENSMUSG00000033863.2	W_Adipose	202.956	314.498	0.631857	0	Increased
Cfap43	ENSMUSG00000044948.17	W_Adipose	1.20219	49.3294	5.34705	0	Increased
Slc9a6	ENSMUSG00000060681.15	W_Adipose	67.0223	197.245	1.55713	0	Increased
Gk	ENSMUSG00000025059.16	W_Adipose	17.1313	91.6221	2.41838	0	Increased
Cldn2	ENSMUSG00000047230.6	W_Adipose	2.40439	106.534	5.46365	0	Increased
Tsc22d3	ENSMUSG00000031431.13	W_Adipose	178.569	314.425	0.8162	0	Increased
Chrdl1	ENSMUSG00000031283.16	W_Adipose	229.318	347.129	0.598097	0	Increased
Adgrg2	ENSMUSG00000031298.15	W_Adipose	62.6429	397.953	2.66718	0	Increased
Patj	ENSMUSG00000061859.17	W_Adipose	12.7948	66.3558	2.37376	3.95253e-323	Increased
Usp54	ENSMUSG00000034235.17	W_Adipose	38.599	106.133	1.459	5.78057e-322	Increased
Cdhr3	ENSMUSG00000035860.9	W_Adipose	0.85871	38.6104	5.47434	8.59674e-322	Increased
Ly6c1	ENSMUSG00000079018.10	W_Adipose	87.5025	166.983	0.93223	8.52906e-320	Increased
Nbr1	ENSMUSG00000017119.19	W_Adipose	196.644	284.565	0.533143	2.22838e-319	Increased
Trank1	ENSMUSG00000062296.8	W_Adipose	3.22016	45.4282	3.81423	4.13646e-318	Increased
Mt1	ENSMUSG00000031765.8	W_Adipose	105.75	187.255	0.824284	7.77359e-317	Increased
Srebf1	ENSMUSG00000020538.15	W_Adipose	432.317	160.712	-1.42755	4.00579e-316	Decreased
Calml4	ENSMUSG00000032246.14	W_Adipose	6.0539	51.9909	3.10022	7.75477e-316	Increased
Ccl28	ENSMUSG00000074715.3	W_Adipose	2.01797	41.6729	4.36135	9.64944e-315	Increased
Crispld2	ENSMUSG00000031825.16	W_Adipose	61.7412	134.608	1.12433	2.4533e-312	Increased
Zfp704	ENSMUSG00000040209.12	W_Adipose	89.1341	166.91	0.90495	3.18249e-310	Increased
Col3a1	ENSMUSG00000026043.18	W_Adipose	2481.54	1399.31	-0.826521	4.15983e-310	Decreased
Rsph4a	ENSMUSG00000039552.14	W_Adipose	0.601097	36.3134	5.89336	5.14633e-310	Increased
Mapk15	ENSMUSG00000063704.13	W_Adipose	0.901645	37.4437	5.36049	8.28257e-310	Increased
Rmst	ENSMUSG00000112117.1	W_Adipose	1.71742	40.1781	4.54008	9.23525e-310	Increased
Sestd1	ENSMUSG00000042272.17	W_Adipose	61.1401	133.295	1.1243	3.05162e-309	Increased
Myo15b	ENSMUSG00000034427.17	W_Adipose	1.11632	38.1364	5.08185	3.78595e-309	Increased
Per1	ENSMUSG00000020893.17	W_Adipose	74.5789	148.754	0.99599	9.24706e-305	Increased
Trabd2b	ENSMUSG00000070867.4	W_Adipose	90.5509	9.11481	-3.31102	2.12981e-303	Decreased
Fmr1	ENSMUSG00000000838.17	W_Adipose	278.265	86.2261	-1.69015	2.24629e-301	Decreased
Lims2	ENSMUSG00000024395.9	W_Adipose	123.139	202.932	0.720665	4.86622e-301	Increased
Kcnk1	ENSMUSG00000033998.9	W_Adipose	0.815774	36.1311	5.45175	8.14301e-301	Increased
Fnbp1	ENSMUSG00000075415.13	W_Adipose	124.427	204.135	0.714181	2.57343e-300	Increased
Rasa3	ENSMUSG00000031453.16	W_Adipose	187.242	269.799	0.526958	9.01814e-300	Increased
Plxnd1	ENSMUSG00000030123.15	W_Adipose	313.644	103.727	-1.59625	4.08841e-299	Decreased
Ubxn10	ENSMUSG00000043621.13	W_Adipose	0.772839	35.4749	5.50234	2.47681e-296	Increased
Hipk2	ENSMUSG00000061436.15	W_Adipose	549.66	228.126	-1.26867	7.79134e-296	Decreased
Tuba1a	ENSMUSG00000072235.6	W_Adipose	276.462	86.2626	-1.68016	1.15444e-295	Decreased
Atp2b4	ENSMUSG00000026463.17	W_Adipose	727.069	327.732	-1.14955	2.33688e-295	Decreased
Snora73b	ENSMUSG00000065353.1	W_Adipose	150.746	230.86	0.614861	8.60737e-295	Increased
Aldob	ENSMUSG00000028307.9	W_Adipose	10.9056	58.6629	2.4263	1.34481e-291	Increased
Mmd	ENSMUSG00000003948.17	W_Adipose	453.442	177.083	-1.35644	1.71922e-291	Decreased
Sephs2	ENSMUSG00000049091.6	W_Adipose	64.1456	133.477	1.05706	8.30014e-291	Increased
Xylb	ENSMUSG00000035769.9	W_Adipose	3.56364	42.9855	3.58872	1.12678e-289	Increased
Lncpint	ENSMUSG00000044471.12	W_Adipose	91.6672	165.416	0.851547	2.57568e-289	Increased
Myo5b	ENSMUSG00000025885.18	W_Adipose	11.0774	58.5171	2.40019	5.00452e-288	Increased
Lgals1	ENSMUSG00000068220.6	W_Adipose	826.937	388.51	-1.08981	2.08852e-285	Decreased
Tmem212	ENSMUSG00000043164.3	W_Adipose	0.558161	33.3238	5.87454	2.26073e-284	Increased
Ddi2	ENSMUSG00000078515.4	W_Adipose	92.4401	164.322	0.829866	3.9831e-280	Increased
Adcyap1r1	ENSMUSG00000029778.12	W_Adipose	61.2689	127.826	1.06083	1.54513e-279	Increased
Nrg4	ENSMUSG00000032311.17	W_Adipose	88.7047	159.874	0.849779	4.5986e-279	Increased
Chd2	ENSMUSG00000078671.11	W_Adipose	138.896	214.308	0.625638	2.82598e-278	Increased
Rps6	ENSMUSG00000028495.14	W_Adipose	154.525	230.532	0.577097	5.93647e-278	Increased
Uap1	ENSMUSG00000026670.15	W_Adipose	98.5369	170.411	0.790217	7.93439e-277	Increased
Ccdc39	ENSMUSG00000027676.11	W_Adipose	2.44732	38.5374	3.97148	1.58421e-276	Increased
Spef2	ENSMUSG00000072663.12	W_Adipose	1.84623	36.7874	4.30916	1.9763e-276	Increased
Slc6a8	ENSMUSG00000019558.14	W_Adipose	32.5022	90.0544	1.46998	1.07087e-275	Increased
Rab11fip4	ENSMUSG00000017639.13	W_Adipose	4.46529	43.4959	3.28116	1.10467e-275	Increased
Dnah2	ENSMUSG00000005237.14	W_Adipose	1.63155	35.9488	4.45322	9.63101e-275	Increased
Irf2bp2	ENSMUSG00000051495.7	W_Adipose	127.561	201.182	0.65727	1.18949e-273	Increased
Ywhag	ENSMUSG00000051391.9	W_Adipose	415.229	160.712	-1.36937	1.19686e-273	Decreased
Cavin3	ENSMUSG00000037060.3	W_Adipose	230.134	67.7048	-1.76499	1.34412e-273	Decreased
Lrrc74b	ENSMUSG00000022759.15	W_Adipose	0.644032	32.4123	5.63148	5.0744e-273	Increased
Irs2	ENSMUSG00000038894.7	W_Adipose	156.8	231.553	0.562382	9.32275e-273	Increased
Acta1	ENSMUSG00000031972.5	W_Adipose	38.2126	97.3098	1.34831	1.08848e-272	Increased
Rps14	ENSMUSG00000024608.11	W_Adipose	162.854	237.714	0.54562	1.242e-272	Increased
D630003M21Rik	ENSMUSG00000037813.13	W_Adipose	3.86419	41.6729	3.42749	1.98287e-272	Increased
Sidt2	ENSMUSG00000034908.16	W_Adipose	158.69	233.193	0.555291	1.14713e-271	Increased
Map3k21	ENSMUSG00000031853.5	W_Adipose	1.24513	34.3082	4.77306	5.10963e-271	Increased
Shank2	ENSMUSG00000037541.21	W_Adipose	3.13429	39.6312	3.65619	2.6509e-270	Increased
Slc9a3	ENSMUSG00000036123.8	W_Adipose	0.987516	33.3238	5.0625	5.84682e-270	Increased
Abat	ENSMUSG00000057880.12	W_Adipose	51.1791	113.534	1.14934	1.0105e-269	Increased
Klhdc7a	ENSMUSG00000078234.6	W_Adipose	383.156	144.743	-1.40437	3.11306e-269	Decreased
Cfap69	ENSMUSG00000040473.15	W_Adipose	2.61906	37.6624	3.84089	4.07157e-265	Increased
Errfi1	ENSMUSG00000028967.10	W_Adipose	90.7227	158.999	0.809413	1.48267e-264	Increased
Rnf128	ENSMUSG00000031438.11	W_Adipose	3.82126	40.5792	3.4052	3.5815e-264	Increased
Rgs5	ENSMUSG00000026678.10	W_Adipose	502.045	209.932	-1.25785	3.89924e-264	Decreased
Ccdc40	ENSMUSG00000039963.20	W_Adipose	0.429355	30.4435	6.11508	6.31352e-263	Increased
Crim1	ENSMUSG00000024074.8	W_Adipose	124.856	195.495	0.646817	6.05293e-262	Increased
Slc2a4	ENSMUSG00000018566.14	W_Adipose	217.125	63.512	-1.77326	7.43439e-261	Decreased
Cdh1	ENSMUSG00000000303.12	W_Adipose	0.772839	31.5008	5.33099	2.07357e-260	Increased
Rorc	ENSMUSG00000028150.14	W_Adipose	14.2975	60.0849	2.07047	1.64409e-258	Increased
Cadm1	ENSMUSG00000032076.20	W_Adipose	9.9181	52.4649	2.40204	1.6594e-258	Increased
Dnah7b	ENSMUSG00000041144.11	W_Adipose	7.72839	48.2721	2.64138	2.92063e-258	Increased
Cgnl1	ENSMUSG00000032232.14	W_Adipose	164.443	235.345	0.517161	1.59134e-257	Increased
A530016L24Rik	ENSMUSG00000043122.7	W_Adipose	238.592	74.2675	-1.68361	1.76485e-256	Decreased
Ildr2	ENSMUSG00000040612.13	W_Adipose	40.8746	97.8566	1.25926	1.42608e-255	Increased
Mlph	ENSMUSG00000026303.6	W_Adipose	2.83374	37.1155	3.70655	1.5281e-255	Increased
Plekhh1	ENSMUSG00000060716.7	W_Adipose	1.71742	33.9071	4.29532	1.64265e-254	Increased
Scube1	ENSMUSG00000016763.15	W_Adipose	1.97503	34.5269	4.12091	2.1145e-253	Increased
Postn	ENSMUSG00000027750.16	W_Adipose	127.862	196.297	0.61841	2.41433e-252	Increased
Chrna2	ENSMUSG00000022041.10	W_Adipose	0.987516	31.3185	4.97299	5.56481e-252	Increased
Zscan26	ENSMUSG00000022228.14	W_Adipose	125.715	193.781	0.624229	3.13611e-251	Increased
Fgfr3	ENSMUSG00000054252.18	W_Adipose	9.05939	49.8033	2.45746	1.29515e-250	Increased
Ddo	ENSMUSG00000063428.8	W_Adipose	11.2491	53.7045	2.25422	5.00665e-250	Increased
4930426D05Rik	ENSMUSG00000043168.12	W_Adipose	0.085871	27.4174	8.16031	5.66815e-250	Increased
Fbln5	ENSMUSG00000021186.9	W_Adipose	73.892	136.722	0.887669	1.40144e-249	Increased
Cep170b	ENSMUSG00000072825.11	W_Adipose	35.7223	89.9814	1.33256	2.63081e-249	Increased
Tnks	ENSMUSG00000031529.5	W_Adipose	140.141	208	0.569667	4.43104e-248	Increased
Ephx1	ENSMUSG00000038776.13	W_Adipose	50.5351	108.685	1.10464	4.6999e-248	Increased
Col8a2	ENSMUSG00000056174.8	W_Adipose	6.26858	44.0063	2.80953	6.32948e-248	Increased
Ptk7	ENSMUSG00000023972.10	W_Adipose	13.0095	56.4389	2.11628	7.98286e-248	Increased
Foxo3	ENSMUSG00000048756.11	W_Adipose	90.3792	154.77	0.775993	3.91557e-247	Increased
D430019H16Rik	ENSMUSG00000094910.1	W_Adipose	79.3448	9.11481	-3.12045	4.09505e-247	Decreased
Ibtk	ENSMUSG00000035941.15	W_Adipose	68.3962	129.831	0.924551	4.65839e-247	Increased
Col4a4	ENSMUSG00000067158.9	W_Adipose	26.7488	77.2936	1.53052	9.52233e-247	Increased
Dzip1l	ENSMUSG00000037784.14	W_Adipose	10.004	50.97	2.34792	2.69856e-246	Increased
Itgav	ENSMUSG00000027087.11	W_Adipose	98.0646	162.973	0.732768	4.64061e-246	Increased
Nedd9	ENSMUSG00000021365.15	W_Adipose	69.5984	130.962	0.911921	8.94339e-246	Increased
Slc43a3	ENSMUSG00000027074.14	W_Adipose	146.539	213.943	0.545912	1.14395e-245	Increased
Cmtm4	ENSMUSG00000096188.1	W_Adipose	63.0722	123.232	0.966192	3.29134e-245	Increased
Sult1a1	ENSMUSG00000030711.16	W_Adipose	133.916	200.818	0.584524	4.03356e-245	Increased
Eln	ENSMUSG00000029675.12	W_Adipose	145.079	211.792	0.545777	3.40076e-243	Increased
Crocc2	ENSMUSG00000084989.3	W_Adipose	0.515226	28.6205	5.76847	3.82472e-243	Increased
Rps6ka3	ENSMUSG00000031309.15	W_Adipose	351.255	133.55	-1.39507	5.41547e-243	Decreased
Dpp4	ENSMUSG00000035000.8	W_Adipose	46.8426	102.997	1.13655	3.96513e-242	Increased
Clic6	ENSMUSG00000022949.9	W_Adipose	7.59958	45.9022	2.59299	6.15323e-242	Increased
Itpr2	ENSMUSG00000030287.15	W_Adipose	132.413	198.411	0.583413	6.66659e-242	Increased
Rab3gap1	ENSMUSG00000036104.12	W_Adipose	90.3362	153.421	0.764049	2.19984e-241	Increased
Iyd	ENSMUSG00000019762.4	W_Adipose	0.901645	29.8237	5.03233	3.23649e-241	Increased
Lrrc71	ENSMUSG00000023084.11	W_Adipose	1.71742	32.3758	4.22867	4.26625e-241	Increased
1600014C10Rik	ENSMUSG00000054676.15	W_Adipose	112.362	177.156	0.656813	5.34173e-241	Increased
Srd5a2	ENSMUSG00000038541.8	W_Adipose	0.343484	27.5632	6.28548	6.2046e-240	Increased
Mcoln3	ENSMUSG00000036853.5	W_Adipose	0.214677	26.8705	6.90256	6.8828e-239	Increased
Npm1	ENSMUSG00000057113.13	W_Adipose	102.358	165.926	0.69686	8.81091e-239	Increased
Wdr78	ENSMUSG00000035126.19	W_Adipose	5.324	40.8344	2.93685	2.33197e-238	Increased
Sncg	ENSMUSG00000023064.4	W_Adipose	583.751	262.908	-1.15077	2.90268e-238	Decreased
Bbox1	ENSMUSG00000041660.8	W_Adipose	0.386419	27.5267	6.11819	6.14487e-238	Increased
Sik3	ENSMUSG00000034135.15	W_Adipose	81.0193	142.191	0.811418	1.84844e-237	Increased
Gcnt2	ENSMUSG00000021360.16	W_Adipose	53.5835	110.216	1.04034	1.24468e-236	Increased
Espn	ENSMUSG00000028943.18	W_Adipose	5.06639	39.9229	2.9757	1.57724e-235	Increased
Celsr2	ENSMUSG00000068740.13	W_Adipose	24.9026	72.8091	1.54744	3.78358e-235	Increased
Gstz1	ENSMUSG00000021033.11	W_Adipose	674.989	316.539	-1.09245	4.60535e-235	Decreased
Gm609	ENSMUSG00000053182.11	W_Adipose	1.24513	30.2247	4.5903	9.90023e-235	Increased
A330023F24Rik	ENSMUSG00000096929.7	W_Adipose	48.8606	104.055	1.09044	2.0801e-234	Increased
Fndc3a	ENSMUSG00000033487.14	W_Adipose	110.945	173.801	0.647543	2.17317e-233	Increased
Bicc1	ENSMUSG00000014329.14	W_Adipose	80.1605	140.295	0.807425	4.34222e-233	Increased
Btnl9	ENSMUSG00000040283.14	W_Adipose	109.958	172.562	0.650115	1.56465e-232	Increased
Scnn1a	ENSMUSG00000030340.16	W_Adipose	1.88916	31.8289	4.06736	5.06914e-232	Increased
Optn	ENSMUSG00000026672.11	W_Adipose	53.2829	108.831	1.0302	2.29878e-231	Increased
Kcnj16	ENSMUSG00000051497.15	W_Adipose	1.24513	29.6414	4.56219	1.45446e-229	Increased
Nnmt	ENSMUSG00000032271.13	W_Adipose	158.947	41.4906	-1.93743	8.13976e-229	Decreased
Lrp4	ENSMUSG00000027253.15	W_Adipose	8.11481	45.1366	2.47421	1.07936e-228	Increased
Ccdc180	ENSMUSG00000035539.14	W_Adipose	0.429355	26.433	5.91135	2.3488e-226	Increased
Map3k5	ENSMUSG00000071369.11	W_Adipose	87.5454	146.676	0.744458	3.59187e-225	Increased
Me1	ENSMUSG00000032418.15	W_Adipose	311.068	116.305	-1.41924	9.62558e-225	Decreased
Spag16	ENSMUSG00000053153.14	W_Adipose	0.085871	24.6829	8.00879	1.02758e-224	Increased
Elf3	ENSMUSG00000003051.13	W_Adipose	0.47229	26.3236	5.77086	8.39897e-224	Increased
Susd4	ENSMUSG00000038576.15	W_Adipose	2.53319	32.4852	3.67551	1.39588e-222	Increased
Myo7b	ENSMUSG00000024388.11	W_Adipose	0.644032	26.7976	5.35713	3.39137e-222	Increased
Scube3	ENSMUSG00000038677.14	W_Adipose	2.662	32.6675	3.61231	1.30701e-221	Increased
Ddah1	ENSMUSG00000028194.15	W_Adipose	4.46529	36.8603	3.04241	2.3947e-221	Increased
Osbpl6	ENSMUSG00000042359.18	W_Adipose	5.06639	38.1364	2.90967	4.02946e-221	Increased
Reep3	ENSMUSG00000019873.8	W_Adipose	117.815	177.775	0.593491	3.16306e-220	Increased
Kndc1	ENSMUSG00000066129.15	W_Adipose	0.300548	25.1933	6.34265	5.98591e-220	Increased
Ak7	ENSMUSG00000041323.6	W_Adipose	0.300548	25.1933	6.34265	5.98591e-220	Increased
Spag6l	ENSMUSG00000022783.11	W_Adipose	0.429355	25.5944	5.86486	1.0136e-218	Increased
Slc43a1	ENSMUSG00000027075.16	W_Adipose	39.6294	89.5804	1.17641	2.3647e-218	Increased
Slc25a51	ENSMUSG00000045973.18	W_Adipose	125.286	184.958	0.561937	3.81543e-218	Increased
Drc3	ENSMUSG00000056598.16	W_Adipose	1.58861	29.3497	4.19894	6.47273e-218	Increased
Nedd4l	ENSMUSG00000024589.18	W_Adipose	47.272	98.914	1.06503	1.08916e-217	Increased
Rnf43	ENSMUSG00000034177.15	W_Adipose	1.07339	27.6726	4.67536	6.37823e-217	Increased
Gprasp1	ENSMUSG00000043384.15	W_Adipose	42.2485	92.5336	1.13089	1.35286e-216	Increased
Arl4c	ENSMUSG00000049866.12	W_Adipose	11.7643	49.8763	2.083	3.77067e-216	Increased
Gstt2	ENSMUSG00000033318.7	W_Adipose	31.4288	78.3874	1.31826	5.22532e-215	Increased
Vil1	ENSMUSG00000026175.12	W_Adipose	1.88916	29.8601	3.97527	5.54237e-215	Increased
Nt5e	ENSMUSG00000032420.8	W_Adipose	20.8666	63.7672	1.61115	8.97393e-215	Increased
Pik3c2a	ENSMUSG00000030660.9	W_Adipose	109.271	167.239	0.613954	8.71925e-214	Increased
Ubr2	ENSMUSG00000023977.15	W_Adipose	122.194	180.546	0.563152	2.03684e-213	Increased
Slc26a3	ENSMUSG00000001225.12	W_Adipose	1.11632	27.3809	4.604	4.02381e-213	Increased
Esyt1	ENSMUSG00000025366.8	W_Adipose	537.209	243.985	-1.13866	1.34258e-212	Decreased
Appl2	ENSMUSG00000020263.14	W_Adipose	68.4392	122.649	0.841548	1.55719e-212	Increased
Dennd2a	ENSMUSG00000038456.9	W_Adipose	38.2555	86.6272	1.17894	9.33873e-212	Increased
Cdsn	ENSMUSG00000039518.7	W_Adipose	68.9544	8.16687	-3.07623	4.3665e-211	Decreased
Itpr3	ENSMUSG00000042644.9	W_Adipose	40.9604	89.7992	1.13228	1.81295e-210	Increased
Gpihbp1	ENSMUSG00000022579.10	W_Adipose	100.941	157.577	0.642488	3.66712e-210	Increased
Enc1	ENSMUSG00000041773.8	W_Adipose	95.2309	151.488	0.669648	3.74432e-210	Increased
Tmem45b	ENSMUSG00000041737.8	W_Adipose	317.508	122.831	-1.37004	4.80886e-210	Decreased
Plscr2	ENSMUSG00000032372.14	W_Adipose	7.90013	42.2563	2.41773	9.49735e-210	Increased
Slc22a5	ENSMUSG00000018900.7	W_Adipose	35.293	82.3615	1.22236	5.41712e-209	Increased
Cebpa	ENSMUSG00000034957.10	W_Adipose	756.394	373.853	-1.01665	8.22905e-209	Decreased
8-Mar	ENSMUSG00000025702.15	W_Adipose	103.99	160.384	0.625043	1.33397e-208	Increased
Slc38a3	ENSMUSG00000010064.15	W_Adipose	2.49026	30.6622	3.61678	2.77619e-208	Increased
Rp1	ENSMUSG00000025900.12	W_Adipose	0.257613	23.5891	6.46244	5.57262e-207	Increased
Hunk	ENSMUSG00000053414.8	W_Adipose	3.30603	32.4487	3.29108	1.70231e-206	Increased
Ccnd1	ENSMUSG00000070348.5	W_Adipose	34.0908	80.2104	1.23416	1.59828e-205	Increased
Tppp	ENSMUSG00000021573.15	W_Adipose	65.6483	117.8	0.84341	1.11337e-204	Increased
Gprc5c	ENSMUSG00000051043.16	W_Adipose	27.951	71.9706	1.36419	1.60139e-204	Increased
Rap1gap	ENSMUSG00000041351.16	W_Adipose	1.84623	28.5476	3.94343	1.64275e-204	Increased
Acot1	ENSMUSG00000072949.6	W_Adipose	1.11632	26.36	4.54921	4.4415e-204	Increased
H3f3b	ENSMUSG00000016559.14	W_Adipose	134.345	190.463	0.503536	4.90558e-204	Increased
Slc27a2	ENSMUSG00000027359.16	W_Adipose	9.35993	44.0428	2.23312	1.39372e-203	Increased
Pou3f3	ENSMUSG00000045515.4	W_Adipose	0.47229	24.0631	5.64138	2.85068e-203	Increased
Dlg5	ENSMUSG00000021782.14	W_Adipose	38.8566	85.8251	1.14304	3.49975e-203	Increased
Myo7a	ENSMUSG00000030761.16	W_Adipose	48.8176	97.8202	1.00258	2.17807e-202	Increased
Cbx7	ENSMUSG00000053411.16	W_Adipose	53.3259	103.07	0.950591	4.32748e-202	Increased
Atp6v0a4	ENSMUSG00000038600.12	W_Adipose	3.3919	32.0477	3.23626	1.85104e-201	Increased
Rspo1	ENSMUSG00000028871.7	W_Adipose	27.1352	70.1476	1.3699	2.93039e-200	Increased
Prss56	ENSMUSG00000036480.9	W_Adipose	0	21.511	11.0715	3.87035e-200	Increased
Sfrp1	ENSMUSG00000031548.7	W_Adipose	41.905	88.997	1.08645	4.19001e-200	Increased
Mmd2	ENSMUSG00000039533.8	W_Adipose	1.58861	27.2715	4.09303	1.05481e-199	Increased
Zkscan3	ENSMUSG00000021327.19	W_Adipose	96.6048	150.394	0.638531	1.17595e-199	Increased
Zfp36l1	ENSMUSG00000021127.7	W_Adipose	121.25	175.879	0.536568	3.42981e-199	Increased
Ahnak	ENSMUSG00000069833.13	W_Adipose	9632.23	6311.68	-0.609845	6.56482e-199	Decreased
Hjurp	ENSMUSG00000044783.16	W_Adipose	120.863	175.296	0.53638	1.34878e-198	Increased
Map3k19	ENSMUSG00000051590.10	W_Adipose	2.36145	29.1674	3.62101	2.23224e-198	Increased
Tuba1b	ENSMUSG00000023004.8	W_Adipose	218.284	74.0852	-1.55882	7.10565e-198	Decreased
Trim2	ENSMUSG00000027993.16	W_Adipose	28.8526	72.007	1.31913	8.6343e-198	Increased
Dbi	ENSMUSG00000026385.16	W_Adipose	902.461	466.642	-0.951533	8.93632e-198	Decreased
Tbx2	ENSMUSG00000000093.6	W_Adipose	12.4942	48.4544	1.95451	1.43376e-197	Increased
Agrn	ENSMUSG00000041936.18	W_Adipose	69.856	120.935	0.791692	2.0793e-197	Increased
Ptgds	ENSMUSG00000015090.13	W_Adipose	0.901645	24.9017	4.77221	3.30829e-197	Increased
Olfml3	ENSMUSG00000027848.12	W_Adipose	23.7433	64.9339	1.45107	1.26842e-196	Increased
Frmpd2	ENSMUSG00000108841.1	W_Adipose	0.558161	23.5162	5.37183	2.11839e-195	Increased
Ush1c	ENSMUSG00000030838.19	W_Adipose	0.386419	22.8235	5.84798	4.60432e-195	Increased
Slc25a42	ENSMUSG00000002346.16	W_Adipose	24.8596	66.1006	1.4105	1.23781e-194	Increased
Eps8	ENSMUSG00000015766.14	W_Adipose	76.7257	127.79	0.735915	2.9533e-194	Increased
Plekha5	ENSMUSG00000030231.11	W_Adipose	48.7747	96.1066	0.978357	3.71425e-194	Increased
Acox3	ENSMUSG00000029098.17	W_Adipose	73.0762	123.743	0.75979	4.77344e-194	Increased
Rnu1a1	ENSMUSG00000095969.1	W_Adipose	82.2644	133.623	0.699763	2.17774e-193	Increased
Ptpn13	ENSMUSG00000034573.14	W_Adipose	66.2924	116.013	0.807283	3.87705e-193	Increased
Sema3b	ENSMUSG00000057969.15	W_Adipose	11.5496	46.2668	2.00119	4.51374e-193	Increased
Fzd6	ENSMUSG00000022297.15	W_Adipose	20.7378	59.9755	1.53165	4.9054e-192	Increased
Cldn10	ENSMUSG00000022132.15	W_Adipose	3.2631	30.5529	3.22305	1.21197e-191	Increased
Arrdc2	ENSMUSG00000002910.11	W_Adipose	17.2601	54.8712	1.66804	1.48923e-191	Increased
Hdac11	ENSMUSG00000034245.10	W_Adipose	6.22564	36.678	2.5567	1.94982e-191	Increased
Tns3	ENSMUSG00000020422.14	W_Adipose	81.7921	132.493	0.695815	9.30075e-191	Increased
Tob2	ENSMUSG00000048546.8	W_Adipose	93.9858	145.29	0.628368	5.25824e-190	Increased
Arhgap42	ENSMUSG00000050730.17	W_Adipose	26.0189	66.8663	1.36138	8.6172e-190	Increased
Adgrl4	ENSMUSG00000039167.12	W_Adipose	117.901	169.937	0.527385	1.03016e-189	Increased
Cdk6	ENSMUSG00000040274.11	W_Adipose	31.2141	73.6842	1.23889	1.06527e-189	Increased
Camk2n1	ENSMUSG00000046447.3	W_Adipose	16.0149	52.6836	1.71731	2.20044e-189	Increased
Fgf2	ENSMUSG00000037225.13	W_Adipose	133.572	35.2926	-1.91988	3.12572e-189	Decreased
Ube2h	ENSMUSG00000039159.16	W_Adipose	107.94	159.546	0.5637	5.48974e-189	Increased
Rec8	ENSMUSG00000002324.8	W_Adipose	0.772839	23.5162	4.90941	1.21062e-188	Increased
Gm19935	ENSMUSG00000110332.1	W_Adipose	0.515226	22.6047	5.42818	1.36214e-188	Increased
2010016I18Rik	ENSMUSG00000091575.2	W_Adipose	95.5314	146.129	0.61314	6.10799e-187	Increased
Trim7	ENSMUSG00000040350.16	W_Adipose	3.82126	31.2091	3.02654	6.12179e-187	Increased
Arhgef28	ENSMUSG00000021662.11	W_Adipose	95.2738	145.873	0.614513	7.15175e-187	Increased
Cfap46	ENSMUSG00000049571.18	W_Adipose	1.28806	24.9017	4.26239	1.18116e-186	Increased
Dsg2	ENSMUSG00000044393.15	W_Adipose	0.772839	23.261	4.89367	2.31734e-186	Increased
Sh3bgrl2	ENSMUSG00000032261.16	W_Adipose	8.20068	39.5583	2.26877	7.09482e-186	Increased
Ptprk	ENSMUSG00000019889.10	W_Adipose	32.6739	74.8509	1.19563	8.19505e-186	Increased
Bcl7a	ENSMUSG00000029438.9	W_Adipose	26.1477	66.2465	1.34083	3.02096e-185	Increased
Pklr	ENSMUSG00000041237.12	W_Adipose	0.343484	21.4745	5.92551	2.38132e-184	Increased
Fuca1	ENSMUSG00000028673.10	W_Adipose	78.0138	126.732	0.699913	1.36104e-183	Increased
Togaram2	ENSMUSG00000045761.16	W_Adipose	0.47229	21.8391	5.50153	4.11206e-183	Increased
Cxadr	ENSMUSG00000022865.14	W_Adipose	15.0704	50.2773	1.73752	5.52284e-183	Increased
Zfand5	ENSMUSG00000024750.11	W_Adipose	117.042	166.874	0.511695	1.38761e-181	Increased
Manba	ENSMUSG00000028164.15	W_Adipose	25.8472	65.1892	1.33429	2.5827e-181	Increased
Zfp655	ENSMUSG00000007812.16	W_Adipose	95.7891	144.707	0.595149	3.54802e-180	Increased
Ogdhl	ENSMUSG00000021913.8	W_Adipose	1.20219	23.8444	4.29856	1.78713e-179	Increased
Llgl2	ENSMUSG00000020782.18	W_Adipose	13.3959	47.1418	1.81445	4.23982e-179	Increased
B4galnt2	ENSMUSG00000013418.8	W_Adipose	0.47229	21.3651	5.46989	8.02242e-179	Increased
Asns	ENSMUSG00000029752.12	W_Adipose	73.1191	120.243	0.717551	1.71097e-178	Increased
Gucd1	ENSMUSG00000033416.15	W_Adipose	48.9035	93.0805	0.928401	2.29324e-178	Increased
Myb	ENSMUSG00000019982.15	W_Adipose	1.11632	23.4068	4.37785	5.59307e-178	Increased
Aplnr	ENSMUSG00000044338.9	W_Adipose	72.1316	11.594	-2.6362	1.2609e-177	Decreased
Kl	ENSMUSG00000058488.7	W_Adipose	1.63155	24.8288	3.91946	1.37205e-177	Increased
Gng12	ENSMUSG00000036402.13	W_Adipose	76.3822	123.415	0.692132	4.79958e-177	Increased
Sall1	ENSMUSG00000031665.7	W_Adipose	0.257613	20.3078	6.24645	5.99338e-177	Increased
Ehhadh	ENSMUSG00000022853.7	W_Adipose	56.8036	101.831	0.842005	6.57782e-177	Increased
Sgms2	ENSMUSG00000050931.7	W_Adipose	14.2116	47.9439	1.75356	3.65766e-176	Increased
Plekhg3	ENSMUSG00000052609.9	W_Adipose	80.0317	127.061	0.666805	6.5944e-176	Increased
Erich3	ENSMUSG00000078161.8	W_Adipose	0.901645	22.4954	4.62565	8.25521e-176	Increased
Ccdc30	ENSMUSG00000028637.16	W_Adipose	1.50274	24.2454	4.00307	2.07024e-175	Increased
Anp32a	ENSMUSG00000032249.14	W_Adipose	69.2549	115.175	0.733753	8.92227e-175	Increased
Syne3	ENSMUSG00000054150.12	W_Adipose	59.6374	104.529	0.809506	1.09699e-174	Increased
Fmod	ENSMUSG00000041559.7	W_Adipose	41.261	83.3094	1.01352	1.31808e-174	Increased
Gstm6	ENSMUSG00000068762.11	W_Adipose	4.07887	30.2247	2.88643	1.77068e-174	Increased
Drc7	ENSMUSG00000031786.7	W_Adipose	0.085871	19.214	7.6476	3.11605e-174	Increased
Dop1a	ENSMUSG00000034973.16	W_Adipose	112.577	160.384	0.510585	3.69304e-174	Increased
Strbp	ENSMUSG00000026915.16	W_Adipose	26.0618	64.2412	1.30123	3.95354e-174	Increased
Fbp1	ENSMUSG00000069805.10	W_Adipose	2.23264	25.959	3.53352	6.61619e-174	Increased
Acaca	ENSMUSG00000020532.18	W_Adipose	1173.56	646.787	-0.859513	7.02967e-174	Decreased
Cyyr1	ENSMUSG00000041134.15	W_Adipose	38.1696	79.4083	1.05667	8.50832e-174	Increased
Gramd1b	ENSMUSG00000040111.17	W_Adipose	63.244	108.32	0.776211	1.29717e-173	Increased
Fgfr4	ENSMUSG00000005320.9	W_Adipose	0.47229	20.7818	5.42997	1.51859e-173	Increased
Nlrp6	ENSMUSG00000038745.15	W_Adipose	0.171742	19.5422	6.74929	2.08249e-173	Increased
Acot4	ENSMUSG00000052392.5	W_Adipose	9.35993	39.85	2.08883	2.16598e-173	Increased
Gipc2	ENSMUSG00000039131.15	W_Adipose	0.343484	20.2349	5.83977	4.6111e-173	Increased
Tmem164	ENSMUSG00000047045.17	W_Adipose	50.578	93.8826	0.892216	6.33875e-173	Increased
Adrb2	ENSMUSG00000045730.4	W_Adipose	9.61755	40.1781	2.06153	8.15351e-173	Increased
Fmo5	ENSMUSG00000028088.14	W_Adipose	38.1696	79.226	1.05335	1.00734e-172	Increased
3300002A11Rik	ENSMUSG00000033731.9	W_Adipose	0.128806	19.1411	7.10821	1.3981e-171	Increased
Lrg1	ENSMUSG00000037095.8	W_Adipose	271.653	106.971	-1.34446	1.84887e-171	Decreased
Ddit4l	ENSMUSG00000046818.7	W_Adipose	2.10384	25.2663	3.57985	7.90991e-171	Increased
Rapgef3	ENSMUSG00000022469.17	W_Adipose	90.2933	136.576	0.596963	1.47697e-170	Increased
Ttll3	ENSMUSG00000030276.19	W_Adipose	6.655	34.7092	2.38106	1.67776e-170	Increased
Zfp598	ENSMUSG00000041130.10	W_Adipose	79.173	124.691	0.655206	7.05214e-170	Increased
Gpc3	ENSMUSG00000055653.13	W_Adipose	40.7028	81.5958	1.00319	2.5142e-169	Increased
Ldhd	ENSMUSG00000031958.16	W_Adipose	22.9275	59.2098	1.36837	3.20677e-169	Increased
Prob1	ENSMUSG00000073600.5	W_Adipose	2.74787	26.5788	3.26919	8.04107e-169	Increased
Spock2	ENSMUSG00000058297.16	W_Adipose	51.1362	93.6638	0.87302	8.10037e-169	Increased
Tmc5	ENSMUSG00000030650.18	W_Adipose	4.67997	30.6987	2.711	1.19693e-168	Increased
Lhfpl2	ENSMUSG00000045312.12	W_Adipose	231.98	86.7366	-1.41919	3.60072e-168	Decreased
Glis3	ENSMUSG00000052942.13	W_Adipose	23.6145	59.8661	1.3417	1.1121e-167	Increased
Sectm1b	ENSMUSG00000039364.13	W_Adipose	0.257613	19.2869	6.17208	1.28247e-167	Increased
Prps2	ENSMUSG00000025742.5	W_Adipose	23.958	60.1942	1.32876	7.86991e-167	Increased
Folh1	ENSMUSG00000001773.14	W_Adipose	13.6964	45.5741	1.73368	1.15449e-165	Increased
Trit1	ENSMUSG00000028653.16	W_Adipose	31.8152	70.0382	1.13818	1.3873e-165	Increased
Col5a1	ENSMUSG00000026837.16	W_Adipose	545.495	264.33	-1.0452	1.76584e-165	Decreased
Hdc	ENSMUSG00000027360.5	W_Adipose	4.50823	29.9331	2.72839	2.81712e-165	Increased
Anxa2	ENSMUSG00000032231.14	W_Adipose	636.518	318.836	-0.997364	5.0835e-165	Decreased
Grem2	ENSMUSG00000050069.3	W_Adipose	16.616	49.7304	1.58098	9.2236e-165	Increased
Firre	ENSMUSG00000085396.7	W_Adipose	86.7297	131.363	0.598902	1.08272e-164	Increased
Als2cl	ENSMUSG00000044037.15	W_Adipose	46.3274	87.2105	0.912491	2.07679e-164	Increased
Rnf125	ENSMUSG00000033107.6	W_Adipose	45.1252	85.7886	0.926702	3.51651e-164	Increased
Rif1	ENSMUSG00000036202.16	W_Adipose	69.4267	112.878	0.701121	5.69992e-164	Increased
Emp1	ENSMUSG00000030208.15	W_Adipose	469.242	220.177	-1.09163	1.15392e-163	Decreased
Enpep	ENSMUSG00000028024.14	W_Adipose	201.797	72.0435	-1.48583	1.20265e-163	Decreased
Fbp2	ENSMUSG00000021456.8	W_Adipose	1.15926	21.8756	4.22631	1.83757e-163	Increased
Mlxip	ENSMUSG00000038342.15	W_Adipose	78.8295	122.467	0.635515	3.45592e-162	Increased
Lpin2	ENSMUSG00000024052.17	W_Adipose	30.9135	68.2882	1.14314	4.56361e-162	Increased
Hsd17b10	ENSMUSG00000025260.10	W_Adipose	64.4891	107.008	0.730502	8.71482e-162	Increased
Cds1	ENSMUSG00000029330.8	W_Adipose	10.2616	39.6677	1.94967	1.03093e-161	Increased
Ap1s2	ENSMUSG00000031367.15	W_Adipose	19.0204	52.5378	1.46532	4.87103e-161	Increased
Zfp462	ENSMUSG00000060206.11	W_Adipose	42.3773	81.8875	0.950187	6.95547e-161	Increased
Dcdc5	ENSMUSG00000074981.13	W_Adipose	0.429355	19.1776	5.44864	1.78492e-160	Increased
Kifc3	ENSMUSG00000031788.14	W_Adipose	34.3913	72.1893	1.06952	4.57433e-160	Increased
Lrriq1	ENSMUSG00000019892.13	W_Adipose	0.214677	18.2661	6.34596	5.89651e-160	Increased
Sc5d	ENSMUSG00000032018.14	W_Adipose	178.697	61.1786	-1.54626	2.41557e-159	Decreased
Fggy	ENSMUSG00000028573.18	W_Adipose	45.3828	85.023	0.905559	4.04792e-159	Increased
Slc25a1	ENSMUSG00000003528.15	W_Adipose	223.78	84.3303	-1.40785	5.11396e-159	Decreased
Eef2k	ENSMUSG00000035064.17	W_Adipose	67.4946	109.56	0.698797	8.96598e-159	Increased
Cfap61	ENSMUSG00000037143.17	W_Adipose	0.128806	17.7192	6.99691	1.68696e-158	Increased
Cnst	ENSMUSG00000038949.8	W_Adipose	74.8365	117.289	0.648188	3.14088e-158	Increased
Retreg1	ENSMUSG00000022270.16	W_Adipose	4.89464	29.7508	2.60119	5.39457e-158	Increased
Sntn	ENSMUSG00000044772.2	W_Adipose	0.214677	18.0473	6.32859	5.92334e-158	Increased
Prr15l	ENSMUSG00000047040.9	W_Adipose	0.429355	18.813	5.42096	3.54123e-157	Increased
Bcam	ENSMUSG00000002980.14	W_Adipose	87.159	129.868	0.575268	5.40929e-157	Increased
Per2	ENSMUSG00000055866.9	W_Adipose	25.3749	60.1942	1.2459	3.43549e-156	Increased
Plekhb1	ENSMUSG00000030701.17	W_Adipose	2.18971	23.735	3.43224	3.93991e-156	Increased
Hspa12a	ENSMUSG00000025092.7	W_Adipose	153.58	49.4388	-1.63508	1.19627e-155	Decreased
Msi2	ENSMUSG00000069769.13	W_Adipose	65.2619	106.388	0.704938	1.65802e-155	Increased
Cyp4b1	ENSMUSG00000028713.17	W_Adipose	65.0902	106.06	0.704283	6.80026e-155	Increased
Pnrc1	ENSMUSG00000040128.9	W_Adipose	93.8999	136.248	0.536994	7.58575e-155	Increased
Serinc5	ENSMUSG00000021703.9	W_Adipose	28.7238	64.1683	1.15933	1.08195e-154	Increased
Chka	ENSMUSG00000024843.15	W_Adipose	19.6644	52.3555	1.41229	1.11226e-154	Increased
Dysf	ENSMUSG00000033788.15	W_Adipose	87.159	129.212	0.56796	1.85643e-154	Increased
Lgals4	ENSMUSG00000053964.17	W_Adipose	19.0634	51.444	1.43173	3.62261e-154	Increased
Egfl6	ENSMUSG00000000402.2	W_Adipose	0.601097	19.0317	4.96162	1.0888e-153	Increased
Foxred2	ENSMUSG00000016552.13	W_Adipose	13.6964	43.6782	1.67239	3.35778e-153	Increased
Slc35a3	ENSMUSG00000027957.13	W_Adipose	48.2595	87.0282	0.850538	4.93199e-153	Increased
Hpn	ENSMUSG00000001249.14	W_Adipose	3.09135	25.4121	3.03511	5.93221e-153	Increased
Cox7a2l	ENSMUSG00000024248.14	W_Adipose	73.1621	114.19	0.642203	7.66203e-153	Increased
Slc30a3	ENSMUSG00000029151.14	W_Adipose	0.47229	18.4848	5.26108	8.36142e-153	Increased
Spata18	ENSMUSG00000029155.16	W_Adipose	0.429355	18.3025	5.3813	1.45551e-152	Increased
Lta4h	ENSMUSG00000015889.8	W_Adipose	72.4751	113.388	0.645643	1.52793e-152	Increased
Coq8a	ENSMUSG00000026489.13	W_Adipose	32.0728	67.8871	1.08155	2.26677e-152	Increased
Dennd5b	ENSMUSG00000030313.15	W_Adipose	70.9294	111.602	0.65383	6.4537e-152	Increased
Nsmaf	ENSMUSG00000028245.15	W_Adipose	72.9044	113.68	0.640828	8.56966e-152	Increased
Lvrn	ENSMUSG00000024481.5	W_Adipose	15.9291	46.6314	1.54904	1.47333e-151	Increased
Slc30a2	ENSMUSG00000028836.14	W_Adipose	1.41687	21.2193	3.89513	1.67109e-151	Increased
Amotl2	ENSMUSG00000032531.15	W_Adipose	573.103	286.205	-1.00172	5.31104e-151	Decreased
Tjp3	ENSMUSG00000034917.8	W_Adipose	0.729903	19.1411	4.69395	7.03798e-151	Increased
Lzts3	ENSMUSG00000037703.14	W_Adipose	11.0774	39.3031	1.82609	1.33697e-150	Increased
Mcc	ENSMUSG00000071856.10	W_Adipose	58.3923	97.7837	0.743718	1.54506e-150	Increased
Cfap70	ENSMUSG00000039543.16	W_Adipose	0.558161	18.4848	5.02468	4.24485e-150	Increased
Hdac4	ENSMUSG00000026313.16	W_Adipose	49.6334	87.9033	0.824479	6.83852e-150	Increased
Kif27	ENSMUSG00000060176.4	W_Adipose	1.24513	20.5266	4.03229	1.3952e-149	Increased
2010300C02Rik	ENSMUSG00000026090.16	W_Adipose	4.12181	27.1621	2.71728	1.52941e-149	Increased
Casc1	ENSMUSG00000043541.16	W_Adipose	1.84623	22.0943	3.57388	2.61237e-149	Increased
Ak9	ENSMUSG00000091415.5	W_Adipose	0.772839	19.0682	4.60707	5.09852e-149	Increased
Gadd45g	ENSMUSG00000021453.2	W_Adipose	33.7473	69.0903	1.03349	5.89589e-148	Increased
Rabgap1l	ENSMUSG00000026721.16	W_Adipose	89.0052	129.394	0.539757	6.55162e-148	Increased
Tbc1d1	ENSMUSG00000029174.18	W_Adipose	41.1751	77.7676	0.917231	1.53386e-147	Increased
Iqcg	ENSMUSG00000035578.16	W_Adipose	1.24513	20.2713	4.01425	3.91179e-147	Increased
St6galnac2	ENSMUSG00000057286.6	W_Adipose	11.8502	39.9229	1.75145	9.46072e-147	Increased
Lrguk	ENSMUSG00000056215.13	W_Adipose	0.729903	18.6671	4.65779	1.1472e-146	Increased
Gramd2	ENSMUSG00000074259.10	W_Adipose	0.772839	18.7765	4.58484	1.96432e-146	Increased
Ttc16	ENSMUSG00000039021.15	W_Adipose	0.300548	17.0994	5.78383	4.39273e-146	Increased
Pls3	ENSMUSG00000016382.15	W_Adipose	81.2769	120.972	0.573696	5.71945e-146	Increased
Gm973	ENSMUSG00000047361.16	W_Adipose	0.686968	18.4484	4.72704	6.03068e-146	Increased
Tmem176b	ENSMUSG00000029810.15	W_Adipose	75.8241	115.248	0.603945	9.34025e-146	Increased
Slc35g1	ENSMUSG00000044026.3	W_Adipose	10.3904	37.5166	1.85128	1.05978e-145	Increased
Cdc14a	ENSMUSG00000033502.15	W_Adipose	14.3834	43.4959	1.5958	1.26314e-145	Increased
Herpud1	ENSMUSG00000031770.16	W_Adipose	63.201	101.831	0.688066	1.56196e-145	Increased
Kcnj15	ENSMUSG00000062609.14	W_Adipose	28.6809	62.3453	1.11992	3.94822e-145	Increased
Grb7	ENSMUSG00000019312.10	W_Adipose	0.515226	17.7557	5.08001	7.00041e-145	Increased
Klb	ENSMUSG00000029195.10	W_Adipose	93.5135	133.113	0.509357	1.23278e-144	Increased
Mfsd4b1	ENSMUSG00000038522.7	W_Adipose	1.331	20.162	3.91097	2.4408e-144	Increased
Tspoap1	ENSMUSG00000034156.16	W_Adipose	1.80329	21.4016	3.56171	2.81953e-144	Increased
Slc44a4	ENSMUSG00000007034.15	W_Adipose	1.76035	21.2557	3.58642	3.93376e-144	Increased
Pde4dip	ENSMUSG00000038170.15	W_Adipose	90.7656	130.196	0.520419	4.22946e-144	Increased
Pik3r1	ENSMUSG00000041417.15	W_Adipose	656.355	339.618	-0.950542	8.05733e-144	Decreased
Rogdi	ENSMUSG00000022540.16	W_Adipose	16.4872	46.1574	1.48465	9.28886e-144	Increased
Mylip	ENSMUSG00000038175.10	W_Adipose	55.5156	92.9711	0.743785	2.7744e-143	Increased
Kdm3a	ENSMUSG00000053470.13	W_Adipose	70.7577	109.268	0.626846	3.73447e-143	Increased
BC034090	ENSMUSG00000033722.9	W_Adipose	12.4513	40.2146	1.69062	7.18546e-143	Increased
Map7	ENSMUSG00000019996.17	W_Adipose	12.4513	40.1416	1.68801	3.40251e-142	Increased
Gjb3	ENSMUSG00000042367.12	W_Adipose	0.644032	17.865	4.77244	5.43505e-142	Increased
Mcam	ENSMUSG00000032135.15	W_Adipose	648.712	335.863	-0.949686	9.85599e-142	Decreased
Il4ra	ENSMUSG00000030748.9	W_Adipose	70.1136	108.248	0.626495	1.12523e-141	Increased
Perp	ENSMUSG00000019851.8	W_Adipose	3.95006	25.7767	2.70303	1.7224e-141	Increased
Nfkbia	ENSMUSG00000021025.8	W_Adipose	53.4117	90.2367	0.756447	2.20262e-141	Increased
Dnali1	ENSMUSG00000042707.6	W_Adipose	0.343484	16.7348	5.56593	2.86975e-141	Increased
Trpm3	ENSMUSG00000052387.16	W_Adipose	10.004	36.204	1.85454	6.45227e-141	Increased
Ano9	ENSMUSG00000054662.8	W_Adipose	1.20219	19.4328	4.00354	7.46386e-141	Increased
Med14	ENSMUSG00000064127.13	W_Adipose	63.4157	100.846	0.669162	1.90614e-140	Increased
Klhl21	ENSMUSG00000073700.3	W_Adipose	33.4897	67.158	1.00363	8.40304e-140	Increased
Cfap206	ENSMUSG00000028294.15	W_Adipose	0.300548	16.4067	5.7242	8.71183e-140	Increased
Ppil6	ENSMUSG00000078451.5	W_Adipose	1.11632	19.0317	4.07947	1.81176e-139	Increased
Fam107a	ENSMUSG00000021750.16	W_Adipose	8.97352	34.3082	1.93362	4.11954e-139	Increased
Ttc39a	ENSMUSG00000028555.15	W_Adipose	1.45981	19.8703	3.75764	6.31925e-139	Increased
Col4a3	ENSMUSG00000079465.8	W_Adipose	15.2421	43.6417	1.51703	6.66656e-139	Increased
Chac1	ENSMUSG00000027313.3	W_Adipose	4.93758	27.3444	2.46698	7.4581e-139	Increased
Smpdl3a	ENSMUSG00000019872.13	W_Adipose	79.8171	117.581	0.558829	1.01384e-138	Increased
Tmc4	ENSMUSG00000019734.16	W_Adipose	3.13429	23.6985	2.9146	2.53437e-138	Increased
Prkce	ENSMUSG00000045038.14	W_Adipose	49.0323	84.6219	0.787175	5.54267e-138	Increased
Synm	ENSMUSG00000030554.16	W_Adipose	42.3773	77.0749	0.862815	1.29862e-137	Increased
Cdkl4	ENSMUSG00000033966.8	W_Adipose	0.772839	17.7557	4.50423	2.13177e-137	Increased
Rbpms	ENSMUSG00000031586.17	W_Adipose	82.1785	119.586	0.541165	4.18619e-137	Increased
Spin1	ENSMUSG00000021395.11	W_Adipose	75.6523	112.768	0.575845	9.1672e-137	Increased
Tapt1	ENSMUSG00000046985.11	W_Adipose	74.8365	111.93	0.580717	1.01829e-136	Increased
Sik1	ENSMUSG00000024042.7	W_Adipose	65.863	102.523	0.638335	1.19285e-136	Increased
Ccdc146	ENSMUSG00000064280.14	W_Adipose	0.171742	15.5316	6.4181	1.26214e-136	Increased
Rps27a	ENSMUSG00000020460.15	W_Adipose	88.9623	126.331	0.505898	1.52531e-136	Increased
Dhrs7b	ENSMUSG00000042569.13	W_Adipose	42.8496	77.3665	0.852278	1.65169e-136	Increased
Paqr5	ENSMUSG00000032278.11	W_Adipose	0.386419	16.3337	5.36557	3.40376e-136	Increased
Ulk4	ENSMUSG00000040936.15	W_Adipose	4.50823	26.1777	2.53506	3.472e-136	Increased
Tmprss2	ENSMUSG00000000385.8	W_Adipose	0.47229	16.6254	5.10821	4.57463e-136	Increased
Ypel3	ENSMUSG00000042675.15	W_Adipose	49.247	84.4396	0.777763	4.65755e-136	Increased
Dnajc7	ENSMUSG00000014195.15	W_Adipose	76.1246	113.097	0.571059	4.73029e-136	Increased
Sema3f	ENSMUSG00000034684.12	W_Adipose	36.7957	70.2934	0.933666	5.10388e-136	Increased
Abr	ENSMUSG00000017631.19	W_Adipose	43.1072	77.5124	0.846349	7.73882e-136	Increased
Usp3	ENSMUSG00000032376.12	W_Adipose	37.3539	70.9133	0.924615	8.39017e-136	Increased
Grhpr	ENSMUSG00000035637.14	W_Adipose	25.8042	56.9858	1.14269	1.3222e-135	Increased
Maco1	ENSMUSG00000028826.14	W_Adipose	72.0028	108.685	0.593961	1.37203e-135	Increased
Alox12	ENSMUSG00000000320.10	W_Adipose	1.9321	20.5995	3.40762	4.06353e-135	Increased
Kif26a	ENSMUSG00000021294.7	W_Adipose	52.553	87.8304	0.740835	5.8216e-135	Increased
Ngef	ENSMUSG00000026259.14	W_Adipose	0.85871	17.6463	4.34516	4.14354e-134	Increased
Efcab1	ENSMUSG00000068617.5	W_Adipose	0.257613	15.6046	5.8666	4.98713e-134	Increased
Lmo7	ENSMUSG00000033060.16	W_Adipose	60.582	96.2524	0.667847	7.30036e-134	Increased
Gm9794	ENSMUSG00000107176.1	W_Adipose	83.6813	120.243	0.52292	7.78133e-134	Increased
Slc12a7	ENSMUSG00000017756.9	W_Adipose	67.4946	103.435	0.615806	1.95836e-133	Increased
Mfap3l	ENSMUSG00000031647.10	W_Adipose	7.3849	30.881	2.06258	2.73499e-133	Increased
Kcnk3	ENSMUSG00000049265.7	W_Adipose	15.7144	43.3865	1.46458	2.88767e-133	Increased
Akr1c19	ENSMUSG00000071551.13	W_Adipose	0.686968	16.9536	4.6052	1.15306e-132	Increased
Mafk	ENSMUSG00000018143.10	W_Adipose	34.6489	67.085	0.952979	1.4457e-132	Increased
Ihh	ENSMUSG00000006538.12	W_Adipose	0.386419	15.8962	5.32642	3.04148e-132	Increased
Ano5	ENSMUSG00000055489.8	W_Adipose	0.644032	16.7348	4.67821	6.23599e-132	Increased
Uhrf1bp1	ENSMUSG00000039512.12	W_Adipose	64.4462	99.7525	0.63018	1.78528e-131	Increased
Ift81	ENSMUSG00000029469.14	W_Adipose	16.659	44.3345	1.41159	2.64524e-131	Increased
Rhou	ENSMUSG00000039960.5	W_Adipose	34.6919	66.8663	0.946481	2.87389e-131	Increased
Wdr63	ENSMUSG00000043020.13	W_Adipose	0.300548	15.4223	5.63499	7.58158e-131	Increased
Soat1	ENSMUSG00000026600.12	W_Adipose	32.1157	63.6943	0.987662	1.37386e-130	Increased
Cndp2	ENSMUSG00000024644.17	W_Adipose	58.1346	92.8617	0.675593	1.38572e-130	Increased
Maats1	ENSMUSG00000022805.17	W_Adipose	0.257613	15.2035	5.82906	2.23135e-130	Increased
Eif3f	ENSMUSG00000031029.6	W_Adipose	80.504	116.086	0.52801	2.3835e-130	Increased
Rsph10b	ENSMUSG00000075569.10	W_Adipose	1.24513	18.3025	3.86693	2.52141e-130	Increased
Fam107b	ENSMUSG00000026655.15	W_Adipose	36.1087	68.3246	0.91987	2.61386e-130	Increased
Clrn3	ENSMUSG00000050866.7	W_Adipose	0.128806	14.6202	6.71973	5.09624e-130	Increased
Sorbs3	ENSMUSG00000022091.6	W_Adipose	60.8825	95.5962	0.650839	7.25285e-130	Increased
Unc5cl	ENSMUSG00000043592.15	W_Adipose	0.515226	16.0785	4.93695	7.64887e-130	Increased
Prom2	ENSMUSG00000027376.15	W_Adipose	0.987516	17.5369	4.13673	9.28329e-130	Increased
Gm53	ENSMUSG00000078706.4	W_Adipose	0.901645	17.2817	4.24546	1.08318e-129	Increased
Tmod1	ENSMUSG00000028328.13	W_Adipose	7.34197	30.2612	2.04174	2.12401e-129	Increased
Mpzl2	ENSMUSG00000032092.5	W_Adipose	2.44732	21.037	3.09846	7.07469e-129	Increased
Tekt1	ENSMUSG00000020799.16	W_Adipose	0.257613	14.9848	5.80817	2.18335e-128	Increased
Hnf1b	ENSMUSG00000020679.11	W_Adipose	0.214677	14.8025	6.04281	2.67188e-128	Increased
Neu1	ENSMUSG00000007038.5	W_Adipose	36.0658	67.8507	0.911544	3.10038e-128	Increased
Tomm20	ENSMUSG00000093904.2	W_Adipose	70.8865	105.513	0.573773	1.43557e-127	Increased
Slc25a30	ENSMUSG00000022003.7	W_Adipose	38.7707	70.658	0.865718	1.06672e-126	Increased
Myo5c	ENSMUSG00000033590.8	W_Adipose	0.815774	16.6619	4.33553	1.38539e-126	Increased
Clk4	ENSMUSG00000020385.16	W_Adipose	73.0762	107.409	0.555578	3.11507e-126	Increased
Tmtc1	ENSMUSG00000030306.14	W_Adipose	52.1666	85.3876	0.710792	3.4177e-126	Increased
2810013P06Rik	ENSMUSG00000099881.1	W_Adipose	15.1992	41.4906	1.44819	3.80506e-126	Increased
Cfap47	ENSMUSG00000073077.7	W_Adipose	1.76035	19.1047	3.43257	5.86675e-126	Increased
Plch1	ENSMUSG00000036834.16	W_Adipose	0.515226	15.641	4.89718	6.28164e-126	Increased
Sult1c2	ENSMUSG00000023122.6	W_Adipose	0.257613	14.6931	5.77983	9.82538e-126	Increased
Gprasp2	ENSMUSG00000072966.11	W_Adipose	1.03045	17.2088	4.0487	1.01716e-125	Increased
2410004P03Rik	ENSMUSG00000071398.8	W_Adipose	0.171742	14.292	6.29818	2.81438e-125	Increased
D430042O09Rik	ENSMUSG00000032743.15	W_Adipose	53.6693	86.6637	0.691226	9.9074e-125	Increased
Irak2	ENSMUSG00000060477.14	W_Adipose	66.9364	100.664	0.588613	1.33394e-124	Increased
Rragd	ENSMUSG00000028278.14	W_Adipose	1.84623	19.1047	3.36423	2.44231e-124	Increased
Myo1c	ENSMUSG00000017774.19	W_Adipose	617.756	324.706	-0.927881	3.6542e-124	Decreased
Pdzk1ip1	ENSMUSG00000028716.15	W_Adipose	0.386419	14.9848	5.24129	5.07152e-124	Increased
Hyal1	ENSMUSG00000010051.15	W_Adipose	16.3155	42.6573	1.38601	5.30958e-124	Increased
Tut4	ENSMUSG00000034610.14	W_Adipose	55.8591	88.7783	0.66832	9.38456e-124	Increased
Ttc9	ENSMUSG00000042734.6	W_Adipose	2.01797	19.4328	3.26113	1.13874e-123	Increased
Fhad1	ENSMUSG00000051435.11	W_Adipose	0.429355	15.0941	5.10341	1.20365e-123	Increased
Mycbpap	ENSMUSG00000039110.15	W_Adipose	0.257613	14.4014	5.75092	4.41133e-123	Increased
Cobl	ENSMUSG00000020173.17	W_Adipose	10.5192	34.3082	1.70458	5.05377e-123	Increased
Ubxn11	ENSMUSG00000012126.16	W_Adipose	2.10384	19.5422	3.20939	5.3002e-123	Increased
Ntn1	ENSMUSG00000020902.12	W_Adipose	65.9489	99.2056	0.589	6.97184e-123	Increased
Sec14l4	ENSMUSG00000019368.13	W_Adipose	2.44732	20.3078	3.04759	7.28309e-123	Increased
Nid2	ENSMUSG00000021806.4	W_Adipose	219.572	90.3096	-1.28165	1.34655e-122	Decreased
Tmem37	ENSMUSG00000050777.7	W_Adipose	3.43484	22.3131	2.69603	1.79895e-122	Increased
Sel1l3	ENSMUSG00000029189.10	W_Adipose	2.23264	19.7609	3.14011	2.07322e-122	Increased
Mgp	ENSMUSG00000030218.2	W_Adipose	69.212	102.414	0.565252	2.64632e-122	Increased
Tcim	ENSMUSG00000056313.5	W_Adipose	59.7233	92.3513	0.628754	1.6592e-121	Increased
D630045J12Rik	ENSMUSG00000063455.16	W_Adipose	7.34197	29.0945	1.98504	2.63873e-121	Increased
Olfr1033	ENSMUSG00000045392.8	W_Adipose	13.1383	37.8083	1.52421	4.47972e-121	Increased
Plpp1	ENSMUSG00000021759.14	W_Adipose	31.944	61.5797	0.946692	4.87667e-121	Increased
Cfi	ENSMUSG00000058952.12	W_Adipose	0.729903	15.7139	4.40948	1.55376e-120	Increased
Prss8	ENSMUSG00000030800.10	W_Adipose	0.686968	15.5681	4.48228	2.11443e-120	Increased
Arhgef38	ENSMUSG00000040969.14	W_Adipose	0.47229	14.8754	4.94785	2.29489e-120	Increased
Naga	ENSMUSG00000022453.8	W_Adipose	53.2829	85.1688	0.676551	4.28981e-120	Increased
1810064F22Rik	ENSMUSG00000090925.2	W_Adipose	0.085871	13.3076	7.11803	8.51915e-120	Increased
Slc9a3r2	ENSMUSG00000002504.15	W_Adipose	64.0168	96.3618	0.589935	1.13349e-119	Increased
Tspan33	ENSMUSG00000001763.14	W_Adipose	1.45981	17.6098	3.5835	1.17019e-119	Increased
Fam216b	ENSMUSG00000045655.9	W_Adipose	0.171742	13.6722	6.23427	1.31469e-119	Increased
Mapk4	ENSMUSG00000024558.12	W_Adipose	2.18971	19.3234	3.13571	1.40022e-119	Increased
Dnajc22	ENSMUSG00000038009.7	W_Adipose	0.515226	14.9118	4.82834	2.05742e-119	Increased
Tkt	ENSMUSG00000021957.7	W_Adipose	683.748	367.874	-0.894234	2.23223e-119	Decreased
Etfbkmt	ENSMUSG00000039958.17	W_Adipose	24.4303	52.2461	1.09634	2.23697e-119	Increased
Tctex1d4	ENSMUSG00000047671.8	W_Adipose	0.644032	15.3129	4.55018	2.56707e-119	Increased
Ccdc9b	ENSMUSG00000045838.8	W_Adipose	125.071	41.5636	-1.58913	2.6247e-119	Decreased
Ifi27l2a	ENSMUSG00000079017.3	W_Adipose	617.155	326.748	-0.917433	5.90307e-119	Decreased
Efnb1	ENSMUSG00000031217.8	W_Adipose	57.0183	88.8148	0.639283	8.00599e-119	Increased
Lnx1	ENSMUSG00000029228.15	W_Adipose	19.965	46.4856	1.2189	2.27499e-118	Increased
Igfbp5	ENSMUSG00000026185.8	W_Adipose	533.259	275.486	-0.95283	2.88905e-118	Decreased
Mmp11	ENSMUSG00000000901.17	W_Adipose	13.6535	38.0635	1.47846	3.22707e-118	Increased
Col16a1	ENSMUSG00000040690.15	W_Adipose	31.2141	60.1213	0.945457	4.25398e-118	Increased
Car4	ENSMUSG00000000805.18	W_Adipose	21.7683	48.6731	1.16053	6.06955e-118	Increased
Ptges	ENSMUSG00000050737.13	W_Adipose	74.536	18.3025	-2.0253	7.72946e-118	Decreased
Camk2b	ENSMUSG00000057897.14	W_Adipose	1.63155	17.8286	3.44187	7.77322e-118	Increased
Xpc	ENSMUSG00000030094.8	W_Adipose	42.0338	72.3352	0.783002	1.20334e-117	Increased
Cfap74	ENSMUSG00000078490.10	W_Adipose	3.30603	21.4016	2.69086	1.90596e-117	Increased
Echdc2	ENSMUSG00000028601.18	W_Adipose	50.8785	81.8875	0.686478	3.32375e-117	Increased
Txlng	ENSMUSG00000038344.14	W_Adipose	71.2729	103.143	0.533161	5.54892e-117	Increased
Anxa1	ENSMUSG00000024659.15	W_Adipose	337.73	158.926	-1.08747	5.91572e-117	Decreased
Dnajc6	ENSMUSG00000028528.17	W_Adipose	8.75884	30.6987	1.80819	5.97666e-117	Increased
Fam167a	ENSMUSG00000035095.11	W_Adipose	0.686968	15.1671	4.44466	7.33916e-117	Increased
Ccdc170	ENSMUSG00000019767.12	W_Adipose	5.06639	24.5735	2.27582	1.59042e-116	Increased
Rnf149	ENSMUSG00000048234.13	W_Adipose	27.1352	54.8347	1.01465	1.07213e-115	Increased
C2cd3	ENSMUSG00000047248.20	W_Adipose	50.4492	80.9031	0.681256	5.88701e-115	Increased
Cd82	ENSMUSG00000027215.13	W_Adipose	26.62	54.0326	1.02105	7.39881e-115	Increased
Gtpbp4	ENSMUSG00000021149.8	W_Adipose	52.3813	82.8719	0.66173	1.54296e-114	Increased
Tpd52	ENSMUSG00000027506.15	W_Adipose	15.7144	40.2146	1.35507	2.01033e-114	Increased
Itga3	ENSMUSG00000001507.16	W_Adipose	17.99	43.1678	1.26229	3.66731e-114	Increased
Sorl1	ENSMUSG00000049313.8	W_Adipose	48.9894	79.153	0.692064	4.06017e-114	Increased
Tmem229b	ENSMUSG00000046157.13	W_Adipose	20.609	46.522	1.17425	4.45684e-114	Increased
Pls1	ENSMUSG00000049493.13	W_Adipose	0.214677	13.2347	5.88142	5.2434e-114	Increased
Mgat3	ENSMUSG00000042428.6	W_Adipose	5.23813	24.5371	2.22568	6.25198e-114	Increased
Gm49839	ENSMUSG00000117294.1	W_Adipose	13.7823	37.5166	1.44405	6.58297e-114	Increased
Lrrc75b	ENSMUSG00000046807.10	W_Adipose	1.41687	16.8077	3.55906	9.04058e-114	Increased
Insig2	ENSMUSG00000003721.14	W_Adipose	48.0019	77.9864	0.700016	9.47602e-114	Increased
Lad1	ENSMUSG00000041782.14	W_Adipose	0.729903	14.9118	4.33394	1.96018e-113	Increased
Kif9	ENSMUSG00000032489.17	W_Adipose	2.70494	19.6151	2.85371	5.71119e-113	Increased
Faah	ENSMUSG00000034171.13	W_Adipose	3.73539	21.6568	2.5323	6.14918e-113	Increased
Cygb	ENSMUSG00000020810.5	W_Adipose	64.2315	94.8305	0.561999	7.71746e-113	Increased
Chd3	ENSMUSG00000018474.18	W_Adipose	56.4172	86.7001	0.619809	8.21476e-113	Increased
Dlec1	ENSMUSG00000038060.15	W_Adipose	3.2631	20.7089	2.66222	1.05039e-112	Increased
Tmbim4	ENSMUSG00000020225.10	W_Adipose	30.9135	58.6994	0.924886	1.07341e-112	Increased
Aadac	ENSMUSG00000027761.4	W_Adipose	0.772839	14.9483	4.25609	1.09917e-112	Increased
Fam171a1	ENSMUSG00000050530.14	W_Adipose	35.5935	63.986	0.845962	2.39868e-112	Increased
Znrf2	ENSMUSG00000058446.14	W_Adipose	296.341	136.394	-1.11942	2.66858e-112	Decreased
Syt12	ENSMUSG00000049303.10	W_Adipose	105.192	33.0685	-1.66919	3.78e-112	Decreased
Rab11fip3	ENSMUSG00000037098.18	W_Adipose	31.5576	59.3192	0.910299	3.87819e-112	Increased
Fam120b	ENSMUSG00000014763.8	W_Adipose	67.1511	97.6379	0.539963	3.9478e-112	Increased
Hook1	ENSMUSG00000028572.13	W_Adipose	3.22016	20.563	2.67108	4.25422e-112	Increased
Hhip	ENSMUSG00000064325.4	W_Adipose	0.343484	13.4899	5.25516	6.30272e-112	Increased
Rusc2	ENSMUSG00000035969.15	W_Adipose	57.8341	87.9762	0.605107	6.88469e-112	Increased
Frmd4b	ENSMUSG00000030064.16	W_Adipose	67.3658	97.7837	0.537512	9.45136e-112	Increased
Hk2	ENSMUSG00000000628.10	W_Adipose	192.05	77.9864	-1.30008	1.16604e-111	Decreased
Cx3cl1	ENSMUSG00000031778.13	W_Adipose	7.51371	27.9643	1.89458	1.39069e-111	Increased
Gm47547	ENSMUSG00000114196.1	W_Adipose	0.257613	13.1253	5.61716	1.71844e-111	Increased
Klhl14	ENSMUSG00000042514.11	W_Adipose	0.300548	13.2347	5.41445	5.00838e-111	Increased
Dynlrb2	ENSMUSG00000034467.7	W_Adipose	0.214677	12.9066	5.84523	5.09993e-111	Increased
Ppm1h	ENSMUSG00000034613.12	W_Adipose	33.6614	61.4338	0.867744	1.05219e-110	Increased
Ppp2r2b	ENSMUSG00000024500.20	W_Adipose	0.944581	15.1671	3.99088	3.35608e-110	Increased
Maff	ENSMUSG00000042622.14	W_Adipose	5.06639	23.6256	2.21909	2.20086e-109	Increased
Phlda3	ENSMUSG00000041801.5	W_Adipose	149.415	55.8191	-1.42034	3.65549e-109	Decreased
2010001K21Rik	ENSMUSG00000051606.5	W_Adipose	0.901645	14.9118	4.03281	3.69969e-109	Increased
Sgpp1	ENSMUSG00000021054.6	W_Adipose	45.7692	74.4863	0.702475	3.76139e-109	Increased
Cyb561	ENSMUSG00000019590.16	W_Adipose	16.7448	40.6885	1.2804	3.95871e-109	Increased
Plpbp	ENSMUSG00000031485.15	W_Adipose	58.8216	88.3043	0.586056	4.06003e-109	Increased
Galnt18	ENSMUSG00000038296.14	W_Adipose	22.2835	47.6522	1.09622	4.8581e-109	Increased
Cfap52	ENSMUSG00000020904.11	W_Adipose	0.128806	12.3232	6.47333	6.01868e-109	Increased
Crebzf	ENSMUSG00000051451.6	W_Adipose	65.6483	95.1951	0.536061	1.13123e-108	Increased
Nmt2	ENSMUSG00000026643.16	W_Adipose	53.4976	82.5802	0.626227	1.89847e-108	Increased
Rgs12	ENSMUSG00000029101.16	W_Adipose	29.969	56.6577	0.918576	3.1367e-108	Increased
Gm23472	ENSMUSG00000094050.1	W_Adipose	62.9863	92.3513	0.55202	3.94183e-108	Increased
B4galnt3	ENSMUSG00000041372.10	W_Adipose	0.300548	12.9066	5.37826	4.63749e-108	Increased
Tmem8	ENSMUSG00000024180.14	W_Adipose	9.14526	29.9331	1.70955	5.80721e-108	Increased
Igfals	ENSMUSG00000046070.9	W_Adipose	44.4812	7.32831	-2.6	5.85721e-108	Decreased
Arnt2	ENSMUSG00000015709.9	W_Adipose	0.386419	13.1618	5.05428	1.27386e-107	Increased
Notum	ENSMUSG00000042988.10	W_Adipose	0.171742	12.3597	6.08877	1.29623e-107	Increased
Gria1	ENSMUSG00000020524.16	W_Adipose	0.515226	13.5628	4.69164	2.15707e-107	Increased
Mpeg1	ENSMUSG00000046805.10	W_Adipose	52.0378	80.7573	0.633933	2.1698e-107	Increased
Avl9	ENSMUSG00000029787.10	W_Adipose	66.9793	96.1795	0.521948	2.74833e-107	Increased
Wdr95	ENSMUSG00000029658.17	W_Adipose	0.171742	12.3232	6.08452	2.7899e-107	Increased
Plaat3	ENSMUSG00000060675.13	W_Adipose	572.287	304.508	-0.910238	3.29053e-107	Decreased
Bzw2	ENSMUSG00000020547.5	W_Adipose	26.8347	52.793	0.975984	3.40344e-107	Increased
Slc6a17	ENSMUSG00000027894.14	W_Adipose	2.0609	17.5369	3.08288	4.10386e-107	Increased
Ddc	ENSMUSG00000020182.16	W_Adipose	1.03045	15.0212	3.85268	4.66806e-107	Increased
Ell	ENSMUSG00000070002.7	W_Adipose	37.9979	65.4808	0.784994	6.73325e-107	Increased
Hoxb9	ENSMUSG00000020875.9	W_Adipose	2.01797	17.3911	3.10107	7.16595e-107	Increased
Aqp9	ENSMUSG00000032204.13	W_Adipose	3.95006	21.2557	2.42494	9.77522e-107	Increased
Lgals12	ENSMUSG00000024972.16	W_Adipose	352.844	171.431	-1.04135	1.76667e-106	Decreased
Mroh1	ENSMUSG00000022558.16	W_Adipose	56.1596	84.8042	0.594517	2.71262e-106	Increased
Rnf169	ENSMUSG00000058761.5	W_Adipose	56.4602	85.0594	0.591152	4.8118e-106	Increased
Fgfr2	ENSMUSG00000030849.18	W_Adipose	33.4467	60.1578	0.846694	8.67856e-106	Increased
Sdk2	ENSMUSG00000041592.16	W_Adipose	4.29355	21.7297	2.33673	1.32059e-105	Increased
Mkrn1	ENSMUSG00000029922.15	W_Adipose	47.4437	75.4342	0.668889	1.8759e-105	Increased
D630039A03Rik	ENSMUSG00000052117.5	W_Adipose	0.47229	13.1983	4.77539	2.2221e-105	Increased
Tlr12	ENSMUSG00000062545.4	W_Adipose	0.386419	12.9066	5.02605	2.48733e-105	Increased
Hsd17b11	ENSMUSG00000029311.16	W_Adipose	37.3539	64.3141	0.783716	8.57262e-105	Increased
Lrrc23	ENSMUSG00000030125.11	W_Adipose	1.07339	14.8754	3.78028	8.7244e-105	Increased
Stard5	ENSMUSG00000046027.17	W_Adipose	24.1297	49.0377	1.02278	1.54535e-104	Increased
Pear1	ENSMUSG00000028073.15	W_Adipose	59.6374	87.9397	0.56022	1.69862e-104	Increased
Cndp1	ENSMUSG00000056162.14	W_Adipose	4.12181	21.2557	2.36369	1.90123e-104	Increased
Ggt5	ENSMUSG00000006344.17	W_Adipose	41.6904	68.9809	0.726347	2.08265e-104	Increased
Prr29	ENSMUSG00000009210.10	W_Adipose	0.343484	12.6514	5.16264	2.2571e-104	Increased
2410006H16Rik	ENSMUSG00000086841.1	W_Adipose	10.5621	31.4279	1.57224	2.59052e-104	Increased
Tshr	ENSMUSG00000020963.15	W_Adipose	250.657	112.732	-1.15275	6.02922e-104	Decreased
Syde2	ENSMUSG00000036863.12	W_Adipose	49.2041	76.929	0.644645	6.54338e-104	Increased
Sipa1l2	ENSMUSG00000001995.9	W_Adipose	44.3953	71.7518	0.692485	8.20809e-104	Increased
Lamc2	ENSMUSG00000026479.13	W_Adipose	3.04842	19.1047	2.64382	1.75337e-103	Increased
Napsa	ENSMUSG00000002204.9	W_Adipose	5.66748	23.8079	2.06872	1.76028e-103	Increased
Fam81a	ENSMUSG00000032224.15	W_Adipose	1.20219	15.0212	3.63227	3.49346e-103	Increased
Cyp4f17	ENSMUSG00000091586.2	W_Adipose	24.8167	49.5846	0.99829	3.51317e-103	Increased
Cftr	ENSMUSG00000041301.15	W_Adipose	2.91961	18.813	2.68371	3.5827e-103	Increased
Rfx3	ENSMUSG00000040929.17	W_Adipose	13.3959	35.1832	1.39243	3.62487e-103	Increased
Pla2g7	ENSMUSG00000023913.17	W_Adipose	17.7753	40.8708	1.20074	7.6091e-103	Increased
Dgkh	ENSMUSG00000034731.11	W_Adipose	67.3228	95.341	0.501937	7.63542e-103	Increased
Slc25a15	ENSMUSG00000031482.9	W_Adipose	19.1922	42.6573	1.15186	1.08438e-102	Increased
[truncated: 4,872 more rows]

## Sheet: B_Adipose_RNA_Seq
gene_name	gene_id	tissue	fed_cpm	fasting_cpm	log2FC(cpm+0.01)	fisher_p_value	sigORnot
[truncated: 3,393 more rows]

[truncated: 12 more sheets: Lung_RNA_Seq, Heart_RNA_Seq, Spleen_RNA_Seq, Kidney_RNA_Seq, Liver_DRS, Muscle_DRS, W_Adipose_DRS, B_Adipose_DRS, Lung_DRS, Heart_DRS, Spleen_DRS, Kidney_DRS]
