# Supplementary material for: Unveiling Tissue‐Specific RNA Landscapes in Mouse Organs During Fasting and Feeding Using Nanopore Direct RNA Sequencing
Source: Adv Sci (Weinh). 2024 Dec 16;12(5):2408054. doi: 10.1002/advs.202408054 (PMC11792027; doi:10.1002/advs.202408054)
Supplement: Supplementary file 2 — Supplemental Tables [file ADVS-12-2408054-s001.zip › Table S6_ATAC_Seq_TF_Footprint_Difference.xlsx]

## Sheet: Liver_TF_Footprinting
Motif	Num	Z_score	P_values
MA0828.1.SREBF2.var.2	18	6.40636	1.49033e-10
MA0506.1.NRF1	7488	4.66671	3.06056e-06
MA0632.1.Tcfl5	1709	4.62484	3.74889e-06
MA0685.1.SP4	8382	3.48498	0.000492169
MA0162.3.EGR1	3106	3.44431	0.000572509
MA0516.1.SP2	22475	3.4153	0.000637124
MA0740.1.KLF14	7331	3.38592	0.000709403
MA0615.1.Gmeb1	407	3.00714	0.00263717
MA0470.1.E2F4	4441	2.91775	0.00352565
MA1099.1.Hes1	2192	2.89682	0.00376963
MA0527.1.ZBTB33	1121	2.88108	0.00396311
MA0079.3.SP1	18246	2.80671	0.00500501
MA0607.1.Bhlha15	2347	-2.78493	0.00535391
MA0649.1.HEY2	419	2.75934	0.00579185
MA0472.2.EGR2	3830	2.71026	0.00672312
MA0732.1.EGR3	5069	2.6964	0.00700927
MA0604.1.Atf1	1038	2.56233	0.0103971
MA0475.2.FLI1	46	2.50265	0.0123267
MA0609.1.Crem	1060	2.48185	0.0130703
MA0639.1.DBP	2422	2.40167	0.0163205
MA0862.1.GMEB2	503	2.31912	0.0203886
MA0742.1.Klf12	6562	2.29842	0.0215381
MA0746.1.SP3	16866	2.27817	0.0227165
MA0162.2.EGR1	17821	2.27601	0.0228453
MA0747.1.SP8	12716	2.27055	0.0231745
MA0039.2.Klf4	17723	2.24113	0.0250179
MA0599.1.KLF5	22546	2.2032	0.0275806
MA0812.1.TFAP2B(var.2)	205	2.17907	0.0293262
MA0741.1.KLF16	4479	2.15476	0.0311804
MA0502.1.NFYB	2710	2.09892	0.0358241
MA0153.2.HNF1B	5145	2.09712	0.0359829
MA0817.1.BHLHE23	1579	-2.07873	0.0376421
MA0046.2.HNF1A	4875	2.04291	0.0410613
MA0062.2.Gabpa	4003	1.99479	0.0460654
MA0733.1.EGR4	4126	1.97014	0.0488227

## Sheet: Muscle_TF_Footprinting
Motif	Num	Z_score	P_values
MA0033.2.FOXL1	2139	4.66171	3.13588e-06
MA0837.1.CEBPE	265	4.18297	2.87727e-05
MA0102.3.CEBPA	2722	3.72421	0.000195931
MA0614.1.Foxj2	2502	3.67269	0.00024001
MA0836.1.CEBPD	62	3.44295	0.000575405
MA0838.1.CEBPG	1405	3.35195	0.000802437
MA0655.1.JDP2	4801	3.32122	0.000896258
MA1129.1.FOSL1::JUN(var.2)	329	3.19404	0.00140298
MA0099.2.FOS::JUN	4477	3.03643	0.002394
MA0833.1.ATF4	1926	2.9469	0.00320975
MA0841.1.NFE2	4499	2.87447	0.00404701
MA1137.1.FOSL1::JUNB	4316	2.82255	0.00476436
MA1135.1.FOSB::JUNB	5658	2.67711	0.00742598
MA0043.2.HLF	346	2.66806	0.00762897
MA0489.1.JUN(var.2)	4968	2.65328	0.00797147
MA0157.2.FOXO3	1230	2.62428	0.00868313
MA0099.3.FOS::JUN	5293	2.59684	0.0094087
MA0462.1.BATF::JUN	4260	2.57098	0.0101413
MA1103.1.FOXK2	3076	2.56383	0.0103525
MA0490.1.JUNB	5904	2.44765	0.0143792
MA0502.1.NFYB	2800	-2.43	0.0150987
MA1134.1.FOS::JUNB	5136	2.42813	0.015177
MA0840.1.Creb5	353	2.42284	0.0153998
MA1130.1.FOSL2::JUN	4647	2.37345	0.0176229
MA0068.2.PAX4	80	-2.36817	0.0178765
MA1142.1.FOSL1::JUND	280	2.32342	0.0201567
MA0852.2.FOXK1	2767	2.30867	0.020962
MA0466.2.CEBPB	4	2.30497	0.0211683
MA0506.1.NRF1	7563	-2.27615	0.0228373
MA0488.1.JUN	4038	2.20045	0.0277747
MA0852.1.Foxk1	2275	2.19743	0.0279899
MA1131.1.FOSL2::JUN(var.2)	1075	2.18075	0.0292016
MA0060.3.NFYA	3220	-2.16353	0.0305005
MA0639.1.DBP	1698	2.06536	0.0388893
MA1140.1.JUNB(var.2)	1664	2.06505	0.038918
MA0030.1.FOXF2	1984	2.05866	0.0395269
MA0472.2.EGR2	3425	-2.05277	0.0400949
MA0492.1.JUND.var.2	3608	2.0265	0.0427139
MA0480.1.Foxo1	4228	1.97175	0.0486383
MA0032.2.FOXC1	859	1.96044	0.0499448

## Sheet: W_Adipose_TF_Footprinting
Motif	Num	Z_score	P_values
MA0828.1.SREBF2.var.2	13	-5.12554	2.96683e-07
MA0632.1.Tcfl5	1575	-3.77258	0.000161567
MA0502.1.NFYB	3158	-3.63795	0.000274815
MA0060.3.NFYA	3574	-3.50671	0.000453685
MA0838.1.CEBPG	2895	3.39136	0.000695476
MA0102.3.CEBPA	5619	3.18237	0.00146077
MA0162.3.EGR1	3025	-3.1435	0.0016694
MA0781.1.PAX9	1410	-3.11669	0.00182894
MA0506.1.NRF1	7152	-2.93789	0.00330458
MA0639.1.DBP	2756	2.9208	0.00349137
MA0043.2.HLF	497	2.81322	0.00490479
MA0060.2.NFYA	2443	-2.80143	0.00508761
MA0685.1.SP4	9297	-2.76045	0.00577223
MA0740.1.KLF14	8130	-2.75145	0.00593322
MA0837.1.CEBPE	571	2.72524	0.00642549
MA0033.2.FOXL1	2004	2.60084	0.00929949
MA0472.2.EGR2	3491	-2.58865	0.00963529
MA0732.1.EGR3	5126	-2.58587	0.00971342
MA0840.1.Creb5	364	2.53547	0.0112295
MA0025.1.NFIL3	2192	2.53414	0.0112724
MA0833.1.ATF4	2921	2.50655	0.0121916
MA0466.2.CEBPB	6	2.48913	0.0128057
MA0516.1.SP2	23458	-2.41238	0.0158488
MA0470.1.E2F4	3975	-2.28843	0.0221123
MA0614.1.Foxj2	2559	2.27438	0.022943
MA0462.1.BATF::JUN	4535	2.25923	0.023869
MA0655.1.JDP2	5058	2.16188	0.0306273
MA0836.1.CEBPD	153	2.16151	0.030656
MA0733.1.EGR4	4278	-2.15044	0.0315202
MA0014.2.PAX5	3034	-2.13776	0.0325361
MA0014.3.PAX5	2176	-2.12912	0.0332443
MA0812.1.TFAP2B(var.2)	174	-2.06077	0.0393251
MA0742.1.Klf12	6644	-2.05862	0.0395304
MA1137.1.FOSL1::JUNB	4374	2.04935	0.0404281
MA0779.1.PAX1	323	-2.03847	0.0415034
MA0746.1.SP3	17866	-1.99352	0.0462046
MA0099.2.FOS::JUN	4462	1.96048	0.0499398

## Sheet: B_Adipose_TF_Footprinting
Motif	Num	Z_score	P_values
MA0828.1.SREBF2.var.2	11	-5.42072	5.9358e-08
MA0766.1.GATA5	231	5.2775	1.3096e-07
MA0036.3.GATA2	296	4.1369	3.52037e-05
MA0631.1.Six3	741	4.03463	5.46883e-05
MA0632.1.Tcfl5	1596	-4.00312	6.2512e-05
MA0840.1.Creb5	342	3.92362	8.72291e-05
MA0033.2.FOXL1	1858	3.47464	0.000511542
MA0683.1.POU4F2	1371	3.2123	0.00131677
MA0506.1.NRF1	7272	-3.1248	0.00177923
MA0470.1.E2F4	3937	-3.00607	0.00264645
MA0727.1.NR3C2	2011	2.91461	0.00356132
MA0060.3.NFYA	3398	2.81443	0.00488644
MA0162.3.EGR1	2862	-2.75274	0.00590984
MA0883.1.Dmbx1	770	2.66854	0.00761807
MA0614.1.Foxj2	2400	2.54423	0.0109518
MA0628.1.POU6F1	255	2.51458	0.0119176
MA0475.2.FLI1	33	-2.47091	0.0134772
MA0502.1.NFYB	2992	2.45297	0.0141682
MA0872.1.TFAP2A.var.3	603	-2.38889	0.0168992
MA0812.1.TFAP2B(var.2)	143	-2.34532	0.0190108
MA0462.1.BATF::JUN	3376	2.29661	0.0216411
MA0779.1.PAX1	235	-2.29044	0.0219956
MA0687.1.SPIC	1822	2.2511	0.024379
MA0527.1.ZBTB33	1134	-2.15985	0.0307842
MA0157.2.FOXO3	1002	2.1072	0.0351002
MA0756.1.ONECUT2	319	2.10274	0.0354884
MA0757.1.ONECUT3	417	2.0109	0.0443362
MA0847.1.FOXD2	2026	2.00095	0.0453982
MA0079.3.SP1	16246	-1.9892	0.0466796
MA1128.1.FOSL1::JUN	487	1.97913	0.0478014

## Sheet: Lung_TF_Footprinting
Motif	Num	Z_score	P_values
MA0080.4.SPI1	5568	-3.58611	0.000335642
MA0837.1.CEBPE	303	3.16545	0.00154842
MA0838.1.CEBPG	1580	3.14207	0.00167755
MA0645.1.ETV6	3487	-3.11652	0.00182999
MA0033.2.FOXL1	3040	3.01438	0.00257504
MA1121.1.TEAD2	3590	2.97728	0.00290822
MA0836.1.CEBPD	59	2.9451	0.00322847
MA0699.1.LBX2	9	-2.793	0.00522212
MA0050.2.IRF1	7416	-2.7425	0.00609743
MA0090.2.TEAD1	3933	2.73826	0.00617657
MA0808.1.TEAD3	3778	2.72006	0.00652709
MA0753.1.ZNF740	11172	-2.70977	0.00673302
MA0727.1.NR3C2	2035	2.6732	0.00751315
MA0102.3.CEBPA	3065	2.60889	0.00908362
MA0750.1.ZBTB7A	1995	-2.59751	0.00939015
MA0098.3.ETS1	990	-2.51569	0.0118799
MA0156.2.FEV	395	-2.50372	0.0122894
MA0614.1.Foxj2	3438	2.43524	0.014882
MA0081.1.SPIB	7387	-2.43432	0.0149197
MA0853.1.Alx4	128	-2.40899	0.0159967
MA0828.1.SREBF2.var.2	13	2.37742	0.0174344
MA0639.1.DBP	1803	2.30959	0.0209109
MA0658.1.LHX6	126	2.2447	0.0247873
MA0746.1.SP3	19349	-2.20675	0.0273317
MA0502.1.NFYB	2443	-2.17851	0.0293679
MA0511.2.RUNX2	2557	-2.15595	0.0310878
MA0682.1.Pitx1	259	2.12072	0.0339452
MA0076.2.ELK4	6454	-2.11042	0.0348226
MA1418.1.IRF3	2950	-2.10868	0.0349726
MA0762.1.ETV2	2751	-2.09139	0.0364933
MA0653.1.IRF9	2644	-2.09088	0.0365384
MA0517.1.STAT1::STAT2	6153	-2.06235	0.0391748
MA0068.2.PAX4	58	2.05091	0.0402754
MA0472.2.EGR2	3482	-2.02497	0.0428705
MA0062.2.Gabpa	4767	-2.0052	0.0449419
MA0747.1.SP8	15152	-2.00376	0.0450957
MA0640.1.ELF3	4087	-1.99874	0.0456367
MA0474.2.ERG	482	-1.98669	0.0469566
MA0014.3.PAX5	2107	-1.96565	0.0493389

## Sheet: Heart_TF_Footprinting
Motif	Num	Z_score	P_values
MA0506.1.NRF1	7477	-4.41141	1.027e-05
MA0685.1.SP4	8444	-4.39464	1.10958e-05
MA0632.1.Tcfl5	1589	-4.38011	1.18622e-05
MA0502.1.NFYB	2280	-4.27302	1.92847e-05
MA0060.3.NFYA	2603	-4.06917	4.71818e-05
MA0740.1.KLF14	7419	-4.04843	5.15624e-05
MA0162.3.EGR1	3248	-3.70024	0.000215393
MA0516.1.SP2	23129	-3.68953	0.000224666
MA0036.3.GATA2	366	3.57957	0.000344161
MA0060.2.NFYA	1929	-3.50119	0.000463189
MA0470.1.E2F4	4351	-3.43487	0.00059283
MA0732.1.EGR3	5232	-3.31211	0.000925968
MA0527.1.ZBTB33	1236	-3.09372	0.00197662
MA0466.2.CEBPB	5	-3.08849	0.00201179
MA0472.2.EGR2	3933	-3.04492	0.00232742
MA0742.1.Klf12	6613	-2.94504	0.00322911
MA0766.1.GATA5	356	2.90341	0.00369121
MA0747.1.SP8	13025	-2.82219	0.00476975
MA0079.3.SP1	18406	-2.77744	0.0054789
MA0746.1.SP3	17261	-2.74525	0.00604657
MA0039.2.Klf4	18478	-2.58106	0.00984982
MA0599.1.KLF5	23495	-2.50998	0.0120738
MA0657.1.KLF13	2589	-2.50609	0.0122074
MA0741.1.KLF16	4596	-2.45794	0.0139735
MA0475.2.FLI1	32	-2.41641	0.0156743
MA0733.1.EGR4	4472	-2.37382	0.0176052
MA1122.1.TFDP1	1725	-2.37084	0.0177475
MA0162.2.EGR1	18210	-2.33225	0.0196876
MA0461.2.Atoh1	889	2.24991	0.0244547
MA1099.1.Hes1	2259	-2.24855	0.0245408
MA0611.1.Dux	2027	-2.22533	0.0260592
MA0892.1.GSX1	63	2.18791	0.0286764
MA0702.1.LMX1A	150	2.11604	0.0343412
MA0815.1.TFAP2C.var.3	758	-2.09472	0.0361958
MA0014.3.PAX5	2367	-2.07158	0.0383049
MA1138.1.FOSL2::JUNB	165	2.06243	0.0391665
MA0615.1.Gmeb1	340	-2.00627	0.044827

## Sheet: Spleen_TF_Footprinting
Motif	Num	Z_score	P_values
MA0902.1.HOXB2	8	-7.9338	2.12542e-15
MA0068.2.PAX4	62	-4.79045	1.66405e-06
MA0836.1.CEBPD	29	-4.48751	7.20619e-06
MA0466.2.CEBPB	1	-3.48156	0.000498505
MA0831.1.TFE3	251	3.37908	0.000727283
MA1125.1.ZNF384	6558	-3.1686	0.00153175
MA0815.1.TFAP2C.var.3	962	2.92004	0.00349987
MA0679.1.ONECUT1	432	-2.88293	0.00393995
MA0826.1.OLIG1	73	-2.73762	0.00618849
MA1142.1.FOSL1::JUND	219	-2.64327	0.008211
MA0699.1.LBX2	15	2.61652	0.00888324
MA0481.1.FOXP1	6256	-2.53751	0.0111645
MA0756.1.ONECUT2	173	-2.49119	0.0127315
MA0050.2.IRF1	8267	-2.44098	0.0146475
MA0135.1.Lhx3	813	-2.3676	0.0179039
MA0628.1.POU6F1	123	-2.31383	0.0206773
MA0661.1.MEOX1	27	2.28803	0.0221356
MA0601.1.Arid3b	782	-2.22905	0.0258103
MA0822.1.HES7	787	2.22276	0.0262323
MA0894.1.HESX1	105	2.18546	0.0288554
MA0470.1.E2F4	5147	2.14526	0.0319319
MA0715.1.PROP1	822	-2.00184	0.0453022
MA0680.1.PAX7	92	-1.9892	0.0466791
MA0911.1.Hoxa11	519	-1.98594	0.0470394
MA0713.1.PHOX2A	380	-1.98314	0.0473513

## Sheet: Kidney_TF_Footprinting
Motif	Num	Z_score	P_values
MA0828.1.SREBF2.var.2	12	7.99597	1.28555e-15
MA0466.2.CEBPB	2	7.76402	8.22781e-15
MA0699.1.LBX2	21	3.67034	0.000242232
MA0838.1.CEBPG	1205	3.54491	0.000392744
MA0700.1.LHX2	36	-2.84735	0.00440854
MA0910.1.Hoxd8	4265	-2.77114	0.00558597
MA0135.1.Lhx3	4574	-2.55549	0.0106038
MA0601.1.Arid3b	3424	-2.42923	0.0151311
MA0683.1.POU4F2	3720	-2.36675	0.0179452
MA0854.1.Alx1	2110	-2.31394	0.0206708
MA0715.1.PROP1	2490	-2.24498	0.0247693
MA0602.1.Arid5a	1498	-2.23038	0.0257222
MA0874.1.Arx	1871	-2.20913	0.0271655
MA0843.1.TEF	309	-2.14619	0.0318578
MA0786.1.POU3F1	464	-2.13876	0.0324548
MA0060.3.NFYA	3053	2.12844	0.0333005
MA0790.1.POU4F1	4839	-2.11869	0.0341165
MA0046.2.HNF1A	11173	-2.11436	0.0344847
MA0502.1.NFYB	2614	2.10689	0.0351275
MA0661.1.MEOX1	60	-2.08149	0.0373887
MA0139.1.CTCF	12600	-2.07279	0.0381923
MA0753.1.ZNF740	9244	2.03227	0.0421259
MA0780.1.PAX3	1931	-2.0234	0.0430321
MA0079.3.SP1	17823	1.98986	0.0466064
MA0791.1.POU4F3	1672	-1.96387	0.0495454
