# Supplementary material for: Unveiling Tissue‐Specific RNA Landscapes in Mouse Organs During Fasting and Feeding Using Nanopore Direct RNA Sequencing
Source: Adv Sci (Weinh). 2024 Dec 16;12(5):2408054. doi: 10.1002/advs.202408054 (PMC11792027; doi:10.1002/advs.202408054)
Supplement: Supplementary file 2 — Supplemental Tables [file ADVS-12-2408054-s001.zip › Table S7_DRS_DETs.xlsx]

## Sheet: Liver_DETs
transcript_id	gene_id	gene_name	tissue	fed_cpm	fasting_cpm	log2FC(cpm+0.01)	fisher_p_value	sigORnot
ENSMUST00000029076.5	ENSMUSG00000027559.5	Car3	liver	2495.65	135.248	-4.20563	0	Decreased
ENSMUST00000030487.2	ENSMUSG00000028715.2	Cyp4a14	liver	230.407	3375.26	3.87268	0	Increased
ENSMUST00000034585.6	ENSMUSG00000032080.6	Apoa4	liver	50.4825	4128.78	6.35351	0	Increased
ENSMUST00000058785.9	ENSMUSG00000066072.13	Cyp4a10	liver	229.113	3060.17	3.73942	0	Increased
ENSMUST00000085054.4	ENSMUSG00000072849.10	Serpina1e	liver	10522.4	4940.27	-1.0908	0	Decreased
ENSMUST00000179314.2	ENSMUSG00000093931.2		liver	7369.15	2804.54	-1.39373	0	Decreased
ENSMUST00000075312.4	ENSMUSG00000061808.4	Ttr	liver	15824.3	8865.43	-0.83588	1.19277e-314	Decreased
ENSMUST00000034435.6	ENSMUSG00000031957.6	Ctrb1	liver	3581.67	862.02	-2.05483	5.97428e-278	Decreased
05cb1fb6-73a6-4dda-9a13-b4b9a66a129e	ENSMUSG00000074768.6	Bhmt	liver	1801.84	4861.5	1.43193	2.70434e-233	Increased
ENSMUST00000112335.3	ENSMUSG00000024990.13	Rbp4	liver	4072.25	8208.51	1.01129	2.71377e-227	Increased
f864a79d-22f0-4a22-8b99-a22529ccdfac	ENSMUSG00000100862.1	Gm10925	liver	19888.8	13394	-0.570368	5.72221e-204	Decreased
18230e1e-1524-446e-911c-b6586c7827b0	ENSMUSG00000102070.1	Gm28661	liver	17685.7	11592.7	-0.609368	9.16812e-204	Decreased
ENSMUST00000102481.3	ENSMUSG00000058579.5	Cela2a	liver	3714.99	1342.08	-1.46889	1.38129e-181	Decreased
ENSMUST00000003137.14	ENSMUSG00000003053.17	Cyp2c29	liver	1554.6	251.175	-2.62973	1.0989e-162	Decreased
ENSMUST00000003071.9	ENSMUSG00000074336.5	Apoc4	liver	2524.12	5161.72	1.03207	3.80816e-148	Increased
ENSMUST00000029987.9	ENSMUSG00000028307.9	Aldob	liver	2157.8	4550.87	1.07658	4.85367e-140	Increased
ENSMUST00000070380.4	ENSMUSG00000057163.3		liver	2261.36	708.937	-1.67344	9.19142e-134	Decreased
ENSMUST00000047328.10	ENSMUSG00000039323.18	Igfbp2	liver	569.546	1951.44	1.77663	4.82315e-129	Increased
ENSMUST00000025062.4	ENSMUSG00000024225.5		liver	1255.59	222.936	-2.49361	3.3539e-124	Decreased
863a5467-71ed-4881-8b39-51fe796564f8	ENSMUSG00000019987.9	Arg1	liver	1331.96	3141.92	1.23809	2.98371e-121	Increased
ENSMUST00000027067.14	ENSMUSG00000025934.15	Gsta3	liver	1865.26	545.451	-1.77384	5.66244e-120	Decreased
ENSMUST00000090848.9	ENSMUSG00000068877.12	Selenbp2	liver	900.918	93.6332	-3.26617	6.2353e-118	Decreased
ENSMUST00000023775.8	ENSMUSG00000023031.8	Cela1	liver	2150.04	719.341	-1.5796	2.14742e-117	Decreased
ENSMUST00000090746.2	ENSMUSG00000027875.12	Hmgcs2	liver	935.868	2474.59	1.4028	6.36627e-116	Increased
ENSMUST00000160129.7	ENSMUSG00000025533.15	Asl	liver	134.62	948.222	2.81624	1.62688e-111	Increased
ENSMUST00000031806.9	ENSMUSG00000054446.8	Cpa1	liver	1159.8	221.45	-2.38877	3.11316e-109	Decreased
ENSMUST00000074018.3	ENSMUSG00000078672.2	Mup20	liver	7563.31	11088.9	0.552019	2.94573e-108	Increased
e9d12a7b-3efb-48ad-8ab3-d35e3917a180	ENSMUSG00000082884.1	Gm13339	liver	6254.65	3696.28	-0.758853	7.80785e-106	Decreased
ENSMUST00000036765.7	ENSMUSG00000090264.1	Eif4ebp3	liver	37.5383	640.57	4.09256	9.19379e-106	Increased
ENSMUST00000035158.15	ENSMUSG00000032554.15	Trf	liver	3409.51	1628.92	-1.06564	6.0394e-102	Decreased
ENSMUST00000057026.9	ENSMUSG00000048856.9	Slc25a47	liver	234.291	1073.07	2.19532	1.34646e-94	Increased
ENSMUST00000084500.7	ENSMUSG00000030934.9	Oat	liver	361.144	1301.95	1.85	1.97995e-91	Increased
ENSMUST00000031931.5	ENSMUSG00000029882.5		liver	1089.9	243.744	-2.16072	3.05524e-91	Decreased
ENSMUST00000004140.10	ENSMUSG00000058135.12	Gstm1	liver	1184.4	298.735	-1.98718	4.20025e-89	Decreased
ENSMUST00000169613.3	ENSMUSG00000060803.6	Gstp1	liver	4706.52	2712.39	-0.795094	1.27827e-86	Decreased
ENSMUST00000070597.12	ENSMUSG00000056666.13	Retsat	liver	337.844	1212.77	1.84385	4.9567e-85	Increased
ENSMUST00000015800.15	ENSMUSG00000015656.17	Hspa8	liver	443.987	1401.53	1.65839	1.52253e-84	Increased
53621fd8-c465-448f-b9ac-25d453b89e28	ENSMUSG00000029368.10	Alb	liver	5026.24	2979.91	-0.754208	1.71353e-84	Decreased
ENSMUST00000118539.1	ENSMUSG00000028179.12	Cth	liver	346.905	1209.8	1.80213	4.24783e-82	Increased
ENSMUST00000034368.7	ENSMUSG00000031896.7		liver	790.892	135.248	-2.54779	9.49242e-81	Decreased
ENSMUST00000031913.4	ENSMUSG00000054106.7	Try4	liver	1528.71	527.616	-1.53474	1.40214e-80	Decreased
f77ce475-0088-41c4-afdd-e9557710604d	ENSMUSG00000100131.1	Gm28439	liver	5131.09	3133	-0.711721	3.66916e-78	Decreased
ENSMUST00000051846.12	ENSMUSG00000060613.10	Cyp2c70	liver	416.804	11.8899	-5.13038	2.14591e-75	Decreased
ENSMUST00000054607.15	ENSMUSG00000027597.15	Ahcy	liver	973.406	2163.97	1.15256	4.04912e-75	Increased
ENSMUST00000023559.6	ENSMUSG00000022853.7	Ehhadh	liver	192.869	863.507	2.16253	5.15965e-75	Increased
ENSMUST00000057270.8	ENSMUSG00000046008.8		liver	825.842	170.918	-2.2725	5.96052e-74	Decreased
ENSMUST00000102522.4	ENSMUSG00000023433.8		liver	1016.12	282.386	-1.8473	8.33139e-70	Decreased
ENSMUST00000023832.6	ENSMUSG00000023070.6	Rgn	liver	1013.53	291.303	-1.79876	3.81544e-67	Decreased
ENSMUST00000026289.9	ENSMUSG00000025260.10	Hsd17b10	liver	277.007	954.167	1.78429	2.43661e-64	Increased
ENSMUST00000029630.14	ENSMUSG00000028001.16	Fga	liver	2581.08	1352.48	-0.932362	1.23347e-62	Decreased
280867c0-83a3-4d1e-8996-b312318e2928	ENSMUSG00000038092.6	Hsd3b5	liver	332.667	8.91745	-5.21973	6.05007e-61	Decreased
ENSMUST00000009777.3	ENSMUSG00000009633.3	G0s2	liver	119.087	618.277	2.37614	1.16967e-60	Increased
ENSMUST00000119180.3	ENSMUSG00000084174.3		liver	750.765	179.835	-2.06163	1.14924e-59	Decreased
ENSMUST00000021630.14	ENSMUSG00000021210.16	Akr1c6	liver	1570.14	670.295	-1.22801	1.55307e-59	Decreased
ENSMUST00000026552.8	ENSMUSG00000025479.9	Cyp2e1	liver	4590.02	6594.46	0.522751	6.15471e-59	Increased
ENSMUST00000011607.5	ENSMUSG00000011463.5		liver	1064.02	367.102	-1.53524	1.15011e-56	Decreased
ENSMUST00000029017.5	ENSMUSG00000027513.11	Pck1	liver	199.341	749.066	1.9098	1.19108e-55	Increased
ENSMUST00000117932.1	ENSMUSG00000094793.1		liver	3133.8	4733.68	0.595049	1.34981e-53	Increased
ENSMUST00000102476.4	ENSMUSG00000060802.8	B2m	liver	2152.63	1120.63	-0.941786	2.64035e-53	Decreased
0fbfd732-6d29-442f-8e75-c6c735ea0214	ENSMUSG00000029368.10	Alb	liver	4847.61	3226.63	-0.587245	4.00659e-53	Decreased
02193e9e-9180-4b66-b2d4-0e0c57276ac0	chr6:72607000		liver	80.2542	474.111	2.56243	5.03798e-51	Increased
ENSMUST00000048209.15	ENSMUSG00000063229.15	Ldha	liver	661.45	1453.54	1.13586	7.66813e-50	Increased
4fafb98e-3303-401a-9841-3bae2ddbb57c	ENSMUSG00000029368.10	Alb	liver	3920.81	2554.85	-0.61791	3.19269e-47	Decreased
ENSMUST00000034860.4	ENSMUSG00000032310.4	Cyp1a2	liver	460.815	80.2571	-2.52134	4.51705e-47	Decreased
ENSMUST00000103012.9	ENSMUSG00000078683.9		liver	3151.92	4638.56	0.557445	6.87719e-47	Increased
ENSMUST00000029645.13	ENSMUSG00000028011.16	Tdo2	liver	903.507	1759.71	0.961722	4.25251e-46	Increased
ENSMUST00000095049.4	ENSMUSG00000096674.1		liver	3078.14	4515.2	0.552731	4.7824e-45	Increased
ENSMUST00000021933.7	ENSMUSG00000021477.9	Ctsl	liver	532.008	1206.83	1.18169	3.0665e-44	Increased
ENSMUST00000081848.12	ENSMUSG00000059743.12	Fdps	liver	293.834	22.2936	-3.7197	6.49134e-44	Decreased
ENSMUST00000165430.7	ENSMUSG00000000326.13	Comt	liver	240.763	7.43121	-5.01599	2.25579e-43	Decreased
407a2fa0-e994-485d-ab9d-bb7781d18fa9	ENSMUSG00000096674.1		liver	3538.95	5026.47	0.506222	8.33148e-43	Increased
4d1f2f15-bfeb-4451-8b98-cc511d1e3671	ENSMUSG00000001670.13	Tat	liver	324.9	866.479	1.41514	3.02666e-42	Increased
fdd7884e-19e6-415d-93e5-e63eb3f5f06c	ENSMUSG00000032271.13	Nnmt	liver	41.4215	329.946	2.99347	3.13835e-42	Increased
ENSMUST00000080126.3	ENSMUSG00000035896.5		liver	507.414	123.358	-2.04022	2.13819e-40	Decreased
ENSMUST00000031398.13	ENSMUSG00000029445.13	Hpd	liver	1386.33	2320.02	0.742868	2.68966e-39	Increased
ENSMUST00000051122.6	ENSMUSG00000049350.6		liver	767.593	274.955	-1.48111	2.8229e-39	Decreased
07f97b05-8dfc-4b2e-b486-e283a332f2d6	ENSMUSG00000028715.2		liver	12.9442	225.909	4.12431	2.12524e-38	Increased
ENSMUST00000043077.7	ENSMUSG00000035686.8	Thrsp	liver	239.468	14.8624	-4.00918	6.93817e-38	Decreased
ENSMUST00000094280.3	ENSMUSG00000070493.3	Chchd2	liver	1315.13	2195.18	0.739125	5.47155e-37	Increased
ENSMUST00000004232.9	ENSMUSG00000074207.10	Adh1	liver	1955.87	1129.54	-0.792067	1.24499e-36	Decreased
b6af9215-90f9-4b3f-a5ab-7632bd595a4c	ENSMUSG00000025533.15	Asl	liver	38.8327	283.872	2.86958	3.8753e-35	Increased
513d991f-a9fc-44a1-b8b9-fea616733975	chr18:20673000	Ttr	liver	464.698	120.386	-1.94854	4.3594e-35	Decreased
ENSMUST00000048644.5	ENSMUSG00000042179.6		liver	730.055	274.955	-1.40878	8.98477e-35	Decreased
ENSMUST00000023820.5	ENSMUSG00000023057.5	Fabp2	liver	139.798	478.57	1.77532	7.48085e-33	Increased
38a419a6-0fe8-4066-bb18-ba16192e583b	ENSMUSG00000050445.4	Cyp8b1	liver	278.301	705.965	1.34292	3.78674e-32	Increased
9a664a4c-14b8-4b51-8e64-c8de4d70f320	ENSMUSG00000072949.6	Acot1	liver	28.4773	239.285	3.0704	6.35885e-32	Increased
ENSMUST00000160180.8	ENSMUSG00000024646.14	Cyb5a	liver	2064.6	3040.85	0.558607	2.0076e-31	Increased
dcce0771-3cb5-4079-a034-7ac8142c0468	chr1:24611000	Gm28439	liver	1906.69	1154.81	-0.723406	8.2445e-31	Decreased
2e8f42fe-57f2-4f71-8f92-999b8d1c6214	ENSMUSG00000056091.12	St3gal5	liver	16.8275	200.643	3.57495	1.03725e-30	Increased
ENSMUST00000033023.9	ENSMUSG00000030762.11	Aqp8	liver	226.524	23.7799	-3.25131	1.21693e-30	Decreased
ENSMUST00000027634.12	ENSMUSG00000026385.16	Dbi	liver	2056.84	1276.68	-0.688025	1.55739e-30	Decreased
ENSMUST00000026196.13	ENSMUSG00000025190.13	Got1	liver	50.4825	283.872	2.49115	3.50884e-30	Increased
9d5f27c5-7a93-49ed-a999-bb5a30e62a95	chr11:86811000		liver	12.9442	185.78	3.84218	3.94664e-30	Increased
ENSMUST00000073521.11	ENSMUSG00000031767.13	Nudt7	liver	772.771	329.946	-1.22779	4.32036e-30	Decreased
ENSMUST00000017488.4	ENSMUSG00000017344.4	Vtn	liver	1638.74	958.626	-0.77354	7.38962e-30	Decreased
663dbb41-040e-447e-93c8-2d669e29e21d	ENSMUSG00000093931.2		liver	280.89	47.5597	-2.56194	1.11156e-29	Decreased
b6cd77ce-4278-4fb4-8fb1-ba57650c68ba	chr17:35478000		liver	3.88327	148.624	5.25464	1.71336e-29	Increased
ENSMUST00000010795.4	ENSMUSG00000010651.4	Acaa1b	liver	1452.34	2256.12	0.635455	1.80843e-29	Increased
49863618-c292-4075-9910-1dcca7792ef4	ENSMUSG00000052305.6		liver	788.304	1404.5	0.833224	1.85452e-29	Increased
ENSMUST00000049385.13	ENSMUSG00000035530.13	Eif1	liver	472.464	966.057	1.03189	4.5087e-29	Increased
ENSMUST00000237098.1	ENSMUSG00000038754.5	Elovl3	liver	582.49	214.019	-1.44445	4.91301e-29	Decreased
9c8c03f8-cf5c-4720-afb3-9fbd7f3dc9b2	ENSMUSG00000078672.2	Mup20	liver	489.292	985.378	1.00997	1.15769e-28	Increased
ENSMUST00000020704.7	ENSMUSG00000020429.7	Igfbp1	liver	41.4215	251.175	2.59995	4.50471e-28	Increased
ead602de-204f-46e7-9b05-e7022bf51a95	ENSMUSG00000029882.5		liver	267.946	50.5322	-2.40643	1.08405e-26	Decreased
ENSMUST00000106373.8	ENSMUSG00000030711.16	Sult1a1	liver	226.524	569.231	1.32931	9.7295e-26	Increased
ENSMUST00000089129.6	ENSMUSG00000068086.6	Cyp2d9	liver	1161.1	1814.7	0.644239	1.60016e-24	Increased
ENSMUST00000000466.12	ENSMUSG00000028494.12	Plin2	liver	319.722	697.047	1.12441	2.0379e-24	Increased
a5eaa557-c36a-4e36-90b0-e7153f6262fb	ENSMUSG00000029368.10	Alb	liver	2115.09	1407.47	-0.587608	4.34298e-24	Decreased
ENSMUST00000028161.5	ENSMUSG00000026818.5		liver	389.621	123.358	-1.65914	5.36361e-24	Decreased
ENSMUST00000093222.12	ENSMUSG00000069922.12	Ces3a	liver	1148.15	646.515	-0.828549	7.2491e-24	Decreased
ENSMUST00000092888.10	ENSMUSG00000069805.10	Fbp1	liver	755.943	1285.6	0.766084	1.29194e-23	Increased
cfce4a40-fb36-4e12-b2a8-a6be96e11725	ENSMUSG00000073834.10		liver	698.988	1209.8	0.79142	1.4243e-23	Increased
8879aecd-9ab1-4932-947a-b8862f52fd6c	chr9:46268000	Apoa5	liver	269.24	609.359	1.17837	4.64813e-23	Increased
ENSMUST00000105932.1	ENSMUSG00000000215.11	Ins2	liver	112.615	1.48624	-6.23404	1.13953e-22	Decreased
ENSMUST00000002360.16	ENSMUSG00000002289.16	Angptl4	liver	58.249	254.147	2.12517	1.25025e-22	Increased
ENSMUST00000029325.4	ENSMUSG00000027761.4	Aadac	liver	842.669	432.496	-0.962262	1.33871e-22	Decreased
75081c11-6cdd-474d-8f1e-758695e5109f	chr11:62551000	Ubb	liver	704.166	1199.4	0.768313	2.68046e-22	Increased
fccd056e-0933-49a1-b6ae-be453588535f	ENSMUSG00000003477.5	Inmt	liver	424.571	153.083	-1.47163	3.38921e-22	Decreased
ENSMUST00000022322.16	ENSMUSG00000021794.16	Glud1	liver	510.003	208.074	-1.29337	5.53294e-22	Decreased
3528550e-8db6-45bd-8fb0-eed44b01e6a1	chr6:41031000		liver	251.118	57.9634	-2.11496	1.09872e-21	Decreased
ENSMUST00000112132.7	ENSMUSG00000030359.14	Pzp	liver	414.215	150.11	-1.4643	1.35434e-21	Decreased
4220b94e-5114-422a-9946-7548e5fa9f97	ENSMUSG00000041567.3	Serpina12	liver	287.362	77.2846	-1.89448	1.64132e-21	Decreased
ENSMUST00000098046.9	ENSMUSG00000073834.10		liver	757.237	1257.36	0.731573	1.83035e-21	Increased
0ffba56e-3eb4-403d-b945-2e2d331678a0	ENSMUSG00000096674.1		liver	1146.86	1746.33	0.606638	1.87058e-21	Increased
ENSMUST00000034189.16	ENSMUSG00000057400.14	Ces1c	liver	1640.03	1076.04	-0.607991	4.26758e-20	Decreased
ENSMUST00000048486.12	ENSMUSG00000033860.13	Fgg	liver	2021.89	1394.09	-0.536372	7.95308e-20	Decreased
ENSMUST00000112803.2	ENSMUSG00000034528.15	Hsd17b13	liver	326.195	658.405	1.01322	9.14411e-20	Increased
ENSMUST00000234304.1	ENSMUSG00000024132.6	Eci1	liver	243.352	536.533	1.14059	1.45211e-19	Increased
ENSMUST00000027810.13	ENSMUSG00000026526.14	Fh1	liver	129.442	359.671	1.4743	1.9287e-19	Increased
7d570303-4901-4d6a-9ff0-6d0341572c2a	ENSMUSG00000029368.10	Alb	liver	1172.75	711.91	-0.720118	1.95686e-19	Decreased
ENSMUST00000031183.2	ENSMUSG00000035836.2	Ugt2b1	liver	416.804	163.487	-1.35014	2.09896e-19	Decreased
ENSMUST00000106112.1	ENSMUSG00000078566.8	Bnip3	liver	121.676	346.294	1.50888	2.19126e-19	Increased
ENSMUST00000080171.2	ENSMUSG00000054827.12	Cyp2c50	liver	794.776	425.065	-0.902848	2.45149e-19	Decreased
2c567477-ab2a-46a9-bb75-68a9886bc2e0	ENSMUSG00000028307.9	Aldob	liver	423.276	787.708	0.896046	2.88287e-19	Increased
ENSMUST00000034400.4-1	ENSMUSG00000031924.4	Cyb5b	liver	214.874	49.046	-2.13106	6.37957e-19	Decreased
b3cc6325-c03e-4c4c-8f74-9e6060ed6ad0	chr7:141009000	Ifitm3	liver	383.149	145.652	-1.39532	1.02122e-18	Decreased
ENSMUST00000096066.4	ENSMUSG00000071553.10	Cpa2	liver	352.083	127.817	-1.46177	1.55797e-18	Decreased
d192b997-71c4-4533-9627-cd3cb3e86d0d	ENSMUSG00000027875.12	Hmgcs2	liver	269.24	563.286	1.06495	2.25647e-18	Increased
ENSMUST00000105372.7	ENSMUSG00000075706.10	Gpx4	liver	453.048	812.974	0.843532	4.66274e-18	Increased
a0e5424b-113f-460a-957b-3d128c45df98	ENSMUSG00000025934.15		liver	251.118	71.3396	-1.81545	5.00241e-18	Decreased
ENSMUST00000003100.9	ENSMUSG00000052974.8	Cyp2f2	liver	614.851	306.166	-1.0059	5.31434e-18	Decreased
ENSMUST00000066540.13	ENSMUSG00000029597.14	Sds	liver	156.625	389.395	1.31386	8.59869e-18	Increased
f57f85eb-ae54-4749-adf5-cbf176160cec	ENSMUSG00000073834.10		liver	359.85	679.213	0.91645	1.94772e-17	Increased
ENSMUST00000020286.6	ENSMUSG00000020089.8	Ppa1	liver	195.458	442.9	1.18008	3.29647e-17	Increased
ENSMUST00000105363.7	ENSMUSG00000020150.13	Gamt	liver	253.707	75.7983	-1.74279	3.3909e-17	Decreased
ENSMUST00000029877.8	ENSMUSG00000028223.8	Decr1	liver	192.869	436.955	1.17982	6.78825e-17	Increased
ENSMUST00000152420.7	ENSMUSG00000074063.10	Osgin1	liver	157.92	28.2386	-2.48303	1.14108e-16	Decreased
ENSMUST00000024826.7	ENSMUSG00000024028.7	Tff2	liver	108.732	8.91745	-3.60651	1.29453e-16	Decreased
ENSMUST00000169314.8-1	ENSMUSG00000058258.14	Idi1	liver	117.792	11.8899	-3.30734	1.29969e-16	Decreased
a62f682d-1a27-409d-a4b7-7f712c976437	chr14:51143000		liver	161.803	31.2111	-2.37373	2.33525e-16	Decreased
ENSMUST00000164773.1	ENSMUSG00000020205.8	Phlda1	liver	119.087	13.3762	-3.15332	3.43041e-16	Decreased
273f70ff-cfb2-42f2-9906-70524477835a	ENSMUSG00000032554.15	Trf	liver	592.846	306.166	-0.953321	4.63985e-16	Decreased
ENSMUST00000081777.7	ENSMUSG00000030131.8	Mug2	liver	165.686	34.1836	-2.27674	4.78495e-16	Decreased
ENSMUST00000037623.14	ENSMUSG00000039114.16	Nrn1	liver	236.879	71.3396	-1.73124	5.15635e-16	Decreased
ENSMUST00000064324.11	ENSMUSG00000036938.17		liver	796.07	459.249	-0.793606	7.48307e-16	Decreased
aa392e7d-edd9-4085-bedd-d843717a1f04	ENSMUSG00000078675.9		liver	719.699	1125.09	0.644561	7.84131e-16	Increased
6ec2aa9c-7da0-4117-b485-3da1708a03ec	ENSMUSG00000074268.4		liver	134.62	20.8074	-2.69314	9.54482e-16	Decreased
2685dbdb-5b56-4105-90fa-4956b4d683c9	chr16:11143000	Gm23935	liver	157.92	31.2111	-2.33869	1.03803e-15	Decreased
2744c729-73f8-4e2b-8d76-782f7b4f37e8	ENSMUSG00000073834.10		liver	999.295	1465.43	0.552342	1.35173e-15	Increased
ENSMUST00000005651.12	ENSMUSG00000005514.14	Por	liver	29.7717	150.11	2.33362	1.43928e-15	Increased
ENSMUST00000045756.13	ENSMUSG00000041959.14	S100a10	liver	313.25	593.011	0.92072	1.93525e-15	Increased
949d8c1f-b269-4a3b-ba91-f34103c948c2	ENSMUSG00000022751.9	Nit2	liver	121.676	16.3487	-2.89503	2.15545e-15	Decreased
ENSMUST00000032371.7	ENSMUSG00000030244.7	Gys2	liver	67.31	221.45	1.71794	2.55057e-15	Increased
ENSMUST00000235966.1	ENSMUSG00000024608.11	Rps14	liver	414.215	726.772	0.811107	2.56786e-15	Increased
ENSMUST00000059970.8	ENSMUSG00000034450.8	Gulo	liver	374.088	160.514	-1.22063	2.96183e-15	Decreased
ENSMUST00000004729.4	ENSMUSG00000004610.4	Etfb	liver	416.804	726.772	0.802119	4.90522e-15	Increased
991e9a5a-da69-4083-a00d-c43a50b75499	ENSMUSG00000025533.15	Asl	liver	18.1219	120.386	2.73118	5.33595e-15	Increased
ENSMUST00000001507.4-1	ENSMUSG00000001467.5	Cyp51	liver	143.681	26.7524	-2.42469	5.38224e-15	Decreased
ENSMUST00000034346.14-1	ENSMUSG00000055730.16	Ces2a	liver	627.795	341.836	-0.876972	5.63708e-15	Decreased
d901693a-0801-49d9-8342-e517d1fc23ec	ENSMUSG00000025533.15	Asl	liver	3.88327	80.2571	4.36575	5.78727e-15	Increased
ENSMUST00000073339.6	ENSMUSG00000006373.10	Pgrmc1	liver	1061.43	677.726	-0.647223	5.91364e-15	Decreased
f86592ae-b90f-44dd-9c56-1e6662162266	ENSMUSG00000066072.13	Cyp4a10	liver	14.2387	109.982	2.9485	8.1806e-15	Increased
ENSMUST00000097709.10	ENSMUSG00000025950.16	Idh1	liver	304.189	117.413	-1.3733	8.39866e-15	Decreased
825301c9-93d8-4b3f-a7f5-7e1b85140fdf	chr12:110858000		liver	344.317	625.708	0.861735	9.95355e-15	Increased
c3ccfbe3-dd22-4080-8be4-4e2af7e5e612	ENSMUSG00000078683.9		liver	630.384	994.296	0.657436	1.36115e-14	Increased
695a0865-1249-4bb3-b997-a736c8759c36	ENSMUSG00000023140.4		liver	2.58885	74.3121	4.83785	1.68768e-14	Increased
ENSMUST00000072697.12	ENSMUSG00000062908.12	Acadm	liver	157.92	361.157	1.19338	1.87155e-14	Increased
ENSMUST00000196709.4	ENSMUSG00000059743.12	Fdps	liver	72.4877	1.48624	-5.59852	2.12079e-14	Decreased
a7fb69d9-730c-417f-819e-6f7041059fdf	ENSMUSG00000031604.10		liver	129.442	22.2936	-2.53707	2.63438e-14	Decreased
ENSMUST00000034947.6	ENSMUSG00000032383.7	Ppib	liver	497.058	252.661	-0.976184	2.98336e-14	Decreased
ENSMUST00000060991.5	ENSMUSG00000006736.9	Tspan31	liver	112.615	288.331	1.35625	3.0703e-14	Increased
ENSMUST00000025598.9	ENSMUSG00000024694.9	Keg1	liver	191.575	53.5047	-1.83997	3.21044e-14	Decreased
ENSMUST00000042119.5	ENSMUSG00000041698.11	Slco1a1	liver	217.463	68.3671	-1.66925	3.77527e-14	Decreased
ENSMUST00000043378.8	ENSMUSG00000039886.8	Tmem120a	liver	40.1271	162	2.01308	4.75982e-14	Increased
ENSMUST00000096269.10	ENSMUSG00000052562.15	Slc22a30	liver	98.3761	10.4037	-3.23997	6.92977e-14	Decreased
ENSMUST00000071250.12	ENSMUSG00000021069.17	Pygl	liver	205.813	63.9084	-1.6871	1.10604e-13	Decreased
ENSMUST00000044602.7	ENSMUSG00000057074.6	Ces1g	liver	222.641	74.3121	-1.58292	1.9824e-13	Decreased
fb112e31-90e7-4099-9811-7cf5480bb354	ENSMUSG00000072849.10	Serpina1e	liver	358.555	162	-1.14615	2.31997e-13	Decreased
ENSMUST00000048482.7	ENSMUSG00000042041.7	2010003K11Rik	liver	0	56.4772	12.4637	2.40439e-13	Increased
ENSMUST00000113179.8	ENSMUSG00000029369.17	Afm	liver	234.291	81.7433	-1.51901	2.51823e-13	Decreased
ENSMUST00000107483.7	ENSMUSG00000078675.9		liver	274.418	514.24	0.906043	2.61793e-13	Increased
ENSMUST00000001716.7	ENSMUSG00000001666.8	Ddt	liver	634.267	977.947	0.624658	2.75937e-13	Increased
ENSMUST00000026565.6	ENSMUSG00000025492.6	Ifitm3	liver	244.646	89.1745	-1.45589	2.98163e-13	Decreased
a96c587b-4fc9-47bf-8ca1-ffa757fcaee4	ENSMUSG00000003477.5	Inmt	liver	173.453	49.046	-1.82212	7.73076e-13	Decreased
3830e1a6-7a46-4960-a205-6547531cbfc4	ENSMUSG00000011463.5		liver	99.6706	13.3762	-2.89657	7.80637e-13	Decreased
8c9291ba-68f7-4257-af7e-931ec3eef1cb	ENSMUSG00000094793.1		liver	533.302	842.699	0.660054	1.14756e-12	Increased
884973f0-d295-4f31-9e81-03378cfc89d7	ENSMUSG00000027559.5	Car3	liver	56.9546	0	-12.4759	1.19546e-12	Decreased
ENSMUST00000040999.13	ENSMUSG00000064294.12	Aox3	liver	128.148	26.7524	-2.25965	1.2951e-12	Decreased
ENSMUST00000004136.9	ENSMUSG00000004038.9	Gstm3	liver	82.8431	7.43121	-3.47695	1.38754e-12	Decreased
ENSMUST00000054963.9	ENSMUSG00000021273.11	Fdft1	liver	94.4929	11.8899	-2.9894	1.66256e-12	Decreased
ENSMUST00000059155.10	ENSMUSG00000045294.11	Insig1	liver	81.5486	7.43121	-3.45423	2.46866e-12	Decreased
b11849ef-f19a-4b8b-b4b2-34f137f92924	ENSMUSG00000021210.16	Akr1c6	liver	120.381	23.7799	-2.33931	2.82168e-12	Decreased
c70e71ef-397d-4301-95f7-8301b5143225	ENSMUSG00000027513.11	Pck1	liver	49.1881	166.459	1.75858	3.1148e-12	Increased
5eb967b9-1887-4c63-9a60-856970a4928b	ENSMUSG00000028011.16	Tdo2	liver	365.027	619.763	0.763696	3.97825e-12	Increased
ENSMUST00000102710.9	ENSMUSG00000027048.15	Abcb11	liver	84.1375	8.91745	-3.2366	4.13685e-12	Decreased
ENSMUST00000022418.14	ENSMUSG00000021867.16	Tmem254b	liver	174.747	53.5047	-1.70734	5.3147e-12	Decreased
ENSMUST00000147868.1	ENSMUSG00000084839.1	Gm14097	liver	6.47211	74.3121	3.51925	5.4004e-12	Increased
f34f3fa4-fd34-4fcb-9695-ecd65c8f5ab5	ENSMUSG00000026526.14	Fh1	liver	25.8885	120.386	2.21684	6.86506e-12	Increased
ENSMUST00000236335.1	ENSMUSG00000024026.13	Glo1	liver	609.673	358.184	-0.767318	8.02598e-12	Decreased
560a78e2-4b9a-4e56-b85e-7fd6b2081114	ENSMUSG00000027875.12	Hmgcs2	liver	6.47211	72.8259	3.49011	1.03713e-11	Increased
ENSMUST00000034215.7	ENSMUSG00000031765.8	Mt1	liver	88.0208	227.395	1.36918	1.16086e-11	Increased
ENSMUST00000046863.11	ENSMUSG00000042289.11	Hsd3b7	liver	447.87	239.285	-0.904323	1.31173e-11	Decreased
742208f3-8373-43af-9a66-a65193420fd8	chr12:97061000		liver	790.892	503.836	-0.650517	1.3814e-11	Decreased
587b7809-d97a-472e-846c-24b73d1f40de	ENSMUSG00000078683.9		liver	713.227	1046.31	0.552876	1.40972e-11	Increased
ENSMUST00000043923.11-1	ENSMUSG00000062480.12	Acat3	liver	333.961	157.542	-1.0839	1.55055e-11	Decreased
ENSMUST00000020504.5	ENSMUSG00000020267.6	Hint1	liver	450.459	720.827	0.678245	1.65058e-11	Increased
eece3203-4f84-4bb8-903e-0613ed264bd7	ENSMUSG00000027597.15	Ahcy	liver	264.062	478.57	0.857827	1.66197e-11	Increased
ENSMUST00000124482.2	ENSMUSG00000030879.10	Mrpl17	liver	93.1985	234.826	1.33312	1.81369e-11	Increased
ENSMUST00000008016.2	ENSMUSG00000007872.3	Id3	liver	174.747	56.4772	-1.62936	2.35585e-11	Decreased
ENSMUST00000044159.6	ENSMUSG00000060807.7	Serpina6	liver	138.503	35.6698	-1.95684	2.47878e-11	Decreased
478812fe-0c04-4b08-8a32-b24e1793c86d	ENSMUSG00000078675.9		liver	717.11	1046.31	0.545043	2.67305e-11	Increased
6fd9c056-889f-41fc-b422-5bcbe2e3a9e0	chr13:4457000		liver	90.6096	13.3762	-2.75908	3.33599e-11	Decreased
ENSMUST00000006496.14	ENSMUSG00000006333.14	Rps9	liver	450.459	714.882	0.666298	3.8927e-11	Increased
3a0e78cf-ec9d-4d02-92c8-8e720458437e	ENSMUSG00000028307.9	Aldob	liver	156.625	325.487	1.05524	4.3488e-11	Increased
ea585cf4-6a89-478a-9c83-d7f8ef113dd0	chr17:26195000		liver	75.0765	7.43121	-3.33495	4.41804e-11	Decreased
ENSMUST00000119426.1	ENSMUSG00000032271.13	Nnmt	liver	16.8275	95.1195	2.49821	4.49476e-11	Increased
ENSMUST00000030408.11	ENSMUSG00000028655.11	Mfsd2a	liver	1.29442	52.0185	5.31782	4.6978e-11	Increased
ENSMUST00000064740.8	ENSMUSG00000052738.14	Suclg1	liver	253.707	459.249	0.856088	5.39538e-11	Increased
ENSMUST00000023749.14	ENSMUSG00000023010.15	Tmbim6	liver	665.333	411.689	-0.692509	5.69588e-11	Decreased
ENSMUST00000100729.8	ENSMUSG00000029440.15	Psmd9	liver	32.3606	126.331	1.96456	7.04247e-11	Increased
46a7b8c3-99c3-4198-ab49-f83071dbf6b3	ENSMUSG00000110439.1		liver	757.237	1086.44	0.520789	7.3393e-11	Increased
ENSMUST00000039652.5	ENSMUSG00000035804.5		liver	54.3658	1.48624	-5.18355	8.34597e-11	Decreased
94c75967-4d65-4539-9624-957f846cb2e3	ENSMUSG00000078683.9		liver	755.943	1081.98	0.517324	9.96942e-11	Increased
ENSMUST00000056427.9	ENSMUSG00000058672.7	Tubb2a	liver	227.818	92.147	-1.30578	1.05578e-10	Decreased
2e87b76d-8120-4f9f-a0ce-f242f801bbbd	ENSMUSG00000053964.17	Lgals4	liver	125.559	276.441	1.13854	1.09335e-10	Increased
ENSMUST00000034172.7	ENSMUSG00000056973.6	Ces1d	liver	662.745	413.175	-0.681686	1.13729e-10	Decreased
6e887082-13e9-4022-8d7d-3ad4639ec804	ENSMUSG00000078674.2		liver	539.774	817.433	0.598735	1.48639e-10	Increased
ENSMUST00000224188.1	ENSMUSG00000093930.2	Hmgcs1	liver	53.0713	1.48624	-5.14879	1.54061e-10	Decreased
b48d520d-4657-4f74-aa8c-e903fed55f0c	chr4:62083000		liver	124.265	31.2111	-1.99294	1.5613e-10	Decreased
ENSMUST00000121676.7	ENSMUSG00000025934.15	Gsta3	liver	168.275	56.4772	-1.57491	1.71292e-10	Decreased
ENSMUST00000064873.8	ENSMUSG00000035031.15	C8a	liver	142.387	41.6148	-1.7744	1.78417e-10	Decreased
ENSMUST00000025229.10	ENSMUSG00000090231.10	Cfb	liver	521.652	304.68	-0.775776	1.79285e-10	Decreased
ENSMUST00000172982.1	ENSMUSG00000057103.11	Nat8f1	liver	137.209	38.6423	-1.82785	2.03689e-10	Decreased
ENSMUST00000026012.7	ENSMUSG00000003555.8	Cyp17a1	liver	1.29442	49.046	5.23295	2.05041e-10	Increased
ENSMUST00000022749.15	ENSMUSG00000022149.17	C9	liver	379.266	199.156	-0.929273	2.09805e-10	Decreased
ENSMUST00000031181.15	ENSMUSG00000029260.15	Ugt2b34	liver	423.276	231.854	-0.868357	2.33935e-10	Decreased
ENSMUST00000033255.6	ENSMUSG00000030954.10		liver	122.97	31.2111	-1.97783	2.47734e-10	Decreased
e13cccaa-546c-4d5e-9c39-976b828d805e	chr6:85910000	Nat8f1	liver	122.97	31.2111	-1.97783	2.47734e-10	Decreased
e0416a09-c502-4086-ade8-2f27a0dffb3e	chr19:4061000		liver	232.996	422.093	0.857226	2.5646e-10	Increased
ENSMUST00000034046.12	ENSMUSG00000018796.13	Acsl1	liver	120.381	264.551	1.13587	3.23297e-10	Increased
ENSMUST00000106685.8	ENSMUSG00000068762.11	Gstm6	liver	88.0208	14.8624	-2.56537	3.35693e-10	Decreased
ENSMUST00000033715.4	ENSMUSG00000031349.4	Nsdhl	liver	45.3048	0	-12.1458	3.98634e-10	Decreased
ENSMUST00000054174.8	ENSMUSG00000024292.15	Cyp4f14	liver	84.1375	13.3762	-2.65218	4.8223e-10	Decreased
ENSMUST00000029046.8	ENSMUSG00000027533.10	Fabp5	liver	76.371	10.4037	-2.87473	4.96297e-10	Decreased
ENSMUST00000026211.9	ENSMUSG00000025197.9	Cyp2c23	liver	188.986	71.3396	-1.40538	5.10188e-10	Decreased
ENSMUST00000027853.5	ENSMUSG00000026568.6	Mpc2	liver	418.099	655.433	0.648592	7.49069e-10	Increased
ENSMUST00000030192.4	ENSMUSG00000028470.10	Hint2	liver	210.991	386.423	0.872968	8.50949e-10	Increased
ENSMUST00000121598.7	ENSMUSG00000032079.12	Apoa5	liver	37.5383	127.817	1.76737	8.78722e-10	Increased
ENSMUST00000047356.10	ENSMUSG00000038539.15	Atf5	liver	125.559	266.037	1.0832	1.09042e-09	Increased
ENSMUST00000034214.7	ENSMUSG00000031762.7	Mt2	liver	24.594	102.551	2.05951	1.24115e-09	Increased
ENSMUST00000120269.10	ENSMUSG00000021922.17	Itih4	liver	138.503	43.101	-1.6839	1.35467e-09	Decreased
3ae035c8-c4ef-42b6-be00-bca40cd6792b	ENSMUSG00000027559.5	Car3	liver	42.716	0	-12.0609	1.47959e-09	Decreased
ENSMUST00000029135.14	ENSMUSG00000027605.18	Acss2	liver	102.259	23.7799	-2.10396	1.52698e-09	Decreased
ENSMUST00000075242.6	ENSMUSG00000073676.4	Hspe1	liver	420.687	652.46	0.633129	1.87239e-09	Increased
5a4a6469-21d0-4b82-a418-ad7a7a8e028b	chr4:80003000		liver	486.703	732.717	0.590205	1.91976e-09	Increased
aa2e0d7c-2152-43c2-a96b-5a4e948a888e	ENSMUSG00000053898.12	Ech1	liver	125.559	263.065	1.06699	2.07881e-09	Increased
ENSMUST00000058777.7	ENSMUSG00000047822.8	Angptl8	liver	91.904	19.3211	-2.24936	2.25902e-09	Decreased
ENSMUST00000018186.15	ENSMUSG00000018042.18	Cyb5r3	liver	154.036	53.5047	-1.52536	2.28474e-09	Decreased
8394ad32-f853-41d8-a38d-f54d16146275	chr3:96555000		liver	0	38.6423	11.9163	2.32276e-09	Increased
ENSMUST00000025951.13	ENSMUSG00000024990.13	Rbp4	liver	97.0817	221.45	1.18963	2.34874e-09	Increased
ENSMUST00000111461.10-2	ENSMUSG00000063235.16	Ptpmt1	liver	94.4929	216.991	1.19927	2.40543e-09	Increased
ENSMUST00000227727.1	ENSMUSG00000054263.12	Lifr	liver	64.7211	7.43121	-3.12085	2.4604e-09	Decreased
d467f5b1-8625-4b0f-bbcb-b86a52177c04	chr19:46135000		liver	64.7211	7.43121	-3.12085	2.4604e-09	Decreased
f684c9f6-3da4-465d-9e89-6c83f82761ad	ENSMUSG00000036138.16	Acaa1a	liver	55.6602	156.055	1.48717	2.46636e-09	Increased
a161f811-d400-426b-9f61-58a6b9e2585c	ENSMUSG00000096674.1		liver	89.3152	209.56	1.23029	2.48288e-09	Increased
ENSMUST00000005923.6	ENSMUSG00000005779.12	Psmb4	liver	278.301	469.652	0.754927	2.69026e-09	Increased
08f33e5d-b97d-4ef9-a477-0d80720dc773	ENSMUSG00000073842.10		liver	138.503	44.5873	-1.635	2.82473e-09	Decreased
75ff60e1-cd32-4230-b157-d688ff1775f2	ENSMUSG00000050621.7		liver	560.485	818.919	0.547037	3.05378e-09	Increased
a398fa6c-d41e-45ea-9ed5-bd2f96854521	ENSMUSG00000021226.7	Acot1	liver	9.06096	66.8809	2.88248	3.40222e-09	Increased
ENSMUST00000052725.14-1	ENSMUSG00000032018.14	Sc5d	liver	111.32	29.7248	-1.90462	3.6515e-09	Decreased
0ddd5c44-5587-476c-a916-075c86e9489e	ENSMUSG00000029368.10	Alb	liver	375.383	208.074	-0.851235	4.03491e-09	Decreased
ENSMUST00000162261.7	ENSMUSG00000073481.9	Marc2	liver	5.17769	54.9909	3.40629	4.94541e-09	Increased
ENSMUST00000025904.11	ENSMUSG00000024953.17	Prdx5	liver	432.337	659.891	0.61006	5.08617e-09	Increased
0dc2fb97-f63e-481e-a402-e275dad3a245	ENSMUSG00000073834.10		liver	277.007	463.707	0.743274	5.09834e-09	Increased
ENSMUST00000179857.2	ENSMUSG00000093904.2	Tomm20	liver	95.7873	215.505	1.16973	5.62992e-09	Increased
72e43b18-72e9-4df8-9708-c169180b4fd3	ENSMUSG00000029630.15	Cyp3a25	liver	29.7717	108.496	1.86527	6.67848e-09	Increased
ENSMUST00000201621.3	ENSMUSG00000029162.15	Khk	liver	462.109	276.441	-0.741241	6.97708e-09	Decreased
584503b1-9d26-47a0-b559-0f9e84c4aa1f	ENSMUSG00000029368.10	Alb	liver	834.903	578.148	-0.530162	7.33223e-09	Decreased
bb2b2a7f-2d96-493e-9d16-baeb6a734508	ENSMUSG00000074768.6	Bhmt	liver	42.716	130.789	1.61417	7.45032e-09	Increased
ENSMUST00000029082.8	ENSMUSG00000027566.15	Psma7	liver	196.752	355.212	0.852266	8.1548e-09	Increased
ENSMUST00000114786.7	ENSMUSG00000059447.13	Hadhb	liver	32.3606	111.468	1.78401	8.71066e-09	Increased
ENSMUST00000028704.2	ENSMUSG00000027261.2	Hao1	liver	222.641	101.064	-1.13936	8.88109e-09	Decreased
ENSMUST00000098192.3	ENSMUSG00000073940.3	Hbb-bt	liver	182.514	335.891	0.879951	9.1785e-09	Increased
514b8048-6b9a-435c-8317-f93039fac3eb	ENSMUSG00000057400.14	Ces1c	liver	414.215	242.257	-0.773815	1.30639e-08	Decreased
ENSMUST00000030011.5	ENSMUSG00000028327.14	Stra6l	liver	107.437	29.7248	-1.8534	1.38027e-08	Decreased
ENSMUST00000025381.3	ENSMUSG00000024503.3	Spink1	liver	122.97	38.6423	-1.6698	1.38834e-08	Decreased
ENSMUST00000045887.8	ENSMUSG00000037710.8	Cisd1	liver	277.007	456.276	0.719967	1.6283e-08	Increased
ENSMUST00000051672.8	ENSMUSG00000046718.8	Bst2	liver	323.606	175.377	-0.883744	1.82989e-08	Decreased
ENSMUST00000069695.8	ENSMUSG00000055912.8	Tmem150a	liver	67.31	10.4037	-2.69255	2.12088e-08	Decreased
c0fe62d1-bdb8-4b39-a86f-c34a79bf13d6	ENSMUSG00000074398.5	Gm15441	liver	0	34.1836	11.7395	2.30275e-08	Increased
ENSMUST00000043931.8	ENSMUSG00000034566.10	Atp5h	liver	394.799	600.442	0.604893	2.81231e-08	Increased
ENSMUST00000179869.2	ENSMUSG00000093930.2	Hmgcs1	liver	51.7769	4.45873	-3.53465	2.90925e-08	Decreased
26a7b2f3-0668-4cb7-bbb2-1ba1d5204b48	ENSMUSG00000027559.5	Car3	liver	46.5992	2.97248	-3.96603	2.93331e-08	Decreased
ENSMUST00000022977.13	ENSMUSG00000022351.14	Sqle	liver	46.5992	2.97248	-3.96603	2.93331e-08	Decreased
ENSMUST00000161204.7	ENSMUSG00000066441.14	Rdh11	liver	63.4267	8.91745	-2.829	3.02257e-08	Decreased
ENSMUST00000006764.8	ENSMUSG00000006589.8	Aprt	liver	33.655	109.982	1.70808	3.04263e-08	Increased
15c4a715-1309-43b6-99aa-79f98551b8d9	chr11:86809000		liver	5.17769	52.0185	3.32614	3.23062e-08	Increased
ENSMUST00000161401.1	ENSMUSG00000063694.5	Cycs	liver	106.143	222.936	1.07056	3.44456e-08	Increased
9127bddb-cb98-493d-bd48-25f2590c22bf	ENSMUSG00000078672.2	Mup20	liver	326.195	514.24	0.656692	3.4674e-08	Increased
ENSMUST00000034015.10	ENSMUSG00000031604.10	Msmo1	liver	84.1375	19.3211	-2.12199	3.89619e-08	Decreased
e9d9efdc-fa30-4556-b2cd-31f267092d1e	ENSMUSG00000029368.10	Alb	liver	618.734	410.203	-0.592971	3.91907e-08	Decreased
ENSMUST00000033626.14	ENSMUSG00000031271.14		liver	41.4215	1.48624	-4.79131	3.93671e-08	Decreased
ENSMUST00000109823.8	ENSMUSG00000041798.15	Gck	liver	36.2438	0	-11.8239	4.07979e-08	Decreased
b1741167-03ba-484d-afdc-3f0e823a0abd	ENSMUSG00000037712.16	Fermt2	liver	36.2438	0	-11.8239	4.07979e-08	Decreased
ENSMUST00000060955.11	ENSMUSG00000027346.15	Gpcpd1	liver	10.3554	63.9084	2.62446	4.41638e-08	Increased
222d7239-fbe8-4f16-892c-92939b766ed5	ENSMUSG00000024990.13	Rbp4	liver	155.331	289.817	0.899756	4.82455e-08	Increased
2642885f-6c71-4b16-a847-74af6a984b0e	ENSMUSG00000041548.4	Hspb8	liver	97.0817	208.074	1.09974	4.90081e-08	Increased
ENSMUST00000004554.13	ENSMUSG00000012848.15	Rps5	liver	561.78	798.112	0.506579	5.01938e-08	Increased
d5ce9a8f-176e-476b-9f85-53a52416367e	chr1:58200000		liver	50.4825	4.45873	-3.49813	5.25575e-08	Decreased
ENSMUST00000029386.13	ENSMUSG00000027809.14	Etfdh	liver	100.965	214.019	1.08381	5.30231e-08	Increased
d43faf42-e5af-43b9-a620-26fbc81ff8ae	ENSMUSG00000061808.4	Ttr	liver	242.057	120.386	-1.00762	5.63952e-08	Decreased
ENSMUST00000022082.7	ENSMUSG00000021591.8	Glrx	liver	58.249	148.624	1.35121	6.26931e-08	Increased
a7c6cc9f-d108-4e50-9dbe-b15de8236268	ENSMUSG00000050732.9	Vamp8	liver	209.697	361.157	0.784293	6.3411e-08	Increased
123c0f5d-f01c-4bad-8d3a-743f5e552378	ENSMUSG00000052305.6		liver	372.794	567.744	0.60685	6.56829e-08	Increased
ENSMUST00000025944.8	ENSMUSG00000024986.12	Hhex	liver	107.437	32.6973	-1.71594	6.76605e-08	Decreased
1a07ea8c-48f4-47bf-b3d4-598e9605012f	ENSMUSG00000106106.2	Gm42418	liver	282.184	150.11	-0.910568	7.85325e-08	Decreased
6d167437-f229-4e23-b4f8-9cc9b8649921	ENSMUSG00000073834.10		liver	227.818	383.45	0.75113	7.96331e-08	Increased
ENSMUST00000046611.8	ENSMUSG00000040205.8	Cuzd1	liver	59.5435	8.91745	-2.73787	8.82432e-08	Decreased
ENSMUST00000015950.11	ENSMUSG00000015806.12	Qdpr	liver	511.297	328.459	-0.638431	8.85147e-08	Decreased
ENSMUST00000135564.7	ENSMUSG00000086628.7	Gm16157	liver	12.9442	66.8809	2.36839	9.3618e-08	Increased
ENSMUST00000070515.1	ENSMUSG00000022040.8	Ephx2	liver	337.844	521.671	0.626766	9.89855e-08	Increased
ENSMUST00000027675.13	ENSMUSG00000026417.13	Pigr	liver	330.078	187.266	-0.81768	1.04429e-07	Decreased
ENSMUST00000115365.2	ENSMUSG00000079659.5	Tmem243	liver	98.3761	206.588	1.0703	1.07112e-07	Increased
be0571ac-7cea-4c9e-a39b-00c797759d98	ENSMUSG00000029368.10	Alb	liver	510.003	328.459	-0.634774	1.07928e-07	Decreased
ENSMUST00000078490.13	ENSMUSG00000021922.17	Itih4	liver	100.965	29.7248	-1.76377	1.22551e-07	Decreased
ENSMUST00000161094.7	ENSMUSG00000025533.15	Asl	liver	113.909	227.395	0.997253	1.36323e-07	Increased
7a3fdc49-5382-462c-ac54-8c562b0d75ca	ENSMUSG00000032271.13	Nnmt	liver	10.3554	60.9359	2.55576	1.37773e-07	Increased
ENSMUST00000084343.3	ENSMUSG00000066071.6	Cyp4a12a	liver	302.895	167.945	-0.850788	1.49445e-07	Decreased
fd7406c9-1ffc-4910-b4df-fd11c4dcc7d0	ENSMUSG00000078672.2	Mup20	liver	465.992	674.754	0.534046	1.51926e-07	Increased
ENSMUST00000099309.5	ENSMUSG00000074768.6	Bhmt	liver	29.7717	98.092	1.71985	1.7074e-07	Increased
71fa3a9c-9a34-4932-bf23-88805fe49307	ENSMUSG00000066366.14	Serpina1a	liver	146.27	271.982	0.894835	1.74186e-07	Increased
87bcfa9d-82be-4e3b-9271-babe8cccea2e	ENSMUSG00000015714.11	Cers2	liver	64.7211	11.8899	-2.44351	1.98695e-07	Decreased
ENSMUST00000007005.13	ENSMUSG00000023832.14	Acat2	liver	64.7211	11.8899	-2.44351	1.98695e-07	Decreased
ENSMUST00000030280.6	ENSMUSG00000028553.12	Angptl3	liver	547.541	362.643	-0.594403	2.22754e-07	Decreased
ENSMUST00000022803.5	ENSMUSG00000022193.7	Psmb5	liver	245.94	399.799	0.700944	2.37452e-07	Increased
ENSMUST00000029326.5	ENSMUSG00000027762.6	Sucnr1	liver	81.5486	20.8074	-1.97005	2.51812e-07	Decreased
8658c9b6-499d-4827-aff0-864b2c7c1609	ENSMUSG00000027559.5	Car3	liver	37.5383	1.48624	-4.64933	2.53289e-07	Decreased
dc3426cf-a21d-488a-8088-500204016730	ENSMUSG00000074768.6	Bhmt	liver	25.8885	90.6608	1.80777	2.55215e-07	Increased
ENSMUST00000115086.12	ENSMUSG00000062762.17	Ei24	liver	85.4319	184.294	1.10907	2.64979e-07	Increased
e649c14c-a864-406b-b258-1794d6df1303	ENSMUSG00000028186.14		liver	227.818	115.927	-0.974608	2.92184e-07	Decreased
90451103-6859-4275-8ab2-17ee1c576eae	ENSMUSG00000090264.1	Maskbp3	liver	1.29442	34.1836	4.71224	3.06116e-07	Increased
ENSMUST00000000220.2	ENSMUSG00000000215.11	Ins2	liver	32.3606	0	-11.6605	3.06149e-07	Decreased
ENSMUST00000049732.10	ENSMUSG00000058351.11	Smim4	liver	28.4773	93.6332	1.71686	3.08511e-07	Increased
ENSMUST00000109410.3	ENSMUSG00000031886.14	Ces2e	liver	156.625	66.8809	-1.22753	3.21786e-07	Decreased
0c6be170-b497-492c-9ead-682533830fe0	ENSMUSG00000059654.7		liver	387.032	236.312	-0.711735	3.72436e-07	Decreased
ENSMUST00000001713.9	ENSMUSG00000001663.10	Gstt1	liver	393.505	242.257	-0.699817	3.83774e-07	Decreased
ENSMUST00000094649.10	ENSMUSG00000070704.10	Ugt2b36	liver	526.83	350.753	-0.586868	4.7863e-07	Decreased
ENSMUST00000113072.2	ENSMUSG00000011305.11	Plin5	liver	3.88327	41.6148	3.41839	4.81546e-07	Increased
99c32902-a923-46ac-9adb-03865671ea4b	ENSMUSG00000040017.8	Saa4	liver	143.681	59.4497	-1.27299	4.85858e-07	Decreased
ENSMUST00000029564.11	ENSMUSG00000027952.16	Pmvk	liver	59.5435	10.4037	-2.5157	5.08968e-07	Decreased
c6923500-59b5-4a0e-b11b-01e4517ad3a1	ENSMUSG00000068877.12	Selenbp2	liver	40.1271	2.97248	-3.75035	5.51494e-07	Decreased
08b9e0d7-93c8-468c-ac05-ec396e6825f6	ENSMUSG00000024292.15	Cyp4f14	liver	29.7717	0	-11.5402	5.75834e-07	Decreased
22d456b6-390b-422e-85ff-afded82072ec	ENSMUSG00000025533.15	Asl	liver	2.58885	37.156	3.83804	5.80084e-07	Increased
9b7ad582-81e2-47ff-9d73-bcd4627afe4e	ENSMUSG00000031594.9	Fgl1	liver	174.747	303.193	0.794935	6.21895e-07	Increased
5db72743-7bc7-41f1-a644-3bf920531a07	ENSMUSG00000064254.6	Ethe1	liver	154.036	66.8809	-1.20348	6.25511e-07	Decreased
ENSMUST00000124990.2	ENSMUSG00000025934.15	Gsta3	liver	69.8988	16.3487	-2.09542	6.63682e-07	Decreased
ENSMUST00000162866.6	ENSMUSG00000073481.9	Marc2	liver	5.17769	44.5873	3.10379	7.19649e-07	Increased
ENSMUST00000034905.8	ENSMUSG00000032350.9	Gclc	liver	124.265	47.5597	-1.38542	7.46686e-07	Decreased
fd9940ba-bc07-4f46-9d03-ce7957cf8f2b	ENSMUSG00000072849.10	Serpina1e	liver	156.625	68.3671	-1.19582	7.56847e-07	Decreased
10c8da41-f7e0-4dfe-aff4-4201c5ef399f	chr16:18406000		liver	169.569	77.2846	-1.13352	7.63549e-07	Decreased
3cfe3bed-e284-4b35-a0a2-d329bf5c6a02	ENSMUSG00000003623.4	Crot	liver	23.2996	81.7433	1.81035	7.80428e-07	Increased
ENSMUST00000130418.7	ENSMUSG00000030088.15	Aldh1l1	liver	139.798	57.9634	-1.26998	7.89054e-07	Decreased
b83c6b55-514a-45ac-a7da-304d8b440897	ENSMUSG00000029596.13	Sdsl	liver	14.2387	63.9084	2.16541	8.12619e-07	Increased
ENSMUST00000014578.6	ENSMUSG00000059481.5	Plg	liver	499.647	331.432	-0.592183	8.19517e-07	Decreased
ENSMUST00000047419.7	ENSMUSG00000041736.7	Tspo	liver	122.97	231.854	0.914851	9.09986e-07	Increased
e2262386-9aff-4c6d-964a-757647b38e7d	ENSMUSG00000022587.14	Ly6e	liver	66.0156	14.8624	-2.15039	1.01358e-06	Decreased
ENSMUST00000080361.12	ENSMUSG00000054757.14	Akr1c20	liver	68.6044	16.3487	-2.06846	1.05577e-06	Decreased
ENSMUST00000071064.12	ENSMUSG00000003721.14	Insig2	liver	121.676	228.881	0.911502	1.0915e-06	Increased
067cf817-f904-4a2c-a8f8-59b0fd3e1b36	ENSMUSG00000078675.9		liver	133.326	245.23	0.879132	1.10129e-06	Increased
d26002ac-5524-4676-b0ae-688a89905459	ENSMUSG00000039886.8	Tmem120a	liver	1.29442	32.6973	4.64813	1.18397e-06	Increased
17f4f024-98f8-476b-a979-f4997be72d20	ENSMUSG00000029368.10	Alb	liver	416.804	266.037	-0.647722	1.19895e-06	Decreased
ENSMUST00000030432.7	ENSMUSG00000028672.13	Hmgcl	liver	196.752	326.973	0.732763	1.20758e-06	Increased
ENSMUST00000031741.7	ENSMUSG00000029727.7	Cyp3a13	liver	94.4929	190.239	1.00946	1.23717e-06	Increased
1d34174c-4b15-44be-a1a6-fd5490f63a72	ENSMUSG00000035041.8	Creb3l3	liver	116.498	221.45	0.926617	1.31915e-06	Increased
ENSMUST00000028683.13	ENSMUSG00000027248.13	Pdia3	liver	301.601	176.863	-0.769975	1.36317e-06	Decreased
ENSMUST00000058407.5	ENSMUSG00000059534.8	Uqcr10	liver	343.022	508.295	0.56735	1.46987e-06	Increased
ENSMUST00000078676.5	ENSMUSG00000063882.12	Uqcrh	liver	437.515	621.249	0.50583	1.68117e-06	Increased
ENSMUST00000163666.2	ENSMUSG00000059796.16	Eif4a1	liver	124.265	230.367	0.890468	1.74714e-06	Increased
4c350e03-e655-4b99-88cc-8f88eb4d4e52	ENSMUSG00000035031.15	C8a	liver	37.5383	2.97248	-3.65416	1.78023e-06	Decreased
ENSMUST00000087012.6	ENSMUSG00000067144.7	Slc22a7	liver	37.5383	2.97248	-3.65416	1.78023e-06	Decreased
fa62f052-e3a9-4dc9-bb0f-b30b17303b13	chr5:4081000		liver	37.5383	2.97248	-3.65416	1.78023e-06	Decreased
4d9f8a73-d24b-4e5f-bb55-1d4e32ea23de	ENSMUSG00000061477.4	Rps7	liver	69.8988	153.083	1.13086	1.83997e-06	Increased
2f675e91-e853-4e9e-bd72-d01acc24b28f	ENSMUSG00000060459.14		liver	164.392	77.2846	-1.08879	1.94995e-06	Decreased
ENSMUST00000031788.8	ENSMUSG00000029776.11	Hibadh	liver	304.189	179.835	-0.758261	2.00365e-06	Decreased
6ae9615b-9726-4c9e-bf2e-4866a448a44d	ENSMUSG00000029368.10	Alb	liver	317.134	190.239	-0.737248	2.0724e-06	Decreased
ENSMUST00000025656.3	ENSMUSG00000024747.3	Aldh1a7	liver	240.763	132.276	-0.864016	2.09292e-06	Decreased
bcb2e173-5c4d-4187-bbc1-ad4622fb10fb	ENSMUSG00000094793.1		liver	174.747	295.762	0.759135	2.11626e-06	Increased
ENSMUST00000049910.12-1	ENSMUSG00000031173.13	Otc	liver	542.363	373.047	-0.539891	2.17742e-06	Decreased
9f8da384-ebe7-4f5c-ae27-4730cc865184	ENSMUSG00000003623.4	Crot	liver	9.06096	50.5322	2.47816	2.18797e-06	Increased
a3b6df8e-4d47-49de-9cc0-4554b17ed630	ENSMUSG00000022821.13	Hgd	liver	0	25.2661	11.3036	2.26319e-06	Increased
ENSMUST00000006969.7	ENSMUSG00000006777.7	Krt23	liver	1.29442	31.2111	4.58104	2.33336e-06	Increased
e3db43e8-30ee-44d0-b332-81d29742c9ff	ENSMUSG00000071356.7		liver	1.29442	31.2111	4.58104	2.33336e-06	Increased
5c6ee518-36a1-485a-aaa8-2572671caf36	ENSMUSG00000103421.1	Gm28040	liver	14.2387	60.9359	2.0967	2.34965e-06	Increased
ENSMUST00000093221.12	ENSMUSG00000062181.14	Ces3b	liver	277.007	160.514	-0.787182	2.42089e-06	Decreased
598f4c90-78d9-438b-b5e7-30ea4a4c6efa	ENSMUSG00000024990.13	Rbp4	liver	60.8379	138.22	1.1838	2.48182e-06	Increased
33492348-9442-4447-b027-5441a70121e9	ENSMUSG00000023070.6	Rgn	liver	72.4877	19.3211	-1.90701	2.49978e-06	Decreased
ec497404-4548-4573-80d8-4c2c3d400918	ENSMUSG00000030359.14	Pzp	liver	72.4877	19.3211	-1.90701	2.49978e-06	Decreased
948d4972-1a5b-4d85-9a52-8a7495a678b8	ENSMUSG00000047517.12		liver	58.249	11.8899	-2.29153	2.50176e-06	Decreased
ENSMUST00000115421.2	ENSMUSG00000012428.9	Steap4	liver	58.249	11.8899	-2.29153	2.50176e-06	Decreased
ENSMUST00000024739.13	ENSMUSG00000023944.14	Hsp90ab1	liver	89.3152	179.835	1.00962	2.63788e-06	Increased
ENSMUST00000041416.7	ENSMUSG00000037440.8	Vnn1	liver	32.3606	93.6332	1.53249	2.769e-06	Increased
ENSMUST00000022428.12	ENSMUSG00000021876.15	Rnase4	liver	28.4773	86.202	1.59757	2.94877e-06	Increased
ea061805-8490-45e2-b9bc-adb088703271	ENSMUSG00000021922.17	Itih4	liver	78.9598	23.7799	-1.73095	3.25462e-06	Decreased
ENSMUST00000033241.5	ENSMUSG00000030946.13	Lhpp	liver	27.1829	84.7158	1.63957	3.38205e-06	Increased
ENSMUST00000125172.7	ENSMUSG00000038845.11	Phb	liver	122.97	224.423	0.867856	3.61362e-06	Increased
ENSMUST00000027766.12	ENSMUSG00000026489.13	Coq8a	liver	172.158	84.7158	-1.02295	3.87722e-06	Decreased
f20de0c6-0164-443b-ab18-e0d915716a9d	ENSMUSG00000041237.12	Pklr	liver	94.4929	32.6973	-1.53074	4.03963e-06	Decreased
c8666f38-079c-44bc-8b6d-7983bce7f12a	ENSMUSG00000001435.15		liver	59.5435	13.3762	-2.15344	4.16192e-06	Decreased
ENSMUST00000014913.10	ENSMUSG00000014769.10	Psmb1	liver	243.352	377.505	0.633435	4.41361e-06	Increased
7841280c-59c3-46e0-85b0-9984d162b0c1	ENSMUSG00000072849.10	Serpina1e	liver	116.498	47.5597	-1.29231	4.57999e-06	Decreased
9f94b14f-8b7e-4719-acd4-f58c617889bf	chr2:167847000		liver	1.29442	29.7248	4.51067	4.6038e-06	Increased
ENSMUST00000089959.6	ENSMUSG00000037580.10	Gch1	liver	161.803	274.955	0.76492	4.65169e-06	Increased
ENSMUST00000048138.6	ENSMUSG00000042312.9	S100a13	liver	72.4877	153.083	1.0784	4.71126e-06	Increased
ENSMUST00000135222.8	ENSMUSG00000070644.13	Etnk2	liver	163.097	274.955	0.753425	4.98459e-06	Increased
d146ba23-0fbc-4e42-9aed-5fa306e8d19b	chr17:46772000	2310039H08Rik	liver	82.8431	167.945	1.01945	5.02484e-06	Increased
ENSMUST00000097659.4	ENSMUSG00000089943.1	Ugt1a5	liver	38.8327	4.45873	-3.11971	5.12536e-06	Decreased
1d216066-8999-4b93-acdc-96e5875ca35b	ENSMUSG00000066154.11	Mup3	liver	402.566	263.065	-0.613786	5.27518e-06	Decreased
bc918129-b69b-4bfe-bcac-ff0b71086132	ENSMUSG00000028307.9	Aldob	liver	53.0713	123.358	1.21669	5.39549e-06	Increased
ENSMUST00000049507.5	ENSMUSG00000044254.6	Pcsk9	liver	31.0662	1.48624	-4.37639	5.71838e-06	Decreased
ENSMUST00000008179.6	ENSMUSG00000008035.12	Mid1ip1	liver	34.9494	2.97248	-3.5511	5.73714e-06	Decreased
1bc78a81-7b08-4fb8-9491-1ba9cec470e4	chr2:75638000		liver	62.1323	136.734	1.13783	5.76641e-06	Increased
ENSMUST00000033821.10	ENSMUSG00000031444.16	F10	liver	252.412	145.652	-0.793219	5.89961e-06	Decreased
ENSMUST00000068282.6	ENSMUSG00000059811.13	Atl2	liver	36.2438	96.6057	1.41412	5.99834e-06	Increased
0c4ec449-f6f3-4edf-b166-9e30f2190470	ENSMUSG00000073834.10		liver	314.545	463.707	0.559935	6.05859e-06	Increased
ENSMUST00000108268.9	ENSMUSG00000001123.15	Lgals9	liver	392.21	255.634	-0.61753	6.09802e-06	Decreased
ENSMUST00000075162.4	ENSMUSG00000063903.5	Klk1	liver	141.092	63.9084	-1.14244	6.15319e-06	Decreased
ENSMUST00000033001.5	ENSMUSG00000030747.5	Dgat2	liver	230.407	129.303	-0.833381	6.27938e-06	Decreased
0888f392-9379-4b0d-8aa6-95be2f8fd6cb	ENSMUSG00000029368.10	Alb	liver	117.792	49.046	-1.26387	7.86197e-06	Decreased
d17b1c85-84fa-431e-949d-4e83f8c3ce24	ENSMUSG00000021091.8	Serpina3n	liver	23.2996	74.3121	1.67287	7.94523e-06	Increased
903e8543-4de5-4196-a913-9c04183342ca	ENSMUSG00000094793.1		liver	220.052	344.808	0.647926	7.99251e-06	Increased
39b260da-451a-48c1-96b6-1d4e09492340	ENSMUSG00000078817.4	Nlrp12	liver	18.1219	65.3946	1.85086	8.04133e-06	Increased
ENSMUST00000034178.8	ENSMUSG00000031725.8	Ces1f	liver	198.047	105.523	-0.908217	8.49629e-06	Decreased
e0dd60e9-5721-4d03-8d0d-205ee7973524	chr9:42251000		liver	37.5383	4.45873	-3.07081	8.91691e-06	Decreased
5a0f66fd-987a-480c-aabb-b5d1806ed3d3	chr11:6006000		liver	1.29442	28.2386	4.4367	9.09131e-06	Increased
3db8af0e-77c7-4568-ae77-5d3f44dbb6d9	ENSMUSG00000073834.10		liver	100.965	190.239	0.913891	9.25605e-06	Increased
ENSMUST00000034902.11	ENSMUSG00000057933.10	Gsta2	liver	47.8937	8.91745	-2.42382	9.28376e-06	Decreased
ENSMUST00000094886.3	ENSMUSG00000066072.13	Cyp4a10	liver	6.47211	41.6148	2.68291	1.03367e-05	Increased
ENSMUST00000029385.8	ENSMUSG00000027808.8	Serp1	liver	245.94	142.679	-0.785491	1.03548e-05	Decreased
3436b467-0e23-4343-9d02-55833e32cb1a	ENSMUSG00000032554.15	Trf	liver	62.1323	16.3487	-1.92552	1.04024e-05	Decreased
ENSMUST00000042664.9	ENSMUSG00000033965.10	Slc16a2	liver	62.1323	16.3487	-1.92552	1.04024e-05	Decreased
ENSMUST00000031495.10	ENSMUSG00000029522.12	Pla2g1b	liver	29.7717	1.48624	-4.31501	1.06783e-05	Decreased
ENSMUST00000003622.15	ENSMUSG00000003528.15	Slc25a1	liver	133.326	60.9359	-1.12946	1.15281e-05	Decreased
ENSMUST00000020298.7	ENSMUSG00000020098.7	Pcbd1	liver	390.916	258.606	-0.596083	1.19507e-05	Decreased
ENSMUST00000038257.6	ENSMUSG00000033318.7	Gstt2	liver	9.06096	46.0735	2.34492	1.20124e-05	Increased
ENSMUST00000113825.3	ENSMUSG00000024892.17	Pcx	liver	3.88327	34.1836	3.13467	1.22052e-05	Increased
ENSMUST00000035222.5	ENSMUSG00000032602.6	Slc25a20	liver	66.0156	139.707	1.08141	1.22438e-05	Increased
ENSMUST00000015501.10	ENSMUSG00000015357.10	Clpx	liver	147.564	71.3396	-1.04846	1.27579e-05	Decreased
ENSMUST00000042818.10	ENSMUSG00000035828.11	Pim3	liver	18.1219	63.9084	1.8177	1.29679e-05	Increased
2b1c9df2-aadd-4801-ad96-4715798c8054	ENSMUSG00000066154.11	Mup3	liver	269.24	162	-0.73286	1.33303e-05	Decreased
77b1b501-589c-4a56-8c04-77e5e260c269	ENSMUSG00000029664.10	Tfpi2	liver	23.2996	0	-11.1867	1.3727e-05	Decreased
ENSMUST00000078694.12	ENSMUSG00000061718.12	Ppp1r1b	liver	23.2996	0	-11.1867	1.3727e-05	Decreased
ENSMUST00000156859.2	ENSMUSG00000025745.12	Hadha	liver	73.7821	150.11	1.02458	1.39202e-05	Increased
ENSMUST00000093223.4	ENSMUSG00000069922.12	Ces3a	liver	270.534	163.487	-0.726605	1.42767e-05	Decreased
8baedf18-a130-403e-a7b6-7f8c97714e22	ENSMUSG00000074768.6	Bhmt	liver	22.0052	69.8534	1.66604	1.47514e-05	Increased
ENSMUST00000024930.7	ENSMUSG00000024118.14	Tedc2	liver	5.17769	37.156	2.84082	1.54101e-05	Increased
ENSMUST00000236217.1	ENSMUSG00000038274.13	Fau	liver	5.17769	37.156	2.84082	1.54101e-05	Increased
ENSMUST00000069507.8	ENSMUSG00000073418.4	C4b	liver	63.4267	17.8349	-1.82981	1.57173e-05	Decreased
ENSMUST00000070918.13	ENSMUSG00000022235.15	Cmbl	liver	134.62	231.854	0.784277	1.6112e-05	Increased
ENSMUST00000006544.8	ENSMUSG00000006378.15	Gcat	liver	151.447	74.3121	-1.02705	1.67426e-05	Decreased
5b20e04b-c504-4f27-a35b-ee3c11a31e9c	ENSMUSG00000073842.10		liver	45.3048	107.009	1.23982	1.67445e-05	Increased
ENSMUST00000057288.5	ENSMUSG00000020571.12	Pdia6	liver	236.879	138.22	-0.777138	1.6797e-05	Decreased
a0272f66-1dcd-4ea9-b9aa-0889261a173d	ENSMUSG00000028715.2		liver	1.29442	26.7524	4.35872	1.79632e-05	Increased
ENSMUST00000107810.2	ENSMUSG00000078713.8	Tomm5	liver	33.655	89.1745	1.40554	1.82605e-05	Increased
ENSMUST00000186213.6	ENSMUSG00000026202.13	Tuba4a	liver	116.498	50.5322	-1.20487	1.85823e-05	Decreased
190ec2cc-9606-496f-90dc-8b5553008b3b	ENSMUSG00000030122.12	Ptms	liver	71.1933	22.2936	-1.67466	1.88779e-05	Decreased
ENSMUST00000168574.8	ENSMUSG00000045658.16	Pid1	liver	93.1985	35.6698	-1.38535	2.06168e-05	Decreased
ENSMUST00000077918.6	ENSMUSG00000058952.12	Cfi	liver	292.54	182.808	-0.678275	2.10296e-05	Decreased
ENSMUST00000209469.1	ENSMUSG00000056201.8	Cfl1	liver	292.54	182.808	-0.678275	2.10296e-05	Decreased
ENSMUST00000019266.5	ENSMUSG00000019122.8	Ccl9	liver	97.0817	38.6423	-1.32879	2.2143e-05	Decreased
d5d43c3f-0f81-4a02-9785-1680352115ea	ENSMUSG00000061167.9		liver	135.914	231.854	0.770473	2.2168e-05	Increased
6fd4701f-8975-45c5-b9aa-45bb9baf5073	ENSMUSG00000028715.2		liver	0	20.8074	11.0236	2.24365e-05	Increased
c4de42c2-c4a1-4714-b5a9-a6d65cde6e6d	ENSMUSG00000028715.2	Cyp4a14	liver	0	20.8074	11.0236	2.24365e-05	Increased
ENSMUST00000129953.1	ENSMUSG00000087579.7	Hectd2os	liver	42.716	7.43121	-2.5215	2.35535e-05	Decreased
ca5f8b0f-06d8-4c6f-a01e-9bb89db15978	ENSMUSG00000008348.9	Ubc	liver	94.4929	176.863	0.904282	2.36424e-05	Increased
ENSMUST00000131787.1	ENSMUSG00000086841.1	2410006H16Rik	liver	20.7108	66.8809	1.69073	2.5967e-05	Increased
ENSMUST00000166581.3	ENSMUSG00000028001.16	Fga	liver	98.3761	40.1285	-1.29347	2.74127e-05	Decreased
ENSMUST00000021077.3	ENSMUSG00000020733.3	Slc9a3r1	liver	138.503	66.8809	-1.05014	2.85141e-05	Decreased
ENSMUST00000032336.6-1	ENSMUSG00000030214.7	Plbd1	liver	19.4163	63.9084	1.71822	2.92967e-05	Increased
ENSMUST00000002518.8	ENSMUSG00000054452.10	Tle5	liver	414.215	283.872	-0.545123	2.95629e-05	Decreased
ENSMUST00000019962.14	ENSMUSG00000019818.15	Cd164	liver	116.498	52.0185	-1.16306	3.05317e-05	Decreased
ENSMUST00000022587.9	ENSMUSG00000022010.19	Tsc22d1	liver	76.371	26.7524	-1.51301	3.15063e-05	Decreased
ENSMUST00000037399.15	ENSMUSG00000040466.16	Blvrb	liver	178.63	283.872	0.668234	3.18244e-05	Increased
ENSMUST00000102574.9	ENSMUSG00000018574.14	Acadvl	liver	251.118	373.047	0.570972	3.39098e-05	Increased
ENSMUST00000107180.7	ENSMUSG00000030643.14	Rab30	liver	2.58885	28.2386	3.44224	3.40261e-05	Increased
e9a839b0-d64b-4892-9234-bd45507049c5	ENSMUSG00000094793.1		liver	257.59	380.478	0.562717	3.40809e-05	Increased
8f1215e8-7d19-4363-bbd4-dd3813a6fc86	ENSMUSG00000032330.7	Cox7a2	liver	63.4267	130.789	1.04396	3.46615e-05	Increased
ENSMUST00000115616.7	ENSMUSG00000031167.16	Rbm3	liver	10.3554	46.0735	2.15248	3.47206e-05	Increased
ENSMUST00000047929.12	ENSMUSG00000033533.14	Acsm1	liver	203.224	115.927	-0.809805	3.52178e-05	Decreased
ENSMUST00000087195.8-1	ENSMUSG00000029153.11	Ociad2	liver	63.4267	19.3211	-1.71439	3.52569e-05	Decreased
93d34263-e660-4eec-9165-35c9bcca3e95	ENSMUSG00000030122.12	Ptms	liver	108.732	47.5597	-1.19279	3.5361e-05	Decreased
6dc42a5b-76a7-471e-bcd3-0e1d1ab2d20f	ENSMUSG00000028715.2	Cyp4a14	liver	1.29442	25.2661	4.27629	3.55011e-05	Increased
95493eca-7fc6-4816-a396-7d9ce633208c	ENSMUSG00000090877.3	Hspa1b	liver	1.29442	25.2661	4.27629	3.55011e-05	Increased
ENSMUST00000032175.10	ENSMUSG00000030088.15	Aldh1l1	liver	141.092	69.8534	-1.01413	3.68119e-05	Decreased
ENSMUST00000130711.7	ENSMUSG00000010609.15	Psen2	liver	141.092	69.8534	-1.01413	3.68119e-05	Decreased
ENSMUST00000115621.8	ENSMUSG00000031167.16	Rbm3	liver	16.8275	57.9634	1.78371	3.81864e-05	Increased
ENSMUST00000062806.5	ENSMUSG00000021539.9	Lect2	liver	183.808	101.064	-0.86286	4.00202e-05	Decreased
ENSMUST00000031251.15	ENSMUSG00000029311.16	Hsd17b11	liver	86.7263	163.487	0.914552	4.13722e-05	Increased
42067e73-e3c5-49cd-a7a5-0677c1dbb543	ENSMUSG00000074336.5	Apoc4	liver	38.8327	93.6332	1.26953	4.22688e-05	Increased
ENSMUST00000103191.10	ENSMUSG00000028936.15	Rpl22	liver	301.601	432.496	0.520035	4.4399e-05	Increased
ENSMUST00000020440.6	ENSMUSG00000020219.7	Timm13	liver	150.153	245.23	0.707664	4.51532e-05	Increased
ENSMUST00000047973.3	ENSMUSG00000034926.3	Dhcr24	liver	174.747	95.1195	-0.877387	4.5855e-05	Decreased
ENSMUST00000027291.6	ENSMUSG00000026117.10	Zap70	liver	19.4163	62.4222	1.68427	4.61874e-05	Increased
5ef0e0e2-bd59-4e84-9f9c-cbf0a0204850	ENSMUSG00000078672.2	Mup3	liver	29.7717	80.2571	1.43038	4.72333e-05	Increased
ENSMUST00000025811.5	ENSMUSG00000024875.5	Yif1a	liver	42.716	99.5782	1.22086	4.91365e-05	Increased
ENSMUST00000006692.5	ENSMUSG00000006517.5	Mvd	liver	20.7108	0	-11.0169	4.9225e-05	Decreased
ENSMUST00000023805.2	ENSMUSG00000023044.2	Csad	liver	80.2542	29.7248	-1.4326	5.18252e-05	Decreased
ENSMUST00000028083.5	ENSMUSG00000026750.6	Psmb7	liver	266.651	389.395	0.546265	5.2779e-05	Increased
ENSMUST00000032865.16	ENSMUSG00000030630.16	Fah	liver	375.383	255.634	-0.554267	5.79622e-05	Decreased
c269f842-9a32-4832-bda9-2aab5b769fd5	ENSMUSG00000074768.6	Bhmt	liver	10.3554	44.5873	2.10518	5.90846e-05	Increased
5303b483-e32f-4df0-a288-ef72284c7413	ENSMUSG00000031767.13	Nudt7	liver	36.2438	5.94497	-2.60597	5.91357e-05	Decreased
f4e676bc-2c7e-4470-9324-3225828c19c2	ENSMUSG00000032018.14	Sc5d	liver	56.9546	16.3487	-1.80001	6.17879e-05	Decreased
ENSMUST00000043074.13	ENSMUSG00000038274.13	Fau	liver	56.9546	118.899	1.06172	6.53513e-05	Increased
52ca1eb0-5c6e-42bf-b579-967830ba2807	ENSMUSG00000025533.15	Asl	liver	2.58885	26.7524	3.36426	6.62773e-05	Increased
eb3fdcb4-685d-4b96-8c3a-ecc65df443e2	chr3:83040000	Fgb	liver	40.1271	7.43121	-2.43133	6.69172e-05	Decreased
f2b406fc-736a-4829-878f-aa7657bcedf2	ENSMUSG00000093931.2		liver	40.1271	7.43121	-2.43133	6.69172e-05	Decreased
44b56960-9ba4-44ad-847d-842758a554fe	ENSMUSG00000029368.10	Alb	liver	148.859	77.2846	-0.945601	6.73008e-05	Decreased
ENSMUST00000136317.1	ENSMUSG00000033149.17	Phldb2	liver	25.8885	1.48624	-4.11345	6.94193e-05	Decreased
0c51c776-bec3-41a6-bc01-96477e616cd1	ENSMUSG00000028967.10	Errfi1	liver	1.29442	23.7799	4.18886	7.01515e-05	Increased
a27fd7b1-0dea-4d35-9aaf-53a7d6303f58	ENSMUSG00000028715.2	Cyp4a14	liver	1.29442	23.7799	4.18886	7.01515e-05	Increased
6eaa8ce7-1288-47aa-9951-7470ebd39b53	ENSMUSG00000029368.10	Alb	liver	262.768	164.973	-0.671528	7.03461e-05	Decreased
ENSMUST00000030090.3	ENSMUSG00000028393.10	Alad	liver	139.798	71.3396	-0.970466	7.44779e-05	Decreased
ENSMUST00000022286.7	ENSMUSG00000021764.8	Ndufs4	liver	156.625	251.175	0.681341	7.47981e-05	Increased
ENSMUST00000111319.1	ENSMUSG00000005681.12	Apoa2	liver	178.63	277.927	0.637701	7.54008e-05	Increased
ENSMUST00000102572.7	ENSMUSG00000040963.15	Asgr2	liver	155.331	83.2295	-0.900095	7.85588e-05	Decreased
ENSMUST00000027153.5-1	ENSMUSG00000026003.5	Acadl	liver	76.371	145.652	0.931337	7.86384e-05	Increased
ENSMUST00000035276.4	ENSMUSG00000042462.4	Dctpp1	liver	55.6602	115.927	1.05836	8.01017e-05	Increased
8bae5c1c-baef-4672-a278-4f7e23ba7921	ENSMUSG00000026202.13	Tuba4a	liver	112.615	52.0185	-1.11415	8.07419e-05	Decreased
ENSMUST00000025713.11	ENSMUSG00000024799.16	Tm7sf2	liver	178.63	101.064	-0.82164	8.62604e-05	Decreased
ENSMUST00000034731.9	ENSMUSG00000032207.10	Lipc	liver	156.625	84.7158	-0.886535	8.74527e-05	Decreased
7dabf63b-c70f-4a81-9fd4-5de609822276	ENSMUSG00000029066.12	Mrpl20	liver	120.381	203.615	0.758184	8.88956e-05	Increased
ENSMUST00000006235.8	ENSMUSG00000021939.8	Ctsb	liver	289.951	188.753	-0.619284	9.04697e-05	Decreased
ENSMUST00000029972.3	ENSMUSG00000028295.14	Smim8	liver	5.17769	32.6973	2.65645	9.33756e-05	Increased
ac404334-4a22-4c7c-a38a-f718a90d2425	chr17:46725000	Gnmt	liver	5.17769	32.6973	2.65645	9.33756e-05	Increased
434d0d5a-814a-4c81-903b-390c5d44b13c	ENSMUSG00000027559.5	Car3	liver	19.4163	0	-10.9238	9.34456e-05	Decreased
ENSMUST00000094361.10	ENSMUSG00000021270.13	Hsp90aa1	liver	75.0765	142.679	0.92625	9.52878e-05	Increased
ENSMUST00000025835.5	ENSMUSG00000024900.5	Cpt1a	liver	27.1829	72.8259	1.42142	9.79222e-05	Increased
a828f1dc-a078-42bb-80fa-c2d1eb493b2c	ENSMUSG00000041881.13	Ndufa7	liver	42.716	96.6057	1.17715	0.000100197	Increased
ENSMUST00000034904.13	ENSMUSG00000032349.13	Elovl5	liver	95.7873	170.918	0.83533	0.000100835	Increased
6b57791e-cd84-40b3-a2bf-30f815db8606	ENSMUSG00000073481.9	Marc2	liver	0	17.8349	10.8013	0.00010354	Increased
74c7fa94-0f8c-4e56-a3dc-2182fc96a3ca	ENSMUSG00000028011.16	Tdo2	liver	0	17.8349	10.8013	0.00010354	Increased
99fb125d-f10e-4f7d-87b8-8fa4e5ef69ad	ENSMUSG00000066072.13	Cyp4a10	liver	0	17.8349	10.8013	0.00010354	Increased
810623aa-e102-43cd-9963-1143fafc7a10	ENSMUSG00000003721.14	Insig2	liver	29.7717	77.2846	1.37594	0.000103654	Increased
ENSMUST00000084526.11-1	ENSMUSG00000066150.12	Slc31a1	liver	143.681	75.7983	-0.922541	0.000105346	Decreased
ENSMUST00000231884.1	ENSMUSG00000022766.14	Serpind1	liver	134.62	68.3671	-0.977414	0.000105501	Decreased
46049cb8-8e31-47c8-b585-01ebcce9a3d0	ENSMUSG00000025484.9	Bet1l	liver	9.06096	40.1285	2.14566	0.000109068	Increased
ENSMUST00000055721.5	ENSMUSG00000068083.2	Cyp2d40	liver	102.259	46.0735	-1.15005	0.000112016	Decreased
ENSMUST00000024944.8	ENSMUSG00000024131.8	Slc3a1	liver	41.4215	8.91745	-2.21441	0.00011437	Decreased
ENSMUST00000059093.6	ENSMUSG00000051671.7	Coa6	liver	59.5435	120.386	1.01553	0.000115003	Increased
ENSMUST00000230086.1	ENSMUSG00000022464.14	Slc38a4	liver	161.803	254.147	0.651396	0.000115199	Increased
ENSMUST00000040907.7-1	ENSMUSG00000036775.13	Decr2	liver	53.0713	111.468	1.07048	0.00011628	Increased
ENSMUST00000049178.2	ENSMUSG00000042248.4	Cyp2c37	liver	277.007	395.34	0.51316	0.000116641	Increased
ENSMUST00000031663.9-1	ENSMUSG00000029656.13	C8b	liver	403.86	283.872	-0.508599	0.000116881	Decreased
84afc053-1aca-487a-ad26-c683e1fc02a5	chr4:62028000		liver	146.27	77.2846	-0.920291	0.000117563	Decreased
ENSMUST00000027381.12	ENSMUSG00000026189.13	Pecr	liver	306.778	203.615	-0.591328	0.000119785	Decreased
9d8cf011-fd49-4004-ba49-a85c8e305f38	ENSMUSG00000000876.11	Pxmp4	liver	14.2387	50.5322	1.82666	0.000124859	Increased
61873ce4-6149-492f-9d53-262f76415aea	ENSMUSG00000057110.15	Cntrl	liver	2.58885	25.2661	3.28183	0.000128526	Increased
ENSMUST00000085102.5	ENSMUSG00000032578.7	Cish	liver	24.594	1.48624	-4.03948	0.000129343	Decreased
ee8f4194-c2f0-437c-b8d9-45ed8394d227	ENSMUSG00000022868.6	Ahsg	liver	122.97	205.101	0.737982	0.000129358	Increased
ENSMUST00000043696.8	ENSMUSG00000038224.12	Serpinf2	liver	399.977	280.9	-0.509846	0.000129464	Decreased
ENSMUST00000023590.8	ENSMUSG00000022877.9	Hrg	liver	349.494	239.285	-0.54652	0.000131227	Decreased
2043e67e-6532-4778-b063-daf047461ec7	ENSMUSG00000019232.14	Etnppl	liver	18.1219	56.4772	1.63939	0.000132567	Increased
ENSMUST00000021653.7	ENSMUSG00000021228.15	Acot3	liver	1.29442	22.2936	4.09579	0.000138544	Increased
ENSMUST00000031051.7	ENSMUSG00000029161.7	Cgref1	liver	1.29442	22.2936	4.09579	0.000138544	Increased
ENSMUST00000020957.12	ENSMUSG00000020629.12	Adi1	liver	113.909	54.9909	-1.05048	0.000145645	Decreased
ENSMUST00000036195.12	ENSMUSG00000028521.17	Slc35d1	liver	54.3658	16.3487	-1.73291	0.000147563	Decreased
02279449-c577-4317-b6bc-b823b4d5a84d	ENSMUSG00000096674.1		liver	258.885	371.56	0.521271	0.000150599	Increased
306616ae-3c1c-4682-af78-ff562775aaca	ENSMUSG00000038217.13	Tlcd2	liver	95.7873	43.101	-1.15193	0.00015578	Decreased
ENSMUST00000026624.10	ENSMUSG00000025544.13	Tm9sf2	liver	46.5992	101.064	1.11673	0.000159318	Increased
9c630b6a-338f-4d03-8792-d29b679bb9a5	ENSMUSG00000030131.8	Mug2	liver	33.655	5.94497	-2.49908	0.00016652	Decreased
ENSMUST00000219852.1	ENSMUSG00000112758.1	Gm36172	liver	5.17769	31.2111	2.58936	0.000168751	Increased
ENSMUST00000067663.13-1	ENSMUSG00000002102.15	Psmc3	liver	75.0765	139.707	0.895879	0.000169783	Increased
103def2e-7734-4770-94a4-197749f02f68	ENSMUSG00000036181.2	H1f2	liver	56.9546	114.441	1.00659	0.000171417	Increased
a02e910c-d912-4d8f-a005-1d756b6d098b	ENSMUSG00000022853.7	Ehhadh	liver	19.4163	57.9634	1.57738	0.000176095	Increased
b4afcbe6-9cf7-4164-996b-9aa4d0e77b2e	ENSMUSG00000060613.10	Cyp2c70	liver	18.1219	0	-10.8243	0.000177728	Decreased
bd3e7a2b-b61d-4ffa-9a0b-1bd44c349351	chr4:62011000		liver	18.1219	0	-10.8243	0.000177728	Decreased
ENSMUST00000103147.4	ENSMUSG00000069744.7	Psmb3	liver	204.519	304.68	0.575036	0.000178976	Increased
ENSMUST00000168252.8	ENSMUSG00000030378.15	Sult2a8	liver	169.569	96.6057	-0.811631	0.000181321	Decreased
ENSMUST00000043598.13	ENSMUSG00000038217.13	Tlcd2	liver	40.1271	8.91745	-2.16862	0.000187128	Decreased
ENSMUST00000080202.11	ENSMUSG00000025138.14	Sirt7	liver	37.5383	7.43121	-2.33514	0.000187465	Decreased
fabf70b6-ca1f-4d82-a423-effbaffaf442	ENSMUSG00000029368.10	Alb	liver	376.677	264.551	-0.509766	0.000205686	Decreased
ENSMUST00000029240.13	ENSMUSG00000027690.13	Slc2a2	liver	103.554	49.046	-1.07802	0.000208669	Decreased
e3ab2d42-5578-4343-9125-d2956bccd096	ENSMUSG00000027597.15	Ahcy	liver	0	16.3487	10.6758	0.000222425	Increased
f8051f70-2e42-4651-8565-c0dc8490cd43	ENSMUSG00000027359.16	Slc27a2	liver	0	16.3487	10.6758	0.000222425	Increased
c2c856a5-9ba5-45ee-8894-8e089b7560e4-1	ENSMUSG00000117780.1	Gm3734	liver	12.9442	46.0735	1.83083	0.00022325	Increased
aa2c2802-6aaa-4791-8144-45298529d781	chr17:30591000		liver	53.0713	16.3487	-1.69815	0.0002267	Decreased
829b9824-efa6-4c4f-8880-55d730379f8f	ENSMUSG00000073834.10		liver	146.27	230.367	0.655269	0.000228924	Increased
10e17bbc-0799-4c33-a614-ad983e602828	ENSMUSG00000037706.17	Cd81	liver	179.925	105.523	-0.769778	0.000229206	Decreased
ENSMUST00000169609.1	ENSMUSG00000032018.14	Sc5d	liver	22.0052	1.48624	-3.87908	0.000234186	Decreased
5302a83c-154b-46b1-82b4-f4cd6317e40c	chr3:113279000		liver	23.2996	1.48624	-3.96151	0.00024062	Decreased
ENSMUST00000032194.10	ENSMUSG00000030103.11	Bhlhe40	liver	23.2996	1.48624	-3.96151	0.00024062	Decreased
3311b4ae-0c4e-419b-9f25-5e1de6625865	chr11:87977000		liver	104.848	50.5322	-1.05288	0.000240936	Decreased
2223fa4a-9ecb-4fc0-8dee-eb406fac89d5	ENSMUSG00000022235.15	Cmbl	liver	16.8275	52.0185	1.62762	0.000247509	Increased
222913b2-f164-453b-bfb9-dd8e285a2305	ENSMUSG00000040127.13	Sdr9c7	liver	59.5435	20.8074	-1.5164	0.000248438	Decreased
ENSMUST00000026608.10	ENSMUSG00000025532.13	Crcp	liver	11.6498	43.101	1.88651	0.000250362	Increased
ENSMUST00000034929.6	ENSMUSG00000032370.8	Lactb	liver	46.5992	13.3762	-1.79987	0.00027096	Decreased
ENSMUST00000043584.4	ENSMUSG00000036752.4	Tubb4b	liver	121.676	62.4222	-0.962799	0.000275109	Decreased
ENSMUST00000030051.5	ENSMUSG00000028367.5	Txn1	liver	304.189	206.588	-0.558194	0.000275659	Decreased
9cf85243-e9b7-45f2-8ceb-7eec0250959e	ENSMUSG00000028127.10	Abcd3	liver	3.88327	26.7524	2.78115	0.00028338	Increased
f59c9f1d-361e-448a-bf23-5e61691a567f	ENSMUSG00000023861.17	Mpc1	liver	100.965	170.918	0.759389	0.000295706	Increased
ENSMUST00000000608.7	ENSMUSG00000000594.7	Gm2a	liver	38.8327	8.91745	-2.12132	0.000304922	Decreased
ENSMUST00000030805.13	ENSMUSG00000028964.14	Park7	liver	178.63	269.01	0.590654	0.000314125	Increased
ENSMUST00000040656.7	ENSMUSG00000038286.11	Bphl	liver	144.975	80.2571	-0.853027	0.000317707	Decreased
bfa5fdd5-7217-430c-ba1b-da742815105c	ENSMUSG00000074768.6	Bhmt	liver	34.9494	80.2571	1.19913	0.000318222	Increased
ENSMUST00000034304.8	ENSMUSG00000031844.8	Hsd17b2	liver	226.524	144.165	-0.651902	0.000321076	Decreased
9d065e47-beae-4211-a0cd-511f4ad60295	ENSMUSG00000031594.9	Fgl1	liver	18.1219	53.5047	1.5614	0.000324281	Increased
ENSMUST00000021793.14	ENSMUSG00000021364.16	Elovl2	liver	76.371	138.22	0.855791	0.000324684	Increased
2ffb56be-fc6a-40fb-bd1e-c4f28ee16bec-1	ENSMUSG00000022181.16	C6	liver	62.1323	22.2936	-1.4783	0.000325408	Decreased
e852d2d0-4277-476a-a3f9-977cb35b02a3	ENSMUSG00000030004.6	Nat8	liver	62.1323	22.2936	-1.4783	0.000325408	Decreased
533718d6-cbad-4c16-9a6b-a28000ca8de2	ENSMUSG00000078672.2	Mup20	liver	89.3152	156.055	0.805012	0.000328146	Increased
ENSMUST00000041262.13	ENSMUSG00000090258.7	Churc1	liver	68.6044	127.817	0.897607	0.000328536	Increased
ENSMUST00000086851.1	ENSMUSG00000067071.8	Hes6	liver	73.7821	29.7248	-1.31131	0.000332635	Decreased
227d290a-873a-4677-92d6-d97ab24b6f2b	chr11:55109000		liver	25.8885	2.97248	-3.11828	0.000333779	Decreased
ENSMUST00000204224.2	ENSMUSG00000061838.7	Suclg2	liver	99.6706	47.5597	-1.06727	0.000338085	Decreased
ENSMUST00000025966.4	ENSMUSG00000025002.5		liver	16.8275	0	-10.7175	0.000338741	Decreased
e1de421a-c5b7-43f3-87e3-c332fe5f0345	chr16:20123000		liver	16.8275	0	-10.7175	0.000338741	Decreased
fff617e5-a96d-4032-978a-20230432c09f	ENSMUSG00000087579.7	Hectd2os	liver	16.8275	0	-10.7175	0.000338741	Decreased
ENSMUST00000176282.1	ENSMUSG00000061959.13	Ces1e	liver	77.6654	32.6973	-1.24784	0.000340503	Decreased
ENSMUST00000034552.7	ENSMUSG00000032051.9	Fdx1	liver	169.569	99.5782	-0.767914	0.000345751	Decreased
ENSMUST00000036045.5	ENSMUSG00000036216.5	Leap2	liver	214.874	135.248	-0.667845	0.000348346	Decreased
ENSMUST00000027144.7	ENSMUSG00000025991.8	Cps1	liver	214.874	312.111	0.538545	0.00034837	Increased
ENSMUST00000055052.5	ENSMUSG00000061825.10	Ces2c	liver	66.0156	25.2661	-1.38525	0.000353755	Decreased
ENSMUST00000068006.8	ENSMUSG00000039616.10	Mocos	liver	66.0156	25.2661	-1.38525	0.000353755	Decreased
ENSMUST00000027824.6	ENSMUSG00000026542.6	Apcs	liver	129.442	69.8534	-0.889812	0.000358238	Decreased
14f4693e-9ba9-449a-b6fd-a6d373ec24d3	ENSMUSG00000022383.13	Ppara	liver	12.9442	44.5873	1.78353	0.000360538	Increased
ENSMUST00000020717.11	ENSMUSG00000020440.13	Arf5	liver	135.914	74.3121	-0.870942	0.000366687	Decreased
2e5f26b5-9e62-47a5-bf59-c8f05dcb4dfa	chr16:22985000		liver	58.249	20.8074	-1.48469	0.000367589	Decreased
da38210c-4f43-47de-8578-1017435b0da0	ENSMUSG00000037798.7	Mat1a	liver	16.8275	50.5322	1.58581	0.000389292	Increased
d87e56bd-e73d-41b4-a1e5-3bfdf6a1ea07	ENSMUSG00000078683.9		liver	121.676	196.184	0.68912	0.000390614	Increased
ENSMUST00000067328.6	ENSMUSG00000062624.5	Cyp2c67	liver	278.301	187.266	-0.571528	0.000402657	Decreased
ENSMUST00000029769.13-1	ENSMUSG00000028124.15	Gclm	liver	97.0817	46.0735	-1.0751	0.000403764	Decreased
93a0d0d7-6392-4c1c-a179-99bf060a8c0c	ENSMUSG00000022587.14	Ly6e	liver	28.4773	4.45873	-2.67238	0.000408726	Decreased
ENSMUST00000114011.10	ENSMUSG00000007050.17	Lsm2	liver	20.7108	1.48624	-3.79166	0.000421229	Decreased
a09519c6-962e-4a11-b060-11859ad67a87	ENSMUSG00000021210.16	Akr1c6	liver	20.7108	1.48624	-3.79166	0.000421229	Decreased
ec1baa8c-fbee-448e-b5c6-086f701fde2d	ENSMUSG00000003053.17	Cyp2c29	liver	20.7108	1.48624	-3.79166	0.000421229	Decreased
ENSMUST00000064725.10	ENSMUSG00000026715.12	Serpinc1	liver	67.31	26.7524	-1.33083	0.000442027	Decreased
46fc9f5a-06fb-4560-8b59-d17eb91fb50e	ENSMUSG00000058135.12	Gstm1	liver	42.716	11.8899	-1.84416	0.000444877	Decreased
ENSMUST00000116639.3	ENSMUSG00000073565.5	Prr16	liver	42.716	11.8899	-1.84416	0.000444877	Decreased
0b03aed4-2a1d-4573-918c-5e3c1274fe33	ENSMUSG00000066072.13	Cyp4a10	liver	2.58885	23.7799	3.1944	0.000446697	Increased
ccc68b7e-7aab-4d60-a9ab-b471dab37c8c	chr19:40070000		liver	2.58885	23.7799	3.1944	0.000446697	Increased
ea8d228d-f4bb-4397-b659-8a236bbac0fe	ENSMUSG00000060317.9	Acnat2	liver	2.58885	23.7799	3.1944	0.000446697	Increased
ENSMUST00000020403.6	ENSMUSG00000020186.7	Csrp2	liver	34.9494	78.7708	1.17216	0.00045575	Increased
840d0a44-84bc-4f2b-868f-5dc0164b7a68	ENSMUSG00000028737.15	Gm21969	liver	31.0662	5.94497	-2.38364	0.000463222	Decreased
1b99e7d1-b459-4f93-bf74-af8ad5f55f62	ENSMUSG00000062908.12	Acadm	liver	27.1829	66.8809	1.29858	0.000476456	Increased
4e0dada1-467b-40ab-a333-1635dbc9ef6e	ENSMUSG00000025075.14	Habp2	liver	72.4877	29.7248	-1.28578	0.000476703	Decreased
14e29e84-8542-419d-aa6f-362455a6e200	ENSMUSG00000074768.6	Bhmt	liver	0	14.8624	10.5384	0.000477815	Increased
652d4dda-bb0b-4c08-b932-1a75345f5672	chr18:89835000		liver	0	14.8624	10.5384	0.000477815	Increased
6ba4f0f8-5e4b-4a36-8ce1-08c8ea53eb4e	chr11:107043000		liver	0	14.8624	10.5384	0.000477815	Increased
164d6856-3602-4784-acda-44b6a123241c	ENSMUSG00000062410.14	Hsd3b3	liver	60.8379	22.2936	-1.44793	0.000480835	Decreased
1e563808-3c12-49e4-8abb-911bf355a04f	chr1:130851000		liver	164.392	96.6057	-0.766896	0.000483494	Decreased
ENSMUST00000234316.1	ENSMUSG00000033107.6	Rnf125	liver	37.5383	8.91745	-2.07243	0.000494636	Decreased
654ce12b-0a9e-4f3a-973b-d476ec3e605b	ENSMUSG00000060802.8	B2m	liver	33.655	7.43121	-2.17764	0.000498563	Decreased
b6c7c03f-094b-4992-9549-d1257dd8c5a7	chr6:85910000	Nat8f1	liver	33.655	7.43121	-2.17764	0.000498563	Decreased
ENSMUST00000018653.7	ENSMUSG00000018509.8	Cenpv	liver	14.2387	46.0735	1.69342	0.000504877	Increased
396b1bf0-f031-4f3c-8eb3-c7183413a4b6	ENSMUSG00000078675.9		liver	88.0208	151.597	0.784254	0.000507994	Increased
ENSMUST00000024897.9	ENSMUSG00000024091.9	Vapa	liver	64.7211	25.2661	-1.35669	0.000513525	Decreased
ENSMUST00000207628.1-1	ENSMUSG00000046792.8	Zfp787	liver	9.06096	37.156	2.03466	0.000516145	Increased
ENSMUST00000074671.8	ENSMUSG00000056978.8		liver	50.4825	16.3487	-1.62601	0.000528054	Decreased
ENSMUST00000029663.10	ENSMUSG00000028029.11	Aimp1	liver	36.2438	80.2571	1.14667	0.000530988	Increased
ENSMUST00000170122.3	ENSMUSG00000090733.6	Rps27	liver	84.1375	145.652	0.791629	0.000531147	Increased
0c8da952-4062-4572-8941-8973e58a5db2	ENSMUSG00000032083.8	Apoa1	liver	67.31	123.358	0.873862	0.00053125	Increased
496f6700-2f1f-4cde-8758-f2481a9e4df1	ENSMUSG00000030237.14	Slco1a4	liver	1.29442	19.3211	3.88944	0.000538393	Increased
68a75c6c-b8d7-4f91-82ac-296fd0829ad3	chr13:35968000	Ppp1r3g	liver	1.29442	19.3211	3.88944	0.000538393	Increased
e3a629fd-8681-4ef6-b3ab-505c595477ca	chr9:121914000	Cyp8b1	liver	1.29442	19.3211	3.88944	0.000538393	Increased
ENSMUST00000045487.3	ENSMUSG00000039960.5	Rhou	liver	56.9546	20.8074	-1.45228	0.000541679	Decreased
4c62b1d6-d17d-4878-8c58-928eca686b26	ENSMUSG00000042659.15	Arrdc4	liver	5.17769	28.2386	2.44501	0.000542206	Increased
ENSMUST00000055117.8-1	ENSMUSG00000044857.8	Lemd2	liver	5.17769	28.2386	2.44501	0.000542206	Increased
ENSMUST00000120541.7	ENSMUSG00000027875.12	Hmgcs2	liver	5.17769	28.2386	2.44501	0.000542206	Increased
ENSMUST00000046515.14	ENSMUSG00000027698.14	Nceh1	liver	6.47211	31.2111	2.26798	0.000543323	Increased
fc73ad53-4c4e-4607-8ee5-7a8e59caece2	ENSMUSG00000069622.5		liver	159.214	240.771	0.596665	0.000553399	Increased
ENSMUST00000058914.9	ENSMUSG00000043091.9	Tuba1c	liver	132.031	72.8259	-0.858267	0.000567412	Decreased
ENSMUST00000017086.4	ENSMUSG00000016942.6	Tmprss6	liver	137.209	77.2846	-0.828039	0.000573318	Decreased
ENSMUST00000091609.10	ENSMUSG00000047547.14	Cltb	liver	28.4773	68.3671	1.26319	0.000573731	Increased
ENSMUST00000120397.7	ENSMUSG00000028167.15	Bdh2	liver	24.594	2.97248	-3.04431	0.000591639	Decreased
ENSMUST00000160476.8	ENSMUSG00000025004.16	Cyp2c40	liver	24.594	2.97248	-3.04431	0.000591639	Decreased
b5882688-3926-4bb2-b9d4-cff6d6cebc93	ENSMUSG00000027222.14	Pex16	liver	100.965	167.945	0.73408	0.00061394	Increased
69dbbc07-be37-419f-8435-f534e6d5c0a5	chr6:124523000		liver	15.5331	0	-10.6021	0.000647132	Decreased
ENSMUST00000170472.7	ENSMUSG00000026489.13	Coq8a	liver	15.5331	0	-10.6021	0.000647132	Decreased
ENSMUST00000229235.1	ENSMUSG00000023031.8	Cela1	liver	15.5331	0	-10.6021	0.000647132	Decreased
ENSMUST00000230572.1	ENSMUSG00000023031.8	Cela1	liver	15.5331	0	-10.6021	0.000647132	Decreased
a3fab6de-7c8b-4b10-96c8-3cbaa878a844	chr11:60199000		liver	15.5331	0	-10.6021	0.000647132	Decreased
ENSMUST00000059354.14	ENSMUSG00000036078.16	Sigmar1	liver	122.97	66.8809	-0.878544	0.000654137	Decreased
ENSMUST00000027356.6	ENSMUSG00000026170.6	Cyp27a1	liver	256.296	172.404	-0.571988	0.000666698	Decreased
ENSMUST00000029128.3	ENSMUSG00000027602.9	Map1lc3a	liver	41.4215	86.202	1.05716	0.000683064	Increased
ENSMUST00000026841.14	ENSMUSG00000059447.13	Hadhb	liver	51.7769	101.064	0.964759	0.000685895	Increased
ENSMUST00000077577.7	ENSMUSG00000023004.8	Tuba1b	liver	58.249	22.2936	-1.3852	0.000698557	Decreased
ENSMUST00000042288.7	ENSMUSG00000033781.7	Asb13	liver	38.8327	10.4037	-1.89916	0.000746053	Decreased
c1b780c9-afb7-4585-80b6-9a8bfac07952	ENSMUSG00000032554.15	Trf	liver	38.8327	10.4037	-1.89916	0.000746053	Decreased
ENSMUST00000141118.8	ENSMUSG00000032786.16	Alas1	liver	90.6096	153.083	0.756512	0.000752204	Increased
ENSMUST00000034173.13	ENSMUSG00000061959.13	Ces1e	liver	89.3152	43.101	-1.05101	0.000762445	Decreased
53872531-3009-4f95-8127-ae4c39ea6289	ENSMUSG00000072849.10	Serpina1e	liver	29.7717	5.94497	-2.32226	0.000768432	Decreased
846dc805-707a-4416-8766-04163313624e	chr18:33196000		liver	29.7717	5.94497	-2.32226	0.000768432	Decreased
ENSMUST00000025946.6	ENSMUSG00000024987.6	Cyp26a1	liver	29.7717	5.94497	-2.32226	0.000768432	Decreased
b97deb2a-ea3d-42be-ba10-93aa775b5eca	ENSMUSG00000079015.2	Serpina1c	liver	29.7717	5.94497	-2.32226	0.000768432	Decreased
e97fd834-24e5-4b5e-bac3-18e5f42d41eb	ENSMUSG00000073842.10	Mup7	liver	64.7211	118.899	0.87733	0.000771475	Increased
7789fbb1-cfa9-4ef9-960b-12b73a503d4b	chr11:87443000	Rnu3b1	liver	10.3554	37.156	1.84221	0.000773322	Increased
7d3952bf-181c-4a84-ac6b-25d62d8846ef	ENSMUSG00000084983.7	Gm11789	liver	10.3554	37.156	1.84221	0.000773322	Increased
ENSMUST00000143987.8	ENSMUSG00000024099.15	Ndufv2	liver	190.28	276.441	0.538823	0.000780477	Increased
d8a7af0d-0ed2-4a22-b8ae-6455f07306d0	ENSMUSG00000030359.14	Pzp	liver	85.4319	40.1285	-1.08996	0.000788338	Decreased
04027649-4b0c-4d2a-9f41-fbec0f373637	ENSMUSG00000032554.15	Trf	liver	125.559	69.8534	-0.845873	0.00079319	Decreased
349abf86-88b4-4330-b481-4ba316333108	ENSMUSG00000094793.1		liver	49.1881	16.3487	-1.58855	0.000800137	Decreased
27d327b5-1aa5-4572-b435-a1620b35b068-1	ENSMUSG00000061740.8	Cyp2d22	liver	76.371	34.1836	-1.15949	0.000802148	Decreased
2632fbc9-5133-4791-b1e5-19fd7daa9c52	chr3:5860000		liver	32.3606	7.43121	-2.12107	0.000806913	Decreased
78d2002a-a911-4a31-8ef3-4d1854b86197	ENSMUSG00000037798.7	Mat1a	liver	2.58885	22.2936	3.10134	0.000827024	Increased
ENSMUST00000022458.10	ENSMUSG00000021901.10	Bap1	liver	2.58885	22.2936	3.10134	0.000827024	Increased
ENSMUST00000133967.7	ENSMUSG00000070394.10	Tmem256	liver	28.4773	66.8809	1.23149	0.000833197	Increased
ENSMUST00000113314.2-1	ENSMUSG00000029273.10	Sult1d1	liver	66.0156	120.386	0.866686	0.000846513	Increased
05e25c76-ec52-4de5-a151-9579acca961c	chr15:100304000	Mettl7a1	liver	169.569	104.037	-0.704727	0.00085744	Decreased
ENSMUST00000034903.6	ENSMUSG00000032348.6	Gsta4	liver	104.848	54.9909	-0.930912	0.000857929	Decreased
ENSMUST00000098244.1	ENSMUSG00000073988.13	Ttpa	liver	187.691	271.982	0.535127	0.000874015	Increased
ENSMUST00000046285.5	ENSMUSG00000036887.5	C1qa	liver	90.6096	44.5873	-1.02287	0.000875019	Decreased
90eae5e1-f8aa-46ec-a39e-2ae39fe4d580	ENSMUSG00000024118.14	Tedc2	liver	7.76654	32.6973	2.07241	0.000897782	Increased
ENSMUST00000033820.3	ENSMUSG00000031443.7	F7	liver	100.965	52.0185	-0.956625	0.000900423	Decreased
7451c594-0b12-4390-9cc6-8842a83ace97	ENSMUSG00000062647.16	Rpl7a	liver	12.9442	41.6148	1.68402	0.000923318	Increased
858fa346-991a-4b01-8d5b-17b944619cac	ENSMUSG00000090145.7	Ugt1a7c	liver	77.6654	35.6698	-1.12235	0.000943075	Decreased
8a61ec07-05c8-440e-8a76-0d35e8280e47	ENSMUSG00000028712.12	Cyp4a31	liver	3.88327	23.7799	2.61129	0.000960002	Increased
a0a69729-5ace-4873-bdb5-0e03bc51784e	chr9:48591000	Nnmt	liver	3.88327	23.7799	2.61129	0.000960002	Increased
ENSMUST00000084097.11	ENSMUSG00000065990.12	Aurkaip1	liver	90.6096	151.597	0.742438	0.000960659	Increased
8208d509-ce58-4223-8b3e-33743716051e	ENSMUSG00000066154.11	Mup3	liver	207.108	294.276	0.506768	0.000996398	Increased
ENSMUST00000031186.8	ENSMUSG00000035811.10	Ugt2b35	liver	147.564	87.6883	-0.75082	0.0010108	Decreased
a736202b-a81b-4cf2-b869-05ce23f45c81	ENSMUSG00000072115.11	Rnase4	liver	186.397	269.01	0.529257	0.00101514	Increased
7d0d5d43-4277-4878-8bb7-08a178fc67a5	ENSMUSG00000066072.13	Cyp4a10	liver	0	13.3762	10.3865	0.00102645	Increased
859d4697-1408-4887-8f55-b88e73b50cca	ENSMUSG00000027513.11	Pck1	liver	0	13.3762	10.3865	0.00102645	Increased
93a9bfac-525d-45fb-a317-3f3578fb8e9f	ENSMUSG00000028715.2		liver	0	13.3762	10.3865	0.00102645	Increased
987879e9-4a36-4757-bfbc-c7b9be2f212b	chr11:6009000		liver	0	13.3762	10.3865	0.00102645	Increased
d08dc510-793a-4145-a28e-5e8631b4a687	ENSMUSG00000015656.17	Hspa8	liver	0	13.3762	10.3865	0.00102645	Increased
e5228984-cf59-40e5-ad65-af22ee9f7807	ENSMUSG00000024608.11	Rps14	liver	0	13.3762	10.3865	0.00102645	Increased
ENSMUST00000063084.15	ENSMUSG00000020484.19	Xbp1	liver	201.93	130.789	-0.626572	0.00103375	Decreased
1d846e30-599a-4df5-bf70-69953d6f79dc	ENSMUSG00000030131.8	Mug2	liver	23.2996	2.97248	-2.96634	0.00104513	Decreased
455b6711-3c06-4b73-874a-b3ba4ef6c50d	ENSMUSG00000027559.5	Car3	liver	23.2996	2.97248	-2.96634	0.00104513	Decreased
5fbdc000-4463-4055-bb3a-7bf0c9f8b335	ENSMUSG00000036110.14	Slc17a2	liver	1.29442	17.8349	3.77403	0.00105818	Increased
ENSMUST00000053426.14	ENSMUSG00000038582.15	Pptc7	liver	1.29442	17.8349	3.77403	0.00105818	Increased
ENSMUST00000087321.3	ENSMUSG00000067279.3	Ppp1r3c	liver	62.1323	25.2661	-1.2978	0.00106779	Decreased
ENSMUST00000102886.9	ENSMUSG00000009614.16	Sardh	liver	84.1375	40.1285	-1.06793	0.00108117	Decreased
ENSMUST00000093209.3	ENSMUSG00000069919.7	Hba-a1	liver	113.909	62.4222	-0.86765	0.0010923	Decreased
ENSMUST00000066674.7	ENSMUSG00000041261.9	Car8	liver	78.9598	37.156	-1.08732	0.00110266	Decreased
ENSMUST00000065678.5	ENSMUSG00000053317.11	Sec61b	liver	251.118	170.918	-0.555036	0.00111752	Decreased
7b0541eb-e785-4149-8b73-ef3c0e318ac4	ENSMUSG00000029368.10	Alb	liver	93.1985	47.5597	-0.970417	0.00114004	Decreased
1ee13ee7-8a9e-46da-bf85-952abd4b0918	ENSMUSG00000078672.2	Mup20	liver	58.249	108.496	0.897217	0.00114528	Increased
ENSMUST00000181868.7-1	ENSMUSG00000071633.11	Gm4952	liver	144.975	218.478	0.591644	0.00115969	Increased
ENSMUST00000021062.11	ENSMUSG00000020719.14	Ddx5	liver	54.3658	20.8074	-1.38517	0.00116093	Decreased
ENSMUST00000025215.9	ENSMUSG00000024357.10	Sil1	liver	37.5383	10.4037	-1.85026	0.00117704	Decreased
cc88d1b7-18c1-472c-af4d-b144e67ab257	ENSMUSG00000021210.16	Akr1c6	liver	37.5383	10.4037	-1.85026	0.00117704	Decreased
ENSMUST00000001126.3	ENSMUSG00000020829.9	Slc46a1	liver	47.8937	16.3487	-1.55008	0.00120608	Decreased
6455008d-defa-46cd-83e7-9807fc8fe691	ENSMUSG00000078566.8	Bnip3	liver	37.5383	78.7708	1.0691	0.00120942	Increased
1abb3454-9020-4ddb-8cbd-c0000b35bde1	chr3:32746000		liver	23.2996	57.9634	1.31447	0.0012352	Increased
83335abc-874d-4b62-8af1-c0c24782aae8	ENSMUSG00000078688.11		liver	14.2387	0	-10.4766	0.00123946	Decreased
ENSMUST00000001544.11-1	ENSMUSG00000023186.14	Vwa5a	liver	14.2387	0	-10.4766	0.00123946	Decreased
ENSMUST00000211115.1	ENSMUSG00000031628.9	Casp3	liver	14.2387	0	-10.4766	0.00123946	Decreased
d400b573-4e0b-488d-ac0f-4990a51731e7	ENSMUSG00000056851.14	Pcbp2	liver	14.2387	0	-10.4766	0.00123946	Decreased
ENSMUST00000108585.8	ENSMUSG00000020884.15	Asgr1	liver	14.2387	43.101	1.59723	0.00124527	Increased
ENSMUST00000031707.13	ENSMUSG00000029695.13	Aass	liver	55.6602	104.037	0.902258	0.00125134	Increased
7e908fde-d41f-4488-943d-6f145302eead	ENSMUSG00000051695.6	Pcbp1	liver	186.397	118.899	-0.648593	0.00125588	Decreased
ENSMUST00000030028.4	ENSMUSG00000028343.10	Erp44	liver	59.5435	23.7799	-1.32384	0.00126354	Decreased
ENSMUST00000117507.8	ENSMUSG00000028108.15	Ecm1	liver	28.4773	5.94497	-2.25815	0.00126945	Decreased
acc8e908-198e-4a64-be07-d862e8651e9f	chr19:39606000		liver	34.9494	8.91745	-1.96936	0.00128182	Decreased
ENSMUST00000117440.7	ENSMUSG00000060002.14	Chpt1	liver	86.7263	144.165	0.733117	0.00129272	Increased
9ee66de6-5817-47c7-a020-715f69fc87e5	ENSMUSG00000002769.9	Gnmt	liver	41.4215	84.7158	1.03207	0.00129828	Increased
ENSMUST00000071664.11	ENSMUSG00000005625.15	Psmd4	liver	34.9494	74.3121	1.08811	0.00129945	Increased
8440a2de-1228-4f73-a816-6efea50c5e9c	chr18:56524000		liver	31.0662	7.43121	-2.0622	0.00130032	Decreased
f1fe58c7-4ce1-42f9-afa4-d575fd380a38	ENSMUSG00000029201.14	Ugdh	liver	31.0662	7.43121	-2.0622	0.00130032	Decreased
ENSMUST00000092058.3	ENSMUSG00000074639.6	Rdh16f2	liver	141.092	83.2295	-0.761399	0.00130649	Decreased
ENSMUST00000169860.7	ENSMUSG00000062270.14	Morf4l1	liver	130.737	199.156	0.6072	0.00133347	Increased
ENSMUST00000110698.8	ENSMUSG00000055737.12	Ghr	liver	166.981	104.037	-0.682532	0.0013372	Decreased
ENSMUST00000001460.13	ENSMUSG00000001424.14	Snd1	liver	44.0104	14.8624	-1.56553	0.00135626	Decreased
77d35018-a63d-4d19-8550-81c0bb9dedb0	ENSMUSG00000066154.11	Mup3	liver	18.1219	1.48624	-3.59912	0.00135768	Decreased
880bf58a-d35d-443c-b313-cba8dc9aaca8	ENSMUSG00000020925.16	Ccdc43	liver	18.1219	1.48624	-3.59912	0.00135768	Decreased
ENSMUST00000065651.4-1	ENSMUSG00000063590.3	Slc22a28	liver	18.1219	1.48624	-3.59912	0.00135768	Decreased
ENSMUST00000107389.7	ENSMUSG00000020917.17	Acly	liver	18.1219	1.48624	-3.59912	0.00135768	Decreased
ENSMUST00000179434.7	ENSMUSG00000024292.15	Cyp4f14	liver	18.1219	1.48624	-3.59912	0.00135768	Decreased
ENSMUST00000048615.12	ENSMUSG00000115338.2	Pnp	liver	225.23	151.597	-0.571127	0.00136126	Decreased
a878549b-4caa-4c92-95cc-834853ad3afd	ENSMUSG00000005681.12	Apoa2	liver	38.8327	80.2571	1.04716	0.00137919	Increased
ENSMUST00000202281.3	ENSMUSG00000022540.16	Rogdi	liver	9.06096	34.1836	1.9144	0.00139118	Increased
ENSMUST00000040888.11	ENSMUSG00000042747.12	Krtcap2	liver	107.437	57.9634	-0.890163	0.00139321	Decreased
ENSMUST00000022419.6	ENSMUSG00000021868.7	Ppif	liver	16.8275	47.5597	1.49837	0.00140251	Increased
c9c4f90a-6890-411a-b488-0edf0612569c	chr5:89457000	Gc	liver	112.615	62.4222	-0.851163	0.00142373	Decreased
ENSMUST00000234966.1	ENSMUSG00000024424.15	Ttc39c	liver	124.265	71.3396	-0.800554	0.0014482	Decreased
704e2e80-5967-4326-a3dc-17d0ee4e72d8	ENSMUSG00000035041.8	Creb3l3	liver	12.9442	40.1285	1.63156	0.00146284	Increased
ENSMUST00000064547.12	ENSMUSG00000052605.12	Isoc2b	liver	19.4163	50.5322	1.37947	0.00147006	Increased
87e35998-d4dd-406c-8b10-32b1ae587659	ENSMUSG00000079015.2	Serpina1c	liver	183.808	117.413	-0.646562	0.00147095	Decreased
26e6b18e-6aab-42c6-99c2-6fd3bc5b6532	ENSMUSG00000078672.2	Mup20	liver	27.1829	62.4222	1.19906	0.00147693	Increased
ENSMUST00000023629.8	ENSMUSG00000022912.8	Pros1	liver	27.1829	62.4222	1.19906	0.00147693	Increased
ENSMUST00000033871.7	ENSMUSG00000031482.9	Slc25a15	liver	62.1323	111.468	0.843113	0.00148638	Increased
618838a1-36cf-406d-a90e-06a0aecdf192	chr3:28727000	Slc2a2	liver	41.4215	13.3762	-1.62999	0.00150318	Decreased
8cb78f58-8d7d-46b5-b1e2-103084bcf4e2	ENSMUSG00000074768.6	Bhmt	liver	2.58885	20.8074	3.00185	0.00152593	Increased
ENSMUST00000031978.8	ENSMUSG00000029918.9	Mrps33	liver	50.4825	96.6057	0.936189	0.00153063	Increased
ENSMUST00000079764.13	ENSMUSG00000059355.13	Wdr83os	liver	64.7211	28.2386	-1.19628	0.00155365	Decreased
c9d92109-2ea0-44cf-9466-e64bfebf338d	ENSMUSG00000078683.9		liver	33.655	72.8259	1.1134	0.00159203	Increased
b0dbad43-886f-46d4-8fcc-f674a10e43f9	ENSMUSG00000028011.16	Tdo2	liver	6.47211	28.2386	2.12364	0.00160782	Increased
4a1a1725-9863-4569-a63a-850f544d7a0d	chr5:125385000	Ubc	liver	44.0104	86.202	0.969718	0.00163464	Increased
ENSMUST00000102755.3	ENSMUSG00000026839.17	Upp2	liver	86.7263	142.679	0.718168	0.00164936	Increased
ENSMUST00000022120.4	ENSMUSG00000021620.4	Acot12	liver	47.8937	92.147	0.943958	0.00165891	Increased
4b2623bf-a7a0-4e81-a014-77995551fef0	ENSMUSG00000029368.10	Alb	liver	110.026	60.9359	-0.852374	0.00168534	Decreased
ENSMUST00000160918.7	ENSMUSG00000054474.15	Thnsl2	liver	53.0713	20.8074	-1.35042	0.00168761	Decreased
88d2fbc8-52a1-463b-a66b-b26f30bfcaee	ENSMUSG00000078683.9		liver	68.6044	118.899	0.793278	0.00171696	Increased
ENSMUST00000178977.8	ENSMUSG00000031938.15	4931406C07Rik	liver	99.6706	53.5047	-0.897377	0.00176749	Decreased
ENSMUST00000045897.14	ENSMUSG00000026238.14	Ptma	liver	41.4215	83.2295	1.00654	0.00177692	Increased
ENSMUST00000019974.4-1	ENSMUSG00000019832.5	Rab32	liver	46.5992	16.3487	-1.51056	0.00180781	Decreased
ENSMUST00000059787.14	ENSMUSG00000044393.15	Dsg2	liver	46.5992	16.3487	-1.51056	0.00180781	Decreased
ENSMUST00000068593.8	ENSMUSG00000055172.10	C1ra	liver	181.219	117.413	-0.626099	0.00180831	Decreased
04fcd63b-cf7d-4928-8c72-af97e4d1f086	ENSMUSG00000029102.9		liver	22.0052	2.97248	-2.88391	0.00183866	Decreased
253e245d-bad1-4091-9080-9cfe4b841b22	ENSMUSG00000022766.14	Serpind1	liver	22.0052	2.97248	-2.88391	0.00183866	Decreased
746190ee-7959-4ded-af87-ae1adb94c7ce	ENSMUSG00000038876.12	Rnf146	liver	22.0052	2.97248	-2.88391	0.00183866	Decreased
ENSMUST00000232668.1	ENSMUSG00000038965.17	Ube2l3	liver	36.2438	10.4037	-1.79965	0.00184676	Decreased
a7db6387-cf56-45df-b435-ec7367f264f0	ENSMUSG00000072849.10	Serpina1e	liver	36.2438	10.4037	-1.79965	0.00184676	Decreased
ab782759-cd97-4eb7-ab15-0de70424954c	ENSMUSG00000092075.1	Serpina4-ps1	liver	36.2438	10.4037	-1.79965	0.00184676	Decreased
86f54258-09af-4101-8601-d517fa6c34ea	ENSMUSG00000032554.15	Trf	liver	66.0156	29.7248	-1.15087	0.00185044	Decreased
426b4531-3119-4165-a32e-2c564d7a84ff	ENSMUSG00000078674.2		liver	174.747	251.175	0.523399	0.00185738	Increased
ENSMUST00000151189.1	ENSMUSG00000033184.14	Tmed7	liver	117.792	66.8809	-0.816489	0.0018667	Decreased
ENSMUST00000161576.7	ENSMUSG00000031770.16	Herpud1	liver	111.32	173.89	0.643413	0.00189144	Increased
ENSMUST00000060396.6	ENSMUSG00000024259.9	Slc25a46	liver	14.2387	41.6148	1.54662	0.00193649	Increased
3601eb45-0fff-48e6-ba37-0c7ecb3eef86	ENSMUSG00000036985.12	Zdhhc9	liver	50.4825	19.3211	-1.38514	0.00196007	Decreased
adac5694-7b40-457f-ba41-271094dbcf36	ENSMUSG00000072849.10	Serpina1e	liver	50.4825	19.3211	-1.38514	0.00196007	Decreased
ENSMUST00000024981.8-1	ENSMUSG00000024165.9	Jpt2	liver	24.594	4.45873	-2.46096	0.00201509	Decreased
ENSMUST00000044038.9	ENSMUSG00000039648.14	Kyat1	liver	42.716	14.8624	-1.52247	0.00203122	Decreased
4c5853ee-957a-4457-875b-b23a20b6a460	ENSMUSG00000030236.10	Slco1b2	liver	33.655	8.91745	-1.91493	0.00204563	Decreased
22a39204-b10e-4573-aec7-6c681123180d	chr3:118795000		liver	1.29442	16.3487	3.64857	0.00207376	Increased
9e2e2821-d369-430b-97bd-9e1d68fb0ae2	ENSMUSG00000066072.13	Cyp4a10	liver	1.29442	16.3487	3.64857	0.00207376	Increased
700b5c5e-b14c-465f-819e-56519fb83e5e	ENSMUSG00000093931.2		liver	29.7717	7.43121	-2.00082	0.00208548	Decreased
2f9cb637-abf1-4233-b23d-eac530819d11	ENSMUSG00000024785.7	Rcl1	liver	16.8275	46.0735	1.45257	0.00212225	Increased
ENSMUST00000148807.8	ENSMUSG00000024845.17	Tmem134	liver	16.8275	46.0735	1.45257	0.00212225	Increased
c40963bd-bd52-42da-804c-eff98bddd91a	ENSMUSG00000028356.4	Ambp	liver	86.7263	44.5873	-0.959682	0.00213121	Decreased
ENSMUST00000027193.8	ENSMUSG00000026032.8	Ndufb3	liver	126.853	191.725	0.595839	0.00215062	Increased
ENSMUST00000040828.6	ENSMUSG00000073421.6	H2-Ab1	liver	67.31	31.2111	-1.10851	0.00218671	Decreased
163331c9-9827-4f3c-ba60-245c34889f71	ENSMUSG00000028715.2	Cyp4a14	liver	0	11.8899	10.2167	0.00220501	Increased
23c5bc26-d6cf-4d63-896c-5fb44e95701c	ENSMUSG00000028715.2		liver	0	11.8899	10.2167	0.00220501	Increased
65ae74ec-8fbf-42e5-a31f-a84e9d7f5813	chr2:173141000		liver	0	11.8899	10.2167	0.00220501	Increased
7bf83758-a5ea-45b6-ba2f-e2d72208014e	chr4:141742000		liver	0	11.8899	10.2167	0.00220501	Increased
7d286025-46d8-44ef-8dc8-908145e3765c	ENSMUSG00000028655.11	Mfsd2a	liver	0	11.8899	10.2167	0.00220501	Increased
97fc3a53-1e9f-4f2b-b367-e66790426317	ENSMUSG00000098234.7	Snhg6	liver	0	11.8899	10.2167	0.00220501	Increased
ENSMUST00000033597.8	ENSMUSG00000031245.8	Hmgn5	liver	0	11.8899	10.2167	0.00220501	Increased
ENSMUST00000124388.1	ENSMUSG00000040195.11	Nemp1	liver	0	11.8899	10.2167	0.00220501	Increased
ENSMUST00000210168.1	ENSMUSG00000030946.13	Lhpp	liver	0	11.8899	10.2167	0.00220501	Increased
b6d46bab-e7ab-41bb-bd97-c66e1f8c13a0	ENSMUSG00000109473.1		liver	0	11.8899	10.2167	0.00220501	Increased
ENSMUST00000023450.14	ENSMUSG00000022766.14	Serpind1	liver	173.453	111.468	-0.637864	0.00220737	Decreased
ENSMUST00000059018.13	ENSMUSG00000052934.14	Fbxo31	liver	9.06096	32.6973	1.85029	0.00226259	Increased
ENSMUST00000113530.3	ENSMUSG00000030087.11	Klf15	liver	9.06096	32.6973	1.85029	0.00226259	Increased
ENSMUST00000040280.13	ENSMUSG00000046329.14	Slc25a23	liver	40.1271	13.3762	-1.58419	0.0022788	Decreased
d3ee2aae-6264-45b3-97b7-246ca13c2bc8	ENSMUSG00000021922.17	Itih4	liver	40.1271	13.3762	-1.58419	0.0022788	Decreased
2c46640f-d55d-4d8c-97f9-b8b2f4f45e0a	ENSMUSG00000037071.3	Scd1	liver	12.9442	0	-10.3392	0.00238063	Decreased
2f7572ac-bc48-4633-b65c-303b0f320966	ENSMUSG00000020538.15	Srebf1	liver	12.9442	0	-10.3392	0.00238063	Decreased
f5a74ada-8847-42d7-9333-c86daa5de5f6	chr13:31559000	Foxq1	liver	12.9442	0	-10.3392	0.00238063	Decreased
ENSMUST00000026081.4	ENSMUSG00000025091.4		liver	110.026	62.4222	-0.817614	0.00239464	Decreased
ENSMUST00000025511.10	ENSMUSG00000024608.11	Rps14	liver	41.4215	81.7433	0.980548	0.00242077	Increased
ENSMUST00000032909.8	ENSMUSG00000030671.9	Pde3b	liver	16.8275	1.48624	-3.49226	0.00243191	Decreased
ENSMUST00000092907.11	ENSMUSG00000000751.13	Rpa1	liver	16.8275	1.48624	-3.49226	0.00243191	Decreased
ENSMUST00000111230.7	ENSMUSG00000026547.15	Tagln2	liver	16.8275	1.48624	-3.49226	0.00243191	Decreased
df8fe892-a2d6-4822-b112-419ccb7decb4	ENSMUSG00000021922.17	Itih4	liver	16.8275	1.48624	-3.49226	0.00243191	Decreased
b78ff49e-c97a-41ba-ba67-251e08796816	ENSMUSG00000029368.10	Alb	liver	222.641	153.083	-0.540375	0.00247526	Decreased
ENSMUST00000033822.3	ENSMUSG00000031445.5	Proz	liver	147.564	92.147	-0.679275	0.0024807	Decreased
1a50e28e-0e8d-4078-b6ef-b24ff0302dd1	ENSMUSG00000027359.16	Slc27a2	liver	7.76654	29.7248	1.93495	0.00249498	Increased
ENSMUST00000019044.7	ENSMUSG00000018900.7	Slc22a5	liver	7.76654	29.7248	1.93495	0.00249498	Increased
0549a532-9f07-42d2-acfa-db7da4ee2c2d-1	ENSMUSG00000110344.1	Gm45716	liver	15.5331	43.101	1.47178	0.00250939	Increased
ENSMUST00000090541.11	ENSMUSG00000006057.15	Atp5g1	liver	163.097	104.037	-0.648587	0.00255501	Decreased
b8445c3e-66e5-49bf-8c5c-a254d4cf0c74	ENSMUSG00000030168.13	Adipor2	liver	64.7211	29.7248	-1.12231	0.00257355	Decreased
6759023f-f33d-4975-ac02-c1f07f6d0d6c	ENSMUSG00000029368.10	Alb	liver	177.336	115.927	-0.613227	0.00257544	Decreased
ENSMUST00000031627.8	ENSMUSG00000029623.14	Pdap1	liver	25.8885	59.4497	1.19905	0.00260403	Increased
ENSMUST00000113453.8	ENSMUSG00000059325.14	Hopx	liver	91.904	147.138	0.67891	0.0026213	Increased
9ef353af-7c2f-45a7-9b85-be7d493d6aba	ENSMUSG00000026866.16	Kynu	liver	20.7108	50.5322	1.28641	0.00266933	Increased
ENSMUST00000003152.13-1	ENSMUSG00000003068.16	Stk11	liver	45.3048	16.3487	-1.46993	0.00269363	Decreased
0d3074b5-76fa-4397-b16d-015806584e4d	ENSMUSG00000073834.10		liver	6.47211	26.7524	2.04567	0.00273551	Increased
2bd57e89-06e0-4896-adb1-16248c603ac6	ENSMUSG00000026866.16	Kynu	liver	6.47211	26.7524	2.04567	0.00273551	Increased
eb077d6a-8599-48f6-9276-13b25780da8d	ENSMUSG00000029458.14	Brap	liver	11.6498	35.6698	1.61356	0.00275382	Increased
72ada46c-5f1e-45c9-a00b-dc34c3bfc356	ENSMUSG00000032081.10	Apoc3	liver	82.8431	135.248	0.707087	0.00278834	Increased
ENSMUST00000025893.6	ENSMUSG00000024944.6	Arl2	liver	2.58885	19.3211	2.89498	0.00280349	Increased
ENSMUST00000014221.12	ENSMUSG00000014077.13	Chp1	liver	148.859	216.991	0.543664	0.00282645	Increased
ENSMUST00000028233.6	ENSMUSG00000026874.10	Hc	liver	85.4319	44.5873	-0.937989	0.00284455	Decreased
29341ca1-e230-4e82-9ccc-83d9ddd4fefe	ENSMUSG00000059447.13	Hadhb	liver	5.17769	23.7799	2.19718	0.00296766	Increased
9e1ea61a-d75c-4654-96e7-dc09584d1b71	ENSMUSG00000003623.4	Crot	liver	5.17769	23.7799	2.19718	0.00296766	Increased
ENSMUST00000057784.14	ENSMUSG00000031596.15	Slc7a2	liver	5.17769	23.7799	2.19718	0.00296766	Increased
ENSMUST00000015622.7	ENSMUSG00000015478.13	Rnf5	liver	97.0817	53.5047	-0.859413	0.00304269	Decreased
aad57660-d9d6-4e21-bb9a-e003c2d52d4d	ENSMUSG00000096688.1		liver	27.1829	59.4497	1.12868	0.00304718	Increased
d6d47fb8-222e-4351-a21c-5b83c2a86acd	chr6:128764000		liver	3.88327	20.8074	2.41874	0.00315671	Increased
ENSMUST00000001566.9	ENSMUSG00000001525.10	Tubb5	liver	31.0662	8.91745	-1.79949	0.00317657	Decreased
ENSMUST00000035220.11	ENSMUSG00000032601.13	Prkar2a	liver	31.0662	8.91745	-1.79949	0.00317657	Decreased
ENSMUST00000212018.1	ENSMUSG00000031722.10	Hp	liver	37.5383	74.3121	0.985045	0.00320048	Increased
b3251bf1-af79-4542-8c51-c6e4299c40e6	ENSMUSG00000003585.13	Sec14l2	liver	225.23	156.055	-0.52931	0.00320248	Decreased
ENSMUST00000033509.14	ENSMUSG00000031168.14	Ebp	liver	242.057	170.918	-0.50202	0.00322006	Decreased
ENSMUST00000030118.9-1	ENSMUSG00000028410.13	Dnaja1	liver	108.732	166.459	0.614351	0.0032544	Increased
ENSMUST00000030536.12	ENSMUSG00000028756.12	Pink1	liver	121.676	72.8259	-0.74044	0.00326446	Decreased
ENSMUST00000047652.5	ENSMUSG00000037824.6	Tspan14	liver	28.4773	7.43121	-1.93671	0.00332724	Decreased
ENSMUST00000102642.8	ENSMUSG00000027078.14	Ube2l6	liver	98.3761	54.9909	-0.838999	0.00334408	Decreased
0784ffe9-39a5-467f-aa66-e59ceec3c423	ENSMUSG00000054408.9	Spcs3	liver	23.2996	4.45873	-2.38299	0.00339754	Decreased
ENSMUST00000007131.15	ENSMUSG00000020917.17	Acly	liver	23.2996	4.45873	-2.38299	0.00339754	Decreased
ENSMUST00000073878.11	ENSMUSG00000058454.15	Dhcr7	liver	23.2996	4.45873	-2.38299	0.00339754	Decreased
ENSMUST00000112028.9	ENSMUSG00000025198.16	Erlin1	liver	23.2996	4.45873	-2.38299	0.00339754	Decreased
ENSMUST00000168782.3	ENSMUSG00000021922.17	Itih4	liver	23.2996	4.45873	-2.38299	0.00339754	Decreased
2cdf36b8-d546-459f-b6da-169bd483d56e	ENSMUSG00000060373.15	Hnrnpc	liver	25.8885	5.94497	-2.1207	0.00341445	Decreased
a61a7125-ba81-4be3-82d9-e81b86bfe6f5	ENSMUSG00000038812.16	Trmt112	liver	25.8885	5.94497	-2.1207	0.00341445	Decreased
ENSMUST00000046114.4	ENSMUSG00000034932.4	Mrpl54	liver	58.249	102.551	0.815924	0.00343394	Increased
9a789a46-3d71-4357-953d-6fb1946a27b7	ENSMUSG00000029727.7	Cyp3a13	liver	28.4773	60.9359	1.09721	0.00350111	Increased
ENSMUST00000220621.1	ENSMUSG00000015672.4	Mrpl32	liver	28.4773	60.9359	1.09721	0.00350111	Increased
ENSMUST00000113134.7	ENSMUSG00000054545.17	Ugt1a6a	liver	67.31	32.6973	-1.04142	0.00350652	Decreased
cbcedb95-ac17-4aa1-954f-ca24757904bc	ENSMUSG00000005681.12		liver	82.8431	133.762	0.691147	0.00352721	Increased
969d1f48-0568-45e5-a81f-7dd0a58710a2	ENSMUSG00000058546.8	Rpl23a	liver	12.9442	37.156	1.52056	0.00359009	Increased
30f99eab-8103-4992-be95-cd23936defa3	ENSMUSG00000004558.15	Ndrg2	liver	77.6654	40.1285	-0.95247	0.00361493	Decreased
8c62341b-a314-4c3b-b97b-450b71522a16	ENSMUSG00000004264.17	Phb2	liver	151.447	216.991	0.518791	0.00365057	Increased
2847568e-30eb-45fd-80b1-170e1f372db0	chr10:127348000		liver	9.06096	31.2111	1.78319	0.00365367	Increased
eea97efb-a907-4c25-ac50-e72f4b4b76ce	ENSMUSG00000056035.8	Cyp3a11	liver	15.5331	41.6148	1.42117	0.00380772	Increased
683e6a29-9912-45af-a951-4d11d7904ced	ENSMUSG00000029368.10	Alb	liver	222.641	156.055	-0.512632	0.00382088	Decreased
89307e4b-d378-4d9f-bbd0-c3fb79e866f9	chr1:161002000		liver	36.2438	11.8899	-1.60718	0.00390984	Decreased
ENSMUST00000026210.4	ENSMUSG00000025196.4	Cpn1	liver	183.808	123.358	-0.575309	0.00396956	Decreased
ENSMUST00000108325.8	ENSMUSG00000003617.16	Cp	liver	107.437	62.4222	-0.783265	0.00397166	Decreased
ENSMUST00000064580.13	ENSMUSG00000030108.14	Slc6a13	liver	69.8988	34.1836	-1.03175	0.00399789	Decreased
ENSMUST00000115075.1	ENSMUSG00000060636.14		liver	69.8988	34.1836	-1.03175	0.00399789	Decreased
ENSMUST00000154208.7	ENSMUSG00000066026.14		liver	69.8988	34.1836	-1.03175	0.00399789	Decreased
e141462d-a27b-436f-8dad-c97f7515a8af	ENSMUSG00000024871.11	Doc2g	liver	29.7717	62.4222	1.06786	0.00400371	Increased
9887df4b-56bb-48ce-a141-e34e17c90473	ENSMUSG00000028179.12	Cth	liver	1.29442	14.8624	3.51116	0.00404875	Increased
ENSMUST00000026169.6	ENSMUSG00000025169.6	Ogfod3	liver	1.29442	14.8624	3.51116	0.00404875	Increased
ENSMUST00000032262.13	ENSMUSG00000030159.15	Clec1b	liver	1.29442	14.8624	3.51116	0.00404875	Increased
ENSMUST00000100799.8	ENSMUSG00000012405.16	Rpl15	liver	1.29442	14.8624	3.51116	0.00404875	Increased
ENSMUST00000103036.4	ENSMUSG00000018858.15	Mrpl58	liver	1.29442	14.8624	3.51116	0.00404875	Increased
ab483ad1-cd00-40b8-8aac-2e29dcfc4525	ENSMUSG00000024892.17	Pcx	liver	1.29442	14.8624	3.51116	0.00404875	Increased
e9c0661b-e185-4e8c-b762-19eb2e90e235	ENSMUSG00000030088.15	Aldh1l1	liver	1.29442	14.8624	3.51116	0.00404875	Increased
f93809c8-54e6-4215-9243-d4f0978f3bc2	chr5:86923000		liver	1.29442	14.8624	3.51116	0.00404875	Increased
853dda68-86f7-45c6-afa0-ced977a0e527	ENSMUSG00000044627.11	Swi5	liver	121.676	181.322	0.575469	0.0040715	Increased
e9c1c1b8-f99d-4f5d-90f1-7d7e2aac8b53	ENSMUSG00000029368.10	Alb	liver	169.569	111.468	-0.6052	0.00407772	Decreased
ENSMUST00000181969.7-1	ENSMUSG00000053253.16	Ndfip2	liver	7.76654	28.2386	1.86098	0.00411255	Increased
ENSMUST00000029402.14	ENSMUSG00000027822.16	Slc33a1	liver	47.8937	19.3211	-1.30921	0.00413782	Decreased
ENSMUST00000162594.7	ENSMUSG00000038722.17	Bud31	liver	56.9546	99.5782	0.805909	0.00413945	Increased
ENSMUST00000080537.13	ENSMUSG00000001847.14	Rac1	liver	60.8379	28.2386	-1.10703	0.00423305	Decreased
ENSMUST00000054213.4	ENSMUSG00000048007.4	Timm8a1	liver	33.655	68.3671	1.02226	0.00425011	Increased
ENSMUST00000109643.7	ENSMUSG00000078974.10	Sec61g	liver	163.097	107.009	-0.607949	0.00428698	Decreased
f66124f6-3005-4d8d-af6f-d341a55b353a	ENSMUSG00000060126.14	Tpt1	liver	11.6498	34.1836	1.55218	0.00434539	Increased
ENSMUST00000030626.11	ENSMUSG00000028822.11	Tmem50a	liver	56.9546	25.2661	-1.17229	0.00434715	Decreased
ENSMUST00000034285.13	ENSMUSG00000031827.13	Cotl1	liver	15.5331	1.48624	-3.37686	0.00434782	Decreased
ENSMUST00000113523.8	ENSMUSG00000036026.15	Tmem63b	liver	15.5331	1.48624	-3.37686	0.00434782	Decreased
ef2ca410-5658-44de-bf9d-f8f19464da77	ENSMUSG00000022149.17	C9	liver	15.5331	1.48624	-3.37686	0.00434782	Decreased
21bd72b9-4f25-44a9-8071-9275fc6ead09	ENSMUSG00000027187.10	Cat	liver	212.285	147.138	-0.528806	0.00437188	Decreased
ENSMUST00000040833.4	ENSMUSG00000038312.10	Edem2	liver	33.655	10.4037	-1.69277	0.00446207	Decreased
ENSMUST00000043739.5	ENSMUSG00000038754.5	Elovl3	liver	33.655	10.4037	-1.69277	0.00446207	Decreased
ed0e96e2-d2f9-4270-9d89-5e0d0baf7752	ENSMUSG00000029716.13	Tfr2	liver	33.655	10.4037	-1.69277	0.00446207	Decreased
ENSMUST00000064404.7	ENSMUSG00000031068.8	Glrx3	liver	72.4877	118.899	0.713855	0.00446359	Increased
ENSMUST00000027425.15	ENSMUSG00000026223.15	Itm2c	liver	40.1271	14.8624	-1.4323	0.004482	Decreased
ENSMUST00000035007.9	ENSMUSG00000032434.9	Cmtm6	liver	40.1271	14.8624	-1.4323	0.004482	Decreased
ENSMUST00000021676.11	ENSMUSG00000021252.11	Erg28	liver	71.1933	35.6698	-0.996836	0.00452534	Decreased
645ccad8-17c3-4b78-9c9f-2c2596133519	ENSMUSG00000028223.8	Decr1	liver	14.2387	38.6423	1.43973	0.00458034	Increased
223678d0-cb5d-47e3-8d3d-483dff0b94bc	ENSMUSG00000019818.15	Cd164	liver	11.6498	0	-10.1873	0.00458651	Decreased
31a76686-2a4a-4ea5-9f04-f9718335b2ad	chr1:21265000		liver	11.6498	0	-10.1873	0.00458651	Decreased
90fff7ab-e5e8-48a7-8599-e4cddb1a5cc2	ENSMUSG00000063730.13	Hsd3b2	liver	11.6498	0	-10.1873	0.00458651	Decreased
9a9f5234-e51b-481d-8382-72561ee6eb21	ENSMUSG00000024292.15	Cyp4f14	liver	11.6498	0	-10.1873	0.00458651	Decreased
ENSMUST00000023100.7	ENSMUSG00000022463.8	Srebf2	liver	11.6498	0	-10.1873	0.00458651	Decreased
ENSMUST00000027065.11	ENSMUSG00000025933.15	Tmem14a	liver	11.6498	0	-10.1873	0.00458651	Decreased
ENSMUST00000028624.8	ENSMUSG00000027199.14	Gatm	liver	11.6498	0	-10.1873	0.00458651	Decreased
ENSMUST00000031736.15	ENSMUSG00000029722.15	Agfg2	liver	11.6498	0	-10.1873	0.00458651	Decreased
ENSMUST00000038237.7	ENSMUSG00000034274.11	Thoc5	liver	11.6498	0	-10.1873	0.00458651	Decreased
ENSMUST00000050004.2	ENSMUSG00000033107.6	Rnf125	liver	11.6498	0	-10.1873	0.00458651	Decreased
ENSMUST00000160399.7	ENSMUSG00000019883.11	Echdc1	liver	11.6498	0	-10.1873	0.00458651	Decreased
ENSMUST00000173849.7	ENSMUSG00000068877.12	Selenbp2	liver	11.6498	0	-10.1873	0.00458651	Decreased
ENSMUST00000200236.1	ENSMUSG00000027983.13	Cyp2u1	liver	11.6498	0	-10.1873	0.00458651	Decreased
b614ded0-003d-422c-acfb-78a3568e218e	chr17:70963000		liver	11.6498	0	-10.1873	0.00458651	Decreased
bbc50ef9-9a56-4020-9e30-82d1d308a918	chr3:14862000		liver	11.6498	0	-10.1873	0.00458651	Decreased
bec988eb-420a-43d1-bf6e-f604968f21c7	chr8:128453000		liver	11.6498	0	-10.1873	0.00458651	Decreased
e60b1e7a-1ed4-4dca-8c9d-11e7c570dd2a	chr8:128453000		liver	11.6498	0	-10.1873	0.00458651	Decreased
7ebb1956-2a72-40a3-a397-85146469af7f	ENSMUSG00000025350.15	Rdh5	liver	6.47211	25.2661	1.96324	0.00461505	Increased
ENSMUST00000039742.7	ENSMUSG00000035878.13	Hykk	liver	6.47211	25.2661	1.96324	0.00461505	Increased
ENSMUST00000076070.8	ENSMUSG00000022635.9	Zcrb1	liver	6.47211	25.2661	1.96324	0.00461505	Increased
ENSMUST00000026828.6	ENSMUSG00000025732.6	Mcrip2	liver	63.4267	107.009	0.754482	0.00462721	Increased
ENSMUST00000022256.4	ENSMUSG00000021737.4	Psmd6	liver	89.3152	139.707	0.645366	0.00465134	Increased
ENSMUST00000029005.3	ENSMUSG00000027502.11	Rtf2	liver	68.6044	114.441	0.738142	0.00471335	Increased
0372491f-f127-4301-b865-6c38c30829ae	ENSMUSG00000025260.10	Hsd17b10	liver	0	10.4037	10.0243	0.00473681	Increased
160d8dda-11dd-42d8-979a-ab9b1a6a10b9	chr4:133672000		liver	0	10.4037	10.0243	0.00473681	Increased
19db34e9-bf01-4e3c-ad09-b3ba4a8749c1	ENSMUSG00000044285.8		liver	0	10.4037	10.0243	0.00473681	Increased
1d69025c-cb80-438f-a112-8c102200394f	ENSMUSG00000029630.15	Cyp3a25	liver	0	10.4037	10.0243	0.00473681	Increased
310aa765-da78-4ecd-b482-ec0417d90b9b	ENSMUSG00000072949.6	Acot1	liver	0	10.4037	10.0243	0.00473681	Increased
36187102-0027-4988-9a75-917d85f2c748	ENSMUSG00000109350.1	Gm44805	liver	0	10.4037	10.0243	0.00473681	Increased
45db2981-79be-4ef3-b949-25f9d446225a	ENSMUSG00000099937.1	Rnu11	liver	0	10.4037	10.0243	0.00473681	Increased
4b71b465-1a17-4b79-96a1-2957f6d84e1a	ENSMUSG00000094989.1		liver	0	10.4037	10.0243	0.00473681	Increased
54353c12-edfb-4e72-99ea-8fa0fba29cd2	ENSMUSG00000028715.2	Cyp4a14	liver	0	10.4037	10.0243	0.00473681	Increased
69ba7ef0-6a05-4181-9041-48d0321014ae	ENSMUSG00000032080.6	Apoa4	liver	0	10.4037	10.0243	0.00473681	Increased
71f3413c-0469-441b-abe8-6e3c0018480a	ENSMUSG00000037062.13	Sh3glb1	liver	0	10.4037	10.0243	0.00473681	Increased
7db2b13e-7896-49ca-bd0a-6fdd0429fd1a	ENSMUSG00000022853.7	Ehhadh	liver	0	10.4037	10.0243	0.00473681	Increased
ENSMUST00000009138.12	ENSMUSG00000024006.17	Stk38	liver	0	10.4037	10.0243	0.00473681	Increased
ENSMUST00000033159.3	ENSMUSG00000030871.11	Ears2	liver	0	10.4037	10.0243	0.00473681	Increased
ENSMUST00000040081.6	ENSMUSG00000035504.16	Reep6	liver	0	10.4037	10.0243	0.00473681	Increased
ENSMUST00000179139.2	ENSMUSG00000096199.2	Ptrhd1	liver	0	10.4037	10.0243	0.00473681	Increased
c13ffc12-1321-4f4b-a904-557829efd492	ENSMUSG00000090264.1	Maskbp3	liver	0	10.4037	10.0243	0.00473681	Increased
deca27e8-942a-4b56-89cd-113487f6a5af	ENSMUSG00000025533.15	Asl	liver	0	10.4037	10.0243	0.00473681	Increased
f7234f0a-1a9d-47b1-8c6b-f1716965e8c6	ENSMUSG00000025089.15	Gfra1	liver	0	10.4037	10.0243	0.00473681	Increased
f77761cb-2bf2-48cd-bb77-96cdae6d0a64	ENSMUSG00000024483.19	Ankhd1	liver	0	10.4037	10.0243	0.00473681	Increased
f8f02e74-fb42-4c27-8ed8-110db2b3d871	ENSMUSG00000028715.2	Cyp4a14	liver	0	10.4037	10.0243	0.00473681	Increased
ffe82adc-4e1f-4023-bbc0-5278f958c585	ENSMUSG00000002289.16	Angptl4	liver	0	10.4037	10.0243	0.00473681	Increased
ENSMUST00000039818.9	ENSMUSG00000028737.15	Aldh4a1	liver	122.97	75.7983	-0.697997	0.00475495	Decreased
4175fa3d-132b-4adc-8778-04876aab567f	ENSMUSG00000024990.13	Rbp4	liver	16.8275	43.101	1.35638	0.00476347	Increased
c95f3107-80f3-41f8-abfa-5be1dd84abba	ENSMUSG00000002032.17	Tmem25	liver	16.8275	43.101	1.35638	0.00476347	Increased
a71ba10d-ead0-47b5-86ba-fcd27dcd112b	ENSMUSG00000026365.15		liver	76.371	40.1285	-0.928225	0.00482296	Decreased
ENSMUST00000128088.3	ENSMUSG00000074115.5	Saa1	liver	45.3048	17.8349	-1.34447	0.00490857	Decreased
6ab069d4-521e-4a31-be24-3b5c29959873	ENSMUSG00000035875.15	AI182371	liver	29.7717	8.91745	-1.73811	0.0049349	Decreased
ENSMUST00000039205.10	ENSMUSG00000035473.10	Galm	liver	82.8431	44.5873	-0.8936	0.00500253	Decreased
ENSMUST00000109021.3	ENSMUSG00000044894.14	Uqcrq	liver	150.153	214.019	0.511275	0.00505117	Increased
2d9ae259-ebda-4530-9c47-4e33a94c1f78	chr3:122266000		liver	53.0713	23.7799	-1.15786	0.00510864	Decreased
ENSMUST00000055085.7	ENSMUSG00000045282.7	Tmem86b	liver	53.0713	23.7799	-1.15786	0.00510864	Decreased
5e7e9977-76c6-43ef-a2ff-28da5fa04703	ENSMUSG00000078817.4	Nlrp12	liver	2.58885	17.8349	2.77957	0.00512368	Increased
68e7c877-23c1-466b-8de0-1836e23c5df8	chr2:173144000		liver	2.58885	17.8349	2.77957	0.00512368	Increased
99d50798-7888-439e-bb4b-28d1dba9e261	chr12:40033000		liver	2.58885	17.8349	2.77957	0.00512368	Increased
ENSMUST00000111994.9	ENSMUSG00000056234.15	Ncoa4	liver	2.58885	17.8349	2.77957	0.00512368	Increased
ENSMUST00000155809.8	ENSMUSG00000037254.18	Itih2	liver	2.58885	17.8349	2.77957	0.00512368	Increased
d884f4f7-df93-43a3-bd00-a877e77fb201	ENSMUSG00000029630.15	Cyp3a25	liver	2.58885	17.8349	2.77957	0.00512368	Increased
ENSMUST00000030535.3	ENSMUSG00000028755.3	Cda	liver	5.17769	22.2936	2.10411	0.00514267	Increased
ba3926a4-ab51-4358-977c-db18091306c4	chr16:84739000		liver	5.17769	22.2936	2.10411	0.00514267	Increased
ENSMUST00000136872.7	ENSMUSG00000027282.17	Mtch2	liver	143.681	205.101	0.513438	0.00516124	Increased
ENSMUST00000032761.7	ENSMUSG00000030545.9	Pex11a	liver	32.3606	65.3946	1.01471	0.00516648	Increased
ENSMUST00000044524.15	ENSMUSG00000039168.15	Dap	liver	132.031	83.2295	-0.665647	0.00517587	Decreased
ENSMUST00000142352.8	ENSMUSG00000002992.17	Apoc2	liver	25.8885	56.4772	1.12506	0.00524444	Increased
ENSMUST00000164016.7	ENSMUSG00000025509.15	Pnpla2	liver	25.8885	56.4772	1.12506	0.00524444	Increased
45cc2486-07d7-4e27-8ce4-0e8a9ab43f19	ENSMUSG00000029368.10		liver	27.1829	7.43121	-1.86962	0.00527766	Decreased
ENSMUST00000020118.4	ENSMUSG00000019960.8	Dusp6	liver	27.1829	7.43121	-1.86962	0.00527766	Decreased
ENSMUST00000130498.1	ENSMUSG00000047721.8	Bola2	liver	47.8937	86.202	0.847754	0.00528614	Increased
ENSMUST00000081940.10	ENSMUSG00000090137.8	Uba52	liver	146.27	208.074	0.508435	0.00548766	Increased
ENSMUST00000029658.13	ENSMUSG00000028024.14	Enpep	liver	24.594	5.94497	-2.04673	0.00555228	Decreased
ENSMUST00000069994.10	ENSMUSG00000056091.12	St3gal5	liver	12.9442	35.6698	1.46168	0.00555512	Increased
4d32d0fd-9daa-45ab-a2d1-dd26c23645f8	chr17:32765000	Zfp871	liver	18.1219	2.97248	-2.60395	0.00556417	Decreased
ENSMUST00000103120.4	ENSMUSG00000006782.16	Cnp	liver	18.1219	2.97248	-2.60395	0.00556417	Decreased
ENSMUST00000112295.8-1	ENSMUSG00000070284.10	Gmppb	liver	18.1219	2.97248	-2.60395	0.00556417	Decreased
cb01c0c4-746a-4a9f-ae89-2d07fd1c0f89	ENSMUSG00000069922.12	Ces3a	liver	18.1219	2.97248	-2.60395	0.00556417	Decreased
dcc893c2-2d1f-4fab-8c95-6e8626be6b5a	ENSMUSG00000021922.17	Itih4	liver	18.1219	2.97248	-2.60395	0.00556417	Decreased
e37e92b5-2fc6-40d8-a1ca-47791079268b	chr10:122387000	Gm36041	liver	18.1219	2.97248	-2.60395	0.00556417	Decreased
2d18b62f-1cbc-4300-823c-ba0ab5a7ddc2	chr19:39330000		liver	19.4163	2.97248	-2.70343	0.00560289	Decreased
4feb7fe7-67be-4955-b50b-5735a8cdfe11	chr15:97044000		liver	19.4163	2.97248	-2.70343	0.00560289	Decreased
035a8ce8-d08e-4d86-86f7-ba8a02ad45e7	ENSMUSG00000078672.2	Mup20	liver	67.31	111.468	0.727654	0.0056327	Increased
40505b8e-18c4-46ee-999b-ccbd193db05d	chr16:57391000		liver	63.4267	31.2111	-1.0228	0.00564724	Decreased
ENSMUST00000143054.1	ENSMUSG00000048100.13	Taf13	liver	22.0052	4.45873	-2.30056	0.00569451	Decreased
a7705dd9-d4c9-4f81-8aca-64b6856d5f9c	ENSMUSG00000000326.13	Comt	liver	22.0052	4.45873	-2.30056	0.00569451	Decreased
56c55711-8270-461d-8f5c-fa16f26dbbc8	ENSMUSG00000066154.11	Mup3	liver	128.148	80.2571	-0.675042	0.00571448	Decreased
ENSMUST00000087026.12	ENSMUSG00000067148.15	Polr1c	liver	15.5331	40.1285	1.36872	0.00573421	Increased
ENSMUST00000047799.12	ENSMUSG00000090150.10	Acad11	liver	141.092	202.129	0.518607	0.00578022	Increased
f8d7b496-645d-4fbd-9613-22149e514daf	ENSMUSG00000008540.11	Mgst1	liver	134.62	193.211	0.521255	0.00589761	Increased
ENSMUST00000117085.1-1	ENSMUSG00000038459.10	Abhd17c	liver	34.9494	11.8899	-1.55473	0.00593171	Decreased
f462b448-e7ad-4b63-b620-d6c828f7ec74	ENSMUSG00000029447.11	Cct6a	liver	41.4215	77.2846	0.899638	0.00594273	Increased
ENSMUST00000107019.7	ENSMUSG00000062410.14	Hsd3b3	liver	46.5992	19.3211	-1.26969	0.00595796	Decreased
8c9ce3ea-8478-4e25-af40-fc9541bb789a	ENSMUSG00000042293.8	Gm5617	liver	73.7821	118.899	0.688324	0.0060081	Increased
ENSMUST00000102758.7	ENSMUSG00000020402.11	Vdac1	liver	50.4825	22.2936	-1.17879	0.00602157	Decreased
ENSMUST00000021370.9	ENSMUSG00000020988.9	L2hgdh	liver	54.3658	25.2661	-1.10519	0.00605905	Decreased
ENSMUST00000023154.2	ENSMUSG00000022512.3	Cldn1	liver	55.6602	25.2661	-1.13913	0.00608867	Decreased
ENSMUST00000082223.12	ENSMUSG00000058558.12	Rpl5	liver	80.2542	126.331	0.654489	0.00633596	Increased
ENSMUST00000115609.9	ENSMUSG00000000326.13	Comt	liver	75.0765	40.1285	-0.903566	0.0064056	Decreased
8c18d1be-72ee-4da3-94ad-1f0be174eb96	ENSMUSG00000028307.9	Aldob	liver	34.9494	68.3671	0.967833	0.00655682	Increased
59bd8a7a-e700-4671-976b-6a3730be1753	ENSMUSG00000060803.6	Gstp1	liver	81.5486	44.5873	-0.870883	0.00658943	Decreased
22e86cf8-7b86-4b23-a939-3c69af895f56	ENSMUSG00000029368.10	Alb	liver	38.8327	14.8624	-1.385	0.00659823	Decreased
ENSMUST00000066465.2	ENSMUSG00000030972.6	Acsm5	liver	38.8327	14.8624	-1.385	0.00659823	Decreased
5135d5f9-da17-47ea-a5e0-bd306f6006fd	ENSMUSG00000008540.11	Mgst1	liver	22.0052	49.046	1.15593	0.00670748	Increased
ENSMUST00000095797.5-1	ENSMUSG00000021395.11	Spin1	liver	7.76654	26.7524	1.78301	0.0067208	Increased
ENSMUST00000166407.8	ENSMUSG00000071655.12	Ubxn1	liver	7.76654	26.7524	1.78301	0.0067208	Increased
ENSMUST00000001156.7	ENSMUSG00000001128.7	Cfp	liver	11.6498	32.6973	1.48807	0.00679416	Increased
ENSMUST00000059666.5	ENSMUSG00000045107.5	Saysd1	liver	11.6498	32.6973	1.48807	0.00679416	Increased
db7523fd-f19d-409e-a5ee-7cf87d96fa72	chr9:77842000		liver	11.6498	32.6973	1.48807	0.00679416	Increased
ENSMUST00000167662.7	ENSMUSG00000001576.15	Ergic1	liver	32.3606	10.4037	-1.6362	0.00686351	Decreased
6637f050-89df-41a6-8f55-cfdd416a5219	ENSMUSG00000022821.13	Hgd	liver	28.4773	57.9634	1.02507	0.00691145	Increased
ENSMUST00000110000.7	ENSMUSG00000002728.14	Naa20	liver	14.2387	37.156	1.38316	0.0069594	Increased
134f58b6-1016-48ec-9b9c-d28286109b6b	ENSMUSG00000038717.8	Atp5l	liver	19.4163	44.5873	1.19894	0.00711084	Increased
78772e4f-a460-4a08-bc0a-fa37d31d1416	chr9:46271000	Apoa5	liver	19.4163	44.5873	1.19894	0.00711084	Increased
bc7a06e2-df42-41f1-98c1-2970ba0a16c2	ENSMUSG00000026405.14	C4bp	liver	76.371	41.6148	-0.875771	0.00713742	Decreased
ENSMUST00000102533.10	ENSMUSG00000001604.14	Tcea3	liver	51.7769	23.7799	-1.12224	0.00713902	Decreased
ENSMUST00000032143.7	ENSMUSG00000030062.7	Rpn1	liver	94.4929	54.9909	-0.780902	0.007231	Decreased
ENSMUST00000013458.8	ENSMUSG00000037797.14	Adh4	liver	88.0208	50.5322	-0.800519	0.0073193	Decreased
ENSMUST00000098040.3	ENSMUSG00000078674.2		liver	25.8885	54.9909	1.08659	0.00737309	Increased
ENSMUST00000030158.10	ENSMUSG00000028447.11	Dctn3	liver	49.1881	86.202	0.809287	0.00755546	Increased
ENSMUST00000030299.7-1	ENSMUSG00000052520.7	Cyp2j5	liver	200.636	141.193	-0.506879	0.00762454	Decreased
ENSMUST00000030127.12-1	ENSMUSG00000028420.13	Tmem38b	liver	62.1323	31.2111	-0.993055	0.00767045	Decreased
4fff5d9a-9f21-489d-812c-564a3ac60e4a	ENSMUSG00000003477.5	Inmt	liver	14.2387	1.48624	-3.25141	0.00775505	Decreased
55ad6b8e-2ef3-4880-be21-84fb8bfbd662	ENSMUSG00000071076.6	Jund	liver	14.2387	1.48624	-3.25141	0.00775505	Decreased
56992a12-448e-448c-aad9-c02000168589	ENSMUSG00000031447.7	Lamp1	liver	14.2387	1.48624	-3.25141	0.00775505	Decreased
99d64f66-8135-4b91-8af1-609ae47d18c7	chr10:29305000	Gm46218	liver	14.2387	1.48624	-3.25141	0.00775505	Decreased
ENSMUST00000000312.11	ENSMUSG00000000303.12	Cdh1	liver	14.2387	1.48624	-3.25141	0.00775505	Decreased
ENSMUST00000004920.3	ENSMUSG00000004798.14	Ulk2	liver	14.2387	1.48624	-3.25141	0.00775505	Decreased
ce232d83-e728-4830-b2c3-679fa352287a	ENSMUSG00000038217.13	Tlcd2	liver	14.2387	1.48624	-3.25141	0.00775505	Decreased
ENSMUST00000019638.14	ENSMUSG00000019494.14	Cops6	liver	138.503	196.184	0.502256	0.00776186	Increased
2538dd65-e09d-4776-93a7-fdac0bd65def	ENSMUSG00000002769.9	Gnmt	liver	1.29442	13.3762	3.35926	0.00786693	Increased
260d7078-f104-47f1-ae6d-297eee944fd6	ENSMUSG00000074768.6	Bhmt	liver	1.29442	13.3762	3.35926	0.00786693	Increased
2e4e0a87-2902-4126-945c-d506376f7173	chr17:78983000		liver	1.29442	13.3762	3.35926	0.00786693	Increased
58a003af-ef3f-4ae7-ba6e-e0e0cbe69b48	chr18:61712000		liver	1.29442	13.3762	3.35926	0.00786693	Increased
73bcfe04-37ca-4fa6-a016-4847a589e40e	ENSMUSG00000006736.9	Tspan31	liver	1.29442	13.3762	3.35926	0.00786693	Increased
9f5f1a96-b0cd-4d44-8bf3-1b602fc0dfb1	ENSMUSG00000048856.9	Slc25a47	liver	1.29442	13.3762	3.35926	0.00786693	Increased
ENSMUST00000033136.8-1	ENSMUSG00000030847.8	Bag3	liver	1.29442	13.3762	3.35926	0.00786693	Increased
ENSMUST00000040608.4	ENSMUSG00000038917.4	3930402G23Rik	liver	1.29442	13.3762	3.35926	0.00786693	Increased
ENSMUST00000095074.3	ENSMUSG00000037348.15	Paqr7	liver	1.29442	13.3762	3.35926	0.00786693	Increased
ENSMUST00000100486.5	ENSMUSG00000005354.16	Txn2	liver	1.29442	13.3762	3.35926	0.00786693	Increased
ad07e8d8-c079-480a-8925-984fd4c8739b	ENSMUSG00000030934.9	Oat	liver	1.29442	13.3762	3.35926	0.00786693	Increased
afa51dcd-bb49-4b17-884a-8991ac3d4535	ENSMUSG00000029445.13	Hpd	liver	1.29442	13.3762	3.35926	0.00786693	Increased
b96c78c0-9d8a-4079-80a8-d11bdde8b52a	chr6:115676000	D830050J10Rik	liver	1.29442	13.3762	3.35926	0.00786693	Increased
d1bad788-5cd7-4f31-b5d9-fa257237311c	ENSMUSG00000049044.16	Rapgef4	liver	1.29442	13.3762	3.35926	0.00786693	Increased
dc4a1505-ffb6-4580-baa7-3ca523eec295	chr10:128975000	9030616G12Rik	liver	1.29442	13.3762	3.35926	0.00786693	Increased
e0b588e7-1b51-4976-87e2-e0bd3b9833e1	ENSMUSG00000037085.8	Trmt12	liver	1.29442	13.3762	3.35926	0.00786693	Increased
ENSMUST00000090678.10	ENSMUSG00000068798.10	Rap1a	liver	41.4215	75.7983	0.871627	0.00793348	Increased
ENSMUST00000021854.13	ENSMUSG00000021417.15	Eci2	liver	33.655	65.3946	0.958144	0.00795608	Increased
956fb99f-4367-4201-a93f-a31285d10df7	ENSMUSG00000022040.8	Ephx2	liver	10.3554	31.2111	1.59075	0.00797334	Increased
ENSMUST00000003655.8	ENSMUSG00000003559.8	As3mt	liver	10.3554	31.2111	1.59075	0.00797334	Increased
ENSMUST00000085256.7	ENSMUSG00000066442.17	Mthfs	liver	10.3554	31.2111	1.59075	0.00797334	Increased
ENSMUST00000087143.6	ENSMUSG00000067194.6	Eif1ax	liver	58.249	28.2386	-1.0443	0.00804146	Decreased
9d6ac3fc-297a-4cad-a630-93a2ef75c1ef	ENSMUSG00000066154.11	Mup3	liver	103.554	62.4222	-0.730159	0.00824926	Decreased
ENSMUST00000097271.3	ENSMUSG00000046879.7	Irgm1	liver	40.1271	16.3487	-1.29488	0.00826964	Decreased
0400a3c0-58fe-488a-b14d-e24314ac82d9	ENSMUSG00000039653.9	Baat	liver	20.7108	46.0735	1.15317	0.00829539	Increased
ENSMUST00000010249.6	ENSMUSG00000118346.1	Tmem179b	liver	25.8885	7.43121	-1.79926	0.00831761	Decreased
ENSMUST00000204482.2	ENSMUSG00000023367.14	Tmem176a	liver	25.8885	7.43121	-1.79926	0.00831761	Decreased
e6f2128c-9cb7-4bdd-a17e-9fd5033ee167	ENSMUSG00000029368.10	Alb	liver	161.803	109.982	-0.556929	0.00845823	Decreased
16ceebc7-9a7c-489e-b597-b565c63626a1	ENSMUSG00000089989.10		liver	46.5992	81.7433	0.810661	0.0084916	Increased
485c9595-6028-4a56-8202-5cec3e406e9a	ENSMUSG00000063929.6	Cyp4a32	liver	15.5331	38.6423	1.31428	0.00856584	Increased
ENSMUST00000062802.4	ENSMUSG00000045854.4	Lyrm2	liver	15.5331	38.6423	1.31428	0.00856584	Increased
c16e3d4e-5546-4d0c-9bd1-cfa607962585	ENSMUSG00000058952.12	Cfi	liver	111.32	68.3671	-0.703262	0.00860319	Decreased
ENSMUST00000066859.12	ENSMUSG00000026365.15	Cfh	liver	154.036	104.037	-0.56613	0.00864825	Decreased
ENSMUST00000015011.9	ENSMUSG00000014867.9	Surf4	liver	63.4267	32.6973	-0.955705	0.00870433	Decreased
ENSMUST00000105296.8	ENSMUSG00000047638.15	Nr1h4	liver	5.17769	20.8074	2.00462	0.00882239	Increased
ENSMUST00000108656.8	ENSMUSG00000069835.10	Sat2	liver	5.17769	20.8074	2.00462	0.00882239	Increased
a766ab0b-b601-4a2e-8c7e-0b06d9a675b3	ENSMUSG00000074768.6	Bhmt	liver	5.17769	20.8074	2.00462	0.00882239	Increased
1d4090c9-0a8a-48c1-a36a-1494a28968b8	ENSMUSG00000025423.16	Pias2	liver	10.3554	0	-10.0176	0.0088657	Decreased
2161c74d-331c-4a8e-a68d-0456c88bb7ee	chr10:68529000	Gm32872	liver	10.3554	0	-10.0176	0.0088657	Decreased
3b0dc22c-a8ca-4b0a-9675-e0c8b3b5c23e	ENSMUSG00000026489.13	Coq8a	liver	10.3554	0	-10.0176	0.0088657	Decreased
3c191c26-84e2-4fe9-bffb-141b26dde5c2	ENSMUSG00000068874.13	Selenbp1	liver	10.3554	0	-10.0176	0.0088657	Decreased
4342ac22-b94d-4e3b-a89a-718646008fc3	ENSMUSG00000066154.11	Mup3	liver	10.3554	0	-10.0176	0.0088657	Decreased
4aaae4e9-1e44-4de9-ad7d-0e11ecc230a8	ENSMUSG00000062410.14	Hsd3b3	liver	10.3554	0	-10.0176	0.0088657	Decreased
604b1002-31ae-4b40-87ef-1cbd1ea087b1	ENSMUSG00000070427.4		liver	10.3554	0	-10.0176	0.0088657	Decreased
87a40fee-0aca-4417-b2ee-84e800f7e6d0	ENSMUSG00000025936.15	Gm4956	liver	10.3554	0	-10.0176	0.0088657	Decreased
8a071862-e6a5-43a2-839a-bb7811bb38b9	chr8:114148000		liver	10.3554	0	-10.0176	0.0088657	Decreased
9108bfc7-4f07-4309-9e47-59ef5e19aa24	ENSMUSG00000070690.7	Albfm1	liver	10.3554	0	-10.0176	0.0088657	Decreased
ENSMUST00000005015.9	ENSMUSG00000004895.9	Prcc	liver	10.3554	0	-10.0176	0.0088657	Decreased
ENSMUST00000008748.7	ENSMUSG00000008604.11	Ubqln4	liver	10.3554	0	-10.0176	0.0088657	Decreased
ENSMUST00000028916.14	ENSMUSG00000027429.16	Sec23b	liver	10.3554	0	-10.0176	0.0088657	Decreased
ENSMUST00000046745.6	ENSMUSG00000078921.3	Tgtp2	liver	10.3554	0	-10.0176	0.0088657	Decreased
ENSMUST00000055655.8	ENSMUSG00000025153.9	Fasn	liver	10.3554	0	-10.0176	0.0088657	Decreased
ENSMUST00000065588.6	ENSMUSG00000105096.1	Gbp10	liver	10.3554	0	-10.0176	0.0088657	Decreased
ENSMUST00000075303.6	ENSMUSG00000058979.7	Hdhd5	liver	10.3554	0	-10.0176	0.0088657	Decreased
ENSMUST00000107911.7	ENSMUSG00000060601.13	Nr1h2	liver	10.3554	0	-10.0176	0.0088657	Decreased
ENSMUST00000108920.8	ENSMUSG00000018899.16	Irf1	liver	10.3554	0	-10.0176	0.0088657	Decreased
ac50ce82-56cb-430d-bd20-f2de7433abaa	ENSMUSG00000032182.15	Yipf2	liver	10.3554	0	-10.0176	0.0088657	Decreased
d49c3d51-61bd-4255-9ee2-db5bfeddddfe	chr16:24278000		liver	10.3554	0	-10.0176	0.0088657	Decreased
de85dd23-3dc4-4ba8-8097-1cc3eed646d3	ENSMUSG00000030359.14	Pzp	liver	10.3554	0	-10.0176	0.0088657	Decreased
ENSMUST00000022721.7	ENSMUSG00000022125.7	Cln5	liver	33.655	11.8899	-1.5003	0.0089348	Decreased
ENSMUST00000194632.1	ENSMUSG00000033684.14	Qsox1	liver	172.158	118.899	-0.533957	0.00895187	Decreased
ENSMUST00000033418.7	ENSMUSG00000017057.9	Il13ra1	liver	23.2996	5.94497	-1.96876	0.00896855	Decreased
ENSMUST00000056089.7	ENSMUSG00000050777.7	Tmem37	liver	102.259	151.597	0.567958	0.00899238	Increased
ENSMUST00000020081.10	ENSMUSG00000019923.14	Zwint	liver	56.9546	95.1195	0.739827	0.00902041	Increased
4429153f-1098-4563-b894-f1feb8117f66	ENSMUSG00000066154.11	Mup3	liver	69.8988	37.156	-0.91149	0.00910791	Decreased
ENSMUST00000003912.6	ENSMUSG00000003814.8	Calr	liver	98.3761	59.4497	-0.726544	0.00911816	Decreased
e2af7e3d-2b62-485c-b729-1a9afc3ddcd7	ENSMUSG00000039197.10	Adk	liver	9.06096	28.2386	1.63885	0.00929815	Increased
ENSMUST00000033099.5	ENSMUSG00000030827.5	Fgf21	liver	2.58885	16.3487	2.65411	0.00930422	Increased
ENSMUST00000051017.8	ENSMUSG00000044748.8	Defb1	liver	2.58885	16.3487	2.65411	0.00930422	Increased
ENSMUST00000070064.10	ENSMUSG00000056131.13	Pgm3	liver	2.58885	16.3487	2.65411	0.00930422	Increased
ENSMUST00000115529.7	ENSMUSG00000025903.14	Lypla1	liver	2.58885	16.3487	2.65411	0.00930422	Increased
ENSMUST00000178422.8	ENSMUSG00000034974.13	Dapk3	liver	2.58885	16.3487	2.65411	0.00930422	Increased
ENSMUST00000193053.5	ENSMUSG00000037957.14	Wdr20	liver	2.58885	16.3487	2.65411	0.00930422	Increased
d8666ab8-b7b2-4242-a669-3065bfb3011e	ENSMUSG00000027597.15	Ahcy	liver	2.58885	16.3487	2.65411	0.00930422	Increased
187032a8-bbed-46e2-9b36-db9ca78b4f91	ENSMUSG00000060992.9	Copz1	liver	16.8275	2.97248	-2.49709	0.00941442	Decreased
238a0fa7-e91e-4f3e-8713-e9ccd17e6370	ENSMUSG00000021361.7	Tmem14c	liver	16.8275	2.97248	-2.49709	0.00941442	Decreased
34a65c8a-385f-48ce-8e41-a7625a875cbc	ENSMUSG00000064294.12	Aox3	liver	16.8275	2.97248	-2.49709	0.00941442	Decreased
495099af-6417-4991-8f78-0ca11b1a88a5	ENSMUSG00000073002.9	Vamp5	liver	16.8275	2.97248	-2.49709	0.00941442	Decreased
5fd156e1-9bfd-46d2-8dce-e633521005de	chr19:34746000		liver	16.8275	2.97248	-2.49709	0.00941442	Decreased
94bb7420-310a-4561-9b64-0c5a99c7976c	chrX:101384000	Gjb1	liver	16.8275	2.97248	-2.49709	0.00941442	Decreased
a2134c2b-5d53-481a-a766-af28bdfc0ff2	ENSMUSG00000035227.7	Spcs2	liver	86.7263	50.5322	-0.779147	0.00943776	Decreased
23039638-8239-4692-a738-7fe2382c3868	ENSMUSG00000028894.18	Inpp5b	liver	20.7108	4.45873	-2.21314	0.00947919	Decreased
ENSMUST00000059021.9	ENSMUSG00000040374.13	Pex2	liver	20.7108	4.45873	-2.21314	0.00947919	Decreased
ENSMUST00000098537.3	ENSMUSG00000074183.3	Gsta1	liver	20.7108	4.45873	-2.21314	0.00947919	Decreased
b9602c01-253f-4dcb-9d23-c45f1df3c4dd	chr3:14846000		liver	20.7108	4.45873	-2.21314	0.00947919	Decreased
d7158147-fd9a-4e4a-8050-ebf29ec980d4	ENSMUSG00000001663.10	Gstt1	liver	20.7108	4.45873	-2.21314	0.00947919	Decreased
82bb2cdf-1b51-4524-a7f7-68ad5817f82e	ENSMUSG00000096688.1		liver	132.031	187.266	0.504182	0.00948774	Increased
ENSMUST00000197571.1	ENSMUSG00000037053.6	Azgp1	liver	44.0104	78.7708	0.839673	0.00949681	Increased
7e851c01-d0b8-4362-bf8c-4048280a664a	ENSMUSG00000004610.4	Etfbl	liver	22.0052	47.5597	1.11154	0.00960129	Increased
ENSMUST00000034136.11	ENSMUSG00000031700.11	Gpt2	liver	58.249	96.6057	0.729776	0.00962601	Increased
ENSMUST00000058060.13	ENSMUSG00000044502.16	Bod1	liver	37.5383	14.8624	-1.33611	0.0096499	Decreased
ENSMUST00000028470.9	ENSMUSG00000027076.10	Timm10	liver	40.1271	72.8259	0.859712	0.00965299	Increased
ENSMUST00000030538.4	ENSMUSG00000028757.4	Ddost	liver	55.6602	26.7524	-1.0567	0.00967911	Decreased
de89d474-a07f-4933-bcf1-813273bd2408	ENSMUSG00000033898.17	Cfhr2	liver	113.909	71.3396	-0.675034	0.00968068	Decreased
a42280d7-a9a6-4e1a-9d8c-1667d3acf90c	ENSMUSG00000005681.12	Apoa2	liver	3.88327	19.3211	2.31187	0.00968565	Increased
491a3060-7105-478b-8b95-f80d73f194af	ENSMUSG00000073834.10		liver	104.848	154.569	0.559905	0.00972332	Increased
ENSMUST00000005826.8	ENSMUSG00000005683.8	Cs	liver	50.4825	23.7799	-1.08572	0.00991833	Decreased
ENSMUST00000190591.7	ENSMUSG00000022253.15	Nadk2	liver	50.4825	23.7799	-1.08572	0.00991833	Decreased

## Sheet: Muscle_DETs
transcript_id	gene_id	gene_name	tissue	fed_cpm	fasting_cpm	log2FC(cpm+0.01)	fisher_p_value	sigORnot
ENSMUST00000019721.6	ENSMUSG00000019577.6	Pdk4	muscle	54.8897	1422.3	4.6953	2.9534e-300	Increased
ENSMUST00000105875.7	ENSMUSG00000028834.13	Trim63	muscle	149.422	1423.75	3.25214	1.34109e-224	Increased
ENSMUST00000022986.7	ENSMUSG00000022358.7	Fbxo32	muscle	151.455	1132.63	2.90263	1.73321e-159	Increased
ENSMUST00000043058.4	ENSMUSG00000058207.6	Serpina3k	muscle	720.681	13.0353	-5.78777	9.04516e-148	Decreased
ENSMUST00000079697.9	ENSMUSG00000073842.10	Mup7	muscle	645.462	7.24185	-6.47586	2.53418e-137	Decreased
ENSMUST00000008021.2	ENSMUSG00000007877.2	Tcap	muscle	1441.36	3263.18	1.17884	4.537e-133	Increased
ca5f8b0f-06d8-4c6f-a01e-9bb89db15978	ENSMUSG00000008348.9	Ubc	muscle	434.035	1572.93	1.85755	1.20089e-127	Increased
a0a48a9c-2280-4171-8c80-079786c82a4c	ENSMUSG00000029368.10	Alb	muscle	556.012	2.89674	-7.5796	2.11502e-122	Decreased
ENSMUST00000067492.7	ENSMUSG00000054422.7	Fabp1	muscle	542.798	10.1386	-5.74109	3.30216e-111	Decreased
ENSMUST00000084531.10	ENSMUSG00000066154.11	Mup3	muscle	500.106	4.34511	-6.84341	3.95529e-108	Decreased
ENSMUST00000005824.11	ENSMUSG00000005681.12	Apoa2	muscle	536.699	13.0353	-5.36253	5.34482e-107	Decreased
ENSMUST00000045035.11	ENSMUSG00000040564.14	Apoc1	muscle	528.567	13.0353	-5.34051	2.98804e-105	Decreased
ENSMUST00000074018.3	ENSMUSG00000078672.2	Mup20	muscle	490.957	5.79348	-6.40256	2.2249e-104	Decreased
ENSMUST00000111321.7	ENSMUSG00000005681.12	Apoa2	muscle	483.842	10.1386	-5.57521	3.59257e-98	Decreased
ENSMUST00000107472.7	ENSMUSG00000066154.11	Mup3	muscle	464.529	8.69022	-5.7386	2.17242e-95	Decreased
ENSMUST00000067354.9	ENSMUSG00000048489.12	Depp1	muscle	8.1318	350.506	5.42799	3.85219e-81	Increased
ENSMUST00000020308.4	ENSMUSG00000020108.4	Ddit4	muscle	11.1812	320.09	4.83808	5.81359e-70	Increased
4a1a1725-9863-4569-a63a-850f544d7a0d	chr5:125385000	Ubc	muscle	206.344	767.636	1.89532	8.72273e-65	Increased
879fad1d-ad68-41c5-98b2-a6953677815d	ENSMUSG00000057003.12		muscle	373.046	1060.21	1.50689	2.46052e-64	Increased
ENSMUST00000117932.1	ENSMUSG00000094793.1		muscle	310.025	5.79348	-5.73937	4.77812e-64	Decreased
ENSMUST00000075312.4	ENSMUSG00000061808.4	Ttr	muscle	314.091	8.69022	-5.17403	3.57939e-62	Decreased
89104ab2-374d-4b5d-b7d8-88a007b9e6aa	ENSMUSG00000057003.12	Myh4	muscle	459.447	1168.84	1.34708	8.74229e-60	Increased
ENSMUST00000005069.7	ENSMUSG00000004939.7	Nmrk2	muscle	273.432	2.89674	-6.55569	6.6611e-59	Decreased
407a2fa0-e994-485d-ab9d-bb7781d18fa9	ENSMUSG00000096674.1		muscle	263.267	2.89674	-6.50104	1.26697e-56	Decreased
ENSMUST00000103012.9	ENSMUSG00000078683.9		muscle	244.97	1.44837	-7.39217	2.72776e-54	Decreased
ddaf4433-fd5b-4784-982c-872b32e97e36	ENSMUSG00000073842.10	Mup7	muscle	260.218	5.79348	-5.48671	5.0332e-53	Decreased
623bb08e-6bb6-48a0-88f2-6d74a6d1474c	ENSMUSG00000008348.9	Ubc	muscle	189.064	663.354	1.81085	6.97538e-53	Increased
ENSMUST00000095049.4	ENSMUSG00000096674.1		muscle	235.822	1.44837	-7.33726	3.01926e-52	Decreased
ENSMUST00000028780.3	ENSMUSG00000027313.3	Chac1	muscle	57.9391	353.402	2.6085	1.94985e-45	Increased
ENSMUST00000020768.3	ENSMUSG00000020475.3	Pgam2	muscle	3301.51	2175.45	-0.601808	1.30056e-42	Decreased
ENSMUST00000070532.7	ENSMUSG00000028773.8	Fabp3	muscle	861.971	1577.28	0.871716	3.78842e-40	Increased
ENSMUST00000227275.1	ENSMUSG00000022270.16	Retreg1	muscle	94.5322	402.647	2.09052	1.6527e-39	Increased
18fa1ef9-b057-4270-8b14-4c40af24d708	ENSMUSG00000061723.18	Tnnt3	muscle	2365.34	3468.85	0.552409	1.93957e-39	Increased
ENSMUST00000003071.9	ENSMUSG00000074336.5	Apoc4	muscle	175.85	1.44837	-6.91393	9.27065e-39	Decreased
ENSMUST00000112335.3	ENSMUSG00000024990.13	Rbp4	muscle	205.328	8.69022	-4.5608	1.74136e-38	Decreased
53621fd8-c465-448f-b9ac-25d453b89e28	ENSMUSG00000029368.10	Alb	muscle	166.702	1.44837	-6.83686	1.02695e-36	Decreased
3cce2c91-3528-4bb0-b767-49a0926e51f9	ENSMUSG00000078687.9	Mup7	muscle	167.718	1.44837	-6.84563	1.08506e-36	Decreased
ENSMUST00000179314.2	ENSMUSG00000093931.2		muscle	178.9	4.34511	-5.36038	1.84054e-36	Decreased
ENSMUST00000008684.10	ENSMUSG00000008540.11	Mgst1	muscle	252.086	30.4158	-3.05061	6.30265e-35	Decreased
ENSMUST00000095450.10	ENSMUSG00000071178.11	Serpina1b	muscle	156.537	1.44837	-6.7461	1.9726e-34	Decreased
b3d895dd-315c-4ca0-96ae-1e81234257fe	ENSMUSG00000078680.3		muscle	156.537	1.44837	-6.7461	1.9726e-34	Decreased
34504ef9-0a86-4310-87f0-e7620d2eab69	ENSMUSG00000073842.10	Mup7	muscle	145.356	0	-13.8274	1.08307e-33	Decreased
ENSMUST00000085054.4	ENSMUSG00000072849.10	Serpina1e	muscle	151.455	1.44837	-6.69848	3.40103e-33	Decreased
103def2e-7734-4770-94a4-197749f02f68	ENSMUSG00000036181.2	H1f2	muscle	244.97	622.799	1.34612	1.1769e-32	Increased
05cb1fb6-73a6-4dda-9a13-b4b9a66a129e	ENSMUSG00000074768.6	Bhmt	muscle	138.241	0	-13.755	7.07009e-32	Decreased
ENSMUST00000033880.6	ENSMUSG00000031490.6	Eif4ebp1	muscle	76.2356	322.987	2.08279	9.36066e-32	Increased
0fbfd732-6d29-442f-8e75-c6c735ea0214	ENSMUSG00000029368.10	Alb	muscle	166.702	7.24185	-4.52286	2.19269e-31	Decreased
bca1bc30-8124-4ad6-9c25-9a3d352be85b	ENSMUSG00000002985.16	Apoe	muscle	383.211	101.386	-1.91818	2.32271e-31	Decreased
a0c4e8a7-725b-434c-8ff8-2e8308be90e1	ENSMUSG00000073842.10	Mup7	muscle	133.158	0	-13.701	6.8714e-31	Decreased
ENSMUST00000035918.7	ENSMUSG00000056035.8	Cyp3a11	muscle	143.323	2.89674	-5.62382	6.87025e-30	Decreased
ENSMUST00000055738.11	ENSMUSG00000031431.13	Tsc22d3	muscle	93.5157	344.712	1.882	8.40687e-30	Increased
ENSMUST00000074051.5	ENSMUSG00000079015.2	Serpina1c	muscle	134.175	1.44837	-6.52372	2.19642e-29	Decreased
7d58290b-8b77-4492-945e-446896a780ac	ENSMUSG00000073842.10	Mup7	muscle	132.142	1.44837	-6.50169	6.92154e-29	Decreased
ENSMUST00000032264.8	ENSMUSG00000030161.8	Gabarapl1	muscle	57.9391	265.052	2.19347	4.27687e-28	Increased
ENSMUST00000062620.8	ENSMUSG00000050440.8	Hamp	muscle	140.274	4.34511	-5.00949	5.33473e-28	Decreased
ENSMUST00000165208.3	ENSMUSG00000038670.11	Mybpc2	muscle	554.995	1031.24	0.89382	6.97303e-28	Increased
ENSMUST00000032958.13	ENSMUSG00000032942.14	Ucp3	muscle	23.3789	182.495	2.96404	1.36231e-27	Increased
0fa673a6-6821-4236-9cb8-e7fd2ebdb895	ENSMUSG00000008348.9	Ubc	muscle	107.746	357.748	1.73121	1.72666e-27	Increased
75081c11-6cdd-474d-8f1e-758695e5109f	chr11:62551000	Ubb	muscle	1196.39	1840.88	0.621702	1.90464e-26	Increased
ENSMUST00000003554.10	ENSMUSG00000007122.11	Casq1	muscle	1775.78	1141.32	-0.637751	4.75891e-26	Decreased
ENSMUST00000107913.9	ENSMUSG00000028464.16	Tpm2	muscle	1278.73	1936.47	0.59872	4.89577e-26	Increased
ENSMUST00000023583.6	ENSMUSG00000022868.6	Ahsg	muscle	122.993	2.89674	-5.40315	2.22611e-25	Decreased
ENSMUST00000049209.12	ENSMUSG00000035540.12	Gc	muscle	107.746	0	-13.3955	5.80164e-25	Decreased
ENSMUST00000070832.2	ENSMUSG00000051748.2	Wfdc21	muscle	113.845	1.44837	-6.2867	7.88873e-25	Decreased
ENSMUST00000085056.7	ENSMUSG00000066366.14	Serpina1a	muscle	103.68	0	-13.34	3.25116e-24	Decreased
ENSMUST00000164016.7	ENSMUSG00000025509.15	Pnpla2	muscle	158.57	421.476	1.41027	3.54734e-24	Increased
4fafb98e-3303-401a-9841-3bae2ddbb57c	ENSMUSG00000029368.10	Alb	muscle	115.878	2.89674	-5.31719	6.9742e-24	Decreased
ENSMUST00000033185.9	ENSMUSG00000030895.9	Hpx	muscle	109.779	1.44837	-6.23424	8.24037e-24	Decreased
ENSMUST00000086199.11	ENSMUSG00000026473.16	Glul	muscle	58.9556	241.878	2.03639	1.42214e-23	Increased
ENSMUST00000031694.7	ENSMUSG00000029683.7	Lmod2	muscle	92.4992	302.709	1.71031	4.06515e-23	Increased
ENSMUST00000034586.8	ENSMUSG00000032081.10	Apoc3	muscle	111.812	2.89674	-5.26566	7.22039e-23	Decreased
ENSMUST00000171737.2	ENSMUSG00000011179.8	Odc1	muscle	102.664	318.642	1.63391	7.6547e-23	Increased
8b403111-1ae1-45fb-ab87-ccc08b389e7d	ENSMUSG00000029368.10	Alb	muscle	97.5816	0	-13.2525	1.17394e-22	Decreased
863a5467-71ed-4881-8b39-51fe796564f8	ENSMUSG00000019987.9	Arg1	muscle	100.631	1.44837	-6.10872	8.50918e-22	Decreased
82675849-3221-4049-b275-ea980b64e368	ENSMUSG00000073842.10	Mup7	muscle	105.713	2.89674	-5.18475	1.21772e-21	Decreased
ENSMUST00000178241.3	ENSMUSG00000048489.12	Depp1	muscle	1.01648	84.0055	6.35489	1.70721e-21	Increased
ENSMUST00000029987.9	ENSMUSG00000028307.9	Aldob	muscle	91.4828	0	-13.1594	2.09019e-21	Decreased
ENSMUST00000072678.5	ENSMUSG00000089873.8		muscle	109.779	4.34511	-4.65588	2.39005e-21	Decreased
6566609d-7f55-4251-b73a-72b430fe98ba	ENSMUSG00000005716.16	Pvalb	muscle	1530.81	1000.82	-0.613103	2.98158e-21	Decreased
16247bcb-85ea-4a3d-9dc7-40f9db9cb256	ENSMUSG00000094793.1		muscle	97.5816	1.44837	-6.06433	5.42505e-21	Decreased
ENSMUST00000099945.5	ENSMUSG00000075232.6	Amd1	muscle	749.142	398.302	-0.91136	1.44612e-20	Decreased
67c543dd-674d-4ebb-8a2b-142a1577b4b1	ENSMUSG00000073375.3	Lrrc30	muscle	148.405	375.128	1.33778	3.88199e-20	Increased
383ab697-fb6d-4c04-a7d6-4642d82227c3	ENSMUSG00000029368.10	Alb	muscle	85.3839	0	-13.0599	4.39443e-20	Decreased
a5eaa557-c36a-4e36-90b0-e7153f6262fb	ENSMUSG00000029368.10	Alb	muscle	85.3839	0	-13.0599	4.39443e-20	Decreased
1bf26ac4-a54c-4599-9aa0-6fb7d9bf733e	ENSMUSG00000078683.9		muscle	86.4004	0	-13.077	4.52088e-20	Decreased
ENSMUST00000074949.3	ENSMUSG00000057137.9	Tmem140	muscle	33.5437	169.459	2.33648	5.59893e-20	Increased
ENSMUST00000053232.7	ENSMUSG00000059895.13	Ptp4a3	muscle	392.359	724.185	0.884166	1.0667e-19	Increased
75d5b430-f81b-4a24-9891-eca625caf1a2	ENSMUSG00000073830.11		muscle	88.4333	1.44837	-5.92232	5.44058e-19	Decreased
0ffba56e-3eb4-403d-b945-2e2d331678a0	ENSMUSG00000096674.1		muscle	79.2851	0	-12.953	1.39929e-18	Decreased
ENSMUST00000078869.5	ENSMUSG00000071177.4	Serpina1d	muscle	78.2686	0	-12.9344	2.58438e-18	Decreased
54891fa7-ef76-46dd-b872-bf09e51ac63d	ENSMUSG00000008348.9	Ubc	muscle	68.1038	225.946	1.73002	6.84281e-18	Increased
ENSMUST00000107484.1	ENSMUSG00000096688.1		muscle	76.2356	0	-12.8964	9.18228e-18	Decreased
ENSMUST00000026552.8	ENSMUSG00000025479.9	Cyp2e1	muscle	142.307	23.1739	-2.61791	1.30121e-17	Decreased
ENSMUST00000000049.5	ENSMUSG00000000049.11	Apoh	muscle	74.2027	0	-12.8574	1.56318e-17	Decreased
96097427-aac9-4864-bc47-a955de385494	ENSMUSG00000110439.1		muscle	73.1862	0	-12.8376	2.7456e-17	Decreased
c3bdff41-be12-4f33-a384-93df82278240	chr5:125385000		muscle	36.5931	160.769	2.13504	4.52184e-17	Increased
ENSMUST00000035390.6	ENSMUSG00000037053.6	Azgp1	muscle	72.1697	0	-12.8174	4.85863e-17	Decreased
ENSMUST00000026172.2	ENSMUSG00000025172.3	Ankrd2	muscle	119.944	305.606	1.34924	8.32002e-17	Increased
ENSMUST00000037811.12	ENSMUSG00000020609.14	Apob	muscle	83.351	2.89674	-4.8419	1.14486e-16	Decreased
ENSMUST00000029076.5	ENSMUSG00000027559.5	Car3	muscle	1286.86	861.781	-0.578454	1.98218e-16	Decreased
d11ee9bc-daec-4dc3-9da2-2bd985a7ddae	chr2:167688000	Cebpb	muscle	96.5651	265.052	1.45661	2.13394e-16	Increased
ENSMUST00000030487.2	ENSMUSG00000028715.2	Cyp4a14	muscle	75.2192	1.44837	-5.68886	3.0455e-16	Decreased
d6ee32cd-a44f-4665-995a-3ae4e6790be0	ENSMUSG00000019577.6	Pdk4	muscle	1.01648	63.7283	5.95639	3.17828e-16	Increased
2744c729-73f8-4e2b-8d76-782f7b4f37e8	ENSMUSG00000073834.10		muscle	79.2851	2.89674	-4.76976	6.39379e-16	Decreased
ENSMUST00000160180.8	ENSMUSG00000024646.14	Cyb5a	muscle	186.015	49.2446	-1.91717	6.96413e-16	Decreased
ENSMUST00000034585.6	ENSMUSG00000032080.6	Apoa4	muscle	65.0544	0	-12.6677	1.82651e-15	Decreased
ENSMUST00000074519.12	ENSMUSG00000038393.14	Txnip	muscle	223.625	447.547	1.00093	2.07667e-15	Increased
ENSMUST00000043098.8	ENSMUSG00000036390.8	Gadd45a	muscle	12.1977	97.0408	2.99095	2.56027e-15	Increased
ENSMUST00000048486.12	ENSMUSG00000033860.13	Fgg	muscle	64.0379	0	-12.6449	3.18903e-15	Decreased
cfce4a40-fb36-4e12-b2a8-a6be96e11725	ENSMUSG00000073834.10		muscle	64.0379	0	-12.6449	3.18903e-15	Decreased
ENSMUST00000098046.9	ENSMUSG00000073834.10		muscle	63.0215	0	-12.6219	5.60332e-15	Decreased
ENSMUST00000002846.8	ENSMUSG00000002769.9	Gnmt	muscle	74.2027	2.89674	-4.67419	1.06491e-14	Decreased
fa888fba-2694-4ff8-8901-774bb3e52e53	ENSMUSG00000073842.10	Mup7	muscle	68.1038	1.44837	-5.54552	1.88895e-14	Decreased
ENSMUST00000021903.2	ENSMUSG00000021453.2	Gadd45g	muscle	64.0379	195.53	1.61024	2.50552e-14	Increased
ENSMUST00000111997.1	ENSMUSG00000079278.1	Tmem233	muscle	182.966	53.5897	-1.77135	2.65251e-14	Decreased
0d3a85da-665f-4884-97e7-c1c13d5dc721	ENSMUSG00000073842.10	Mup7	muscle	59.972	0	-12.5503	3.19691e-14	Decreased
abbf4838-4ad6-4d2e-bff4-7dc3ba9f6e65	ENSMUSG00000094793.1		muscle	59.972	0	-12.5503	3.19691e-14	Decreased
291bec52-8f65-4eb3-b331-450428b17a11	ENSMUSG00000028834.13	Trim63	muscle	9.14828	84.0055	3.19751	3.56552e-14	Increased
d468da7b-8de1-4bd5-936d-f34312cea4d8	ENSMUSG00000078683.9		muscle	65.0544	1.44837	-5.47944	5.497e-14	Decreased
97f740c2-9bf1-4f04-a286-de803601a154	ENSMUSG00000110439.1		muscle	58.9556	0	-12.5257	5.83421e-14	Decreased
587b7809-d97a-472e-846c-24b73d1f40de	ENSMUSG00000078683.9		muscle	57.9391	0	-12.5006	1.07802e-13	Decreased
ENSMUST00000188650.1	ENSMUSG00000023277.13	Twf2	muscle	124.01	286.777	1.20941	1.63298e-13	Increased
ENSMUST00000029645.13	ENSMUSG00000028011.16	Tdo2	muscle	63.0215	1.44837	-5.43364	1.70517e-13	Decreased
478812fe-0c04-4b08-8a32-b24e1793c86d	ENSMUSG00000078675.9		muscle	56.9226	0	-12.475	2.01833e-13	Decreased
ENSMUST00000048246.4	ENSMUSG00000033831.5	Fgb	muscle	56.9226	0	-12.475	2.01833e-13	Decreased
46a7b8c3-99c3-4198-ab49-f83071dbf6b3	ENSMUSG00000110439.1		muscle	54.8897	0	-12.4226	3.72903e-13	Decreased
ENSMUST00000102840.4	ENSMUSG00000076441.9	Ass1	muscle	55.9061	0	-12.449	3.83042e-13	Decreased
ENSMUST00000021649.7	ENSMUSG00000021226.7	Acot2	muscle	3.04943	59.3832	4.27897	4.77015e-13	Increased
ENSMUST00000058785.9	ENSMUSG00000066072.13	Cyp4a10	muscle	66.0709	2.89674	-4.50676	5.47213e-13	Decreased
c3ccfbe3-dd22-4080-8be4-4e2af7e5e612	ENSMUSG00000078683.9		muscle	60.9885	1.44837	-5.38634	5.49887e-13	Decreased
aa392e7d-edd9-4085-bedd-d843717a1f04	ENSMUSG00000078675.9		muscle	53.8732	0	-12.3956	6.51483e-13	Decreased
ENSMUST00000191997.1	ENSMUSG00000063856.7	Gpx1	muscle	283.597	124.56	-1.18694	1.83453e-12	Decreased
94c75967-4d65-4539-9624-957f846cb2e3	ENSMUSG00000078683.9		muscle	51.8402	0	-12.3401	2.02994e-12	Decreased
ENSMUST00000035804.8	ENSMUSG00000033022.8	Cdo1	muscle	76.2356	7.24185	-3.39423	3.08697e-12	Decreased
3d81e099-6463-471b-816b-786a36f858b4	ENSMUSG00000096674.1		muscle	55.9061	1.44837	-5.26084	5.59826e-12	Decreased
ENSMUST00000121075.7	ENSMUSG00000031543.18	Ank1	muscle	274.448	121.663	-1.17358	6.01747e-12	Decreased
ENSMUST00000057423.5-1	ENSMUSG00000051373.5	Plpp7	muscle	169.751	55.0381	-1.62474	6.20222e-12	Decreased
ENSMUST00000031398.13	ENSMUSG00000029445.13	Hpd	muscle	49.8073	0	-12.2824	6.55626e-12	Decreased
eb51a95e-ce00-4954-a077-e62ea2f00dc9	ENSMUSG00000078674.2		muscle	49.8073	0	-12.2824	6.55626e-12	Decreased
ENSMUST00000024739.13	ENSMUSG00000023944.14	Hsp90ab1	muscle	145.356	302.709	1.05829	8.11595e-12	Increased
ENSMUST00000020718.9	ENSMUSG00000020439.17	Smtn	muscle	97.5816	17.3804	-2.48846	1.01154e-11	Decreased
2c567477-ab2a-46a9-bb75-68a9886bc2e0	ENSMUSG00000028307.9	Aldob	muscle	48.7908	0	-12.2527	1.19792e-11	Decreased
8c9291ba-68f7-4257-af7e-931ec3eef1cb	ENSMUSG00000094793.1		muscle	48.7908	0	-12.2527	1.19792e-11	Decreased
f2915d7f-eeaf-4228-bdfc-63a80ba7e895	ENSMUSG00000035540.12	Gc	muscle	48.7908	0	-12.2527	1.19792e-11	Decreased
ENSMUST00000131787.1	ENSMUSG00000086841.1	2410006H16Rik	muscle	13.2142	81.1088	2.61686	1.5329e-11	Increased
ENSMUST00000022985.1-1	ENSMUSG00000022357.2	Klhl38	muscle	27.4448	111.525	2.02236	1.71535e-11	Increased
ENSMUST00000075734.5	ENSMUSG00000056328.14	Myh1	muscle	73.1862	189.737	1.37423	2.56113e-11	Increased
ENSMUST00000029041.5	ENSMUSG00000062515.3	Fabp4	muscle	318.157	531.552	0.740455	2.75508e-11	Increased
ENSMUST00000002989.10	ENSMUSG00000002910.11	Arrdc2	muscle	3.04943	52.1413	4.09137	2.77924e-11	Increased
ENSMUST00000040440.6	ENSMUSG00000036438.14	Calm2	muscle	220.575	89.799	-1.2964	2.82286e-11	Decreased
2fec5f24-219e-4d05-ab96-2730a5eb44fd	ENSMUSG00000078672.2	Mup20	muscle	46.7579	0	-12.1913	4.15308e-11	Decreased
0396e1e9-552a-4f16-84c5-1ebbfe63c684	ENSMUSG00000054630.7	Ugt2b5	muscle	51.8402	1.44837	-5.15192	5.44948e-11	Decreased
ENSMUST00000070380.4	ENSMUSG00000057163.3		muscle	51.8402	1.44837	-5.15192	5.44948e-11	Decreased
091d1bd9-5100-480d-8386-8fb6f867efc8	ENSMUSG00000078680.3		muscle	44.7249	0	-12.1272	7.62504e-11	Decreased
ENSMUST00000031913.4	ENSMUSG00000054106.7	Try4	muscle	50.8238	1.44837	-5.12336	9.86624e-11	Decreased
2ccd13d7-1958-40d0-a251-1b41646aac8d	chr15:58175000		muscle	36.5931	124.56	1.76692	1.15689e-10	Increased
ENSMUST00000099356.9	ENSMUSG00000074794.10	Arrdc3	muscle	9.14828	66.6251	2.86313	1.3103e-10	Increased
ENSMUST00000118539.1	ENSMUSG00000028179.12	Cth	muscle	43.7084	0	-12.094	1.33363e-10	Decreased
ENSMUST00000041438.6	ENSMUSG00000038332.13	Sesn1	muscle	5.08238	56.4865	3.47175	1.51765e-10	Increased
ENSMUST00000106112.1	ENSMUSG00000078566.8	Bnip3	muscle	215.493	386.715	0.843602	2.05519e-10	Increased
ENSMUST00000102774.10	ENSMUSG00000015837.15	Sqstm1	muscle	226.674	401.199	0.823671	2.07417e-10	Increased
ENSMUST00000098367.4	ENSMUSG00000074064.6	Mlycd	muscle	57.9391	159.321	1.45917	2.28601e-10	Increased
6e887082-13e9-4022-8d7d-3ad4639ec804	ENSMUSG00000078674.2		muscle	42.692	0	-12.0601	2.34829e-10	Decreased
8879aecd-9ab1-4932-947a-b8862f52fd6c	chr9:46268000	Apoa5	muscle	47.7743	1.44837	-5.03411	3.24852e-10	Decreased
e846b8b3-5df0-4893-bb23-67b0758050db	ENSMUSG00000094793.1		muscle	48.7908	1.44837	-5.06448	3.34297e-10	Decreased
ENSMUST00000030840.3	ENSMUSG00000028989.3	Angptl7	muscle	39.6425	126.008	1.66815	4.69378e-10	Increased
ENSMUST00000009777.3	ENSMUSG00000009633.3	G0s2	muscle	51.8402	2.89674	-4.15688	4.83882e-10	Decreased
e37db05f-1c1f-4996-8f25-777bf820b096	ENSMUSG00000027346.15	Gpcpd1	muscle	57.9391	156.424	1.4327	5.21155e-10	Increased
3179ceef-7159-4d26-b564-d01fdbad881c	ENSMUSG00000052684.4	Jun	muscle	29.4778	107.179	1.86197	5.36565e-10	Increased
5f64d45b-0de0-46d3-8cc3-caad14ee3f5b	ENSMUSG00000096688.1		muscle	40.659	0	-11.9897	7.46621e-10	Decreased
ENSMUST00000040042.10	ENSMUSG00000015083.11	C8g	muscle	40.659	0	-11.9897	7.46621e-10	Decreased
a78cc53e-427a-4b2e-99c8-24b3e037de3b	ENSMUSG00000079015.2	Serpina1c	muscle	45.7414	1.44837	-4.97139	9.70165e-10	Decreased
c9996a01-b59e-4373-be32-8a660749d404	ENSMUSG00000008348.9	Ubc	muscle	25.4119	97.0408	1.93267	9.77767e-10	Increased
ENSMUST00000163080.2	ENSMUSG00000090066.2	1110002E22Rik	muscle	83.351	15.9321	-2.38653	9.77858e-10	Decreased
ENSMUST00000033918.3	ENSMUSG00000031519.4	Asb5	muscle	422.854	641.628	0.601568	1.14772e-09	Increased
ENSMUST00000034215.7	ENSMUSG00000031765.8	Mt1	muscle	44.7249	131.802	1.55901	1.16734e-09	Increased
0c4ec449-f6f3-4edf-b166-9e30f2190470	ENSMUSG00000073834.10		muscle	39.6425	0	-11.9532	1.35148e-09	Decreased
c6356024-3e03-459b-b4c6-5fd219bb881d	ENSMUSG00000025129.2	Ppp1r27	muscle	262.251	128.905	-1.02458	1.48459e-09	Decreased
2b3556c2-1e4f-4b5c-8d1f-9d6e262252fd	ENSMUSG00000008348.9	Ubc	muscle	6.09885	53.5897	3.13325	1.76049e-09	Increased
ENSMUST00000029630.14	ENSMUSG00000028001.16	Fga	muscle	38.6261	0	-11.9157	2.47468e-09	Decreased
ENSMUST00000097014.6	ENSMUSG00000072235.6	Tuba1a	muscle	83.351	17.3804	-2.26108	2.68847e-09	Decreased
a000733a-123e-4656-a0ae-37cd59d442c4	ENSMUSG00000041801.5	Phlda3	muscle	300.877	483.756	0.685089	2.92433e-09	Increased
19f39e47-3d8f-4de4-9a92-bb946809acf5	chr7:19696000	Apoe	muscle	43.7084	1.44837	-4.90581	2.98658e-09	Decreased
095c3f58-f1b4-41a2-adb6-4548806834df	ENSMUSG00000035923.4	Myf6	muscle	130.109	257.81	0.986535	3.1921e-09	Increased
584503b1-9d26-47a0-b559-0f9e84c4aa1f	ENSMUSG00000029368.10	Alb	muscle	37.6096	0	-11.8773	4.58753e-09	Decreased
ENSMUST00000102481.3	ENSMUSG00000058579.5	Cela2a	muscle	37.6096	0	-11.8773	4.58753e-09	Decreased
ENSMUST00000049093.7	ENSMUSG00000038393.14	Txnip	muscle	164.669	302.709	0.878325	5.19789e-09	Increased
d3d9b573-4487-4564-8726-4ef08e84cd8a	ENSMUSG00000070803.6	Cited4	muscle	54.8897	5.79348	-3.24181	8.31974e-09	Decreased
f57f85eb-ae54-4749-adf5-cbf176160cec	ENSMUSG00000073834.10		muscle	36.5931	0	-11.8378	8.61372e-09	Decreased
4ca74af2-7fff-4629-8f85-8f118bef16ff	ENSMUSG00000110439.1		muscle	34.5602	0	-11.7553	1.56313e-08	Decreased
ENSMUST00000089129.6	ENSMUSG00000068086.6	Cyp2d9	muscle	34.5602	0	-11.7553	1.56313e-08	Decreased
d59f26ac-2fd7-4a8d-9c35-5c01d0958853	ENSMUSG00000094793.1		muscle	34.5602	0	-11.7553	1.56313e-08	Decreased
ENSMUST00000049357.9	ENSMUSG00000040128.9	Pnrc1	muscle	81.318	179.598	1.14303	2.05536e-08	Increased
ENSMUST00000102476.4	ENSMUSG00000060802.8	B2m	muscle	270.382	143.389	-0.915022	2.56851e-08	Decreased
ENSMUST00000064941.6	ENSMUSG00000020889.11	Nr1d1	muscle	205.328	97.0408	-1.08119	2.64652e-08	Decreased
2f0593f9-1438-47e0-a4fc-9a725b41c0be	ENSMUSG00000073834.10		muscle	33.5437	0	-11.7123	2.73932e-08	Decreased
ENSMUST00000036156.5	ENSMUSG00000033365.14	Ipo13	muscle	71.1533	163.666	1.20164	2.77746e-08	Increased
83c0dafe-d69c-4eca-b358-bba77e384561	ENSMUSG00000019577.6	Pdk4	muscle	2.03295	36.2093	4.14803	3.08656e-08	Increased
ENSMUST00000047328.10	ENSMUSG00000039323.18	Igfbp2	muscle	38.6261	1.44837	-4.72752	3.17278e-08	Decreased
35652d6f-e5fa-4cbb-a854-2647f4571563	ENSMUSG00000078688.11	Mup2	muscle	39.6425	1.44837	-4.76498	3.17637e-08	Decreased
ENSMUST00000039390.5	ENSMUSG00000035606.8	Ky	muscle	89.4498	24.6223	-1.86069	4.49798e-08	Decreased
7e198b4c-d267-42dd-8a38-e2e9c1531abb	ENSMUSG00000002910.11	Arrdc2	muscle	1.01648	31.8642	4.95662	4.79231e-08	Increased
ENSMUST00000077719.3	ENSMUSG00000066153.2	Mup21	muscle	32.5272	0	-11.6679	4.83508e-08	Decreased
ENSMUST00000092888.10	ENSMUSG00000069805.10	Fbp1	muscle	32.5272	0	-11.6679	4.83508e-08	Decreased
e74f874a-0a32-4780-b8e6-9f1434d9755a	ENSMUSG00000073842.10	Mup7	muscle	32.5272	0	-11.6679	4.83508e-08	Decreased
ENSMUST00000089377.5	ENSMUSG00000068220.6	Lgals1	muscle	522.468	343.264	-0.606011	5.62806e-08	Decreased
ENSMUST00000028970.7	ENSMUSG00000027470.9	Mylk2	muscle	207.361	347.609	0.745293	5.7683e-08	Increased
ENSMUST00000163448.3	ENSMUSG00000019929.16	Dcn	muscle	128.076	241.878	0.917227	7.23856e-08	Increased
ENSMUST00000020692.6	ENSMUSG00000020423.6	Btg2	muscle	19.313	75.3153	1.96281	7.71674e-08	Increased
ENSMUST00000011607.5	ENSMUSG00000011463.5		muscle	31.5107	0	-11.6221	8.60632e-08	Decreased
ENSMUST00000095464.2	ENSMUSG00000035963.8	Odf3l2	muscle	18.2966	72.4185	1.9842	8.73882e-08	Increased
ENSMUST00000056089.7	ENSMUSG00000050777.7	Tmem37	muscle	28.4613	91.2474	1.68043	8.77513e-08	Increased
ENSMUST00000032194.10	ENSMUSG00000030103.11	Bhlhe40	muscle	58.9556	10.1386	-2.53859	9.20332e-08	Decreased
ENSMUST00000059642.16	ENSMUSG00000030591.17	Psmd8	muscle	233.789	379.473	0.698765	9.40482e-08	Increased
ENSMUST00000017488.4	ENSMUSG00000017344.4	Vtn	muscle	74.2027	17.3804	-2.09337	9.95746e-08	Decreased
ENSMUST00000065678.5	ENSMUSG00000053317.11	Sec61b	muscle	106.73	36.2093	-1.55927	1.44042e-07	Decreased
15683b58-83d0-4450-8b61-5dc45d4aeeda	chr12:100206000		muscle	172.801	79.6604	-1.11708	1.46349e-07	Decreased
ENSMUST00000039492.13	ENSMUSG00000022875.18	Kng1	muscle	30.4943	0	-11.5748	1.54673e-07	Decreased
ENSMUST00000010795.4	ENSMUSG00000010651.4	Acaa1b	muscle	35.5766	1.44837	-4.60891	1.62889e-07	Decreased
ENSMUST00000047199.4	ENSMUSG00000040134.8	Rdh7	muscle	35.5766	1.44837	-4.60891	1.62889e-07	Decreased
ENSMUST00000047085.15	ENSMUSG00000038520.15	Tbc1d17	muscle	16.2636	66.6251	2.03375	1.86462e-07	Increased
2642885f-6c71-4b16-a847-74af6a984b0e	ENSMUSG00000041548.4	Hspb8	muscle	512.303	341.815	-0.583767	1.92196e-07	Decreased
ENSMUST00000118762.8	ENSMUSG00000005936.19	Kctd20	muscle	6.09885	44.8995	2.87805	2.07357e-07	Increased
ENSMUST00000027634.12	ENSMUSG00000026385.16	Dbi	muscle	277.498	156.424	-0.826973	2.19934e-07	Decreased
d1b0468e-0a16-4954-a792-5d64480b2c2a	chr5:123683000	Gm43797	muscle	1.01648	28.9674	4.81916	2.58024e-07	Increased
ENSMUST00000051087.15	ENSMUSG00000042834.15	Nrep	muscle	50.8238	7.24185	-2.80937	2.63425e-07	Decreased
ENSMUST00000027467.10	ENSMUSG00000026249.10	Serpine2	muscle	130.109	52.1413	-1.31905	2.68677e-07	Decreased
1d216066-8999-4b93-acdc-96e5875ca35b	ENSMUSG00000066154.11	Mup3	muscle	29.4778	0	-11.5259	2.80982e-07	Decreased
5eb967b9-1887-4c63-9a60-856970a4928b	ENSMUSG00000028011.16	Tdo2	muscle	29.4778	0	-11.5259	2.80982e-07	Decreased
f2762f6d-8788-429e-a97e-9810d27c2e2d	ENSMUSG00000066154.11	Mup3	muscle	29.4778	0	-11.5259	2.80982e-07	Decreased
23c70a7c-d05c-481e-b0b4-59aa4e3dfc4a	ENSMUSG00000032081.10	Apoc3	muscle	34.5602	1.44837	-4.5671	2.8523e-07	Decreased
7d570303-4901-4d6a-9ff0-6d0341572c2a	ENSMUSG00000029368.10	Alb	muscle	34.5602	1.44837	-4.5671	2.8523e-07	Decreased
022b8991-ffd3-4488-a0fd-8dbb87d69af9	ENSMUSG00000027887.11	Sypl2	muscle	153.488	68.0734	-1.17284	3.25496e-07	Decreased
ENSMUST00000030044.2	ENSMUSG00000039196.2	Orm1	muscle	42.692	4.34511	-3.29352	3.46124e-07	Decreased
ENSMUST00000043584.4	ENSMUSG00000036752.4	Tubb4b	muscle	202.279	330.229	0.707094	4.71366e-07	Increased
545e4160-6919-44e0-86f9-d31135ce25d8	ENSMUSG00000015837.15	Sqstm1	muscle	88.4333	178.15	1.01034	5.06705e-07	Increased
0dc2fb97-f63e-481e-a402-e275dad3a245	ENSMUSG00000073834.10		muscle	28.4613	0	-11.4753	5.16412e-07	Decreased
ENSMUST00000023775.8	ENSMUSG00000023031.8	Cela1	muscle	28.4613	0	-11.4753	5.16412e-07	Decreased
ENSMUST00000112803.2	ENSMUSG00000034528.15	Hsd17b13	muscle	28.4613	0	-11.4753	5.16412e-07	Decreased
c48f9f77-c638-4b53-973b-d1f8b341c95c	ENSMUSG00000066154.11	Mup3	muscle	28.4613	0	-11.4753	5.16412e-07	Decreased
e8e63c59-6aa9-4735-815b-c92dcf9ceabf	ENSMUSG00000026715.12	Serpinc1	muscle	28.4613	0	-11.4753	5.16412e-07	Decreased
ENSMUST00000079413.10	ENSMUSG00000024222.17	Fkbp5	muscle	9.14828	49.2446	2.42711	5.31476e-07	Increased
ENSMUST00000055071.8	ENSMUSG00000079017.3	Ifi27l2a	muscle	77.2521	21.7256	-1.8297	5.60874e-07	Decreased
478fba69-de67-43f3-aef1-d7f6a2781143	ENSMUSG00000073830.11		muscle	37.6096	2.89674	-3.69401	6.0123e-07	Decreased
ENSMUST00000004208.6	ENSMUSG00000004105.8	Angptl2	muscle	37.6096	2.89674	-3.69401	6.0123e-07	Decreased
ENSMUST00000034435.6	ENSMUSG00000031957.6	Ctrb1	muscle	37.6096	2.89674	-3.69401	6.0123e-07	Decreased
ENSMUST00000022946.5	ENSMUSG00000022323.11	Rida	muscle	54.8897	10.1386	-2.43552	6.26799e-07	Decreased
ENSMUST00000027766.12	ENSMUSG00000026489.13	Coq8a	muscle	209.394	337.47	0.688516	6.77485e-07	Increased
ENSMUST00000110372.8	ENSMUSG00000018796.13	Acsl1	muscle	14.2307	59.3832	2.06028	6.93475e-07	Increased
ENSMUST00000020223.7	ENSMUSG00000020034.7	Tcp11l2	muscle	24.3954	78.212	1.68037	7.44048e-07	Increased
bf66d60d-2b5a-4619-99d5-bf447bae58d8	ENSMUSG00000028273.15	Pdlim5	muscle	136.208	241.878	0.828425	7.45023e-07	Increased
ENSMUST00000002360.16	ENSMUSG00000002289.16	Angptl4	muscle	6.09885	42.0027	2.78185	7.51563e-07	Increased
9e0b54e1-b460-4be5-82b2-fca73af67bee	ENSMUSG00000039910.10	Cited2	muscle	64.0379	141.94	1.14816	7.56979e-07	Increased
ENSMUST00000005077.6	ENSMUSG00000004951.10	Hspb1	muscle	368.98	533	0.53058	7.97891e-07	Increased
c8e1fef6-2c2d-4edf-ae02-db066dfd0588	chr6:116173000		muscle	65.0544	15.9321	-2.02903	8.67904e-07	Decreased
ENSMUST00000034361.9	ENSMUSG00000031889.9	D230025D16Rik	muscle	8.1318	46.3479	2.50939	8.80665e-07	Increased
ENSMUST00000019514.9	ENSMUSG00000019370.10	Calm3	muscle	366.947	231.739	-0.663048	8.90244e-07	Decreased
1b392ad5-b390-4886-91aa-e15a1597fafc	ENSMUSG00000078683.9		muscle	32.5272	1.44837	-4.47966	8.98243e-07	Decreased
ENSMUST00000102745.9	ENSMUSG00000021281.15	Tnfaip2	muscle	32.5272	1.44837	-4.47966	8.98243e-07	Decreased
d192b997-71c4-4533-9627-cd3cb3e86d0d	ENSMUSG00000027875.12	Hmgcs2	muscle	32.5272	1.44837	-4.47966	8.98243e-07	Decreased
19be6a57-629e-4972-95dc-de3e59f08c2c	ENSMUSG00000078683.9		muscle	27.4448	0	-11.4228	9.60739e-07	Decreased
6d167437-f229-4e23-b4f8-9cc9b8649921	ENSMUSG00000073834.10		muscle	27.4448	0	-11.4228	9.60739e-07	Decreased
ENSMUST00000029837.13-1	ENSMUSG00000028186.14	Uox	muscle	27.4448	0	-11.4228	9.60739e-07	Decreased
f288b85c-4027-4063-8011-8626dfda015b	ENSMUSG00000026185.8	Igfbp5	muscle	36.5931	2.89674	-3.65449	1.05404e-06	Decreased
ENSMUST00000052458.2	ENSMUSG00000028584.3	Lrrc38	muscle	51.8402	10.1386	-2.35307	1.63506e-06	Decreased
ENSMUST00000028944.3	ENSMUSG00000027452.11	Acss1	muscle	7.11533	42.0027	2.5598	1.80294e-06	Increased
250f11e4-f41d-4a9a-a09d-5e75c62df847	ENSMUSG00000078672.2	Mup20	muscle	26.4284	0	-11.3684	1.80949e-06	Decreased
ENSMUST00000035158.15	ENSMUSG00000032554.15	Trf	muscle	57.9391	13.0353	-2.15125	1.92587e-06	Decreased
31e00ddd-753e-42d5-b2e3-8981bfbbb2ac	ENSMUSG00000030089.15	Slc41a3	muscle	66.0709	17.3804	-1.92594	2.08434e-06	Decreased
5498107c-5841-46fa-976b-b518eedfc570	ENSMUSG00000031543.18	Ank1	muscle	92.4992	33.3125	-1.4731	2.30672e-06	Decreased
ENSMUST00000026221.6	ENSMUSG00000025203.6	Scd2	muscle	41.6755	5.79348	-2.84455	2.35241e-06	Decreased
286f8060-0a19-4e70-824a-9e7219689d0c	ENSMUSG00000054364.5	Rhob	muscle	52.8567	120.215	1.1853	2.69044e-06	Increased
8d816fdc-18e9-4d80-8d5d-407b7dc02ede	ENSMUSG00000040287.9		muscle	141.29	65.1767	-1.11611	2.74358e-06	Decreased
ENSMUST00000002663.11	ENSMUSG00000002588.13	Pon1	muscle	30.4943	1.44837	-4.38658	2.9357e-06	Decreased
ccd242c9-9724-44dc-a7be-5f2845b9a2fa	ENSMUSG00000022868.6	Ahsg	muscle	30.4943	1.44837	-4.38658	2.9357e-06	Decreased
ENSMUST00000024846.12	ENSMUSG00000024048.15	Myl12a	muscle	78.2686	156.424	0.998865	3.02024e-06	Increased
38bd6736-af49-422b-b45d-ec02717e0264	ENSMUSG00000002032.17	Tmem25	muscle	24.3954	0	-11.253	3.22002e-06	Decreased
903e8543-4de5-4196-a913-9c04183342ca	ENSMUSG00000094793.1		muscle	24.3954	0	-11.253	3.22002e-06	Decreased
ENSMUST00000029325.4	ENSMUSG00000027761.4	Aadac	muscle	24.3954	0	-11.253	3.22002e-06	Decreased
171b8c00-712a-46e9-a7a2-1aa6de9b375b	chr15:41864000	Abra	muscle	73.1862	149.182	1.02733	3.28503e-06	Increased
ENSMUST00000039796.13	ENSMUSG00000033416.15	Gucd1	muscle	21.346	69.5218	1.70303	3.34223e-06	Increased
2fa73aa5-0121-4564-b49e-95357864ecb1	ENSMUSG00000061723.18	Tnnt3	muscle	82.3345	162.218	0.978275	3.3435e-06	Increased
78e753f4-83ff-4d47-bc13-a1ea02ab2dcf	ENSMUSG00000073842.10	Mup7	muscle	25.4119	0	-11.3119	3.4489e-06	Decreased
ENSMUST00000031931.5	ENSMUSG00000029882.5		muscle	25.4119	0	-11.3119	3.4489e-06	Decreased
ENSMUST00000019276.11	ENSMUSG00000019132.11	BC005537	muscle	23.3789	72.4185	1.63073	3.66527e-06	Increased
af88a352-7c74-40b3-b82b-9e7467175672	ENSMUSG00000056481.7	Cd248	muscle	47.7743	8.69022	-2.45741	3.74699e-06	Decreased
ENSMUST00000163666.2	ENSMUSG00000059796.16	Eif4a1	muscle	35.5766	91.2474	1.35861	4.72774e-06	Increased
9c8c03f8-cf5c-4720-afb3-9fbd7f3dc9b2	ENSMUSG00000078672.2	Mup20	muscle	28.4613	1.44837	-4.28708	5.05845e-06	Decreased
7ce6e42c-5532-48b2-8c56-ae176117759b	ENSMUSG00000008348.9	Ubc	muscle	15.2471	56.4865	1.88868	5.22705e-06	Increased
ENSMUST00000025279.5	ENSMUSG00000024413.14	Npc1	muscle	10.1648	46.3479	2.18782	5.33778e-06	Increased
ENSMUST00000071555.12	ENSMUSG00000062825.15	Actg1	muscle	156.537	78.212	-1.00095	5.54672e-06	Decreased
ENSMUST00000064324.11	ENSMUSG00000036938.17		muscle	23.3789	0	-11.1916	5.66363e-06	Decreased
ENSMUST00000107483.7	ENSMUSG00000078675.9		muscle	23.3789	0	-11.1916	5.66363e-06	Decreased
cf698ca8-d137-4823-8949-21bdfbd62748	ENSMUSG00000029368.10	Alb	muscle	23.3789	0	-11.1916	5.66363e-06	Decreased
e9d9efdc-fa30-4556-b2cd-31f267092d1e	ENSMUSG00000029368.10	Alb	muscle	23.3789	0	-11.1916	5.66363e-06	Decreased
ee2da845-ecab-4cab-bfa8-852c280d8e69	ENSMUSG00000096688.1		muscle	23.3789	0	-11.1916	5.66363e-06	Decreased
286eab39-0e2f-41bc-b053-80a458b3698b	ENSMUSG00000078515.4	Rsc1a1	muscle	8.1318	42.0027	2.36741	5.69205e-06	Increased
ENSMUST00000017851.3	ENSMUSG00000017707.9	Serinc3	muscle	166.702	270.845	0.700165	6.18165e-06	Increased
ENSMUST00000220443.1	ENSMUSG00000038594.9	Cep85l	muscle	14.2307	55.0381	1.95068	6.1973e-06	Increased
ENSMUST00000017961.10	ENSMUSG00000017817.11	Jph2	muscle	137.224	65.1767	-1.07399	6.62344e-06	Decreased
ENSMUST00000179759.2	ENSMUSG00000024049.15	Myom1	muscle	83.351	160.769	0.947637	6.84003e-06	Increased
b967e0cb-2faf-4396-856d-70ad7c3d4963	ENSMUSG00000015837.15	Sqstm1	muscle	85.3839	162.218	0.925814	8.27039e-06	Increased
2b9e71a2-c213-4d0c-8f83-96b3e6bf9a6c	ENSMUSG00000056328.14	Myh1	muscle	11.1812	47.7962	2.09483	8.35174e-06	Increased
fd7406c9-1ffc-4910-b4df-fd11c4dcc7d0	ENSMUSG00000078672.2	Mup20	muscle	27.4448	1.44837	-4.23463	8.67214e-06	Decreased
ENSMUST00000222222.1	ENSMUSG00000021033.11	Gstz1	muscle	31.5107	2.89674	-3.43883	9.00629e-06	Decreased
ENSMUST00000110082.10	ENSMUSG00000001175.15	Calm1	muscle	394.392	266.5	-0.565477	9.43637e-06	Decreased
ENSMUST00000034189.16	ENSMUSG00000057400.14	Ces1c	muscle	22.3625	0	-11.1275	1.00416e-05	Decreased
ENSMUST00000038445.12	ENSMUSG00000042451.12		muscle	109.779	47.7962	-1.19947	1.06279e-05	Decreased
63d9ce08-88fb-4f18-8471-c19e340a6c8d	ENSMUSG00000047591.5	Mafa	muscle	70.1368	23.1739	-1.59725	1.33367e-05	Decreased
209f9df0-4d97-4bd4-92b5-7e1a072d166a	chr18:60303000		muscle	34.5602	4.34511	-2.98875	1.33714e-05	Decreased
90a6c9b7-f6c5-46cc-ad90-85d57df496ec	ENSMUSG00000029368.10	Alb	muscle	26.4284	1.44837	-4.1802	1.49696e-05	Decreased
ENSMUST00000002529.6	ENSMUSG00000002455.14	Prpf6	muscle	15.2471	53.5897	1.81274	1.51923e-05	Increased
ENSMUST00000025349.11	ENSMUSG00000024471.12	Myot	muscle	292.745	420.027	0.520825	1.56146e-05	Increased
ENSMUST00000059775.14	ENSMUSG00000047407.17	Tgif1	muscle	4.0659	30.4158	2.9001	1.60335e-05	Increased
ENSMUST00000153474.8	ENSMUSG00000086290.9	Snhg12	muscle	4.0659	30.4158	2.9001	1.60335e-05	Increased
ENSMUST00000080885.11	ENSMUSG00000059824.12	Dbp	muscle	46.7579	10.1386	-2.20424	1.63867e-05	Decreased
ENSMUST00000075477.7	ENSMUSG00000062694.7	Cav3	muscle	105.713	46.3479	-1.18941	1.68767e-05	Decreased
2c9a4316-cdfe-4cce-898d-8823483e70e0	ENSMUSG00000078680.3		muscle	21.346	0	-11.0604	1.79689e-05	Decreased
3d6166b8-631e-44c2-a3f5-fe6a82409456	chr12:103727000		muscle	21.346	0	-11.0604	1.79689e-05	Decreased
430d3c4d-8e24-456c-87ee-18bb0dd27317	ENSMUSG00000033860.13	Fgg	muscle	21.346	0	-11.0604	1.79689e-05	Decreased
4d1f2f15-bfeb-4451-8b98-cc511d1e3671	ENSMUSG00000001670.13	Tat	muscle	21.346	0	-11.0604	1.79689e-05	Decreased
ENSMUST00000021630.14	ENSMUSG00000021210.16	Akr1c6	muscle	21.346	0	-11.0604	1.79689e-05	Decreased
fe864bd8-d83f-4568-a207-a1755dfbdf4c	ENSMUSG00000027075.16	Slc43a1	muscle	2.03295	24.6223	3.59183	1.84129e-05	Increased
9da29a77-ea69-4112-934e-f55e2b956821	ENSMUSG00000008348.9	Ubc	muscle	5.08238	33.3125	2.71009	1.84425e-05	Increased
ENSMUST00000028469.13	ENSMUSG00000027075.16	Slc43a1	muscle	8.1318	39.106	2.26434	1.96608e-05	Increased
ENSMUST00000032174.11	ENSMUSG00000030087.11	Klf15	muscle	21.346	63.7283	1.57752	2.16456e-05	Increased
ENSMUST00000064204.13	ENSMUSG00000052374.16	Actn2	muscle	239.888	353.402	0.558931	2.34129e-05	Increased
ENSMUST00000023820.5	ENSMUSG00000023057.5	Fabp2	muscle	25.4119	1.44837	-4.12364	2.60345e-05	Decreased
865cfef1-a46e-4107-9875-1386718b9323	ENSMUSG00000020719.14	Ddx5	muscle	45.7414	10.1386	-2.17254	2.62203e-05	Decreased
ENSMUST00000050952.3	ENSMUSG00000047963.7	Stbd1	muscle	52.8567	14.4837	-1.86693	2.74183e-05	Decreased
ENSMUST00000023357.13	ENSMUSG00000022677.15	Fopnl	muscle	53.8732	14.4837	-1.89441	2.7585e-05	Decreased
ENSMUST00000114050.7	ENSMUSG00000079523.8	Tmsb10	muscle	131.125	65.1767	-1.00841	2.81564e-05	Decreased
ENSMUST00000102672.4	ENSMUSG00000015839.6	Nfe2l2	muscle	22.3625	65.1767	1.54285	2.83536e-05	Increased
ENSMUST00000237066.1	ENSMUSG00000042834.15	Nrep	muscle	35.5766	5.79348	-2.61634	2.95511e-05	Decreased
ENSMUST00000024599.13	ENSMUSG00000023830.14	Igf2r	muscle	36.5931	5.79348	-2.65698	3.04079e-05	Decreased
f37fcd0a-4803-41f3-a13f-b7b60623ca45	chr5:125385000	Ubc	muscle	9.14828	40.5544	2.14707	3.0957e-05	Increased
ENSMUST00000027153.5-1	ENSMUSG00000026003.5	Acadl	muscle	94.5322	169.459	0.841995	3.13124e-05	Increased
ENSMUST00000074606.10	ENSMUSG00000060703.12	Cd302	muscle	66.0709	21.7256	-1.60418	3.14564e-05	Decreased
59186d3a-df63-4db9-b04d-8947f571201d	ENSMUSG00000073842.10	Mup7	muscle	20.3295	0	-10.9901	3.24886e-05	Decreased
70c64d8f-4f55-4c73-8b61-ddf6439524da	ENSMUSG00000029368.10	Alb	muscle	20.3295	0	-10.9901	3.24886e-05	Decreased
ENSMUST00000027067.14	ENSMUSG00000025934.15	Gsta3	muscle	20.3295	0	-10.9901	3.24886e-05	Decreased
ENSMUST00000030280.6	ENSMUSG00000028553.12	Angptl3	muscle	20.3295	0	-10.9901	3.24886e-05	Decreased
ENSMUST00000072776.4	ENSMUSG00000094806.2	Cyp2d10	muscle	20.3295	0	-10.9901	3.24886e-05	Decreased
ENSMUST00000107358.8	ENSMUSG00000020919.11	Stat5b	muscle	37.6096	88.3506	1.23192	3.2612e-05	Increased
c77e4d05-e7df-4865-bdbc-d0504519ce96	ENSMUSG00000048126.16	Col6a3	muscle	38.6261	7.24185	-2.41353	3.38654e-05	Decreased
ENSMUST00000032330.15	ENSMUSG00000030208.15	Emp1	muscle	72.1697	26.0707	-1.46861	3.41363e-05	Decreased
ENSMUST00000109087.7	ENSMUSG00000027523.20	Gnas	muscle	351.7	238.981	-0.557431	3.41871e-05	Decreased
ENSMUST00000042105.10	ENSMUSG00000040435.12	Ppp1r15a	muscle	21.346	62.2799	1.54436	3.44786e-05	Increased
ENSMUST00000200082.4	ENSMUSG00000020190.13	Mknk2	muscle	23.3789	65.1767	1.47875	3.73749e-05	Increased
ENSMUST00000029014.15	ENSMUSG00000027510.17	Rbm38	muscle	157.554	85.4539	-0.882548	3.80723e-05	Decreased
ENSMUST00000073339.6	ENSMUSG00000006373.10	Pgrmc1	muscle	51.8402	14.4837	-1.83892	4.12493e-05	Decreased
ENSMUST00000001547.7	ENSMUSG00000001506.10	Col1a1	muscle	168.735	94.1441	-0.841748	4.18476e-05	Decreased
6776ba60-af91-4697-82cc-991c94dd7955	ENSMUSG00000073830.11		muscle	28.4613	2.89674	-3.29203	4.5008e-05	Decreased
0e3110ad-6fc7-4283-a22e-9608680b3d21	ENSMUSG00000073842.10	Mup7	muscle	24.3954	1.44837	-4.06477	4.56384e-05	Decreased
ENSMUST00000072514.2	ENSMUSG00000009471.4	Myod1	muscle	34.5602	5.79348	-2.57454	4.75423e-05	Decreased
8ed8d157-de2b-4aa7-9239-9c5344e7c484	ENSMUSG00000049550.17	Clip1	muscle	3.04943	26.0707	3.09165	5.00762e-05	Increased
95013054-6a01-44d3-b314-4d8398ce47fd	ENSMUSG00000008348.9	Ubc	muscle	3.04943	26.0707	3.09165	5.00762e-05	Increased
ENSMUST00000020171.11	ENSMUSG00000019997.11	Ccn2	muscle	19.313	57.9348	1.58436	5.04919e-05	Increased
9fc8cfbe-99e8-4a49-8fb5-81b8865fed72	ENSMUSG00000008348.9	Ubc	muscle	10.1648	42.0027	2.04583	5.13284e-05	Increased
2c42858c-63b4-44ae-b90a-b447e0c715b5	ENSMUSG00000039221.10	Rpl22l1	muscle	9.14828	39.106	2.09461	5.48727e-05	Increased
ENSMUST00000006764.8	ENSMUSG00000006589.8	Aprt	muscle	27.4448	70.9702	1.37036	5.66655e-05	Increased
ENSMUST00000029846.4	ENSMUSG00000028195.4	Ccn1	muscle	13.2142	46.3479	1.80964	5.86648e-05	Increased
8208d509-ce58-4223-8b3e-33743716051e	ENSMUSG00000066154.11	Mup3	muscle	19.313	0	-10.9161	5.94029e-05	Decreased
ENSMUST00000049910.12-1	ENSMUSG00000031173.13	Otc	muscle	19.313	0	-10.9161	5.94029e-05	Decreased
ENSMUST00000057026.9	ENSMUSG00000048856.9	Slc25a47	muscle	19.313	0	-10.9161	5.94029e-05	Decreased
ENSMUST00000094489.4	ENSMUSG00000033898.17	Cfhr2	muscle	19.313	0	-10.9161	5.94029e-05	Decreased
ENSMUST00000169895.2	ENSMUSG00000021876.15	Rnase4	muscle	19.313	0	-10.9161	5.94029e-05	Decreased
bcb2e173-5c4d-4187-bbc1-ad4622fb10fb	ENSMUSG00000094793.1		muscle	19.313	0	-10.9161	5.94029e-05	Decreased
fabf70b6-ca1f-4d82-a423-effbaffaf442	ENSMUSG00000029368.10	Alb	muscle	19.313	0	-10.9161	5.94029e-05	Decreased
93c5b1d4-516f-4c79-914e-fe5ded66fbf5	ENSMUSG00000049091.6		muscle	86.4004	36.2093	-1.25445	5.96173e-05	Decreased
7e01655d-cb60-4a1b-8d25-14d8a37e835d	ENSMUSG00000022357.2	Klhl38	muscle	4.0659	27.519	2.75576	6.47351e-05	Increased
fccd056e-0933-49a1-b6ae-be453588535f	ENSMUSG00000003477.5	Inmt	muscle	20.3295	59.3832	1.54601	6.66129e-05	Increased
ENSMUST00000041589.5	ENSMUSG00000037573.5	Tob1	muscle	193.13	114.421	-0.755167	6.84222e-05	Decreased
ENSMUST00000045756.13	ENSMUSG00000041959.14	S100a10	muscle	133.158	69.5218	-0.937505	7.12376e-05	Decreased
b155d679-86d5-45fe-ac72-6dff1f6d5f41	ENSMUSG00000030695.16	Aldoa	muscle	156.537	244.775	0.644916	7.12567e-05	Increased
ENSMUST00000031490.10	ENSMUSG00000029512.11	Ulk1	muscle	6.09885	31.8642	2.38341	7.18105e-05	Increased
ENSMUST00000030738.7	ENSMUSG00000028907.7	Utp11	muscle	17.2801	53.5897	1.63228	7.39922e-05	Increased
59e28a62-b2c4-438c-974b-acc3d3eb034a	chr4:19605000		muscle	33.5437	5.79348	-2.53148	7.67684e-05	Decreased
ENSMUST00000174064.8	ENSMUSG00000002985.16	Apoe	muscle	33.5437	5.79348	-2.53148	7.67684e-05	Decreased
ENSMUST00000031314.9	ENSMUSG00000029368.10	Alb	muscle	23.3789	1.44837	-4.0034	8.06476e-05	Decreased
ENSMUST00000040917.13	ENSMUSG00000036781.13	Rps27l	muscle	378.129	266.5	-0.504725	8.58092e-05	Decreased
18b5346a-a547-484f-9a05-aa67d81a7c08	ENSMUSG00000059895.13	Ptp4a3	muscle	10.1648	40.5544	1.99522	8.68101e-05	Increased
ENSMUST00000037353.9	ENSMUSG00000034457.10	Eda2r	muscle	2.03295	21.7256	3.41133	8.6947e-05	Increased
5cff20b6-3fdb-4022-966f-04c1bbd4cefc	ENSMUSG00000034957.10	Cebpa	muscle	36.5931	7.24185	-2.33554	8.7786e-05	Decreased
ENSMUST00000094154.5	ENSMUSG00000070436.12	Serpinh1	muscle	52.8567	15.9321	-1.72952	9.03159e-05	Decreased
ENSMUST00000102811.9	ENSMUSG00000038900.17	Rpl12	muscle	3.04943	24.6223	3.00922	9.92239e-05	Increased
4096548f-aaf4-49ef-ac0d-f1693e2a63ef	ENSMUSG00000026626.11	Ppp2r5a	muscle	44.7249	11.587	-1.94765	9.93967e-05	Decreased
ENSMUST00000033300.3	ENSMUSG00000030996.8	Art1	muscle	181.949	273.742	0.589256	0.000105267	Increased
ENSMUST00000033875.9	ENSMUSG00000031485.15	Plpbp	muscle	15.2471	49.2446	1.69078	0.000108375	Increased
2ff481a4-d44b-43e3-950c-945fed90942c	ENSMUSG00000094793.1		muscle	18.2966	0	-10.8381	0.00010989	Decreased
885dc424-4eb7-4c1b-a5fc-b192b2dbfe68	ENSMUSG00000073842.10	Mup7	muscle	18.2966	0	-10.8381	0.00010989	Decreased
ENSMUST00000023832.6	ENSMUSG00000023070.6	Rgn	muscle	18.2966	0	-10.8381	0.00010989	Decreased
ENSMUST00000050901.4	ENSMUSG00000047631.4	Apof	muscle	18.2966	0	-10.8381	0.00010989	Decreased
ENSMUST00000080171.2	ENSMUSG00000054827.12	Cyp2c50	muscle	18.2966	0	-10.8381	0.00010989	Decreased
ENSMUST00000129421.7	ENSMUSG00000020017.14	Hal	muscle	18.2966	0	-10.8381	0.00010989	Decreased
e9a839b0-d64b-4892-9234-bd45507049c5	ENSMUSG00000094793.1		muscle	18.2966	0	-10.8381	0.00010989	Decreased
ENSMUST00000047906.9	ENSMUSG00000034640.9	Tiparp	muscle	7.11533	33.3125	2.22547	0.000114891	Increased
2685dbdb-5b56-4105-90fa-4956b4d683c9	chr16:11143000	Gm23935	muscle	160.603	91.2474	-0.815576	0.000119454	Decreased
ENSMUST00000058714.9	ENSMUSG00000047139.9	Cd24a	muscle	191.097	283.881	0.570952	0.000119495	Increased
b8516c1e-e903-4239-94b5-405b3e1e9f86	chr10:37134000	Marcks	muscle	32.5272	5.79348	-2.4871	0.000124407	Decreased
ENSMUST00000115498.1	ENSMUSG00000024471.12	Myot	muscle	154.504	238.981	0.629218	0.000124634	Increased
2e8f42fe-57f2-4f71-8f92-999b8d1c6214	ENSMUSG00000056091.12	St3gal5	muscle	4.0659	26.0707	2.67779	0.00012914	Increased
ENSMUST00000045295.13	ENSMUSG00000036833.16	Pnpla7	muscle	4.0659	26.0707	2.67779	0.00012914	Increased
ENSMUST00000130560.7	ENSMUSG00000022548.14	Apod	muscle	39.6425	86.9022	1.13215	0.000133005	Increased
adba4bb1-37ec-40d0-a1f6-83272ca6c115	ENSMUSG00000024750.11	Zfand5	muscle	11.1812	40.5544	1.85785	0.000133138	Increased
ENSMUST00000042818.10	ENSMUSG00000035828.11	Pim3	muscle	23.3789	62.2799	1.41317	0.000133411	Increased
ENSMUST00000068291.6	ENSMUSG00000067235.14	H2-Q10	muscle	25.4119	2.89674	-3.1286	0.000135154	Decreased
ENSMUST00000204020.1	ENSMUSG00000107585.1	3300002P13Rik	muscle	25.4119	2.89674	-3.1286	0.000135154	Decreased
4ab3fb99-1f2b-4ee3-bdb1-b53149df2c98	ENSMUSG00000030695.16	Aldoa	muscle	156.537	240.43	0.619077	0.000135449	Increased
ENSMUST00000042581.3	ENSMUSG00000037977.6	6430571L13Rik	muscle	26.4284	2.89674	-3.18516	0.000135549	Decreased
ENSMUST00000069009.6	ENSMUSG00000055435.6	Maf	muscle	51.8402	15.9321	-1.70151	0.000136745	Decreased
e0a15568-02b2-4fa6-bb88-de148e281fba	chr15:58319000		muscle	0	14.4837	10.5012	0.00014225	Increased
ENSMUST00000048462.12	ENSMUSG00000026621.13	Marc1	muscle	22.3625	1.44837	-3.93929	0.000143617	Decreased
ENSMUST00000015501.10	ENSMUSG00000015357.10	Clpx	muscle	37.6096	84.0055	1.15917	0.000145401	Increased
689a49c9-6aa9-4671-843f-91e9cac80473	ENSMUSG00000028273.15	Pdlim5	muscle	138.241	217.256	0.652174	0.000146217	Increased
ENSMUST00000033074.7	ENSMUSG00000096145.2	Vkorc1	muscle	45.7414	13.0353	-1.81028	0.000148545	Decreased
ENSMUST00000032462.8	ENSMUSG00000030317.8	Timp4	muscle	16.2636	49.2446	1.59773	0.000150293	Increased
ENSMUST00000140239.3	ENSMUSG00000087408.10	Cers1	muscle	40.659	10.1386	-2.00265	0.000152311	Decreased
ENSMUST00000041500.7	ENSMUSG00000032802.8	Srxn1	muscle	20.3295	56.4865	1.47388	0.000160627	Increased
20e8cfb2-e2fc-4a44-aa6c-8a605ddcf02a	ENSMUSG00000057003.12	Myh4	muscle	24.3954	62.2799	1.3518	0.000168232	Increased
ENSMUST00000027377.8	ENSMUSG00000026185.8	Igfbp5	muscle	28.4613	4.34511	-2.70873	0.000171307	Decreased
0c6be170-b497-492c-9ead-682533830fe0	ENSMUSG00000059654.7		muscle	17.2801	0	-10.7557	0.000205662	Decreased
ENSMUST00000102522.4	ENSMUSG00000023433.8		muscle	17.2801	0	-10.7557	0.000205662	Decreased
ENSMUST00000106050.7	ENSMUSG00000025481.12	Urah	muscle	17.2801	0	-10.7557	0.000205662	Decreased
ENSMUST00000160129.7	ENSMUSG00000025533.15	Asl	muscle	17.2801	0	-10.7557	0.000205662	Decreased
a9da3d97-d8fe-404e-b79e-18213544c87c	chr12:104345000	Serpina3k	muscle	17.2801	0	-10.7557	0.000205662	Decreased
be0571ac-7cea-4c9e-a39b-00c797759d98	ENSMUSG00000029368.10	Alb	muscle	17.2801	0	-10.7557	0.000205662	Decreased
edb996c2-d665-4073-9a6a-885e9c87f41e	ENSMUSG00000066154.11	Mup3	muscle	17.2801	0	-10.7557	0.000205662	Decreased
f91f316c-df70-4d07-a3c6-a78f17b4e20c	chr10:128958000	Mettl7b	muscle	17.2801	0	-10.7557	0.000205662	Decreased
a56a91d3-ea89-4e17-afd0-d988fb627745	chr7:138890000		muscle	7.11533	31.8642	2.16136	0.000207823	Increased
ef40e0d5-265c-4e22-a6b3-a3b8cbeaf56d	chr5:135245000		muscle	47.7743	14.4837	-1.72111	0.000214182	Decreased
ENSMUST00000028668.7	ENSMUSG00000027236.8	Eif3j1	muscle	108.763	178.15	0.711852	0.00021505	Increased
ENSMUST00000037843.6	ENSMUSG00000039568.6	Ubald1	muscle	30.4943	70.9702	1.21841	0.000221211	Increased
ENSMUST00000019808.11	ENSMUSG00000011305.11	Plin5	muscle	5.08238	27.519	2.43454	0.000226755	Increased
ENSMUST00000021933.7	ENSMUSG00000021477.9	Ctsl	muscle	143.323	221.601	0.628657	0.000227223	Increased
ENSMUST00000121652.7	ENSMUSG00000049686.14	Orai1	muscle	70.1368	28.9674	-1.27545	0.000227384	Decreased
c5b4c1f5-527a-4e85-ae58-0df1f38261e5	ENSMUSG00000008540.11		muscle	34.5602	7.24185	-2.25311	0.000229915	Decreased
ENSMUST00000107774.2	ENSMUSG00000038201.10	Kcna7	muscle	115.878	60.8316	-0.929604	0.000234014	Decreased
8814d47a-23cb-44d0-8a7f-88bf785f8391	ENSMUSG00000008348.9	Ubc	muscle	18.2966	52.1413	1.51034	0.000244269	Increased
ENSMUST00000042790.4	ENSMUSG00000038086.4	Hspb2	muscle	131.125	72.4185	-0.856426	0.000251947	Decreased
9bfb88e2-a009-4ce1-9dc6-8d2acc0f7226	ENSMUSG00000045730.4	Adrb2	muscle	13.2142	43.4511	1.71655	0.000255294	Increased
ENSMUST00000034270.16	ENSMUSG00000031812.16	Map1lc3b	muscle	126.043	198.427	0.65465	0.000255944	Increased
c42e40bb-e2e9-498b-a1cf-bfd818290979	ENSMUSG00000073830.11		muscle	21.346	1.44837	-3.87221	0.000257547	Decreased
ENSMUST00000059472.9	ENSMUSG00000053907.10	Mat2a	muscle	60.9885	23.1739	-1.39565	0.00026053	Decreased
ENSMUST00000135091.1	ENSMUSG00000051319.6	Mtln	muscle	216.509	139.044	-0.638854	0.000260775	Decreased
ENSMUST00000023243.10	ENSMUSG00000022579.10	Gpihbp1	muscle	39.6425	84.0055	1.08324	0.000269895	Increased
ENSMUST00000036884.2	ENSMUSG00000033863.2	Klf9	muscle	45.7414	92.6957	1.01884	0.000282531	Increased
ENSMUST00000038684.5	ENSMUSG00000032643.12	Fhl3	muscle	27.4448	65.1767	1.24752	0.000295678	Increased
91acc684-1091-4de3-99e9-0f2306bef939	ENSMUSG00000037926.15	Ssh2	muscle	9.14828	34.7609	1.92473	0.000300661	Increased
ENSMUST00000026487.5-1	ENSMUSG00000090000.2	Ier3ip1	muscle	106.73	55.0381	-0.955335	0.000329871	Decreased
ENSMUST00000168612.7-1	ENSMUSG00000033044.12	Dhrs7c	muscle	236.839	156.424	-0.598411	0.000335461	Decreased
f711ca8a-31bb-408b-95fa-066011fd316c	ENSMUSG00000033793.12	Atp6v1h	muscle	0	13.0353	10.3493	0.000344945	Increased
62376ba2-ffad-4661-a3ac-521759ee52b8	ENSMUSG00000001025.8	S100a6	muscle	230.74	152.079	-0.601415	0.000347568	Decreased
eacd0297-c3a9-4232-872c-9fe2433e63d1	ENSMUSG00000023034.7	Nr4a1	muscle	94.5322	46.3479	-1.02814	0.000355735	Decreased
ENSMUST00000189386.1-1	ENSMUSG00000101655.1	2310040G24Rik	muscle	121.977	66.6251	-0.872374	0.000361535	Decreased
6ab55c6b-8ffb-4a57-8c27-8209d3355a07	ENSMUSG00000030695.16	Aldoa	muscle	191.097	276.639	0.533673	0.000374316	Increased
ENSMUST00000023829.7	ENSMUSG00000023067.14	Cdkn1a	muscle	24.3954	60.8316	1.31786	0.000376125	Increased
3255a37c-2814-4df7-b342-a513418a2e2a	ENSMUSG00000073842.10	Mup7	muscle	15.2471	0	-10.5753	0.000381778	Decreased
9b7ad582-81e2-47ff-9d73-bcd4627afe4e	ENSMUSG00000031594.9	Fgl1	muscle	15.2471	0	-10.5753	0.000381778	Decreased
ENSMUST00000025062.4	ENSMUSG00000024225.5		muscle	15.2471	0	-10.5753	0.000381778	Decreased
ENSMUST00000028681.14	ENSMUSG00000027249.15	F2	muscle	15.2471	0	-10.5753	0.000381778	Decreased
ENSMUST00000044976.11	ENSMUSG00000063683.12	Glyat	muscle	15.2471	0	-10.5753	0.000381778	Decreased
ENSMUST00000057454.3	ENSMUSG00000046814.3	Gchfr	muscle	15.2471	0	-10.5753	0.000381778	Decreased
ENSMUST00000094649.10	ENSMUSG00000070704.10	Ugt2b36	muscle	15.2471	0	-10.5753	0.000381778	Decreased
ba03486b-0a54-48be-a6a5-279c7930c616	ENSMUSG00000050592.8	Fam78a	muscle	15.2471	0	-10.5753	0.000381778	Decreased
e1775d43-34a5-4b09-a08f-e1d52c6f9651	ENSMUSG00000110439.1		muscle	15.2471	0	-10.5753	0.000381778	Decreased
fdd7884e-19e6-415d-93e5-e63eb3f5f06c	ENSMUSG00000032271.13	Nnmt	muscle	15.2471	0	-10.5753	0.000381778	Decreased
426b4531-3119-4165-a32e-2c564d7a84ff	ENSMUSG00000078674.2		muscle	16.2636	0	-10.6683	0.000389145	Decreased
ENSMUST00000003137.14	ENSMUSG00000003053.17	Cyp2c29	muscle	16.2636	0	-10.6683	0.000389145	Decreased
ENSMUST00000031806.9	ENSMUSG00000054446.8	Cpa1	muscle	16.2636	0	-10.6683	0.000389145	Decreased
d69a8511-ccc4-4ed1-8081-3855006dc8a4	ENSMUSG00000073834.10		muscle	16.2636	0	-10.6683	0.000389145	Decreased
2a809307-741b-4f7f-b205-6ab5647d92c2	ENSMUSG00000030852.18	Tacc2	muscle	3.04943	21.7256	2.82872	0.00039078	Increased
3e3bb478-88ac-4300-930f-c747518a71a1	ENSMUSG00000069094.12	Pde7a	muscle	3.04943	21.7256	2.82872	0.00039078	Increased
ENSMUST00000075175.11	ENSMUSG00000058833.11	Rex1bd	muscle	160.603	97.0408	-0.726777	0.000414214	Decreased
29341ca1-e230-4e82-9ccc-83d9ddd4fefe	ENSMUSG00000059447.13	Hadhb	muscle	6.09885	28.9674	2.24596	0.000414982	Increased
ENSMUST00000114996.7	ENSMUSG00000026672.11	Optn	muscle	6.09885	28.9674	2.24596	0.000414982	Increased
37c48d8c-cb06-4371-ae21-623769143063	ENSMUSG00000033831.5	Fgb	muscle	19.313	1.44837	-3.72789	0.000437305	Decreased
ENSMUST00000034346.14-1	ENSMUSG00000055730.16	Ces2a	muscle	19.313	1.44837	-3.72789	0.000437305	Decreased
ENSMUST00000068317.12	ENSMUSG00000029630.15	Cyp3a25	muscle	19.313	1.44837	-3.72789	0.000437305	Decreased
ENSMUST00000101087.9	ENSMUSG00000036323.14	Srp72	muscle	15.2471	44.8995	1.55754	0.000445742	Increased
ENSMUST00000217837.1	ENSMUSG00000061780.6	Cfd	muscle	72.1697	31.8642	-1.17921	0.000461737	Decreased
ENSMUST00000023486.14	ENSMUSG00000022797.16	Tfrc	muscle	26.4284	4.34511	-2.60185	0.000461914	Decreased
ENSMUST00000029017.5	ENSMUSG00000027513.11	Pck1	muscle	20.3295	1.44837	-3.80185	0.000464545	Decreased
a3168372-ae74-4c30-b4df-b5456e370e19	ENSMUSG00000089873.8		muscle	20.3295	1.44837	-3.80185	0.000464545	Decreased
ENSMUST00000001620.12-1	ENSMUSG00000027680.15	Fxr1	muscle	84.3674	40.5544	-1.05664	0.000486622	Decreased
b74212db-295d-4625-bfc7-e07a44b28d47	ENSMUSG00000008540.11	Mgst1	muscle	98.5981	50.693	-0.959635	0.000523597	Decreased
ENSMUST00000027580.10	ENSMUSG00000026342.10	Slc35f5	muscle	9.14828	33.3125	1.86335	0.000524879	Increased
b06c48e2-2e30-4ab6-bd2c-7fb1af5faef5	ENSMUSG00000038403.10		muscle	275.465	191.185	-0.526876	0.000562681	Decreased
ENSMUST00000165316.7	ENSMUSG00000037851.13	Iars	muscle	8.1318	31.8642	1.96897	0.000567072	Increased
ENSMUST00000071648.11-1	ENSMUSG00000023951.17	Vegfa	muscle	36.5931	10.1386	-1.85069	0.000573356	Decreased
ENSMUST00000028633.12	ENSMUSG00000027204.13	Fbn1	muscle	63.0215	26.0707	-1.27309	0.000576503	Decreased
ENSMUST00000049242.8	ENSMUSG00000037151.8	Lrrc20	muscle	55.9061	21.7256	-1.36321	0.000599893	Decreased
e5f2a6e0-9271-4d75-aef1-58c6c57adf30	chr1:182129000		muscle	22.3625	2.89674	-2.94425	0.000617121	Decreased
ENSMUST00000107722.7	ENSMUSG00000057522.15	Spop	muscle	83.351	40.5544	-1.03916	0.000652017	Decreased
02279449-c577-4317-b6bc-b823b4d5a84d	ENSMUSG00000096674.1		muscle	14.2307	0	-10.4758	0.000671301	Decreased
17f4f024-98f8-476b-a979-f4997be72d20	ENSMUSG00000029368.10	Alb	muscle	14.2307	0	-10.4758	0.000671301	Decreased
48b69355-9947-4439-b362-0c2c27db4e53	ENSMUSG00000029368.10	Alb	muscle	14.2307	0	-10.4758	0.000671301	Decreased
6ae9615b-9726-4c9e-bf2e-4866a448a44d	ENSMUSG00000029368.10	Alb	muscle	14.2307	0	-10.4758	0.000671301	Decreased
6b43b03e-891b-4669-a077-d6548da284d6	ENSMUSG00000078674.2		muscle	14.2307	0	-10.4758	0.000671301	Decreased
ENSMUST00000027518.11	ENSMUSG00000026295.12	Spp2	muscle	14.2307	0	-10.4758	0.000671301	Decreased
ENSMUST00000031663.9-1	ENSMUSG00000029656.13	C8b	muscle	14.2307	0	-10.4758	0.000671301	Decreased
ENSMUST00000032228.8	ENSMUSG00000059908.9	Mug1	muscle	14.2307	0	-10.4758	0.000671301	Decreased
ENSMUST00000111320.7	ENSMUSG00000005681.12	Apoa2	muscle	14.2307	0	-10.4758	0.000671301	Decreased
a161f811-d400-426b-9f61-58a6b9e2585c	ENSMUSG00000096674.1		muscle	14.2307	0	-10.4758	0.000671301	Decreased
d628793b-1ebc-4648-8df2-537313f17c38	ENSMUSG00000094793.1		muscle	14.2307	0	-10.4758	0.000671301	Decreased
ENSMUST00000005705.7	ENSMUSG00000005566.14	Trim28	muscle	15.2471	43.4511	1.51024	0.00071008	Increased
ENSMUST00000038614.11	ENSMUSG00000042675.15	Ypel3	muscle	70.1368	121.663	0.794562	0.000720843	Increased
ENSMUST00000037947.14-1	ENSMUSG00000038612.16	Mcl1	muscle	74.2027	127.457	0.780382	0.000723772	Increased
ENSMUST00000230171.1	ENSMUSG00000046434.16	Hnrnpa1	muscle	6.09885	27.519	2.17198	0.000728011	Increased
3f1b6d0b-34c5-4972-bcc5-0d924cba12f0	ENSMUSG00000030996.8	Art1	muscle	19.313	50.693	1.39175	0.000738169	Increased
ENSMUST00000018821.8	ENSMUSG00000018677.9	Slc25a39	muscle	68.1038	30.4158	-1.16265	0.000739132	Decreased
ENSMUST00000001975.5	ENSMUSG00000001910.5	Nacc1	muscle	18.2966	1.44837	-3.64993	0.000743541	Decreased
ENSMUST00000045180.13	ENSMUSG00000041459.15	Tardbp	muscle	25.4119	4.34511	-2.54529	0.000762234	Decreased
ENSMUST00000090746.2	ENSMUSG00000027875.12	Hmgcs2	muscle	25.4119	4.34511	-2.54529	0.000762234	Decreased
ENSMUST00000074043.6	ENSMUSG00000037465.10	Klf10	muscle	3.04943	20.2772	2.72924	0.000773276	Increased
45b5403b-c08a-4fc4-ab8a-ad5177ceb637	ENSMUSG00000029207.16	Apbb2	muscle	5.08238	24.6223	2.27414	0.000789845	Increased
ENSMUST00000031331.12	ENSMUSG00000029385.14	Ccng2	muscle	5.08238	24.6223	2.27414	0.000789845	Increased
ENSMUST00000038661.7	ENSMUSG00000040740.7	Slc25a34	muscle	5.08238	24.6223	2.27414	0.000789845	Increased
2a26f71d-e69f-4905-ac4c-96ae8c4cb522	ENSMUSG00000019082.18	Slc25a22	muscle	0	11.587	10.1795	0.000836461	Increased
947f7d01-3a39-4f0e-a7dd-0c6519c0ae75	ENSMUSG00000069372.3	Ctxn3	muscle	0	11.587	10.1795	0.000836461	Increased
ENSMUST00000050248.8	ENSMUSG00000022601.11	Zbtb11	muscle	0	11.587	10.1795	0.000836461	Increased
ENSMUST00000154617.7	ENSMUSG00000020516.15	Rps6kb1	muscle	0	11.587	10.1795	0.000836461	Increased
a774e1e6-dd96-474e-a644-c9ac5bb68fe2	chr6:5483000		muscle	0	11.587	10.1795	0.000836461	Increased
ENSMUST00000224885.1	ENSMUSG00000019487.11	Trip10	muscle	29.4778	65.1767	1.14446	0.000837462	Increased
ENSMUST00000021603.8	ENSMUSG00000021186.9	Fbln5	muscle	4.0659	23.1739	2.50793	0.000841449	Increased
a590733f-0d0e-4e8c-a01d-09183e41a321	ENSMUSG00000020241.13		muscle	54.8897	21.7256	-1.33674	0.000852045	Decreased
02193e9e-9180-4b66-b2d4-0e0c57276ac0	chr6:72607000		muscle	35.5766	10.1386	-1.81006	0.000864463	Decreased
ENSMUST00000027425.15	ENSMUSG00000026223.15	Itm2c	muscle	82.3345	40.5544	-1.02146	0.000872726	Decreased
996edcd0-8bbd-4f89-a82d-225cbd9aac81	chr6:121226000		muscle	30.4943	7.24185	-2.07259	0.000877417	Decreased
ENSMUST00000040711.14	ENSMUSG00000049134.15	Nrap	muscle	18.2966	47.7962	1.38484	0.000903608	Increased
ENSMUST00000100844.5-1	ENSMUSG00000021814.17	Anxa7	muscle	27.4448	62.2799	1.18194	0.000904549	Increased
c0663864-13a6-4ec7-9b72-254814a16ca6	ENSMUSG00000011179.8	Odc1	muscle	20.3295	50.693	1.31779	0.000906834	Increased
ENSMUST00000170794.7	ENSMUSG00000024247.14	Pkdcc	muscle	96.5651	50.693	-0.929581	0.000909061	Decreased
ENSMUST00000030436.11	ENSMUSG00000028675.12	Pnrc2	muscle	58.9556	24.6223	-1.25932	0.00092487	Decreased
ENSMUST00000035222.5	ENSMUSG00000032602.6	Slc25a20	muscle	41.6755	82.5571	0.986023	0.000928661	Increased
ENSMUST00000136359.7	ENSMUSG00000000031.16		muscle	143.323	86.9022	-0.721739	0.000949402	Decreased
ENSMUST00000020307.10	ENSMUSG00000020107.10	Anapc16	muscle	8.1318	30.4158	1.90187	0.000971013	Increased
ccb5a83b-75d8-4d02-886f-be2560ffc573	ENSMUSG00000002944.15	Cd36	muscle	8.1318	30.4158	1.90187	0.000971013	Increased
7fd7087e-ebec-49e0-89a7-11a24732167c	chr13:103919000		muscle	1.01648	14.4837	3.81966	0.000978134	Increased
95957c5e-c007-4174-8a12-3579a1a7c011	ENSMUSG00000021699.17		muscle	71.1533	121.663	0.773806	0.00100241	Increased
cc34fc30-fc31-4365-88ff-611808036f3a	ENSMUSG00000001027.7	Scn4a	muscle	103.68	56.4865	-0.876051	0.00107769	Decreased
ENSMUST00000021314.7	ENSMUSG00000020936.8	Nmt1	muscle	19.313	49.2446	1.34994	0.00111151	Increased
ENSMUST00000051389.9	ENSMUSG00000030554.16	Synm	muscle	108.763	60.8316	-0.838189	0.00111908	Decreased
ENSMUST00000031224.14	ENSMUSG00000029287.14	Tgfbr3	muscle	15.2471	42.0027	1.46134	0.00112596	Increased
ENSMUST00000061437.4	ENSMUSG00000039041.15	Adrm1	muscle	77.2521	128.905	0.738587	0.00113109	Increased
ENSMUST00000073536.12	ENSMUSG00000049134.15	Nrap	muscle	43.7084	84.0055	0.942414	0.00114696	Increased
ENSMUST00000110089.8	ENSMUSG00000027274.16	Mkks	muscle	77.2521	37.6576	-1.03644	0.00118799	Decreased
05e86f80-8b32-4952-b1e0-a3a853bdaf18	ENSMUSG00000026489.13	Coq8a	muscle	13.2142	0	-10.369	0.00119054	Decreased
2a5af492-87e2-4dcf-ad51-f28687cf2f56	ENSMUSG00000040564.14	Apoc1	muscle	13.2142	0	-10.369	0.00119054	Decreased
2dbdeaff-32e0-43c2-be7a-92ae7009548a	ENSMUSG00000033831.5	Fgb	muscle	13.2142	0	-10.369	0.00119054	Decreased
35e82f6d-49c9-43b7-b011-83ec94d8eaa1	ENSMUSG00000094793.1		muscle	13.2142	0	-10.369	0.00119054	Decreased
426b8e8b-7150-4df5-a312-d31165737a7a	chr17:26507000		muscle	13.2142	0	-10.369	0.00119054	Decreased
ENSMUST00000001497.8	ENSMUSG00000022219.10	Cideb	muscle	13.2142	0	-10.369	0.00119054	Decreased
ENSMUST00000023803.7	ENSMUSG00000023043.7	Krt18	muscle	13.2142	0	-10.369	0.00119054	Decreased
ENSMUST00000023965.7	ENSMUSG00000057037.8	Cfhr1	muscle	13.2142	0	-10.369	0.00119054	Decreased
ENSMUST00000031181.15	ENSMUSG00000029260.15	Ugt2b34	muscle	13.2142	0	-10.369	0.00119054	Decreased
ENSMUST00000084343.3	ENSMUSG00000066071.6	Cyp4a12a	muscle	13.2142	0	-10.369	0.00119054	Decreased
ENSMUST00000089824.10	ENSMUSG00000022525.13	Plaat1	muscle	13.2142	0	-10.369	0.00119054	Decreased
ENSMUST00000111319.1	ENSMUSG00000005681.12	Apoa2	muscle	13.2142	0	-10.369	0.00119054	Decreased
ENSMUST00000153497.1	ENSMUSG00000087410.7	2310065F04Rik	muscle	13.2142	0	-10.369	0.00119054	Decreased
ENSMUST00000031731.13	ENSMUSG00000029718.14	Pcolce	muscle	69.1203	31.8642	-1.11693	0.00119517	Decreased
ENSMUST00000197407.4-1	ENSMUSG00000028954.11	Nub1	muscle	7.11533	27.519	1.94993	0.00119575	Increased
ENSMUST00000206155.1	ENSMUSG00000108414.1	Snhg1	muscle	7.11533	27.519	1.94993	0.00119575	Increased
ENSMUST00000022380.8	ENSMUSG00000021832.8	Psmc6	muscle	66.0709	114.421	0.792177	0.00121812	Increased
ENSMUST00000022816.14	ENSMUSG00000022205.15	Sub1	muscle	101.648	159.321	0.648308	0.00122175	Increased
ENSMUST00000044106.5	ENSMUSG00000039067.5	Psmd7	muscle	111.812	172.356	0.624269	0.0012255	Increased
38a419a6-0fe8-4066-bb18-ba16192e583b	ENSMUSG00000050445.4	Cyp8b1	muscle	17.2801	1.44837	-3.56751	0.00127201	Decreased
9127bddb-cb98-493d-bd48-25f2590c22bf	ENSMUSG00000078672.2	Mup20	muscle	17.2801	1.44837	-3.56751	0.00127201	Decreased
ENSMUST00000121916.7	ENSMUSG00000032081.10	Apoc3	muscle	17.2801	1.44837	-3.56751	0.00127201	Decreased
ENSMUST00000055022.14	ENSMUSG00000002871.14	Tpra1	muscle	6.09885	26.0707	2.09401	0.0012764	Increased
ENSMUST00000027367.13	ENSMUSG00000026176.13	Ctdsp1	muscle	106.73	59.3832	-0.84573	0.00131781	Decreased
2632fbc9-5133-4791-b1e5-19fd7daa9c52	chr3:5860000		muscle	62.005	27.519	-1.17166	0.00134985	Decreased
ENSMUST00000078084.6	ENSMUSG00000037266.18	Rsrp1	muscle	12.1977	36.2093	1.56897	0.00136217	Increased
ENSMUST00000001716.7	ENSMUSG00000001666.8	Ddt	muscle	78.2686	39.106	-1.00086	0.00136438	Decreased
ENSMUST00000031670.9	ENSMUSG00000032766.9	Gng11	muscle	78.2686	39.106	-1.00086	0.00136438	Decreased
ENSMUST00000052832.5	ENSMUSG00000049760.6	Micos13	muscle	139.257	85.4539	-0.704468	0.00138189	Decreased
ENSMUST00000052286.15	ENSMUSG00000095304.9	Plac9a	muscle	70.1368	33.3125	-1.07388	0.00139206	Decreased
ENSMUST00000169095.5	ENSMUSG00000002944.15	Cd36	muscle	2.03295	17.3804	3.08957	0.00143143	Increased
e436458e-4760-48c5-b4a7-1cc2d48c4238	ENSMUSG00000069372.3	Ctxn3	muscle	2.03295	17.3804	3.08957	0.00143143	Increased
b72d9898-ed98-445e-a9a0-9bc39083d74f	ENSMUSG00000098134.1		muscle	9.14828	31.8642	1.79924	0.00144009	Increased
ENSMUST00000109605.4	ENSMUSG00000042406.8	Atf4	muscle	168.735	240.43	0.510831	0.0014472	Increased
779bc689-ecd0-4da2-b7ea-b09c86962303	chr15:58177000		muscle	5.08238	23.1739	2.18671	0.00146197	Increased
23982e0c-dc7c-49b4-a9d7-1418a0101b1a	ENSMUSG00000117679.1	Apbb3	muscle	3.04943	18.8288	2.62238	0.00152267	Increased
2e1894f5-32aa-4f19-bb47-4a358416ffa6	ENSMUSG00000026773.19	Pfkfb3	muscle	3.04943	18.8288	2.62238	0.00152267	Increased
7550decc-5b98-41e3-86ac-a507c2a42201	ENSMUSG00000022538.20		muscle	3.04943	18.8288	2.62238	0.00152267	Increased
ENSMUST00000113460.7	ENSMUSG00000005893.14	Nr2c2	muscle	4.0659	21.7256	2.41487	0.00152756	Increased
ENSMUST00000077577.7	ENSMUSG00000023004.8	Tuba1b	muscle	58.9556	26.0707	-1.17689	0.00157147	Decreased
ENSMUST00000023259.14	ENSMUSG00000022594.14	Lynx1	muscle	109.779	62.2799	-0.817666	0.00159148	Decreased
ENSMUST00000108857.1	ENSMUSG00000018585.9	Atox1	muscle	109.779	62.2799	-0.817666	0.00159148	Decreased
ENSMUST00000063976.8	ENSMUSG00000052214.9	Opa3	muscle	38.6261	13.0353	-1.56641	0.00168881	Decreased
ENSMUST00000112521.7	ENSMUSG00000041476.12	Smpx	muscle	85.3839	44.8995	-0.927113	0.00169557	Decreased
ENSMUST00000020298.7	ENSMUSG00000020098.7	Pcbd1	muscle	20.3295	2.89674	-2.80681	0.00173608	Decreased
af3d7218-355c-4021-a3e5-835dc0f9f052	ENSMUSG00000000628.10	Hk2	muscle	45.7414	17.3804	-1.39552	0.00176562	Decreased
0c5812a9-e512-452b-910d-66ca0485efc3	ENSMUSG00000056708.5	Ier5	muscle	15.2471	40.5544	1.41073	0.00177533	Increased
ENSMUST00000109333.7-1	ENSMUSG00000061474.11	Mrps36	muscle	106.73	60.8316	-0.81097	0.00184308	Decreased
ENSMUST00000036493.7	ENSMUSG00000033161.10	Atp1a1	muscle	36.5931	11.587	-1.65822	0.00184739	Decreased
ENSMUST00000115086.12	ENSMUSG00000062762.17	Ei24	muscle	69.1203	33.3125	-1.05282	0.0018811	Decreased
3f1e6417-8951-4c3a-ad2d-c1a6a00c9872	chr1:134047000		muscle	49.8073	20.2772	-1.29608	0.00194984	Decreased
ENSMUST00000161576.7	ENSMUSG00000031770.16	Herpud1	muscle	87.4169	139.044	0.669493	0.00195092	Increased
f5bb2605-6563-432e-bd6b-10a4a57b6566	ENSMUSG00000085348.1	Myhas	muscle	42.692	15.9321	-1.42146	0.00200726	Decreased
ENSMUST00000181039.7	ENSMUSG00000020216.13	Jsrp1	muscle	136.208	198.427	0.542766	0.0020086	Increased
40136140-80a0-4894-8e2f-9df170f694c3	chr4:134325000		muscle	0	10.1386	9.98706	0.00202834	Increased
59b845e8-d5c7-45f9-89f7-dc1c5a80d95e	chr10:80114000		muscle	0	10.1386	9.98706	0.00202834	Increased
9a319969-7887-47ca-8e84-efe3f0bd02f3	ENSMUSG00000060036.14	Rpl3	muscle	0	10.1386	9.98706	0.00202834	Increased
ENSMUST00000106857.7	ENSMUSG00000028522.16	Mier1	muscle	0	10.1386	9.98706	0.00202834	Increased
ENSMUST00000112544.7	ENSMUSG00000090015.8	Gm15446	muscle	0	10.1386	9.98706	0.00202834	Increased
ENSMUST00000161553.1	ENSMUSG00000054509.7	Parp4	muscle	0	10.1386	9.98706	0.00202834	Increased
af7dcedf-3714-43fb-9fdb-4273363953a8	ENSMUSG00000015214.14	Mtmr1	muscle	0	10.1386	9.98706	0.00202834	Increased
ENSMUST00000060490.10	ENSMUSG00000007617.18	Homer1	muscle	22.3625	4.34511	-2.36094	0.00206955	Decreased
84d99883-1fc6-4fed-924f-3197569f0fdd	ENSMUSG00000007097.14	Atp1a2	muscle	79.2851	128.905	0.701117	0.00207708	Increased
ENSMUST00000238930.1	ENSMUSG00000040883.18	Tmem205	muscle	23.3789	4.34511	-2.42504	0.00208687	Decreased
ENSMUST00000055458.5	ENSMUSG00000045664.5	Cdc42ep2	muscle	30.4943	8.69022	-1.80989	0.00211158	Decreased
ENSMUST00000097709.10	ENSMUSG00000025950.16	Idh1	muscle	30.4943	8.69022	-1.80989	0.00211158	Decreased
2908e028-68cd-4cac-8eb2-fffbba9b2545	chr3:60500000		muscle	12.1977	0	-10.2536	0.00213244	Decreased
392e600b-d005-432d-8a98-5e9e9b03fb46	ENSMUSG00000078672.2	Mup20	muscle	12.1977	0	-10.2536	0.00213244	Decreased
3db8af0e-77c7-4568-ae77-5d3f44dbb6d9	ENSMUSG00000073834.10		muscle	12.1977	0	-10.2536	0.00213244	Decreased
62a56bc8-d9d2-4720-9e6c-893d73cc026b	ENSMUSG00000096688.1		muscle	12.1977	0	-10.2536	0.00213244	Decreased
714c7c5a-541f-4155-b781-b4b5b3a6fac5	ENSMUSG00000029368.10	Alb	muscle	12.1977	0	-10.2536	0.00213244	Decreased
ENSMUST00000006094.5	ENSMUSG00000022445.7	Cyp2d26	muscle	12.1977	0	-10.2536	0.00213244	Decreased
ENSMUST00000022576.9	ENSMUSG00000021999.9	Cpb2	muscle	12.1977	0	-10.2536	0.00213244	Decreased
ENSMUST00000025249.6	ENSMUSG00000024391.7	Apom	muscle	12.1977	0	-10.2536	0.00213244	Decreased
ENSMUST00000027491.6	ENSMUSG00000026272.6	Agxt	muscle	12.1977	0	-10.2536	0.00213244	Decreased
ENSMUST00000031183.2	ENSMUSG00000035836.2	Ugt2b1	muscle	12.1977	0	-10.2536	0.00213244	Decreased
ENSMUST00000034368.7	ENSMUSG00000031896.7		muscle	12.1977	0	-10.2536	0.00213244	Decreased
ENSMUST00000049178.2	ENSMUSG00000042248.4	Cyp2c37	muscle	12.1977	0	-10.2536	0.00213244	Decreased
ad25f8f8-1d0d-49aa-a344-499a5d8ac9ba	ENSMUSG00000087412.4		muscle	12.1977	0	-10.2536	0.00213244	Decreased
b2b1d16d-1a6c-4d2a-88cb-1067aa82cf6a	ENSMUSG00000078680.3		muscle	12.1977	0	-10.2536	0.00213244	Decreased
c24642e5-6216-45d1-b427-f18614c78789	ENSMUSG00000039611.2	Tmem246	muscle	12.1977	0	-10.2536	0.00213244	Decreased
c379f61c-e487-4ce7-b030-acfc3794f563	ENSMUSG00000029368.10	Alb	muscle	12.1977	0	-10.2536	0.00213244	Decreased
eb83237e-1cd8-4e61-93aa-e9ff743dcbeb	ENSMUSG00000096688.1		muscle	12.1977	0	-10.2536	0.00213244	Decreased
ENSMUST00000048655.7	ENSMUSG00000039384.8	Dusp10	muscle	31.5107	8.69022	-1.85718	0.00215645	Decreased
4c86d667-1db7-4bbf-81e5-a9dcce068dec	ENSMUSG00000021520.4	Uqcrb	muscle	1.01648	13.0353	3.66776	0.00216919	Increased
ENSMUST00000030556.7	ENSMUSG00000028771.13	Ptpn12	muscle	1.01648	13.0353	3.66776	0.00216919	Increased
ENSMUST00000036682.8	ENSMUSG00000033885.15	Pxk	muscle	1.01648	13.0353	3.66776	0.00216919	Increased
ENSMUST00000121920.7	ENSMUSG00000019710.13	Mrpl24	muscle	1.01648	13.0353	3.66776	0.00216919	Increased
ENSMUST00000193168.1	ENSMUSG00000039221.10	Rpl22l1	muscle	1.01648	13.0353	3.66776	0.00216919	Increased
aa7344e8-8baf-44e6-9b72-0ed400513101	ENSMUSG00000066036.14	Ubr4	muscle	1.01648	13.0353	3.66776	0.00216919	Increased
b93606ab-fd38-47ce-a3d0-ba6c8194e010	ENSMUSG00000002910.11	Arrdc2	muscle	1.01648	13.0353	3.66776	0.00216919	Increased
ENSMUST00000022623.12	ENSMUSG00000022043.19	Trim35	muscle	70.1368	34.7609	-1.0125	0.0021815	Decreased
15c4a715-1309-43b6-99aa-79f98551b8d9	chr11:86809000		muscle	16.2636	1.44837	-3.4801	0.00218965	Decreased
3c5fd8ec-da59-433f-9ffa-0f937f9c7046	ENSMUSG00000094793.1		muscle	16.2636	1.44837	-3.4801	0.00218965	Decreased
ENSMUST00000075552.6	ENSMUSG00000060407.6	Cyp2a12	muscle	16.2636	1.44837	-3.4801	0.00218965	Decreased
ENSMUST00000025014.9	ENSMUSG00000024181.9	Mrpl28	muscle	71.1533	34.7609	-1.03325	0.00219873	Decreased
ENSMUST00000111332.1	ENSMUSG00000038370.6	Pcp4l1	muscle	62.005	28.9674	-1.09769	0.0021991	Decreased
ENSMUST00000034172.7	ENSMUSG00000056973.6	Ces1d	muscle	40.659	14.4837	-1.4885	0.00223516	Decreased
ENSMUST00000172314.8	ENSMUSG00000002996.17	Hbp1	muscle	44.7249	82.5571	0.884167	0.00231251	Increased
ENSMUST00000132846.1	ENSMUSG00000071866.12	Ppia	muscle	121.977	73.8669	-0.723532	0.00237448	Decreased
c41ff272-2ad3-404a-889b-4e09942e3b5a	chr4:9618000		muscle	37.6096	13.0353	-1.52795	0.00247579	Decreased
ENSMUST00000082437.9	ENSMUSG00000037072.15	Selenof	muscle	166.702	110.076	-0.598724	0.00251166	Decreased
ENSMUST00000169860.7	ENSMUSG00000062270.14	Morf4l1	muscle	144.339	207.117	0.52095	0.0025696	Increased
ENSMUST00000219962.1	ENSMUSG00000020250.10	Txnrd1	muscle	17.2801	43.4511	1.32978	0.00262556	Increased
79c38d8a-105b-460c-8994-4eb62169e2a3	ENSMUSG00000022890.13	Atp5j	muscle	5.08238	21.7256	2.09365	0.00268424	Increased
ENSMUST00000129456.7	ENSMUSG00000047648.13	Fbxo30	muscle	5.08238	21.7256	2.09365	0.00268424	Increased
ENSMUST00000092219.13-1	ENSMUSG00000019961.17	Tmpo	muscle	13.2142	36.2093	1.45358	0.00268506	Increased
ENSMUST00000105572.2	ENSMUSG00000078486.3	Perm1	muscle	96.5651	55.0381	-0.810959	0.00270136	Decreased
ENSMUST00000022416.14	ENSMUSG00000021866.15	Anxa11	muscle	94.5322	146.285	0.629855	0.00270156	Increased
ENSMUST00000045970.7	ENSMUSG00000034220.7	Gpc1	muscle	205.328	141.94	-0.532614	0.00272007	Decreased
31e201e7-d80b-4388-868b-bd8826cef019	ENSMUSG00000044086.8	Lmod3	muscle	77.2521	40.5544	-0.929548	0.00272753	Decreased
ENSMUST00000053949.6	ENSMUSG00000044461.6	Shisa2	muscle	77.2521	40.5544	-0.929548	0.00272753	Decreased
1ae9916e-20d5-4a46-bac8-2e2b7d565190	ENSMUSG00000005610.17	Eif4g2	muscle	87.4169	47.7962	-0.870878	0.00275458	Decreased
ENSMUST00000067925.7	ENSMUSG00000054717.7	Hmgb2	muscle	2.03295	15.9321	2.96411	0.00277046	Increased
ENSMUST00000020801.13	ENSMUSG00000020495.13	Smg8	muscle	4.0659	20.2772	2.31538	0.00277293	Increased
ENSMUST00000045971.8	ENSMUSG00000041189.9	Chrnb1	muscle	4.0659	20.2772	2.31538	0.00277293	Increased
ENSMUST00000053872.11	ENSMUSG00000046722.14	Cdc42se1	muscle	4.0659	20.2772	2.31538	0.00277293	Increased
ENSMUST00000031090.7	ENSMUSG00000029189.10	Sel1l3	muscle	34.5602	11.587	-1.57578	0.00277942	Decreased
1bd6d6e2-7d0e-4842-853b-c28aaa222bbb	chr10:107492000	Myf6	muscle	8.1318	27.519	1.75753	0.00280901	Increased
db584488-d010-49de-810d-b7bbdc8639d8	ENSMUSG00000026489.13	Coq8a	muscle	8.1318	27.519	1.75753	0.00280901	Increased
ENSMUST00000149596.1	ENSMUSG00000046312.4	Myorg	muscle	52.8567	23.1739	-1.18923	0.00288971	Decreased
ENSMUST00000037964.6	ENSMUSG00000039891.6	Txlnb	muscle	101.648	154.976	0.608418	0.0029294	Increased
ENSMUST00000022587.9	ENSMUSG00000022010.19	Tsc22d1	muscle	25.4119	55.0381	1.11462	0.00294277	Increased
ENSMUST00000023289.12	ENSMUSG00000022617.15	Chkb	muscle	3.04943	17.3804	2.50696	0.00297678	Increased
ENSMUST00000110998.8	ENSMUSG00000002948.19	Map2k7	muscle	3.04943	17.3804	2.50696	0.00297678	Increased
ENSMUST00000022518.7	ENSMUSG00000021951.7	Eef1akmt1	muscle	45.7414	18.8288	-1.28011	0.00316926	Decreased
ENSMUST00000066773.8-1	ENSMUSG00000043154.15	Ppp2r3a	muscle	75.2192	39.106	-0.943533	0.00319079	Decreased
ENSMUST00000135131.1	ENSMUSG00000037904.14	Ankrd9	muscle	23.3789	52.1413	1.15688	0.00325041	Increased
bfb6dc38-3e42-499d-aea6-abf9da1e2380	ENSMUSG00000055239.10	Kcmf1	muscle	52.8567	92.6957	0.810299	0.00327598	Increased
73b35e00-b0de-42ff-8a75-abb65129bc12	ENSMUSG00000063179.13	Pstk	muscle	21.346	4.34511	-2.29386	0.00328548	Decreased
ENSMUST00000084526.11-1	ENSMUSG00000066150.12	Slc31a1	muscle	21.346	4.34511	-2.29386	0.00328548	Decreased
21bd72b9-4f25-44a9-8071-9275fc6ead09	ENSMUSG00000027187.10	Cat	muscle	12.1977	34.7609	1.51009	0.00335294	Increased
4f418100-045b-4ce0-bc40-0096ac241ffc	chr18:10815000		muscle	24.3954	5.79348	-2.07221	0.00335673	Decreased
ENSMUST00000087638.3	ENSMUSG00000053279.8	Aldh1a1	muscle	24.3954	5.79348	-2.07221	0.00335673	Decreased
ENSMUST00000102917.10	ENSMUSG00000028339.17	Col15a1	muscle	27.4448	7.24185	-1.92064	0.00336991	Decreased
ENSMUST00000000896.10-1	ENSMUSG00000000876.11	Pxmp4	muscle	7.11533	26.0707	1.87195	0.00345312	Increased
ENSMUST00000045807.13	ENSMUSG00000038335.13	Tsr1	muscle	7.11533	26.0707	1.87195	0.00345312	Increased
ENSMUST00000021522.4	ENSMUSG00000021102.4	Glrx5	muscle	136.208	86.9022	-0.648282	0.00346048	Decreased
ENSMUST00000035113.10	ENSMUSG00000032526.11	Ss18l2	muscle	136.208	86.9022	-0.648282	0.00346048	Decreased
829c9360-52dc-47d3-ac6d-a1059d8c8010	chr1:75367000		muscle	58.9556	27.519	-1.09892	0.00351868	Decreased
c653cb7e-8c87-48f6-8db0-4cdc8f10734d	chr16:44161000		muscle	21.346	47.7962	1.16256	0.00353044	Increased
ENSMUST00000007212.8	ENSMUSG00000006998.16	Psmd2	muscle	124.01	181.046	0.545866	0.00354327	Increased
ENSMUST00000183200.7	ENSMUSG00000078815.8	Cacng6	muscle	113.845	69.5218	-0.711456	0.00375838	Decreased
ENSMUST00000209469.1	ENSMUSG00000056201.8	Cfl1	muscle	97.5816	56.4865	-0.788597	0.00376104	Decreased
09d7d9f8-5e7e-4781-b7c0-bea7a23e7004	ENSMUSG00000030378.15	Sult2a8	muscle	15.2471	1.44837	-3.38705	0.00379128	Decreased
35bb0fb3-6e86-4b39-9ea9-9263d4826ebf	chr1:45348000		muscle	15.2471	1.44837	-3.38705	0.00379128	Decreased
382f4fed-1c38-48b6-aeaa-918920d0ab89	ENSMUSG00000032402.12	Smad3	muscle	15.2471	1.44837	-3.38705	0.00379128	Decreased
ENSMUST00000018699.12	ENSMUSG00000020884.15	Asgr1	muscle	15.2471	1.44837	-3.38705	0.00379128	Decreased
ENSMUST00000020241.16	ENSMUSG00000020051.17	Pah	muscle	15.2471	1.44837	-3.38705	0.00379128	Decreased
ENSMUST00000041357.8	ENSMUSG00000037095.8	Lrg1	muscle	15.2471	1.44837	-3.38705	0.00379128	Decreased
ENSMUST00000098244.1	ENSMUSG00000073988.13	Ttpa	muscle	15.2471	1.44837	-3.38705	0.00379128	Decreased
8a99ec2e-037b-4a10-8ebe-78122a5b5ad0	ENSMUSG00000020061.18	Mybpc1	muscle	9.14828	28.9674	1.66178	0.0038228	Increased
ENSMUST00000033591.5	ENSMUSG00000031239.5	Itm2a	muscle	165.685	111.525	-0.571043	0.00386073	Decreased
663dbb41-040e-447e-93c8-2d669e29e21d	ENSMUSG00000093931.2		muscle	11.1812	0	-10.1282	0.00386203	Decreased
6eaa8ce7-1288-47aa-9951-7470ebd39b53	ENSMUSG00000029368.10	Alb	muscle	11.1812	0	-10.1282	0.00386203	Decreased
ENSMUST00000067328.6	ENSMUSG00000062624.5	Cyp2c67	muscle	11.1812	0	-10.1282	0.00386203	Decreased
ENSMUST00000089959.6	ENSMUSG00000037580.10	Gch1	muscle	11.1812	0	-10.1282	0.00386203	Decreased
ENSMUST00000108134.7	ENSMUSG00000028295.14	Smim8	muscle	11.1812	0	-10.1282	0.00386203	Decreased
bb29efe1-cd4b-488c-a39e-77d5d2111b43	ENSMUSG00000039384.8	Dusp10	muscle	11.1812	0	-10.1282	0.00386203	Decreased
f0cbba84-33ab-4ddd-a3d8-c1d59c21be9e	ENSMUSG00000006529.16	Itih1	muscle	11.1812	0	-10.1282	0.00386203	Decreased
0fce6482-0dd2-416a-ab71-28b79d53e52b	ENSMUSG00000037904.14	Ankrd9	muscle	6.09885	23.1739	1.92415	0.00388512	Increased
a7986759-d915-438f-9843-5cd05eeec515	ENSMUSG00000025745.12	Hadha	muscle	6.09885	23.1739	1.92415	0.00388512	Increased
4844052b-a590-4b8a-a745-cb1d3eda33e8	ENSMUSG00000070697.4	Utp3	muscle	17.2801	42.0027	1.28088	0.00392572	Increased
ENSMUST00000050467.8	ENSMUSG00000048546.8	Tob2	muscle	47.7743	84.0055	0.814118	0.00397297	Increased
ENSMUST00000071664.11	ENSMUSG00000005625.15	Psmd4	muscle	22.3625	49.2446	1.13854	0.00401904	Increased
ENSMUST00000085913.10	ENSMUSG00000007097.14	Atp1a2	muscle	121.977	176.701	0.534666	0.00403302	Increased
ENSMUST00000238734.1	ENSMUSG00000002831.14	Plin4	muscle	11.1812	31.8642	1.51002	0.00407332	Increased
ENSMUST00000045366.9	ENSMUSG00000038506.13	Dcun1d2	muscle	40.659	15.9321	-1.35109	0.00411665	Decreased
ENSMUST00000034720.11	ENSMUSG00000032199.13	Polr2m	muscle	140.274	91.2474	-0.620333	0.00412106	Decreased
0156794c-a1e9-4429-9a78-e8b5aae62be0	ENSMUSG00000062515.3	Fabp4	muscle	15.2471	39.106	1.35828	0.00417191	Increased
ENSMUST00000020203.6	ENSMUSG00000020018.6	Snrpf	muscle	83.351	46.3479	-0.846558	0.00418319	Decreased
ENSMUST00000039516.3-1	ENSMUSG00000035105.5	Egln3	muscle	34.5602	66.6251	0.946754	0.00423498	Increased
2ad18d28-201d-4701-8e5c-eb884d57a0a6	ENSMUSG00000060147.15	Serpinb6a	muscle	52.8567	91.2474	0.787581	0.00427857	Increased
ENSMUST00000022245.9	ENSMUSG00000021731.10	Mrps30	muscle	28.4613	57.9348	1.02517	0.00428738	Increased
ENSMUST00000043374.6	ENSMUSG00000040653.6	Ppp1r14c	muscle	70.1368	36.2093	-0.953619	0.00441173	Decreased
6e7c3843-b0b6-4ef9-9aa3-d04358afeda6	ENSMUSG00000069917.7		muscle	118.928	172.356	0.535272	0.00443952	Increased
ENSMUST00000034272.8	ENSMUSG00000031813.8	Mvb12a	muscle	31.5107	10.1386	-1.63502	0.00446321	Decreased
ENSMUST00000034903.6	ENSMUSG00000032348.6	Gsta4	muscle	31.5107	10.1386	-1.63502	0.00446321	Decreased
ENSMUST00000036467.4	ENSMUSG00000034768.4	Asb16	muscle	71.1533	114.421	0.685277	0.00450127	Increased
ENSMUST00000116279.9	ENSMUSG00000046671.18	Mtfr1l	muscle	56.9226	27.519	-1.0483	0.00474346	Decreased
04a63092-4bab-4fee-a734-64621e472623	chr4:99176000		muscle	1.01648	11.587	3.49798	0.00476859	Increased
7bda0d69-2502-4d05-b2ab-db4551adf1c7	ENSMUSG00000002831.14	Plin4	muscle	1.01648	11.587	3.49798	0.00476859	Increased
7eb46df9-0318-465c-94cc-2ad7a53683f1	ENSMUSG00000022565.15	Plec	muscle	1.01648	11.587	3.49798	0.00476859	Increased
9d0085c1-9117-466f-92fe-32bff8603cf6	ENSMUSG00000019577.6	Pdk4	muscle	1.01648	11.587	3.49798	0.00476859	Increased
ENSMUST00000033388.11	ENSMUSG00000031072.14	LTO1	muscle	1.01648	11.587	3.49798	0.00476859	Increased
ENSMUST00000076095.13	ENSMUSG00000025856.15	Pdgfa	muscle	1.01648	11.587	3.49798	0.00476859	Increased
ENSMUST00000111108.9	ENSMUSG00000010609.15	Psen2	muscle	1.01648	11.587	3.49798	0.00476859	Increased
ENSMUST00000212889.1	ENSMUSG00000031808.7	Slc27a1	muscle	1.01648	11.587	3.49798	0.00476859	Increased
bb9aad62-4eda-4195-8b1b-d790d8a2fe78	ENSMUSG00000022357.2	Klhl38	muscle	1.01648	11.587	3.49798	0.00476859	Increased
ENSMUST00000015049.4-1	ENSMUSG00000014905.4	Dnajb9	muscle	63.0215	102.834	0.706318	0.00479244	Increased
ENSMUST00000238839.1	ENSMUSG00000020593.16	Lpin1	muscle	46.7579	82.5571	0.82005	0.00482959	Increased
ENSMUST00000020090.7	ENSMUSG00000019933.7	Mrln	muscle	165.685	112.973	-0.552429	0.00487274	Decreased
3e0a7763-d2f2-48b2-a7b3-1a3f16f12214	ENSMUSG00000008348.9	Ubc	muscle	5.08238	20.2772	1.99416	0.00487903	Increased
43147ea3-f03b-461f-a5c3-9d446b1d4731	ENSMUSG00000049550.17	Clip1	muscle	5.08238	20.2772	1.99416	0.00487903	Increased
ENSMUST00000040344.6	ENSMUSG00000034707.7	Gns	muscle	5.08238	20.2772	1.99416	0.00487903	Increased
ENSMUST00000168461.7	ENSMUSG00000028793.15	Rnf19b	muscle	5.08238	20.2772	1.99416	0.00487903	Increased
19b1c7a9-0f08-45e3-b196-d1656de9d67e	ENSMUSG00000031791.8	Tmem38a	muscle	0	8.69022	9.76491	0.00491854	Increased
2e23e270-2c0c-4685-bb75-ef4b959beded	ENSMUSG00000020719.14	Ddx5	muscle	0	8.69022	9.76491	0.00491854	Increased
3f640a40-ed72-4523-ac5f-efe95a700cb2	ENSMUSG00000020385.16	Clk4	muscle	0	8.69022	9.76491	0.00491854	Increased
485145ed-429c-4b13-87d5-568a596ad4ae	ENSMUSG00000031626.18	Sorbs2	muscle	0	8.69022	9.76491	0.00491854	Increased
74fd5a59-dc63-4d1c-8ea2-067f9c085cf1	ENSMUSG00000026933.17	Camsap1	muscle	0	8.69022	9.76491	0.00491854	Increased
81a8e1e4-33bc-4dd2-bc1b-672b81d9814e	ENSMUSG00000002944.15	Cd36	muscle	0	8.69022	9.76491	0.00491854	Increased
98388f56-e4ad-4db1-9080-7b389df87ab9	ENSMUSG00000040025.17	Ythdf2	muscle	0	8.69022	9.76491	0.00491854	Increased
ENSMUST00000079987.12	ENSMUSG00000057421.12	Las1l	muscle	0	8.69022	9.76491	0.00491854	Increased
ENSMUST00000084968.13	ENSMUSG00000037896.17	Rcor1	muscle	0	8.69022	9.76491	0.00491854	Increased
ENSMUST00000102822.8	ENSMUSG00000025969.15	Nrp2	muscle	0	8.69022	9.76491	0.00491854	Increased
ENSMUST00000182955.7	ENSMUSG00000029422.15	Rsrc2	muscle	0	8.69022	9.76491	0.00491854	Increased
ENSMUST00000202010.1	ENSMUSG00000057137.9	Tmem140	muscle	0	8.69022	9.76491	0.00491854	Increased
a8c02a3e-79fb-4c1a-bf86-178644f639f6	ENSMUSG00000019929.16	Dcn	muscle	0	8.69022	9.76491	0.00491854	Increased
77ae2627-bde2-4e00-9398-26fd2547a41f	ENSMUSG00000030399.2	Ckm	muscle	18.2966	2.89674	-2.65489	0.00493832	Decreased
cf5001fa-fb89-48e3-bcd3-9e235730286a	ENSMUSG00000041355.13	Ssr2	muscle	18.2966	2.89674	-2.65489	0.00493832	Decreased
ENSMUST00000054491.5	ENSMUSG00000046470.5	Sox18	muscle	4.0659	18.8288	2.20852	0.00502046	Increased
cf593acc-4c7e-48d9-9f0c-38fbc2c4d9af	ENSMUSG00000015837.15	Sqstm1	muscle	4.0659	18.8288	2.20852	0.00502046	Increased
54304060-d6d4-4e19-a5a2-9398bb019081	ENSMUSG00000032366.15	Tpm1	muscle	91.4828	53.5897	-0.771432	0.0051645	Decreased
ENSMUST00000238526.1	ENSMUSG00000021273.11	Fdft1	muscle	55.9061	94.1441	0.751759	0.00519232	Increased
190ec2cc-9606-496f-90dc-8b5553008b3b	ENSMUSG00000030122.12	Ptms	muscle	20.3295	4.34511	-2.2235	0.0052238	Decreased
4dc02ed6-81e3-472c-ab1e-622670933faa	chr16:24392000		muscle	20.3295	4.34511	-2.2235	0.0052238	Decreased
ENSMUST00000067167.5	ENSMUSG00000054237.6	Fra10ac1	muscle	20.3295	4.34511	-2.2235	0.0052238	Decreased
bbbc102c-abfb-4518-8d2a-3b8f03d217f2	ENSMUSG00000029780.14	Nt5c3	muscle	20.3295	4.34511	-2.2235	0.0052238	Decreased
ENSMUST00000029266.13	ENSMUSG00000027712.13	Anxa5	muscle	76.2356	42.0027	-0.859827	0.00522886	Decreased
e7b56eb8-f3e1-446d-8b47-9c731298e001	ENSMUSG00000029462.18	Vps29	muscle	26.4284	7.24185	-1.86621	0.00526597	Decreased
ENSMUST00000041901.6-1	ENSMUSG00000037493.6	Cib2	muscle	121.977	76.7636	-0.668044	0.00527514	Decreased
ENSMUST00000034512.6	ENSMUSG00000032014.6	Oaf	muscle	23.3789	5.79348	-2.01083	0.00528958	Decreased
ENSMUST00000021063.12	ENSMUSG00000020720.13	Psmd12	muscle	95.5487	143.389	0.585573	0.00534667	Increased
ENSMUST00000032825.13	ENSMUSG00000030605.15	Mfge8	muscle	2.03295	14.4837	2.8267	0.00537421	Increased
ENSMUST00000080817.5	ENSMUSG00000058761.5	Rnf169	muscle	2.03295	14.4837	2.8267	0.00537421	Increased
ENSMUST00000209782.1	ENSMUSG00000069372.3	Ctxn3	muscle	2.03295	14.4837	2.8267	0.00537421	Increased
ENSMUST00000216150.1	ENSMUSG00000066687.5	Zbtb16	muscle	2.03295	14.4837	2.8267	0.00537421	Increased
ba8ef45e-3518-44ca-aea3-5ed2c9ea1afe	ENSMUSG00000039686.14	Zer1	muscle	2.03295	14.4837	2.8267	0.00537421	Increased
ENSMUST00000065103.3	ENSMUSG00000052962.3	Mrpl35	muscle	30.4943	59.3832	0.961287	0.00541266	Increased
a59a645d-8a60-4fba-82c9-3d80343e68a6	ENSMUSG00000018736.14	Ndel1	muscle	46.7579	20.2772	-1.20495	0.00543664	Decreased
ENSMUST00000025511.10	ENSMUSG00000024608.11	Rps14	muscle	72.1697	39.106	-0.883835	0.00551555	Decreased
ENSMUST00000033828.6	ENSMUSG00000031451.6	Gas6	muscle	72.1697	39.106	-0.883835	0.00551555	Decreased
ENSMUST00000153892.1	ENSMUSG00000020738.16	Sumo2	muscle	142.307	94.1441	-0.596007	0.00557441	Decreased
0b13a64b-eef9-4646-ad84-de54f7bdfdac	ENSMUSG00000072612.3	Gm10382	muscle	7.11533	24.6223	1.78952	0.00570112	Increased
65773179-ce7c-4c19-a54a-f7c371d0ce9d	ENSMUSG00000061723.18		muscle	7.11533	24.6223	1.78952	0.00570112	Increased
8940d55a-6bad-449b-a8c1-4efc1562ae82	ENSMUSG00000001419.17	Mef2d	muscle	7.11533	24.6223	1.78952	0.00570112	Increased
9bf8257e-be08-4745-a63f-e1e1c3e9cedf	ENSMUSG00000005362.14	Crbn	muscle	7.11533	24.6223	1.78952	0.00570112	Increased
ENSMUST00000032326.10	ENSMUSG00000030204.10	Ddx47	muscle	7.11533	24.6223	1.78952	0.00570112	Increased
a8bd54b5-7257-40d6-a4af-2b2e75fc0869	ENSMUSG00000039361.11	Picalm	muscle	7.11533	24.6223	1.78952	0.00570112	Increased
3049bd6d-0214-4f75-9aef-8e02559253d4	ENSMUSG00000062901.3	Klhl24	muscle	3.04943	15.9321	2.38151	0.0057639	Increased
ENSMUST00000108052.9	ENSMUSG00000028439.14	Fam219a	muscle	3.04943	15.9321	2.38151	0.0057639	Increased
ENSMUST00000029515.4	ENSMUSG00000027907.4	S100a11	muscle	68.1038	36.2093	-0.91119	0.00578728	Decreased
ENSMUST00000029769.13-1	ENSMUSG00000028124.15	Gclm	muscle	17.2801	40.5544	1.23027	0.00584169	Increased
ENSMUST00000102783.4	ENSMUSG00000025791.18	Pgm1	muscle	180.933	126.008	-0.521899	0.00593424	Decreased
920ded55-3a78-441a-92e8-dfe6ae71a77e	ENSMUSG00000098234.7	Snhg6	muscle	25.4119	52.1413	1.03663	0.00597409	Increased
ENSMUST00000066852.8	ENSMUSG00000052276.8		muscle	43.7084	18.8288	-1.21453	0.00623853	Decreased
458b5b78-1a55-470d-b0c1-667fbdcb4f08	ENSMUSG00000030592.18	Ryr1	muscle	42.692	75.3153	0.818832	0.00631592	Increased
ENSMUST00000019939.11	ENSMUSG00000019804.12	Snx3	muscle	167.718	115.87	-0.5335	0.00634612	Decreased
64a397fa-8774-4d84-9df2-5e1b2dd3f9fe	ENSMUSG00000040652.16	Oaz2	muscle	107.746	66.6251	-0.69342	0.00637865	Decreased
ENSMUST00000046514.12	ENSMUSG00000026615.14	Eprs	muscle	32.5272	62.2799	0.936909	0.00657284	Increased
7395f8fe-47b0-48e7-8417-3bcbdc4d3b7f	chr18:68344000		muscle	14.2307	1.44837	-3.28759	0.00659625	Decreased
846de3a0-b0a4-49fc-bcf0-20ccef6e90f2	ENSMUSG00000025141.3	Myadml2	muscle	14.2307	1.44837	-3.28759	0.00659625	Decreased
889ace28-8f18-4fc3-b78c-eda5b1f9f5ba	chr6:90595000	Gm15756	muscle	14.2307	1.44837	-3.28759	0.00659625	Decreased
ENSMUST00000041024.14	ENSMUSG00000038302.14	Afg1l	muscle	14.2307	1.44837	-3.28759	0.00659625	Decreased
a682e215-3613-4f56-b773-7760d5d461c3	ENSMUSG00000032826.19		muscle	14.2307	1.44837	-3.28759	0.00659625	Decreased
318c5cc2-5e22-4840-90a1-f2c43ad41705	ENSMUSG00000024474.7	Ik	muscle	23.3789	49.2446	1.07443	0.0066119	Increased
ENSMUST00000087315.13	ENSMUSG00000007029.16	Vars	muscle	13.2142	33.3125	1.33332	0.00661853	Increased
ENSMUST00000197859.4	ENSMUSG00000078578.9	Ube2d3	muscle	13.2142	33.3125	1.33332	0.00661853	Increased
5ef70e79-3151-4a65-ab62-85a794622b30	chr6:85843000		muscle	30.4943	10.1386	-1.58773	0.00670124	Decreased
ENSMUST00000020885.12	ENSMUSG00000020570.15	Sypl	muscle	148.405	99.9376	-0.570397	0.00677781	Decreased
067cf817-f904-4a2c-a8f8-59b0fd3e1b36	ENSMUSG00000078675.9		muscle	10.1648	0	-9.99078	0.00707705	Decreased
236639d2-8142-4f78-b112-28d8e007d4de	ENSMUSG00000073842.10	Mup2	muscle	10.1648	0	-9.99078	0.00707705	Decreased
2b8db75b-085c-4abd-ad4f-20113da1f4d6	ENSMUSG00000096688.1		muscle	10.1648	0	-9.99078	0.00707705	Decreased
33a7ebb6-5f4d-412d-a3ec-71f3c6b20cbc	ENSMUSG00000040430.18	Pitpnc1	muscle	10.1648	0	-9.99078	0.00707705	Decreased
3548a0b0-8305-4a49-ba6c-7807ee186cb7	ENSMUSG00000005681.12	Apoa2	muscle	10.1648	0	-9.99078	0.00707705	Decreased
8666a8e0-d74b-4976-b7bd-52dc0b6c012f	ENSMUSG00000110547.1	Gm29773	muscle	10.1648	0	-9.99078	0.00707705	Decreased
ENSMUST00000032371.7	ENSMUSG00000030244.7	Gys2	muscle	10.1648	0	-9.99078	0.00707705	Decreased
ENSMUST00000051122.6	ENSMUSG00000049350.6		muscle	10.1648	0	-9.99078	0.00707705	Decreased
ENSMUST00000071064.12	ENSMUSG00000003721.14	Insig2	muscle	10.1648	0	-9.99078	0.00707705	Decreased
ENSMUST00000093222.12	ENSMUSG00000069922.12	Ces3a	muscle	10.1648	0	-9.99078	0.00707705	Decreased
ENSMUST00000119426.1	ENSMUSG00000032271.13	Nnmt	muscle	10.1648	0	-9.99078	0.00707705	Decreased
ENSMUST00000215907.1	ENSMUSG00000058173.12	Smco4	muscle	10.1648	0	-9.99078	0.00707705	Decreased
a8b01148-a3c3-48ed-a94b-bf8034f3cca2	ENSMUSG00000026042.16	Col5a2	muscle	10.1648	0	-9.99078	0.00707705	Decreased
b78ff49e-c97a-41ba-ba67-251e08796816	ENSMUSG00000029368.10	Alb	muscle	10.1648	0	-9.99078	0.00707705	Decreased
b7f0d2fc-b786-45dd-a107-88deb48c980f	ENSMUSG00000017132.17	Cyth1	muscle	10.1648	0	-9.99078	0.00707705	Decreased
bb2b2a7f-2d96-493e-9d16-baeb6a734508	ENSMUSG00000074768.6	Bhmt	muscle	10.1648	0	-9.99078	0.00707705	Decreased
d9fac61f-ab30-4c51-9db3-26ef8e24908d	ENSMUSG00000096688.1		muscle	10.1648	0	-9.99078	0.00707705	Decreased
e8d0eb5c-020f-46d4-8a1f-427df8b63425	ENSMUSG00000078674.2		muscle	10.1648	0	-9.99078	0.00707705	Decreased
ENSMUST00000085679.12	ENSMUSG00000029622.16	Arpc1b	muscle	27.4448	8.69022	-1.65794	0.00724738	Decreased
ENSMUST00000030791.11	ENSMUSG00000028949.13	Smarcd3	muscle	104.697	65.1767	-0.683708	0.00742478	Decreased
fc34a4c4-19f8-462e-b587-e5166a0c3650	ENSMUSG00000087410.7	2310065F04Rik	muscle	104.697	65.1767	-0.683708	0.00742478	Decreased
21b28894-00ee-4cdc-9c90-56b794d335d1	chr10:17724000	Cited2	muscle	16.2636	37.6576	1.21079	0.00752023	Increased
ENSMUST00000132253.4	ENSMUSG00000038803.7	Ost4	muscle	166.702	115.87	-0.52473	0.00757217	Decreased
ENSMUST00000099747.4	ENSMUSG00000039242.10	B3galnt2	muscle	45.7414	20.2772	-1.17325	0.00760696	Decreased
ENSMUST00000110375.8	ENSMUSG00000027367.16	Stard7	muscle	63.0215	101.386	0.685856	0.00774586	Increased
ENSMUST00000050487.15	ENSMUSG00000024610.15	Cd74	muscle	131.125	86.9022	-0.593425	0.0077722	Decreased
ENSMUST00000021907.8	ENSMUSG00000021456.8	Fbp2	muscle	45.7414	78.212	0.77376	0.00787367	Increased
ENSMUST00000048319.5	ENSMUSG00000042628.8	Zfyve1	muscle	8.1318	24.6223	1.59713	0.00788895	Increased
ENSMUST00000000608.7	ENSMUSG00000000594.7	Gm2a	muscle	24.3954	7.24185	-1.75078	0.00789026	Decreased
ENSMUST00000113516.1	ENSMUSG00000062960.10	Kdr	muscle	24.3954	7.24185	-1.75078	0.00789026	Decreased
2860bac8-46ae-4db1-84cd-71bd181e6ea6	ENSMUSG00000035569.17	Ankrd11	muscle	16.2636	2.89674	-2.48506	0.00802985	Decreased
ENSMUST00000033450.2	ENSMUSG00000031119.4	Gpc4	muscle	16.2636	2.89674	-2.48506	0.00802985	Decreased
ENSMUST00000039674.12	ENSMUSG00000035934.16	Pknox2	muscle	16.2636	2.89674	-2.48506	0.00802985	Decreased
a519571d-2743-4779-aacf-fbcf04e14bfd	ENSMUSG00000036371.6	Serbp1	muscle	16.2636	2.89674	-2.48506	0.00802985	Decreased
ENSMUST00000172387.7	ENSMUSG00000022370.13	Mrpl13	muscle	78.2686	44.8995	-0.801597	0.00814823	Decreased
ENSMUST00000022842.15	ENSMUSG00000022234.15	Cct5	muscle	147.389	99.9376	-0.560482	0.00817755	Decreased
ENSMUST00000084299.5	ENSMUSG00000028291.7	Akirin2	muscle	38.6261	69.5218	0.847725	0.00818091	Increased
9c1ae21e-62c4-4bcc-8fe4-163dcc5d8c80	ENSMUSG00000017428.16	Psmd11	muscle	10.1648	28.9674	1.50994	0.00820214	Increased
ENSMUST00000000080.7	ENSMUSG00000000078.7	Klf6	muscle	10.1648	28.9674	1.50994	0.00820214	Increased
ENSMUST00000072837.6	ENSMUSG00000056493.9	Foxk1	muscle	10.1648	28.9674	1.50994	0.00820214	Increased
ENSMUST00000032585.7	ENSMUSG00000030423.7	Pop4	muscle	19.313	4.34511	-2.14954	0.00831237	Decreased
ENSMUST00000131476.7	ENSMUSG00000039515.11	Ptpa	muscle	19.313	4.34511	-2.14954	0.00831237	Decreased
ENSMUST00000020081.10	ENSMUSG00000019923.14	Zwint	muscle	46.7579	79.6604	0.768526	0.00834927	Increased
ENSMUST00000054742.6	ENSMUSG00000042895.6	Abra	muscle	46.7579	79.6604	0.768526	0.00834927	Increased
48027839-cfbd-4706-bac5-2c51289f578e	ENSMUSG00000058443.5		muscle	38.6261	15.9321	-1.27711	0.00836985	Decreased
5e1f691a-f86f-4f40-8b80-c4846c4b4df0	ENSMUSG00000057003.12	Myh4	muscle	25.4119	50.693	0.996	0.00844439	Increased
65c29c65-c461-4c52-b727-4bd87057e502	chr7:138888000		muscle	25.4119	50.693	0.996	0.00844439	Increased
701ce6a2-e8e6-4737-9293-23bd179eb6ad	ENSMUSG00000061723.18	Tnnt3	muscle	70.1368	108.628	0.631077	0.00868832	Increased
ENSMUST00000001046.6	ENSMUSG00000001020.8	S100a4	muscle	46.7579	21.7256	-1.10546	0.00883254	Decreased
ENSMUST00000143514.2	ENSMUSG00000074513.9	Arfip1	muscle	4.0659	17.3804	2.0931	0.00904059	Increased
ENSMUST00000170051.7	ENSMUSG00000002944.15	Cd36	muscle	29.4778	56.4865	0.938043	0.00920457	Increased
ENSMUST00000144326.3-1	ENSMUSG00000038546.9	Ranbp9	muscle	15.2471	36.2093	1.24727	0.00928233	Increased
81cdee7a-156c-417a-9e42-563aa0b114c8	chr5:107084000		muscle	7.11533	23.1739	1.7021	0.00937302	Increased
ENSMUST00000170103.2	ENSMUSG00000090952.2	Gm17251	muscle	7.11533	23.1739	1.7021	0.00937302	Increased
392251ff-0926-4ba2-92a8-b3bdfd3b3c4d	ENSMUSG00000078578.9	Ube2d3	muscle	60.9885	31.8642	-0.936387	0.00944422	Decreased
ENSMUST00000114465.8	ENSMUSG00000019558.14	Slc6a8	muscle	60.9885	31.8642	-0.936387	0.00944422	Decreased
ENSMUST00000111432.9-1	ENSMUSG00000040713.12	Creg1	muscle	117.911	76.7636	-0.619139	0.00974214	Decreased
10e17bbc-0799-4c33-a614-ad983e602828	ENSMUSG00000037706.17	Cd81	muscle	146.372	99.9376	-0.550499	0.00984754	Decreased
62abde5b-148a-4279-80bc-528b12da3091-1	ENSMUSG00000030304.11		muscle	28.4613	10.1386	-1.48823	0.0098644	Decreased
9f6dd121-f5e0-40dc-8d77-d38f19a92c60	ENSMUSG00000026170.6	Cyp27a1	muscle	9.14828	26.0707	1.50983	0.00994751	Increased

## Sheet: W_Adipose_DETs
transcript_id	gene_id	gene_name	tissue	fed_cpm	fasting_cpm	log2FC(cpm+0.01)	fisher_p_value	sigORnot
0475d5d4-1623-4035-bad7-8a109c27894d	ENSMUSG00000036449.6		W_A	7800.34	55.5049	-7.13452	0	Decreased
0c88f673-2df7-48fa-961b-67c2543761ba	chr2:25653000	Lcn8	W_A	3824.17	48.5668	-6.29874	0	Decreased
177c60ab-cc5f-418a-8aac-1eff619cc5c9	chr17:35113000	Ly6g5b	W_A	2589.69	13.8762	-7.54299	0	Decreased
23715e91-1308-4dca-bfcf-d418ed6a3404	chr2:152569000		W_A	2551.34	27.7524	-6.52198	0	Decreased
336c5d1d-15dc-4c5b-a365-fca1259b4370	chr14:51009000	Rnase10	W_A	4399.5	27.7524	-7.30806	0	Decreased
33cd7ca5-c931-4fc2-bf0a-fd85459cd6a2	chr17:35111000		W_A	3237.47	8.67264	-8.54252	0	Decreased
417bb565-d999-4ce0-a912-4f98df777558	ENSMUSG00000059463.7		W_A	5554.42	46.8322	-6.88968	0	Decreased
49863618-c292-4075-9910-1dcca7792ef4	ENSMUSG00000052305.6		W_A	1109.46	4898.3	2.14241	0	Increased
4d5c41c2-837e-4e04-839c-03a5f6095a99	chr1:18236000		W_A	3096.84	39.8941	-6.27812	0	Decreased
4ed6e5da-e414-4f4a-8872-cdb5d7c7e611	ENSMUSG00000045968.7		W_A	3986.11	19.0798	-7.70604	0	Decreased
53c63e91-c958-4f04-a95d-4319b5aa85a5	ENSMUSG00000059463.7		W_A	5979.17	27.7524	-7.75067	0	Decreased
54608166-f6cf-47ba-aae2-c4c1bda3c076	chr11:102096000		W_A	5439.35	19.0798	-8.15449	0	Decreased
6ff7f9d0-6eb0-491e-9617-90d604fbda62	ENSMUSG00000022056.9		W_A	2230.29	13.8762	-7.32744	0	Decreased
826843ac-a208-47c4-8051-9d7fe54513a8	ENSMUSG00000013643.13		W_A	3318.45	12.1417	-8.09321	0	Decreased
ENSMUST00000006523.11	ENSMUSG00000006360.11	Crip1	W_A	3655.12	473.526	-2.94838	0	Decreased
ENSMUST00000023978.2	ENSMUSG00000023210.2		W_A	5885.41	57.2394	-6.68374	0	Decreased
ENSMUST00000026552.8	ENSMUSG00000025479.9	Cyp2e1	W_A	849.499	7349.19	3.11289	0	Increased
ENSMUST00000028239.7	ENSMUSG00000026879.14	Gsn	W_A	1804.12	6063.91	1.74895	0	Increased
ENSMUST00000028931.9	ENSMUSG00000027442.10	Cst8	W_A	3220.43	19.0798	-7.39831	0	Decreased
ENSMUST00000028937.2	ENSMUSG00000027446.2	Cstdc2	W_A	4295.8	29.487	-7.18622	0	Decreased
ENSMUST00000029041.5	ENSMUSG00000062515.3	Fabp4	W_A	6011.84	28696	2.25497	0	Increased
ENSMUST00000029076.5	ENSMUSG00000027559.5	Car3	W_A	4523.09	14679.3	1.6984	0	Increased
ENSMUST00000033512.10	ENSMUSG00000031170.14		W_A	2194.78	3.46905	-9.30117	0	Decreased
ENSMUST00000050785.13	ENSMUSG00000026822.14	Lcn2	W_A	7408.26	93.6645	-6.30534	0	Decreased
ENSMUST00000067990.7	ENSMUSG00000054763.9	Defb42	W_A	2537.13	17.3453	-7.19169	0	Decreased
ENSMUST00000094344.5	ENSMUSG00000070529.7	Wfdc10	W_A	3133.77	29.487	-6.73119	0	Decreased
ENSMUST00000099203.1	ENSMUSG00000074678.1		W_A	9245.05	107.541	-6.42559	0	Decreased
ENSMUST00000100492.4	ENSMUSG00000075573.4		W_A	3662.22	43.3632	-6.39978	0	Decreased
ENSMUST00000107409.4	ENSMUSG00000030605.15	Mfge8	W_A	2767.27	194.267	-3.83228	0	Decreased
ENSMUST00000109836.2	ENSMUSG00000049560.4	Defb20	W_A	13133.1	138.762	-6.56435	0	Decreased
ENSMUST00000110491.8	ENSMUSG00000004344.12		W_A	18500.1	43.3632	-8.73651	0	Decreased
ENSMUST00000164016.7	ENSMUSG00000025509.15	Pnpla2	W_A	522.769	3616.49	2.79032	0	Increased
ENSMUST00000217837.1	ENSMUSG00000061780.6	Cfd	W_A	2551.34	10277.1	2.0101	0	Increased
b5f86635-c063-497a-932e-089481048169	chr2:22588000	Gm13340	W_A	8257.76	17974.9	1.12216	0	Increased
d60df330-1f7d-455b-8ec1-6d1837ad3571	chr2:148768000		W_A	2953.36	36.4251	-6.34089	0	Decreased
e6a08c11-4f10-4aac-b8c6-d09a11bb2aee	chr2:148771000		W_A	4166.52	32.956	-6.98172	0	Decreased
bca1bc30-8124-4ad6-9c25-9a3d352be85b	ENSMUSG00000002985.16	Apoe	W_A	1917.77	5928.61	1.62826	8.57931e-305	Increased
ENSMUST00000023593.5	ENSMUSG00000022878.5	Adipoq	W_A	1058.32	4275.61	2.01434	1.98185e-295	Increased
8ce720d8-0f85-45e8-b362-a06a6751bc24	chr17:28552000		W_A	1647.86	5.20358	-8.30411	6.59262e-295	Decreased
c6a0eb6e-ba22-4e85-9e79-6f54418afbaf	chr2:22589000	Gm13340	W_A	4966.3	10473.1	1.07644	3.69922e-284	Increased
ENSMUST00000034619.1	ENSMUSG00000032108.3	Pate6	W_A	1585.35	13.8762	-6.83502	9.81421e-274	Decreased
ENSMUST00000113089.7	ENSMUSG00000030278.11	Cidec	W_A	397.759	2693.72	2.7596	3.3049e-273	Increased
ENSMUST00000029017.5	ENSMUSG00000027513.11	Pck1	W_A	187.515	2095.31	3.48202	6.01015e-268	Increased
9d5f27c5-7a93-49ed-a999-bb5a30e62a95	chr11:86811000		W_A	83.8135	1710.24	4.35071	1.22774e-260	Increased
e9b6da5e-12cf-4035-94b6-308e6b3982d4	chr1:153891000		W_A	1457.5	10.4072	-7.1284	2.93259e-254	Decreased
bd03213c-d8f8-448c-ac10-31e73d7ee688	chr1:166481000		W_A	1441.88	8.67264	-7.37561	2.92877e-253	Decreased
f864a79d-22f0-4a22-8b99-a22529ccdfac	ENSMUSG00000100862.1	Gm10925	W_A	14844.9	22947.8	0.628385	1.26884e-249	Increased
ENSMUST00000046611.8	ENSMUSG00000040205.8	Cuzd1	W_A	1424.83	10.4072	-7.09569	2.59682e-248	Decreased
ENSMUST00000191997.1	ENSMUSG00000063856.7	Gpx1	W_A	811.144	3425.69	2.07835	5.62682e-247	Increased
ENSMUST00000075161.11	ENSMUSG00000059430.14	Actg2	W_A	1271.41	8.67264	-7.19409	2.35538e-222	Decreased
ENSMUST00000022616.13	ENSMUSG00000022037.15	Clu	W_A	1639.33	100.603	-4.02624	6.97513e-221	Decreased
8757959b-e69f-4e31-9c47-b18ef48e6622	chr9:35836000		W_A	1339.6	24.2834	-5.7851	9.64114e-220	Decreased
1ad30d52-7ca9-472d-8bc4-4a4736fbd7f9	chr8:90886000	Chd9	W_A	1247.26	8.67264	-7.16642	5.30201e-218	Decreased
a8e1060a-ae4c-4625-9ac3-a2b178533de4	chr4:133096000		W_A	1147.82	6.93811	-7.36807	7.97547e-202	Decreased
4c3d3893-2ed4-44c2-bc7d-26aed823846b	chr1:24615000	Gm29216	W_A	1743.04	4716.18	1.43601	1.36963e-201	Increased
ENSMUST00000035158.15	ENSMUSG00000032554.15	Trf	W_A	609.423	2662.5	2.12725	5.62919e-198	Increased
a465525c-e913-4948-9403-3fff3d8e8f43	chr8:68905000		W_A	505.722	2423.13	2.26044	7.72926e-195	Increased
87140a45-63f9-4bd9-89f8-8ff76d5cbf27	chr9:35843000		W_A	1091	6.93811	-7.29482	1.61448e-191	Decreased
c0f469df-7521-4371-9d48-80415576a0f9	ENSMUSG00000047356.2		W_A	916.266	3.46905	-8.04094	1.49008e-163	Decreased
6169ef66-4a20-40f7-b2a7-3825dde7dcad	ENSMUSG00000045684.10		W_A	890.696	3.46905	-8.00011	5.95253e-159	Decreased
4c62fb97-2c1b-4c57-b0a8-8cbac6bede93	ENSMUSG00000022878.5		W_A	509.984	2142.14	2.07051	2.72537e-154	Increased
ENSMUST00000032416.10	ENSMUSG00000030278.11	Cidec	W_A	230.132	1512.51	2.71636	1.57722e-151	Increased
ENSMUST00000012849.14	ENSMUSG00000012705.16	Retn	W_A	1201.8	3356.31	1.48167	8.77182e-151	Increased
e0416a09-c502-4086-ade8-2f27a0dffb3e	chr19:4061000		W_A	31.2525	908.892	4.86162	4.31239e-149	Increased
1efc27f1-6fca-438c-b90a-5e372750a901	chr8:90888000		W_A	913.425	20.8143	-5.45496	6.88488e-147	Decreased
ENSMUST00000034172.7	ENSMUSG00000056973.6	Ces1d	W_A	390.656	1835.13	2.23188	1.2739e-145	Increased
805ed605-2686-4a9e-8fca-b186d2b91a72	chr1:166503000		W_A	786.994	0	-16.2641	1.07521e-144	Decreased
ENSMUST00000032825.13	ENSMUSG00000030605.15	Mfge8	W_A	1206.06	111.01	-3.44143	7.36689e-144	Decreased
4e3ff704-6eed-4948-9f45-0770169b1266	chr2:148789000		W_A	781.312	6.93811	-6.81315	1.91754e-135	Decreased
ENSMUST00000112172.3	ENSMUSG00000049775.16	Tmsb4x	W_A	5554.42	2738.82	-1.02008	1.97263e-135	Decreased
38657184-818a-4d5e-a303-fe6242439ae8	chr7:107781000		W_A	758.583	3.46905	-7.76849	5.14399e-135	Decreased
123c0f5d-f01c-4bad-8d3a-743f5e552378	ENSMUSG00000052305.6		W_A	446.058	1866.35	2.06489	3.45817e-134	Increased
ENSMUST00000055071.8	ENSMUSG00000079017.3	Ifi27l2a	W_A	1508.64	3680.67	1.28671	2.18874e-133	Increased
e65aaaa3-4502-4890-96ba-9fd0a8eb4a97	chr2:148793000		W_A	774.209	12.1417	-5.99351	3.32758e-129	Decreased
ENSMUST00000159216.8	ENSMUSG00000064373.12	Selenop	W_A	517.087	1947.87	1.9134	1.3923e-126	Increased
ENSMUST00000074519.12	ENSMUSG00000038393.14	Txnip	W_A	134.954	1097.96	3.02419	1.78856e-123	Increased
5aa07f75-36b3-4037-b002-5e0fd2b9dc07	ENSMUSG00000022056.9	Adam7	W_A	656.302	0	-16.0021	9.83906e-121	Decreased
ENSMUST00000022704.8	ENSMUSG00000022108.8	Itm2b	W_A	3099.68	1200.29	-1.36872	3.78455e-120	Decreased
e5304d78-fb66-43ce-95f2-9e421b4edafe	chr1:18260000		W_A	717.387	13.8762	-5.69105	1.18759e-117	Decreased
ef2701ed-3543-40de-962b-2b1cf13e9065	ENSMUSG00000083219.1		W_A	7757.72	11647.3	0.586297	5.43321e-112	Increased
ENSMUST00000045557.9	ENSMUSG00000040010.10	Slc7a5	W_A	666.246	12.1417	-5.77685	6.23362e-110	Decreased
5d3fd757-ecc3-4068-9ddb-a38978fa59e6	chr2:152593000		W_A	650.62	10.4072	-5.9648	1.3102e-108	Decreased
b37ff0e8-a710-4ea2-b0ff-81d5d18367e5	ENSMUSG00000022056.9		W_A	581.012	0	-15.8263	9.32989e-107	Decreased
ENSMUST00000049093.7	ENSMUSG00000038393.14	Txnip	W_A	103.701	908.892	3.13155	3.76777e-106	Increased
54f88a13-4d56-4f99-8231-96b5b5e31a4c	ENSMUSG00000061780.6	Cfd	W_A	470.208	1675.55	1.83324	5.19005e-103	Increased
ENSMUST00000023329.6	ENSMUSG00000061100.5	Retnla	W_A	711.704	2100.51	1.56138	1.56816e-102	Increased
ENSMUST00000112294.8	ENSMUSG00000031367.15	Ap1s2	W_A	554.021	1.73453	-8.31099	1.41725e-99	Decreased
0893c7fb-219a-400a-92d1-347ee343b92f	chr2:25682000		W_A	559.704	3.46905	-7.32985	1.28641e-98	Decreased
ENSMUST00000106112.1	ENSMUSG00000078566.8	Bnip3	W_A	231.553	1132.65	2.29024	1.88936e-93	Increased
ENSMUST00000108236.4	ENSMUSG00000074227.12	Spint2	W_A	667.667	38.1596	-4.12865	2.404e-92	Decreased
dcce0771-3cb5-4079-a034-7ac8142c0468	chr1:24611000	Gm28439	W_A	1939.07	3802.08	0.971418	6.27323e-88	Increased
c436d146-b385-47da-9f8c-88c35dcf6c85	chr1:153874000		W_A	502.881	5.20358	-6.59183	8.00991e-87	Decreased
398745ea-ffe0-47cf-8b9c-ccd89438bf13	chr9:35776000		W_A	492.937	5.20358	-6.56301	6.10058e-85	Decreased
d1d99953-be61-4327-8700-0b970204457f	chr4:134159000		W_A	754.321	83.2573	-3.17938	1.34659e-84	Decreased
ENSMUST00000028062.7	ENSMUSG00000026728.9	Vim	W_A	490.096	1561.07	1.67138	2.25806e-84	Increased
ENSMUST00000087638.3	ENSMUSG00000053279.8	Aldh1a1	W_A	626.47	39.8941	-3.97266	2.59358e-84	Decreased
873d5793-a367-41e2-966a-2b4262687afe	ENSMUSG00000062515.3	Fabp4	W_A	288.375	1172.54	2.02358	1.10197e-82	Increased
ENSMUST00000098192.3	ENSMUSG00000073940.3	Hbb-bt	W_A	262.805	1104.89	2.0718	1.7539e-80	Increased
5c1eafe0-cbbd-4915-88ae-0f177f35f406	ENSMUSG00000049086.8	Bmyc	W_A	610.844	45.0977	-3.75938	4.77917e-79	Decreased
0156794c-a1e9-4429-9a78-e8b5aae62be0	ENSMUSG00000062515.3	Fabp4	W_A	281.272	1125.71	2.00075	2.27728e-78	Increased
ENSMUST00000026221.6	ENSMUSG00000025203.6	Scd2	W_A	546.919	27.7524	-4.30015	5.01164e-78	Decreased
ENSMUST00000062586.2	ENSMUSG00000048500.2		W_A	443.217	3.46905	-6.99321	8.80914e-78	Decreased
a7b1e9dc-162d-4c34-99f7-ed962eb7db8b	ENSMUSG00000014725.16	Adam28	W_A	429.011	1.73453	-7.94207	4.91259e-77	Decreased
cd46c2bb-1bce-47b5-be89-f74d618649c2	ENSMUSG00000022425.16		W_A	436.114	5.20358	-6.38632	1.05588e-74	Decreased
ENSMUST00000112385.7	ENSMUSG00000066975.12	Cryba4	W_A	397.759	0	-15.2796	1.82183e-73	Decreased
ENSMUST00000026420.6	ENSMUSG00000025362.6	Rps26	W_A	2636.57	1229.78	-1.10026	2.55514e-73	Decreased
ENSMUST00000008684.10	ENSMUSG00000008540.11	Mgst1	W_A	339.516	1196.82	1.81763	3.29185e-73	Increased
ENSMUST00000025563.7	ENSMUSG00000024661.7	Fth1	W_A	2777.21	4714.44	0.76345	1.16245e-72	Increased
511cef88-900c-49bb-a4ff-54cf214b5eb2	ENSMUSG00000048236.8		W_A	397.759	1.73453	-7.83295	2.42814e-71	Decreased
ENSMUST00000023803.7	ENSMUSG00000023043.7	Krt18	W_A	473.049	19.0798	-4.63115	1.35409e-70	Decreased
d65d8c67-fe9b-4322-8421-8268ae232722	ENSMUSG00000079644.2		W_A	390.656	1.73453	-7.80696	5.2652e-70	Decreased
f77ce475-0088-41c4-afdd-e9557710604d	ENSMUSG00000100131.1	Gm28439	W_A	5023.13	7458.47	0.570292	1.10844e-68	Increased
84b2f69a-b9b4-4409-8dbe-cbd1f9611f1f	ENSMUSG00000006360.11	Crip1	W_A	599.48	64.1775	-3.22337	2.33366e-68	Decreased
742208f3-8373-43af-9a66-a65193420fd8	chr12:97061000		W_A	634.994	1653	1.38026	1.1351e-67	Increased
144f88d7-a265-42fb-ab2f-4bced07b860f	chr2:22589000	Gm13340	W_A	1703.26	3195	0.907512	2.6172e-66	Increased
cdfa0fb2-5edf-44bd-a045-ba146a7b10ad	chr1:24613000	Gm10925	W_A	812.565	1916.65	1.23802	2.77481e-66	Increased
ENSMUST00000046122.10-1	ENSMUSG00000039682.12	Lap3	W_A	608.003	74.5847	-3.02696	2.4551e-65	Decreased
4c51b7ee-31c2-4c44-a894-484a6fcecfdb	chr2:148845000		W_A	363.665	1.73453	-7.70367	4.0991e-65	Decreased
cda96675-bc05-4300-8826-5fb7b573f8cc	ENSMUSG00000061780.6	Cfd	W_A	322.469	1097.96	1.76756	1.07602e-64	Increased
ENSMUST00000089377.5	ENSMUSG00000068220.6	Lgals1	W_A	1120.83	2352.02	1.06933	3.58285e-64	Increased
ENSMUST00000047419.7	ENSMUSG00000041736.7	Tspo	W_A	436.114	1290.49	1.56512	8.72313e-64	Increased
e4565041-2780-4abf-b976-1149200dca56	chrX:139807000	Cldn2	W_A	394.918	10.4072	-5.24455	5.00067e-63	Decreased
ENSMUST00000023826.4	ENSMUSG00000023064.4	Sncg	W_A	772.789	1821.25	1.23678	6.08759e-63	Increased
ENSMUST00000030848.2	ENSMUSG00000028996.9	Rbp7	W_A	11.3645	369.454	5.02155	1.60219e-62	Increased
672444fb-287c-4057-bac6-dfc245ca7a7f	ENSMUSG00000054169.7		W_A	343.777	1.73453	-7.62254	1.52638e-61	Decreased
ENSMUST00000060792.5	ENSMUSG00000004044.9	Cavin1	W_A	255.702	947.052	1.88894	3.08963e-61	Increased
ENSMUST00000002360.16	ENSMUSG00000002289.16	Angptl4	W_A	117.907	660.855	2.48658	8.81024e-61	Increased
936184ea-86e0-4209-a781-9cbef0bf1036	chr11:102096000		W_A	345.198	3.46905	-6.63263	5.23543e-60	Decreased
423f8713-a936-4e72-9ab1-6f1c7d35222f	ENSMUSG00000105703.2		W_A	333.833	1.73453	-7.58019	1.09569e-59	Decreased
ENSMUST00000033880.6	ENSMUSG00000031490.6	Eif4ebp1	W_A	234.394	886.343	1.91889	9.54332e-59	Increased
c70e71ef-397d-4301-95f7-8301b5143225	ENSMUSG00000027513.11	Pck1	W_A	46.8787	466.588	3.31487	2.54712e-58	Increased
ENSMUST00000105287.10	ENSMUSG00000019929.16	Dcn	W_A	369.348	1106.63	1.58309	8.06236e-56	Increased
6e7c3843-b0b6-4ef9-9aa3-d04358afeda6	ENSMUSG00000069917.7		W_A	211.665	818.697	1.9515	1.32479e-55	Increased
ENSMUST00000093209.3	ENSMUSG00000069919.7	Hba-a1	W_A	211.665	816.962	1.94844	2.18909e-55	Increased
da903b0e-2a36-4e93-8ac8-f09f97643826	chr9:26879000		W_A	296.899	0	-14.8577	5.87858e-55	Decreased
ENSMUST00000026499.5	ENSMUSG00000025433.7	Crisp3	W_A	301.16	1.73453	-7.4316	1.01375e-53	Decreased
5a4a6469-21d0-4b82-a418-ad7a7a8e028b	chr4:80003000		W_A	751.48	1691.16	1.1702	1.06901e-53	Increased
ENSMUST00000027657.13	ENSMUSG00000026405.14	C4bp	W_A	286.955	0	-14.8086	5.09164e-53	Decreased
31bd2304-c216-48ad-bb31-c63907d581c7	ENSMUSG00000044176.12		W_A	304.001	5.20358	-5.86571	4.51066e-51	Decreased
ENSMUST00000026886.7	ENSMUSG00000025780.7	Itih5	W_A	75.2901	497.809	2.7249	4.81361e-51	Increased
ENSMUST00000058906.6	ENSMUSG00000049422.7	Chchd10	W_A	282.693	912.361	1.69033	7.50006e-51	Increased
ENSMUST00000025875.4	ENSMUSG00000024935.11	Slc1a1	W_A	338.095	13.8762	-4.60575	8.20031e-51	Decreased
bfc16df3-bad3-4d07-bdf3-f296fdeeefa3	chr1:18257000		W_A	286.955	3.46905	-6.36603	1.69409e-49	Decreased
ENSMUST00000198988.4	ENSMUSG00000050074.12	Spink8	W_A	285.534	3.46905	-6.35887	3.14224e-49	Decreased
ENSMUST00000112335.3	ENSMUSG00000024990.13	Rbp4	W_A	242.917	825.635	1.765	4.55289e-49	Increased
ENSMUST00000089860.11	ENSMUSG00000037709.13	Fam13a	W_A	9.94397	291.401	4.87164	8.24606e-49	Increased
ENSMUST00000027634.12	ENSMUSG00000026385.16	Dbi	W_A	1954.7	3269.58	0.742156	1.67741e-48	Increased
ENSMUST00000012348.8	ENSMUSG00000040562.12	Gstm2	W_A	696.078	173.453	-2.00464	3.5532e-47	Decreased
ENSMUST00000006128.6	ENSMUSG00000005973.6	Rcn1	W_A	407.703	43.3632	-3.23268	4.6191e-47	Decreased
ENSMUST00000234623.1-1	ENSMUSG00000045394.9	Epcam	W_A	308.263	12.1417	-4.66498	1.09597e-46	Decreased
ENSMUST00000019071.3	ENSMUSG00000018927.3	Ccl6	W_A	105.122	537.703	2.35464	1.43845e-46	Increased
557f77b4-9965-4fad-bfa8-809ffce66c63	ENSMUSG00000014725.16	Adam28	W_A	268.487	3.46905	-6.27007	3.12796e-46	Decreased
097b2a4b-58c4-416b-aa68-a5bd9138f44f	chr1:18250000		W_A	248.599	0	-14.6016	3.56453e-46	Decreased
ef30f243-f56d-4ad6-9cf7-cb36fc67c1da	ENSMUSG00000104304.1		W_A	258.543	1.73453	-7.21148	4.47962e-46	Decreased
d5ac2043-8df6-417a-bb7e-9e603ed8bf7a	ENSMUSG00000061780.6	Cfd	W_A	247.179	806.555	1.70618	1.12585e-45	Increased
ENSMUST00000062525.10	ENSMUSG00000048234.13	Rnf149	W_A	352.301	27.7524	-3.66564	2.11136e-45	Decreased
ENSMUST00000117440.7	ENSMUSG00000060002.14	Chpt1	W_A	177.571	674.731	1.92586	2.50726e-45	Increased
ENSMUST00000174404.7	ENSMUSG00000030325.16	Klrb1c	W_A	242.917	0	-14.5682	4.10022e-45	Decreased
ENSMUST00000028855.13	ENSMUSG00000027376.15	Prom2	W_A	252.861	1.73453	-7.17942	5.02903e-45	Decreased
ENSMUST00000025925.10	ENSMUSG00000060675.13	Plaat3	W_A	436.114	1113.57	1.35239	1.17476e-44	Increased
ENSMUST00000023243.10	ENSMUSG00000022579.10	Gpihbp1	W_A	39.7759	365.985	3.2015	1.36535e-44	Increased
327c3792-8e86-4aeb-bf58-9519be65ddb1	ENSMUSG00000023210.2		W_A	238.655	0	-14.5427	2.61749e-44	Decreased
ENSMUST00000036765.7	ENSMUSG00000090264.1	Eif4ebp3	W_A	4.2617	241.099	5.81873	5.28785e-44	Increased
ae11ee1b-0727-4faf-a7cf-2c2e489cafa5	chr2:25823000		W_A	247.179	1.73453	-7.14663	5.82624e-44	Decreased
6b0d6dc4-c7fb-4201-bea5-ac703e29bb4b	ENSMUSG00000017733.4		W_A	235.814	0	-14.5254	9.13774e-44	Decreased
64babb35-fa4a-40b6-8be7-944ea8221f0d	chr3:10204000		W_A	78.1312	456.181	2.54548	1.74932e-43	Increased
ENSMUST00000049385.13	ENSMUSG00000035530.13	Eif1	W_A	573.909	1307.83	1.18827	7.53249e-43	Increased
ENSMUST00000028222.12	ENSMUSG00000026864.13	Hspa5	W_A	717.387	204.674	-1.80937	1.32549e-42	Decreased
ENSMUST00000028306.12	ENSMUSG00000026937.12	Lcn5	W_A	248.599	3.46905	-6.15904	1.78528e-42	Decreased
63c8e7ec-2c3b-4d74-a095-a397b965e716	chr14:68617000		W_A	228.711	0	-14.4813	2.22625e-42	Decreased
ENSMUST00000212831.1	ENSMUSG00000033998.9	Kcnk1	W_A	247.179	3.46905	-6.15077	3.40546e-42	Decreased
ENSMUST00000017637.12	ENSMUSG00000017493.12	Igfbp4	W_A	306.843	879.405	1.519	3.56548e-42	Increased
b6b59be4-152e-42ef-88fb-fdf11ca9d3ff	chr2:25682000		W_A	225.87	0	-14.4633	8.25005e-42	Decreased
b8445c3e-66e5-49bf-8c5c-a254d4cf0c74	ENSMUSG00000030168.13	Adipor2	W_A	21.3085	293.135	3.78144	1.54676e-41	Increased
ENSMUST00000160180.8	ENSMUSG00000024646.14	Cyb5a	W_A	542.657	1240.19	1.19243	4.73883e-41	Increased
a5eb8419-e601-4451-b221-1fce1124d642	chr2:86018000		W_A	19.8879	286.197	3.84637	5.42129e-41	Increased
181ccb8f-4677-49ca-ba4c-6c55a340110b	ENSMUSG00000068407.3	Rnase12	W_A	230.132	1.73453	-7.04354	6.28879e-41	Decreased
7c2455a1-3b82-4724-aae8-44b0c8b753de	ENSMUSG00000073573.5	Spink11	W_A	245.758	5.20358	-5.55888	1.15253e-40	Decreased
ENSMUST00000028005.2	ENSMUSG00000026688.5	Mgst3	W_A	188.935	659.12	1.80259	1.89735e-40	Increased
ENSMUST00000170051.7	ENSMUSG00000002944.15	Cd36	W_A	105.122	494.34	2.23333	1.98218e-40	Increased
ENSMUST00000069245.7	ENSMUSG00000055561.9	Spink5	W_A	227.291	1.73453	-7.02562	2.0973e-40	Decreased
8aed2099-6309-44c1-9250-2661749f62c4	ENSMUSG00000026943.12	Lcn12	W_A	215.926	0	-14.3983	3.46482e-40	Decreased
ENSMUST00000004137.10	ENSMUSG00000004035.12	Gstm7	W_A	242.917	5.20358	-5.5421	3.92255e-40	Decreased
ENSMUST00000163949.8	ENSMUSG00000051855.15	Mest	W_A	31.2525	313.949	3.32807	8.64969e-40	Increased
ENSMUST00000019283.9	ENSMUSG00000019139.10	Isyna1	W_A	285.534	17.3453	-4.04027	1.08216e-39	Decreased
77b1812f-c253-4e15-ac05-b1453596085f	chr5:144476000		W_A	211.665	0	-14.3696	2.18535e-39	Decreased
ENSMUST00000106373.8	ENSMUSG00000030711.16	Sult1a1	W_A	61.0844	388.534	2.66897	2.37694e-39	Increased
b7b975e0-5ad5-4757-b39e-b301b70e7031	ENSMUSG00000029344.14		W_A	228.711	3.46905	-6.03875	5.13939e-39	Decreased
ENSMUST00000111920.1-1	ENSMUSG00000002733.8	Plekha3	W_A	342.357	38.1596	-3.16505	7.52024e-39	Decreased
ENSMUST00000061653.8	ENSMUSG00000061780.6	Cfd	W_A	193.197	650.448	1.75131	1.37723e-38	Increased
ENSMUST00000101208.5	ENSMUSG00000072941.5	Sod3	W_A	154.842	579.332	1.90353	1.49112e-38	Increased
e8a4ae8a-2a17-4b13-99aa-89a50a0e6e25	chr2:158284000	Bpi	W_A	217.347	1.73453	-6.96109	1.50675e-38	Decreased
0a73de9a-7f1d-4012-b463-0a109bb3a6e5	chr14:32115000		W_A	59.6638	378.127	2.66374	4.15317e-38	Increased
9c03db22-b1ad-43d2-a6da-914fe36dd2f0	ENSMUSG00000050640.16	Tmem150c	W_A	204.562	0	-14.3203	4.96347e-38	Decreased
ENSMUST00000014221.12	ENSMUSG00000014077.13	Chp1	W_A	147.739	561.987	1.92741	6.30746e-38	Increased
ENSMUST00000102476.4	ENSMUSG00000060802.8	B2m	W_A	1805.54	2900.13	0.683683	1.27783e-37	Increased
6c394f9e-e852-40c7-b6d7-135a2867a87d	ENSMUSG00000061780.6	Cfd	W_A	170.468	601.881	1.81992	1.42611e-37	Increased
43265954-1631-4dfd-8148-9845517f128a	chr2:110737000		W_A	220.188	3.46905	-5.98396	2.25921e-37	Decreased
ENSMUST00000163448.3	ENSMUSG00000019929.16	Dcn	W_A	197.459	646.979	1.71211	3.53531e-37	Increased
ENSMUST00000052919.7	ENSMUSG00000038150.7	Ormdl3	W_A	71.0284	397.207	2.48326	3.55051e-37	Increased
ENSMUST00000054301.13	ENSMUSG00000003123.15	Lipe	W_A	102.281	463.119	2.17874	6.38715e-37	Increased
4a0d6938-af29-427b-9aa0-20b50016908a	chr14:62977000		W_A	198.879	0	-14.2797	6.46722e-37	Decreased
ENSMUST00000026407.8	ENSMUSG00000025351.14	Cd63	W_A	1180.49	527.296	-1.16269	1.07535e-36	Decreased
ENSMUST00000110698.8	ENSMUSG00000055737.12	Ghr	W_A	126.431	508.216	2.00701	2.31873e-36	Increased
ENSMUST00000159283.7	ENSMUSG00000032575.16	Manf	W_A	400.6	69.3811	-2.52938	2.54716e-36	Decreased
65350771-de5c-41dd-86df-5dacc1d47119	ENSMUSG00000063130.4	Calml3	W_A	234.394	8.67264	-4.75472	3.15491e-36	Decreased
b74212db-295d-4625-bfc7-e07a44b28d47	ENSMUSG00000008540.11	Mgst1	W_A	336.675	867.264	1.36509	1.01383e-35	Increased
0672281f-8b57-40c4-bc8b-6898efe8ff41	ENSMUSG00000031808.7	Slc27a1	W_A	15.6262	241.099	3.94672	2.27899e-35	Increased
50f5fddf-0411-4420-936c-81a3cf892cc8	chr1:18115000		W_A	188.935	0	-14.2057	2.94434e-35	Decreased
ENSMUST00000052068.10	ENSMUSG00000046402.10	Rbp1	W_A	384.974	65.912	-2.54597	3.52381e-35	Decreased
ENSMUST00000047799.12	ENSMUSG00000090150.10	Acad11	W_A	18.4674	248.037	3.74678	4.88845e-35	Increased
ENSMUST00000225767.2	ENSMUSG00000014725.16	Adam28	W_A	186.094	0	-14.1838	9.97009e-35	Decreased
ENSMUST00000092163.8	ENSMUSG00000069516.8	Lyz2	W_A	323.889	837.777	1.37104	1.07394e-34	Increased
4aa76a61-d9a2-4b3e-b252-488196610ae3	chr2:148844000		W_A	210.244	5.20358	-5.33371	2.86148e-34	Decreased
d3d9b573-4487-4564-8726-4ef08e84cd8a	ENSMUSG00000070803.6	Cited4	W_A	193.197	1.73453	-6.79117	3.27739e-34	Decreased
ENSMUST00000051572.7	ENSMUSG00000045954.7	Cavin2	W_A	98.0192	435.366	2.15098	3.73133e-34	Increased
ENSMUST00000074606.10	ENSMUSG00000060703.12	Cd302	W_A	98.0192	433.632	2.14522	6.28529e-34	Increased
053dfd74-6c9a-47b4-ac78-33fb76f917de	chr9:35909000		W_A	200.3	3.46905	-5.8474	6.35214e-34	Decreased
ENSMUST00000058845.8	ENSMUSG00000045763.8	Basp1	W_A	210.244	6.93811	-4.91937	3.82859e-33	Decreased
a3c79774-2f25-4279-9026-af1f6e107410	ENSMUSG00000030990.18	Pgap2	W_A	187.515	1.73453	-6.7481	3.84998e-33	Decreased
f7f70809-8675-4561-bd83-9b55b81326db	ENSMUSG00000070473.4	Wbscr25	W_A	217.347	8.67264	-4.64579	3.99363e-33	Decreased
ENSMUST00000109376.8	ENSMUSG00000018211.13	Wfdc15b	W_A	196.038	3.46905	-5.81637	4.13586e-33	Decreased
15c4a715-1309-43b6-99aa-79f98551b8d9	chr11:86809000		W_A	14.2057	222.019	3.9652	5.9465e-33	Increased
ENSMUST00000023707.10	ENSMUSG00000022982.10	Sod1	W_A	863.705	1599.23	0.888763	6.94057e-33	Increased
ENSMUST00000003843.15-1	ENSMUSG00000003746.16	Man1a	W_A	413.385	86.7264	-2.25281	9.24724e-33	Decreased
ENSMUST00000006235.8	ENSMUSG00000021939.8	Ctsb	W_A	623.629	1264.47	1.01976	9.47438e-33	Increased
a239a12a-45db-4310-9e35-9dc4abaa323e	ENSMUSG00000061780.6	Cfd	W_A	205.982	620.961	1.59193	2.35585e-32	Increased
ENSMUST00000023952.9	ENSMUSG00000049382.10	Krt8	W_A	294.057	36.4251	-3.01275	3.08426e-32	Decreased
273f70ff-cfb2-42f2-9906-70524477835a	ENSMUSG00000032554.15	Trf	W_A	83.8135	388.534	2.21265	8.95488e-32	Increased
ENSMUST00000057288.5	ENSMUSG00000020571.12	Pdia6	W_A	508.563	140.497	-1.85582	1.5433e-31	Decreased
c27dc640-e502-4786-a440-e7c8e377adb6	ENSMUSG00000026879.14	Gsn	W_A	234.394	662.589	1.49914	1.56944e-31	Increased
ENSMUST00000016309.15	ENSMUSG00000006301.17	Tmbim1	W_A	55.4021	324.357	2.54935	1.99689e-31	Increased
ENSMUST00000070515.1	ENSMUSG00000022040.8	Ephx2	W_A	48.2993	305.277	2.65979	3.60318e-31	Increased
ENSMUST00000033001.5	ENSMUSG00000030747.5	Dgat2	W_A	562.545	173.453	-1.69737	4.66847e-31	Decreased
ENSMUST00000044355.9	ENSMUSG00000041571.9	Selenow	W_A	288.375	744.112	1.36754	6.42888e-31	Increased
b6cd77ce-4278-4fb4-8fb1-ba57650c68ba	chr17:35478000		W_A	21.3085	232.427	3.44666	1.15874e-30	Increased
ENSMUST00000000466.12	ENSMUSG00000028494.12	Plin2	W_A	48.2993	301.808	2.6433	1.22069e-30	Increased
ENSMUST00000109367.9	ENSMUSG00000017002.14	Slpi	W_A	150.58	508.216	1.75484	1.44271e-30	Increased
ENSMUST00000034453.5	ENSMUSG00000031972.5	Acta1	W_A	9.94397	194.267	4.2867	1.4873e-30	Increased
ENSMUST00000086519.11	ENSMUSG00000067274.10	Rplp0	W_A	2010.1	1195.09	-0.750146	2.04078e-30	Decreased
ENSMUST00000030018.4	ENSMUSG00000028334.10	Nans	W_A	268.487	31.2215	-3.10383	2.11818e-30	Decreased
c13649d3-b83f-482a-ad20-f935d7a1bac5	ENSMUSG00000056648.5	Hoxb8	W_A	230.132	17.3453	-3.72908	2.16716e-30	Decreased
ENSMUST00000106540.7	ENSMUSG00000074264.12	Amy1	W_A	71.0284	350.374	2.30227	3.73034e-30	Increased
ENSMUST00000118466.7	ENSMUSG00000021792.15	Prxl2a	W_A	39.7759	277.524	2.80234	4.5371e-30	Increased
ENSMUST00000062821.12	ENSMUSG00000034164.17	Emid1	W_A	191.777	6.93811	-4.78674	5.81477e-30	Decreased
64ad479b-0374-4814-87c0-34becc85b659	ENSMUSG00000062515.3	Fabp4	W_A	85.2341	378.127	2.14924	6.32441e-30	Increased
ENSMUST00000018767.7	ENSMUSG00000018623.9		W_A	227.291	17.3453	-3.71116	6.97857e-30	Decreased
75081c11-6cdd-474d-8f1e-758695e5109f	chr11:62551000	Ubb	W_A	2089.65	3103.07	0.570429	1.64994e-29	Increased
ENSMUST00000020308.4	ENSMUSG00000020108.4	Ddit4	W_A	78.1312	359.047	2.20006	3.34191e-29	Increased
d4cad9d3-2e80-4f9f-bef5-ca67f1dd81b0	chr13:14020000		W_A	28.4114	242.834	3.09498	3.6349e-29	Increased
5e775c87-0539-4b34-9c2e-64e355d39dda	ENSMUSG00000002944.15	Cd36	W_A	102.281	404.145	1.98223	7.59323e-29	Increased
0e1162cc-ef12-4cdd-9f65-0dee0aec8545	ENSMUSG00000046818.7	Ddit4l	W_A	163.365	1.73453	-6.54921	8.16881e-29	Decreased
ENSMUST00000080411.12	ENSMUSG00000031422.16	Morf4l2	W_A	339.516	65.912	-2.36469	9.57658e-29	Decreased
ENSMUST00000025394.13	ENSMUSG00000024516.13	Sec11c	W_A	282.693	41.6287	-2.76329	1.37851e-28	Decreased
ENSMUST00000036248.12	ENSMUSG00000038400.15	Pmepa1	W_A	72.4489	341.702	2.23754	1.70556e-28	Increased
ENSMUST00000033720.11	ENSMUSG00000031353.13	Rbbp7	W_A	376.45	84.9918	-2.14693	2.52561e-28	Decreased
ba639ff6-5474-424f-8768-f2f1d3d8874c	chr9:35740000		W_A	159.104	1.73453	-6.51108	5.1946e-28	Decreased
7f852155-7439-4410-8e27-2e003b526c55	ENSMUSG00000031808.7	Slc27a1	W_A	8.52341	175.187	4.35971	6.76949e-28	Increased
ENSMUST00000051209.10	ENSMUSG00000002265.17	Peg3	W_A	15.6262	199.471	3.67328	7.60142e-28	Increased
0db4d4ff-5b53-4466-9be0-d3cfc171362e	chr4:46576000		W_A	164.786	3.46905	-5.56584	1.76548e-27	Decreased
ENSMUST00000034947.6	ENSMUSG00000032383.7	Ppib	W_A	670.508	258.445	-1.37537	1.83637e-27	Decreased
ENSMUST00000169826.2	ENSMUSG00000025290.17	Rps24	W_A	539.816	1080.61	1.00129	2.30402e-27	Increased
ENSMUST00000003912.6	ENSMUSG00000003814.8	Calr	W_A	377.871	90.1954	-2.06665	2.71311e-27	Decreased
ENSMUST00000225023.1	ENSMUSG00000025290.17	Rps24	W_A	1115.15	561.987	-0.988611	4.22499e-27	Decreased
ENSMUST00000032264.8	ENSMUSG00000030161.8	Gabarapl1	W_A	186.094	539.438	1.53537	5.92335e-27	Increased
5cd8d632-30d1-4deb-8855-e8bfabdd5731	ENSMUSG00000056973.6	Ces1d	W_A	69.6078	324.357	2.2201	7.39992e-27	Increased
ENSMUST00000079601.12	ENSMUSG00000013089.15	Etv5	W_A	191.777	12.1417	-3.98027	7.52645e-27	Decreased
ENSMUST00000038252.3	ENSMUSG00000033849.3	B3galt2	W_A	42.617	263.648	2.62883	8.56262e-27	Increased
ENSMUST00000028683.13	ENSMUSG00000027248.13	Pdia3	W_A	630.732	237.63	-1.40827	1.15824e-26	Decreased
2ed3a0a6-f7ea-4b02-82a0-8befafa2cb66	chr2:35282000	Gsn	W_A	69.6078	322.622	2.21236	1.26896e-26	Increased
ENSMUST00000064234.6	ENSMUSG00000052397.8	Ezr	W_A	184.674	10.4072	-4.14802	1.7146e-26	Decreased
ENSMUST00000030044.2	ENSMUSG00000039196.2	Orm1	W_A	58.2433	296.604	2.34818	2.06018e-26	Increased
ENSMUST00000100314.3	ENSMUSG00000022132.15	Cldn10	W_A	228.711	26.0179	-3.13546	2.88708e-26	Decreased
ENSMUST00000115995.3	ENSMUSG00000024664.5	Fads3	W_A	58.2433	294.87	2.33972	3.63684e-26	Increased
ENSMUST00000005651.12	ENSMUSG00000005514.14	Por	W_A	72.4489	326.091	2.17008	3.71549e-26	Increased
ENSMUST00000068581.8	ENSMUSG00000050953.10	Gja1	W_A	343.777	78.0537	-2.13879	5.13591e-26	Decreased
ENSMUST00000113027.7	ENSMUSG00000031438.11	Rnf128	W_A	139.216	0	-13.7651	5.52407e-26	Decreased
ENSMUST00000022317.14	ENSMUSG00000021792.15	Prxl2a	W_A	73.8695	324.357	2.13438	1.07227e-25	Increased
ENSMUST00000033715.4	ENSMUSG00000031349.4	Nsdhl	W_A	160.524	5.20358	-4.94446	1.4453e-25	Decreased
ENSMUST00000045035.11	ENSMUSG00000040564.14	Apoc1	W_A	207.403	561.987	1.43806	1.53385e-25	Increased
009fd8e8-3238-4efb-8ad9-e6f10bded8f7	chr2:25678000		W_A	146.318	1.73453	-6.39023	1.64212e-25	Decreased
1c17ff9a-a2df-45d9-b006-f30030451f64	ENSMUSG00000044165.12		W_A	143.477	1.73453	-6.36194	2.85773e-25	Decreased
ENSMUST00000085913.10	ENSMUSG00000007097.14	Atp1a2	W_A	19.8879	196.002	3.30025	3.711e-25	Increased
ENSMUST00000100818.5-1	ENSMUSG00000072680.11	Tmem254c	W_A	170.468	8.67264	-4.29531	4.08861e-25	Decreased
ENSMUST00000035804.8	ENSMUSG00000033022.8	Cdo1	W_A	1326.81	2079.7	0.648408	4.4383e-25	Increased
ENSMUST00000049352.7	ENSMUSG00000038721.8	Hoxb7	W_A	191.777	15.6107	-3.61797	5.43852e-25	Decreased
ENSMUST00000069330.13	ENSMUSG00000001348.15	Acp5	W_A	143.477	449.243	1.6466	5.71259e-25	Increased
ENSMUST00000238734.1	ENSMUSG00000002831.14	Plin4	W_A	59.6638	289.666	2.27927	5.8025e-25	Increased
ENSMUST00000026289.9	ENSMUSG00000025260.10	Hsd17b10	W_A	119.328	405.879	1.76604	5.89032e-25	Increased
ENSMUST00000025409.8-1	ENSMUSG00000024529.14	Lox	W_A	14.2057	176.922	3.63764	7.25696e-25	Increased
1bc78a81-7b08-4fb8-9491-1ba9cec470e4	chr2:75638000		W_A	9.94397	163.046	4.03395	1.21172e-24	Increased
ENSMUST00000105996.7	ENSMUSG00000023232.17	Serinc2	W_A	130.692	0	-13.674	1.32684e-24	Decreased
ENSMUST00000070004.3-1	ENSMUSG00000031958.16	Ldhd	W_A	203.141	20.8143	-3.28621	1.75537e-24	Decreased
ENSMUST00000065917.15	ENSMUSG00000058799.16	Nap1l1	W_A	29.8319	218.55	2.87262	2.13355e-24	Increased
ENSMUST00000026459.5	ENSMUSG00000025393.12	Atp5b	W_A	812.565	1408.44	0.793532	2.67449e-24	Increased
ENSMUST00000025567.8	ENSMUSG00000024665.8	Fads2	W_A	201.721	20.8143	-3.27609	3.02643e-24	Decreased
6455008d-defa-46cd-83e7-9807fc8fe691	ENSMUSG00000078566.8	Bnip3	W_A	34.0936	227.223	2.73618	3.85906e-24	Increased
ENSMUST00000001672.11	ENSMUSG00000001627.12	Ifrd1	W_A	34.0936	227.223	2.73618	3.85906e-24	Increased
5cff20b6-3fdb-4022-966f-04c1bbd4cefc	ENSMUSG00000034957.10	Cebpa	W_A	410.544	856.856	1.0615	3.89465e-24	Increased
ENSMUST00000067354.9	ENSMUSG00000048489.12	Depp1	W_A	12.7851	168.249	3.71702	5.02369e-24	Increased
ENSMUST00000065793.11	ENSMUSG00000053398.11	Phgdh	W_A	213.085	556.783	1.38564	5.81202e-24	Increased
19f39e47-3d8f-4de4-9a92-bb946809acf5	chr7:19696000	Apoe	W_A	106.543	372.923	1.80735	1.06221e-23	Increased
b7516de2-637d-4401-9852-537b1a08c7e5	chr9:56618000		W_A	134.954	1.73453	-6.27359	1.07787e-23	Decreased
ENSMUST00000040971.13	ENSMUSG00000035547.14	Capn5	W_A	142.057	3.46905	-5.35173	1.62853e-23	Decreased
ENSMUST00000019721.6	ENSMUSG00000019577.6	Pdk4	W_A	8.52341	150.904	4.14446	1.64058e-23	Increased
ENSMUST00000086199.11	ENSMUSG00000026473.16	Glul	W_A	477.311	943.583	0.983205	1.71421e-23	Increased
ENSMUST00000034097.7	ENSMUSG00000031672.8	Got2	W_A	224.45	31.2215	-2.84538	1.97561e-23	Decreased
6d880723-1b0d-4e6e-9e40-ef64ced9db18	ENSMUSG00000062515.3	Fabp4	W_A	29.8319	211.612	2.82608	2.36266e-23	Increased
ENSMUST00000008179.6	ENSMUSG00000008035.12	Mid1ip1	W_A	186.094	17.3453	-3.42267	2.94433e-23	Decreased
ENSMUST00000008826.13	ENSMUSG00000008682.13	Rpl10	W_A	1716.05	1059.8	-0.695296	3.30341e-23	Decreased
8df9ea46-713f-4132-b346-2f15874547f5	chr9:36120000		W_A	132.113	1.73453	-6.2429	3.68459e-23	Decreased
ENSMUST00000025656.3	ENSMUSG00000024747.3	Aldh1a7	W_A	338.095	86.7264	-1.96276	4.99229e-23	Decreased
546be939-3a7d-4160-b650-6d1edb611149	ENSMUSG00000022108.8	Itm2b	W_A	1548.42	931.441	-0.733253	5.59218e-23	Decreased
ENSMUST00000074949.3	ENSMUSG00000057137.9	Tmem140	W_A	31.2525	213.347	2.77076	5.73875e-23	Increased
ENSMUST00000106252.8	ENSMUSG00000028654.13	Mycl	W_A	0	111.01	13.4385	6.60591e-23	Increased
67986729-2a2e-4380-979f-5da1d8a35b45	ENSMUSG00000028622.11		W_A	130.692	1.73453	-6.2273	6.84439e-23	Decreased
ENSMUST00000078717.6	ENSMUSG00000034158.9	Lrrc58	W_A	52.561	260.179	2.30722	7.15049e-23	Increased
ENSMUST00000020446.10	ENSMUSG00000020225.10	Tmbim4	W_A	377.871	109.275	-1.78983	8.31197e-23	Decreased
c1024f0c-2393-460e-8140-469c2f3f26c5	ENSMUSG00000026879.14	Gsn	W_A	133.533	414.552	1.63428	8.43447e-23	Increased
3dd8186e-17f7-4d0a-b05a-ab035058f216	ENSMUSG00000047501.3	Cldn4	W_A	120.748	0	-13.5598	9.82329e-23	Decreased
ENSMUST00000025254.8	ENSMUSG00000024395.9	Lims2	W_A	25.5702	196.002	2.93784	1.33166e-22	Increased
ENSMUST00000139109.7	ENSMUSG00000060002.14	Chpt1	W_A	90.9163	334.764	1.88042	1.44583e-22	Increased
ENSMUST00000026887.13	ENSMUSG00000025781.14	Atp5c1	W_A	112.225	372.923	1.7324	1.77005e-22	Increased
ENSMUST00000125369.7	ENSMUSG00000059810.18	Rgs3	W_A	24.1496	190.798	2.98145	1.9952e-22	Increased
ENSMUST00000027861.5	ENSMUSG00000026574.5	Dpt	W_A	190.356	504.747	1.40681	2.1775e-22	Increased
2a55e0f7-1751-439b-a351-81564d03ba45	chr3:103853000		W_A	127.851	1.73453	-6.1956	2.38682e-22	Decreased
ENSMUST00000008745.12	ENSMUSG00000008601.12	Rab25	W_A	117.907	0	-13.5255	3.44207e-22	Decreased
ENSMUST00000094346.2	ENSMUSG00000070531.4	Wfdc6b	W_A	117.907	0	-13.5255	3.44207e-22	Decreased
ENSMUST00000030455.14	ENSMUSG00000028692.14	Akr1a1	W_A	852.341	421.49	-1.01591	5.34695e-22	Decreased
ENSMUST00000038377.8	ENSMUSG00000036478.8	Btg1	W_A	109.384	364.251	1.73544	5.51494e-22	Increased
0647744e-2b3e-4962-bcc9-2090b2420fd4	chr14:51116000	Eddm3b	W_A	116.487	0	-13.508	6.47807e-22	Decreased
ece3d0de-bdcc-4ccc-8315-c63a4e762ae3	ENSMUSG00000023210.2		W_A	116.487	0	-13.508	6.47807e-22	Decreased
ENSMUST00000035579.9	ENSMUSG00000032898.9	Fbxo21	W_A	11.3645	152.638	3.74633	7.35494e-22	Increased
ENSMUST00000027754.6	ENSMUSG00000026480.12	Ncf2	W_A	171.889	15.6107	-3.46002	8.54327e-22	Decreased
2f72ef23-200c-40da-a9ab-20de3487ea8b	ENSMUSG00000018796.13	Acsl1	W_A	75.2901	298.339	1.98628	1.00657e-21	Increased
ENSMUST00000107684.1	ENSMUSG00000006057.15	Atp5g1	W_A	166.206	13.8762	-3.58134	1.50916e-21	Decreased
ba0d6832-c036-4f2c-9993-1fb7e47bd5b7	ENSMUSG00000000690.5	Hoxb6	W_A	129.272	3.46905	-5.21568	2.25461e-21	Decreased
c3b9f853-20bb-49a6-bae2-9a66a94d43f7	ENSMUSG00000042569.13	Dhrs7b	W_A	9.94397	143.966	3.85441	2.39665e-21	Increased
21bd72b9-4f25-44a9-8071-9275fc6ead09	ENSMUSG00000027187.10	Cat	W_A	41.1965	225.489	2.45218	2.45522e-21	Increased
ENSMUST00000054764.8	ENSMUSG00000049858.8	Suox	W_A	164.786	13.8762	-3.56895	2.7134e-21	Decreased
ENSMUST00000021522.4	ENSMUSG00000021102.4	Glrx5	W_A	106.543	353.844	1.73159	2.8459e-21	Increased
ENSMUST00000055738.11	ENSMUSG00000031431.13	Tsc22d3	W_A	39.7759	220.285	2.46911	4.08285e-21	Increased
ENSMUST00000023807.6	ENSMUSG00000023046.6	Igfbp6	W_A	214.506	530.765	1.30702	4.6882e-21	Increased
23d9fd03-21ca-43b7-aba2-de67eaa5ac1f	ENSMUSG00000056544.2	Defb21	W_A	120.748	1.73453	-6.11314	5.81669e-21	Decreased
ENSMUST00000161410.7	ENSMUSG00000021266.16	Wars	W_A	120.748	1.73453	-6.11314	5.81669e-21	Decreased
ENSMUST00000109989.9	ENSMUSG00000020432.12	Tcn2	W_A	26.9908	189.063	2.80787	6.85803e-21	Increased
ENSMUST00000062113.7	ENSMUSG00000043787.7	Defb12	W_A	133.533	5.20358	-4.67889	7.52425e-21	Decreased
ENSMUST00000214644.1	ENSMUSG00000000296.8	Tpd52l1	W_A	125.01	3.46905	-5.16732	1.34462e-20	Decreased
e3ba14b9-daf2-4e2c-b3c3-64d70408cf22	ENSMUSG00000022037.15	Clu	W_A	169.048	17.3453	-3.28407	1.38238e-20	Decreased
5f01e65c-c400-4ad3-8091-14f09a86d273	chr2:25826000		W_A	109.384	0	-13.4172	1.63124e-20	Decreased
ENSMUST00000094280.3	ENSMUSG00000070493.3	Chchd2	W_A	872.228	1425.78	0.708968	1.72352e-20	Increased
4c0c2f73-19f0-4acd-a810-5d40595ebe64	chr7:24784000		W_A	116.487	1.73453	-6.06131	2.0126e-20	Decreased
6233012a-703b-4c20-a5ab-fa50ae99fbc9	ENSMUSG00000031255.14		W_A	123.589	3.46905	-5.15083	2.44899e-20	Decreased
ENSMUST00000006969.7	ENSMUSG00000006777.7	Krt23	W_A	123.589	3.46905	-5.15083	2.44899e-20	Decreased
ENSMUST00000018713.12	ENSMUSG00000018569.12	Cldn7	W_A	123.589	3.46905	-5.15083	2.44899e-20	Decreased
ENSMUST00000032492.8	ENSMUSG00000030342.8	Cd9	W_A	370.768	117.948	-1.65228	2.86782e-20	Decreased
ENSMUST00000002655.7	ENSMUSG00000002580.7	Mien1	W_A	268.487	62.443	-2.10407	3.37896e-20	Decreased
ENSMUST00000034197.4	ENSMUSG00000031749.12	St3gal2	W_A	166.206	17.3453	-3.25962	4.09937e-20	Decreased
6cd29cc7-d9af-4dcd-af14-20bab39d3b61	ENSMUSG00000013629.16	Cad	W_A	113.645	1.73453	-6.02569	6.66287e-20	Decreased
ENSMUST00000028854.14	ENSMUSG00000027375.14	Mal	W_A	113.645	1.73453	-6.02569	6.66287e-20	Decreased
ENSMUST00000087629.9	ENSMUSG00000029096.15	Htra3	W_A	29.8319	189.063	2.66353	6.74376e-20	Increased
4a389541-523e-4ee3-bc98-ead42e76e016	chr2:25493000	Lcn12	W_A	120.748	3.46905	-5.11728	8.18721e-20	Decreased
ENSMUST00000066587.11	ENSMUSG00000020777.16	Acox1	W_A	99.4397	327.826	1.72093	8.88158e-20	Increased
e5d37bfe-086f-4c29-a2ba-39d87cfeec4d	chr2:164591000	Eppin	W_A	103.701	0	-13.3403	1.13431e-19	Decreased
ENSMUST00000048289.13	ENSMUSG00000037868.15	Egr2	W_A	112.225	1.73453	-6.00754	1.21525e-19	Decreased
ENSMUST00000110985.1	ENSMUSG00000029723.16	Tsc22d4	W_A	112.225	1.73453	-6.00754	1.21525e-19	Decreased
7c81fb56-636c-4ba7-8ade-6a6bea35fa8c	ENSMUSG00000048355.2	Arxes1	W_A	69.6078	272.321	1.96783	1.22248e-19	Increased
ENSMUST00000027425.15	ENSMUSG00000026223.15	Itm2c	W_A	524.189	216.816	-1.27358	1.67047e-19	Decreased
ENSMUST00000174064.8	ENSMUSG00000002985.16	Apoe	W_A	161.945	431.897	1.41513	1.68949e-19	Increased
c2a7d3da-e68e-44af-a1e2-5c013eb5a2b1	chr2:23009000		W_A	18.4674	157.842	3.09474	2.02065e-19	Increased
ENSMUST00000081848.12	ENSMUSG00000059743.12	Fdps	W_A	187.515	27.7524	-2.75588	2.22591e-19	Decreased
ENSMUST00000018737.12	ENSMUSG00000018593.13	Sparc	W_A	107.963	339.967	1.65477	2.26849e-19	Increased
ENSMUST00000071718.11	ENSMUSG00000026701.15	Prdx6	W_A	663.405	312.215	-1.08733	2.66187e-19	Decreased
f9204f58-acd3-4670-888e-85f59962b365	ENSMUSG00000036395.15	Glb1l2	W_A	150.58	13.8762	-3.4389	4.04686e-19	Decreased
ENSMUST00000118732.3	ENSMUSG00000050074.12	Spink8	W_A	109.384	1.73453	-5.97055	4.06656e-19	Decreased
ENSMUST00000073787.6	ENSMUSG00000028743.7	Akr7a5	W_A	224.45	45.0977	-2.31501	4.57106e-19	Decreased
ENSMUST00000043458.8	ENSMUSG00000038541.8	Srd5a2	W_A	116.487	3.46905	-5.06545	5.11838e-19	Decreased
cf7c8c5b-9f2e-4528-b488-db11087785db	ENSMUSG00000056737.14	Capg	W_A	116.487	3.46905	-5.06545	5.11838e-19	Decreased
ENSMUST00000001834.3	ENSMUSG00000001783.3	Rtcb	W_A	311.104	90.1954	-1.78616	6.10496e-19	Decreased
ENSMUST00000004134.10	ENSMUSG00000004032.10	Gstm5	W_A	301.16	84.9918	-1.82501	6.9671e-19	Decreased
ENSMUST00000025230.14	ENSMUSG00000024371.14	C2	W_A	88.0752	300.073	1.76839	9.40776e-19	Increased
ENSMUST00000059080.6	ENSMUSG00000039001.12	Rps21	W_A	1865.21	1247.13	-0.580724	1.16639e-18	Decreased
ENSMUST00000023225.7	ENSMUSG00000022564.7	Grina	W_A	139.216	386.8	1.4742	1.18493e-18	Increased
ENSMUST00000105363.7	ENSMUSG00000020150.13	Gamt	W_A	147.739	13.8762	-3.41142	1.24768e-18	Decreased
ENSMUST00000028972.8	ENSMUSG00000027472.14	Pdrg1	W_A	252.861	60.7085	-2.05819	1.26024e-18	Decreased
1b07288d-3ac9-4068-82e3-e72bbcbbb787	ENSMUSG00000043155.4		W_A	98.0192	0	-13.259	1.29854e-18	Decreased
ENSMUST00000005532.8	ENSMUSG00000005397.8	Nid1	W_A	68.1872	260.179	1.93178	1.64955e-18	Increased
d303689e-22c2-4b03-acc5-4729d7e00229	ENSMUSG00000062515.3	Fabp4	W_A	113.645	341.702	1.58811	1.81001e-18	Increased
ENSMUST00000062024.2	ENSMUSG00000046275.2	Trarg1	W_A	53.9816	232.427	2.10603	1.83536e-18	Increased
ENSMUST00000022428.12	ENSMUSG00000021876.15	Rnase4	W_A	134.954	378.127	1.48633	1.95577e-18	Increased
ENSMUST00000038431.7	ENSMUSG00000038967.13	Pdk2	W_A	72.4489	268.852	1.89163	2.02518e-18	Increased
9c38f812-90e9-469c-93e0-78e04329b9f6	ENSMUSG00000079418.3	Atg4a	W_A	150.58	15.6107	-3.26909	2.12476e-18	Decreased
ENSMUST00000082367.12	ENSMUSG00000002944.15	Cd36	W_A	45.4582	215.081	2.24202	2.1871e-18	Increased
ENSMUST00000028392.7-1	ENSMUSG00000027006.13	Dnajc10	W_A	214.506	43.3632	-2.30621	2.93349e-18	Decreased
ENSMUST00000034866.8	ENSMUSG00000032314.14	Etfa	W_A	198.879	478.729	1.26727	3.05776e-18	Increased
ENSMUST00000040655.13	ENSMUSG00000036594.15	H2-Aa	W_A	323.889	660.855	1.02881	3.95892e-18	Increased
f09bf4dc-b387-4130-9031-9ce5b88bc334	ENSMUSG00000023393.15	Slc17a9	W_A	95.178	0	-13.2166	4.44288e-18	Decreased
ENSMUST00000024988.14	ENSMUSG00000024164.15	C3	W_A	93.7575	303.542	1.69479	5.5027e-18	Increased
ENSMUST00000034046.12	ENSMUSG00000018796.13	Acsl1	W_A	45.4582	211.612	2.21856	6.28781e-18	Increased
ENSMUST00000018470.9	ENSMUSG00000018326.9	Ywhab	W_A	220.188	506.482	1.20174	6.54476e-18	Increased
0fd9b22f-4160-479d-aa2a-b7d4733ac5be	ENSMUSG00000015090.13	Ptgds	W_A	102.281	1.73453	-5.8737	8.71293e-18	Decreased
5f2fe208-bfce-4acd-8a95-1c871ad86ba3	chr17:24529000	Rab26	W_A	102.281	1.73453	-5.8737	8.71293e-18	Decreased
ENSMUST00000038614.11	ENSMUSG00000042675.15	Ypel3	W_A	78.1312	274.055	1.81036	8.81194e-18	Increased
ENSMUST00000061156.9	ENSMUSG00000035376.10	Hacd2	W_A	289.796	608.819	1.07095	8.94728e-18	Increased
14360b19-4349-404b-b2e2-360c723c7731	ENSMUSG00000023885.9	Thbs2	W_A	9.94397	123.151	3.62913	1.11321e-17	Increased
ENSMUST00000019998.8	ENSMUSG00000019851.8	Perp	W_A	136.374	12.1417	-3.48845	1.18366e-17	Decreased
ENSMUST00000023599.12	ENSMUSG00000022884.15	Eif4a2	W_A	89.4958	293.135	1.71156	1.302e-17	Increased
ENSMUST00000070832.2	ENSMUSG00000051748.2	Wfdc21	W_A	72.4489	261.914	1.85391	1.36289e-17	Increased
ENSMUST00000006027.6	ENSMUSG00000005873.6	Reep5	W_A	336.675	672.997	0.999223	1.50212e-17	Increased
cfe7cf0f-4495-415d-8478-2d9b4dbfcb8a	ENSMUSG00000098705.8		W_A	92.3369	0	-13.1728	1.53542e-17	Decreased
0030dd8a-fc69-45e5-aea5-f640bd6b4158	ENSMUSG00000061780.6	Cfd	W_A	51.1404	220.285	2.10662	1.62517e-17	Increased
ENSMUST00000106685.8	ENSMUSG00000068762.11	Gstm6	W_A	106.543	3.46905	-4.93673	2.1648e-17	Decreased
ENSMUST00000022595.7	ENSMUSG00000022018.7	Rgcc	W_A	277.011	584.536	1.07732	2.62612e-17	Increased
ENSMUST00000074694.6	ENSMUSG00000057614.6	Gnai1	W_A	164.786	414.552	1.33091	2.81196e-17	Increased
0f6e812e-ce65-4d6e-ad4c-c54302c2f1ae	chr2:152622000		W_A	90.9163	0	-13.1505	2.86707e-17	Decreased
ENSMUST00000109526.1	ENSMUSG00000067786.16	Nnat	W_A	585.274	1004.29	0.778984	2.95962e-17	Increased
c94718d9-e569-4553-8c64-f2972bdfb444	chr14:68496000		W_A	99.4397	1.73453	-5.83306	3.03696e-17	Decreased
ENSMUST00000206305.1	ENSMUSG00000036570.14	Fxyd1	W_A	79.5518	272.321	1.77521	3.23354e-17	Increased
66d4a803-d0c2-4b1a-b616-85a18d49fe70	chr5:110355000		W_A	112.225	5.20358	-4.4281	3.2487e-17	Decreased
ENSMUST00000044478.6	ENSMUSG00000041426.12	Hibch	W_A	66.7667	248.037	1.8932	3.30351e-17	Increased
ENSMUST00000048792.4	ENSMUSG00000039195.4	1110008P14Rik	W_A	217.347	48.5668	-2.16173	3.80753e-17	Decreased
ENSMUST00000050487.15	ENSMUSG00000024610.15	Cd74	W_A	582.433	999.088	0.77851	4.21598e-17	Increased
27d327b5-1aa5-4572-b435-a1620b35b068-1	ENSMUSG00000061740.8	Cyp2d22	W_A	2.84114	95.399	5.06452	4.31729e-17	Increased
ENSMUST00000058488.8	ENSMUSG00000032353.9	Tmed3	W_A	370.768	135.293	-1.45436	4.93655e-17	Decreased
ENSMUST00000045356.8	ENSMUSG00000041841.8	Rpl37	W_A	1542.74	1011.23	-0.609376	5.6595e-17	Decreased
98162eba-84ec-4228-bd31-1c549ac696a3	chr5:135624000		W_A	31.2525	173.453	2.47212	7.55259e-17	Increased
ENSMUST00000028938.6	ENSMUSG00000027447.6	Cst3	W_A	1412.04	2020.72	0.517084	9.35972e-17	Increased
ENSMUST00000169055.7	ENSMUSG00000024845.17	Tmem134	W_A	88.0752	282.728	1.68249	9.43814e-17	Increased
adfb7588-54f0-4df7-897f-d46727881c20	chr1:154204000	Zfp648	W_A	88.0752	0	-13.1047	1.01001e-16	Decreased
ENSMUST00000105465.7	ENSMUSG00000004207.14	Psap	W_A	326.731	648.713	0.989457	1.03639e-16	Increased
ENSMUST00000077667.3	ENSMUSG00000062061.3		W_A	96.5986	1.73453	-5.79124	1.07489e-16	Decreased
ENSMUST00000087865.3	ENSMUSG00000030189.15	Ybx3	W_A	95.178	294.87	1.63127	1.10061e-16	Increased
ENSMUST00000041416.7	ENSMUSG00000037440.8	Vnn1	W_A	8.52341	112.744	3.72392	1.47994e-16	Increased
ENSMUST00000032927.13	ENSMUSG00000030688.15	Stard10	W_A	143.477	17.3453	-3.04748	1.48922e-16	Decreased
ENSMUST00000070597.12	ENSMUSG00000056666.13	Retsat	W_A	32.6731	175.187	2.42237	1.50961e-16	Increased
ENSMUST00000090746.2	ENSMUSG00000027875.12	Hmgcs2	W_A	25.5702	157.842	2.62547	1.5866e-16	Increased
ENSMUST00000036951.12	ENSMUSG00000032959.12	Pebp1	W_A	501.46	223.754	-1.16419	1.69443e-16	Decreased
ENSMUST00000020188.12	ENSMUSG00000020009.13	Ifngr1	W_A	106.543	312.215	1.55102	1.85226e-16	Increased
ff082b96-a38b-419b-8a8c-f5ca03a70578	chr17:14170000		W_A	86.6546	0	-13.0812	1.90652e-16	Decreased
ENSMUST00000032895.14	ENSMUSG00000030659.14	Nucb2	W_A	123.589	10.4072	-3.56864	2.01827e-16	Decreased
ENSMUST00000026583.14	ENSMUSG00000025509.15	Pnpla2	W_A	5.68227	102.337	4.16832	2.48057e-16	Increased
ENSMUST00000022242.8	ENSMUSG00000021728.8	Emb	W_A	174.73	31.2215	-2.48414	2.48532e-16	Decreased
ENSMUST00000031411.14	ENSMUSG00000029455.14	Aldh2	W_A	488.675	863.795	0.821799	2.4941e-16	Increased
ENSMUST00000058914.9	ENSMUSG00000043091.9	Tuba1c	W_A	159.104	24.2834	-2.71142	3.07342e-16	Decreased
ENSMUST00000034211.9	ENSMUSG00000031760.9	Mt3	W_A	132.113	13.8762	-3.25015	3.28566e-16	Decreased
ENSMUST00000020238.13	ENSMUSG00000020048.13	Hsp90b1	W_A	342.357	123.151	-1.47499	3.33927e-16	Decreased
ENSMUST00000019577.9	ENSMUSG00000019433.9	Gipc1	W_A	144.898	19.0798	-2.92426	3.83958e-16	Decreased
ENSMUST00000001304.8	ENSMUSG00000001270.9	Ckb	W_A	289.796	91.9299	-1.65632	4.00867e-16	Decreased
3e63cc1d-44fd-4ce5-aa71-2383cb6f4d5c	ENSMUSG00000061780.6	Cfd	W_A	48.2993	204.674	2.08303	4.10963e-16	Increased
ENSMUST00000038791.14	ENSMUSG00000033917.15	Gde1	W_A	123.589	338.233	1.45239	4.59217e-16	Increased
ENSMUST00000000696.6	ENSMUSG00000000682.7	Cd52	W_A	264.226	78.0537	-1.7591	4.61147e-16	Decreased
ENSMUST00000023453.9	ENSMUSG00000022769.9	Sdf2l1	W_A	157.683	24.2834	-2.69848	5.20983e-16	Decreased
ENSMUST00000052431.11	ENSMUSG00000050394.14	Armcx6	W_A	83.8135	0	-13.0331	6.87943e-16	Decreased
ENSMUST00000073339.6	ENSMUSG00000006373.10	Pgrmc1	W_A	528.451	246.303	-1.10131	7.24994e-16	Decreased
ENSMUST00000099096.8	ENSMUSG00000074595.9	Wfdc6a	W_A	92.3369	1.73453	-5.72616	7.3782e-16	Decreased
b3819f9c-4cef-42e3-abe8-5fd9e5cfbf99	ENSMUSG00000031502.11		W_A	96.5986	289.666	1.58422	8.44603e-16	Increased
ENSMUST00000056089.7	ENSMUSG00000050777.7	Tmem37	W_A	115.066	8.67264	-3.72831	1.0149e-15	Decreased
ENSMUST00000005493.13	ENSMUSG00000005360.14	Slc1a3	W_A	59.6638	223.754	1.90681	1.02253e-15	Increased
ENSMUST00000156520.7	ENSMUSG00000032540.16	Abhd5	W_A	29.8319	161.311	2.43452	1.27618e-15	Increased
ENSMUST00000032766.4	ENSMUSG00000030549.6	Rhcg	W_A	82.3929	0	-13.0085	1.3156e-15	Decreased
ENSMUST00000176153.1	ENSMUSG00000078934.4		W_A	82.3929	0	-13.0085	1.3156e-15	Decreased
ENSMUST00000097437.8	ENSMUSG00000029322.12		W_A	90.9163	1.73453	-5.70379	1.41364e-15	Decreased
ENSMUST00000007317.7	ENSMUSG00000020911.14	Krt19	W_A	167.627	31.2215	-2.42427	2.92129e-15	Decreased
ENSMUST00000079716.5	ENSMUSG00000062328.8	Rpl17	W_A	1552.68	1047.65	-0.567593	3.20362e-15	Decreased
63d1b02e-bb30-48cd-9c89-7bdf08ef93e6	ENSMUSG00000043252.8	Tmem64	W_A	122.169	12.1417	-3.32977	3.4369e-15	Decreased
ENSMUST00000031766.11	ENSMUSG00000029752.12	Asns	W_A	35.5142	169.984	2.25861	4.3906e-15	Increased
ENSMUST00000035301.6	ENSMUSG00000039105.6	Atp6v1g1	W_A	416.226	176.922	-1.23421	4.533e-15	Decreased
ENSMUST00000043696.8	ENSMUSG00000038224.12	Serpinf2	W_A	79.5518	0	-12.9579	4.87978e-15	Decreased
ENSMUST00000025181.17	ENSMUSG00000061232.16	H2-K1	W_A	427.591	761.457	0.832518	7.48439e-15	Increased
19fa16d7-9fae-467d-b4c0-3a23ba587331	chrX:163926000		W_A	98.0192	5.20358	-4.23286	7.48589e-15	Decreased
ENSMUST00000211903.1	ENSMUSG00000031881.6	Cdh16	W_A	92.3369	3.46905	-4.7303	8.16136e-15	Decreased
ENSMUST00000027975.7	ENSMUSG00000026664.7	Phyh	W_A	80.9724	253.241	1.64489	1.06314e-14	Increased
084c59e3-2d91-4b26-abde-9419e65d46f9	ENSMUSG00000002944.15	Cd36	W_A	19.8879	133.559	2.74689	1.09622e-14	Increased
f13c13fe-78b4-4d48-9a8b-425ad25e9873	ENSMUSG00000032216.15	Nedd4	W_A	103.701	291.401	1.49048	1.14171e-14	Increased
64077925-6913-4dbf-abbd-1f2a81b90206	chr13:3882000		W_A	86.6546	261.914	1.59563	1.42119e-14	Increased
ENSMUST00000033486.5	ENSMUSG00000031146.6	Plp2	W_A	301.16	107.541	-1.48556	1.76811e-14	Decreased
0ada0b94-d9ed-4a81-8a61-127cdd1ef903	chr13:112987000	Ccno	W_A	75.2901	0	-12.8784	1.78354e-14	Decreased
906bf8e6-e897-463b-84b7-abe67dd1e17f	ENSMUSG00000023210.2		W_A	75.2901	0	-12.8784	1.78354e-14	Decreased
ENSMUST00000030408.11	ENSMUSG00000028655.11	Mfsd2a	W_A	75.2901	0	-12.8784	1.78354e-14	Decreased
cd7a7dd7-1f4e-4dfb-9b45-dbe441969037	chr18:62607000		W_A	75.2901	0	-12.8784	1.78354e-14	Decreased
ENSMUST00000103194.9	ENSMUSG00000000805.18	Car4	W_A	5.68227	91.9299	4.01362	1.80018e-14	Increased
9ce5c02e-8dfe-4ed6-b464-a65e49303c26	ENSMUSG00000030361.16	Klrb1a	W_A	76.7106	0	-12.9054	1.84489e-14	Decreased
ENSMUST00000070918.13	ENSMUSG00000022235.15	Cmbl	W_A	34.0936	163.046	2.25737	2.17088e-14	Increased
ENSMUST00000065678.5	ENSMUSG00000053317.11	Sec61b	W_A	389.236	164.78	-1.24005	2.38269e-14	Decreased
ENSMUST00000059889.3	ENSMUSG00000044405.4	Adig	W_A	45.4582	185.594	2.0293	2.81793e-14	Increased
ENSMUST00000042818.10	ENSMUSG00000035828.11	Pim3	W_A	75.2901	239.365	1.66855	2.99715e-14	Increased
12dab667-fb36-4d42-a5e9-96907bca655c	ENSMUSG00000018906.14		W_A	73.8695	0	-12.851	3.27342e-14	Decreased
28d02b7c-0fe5-423b-a02d-a001f4ccda29	ENSMUSG00000018906.14		W_A	73.8695	0	-12.851	3.27342e-14	Decreased
593ebc1f-be1d-4a93-a058-cf49e07f6b23	chr9:35788000		W_A	73.8695	0	-12.851	3.27342e-14	Decreased
83bb475e-1951-4b1e-91c7-594e233b6c69	ENSMUSG00000109941.1		W_A	136.374	20.8143	-2.71134	3.30747e-14	Decreased
ENSMUST00000058714.9	ENSMUSG00000047139.9	Cd24a	W_A	136.374	20.8143	-2.71134	3.30747e-14	Decreased
ENSMUST00000199531.4	ENSMUSG00000037062.13	Sh3glb1	W_A	32.6731	157.842	2.27196	3.70893e-14	Increased
1c3e7894-9711-49e0-bdb4-543a1355cafa	ENSMUSG00000031808.7	Slc27a1	W_A	7.10284	95.399	3.74563	3.85685e-14	Increased
ENSMUST00000023133.7	ENSMUSG00000022490.7	Ppp1r1a	W_A	35.5142	164.78	2.21376	3.89485e-14	Increased
ENSMUST00000095328.5-1	ENSMUSG00000079057.4	Cyp4v3	W_A	22.7291	135.293	2.57295	4.50173e-14	Increased
8aa7ce73-5f83-42e2-acaa-313a365ca4a7	chr4:46576000		W_A	80.9724	1.73453	-5.5367	4.91695e-14	Decreased
ENSMUST00000003445.7	ENSMUSG00000003355.7	Fkbp11	W_A	80.9724	1.73453	-5.5367	4.91695e-14	Decreased
ENSMUST00000087195.8-1	ENSMUSG00000029153.11	Ociad2	W_A	99.4397	6.93811	-3.83928	4.97819e-14	Decreased
4852473f-cee3-421c-830c-49d33adb1c21	ENSMUSG00000027603.15		W_A	88.0752	3.46905	-4.66213	5.08634e-14	Decreased
ENSMUST00000124838.1	ENSMUSG00000040006.13	Ginm1	W_A	100.86	280.993	1.47809	5.36307e-14	Increased
d1c7511f-f0a8-4bd8-bbfb-6696a9d06d3e	ENSMUSG00000059430.14		W_A	72.4489	0	-12.8229	6.01636e-14	Decreased
581e2d91-688d-4e2c-9550-e78bbd9ae008	chr6:59341000		W_A	0	65.912	12.6865	6.77313e-14	Increased
ENSMUST00000232568.1	ENSMUSG00000075254.12	Heg1	W_A	31.2525	152.638	2.28771	6.79972e-14	Increased
ENSMUST00000099356.9	ENSMUSG00000074794.10	Arrdc3	W_A	5.68227	88.4609	3.95813	7.53774e-14	Increased
ENSMUST00000111203.1	ENSMUSG00000054763.9	Defb42	W_A	79.5518	1.73453	-5.51117	9.01729e-14	Decreased
ENSMUST00000004050.6	ENSMUSG00000003948.17	Mmd	W_A	211.665	449.243	1.08568	9.37702e-14	Increased
adb77b38-7e1a-47ef-be25-b27acd8df703	ENSMUSG00000022037.15	Clu	W_A	86.6546	3.46905	-4.63868	9.42073e-14	Decreased
ENSMUST00000054963.9	ENSMUSG00000021273.11	Fdft1	W_A	102.281	8.67264	-3.5584	9.68656e-14	Decreased
ENSMUST00000113453.8	ENSMUSG00000059325.14	Hopx	W_A	107.963	10.4072	-3.37364	9.77541e-14	Decreased
ENSMUST00000023570.13	ENSMUSG00000022863.15	Btg3	W_A	223.029	65.912	-1.75846	9.89732e-14	Decreased
ENSMUST00000171324.2	ENSMUSG00000091387.2	Gcnt4	W_A	71.0284	0	-12.7944	1.10755e-13	Decreased
c3ed3335-4b2f-44c6-96e3-3f308c0ed2eb	chr8:93499000		W_A	71.0284	0	-12.7944	1.10755e-13	Decreased
c94bea31-4694-40f0-8f08-572e3ada5c9c	ENSMUSG00000101939.1		W_A	71.0284	227.223	1.6775	1.1125e-13	Increased
ENSMUST00000033899.13	ENSMUSG00000031503.13	Col4a2	W_A	152.001	359.047	1.24004	1.14122e-13	Increased
ENSMUST00000046384.8	ENSMUSG00000036905.8	C1qb	W_A	123.589	315.684	1.35286	1.16387e-13	Increased
ENSMUST00000037315.12	ENSMUSG00000039202.12	Abhd2	W_A	149.16	27.7524	-2.42575	1.17012e-13	Decreased
0c2ac402-6703-49d4-a3c7-d45295f0c5ee	ENSMUSG00000039001.12	Rps21	W_A	349.46	143.966	-1.27934	1.28942e-13	Decreased
fd4ea9f3-21b6-4992-899d-24dcb9d2a464	chr4:43727000	Hrct1	W_A	12.7851	107.541	3.07135	1.37656e-13	Increased
ENSMUST00000234304.1	ENSMUSG00000024132.6	Eci1	W_A	127.851	320.888	1.32754	1.41277e-13	Increased
ENSMUST00000072634.14	ENSMUSG00000031996.17	Aplp2	W_A	166.206	379.861	1.19245	1.43761e-13	Increased
ENSMUST00000039305.5	ENSMUSG00000020264.5	Slc36a2	W_A	22.7291	131.824	2.53548	1.47335e-13	Increased
ENSMUST00000067124.5	ENSMUSG00000020593.16	Lpin1	W_A	8.52341	95.399	3.48293	1.53043e-13	Increased
ENSMUST00000059018.13	ENSMUSG00000052934.14	Fbxo31	W_A	17.0468	117.948	2.78985	1.60728e-13	Increased
ENSMUST00000179619.8	ENSMUSG00000031785.16	Adgrg1	W_A	96.5986	6.93811	-3.79746	1.61976e-13	Decreased
ENSMUST00000093321.11	ENSMUSG00000020176.17	Grb10	W_A	14.2057	111.01	2.96526	1.6951e-13	Increased
ENSMUST00000021903.2	ENSMUSG00000021453.2	Gadd45g	W_A	25.5702	138.762	2.43962	1.74848e-13	Increased
3a611343-00df-488b-8b65-d462e96a4f52	chr16:23157000		W_A	75.2901	234.161	1.63684	1.77231e-13	Increased
825301c9-93d8-4b3f-a7f5-7e1b85140fdf	chr12:110858000		W_A	230.132	471.791	1.03566	1.84036e-13	Increased
ENSMUST00000015712.14	ENSMUSG00000015568.16	Lpl	W_A	28.4114	143.966	2.34078	1.84207e-13	Increased
379e62ee-4c8b-4659-8b48-0f4aab8f5106	chr17:40293000		W_A	69.6078	0	-12.7652	2.04262e-13	Decreased
ff1fddf5-5758-465c-8f87-52030178bc5d	chr4:138967000	Rnf186	W_A	69.6078	0	-12.7652	2.04262e-13	Decreased
ENSMUST00000085192.6	ENSMUSG00000021238.11	Aldh6a1	W_A	152.001	355.578	1.22603	2.34881e-13	Increased
ENSMUST00000023214.10-1	ENSMUSG00000022555.12	Dgat1	W_A	51.1404	189.063	1.88613	2.38013e-13	Increased
ENSMUST00000063278.6-1	ENSMUSG00000031980.10	Agt	W_A	149.16	352.109	1.23911	2.41784e-13	Increased
ENSMUST00000048138.6	ENSMUSG00000042312.9	S100a13	W_A	98.0192	270.586	1.46486	2.57097e-13	Increased
7a62d14e-7bbb-497b-8a0c-7907580b7abb	ENSMUSG00000062515.3	Fabp4	W_A	39.7759	166.515	2.06541	2.71199e-13	Increased
ENSMUST00000034267.4	ENSMUSG00000031808.7	Slc27a1	W_A	4.2617	81.5228	4.2545	2.78438e-13	Increased
ENSMUST00000092162.6	ENSMUSG00000069515.6	Lyz1	W_A	48.2993	182.125	1.91464	3.01862e-13	Increased
ENSMUST00000037996.6	ENSMUSG00000038015.6		W_A	76.7106	1.73453	-5.45871	3.0581e-13	Decreased
ENSMUST00000040828.6	ENSMUSG00000073421.6	H2-Ab1	W_A	240.076	483.933	1.01129	3.08725e-13	Increased
ENSMUST00000168419.2	ENSMUSG00000024644.17	Cndp2	W_A	105.122	10.4072	-3.33517	3.08782e-13	Decreased
ENSMUST00000110082.10	ENSMUSG00000001175.15	Calm1	W_A	559.704	293.135	-0.933074	3.94014e-13	Decreased
45a0dafd-db10-45a7-a86d-ef9963c1c6b7	chr3:137623000	Ddit4l	W_A	88.0752	5.20358	-4.07855	4.20863e-13	Decreased
ENSMUST00000112400.7	ENSMUSG00000031298.15	Adgrg2	W_A	88.0752	5.20358	-4.07855	4.20863e-13	Decreased
ENSMUST00000212889.1	ENSMUSG00000031808.7	Slc27a1	W_A	9.94397	97.1335	3.28677	4.22892e-13	Increased
452955aa-42db-4994-a458-91a30bf2ae70	ENSMUSG00000026879.14	Gsn	W_A	39.7759	164.78	2.0503	4.54732e-13	Increased
ENSMUST00000020898.11	ENSMUSG00000020581.11		W_A	75.2901	1.73453	-5.43174	5.65746e-13	Decreased
b455c138-7ac4-4dff-9974-809f4f5d072b	ENSMUSG00000029086.15	Prom1	W_A	75.2901	1.73453	-5.43174	5.65746e-13	Decreased
ENSMUST00000045887.8	ENSMUSG00000037710.8	Cisd1	W_A	110.804	287.932	1.37763	5.80281e-13	Increased
ENSMUST00000028835.12-1	ENSMUSG00000027357.16	Crls1	W_A	31.2525	147.435	2.23767	5.81591e-13	Increased
ENSMUST00000222222.1	ENSMUSG00000021033.11	Gstz1	W_A	193.197	412.817	1.09539	5.92433e-13	Increased
ENSMUST00000028963.13	ENSMUSG00000027465.13	Tbc1d20	W_A	18.4674	117.948	2.67444	6.00702e-13	Increased
ENSMUST00000111350.9	ENSMUSG00000026670.15	Uap1	W_A	18.4674	117.948	2.67444	6.00702e-13	Increased
ENSMUST00000030158.10	ENSMUSG00000028447.11	Dctn3	W_A	180.412	393.738	1.1259	6.41948e-13	Increased
ENSMUST00000049149.14	ENSMUSG00000040249.15	Lrp1	W_A	56.8227	196.002	1.78615	6.42359e-13	Increased
ENSMUST00000178207.7	ENSMUSG00000054676.15	1600014C10Rik	W_A	5.68227	83.2573	3.87067	6.4435e-13	Increased
62376ba2-ffad-4661-a3ac-521759ee52b8	ENSMUSG00000001025.8	S100a6	W_A	427.591	731.97	0.77554	6.92213e-13	Increased
be01aa74-c959-4d63-980c-f0d5e2d0cf74	chr3:88368000		W_A	66.7667	0	-12.7051	6.99231e-13	Decreased
ENSMUST00000001715.9	ENSMUSG00000001665.11	Gstt3	W_A	119.328	17.3453	-2.7816	7.39196e-13	Decreased
ENSMUST00000148517.7	ENSMUSG00000030116.14	Mfap5	W_A	35.5142	154.373	2.11964	8.89571e-13	Increased
f3249256-4623-4f08-a28e-7fbef0137fda	ENSMUSG00000053617.12	Sh3pxd2a	W_A	29.8319	142.231	2.25293	9.68742e-13	Increased
286f8060-0a19-4e70-824a-9e7219689d0c	ENSMUSG00000054364.5	Rhob	W_A	244.338	482.199	0.980722	1.0667e-12	Increased
0b34a322-1082-4fa9-934f-691ee92ce75e	chr9:36123000		W_A	79.5518	3.46905	-4.51531	1.09024e-12	Decreased
8c2c2056-dd10-4732-81f7-01f7c6f85d6a	ENSMUSG00000041378.2	Cldn5	W_A	78.1312	230.692	1.56188	1.16442e-12	Increased
301a07cb-315f-46df-9aa2-2d1d62169d4b	chr8:106676000		W_A	19.8879	119.682	2.58864	1.20042e-12	Increased
ENSMUST00000017453.11	ENSMUSG00000017309.11	Cd300lg	W_A	19.8879	119.682	2.58864	1.20042e-12	Increased
7a0e5d66-6af4-4286-8209-02168291091d	ENSMUSG00000031367.15	Ap1s2	W_A	65.3461	0	-12.6741	1.29853e-12	Decreased
ENSMUST00000130560.7	ENSMUSG00000022548.14	Apod	W_A	140.636	27.7524	-2.34086	1.33399e-12	Decreased
ENSMUST00000185072.7	ENSMUSG00000022066.16	Entpd4b	W_A	144.898	29.487	-2.2965	1.49688e-12	Decreased
0941535c-36ae-47c8-9daa-c762dce5819b	chrX:163976000		W_A	28.4114	137.028	2.26953	1.73994e-12	Increased
ENSMUST00000021050.13	ENSMUSG00000020709.15	Adap2	W_A	2.84114	71.1156	4.64076	1.75415e-12	Increased
dca56408-648c-4e53-95b5-1f60fd46d7eb	ENSMUSG00000020377.15	Ltc4s	W_A	65.3461	208.143	1.67125	1.86482e-12	Increased
67928bf7-915b-47dc-866e-425ffbfffc01	chr1:88258000	Hjurp	W_A	78.1312	3.46905	-4.48932	1.94561e-12	Decreased
1dfac998-2632-4c07-8273-a0de3372daec	ENSMUSG00000049866.12		W_A	125.01	20.8143	-2.58582	1.98626e-12	Decreased
ENSMUST00000022418.14	ENSMUSG00000021867.16	Tmem254b	W_A	164.786	39.8941	-2.04607	2.01167e-12	Decreased
ENSMUST00000105372.7	ENSMUSG00000075706.10	Gpx4	W_A	735.854	1113.57	0.59769	2.20246e-12	Increased
652d4dda-bb0b-4c08-b932-1a75345f5672	chr18:89835000		W_A	4.2617	76.3192	4.15935	2.21926e-12	Increased
d17fdda8-bf2e-48d4-b96e-bbd206631ee7	ENSMUSG00000040152.8	Thbs1	W_A	4.2617	76.3192	4.15935	2.21926e-12	Increased
0e052379-a82c-416c-91d6-714c612b5a13	chr14:63000000	Defb47	W_A	63.9255	0	-12.6424	2.41831e-12	Decreased
4a4a027b-1630-4d91-bdfe-2f40bd275f18	ENSMUSG00000013629.16		W_A	63.9255	0	-12.6424	2.41831e-12	Decreased
787de494-2ab9-45a7-905e-0e35b7479733	ENSMUSG00000031551.12		W_A	63.9255	0	-12.6424	2.41831e-12	Decreased
8fbc80ed-4463-486a-a732-4e8114ca748b	ENSMUSG00000010529.6	Gm266	W_A	63.9255	0	-12.6424	2.41831e-12	Decreased
ENSMUST00000003397.8	ENSMUSG00000003309.14	Ap1m2	W_A	63.9255	0	-12.6424	2.41831e-12	Decreased
ENSMUST00000071986.12	ENSMUSG00000089661.9		W_A	83.8135	5.20358	-4.00701	2.43689e-12	Decreased
ENSMUST00000046285.5	ENSMUSG00000036887.5	C1qa	W_A	169.048	369.454	1.12792	2.98906e-12	Increased
ENSMUST00000108496.8	ENSMUSG00000001918.17	Slc1a5	W_A	333.833	598.412	0.841991	3.09818e-12	Increased
ENSMUST00000114050.7	ENSMUSG00000079523.8	Tmsb10	W_A	318.207	577.598	0.860078	3.65612e-12	Increased
ENSMUST00000029380.13-1	ENSMUSG00000027803.14	Wwtr1	W_A	65.3461	204.674	1.64701	4.49924e-12	Increased
ENSMUST00000114259.2	ENSMUSG00000015090.13	Ptgds	W_A	62.505	0	-12.61	4.51777e-12	Decreased
ENSMUST00000051356.11	ENSMUSG00000004056.15	Akt2	W_A	29.8319	137.028	2.19916	4.97372e-12	Increased
ENSMUST00000032462.8	ENSMUSG00000030317.8	Timp4	W_A	139.216	322.622	1.21247	5.38005e-12	Increased
ENSMUST00000020002.8	ENSMUSG00000078453.3	Abracl	W_A	193.197	57.2394	-1.75482	5.62627e-12	Decreased
84d99883-1fc6-4fed-924f-3197569f0fdd	ENSMUSG00000007097.14	Atp1a2	W_A	39.7759	156.107	1.9723	5.98677e-12	Increased
ENSMUST00000021930.9	ENSMUSG00000021474.9	Sfxn1	W_A	39.7759	156.107	1.9723	5.98677e-12	Increased
91f52df5-58c3-4707-aa7b-77f723a6ddbc	ENSMUSG00000002944.15	Cd36	W_A	18.4674	111.01	2.58698	6.84622e-12	Increased
ENSMUST00000021603.8	ENSMUSG00000021186.9	Fbln5	W_A	19.8879	114.479	2.52451	7.04171e-12	Increased
ENSMUST00000069507.8	ENSMUSG00000073418.4	C4b	W_A	61.0844	196.002	1.68183	7.13063e-12	Increased
ENSMUST00000048209.15	ENSMUSG00000063229.15	Ldha	W_A	394.918	674.731	0.772745	7.30944e-12	Increased
ENSMUST00000113585.8	ENSMUSG00000033174.17	Mgll	W_A	93.7575	249.772	1.41351	7.34979e-12	Increased
ENSMUST00000078084.6	ENSMUSG00000037266.18	Rsrp1	W_A	34.0936	143.966	2.07783	7.9278e-12	Increased
ENSMUST00000038169.7	ENSMUSG00000033307.7	Mif	W_A	296.899	121.417	-1.28993	8.24207e-12	Decreased
23423039-bb4b-452b-8187-2cb78ca3dce8	ENSMUSG00000112120.1	Gm32255	W_A	61.0844	0	-12.5768	8.46849e-12	Decreased
ENSMUST00000021544.7	ENSMUSG00000021118.7	Plek2	W_A	61.0844	0	-12.5768	8.46849e-12	Decreased
ENSMUST00000028369.5	ENSMUSG00000026989.5	Dapl1	W_A	61.0844	0	-12.5768	8.46849e-12	Decreased
ENSMUST00000058865.13-1	ENSMUSG00000038298.14	Pdzk1	W_A	61.0844	0	-12.5768	8.46849e-12	Decreased
ENSMUST00000074157.12	ENSMUSG00000025885.18	Myo5b	W_A	61.0844	0	-12.5768	8.46849e-12	Decreased
ENSMUST00000108857.1	ENSMUSG00000018585.9	Atox1	W_A	487.255	253.241	-0.944138	8.69177e-12	Decreased
ENSMUST00000102707.9	ENSMUSG00000028713.17	Cyp4b1	W_A	4.2617	72.8501	4.09225	8.98055e-12	Increased
ENSMUST00000068004.12	ENSMUSG00000024892.17	Pcx	W_A	95.178	251.506	1.4018	9.13745e-12	Increased
ENSMUST00000020190.7	ENSMUSG00000020010.7	Vnn3	W_A	5.68227	76.3192	3.74516	1.11355e-11	Increased
ENSMUST00000226801.1	ENSMUSG00000022892.11	App	W_A	72.4489	213.347	1.55803	1.19929e-11	Increased
26a7b2f3-0668-4cb7-bbb2-1ba1d5204b48	ENSMUSG00000027559.5	Car3	W_A	86.6546	235.896	1.4447	1.20245e-11	Increased
ENSMUST00000018966.7	ENSMUSG00000018822.7	Sfrp5	W_A	19.8879	112.744	2.50249	1.26889e-11	Increased
b0ca9a4e-4908-44f2-bba1-b83e8824e9b8	ENSMUSG00000030278.11	Cidec	W_A	14.2057	98.868	2.79817	1.42491e-11	Increased
947dc607-5e68-4a1e-adfc-137b5c6a0d1c	chr4:83536000		W_A	25.5702	124.886	2.28763	1.48566e-11	Increased
ENSMUST00000095360.10	ENSMUSG00000020053.18	Igf1	W_A	15.6262	102.337	2.7105	1.57473e-11	Increased
ENSMUST00000127206.7	ENSMUSG00000026360.9	Rgs2	W_A	15.6262	102.337	2.7105	1.57473e-11	Increased
ENSMUST00000007131.15	ENSMUSG00000020917.17	Acly	W_A	119.328	20.8143	-2.51871	1.5754e-11	Decreased
26eef543-7a3e-42ff-ba08-e698e34210fa	chr11:43261000		W_A	59.6638	0	-12.5429	1.59321e-11	Decreased
b8e6bfc3-649c-4d11-99f5-37e84ecedb8b	ENSMUSG00000075571.8		W_A	59.6638	0	-12.5429	1.59321e-11	Decreased
ENSMUST00000041388.10	ENSMUSG00000037411.10	Serpine1	W_A	2.84114	65.912	4.53115	1.66522e-11	Increased
ENSMUST00000050584.9	ENSMUSG00000046727.13	Cystm1	W_A	181.833	53.7703	-1.75754	2.19151e-11	Decreased
ENSMUST00000026890.5-1	ENSMUSG00000025784.5	Clec3b	W_A	169.048	359.047	1.0867	2.21116e-11	Increased
0a00201c-8dca-4106-871e-cdef97d29516	ENSMUSG00000061780.6	Cfd	W_A	32.6731	138.762	2.0861	2.27289e-11	Increased
ENSMUST00000032909.8	ENSMUSG00000030671.9	Pde3b	W_A	19.8879	111.01	2.48012	2.28467e-11	Increased
ENSMUST00000164773.1	ENSMUSG00000020205.8	Phlda1	W_A	92.3369	10.4072	-3.1481	2.39436e-11	Decreased
ENSMUST00000009236.5	ENSMUSG00000009092.5	Derl3	W_A	66.7667	1.73453	-5.25844	2.43892e-11	Decreased
ENSMUST00000114251.7	ENSMUSG00000015090.13	Ptgds	W_A	66.7667	1.73453	-5.25844	2.43892e-11	Decreased
ENSMUST00000047429.8	ENSMUSG00000039680.10	Mrps6	W_A	335.254	150.904	-1.15157	2.55796e-11	Decreased
caa76c86-9489-4414-85c3-5ea7c0fa4785	chr12:40035000	Arl4a	W_A	14.2057	97.1335	2.77264	2.67349e-11	Increased
156ba841-0b72-466a-84a3-4fb0c03a62e3	ENSMUSG00000024664.5	Fads3	W_A	24.1496	119.682	2.30866	2.7143e-11	Increased
ENSMUST00000167369.7	ENSMUSG00000057092.12	Fxyd3	W_A	82.3929	6.93811	-3.568	2.73703e-11	Decreased
ENSMUST00000000342.2	ENSMUSG00000020676.2	Ccl11	W_A	39.7759	150.904	1.9234	2.78004e-11	Increased
ENSMUST00000062405.7	ENSMUSG00000049892.7	Rasd1	W_A	161.945	43.3632	-1.90072	2.82357e-11	Decreased
ENSMUST00000030465.9	ENSMUSG00000028699.9	Tspan1	W_A	58.2433	0	-12.5081	3.00907e-11	Decreased
ENSMUST00000045041.11	ENSMUSG00000039774.12	Galnt12	W_A	58.2433	0	-12.5081	3.00907e-11	Decreased
ecbc0e42-7ad7-431a-b853-3074111c4097	chr10:120391000		W_A	58.2433	0	-12.5081	3.00907e-11	Decreased
ENSMUST00000022781.7	ENSMUSG00000022174.8	Dad1	W_A	484.414	256.71	-0.916073	3.13354e-11	Decreased
3062e623-fe83-4f1a-8054-3ae07a0c2e84	ENSMUSG00000059430.14		W_A	71.0284	3.46905	-4.35183	3.60648e-11	Decreased
ENSMUST00000162443.7	ENSMUSG00000038521.17	C1s1	W_A	41.1965	152.638	1.88927	3.97193e-11	Increased
ENSMUST00000034136.11	ENSMUSG00000031700.11	Gpt2	W_A	52.561	173.453	1.72229	3.99099e-11	Increased
198535b7-c8a9-4d03-b08f-4765e1240fac	ENSMUSG00000101089.1	2610016A17Rik	W_A	9.94397	84.9918	3.09415	4.44313e-11	Increased
ENSMUST00000034276.12	ENSMUSG00000031818.12	Cox4i1	W_A	842.397	1215.9	0.529452	4.51797e-11	Increased
06537eb9-8327-43c5-a336-6d4dcb96645a-1	ENSMUSG00000028494.12	Plin2	W_A	14.2057	95.399	2.74664	5.00833e-11	Increased
ENSMUST00000075895.8	ENSMUSG00000003464.13	Pex19	W_A	49.7199	168.249	1.7585	5.11433e-11	Increased
ENSMUST00000039559.8	ENSMUSG00000040152.8	Thbs1	W_A	8.52341	81.5228	3.25619	5.26747e-11	Increased
ENSMUST00000171887.3	ENSMUSG00000104445.1	Rhbg	W_A	56.8227	0	-12.4725	5.70662e-11	Decreased
21f0f8d9-bad3-4928-832e-8e827d47cb8a	chr4:149434000		W_A	17.0468	102.337	2.58505	5.88062e-11	Increased
ENSMUST00000107389.7	ENSMUSG00000020917.17	Acly	W_A	113.645	20.8143	-2.44832	6.67377e-11	Decreased
ENSMUST00000109484.1	ENSMUSG00000044405.4	Adig	W_A	12.7851	91.9299	2.8451	6.72849e-11	Increased
ENSMUST00000045855.8	ENSMUSG00000042770.8	Hebp1	W_A	100.86	251.506	1.31815	6.79826e-11	Increased
ENSMUST00000182229.7	ENSMUSG00000046056.15	Sbsn	W_A	4.2617	67.6466	3.98535	7.41036e-11	Increased
71f3413c-0469-441b-abe8-6e3c0018480a	ENSMUSG00000037062.13	Sh3glb1	W_A	29.8319	128.355	2.10484	7.48279e-11	Increased
ENSMUST00000140405.8	ENSMUSG00000024845.17	Tmem134	W_A	26.9908	123.151	2.18948	7.5083e-11	Increased
ENSMUST00000024078.14-1	ENSMUSG00000023307.14	March5	W_A	63.9255	190.798	1.57743	7.53356e-11	Increased
ENSMUST00000034270.16	ENSMUSG00000031812.16	Map1lc3b	W_A	161.945	343.436	1.08449	7.89192e-11	Increased
ENSMUST00000031273.8	ENSMUSG00000029330.8	Cds1	W_A	62.505	1.73453	-5.16329	8.37694e-11	Decreased
ENSMUST00000020249.1	ENSMUSG00000020057.2	Dram1	W_A	36.9348	142.231	1.9449	8.47296e-11	Increased
ENSMUST00000219143.1	ENSMUSG00000058799.16	Nap1l1	W_A	36.9348	142.231	1.9449	8.47296e-11	Increased
ENSMUST00000005692.13	ENSMUSG00000005553.14	Atp4a	W_A	63.9255	1.73453	-5.19571	8.79762e-11	Decreased
ENSMUST00000009157.3	ENSMUSG00000009013.5	Dynll1	W_A	349.46	164.78	-1.08454	8.84141e-11	Decreased
ENSMUST00000097014.6	ENSMUSG00000072235.6	Tuba1a	W_A	473.049	253.241	-0.901452	9.42533e-11	Decreased
381f2582-f93d-4c0a-96b3-b8575fa19ba5	ENSMUSG00000026131.20	Dst	W_A	11.3645	86.7264	2.93083	1.01385e-10	Increased
ENSMUST00000109905.4	ENSMUSG00000058569.8	Tmed9	W_A	336.675	156.107	-1.10877	1.04663e-10	Decreased
ENSMUST00000023629.8	ENSMUSG00000022912.8	Pros1	W_A	17.0468	100.603	2.56039	1.05722e-10	Increased
33e0c4f5-a9c9-4ac9-ac62-64025d71a6b6	ENSMUSG00000034435.6	Tmem30b	W_A	55.4021	0	-12.436	1.0869e-10	Decreased
ENSMUST00000105999.8	ENSMUSG00000028776.14	Tinagl1	W_A	51.1404	168.249	1.71787	1.14799e-10	Increased
4a32a403-9e43-4752-abf7-641e4a54d699	chr8:126029000	Kcnk1	W_A	68.1872	3.46905	-4.29295	1.17609e-10	Decreased
ENSMUST00000022803.5	ENSMUSG00000022193.7	Psmb5	W_A	323.889	149.169	-1.1185	1.42642e-10	Decreased
ENSMUST00000014750.14	ENSMUSG00000014606.14	Slc25a11	W_A	161.945	46.8322	-1.78971	1.46118e-10	Decreased
56d801c4-a1bf-4e15-97bd-4d7f17eca018	ENSMUSG00000042726.14	Trafd1	W_A	4.2617	65.912	3.94788	1.50066e-10	Increased
ENSMUST00000006745.3	ENSMUSG00000006570.3	Defb2	W_A	61.0844	1.73453	-5.13013	1.51142e-10	Decreased
ENSMUST00000094103.3	ENSMUSG00000070407.5	Hs3st3b1	W_A	61.0844	1.73453	-5.13013	1.51142e-10	Decreased
ENSMUST00000182232.8	ENSMUSG00000097195.10	Snhg5	W_A	1.42057	55.5049	5.27821	1.51188e-10	Increased
ENSMUST00000055655.8	ENSMUSG00000025153.9	Fasn	W_A	211.665	76.3192	-1.47154	1.6211e-10	Decreased
4471f2f2-bc03-49a8-bcc9-58d7ce1b4464	ENSMUSG00000067925.4		W_A	46.8787	157.842	1.75126	1.75377e-10	Increased
ENSMUST00000079545.5	ENSMUSG00000057286.6	St6galnac2	W_A	90.9163	12.1417	-2.90354	1.75848e-10	Decreased
ENSMUST00000019422.5	ENSMUSG00000019278.5	Dpep1	W_A	17.0468	98.868	2.5353	1.90017e-10	Increased
4a257738-a2d8-4c6e-bdc6-faf6cfe34d6a	ENSMUSG00000030278.11	Cidec	W_A	8.52341	78.0537	3.19346	1.91356e-10	Increased
ENSMUST00000028780.3	ENSMUSG00000027313.3	Chac1	W_A	0	48.5668	12.2461	1.97892e-10	Increased
ENSMUST00000066469.13	ENSMUSG00000055681.14	Cope	W_A	238.655	93.6645	-1.34926	2.01201e-10	Decreased
ENSMUST00000084526.11-1	ENSMUSG00000066150.12	Slc31a1	W_A	113.645	22.5489	-2.3329	2.07345e-10	Decreased
1855cfe9-b68d-4fdb-8792-381790ee9fd0	chr8:124069000		W_A	53.9816	0	-12.3985	2.07933e-10	Decreased
ENSMUST00000017534.14	ENSMUSG00000017390.15	Aldoc	W_A	53.9816	0	-12.3985	2.07933e-10	Decreased
ENSMUST00000018355.10	ENSMUSG00000018211.13	Wfdc15b	W_A	53.9816	0	-12.3985	2.07933e-10	Decreased
ENSMUST00000033057.8	ENSMUSG00000030792.8	Dkkl1	W_A	53.9816	0	-12.3985	2.07933e-10	Decreased
ENSMUST00000142083.1	ENSMUSG00000047109.13	Cldn14	W_A	53.9816	0	-12.3985	2.07933e-10	Decreased
ENSMUST00000020911.13	ENSMUSG00000020592.14	Sdc1	W_A	95.178	13.8762	-2.77713	2.43503e-10	Decreased
8c33189b-3405-4f2d-acfd-4500dcd8eb1b	ENSMUSG00000101089.1	2610016A17Rik	W_A	7.10284	72.8501	3.35663	2.60652e-10	Increased
ENSMUST00000164800.7	ENSMUSG00000031351.15	Zfp185	W_A	71.0284	5.20358	-3.76825	2.70542e-10	Decreased
e9f0d5eb-3dab-44da-80ff-bb68758c2517	chr14:51010000		W_A	59.6638	1.73453	-5.09619	2.73095e-10	Decreased
ENSMUST00000046094.5	ENSMUSG00000040385.7	Ppp1ca	W_A	551.18	317.418	-0.796119	2.93599e-10	Decreased
ENSMUST00000021506.5	ENSMUSG00000021091.8	Serpina3n	W_A	53.9816	168.249	1.63988	3.3669e-10	Increased
ENSMUST00000040888.11	ENSMUSG00000042747.12	Krtcap2	W_A	208.823	76.3192	-1.45205	3.38036e-10	Decreased
ENSMUST00000016400.8	ENSMUSG00000016256.10	Ctsz	W_A	99.4397	242.834	1.28799	3.62901e-10	Increased
ENSMUST00000032143.7	ENSMUSG00000030062.7	Rpn1	W_A	174.73	55.5049	-1.65426	3.63986e-10	Decreased
ENSMUST00000105455.8	ENSMUSG00000020085.15	Aifm2	W_A	8.52341	76.3192	3.16104	3.65138e-10	Increased
3629ff97-09a3-4e97-b689-6982b06c2a37	chr4:107054000	Mrpl37	W_A	52.561	0	-12.3601	3.99589e-10	Decreased
8edece0c-8bc5-4eb5-b516-2fa7006eeb83	chr11:96279000		W_A	52.561	0	-12.3601	3.99589e-10	Decreased
ENSMUST00000030985.9	ENSMUSG00000029102.9	Hgfac	W_A	52.561	0	-12.3601	3.99589e-10	Decreased
ENSMUST00000215887.1	ENSMUSG00000096054.3	Syne1	W_A	52.561	0	-12.3601	3.99589e-10	Decreased
003d1985-1023-4350-bb9f-3e75a2a6a2a8	ENSMUSG00000033576.12	Apol6	W_A	21.3085	105.806	2.31138	4.02618e-10	Increased
ENSMUST00000024042.4	ENSMUSG00000023272.4	Creld2	W_A	126.431	29.487	-2.09982	4.19769e-10	Decreased
ENSMUST00000114059.9	ENSMUSG00000016382.15	Pls3	W_A	126.431	29.487	-2.09982	4.19769e-10	Decreased
ENSMUST00000040312.6	ENSMUSG00000032715.9	Trib3	W_A	0	46.8322	12.1936	4.39532e-10	Increased
ENSMUST00000163279.5	ENSMUSG00000037062.13	Sh3glb1	W_A	32.6731	128.355	1.97364	4.90308e-10	Increased
ENSMUST00000034478.2	ENSMUSG00000031995.9	St14	W_A	58.2433	1.73453	-5.06143	4.94251e-10	Decreased
ENSMUST00000060598.3	ENSMUSG00000044249.3	Defb29	W_A	58.2433	1.73453	-5.06143	4.94251e-10	Decreased
ENSMUST00000116527.1	ENSMUSG00000047844.3	Bex4	W_A	58.2433	1.73453	-5.06143	4.94251e-10	Decreased
ENSMUST00000033598.8	ENSMUSG00000031246.14	Sh3bgrl	W_A	105.122	249.772	1.24847	5.14607e-10	Increased
ENSMUST00000021450.5	ENSMUSG00000021054.6	Sgpp1	W_A	169.048	53.7703	-1.65236	5.82166e-10	Decreased
ENSMUST00000165232.7-1	ENSMUSG00000002944.15	Cd36	W_A	22.7291	107.541	2.24177	6.83535e-10	Increased
ENSMUST00000029877.8	ENSMUSG00000028223.8	Decr1	W_A	82.3929	213.347	1.3725	7.32735e-10	Increased
ENSMUST00000010550.11	ENSMUSG00000010406.12	Mrpl52	W_A	259.964	111.01	-1.22755	7.66041e-10	Decreased
0a8086ef-c7aa-47c6-9ce7-1c05c38d18f4	chr9:42329000	Tecta	W_A	51.1404	0	-12.3205	7.71378e-10	Decreased
7b71e106-bcac-4fa5-9388-8206ca16be56	chr8:19156000	Spag11a	W_A	51.1404	0	-12.3205	7.71378e-10	Decreased
ENSMUST00000051017.8	ENSMUSG00000044748.8	Defb1	W_A	51.1404	0	-12.3205	7.71378e-10	Decreased
ENSMUST00000091354.11	ENSMUSG00000027506.15	Tpd52	W_A	51.1404	0	-12.3205	7.71378e-10	Decreased
ENSMUST00000095266.2	ENSMUSG00000040258.6	Nxph4	W_A	51.1404	0	-12.3205	7.71378e-10	Decreased
b41c1dea-5c03-460a-b715-5c73bb077f4d	ENSMUSG00000006360.11	Crip1	W_A	51.1404	0	-12.3205	7.71378e-10	Decreased
ENSMUST00000165576.7	ENSMUSG00000029672.16	Fam3c	W_A	68.1872	5.20358	-3.70937	8.32219e-10	Decreased
ENSMUST00000002452.7	ENSMUSG00000002379.7	Ndufa11	W_A	251.44	105.806	-1.24871	8.44875e-10	Decreased
ENSMUST00000049130.7	ENSMUSG00000042750.7	Bex2	W_A	56.8227	1.73453	-5.02581	8.96134e-10	Decreased
ENSMUST00000114474.7	ENSMUSG00000032068.14	Plet1	W_A	56.8227	1.73453	-5.02581	8.96134e-10	Decreased
ENSMUST00000029385.8	ENSMUSG00000027808.8	Serp1	W_A	261.384	112.744	-1.21305	9.18906e-10	Decreased
ENSMUST00000032508.10	ENSMUSG00000030357.10	Fkbp4	W_A	187.515	65.912	-1.50825	9.65388e-10	Decreased
ENSMUST00000022980.4	ENSMUSG00000022354.4	Ndufb9	W_A	394.918	640.041	0.696597	9.8196e-10	Increased
99d50798-7888-439e-bb4b-28d1dba9e261	chr12:40033000		W_A	9.94397	78.0537	2.97131	9.90053e-10	Increased
ENSMUST00000151120.8	ENSMUSG00000007891.16	Ctsd	W_A	596.638	891.547	0.579446	1.02381e-09	Increased
ENSMUST00000048452.5	ENSMUSG00000034845.6	Plvap	W_A	51.1404	159.576	1.64152	1.08052e-09	Increased
f755bc59-dfd6-4b69-9ae9-65b17360e805	ENSMUSG00000061780.6	Cfd	W_A	41.1965	142.231	1.7874	1.14983e-09	Increased
16f918db-a469-4682-a237-67c145b7063e	chrX:53607000	Rtl8c	W_A	22.7291	105.806	2.21831	1.1809e-09	Increased
ENSMUST00000144177.7	ENSMUSG00000025911.14	Adhfe1	W_A	22.7291	105.806	2.21831	1.1809e-09	Increased
452a1c00-171a-4f1f-b032-d5a4a259a4ed	chr11:58385000		W_A	62.505	3.46905	-4.16743	1.28805e-09	Decreased
ENSMUST00000059272.9	ENSMUSG00000043342.9	Hoxd9	W_A	62.505	3.46905	-4.16743	1.28805e-09	Decreased
ENSMUST00000045897.14	ENSMUSG00000026238.14	Ptma	W_A	166.206	53.7703	-1.62791	1.29274e-09	Decreased
ENSMUST00000027863.12	ENSMUSG00000026576.12	Atp1b1	W_A	93.7575	15.6107	-2.58562	1.38524e-09	Decreased
ENSMUST00000081650.14	ENSMUSG00000060036.14	Rpl3	W_A	1143.56	806.555	-0.503678	1.43013e-09	Decreased
4a7a4c20-29ef-4624-b488-79c1038d8e2a	ENSMUSG00000069682.6		W_A	723.069	461.384	-0.648153	1.44797e-09	Decreased
3024496c-7225-47a1-81eb-d23f408d001d	ENSMUSG00000038298.14	Pdzk1	W_A	49.7199	0	-12.2799	1.49576e-09	Decreased
ENSMUST00000015234.12	ENSMUSG00000015090.13	Ptgds	W_A	49.7199	0	-12.2799	1.49576e-09	Decreased
17dc9a99-9ada-423c-a82b-8b80e45bf85a	chr9:36133000		W_A	55.4021	1.73453	-4.98929	1.62807e-09	Decreased
4c7aef3f-eb07-428e-a3b0-a162da286347	ENSMUSG00000046818.7	Ddit4l	W_A	55.4021	1.73453	-4.98929	1.62807e-09	Decreased
ENSMUST00000000312.11	ENSMUSG00000000303.12	Cdh1	W_A	55.4021	1.73453	-4.98929	1.62807e-09	Decreased
ENSMUST00000049874.13	ENSMUSG00000050103.18	Agmo	W_A	14.2057	86.7264	2.60915	1.63879e-09	Increased
884973f0-d295-4f31-9e81-03378cfc89d7	ENSMUSG00000027559.5	Car3	W_A	95.178	228.958	1.26629	1.94117e-09	Increased
ENSMUST00000061251.5	ENSMUSG00000072694.8	1500011B03Rik	W_A	80.9724	10.4072	-2.95865	1.97401e-09	Decreased
ENSMUST00000030078.11-1	ENSMUSG00000028383.17	Hsdl2	W_A	18.4674	95.399	2.36837	1.99783e-09	Increased
ENSMUST00000067912.7	ENSMUSG00000055148.7	Klf2	W_A	22.7291	104.072	2.19447	2.03793e-09	Increased
ENSMUST00000062606.7	ENSMUSG00000042985.7	Upk3b	W_A	61.0844	173.453	1.50551	2.06682e-09	Increased
07bbc95b-d6b0-4673-aa4b-8c0c9c46f28e	ENSMUSG00000025479.9	Cyp2e1	W_A	5.68227	64.1775	3.49522	2.28788e-09	Increased
ENSMUST00000004389.5	ENSMUSG00000072772.3	Grcc10	W_A	413.385	223.754	-0.885544	2.33124e-09	Decreased
ENSMUST00000041761.6	ENSMUSG00000039405.7	Prss23	W_A	46.8787	149.169	1.66973	2.64205e-09	Increased
57725722-2b8a-4e9a-be1a-67a98c88e6f6	chr5:52367000		W_A	58.2433	168.249	1.53027	2.80441e-09	Increased
0419818d-88a3-4f31-9f05-8764a8164d90	chr6:38680000		W_A	46.8787	0	-12.195	2.81449e-09	Decreased
6157de37-3aec-4b0f-a903-29103efe779a	ENSMUSG00000036395.15	Glb1l2	W_A	46.8787	0	-12.195	2.81449e-09	Decreased
ENSMUST00000003135.13	ENSMUSG00000003051.13	Elf3	W_A	46.8787	0	-12.195	2.81449e-09	Decreased
ENSMUST00000020926.7	ENSMUSG00000020607.7	Lratd1	W_A	46.8787	0	-12.195	2.81449e-09	Decreased
ENSMUST00000048670.9	ENSMUSG00000042195.9	Slc35f2	W_A	46.8787	0	-12.195	2.81449e-09	Decreased
ENSMUST00000225083.1	ENSMUSG00000105703.2		W_A	46.8787	0	-12.195	2.81449e-09	Decreased
d147676b-206c-4b48-8256-47bb14f2fdfa	chr1:42697000	Pou3f3	W_A	46.8787	0	-12.195	2.81449e-09	Decreased
3c8d9f55-d464-4f37-940d-722bbad9605c	ENSMUSG00000070533.11		W_A	48.2993	0	-12.2381	2.91301e-09	Decreased
ENSMUST00000026039.14	ENSMUSG00000025059.16	Gk	W_A	48.2993	0	-12.2381	2.91301e-09	Decreased
ENSMUST00000112408.8	ENSMUSG00000031298.15	Adgrg2	W_A	48.2993	0	-12.2381	2.91301e-09	Decreased
ENSMUST00000213639.1	ENSMUSG00000000296.8	Tpd52l1	W_A	48.2993	0	-12.2381	2.91301e-09	Decreased
dddaf86c-94ad-4915-8bed-c406023e6a7d	ENSMUSG00000029098.17	Acox3	W_A	48.2993	0	-12.2381	2.91301e-09	Decreased
ENSMUST00000046945.12	ENSMUSG00000035863.14	Palm	W_A	14.2057	84.9918	2.58001	2.93629e-09	Increased
ENSMUST00000034400.4-1	ENSMUSG00000031924.4	Cyb5b	W_A	208.823	81.5228	-1.3569	2.95621e-09	Decreased
6e909425-218c-46f4-841f-26935de74218	ENSMUSG00000075334.2	Rprm	W_A	53.9816	1.73453	-4.95183	2.96434e-09	Decreased
ENSMUST00000091288.12	ENSMUSG00000079037.9	Prnp	W_A	231.553	419.756	0.858182	3.00001e-09	Increased
ENSMUST00000102693.8	ENSMUSG00000000301.16	Pemt	W_A	86.6546	13.8762	-2.64179	3.13265e-09	Decreased
937460ed-51a6-4921-83bb-74d1abe884c5	ENSMUSG00000048616.4	Nog	W_A	1.42057	48.5668	5.08561	3.24414e-09	Increased
ENSMUST00000107050.7	ENSMUSG00000028088.14	Fmo5	W_A	1.42057	48.5668	5.08561	3.24414e-09	Increased
ENSMUST00000021564.10	ENSMUSG00000021136.13	Smoc1	W_A	34.0936	124.886	1.87273	3.25209e-09	Increased
ENSMUST00000057115.6	ENSMUSG00000044792.7	Isca1	W_A	76.7106	197.736	1.36596	3.2938e-09	Increased
b98568f0-4d46-4e43-866b-65cdbae3fc0f	chr1:143646000	B3galt2	W_A	18.4674	93.6645	2.3419	3.50398e-09	Increased
ENSMUST00000234361.1	ENSMUSG00000024087.4	Cyp1b1	W_A	44.0376	142.231	1.6912	3.6008e-09	Increased
ENSMUST00000235530.1	ENSMUSG00000060586.11	H2-Eb1	W_A	217.347	398.941	0.876147	3.81566e-09	Increased
17b56698-d6c5-4f09-99b7-6c753345a9df	ENSMUSG00000030278.11	Cidec	W_A	7.10284	65.912	3.21226	3.89135e-09	Increased
ENSMUST00000102604.10	ENSMUSG00000028792.14	Ak2	W_A	72.4489	190.798	1.39689	3.89917e-09	Increased
ENSMUST00000209440.1-1	ENSMUSG00000039530.17	Tusc3	W_A	117.907	29.487	-1.99913	4.12864e-09	Decreased
ENSMUST00000021243.15	ENSMUSG00000020873.15	Slc35b1	W_A	93.7575	17.3453	-2.43371	4.35547e-09	Decreased
c861faf1-f612-4845-9331-82c837cc4252	ENSMUSG00000030278.11	Cidec	W_A	11.3645	76.3192	2.74643	4.53309e-09	Increased
2c46640f-d55d-4d8c-97f9-b8b2f4f45e0a	ENSMUSG00000037071.3	Scd1	W_A	41.1965	137.028	1.73363	4.60643e-09	Increased
ENSMUST00000029900.5	ENSMUSG00000028238.6	Atp6v0d2	W_A	69.6078	6.93811	-3.32476	4.64743e-09	Decreased
d4154adf-9c42-412a-ad58-47202ccffd4f	chr4:15265000	Tmem64	W_A	69.6078	6.93811	-3.32476	4.64743e-09	Decreased
ENSMUST00000031788.8	ENSMUSG00000029776.11	Hibadh	W_A	150.58	305.277	1.01954	4.79383e-09	Increased
ENSMUST00000032865.16	ENSMUSG00000030630.16	Fah	W_A	45.4582	143.966	1.6629	4.80712e-09	Increased
4dfcc7e1-ada2-43c8-9a36-e7513199caac	chr9:83778000		W_A	45.4582	0	-12.1506	5.1705e-09	Decreased
eba86d5f-34da-4811-867c-8d33da972b44	chr10:52045000		W_A	45.4582	0	-12.1506	5.1705e-09	Decreased
ENSMUST00000020145.11	ENSMUSG00000019970.15	Sgk1	W_A	14.2057	83.2573	2.55027	5.25994e-09	Increased
ENSMUST00000042850.8	ENSMUSG00000028369.15	Svep1	W_A	14.2057	83.2573	2.55027	5.25994e-09	Increased
ENSMUST00000007005.13	ENSMUSG00000023832.14	Acat2	W_A	136.374	39.8941	-1.77307	5.28603e-09	Decreased
786dcee3-0d36-4e58-a2c6-85ee555de42c	chr15:37231000	Gm16136	W_A	52.561	1.73453	-4.91336	5.41025e-09	Decreased
ENSMUST00000049999.8	ENSMUSG00000046550.8	Spin2c	W_A	52.561	1.73453	-4.91336	5.41025e-09	Decreased
e63378c6-b685-4399-9b76-213b1acdb264	chr2:105385000		W_A	52.561	1.73453	-4.91336	5.41025e-09	Decreased
ed539bd9-5108-424f-a41a-1ae19729f939	ENSMUSG00000028949.13	Smarcd3	W_A	52.561	1.73453	-4.91336	5.41025e-09	Decreased
ENSMUST00000192087.1	ENSMUSG00000102329.1	Gm10851	W_A	2.84114	53.7703	4.23747	5.69675e-09	Increased
318c3b21-981f-418d-aaaa-0aea0058fff8	ENSMUSG00000041577.5	Prelp	W_A	38.3553	130.09	1.76174	6.22031e-09	Increased
ENSMUST00000002091.5	ENSMUSG00000002015.5	Bcap31	W_A	170.468	333.029	0.966106	6.67925e-09	Increased
5ea36ad6-6f31-4b60-9573-efb7a115bf51	ENSMUSG00000037709.13	Fam13a	W_A	1.42057	46.8322	5.03315	6.96381e-09	Increased
ENSMUST00000028807.5	ENSMUSG00000027332.11	Ivd	W_A	61.0844	169.984	1.47637	7.2014e-09	Increased
e45ba1b3-3ea1-4c16-92f4-d3743cf7f8f7	chr5:73542000		W_A	7.10284	64.1775	3.1738	7.61397e-09	Increased
9ea612b1-bf30-4cce-b2b2-527ff0818463	ENSMUSG00000004035.12	Gstm7	W_A	58.2433	3.46905	-4.06557	7.95862e-09	Decreased
ENSMUST00000000010.8	ENSMUSG00000020875.9	Hoxb9	W_A	66.7667	6.93811	-3.26465	8.12244e-09	Decreased
ENSMUST00000070070.7	ENSMUSG00000032285.15	Dnaja4	W_A	68.1872	6.93811	-3.29502	8.28432e-09	Decreased
e4fa6e68-9b2b-4e7a-88d0-bb1854a092d8	chr13:55184000		W_A	8.52341	67.6466	2.98704	9.2161e-09	Increased
ENSMUST00000031287.10	ENSMUSG00000029344.14	Tpst2	W_A	102.281	22.5489	-2.18091	9.24953e-09	Decreased
ENSMUST00000041874.8	ENSMUSG00000042684.8	Npl	W_A	75.2901	10.4072	-2.85369	9.29141e-09	Decreased
ENSMUST00000038760.9	ENSMUSG00000041782.14	Lad1	W_A	44.0376	0	-12.1048	9.51426e-09	Decreased
ENSMUST00000107449.3	ENSMUSG00000028392.15	Bspry	W_A	44.0376	0	-12.1048	9.51426e-09	Decreased
f657b790-3a41-431e-9ca1-0e62c5d1ef2c	chr4:133097000		W_A	44.0376	0	-12.1048	9.51426e-09	Decreased
ENSMUST00000045756.13	ENSMUSG00000041959.14	S100a10	W_A	456.002	699.014	0.616271	9.81783e-09	Increased
ENSMUST00000090475.9	ENSMUSG00000012350.15	Ehf	W_A	51.1404	1.73453	-4.87384	9.89938e-09	Decreased
ENSMUST00000154111.7-1	ENSMUSG00000093752.1	Dpm1	W_A	90.9163	215.081	1.24218	1.0292e-08	Increased
ENSMUST00000031773.8	ENSMUSG00000029759.9	Pon3	W_A	22.7291	98.868	2.12048	1.03804e-08	Increased
ec832bca-be17-4b20-95ad-f3e88f772474	ENSMUSG00000002944.15	Cd36	W_A	15.6262	84.9918	2.4426	1.04806e-08	Increased
ENSMUST00000066295.3	ENSMUSG00000049265.7	Kcnk3	W_A	0	39.8941	11.9623	1.06963e-08	Increased
1a37ea2e-70b8-4334-b636-7864bd3939a5	chr10:87859000		W_A	18.4674	90.1954	2.28745	1.07431e-08	Increased
ENSMUST00000026122.10	ENSMUSG00000025130.11	P4hb	W_A	436.114	248.037	-0.814123	1.08981e-08	Decreased
ENSMUST00000167662.7	ENSMUSG00000001576.15	Ergic1	W_A	152.001	50.3013	-1.59522	1.12619e-08	Decreased
ENSMUST00000032183.5	ENSMUSG00000030095.10	Tmem43	W_A	63.9255	171.718	1.42544	1.12881e-08	Increased
ENSMUST00000069837.3	ENSMUSG00000056427.10	Slit3	W_A	9.94397	71.1156	2.83702	1.14429e-08	Increased
ENSMUST00000033775.8	ENSMUSG00000031402.12	Mpp1	W_A	65.3461	173.453	1.40823	1.4025e-08	Increased
ENSMUST00000024802.9	ENSMUSG00000024007.15	Ppil1	W_A	61.0844	5.20358	-3.55069	1.41429e-08	Decreased
ENSMUST00000025713.11	ENSMUSG00000024799.16	Tm7sf2	W_A	61.0844	5.20358	-3.55069	1.41429e-08	Decreased
653566dc-1c67-47d6-b15e-8c121c054bd0	ENSMUSG00000003418.11	St8sia6	W_A	56.8227	3.46905	-4.02995	1.46684e-08	Decreased
ENSMUST00000021880.9	ENSMUSG00000044258.10	Ctla2a	W_A	31.2525	114.479	1.8727	1.74882e-08	Increased
36d359fa-2293-4c6b-af1f-7b75c6a54c86	chr1:133328000	Gm28040	W_A	42.617	0	-12.0576	1.75399e-08	Decreased
3a5709d1-3d73-4589-a4cd-55d63d86e676	ENSMUSG00000057897.14	Camk2b	W_A	42.617	0	-12.0576	1.75399e-08	Decreased
ENSMUST00000027291.6	ENSMUSG00000026117.10	Zap70	W_A	42.617	0	-12.0576	1.75399e-08	Decreased
ENSMUST00000066532.4	ENSMUSG00000053846.5	Lipg	W_A	42.617	0	-12.0576	1.75399e-08	Decreased
ENSMUST00000098888.6	ENSMUSG00000074435.10	Smcp	W_A	42.617	0	-12.0576	1.75399e-08	Decreased
a8793194-3181-406a-b75b-5eaf80d36536	chr16:75600000		W_A	42.617	0	-12.0576	1.75399e-08	Decreased
c73675cc-3c6f-47ea-be4d-74987164a59b	chr9:70961000		W_A	42.617	0	-12.0576	1.75399e-08	Decreased
086d25d3-c056-4a3f-992a-cdf3f9f91c60	ENSMUSG00000034164.17	Emid1	W_A	49.7199	1.73453	-4.8332	1.81618e-08	Decreased
ENSMUST00000022962.7	ENSMUSG00000022337.7	Emc2	W_A	45.4582	138.762	1.60979	1.87272e-08	Increased
ENSMUST00000109643.7	ENSMUSG00000078974.10	Sec61g	W_A	346.618	183.86	-0.914705	1.87578e-08	Decreased
aa05d437-dd52-402b-816d-667fad57cf4a	ENSMUSG00000048486.6	Hnf4aos	W_A	18.4674	88.4609	2.25944	1.87697e-08	Increased
29812983-8db4-479e-bcd8-4c293a19079c	chr2:22589000		W_A	181.833	341.702	0.91009	1.94463e-08	Increased
ENSMUST00000018755.9	ENSMUSG00000020388.12	Pdlim4	W_A	69.6078	8.67264	-3.00325	1.96543e-08	Decreased
d1a282d3-494a-4dbf-bb6c-d9ada5e33221	ENSMUSG00000020048.13	Gm25745	W_A	92.3369	19.0798	-2.27426	2.09724e-08	Decreased
ENSMUST00000073783.5	ENSMUSG00000060002.14	Chpt1	W_A	9.94397	69.3811	2.80141	2.1109e-08	Increased
ENSMUST00000019266.5	ENSMUSG00000019122.8	Ccl9	W_A	39.7759	128.355	1.68992	2.15754e-08	Increased
ENSMUST00000101472.3	ENSMUSG00000047446.18	Arl4a	W_A	44.0376	137.028	1.63744	2.18903e-08	Increased
103def2e-7734-4770-94a4-197749f02f68	ENSMUSG00000036181.2	H1f2	W_A	79.5518	194.267	1.28797	2.25787e-08	Increased
ENSMUST00000204267.2	ENSMUSG00000009281.6	Rarres2	W_A	125.01	261.914	1.06699	2.32317e-08	Increased
90827c02-ac46-4a91-9f96-4b6bb4d959ec	ENSMUSG00000028334.10	Nans	W_A	63.9255	6.93811	-3.20193	2.38728e-08	Decreased
ENSMUST00000022784.8	ENSMUSG00000022177.9	Haus4	W_A	63.9255	6.93811	-3.20193	2.38728e-08	Decreased
ENSMUST00000078944.12	ENSMUSG00000025626.16	Phf6	W_A	63.9255	6.93811	-3.20193	2.38728e-08	Decreased
ENSMUST00000023749.14	ENSMUSG00000023010.15	Tmbim6	W_A	664.826	431.897	-0.622276	2.4704e-08	Decreased
ENSMUST00000084117.12-1	ENSMUSG00000028980.14	H6pd	W_A	42.617	133.559	1.64774	2.47987e-08	Increased
84f3c495-a004-4560-be3c-5a307b8441cd	ENSMUSG00000018593.13	Sparc	W_A	38.3553	126.62	1.72275	2.49607e-08	Increased
848f5915-d862-4c63-99bb-3cd7d3f63856	ENSMUSG00000026879.14	Gsn	W_A	63.9255	168.249	1.39599	2.54789e-08	Increased
ENSMUST00000078694.12	ENSMUSG00000061718.12	Ppp1r1b	W_A	53.9816	3.46905	-3.95597	2.5564e-08	Decreased
9bea3668-3bca-456d-bd0f-3c6364e417d0	ENSMUSG00000021792.15	Prxl2a	W_A	11.3645	72.8501	2.67932	2.63909e-08	Increased
ENSMUST00000044111.9	ENSMUSG00000038387.9	Rras	W_A	119.328	253.241	1.08552	2.66043e-08	Increased
582976e4-6c92-46cf-81de-6ab26fe2b58c	ENSMUSG00000067924.4	Rtl8b	W_A	36.9348	123.151	1.73711	2.77616e-08	Increased
ENSMUST00000001854.11	ENSMUSG00000030495.12	Slc7a10	W_A	14.2057	78.0537	2.45717	3.01025e-08	Increased
ENSMUST00000090541.11	ENSMUSG00000006057.15	Atp5g1	W_A	228.711	102.337	-1.16012	3.01084e-08	Decreased
ENSMUST00000069511.7	ENSMUSG00000055782.9	Abcd2	W_A	68.1872	175.187	1.36119	3.23001e-08	Increased
ENSMUST00000137163.1	ENSMUSG00000047109.13	Cldn14	W_A	41.1965	0	-12.0087	3.24036e-08	Decreased
ENSMUST00000227764.1	ENSMUSG00000068407.3	Rnase12	W_A	41.1965	0	-12.0087	3.24036e-08	Decreased
3ae035c8-c4ef-42b6-be00-bca40cd6792b	ENSMUSG00000027559.5	Car3	W_A	82.3929	196.002	1.25017	3.29735e-08	Increased
ENSMUST00000064393.5	ENSMUSG00000024785.7	Rcl1	W_A	8.52341	64.1775	2.9111	3.32817e-08	Increased
b1371000-6d61-4b3d-bcf7-bc62a9c30452	chr3:115710000	S1pr1	W_A	8.52341	64.1775	2.9111	3.32817e-08	Increased
98121bff-f25e-4084-a8ad-53278636d8e0	ENSMUSG00000028141.11		W_A	48.2993	1.73453	-4.79139	3.34126e-08	Decreased
ENSMUST00000115524.7	ENSMUSG00000008035.12	Mid1ip1	W_A	48.2993	1.73453	-4.79139	3.34126e-08	Decreased
ENSMUST00000032330.15	ENSMUSG00000030208.15	Emp1	W_A	232.973	407.614	0.807013	3.40729e-08	Increased
ENSMUST00000009425.6	ENSMUSG00000009281.6	Rarres2	W_A	58.2433	157.842	1.43816	3.46949e-08	Increased
ENSMUST00000030636.10	ENSMUSG00000028832.11	Stmn1	W_A	75.2901	12.1417	-2.63149	3.50074e-08	Decreased
ENSMUST00000032309.12	ENSMUSG00000030189.15	Ybx3	W_A	28.4114	105.806	1.89651	3.64303e-08	Increased
ENSMUST00000026050.7	ENSMUSG00000025068.8	Gsto1	W_A	46.8787	138.762	1.56541	3.78544e-08	Increased
ENSMUST00000026142.7	ENSMUSG00000025151.16	Maged1	W_A	180.412	71.1156	-1.34293	3.81071e-08	Decreased
ENSMUST00000002090.2-1	ENSMUSG00000002014.12	Ssr4	W_A	258.543	123.151	-1.06991	4.0816e-08	Decreased
ENSMUST00000112295.8-1	ENSMUSG00000070284.10	Gmppb	W_A	58.2433	5.20358	-3.48199	4.4388e-08	Decreased
091aa71d-a270-4b00-94be-385635a54606	chr2:164047000	Pabpc1l	W_A	52.561	3.46905	-3.9175	4.50832e-08	Decreased
ENSMUST00000006914.10-1	ENSMUSG00000006731.10	B4galnt1	W_A	52.561	3.46905	-3.9175	4.50832e-08	Decreased
ENSMUST00000043552.16	ENSMUSG00000060147.15	Serpinb6a	W_A	88.0752	204.674	1.21643	4.52561e-08	Increased
ffdf4871-0fb7-453a-bea1-eed5ca18ba75-1	ENSMUSG00000052934.14	Fbxo31	W_A	11.3645	71.1156	2.64456	4.71376e-08	Increased
2e87b76d-8120-4f9f-a0ce-f242f801bbbd	ENSMUSG00000053964.17	Lgals4	W_A	73.8695	182.125	1.30176	4.79386e-08	Increased
51f75240-cf54-4490-a541-4944205e5007	chr18:26003000		W_A	44.0376	133.559	1.60045	5.21655e-08	Increased
f3d0aa24-6257-4dca-beff-671def48ade3	ENSMUSG00000087382.7	Ctcflos	W_A	0	36.4251	11.8311	5.27658e-08	Increased
ENSMUST00000099498.9	ENSMUSG00000022665.15	Ccdc80	W_A	39.7759	124.886	1.6504	5.45732e-08	Increased
ENSMUST00000030118.9-1	ENSMUSG00000028410.13	Dnaja1	W_A	154.842	55.5049	-1.47994	5.75292e-08	Decreased
54c59213-b2ad-497d-b6e5-180029646a01	chrX:99466000	Pja1	W_A	73.8695	12.1417	-2.60402	5.76985e-08	Decreased
ENSMUST00000024857.13-1	ENSMUSG00000024063.13	Lbh	W_A	73.8695	12.1417	-2.60402	5.76985e-08	Decreased
aa2e0d7c-2152-43c2-a96b-5a4e948a888e	ENSMUSG00000053898.12	Ech1	W_A	53.9816	149.169	1.46624	5.78356e-08	Increased
ENSMUST00000077290.8	ENSMUSG00000025823.9	Pdia4	W_A	161.945	60.7085	-1.41538	5.80283e-08	Decreased
0cc1e63b-504b-43dc-b03d-d6eca218c5ef	chr19:16266000		W_A	130.692	41.6287	-1.65029	5.82618e-08	Decreased
ENSMUST00000041544.7	ENSMUSG00000064080.12	Fbln2	W_A	17.0468	83.2573	2.2874	5.97383e-08	Increased
480cf2bb-84b6-4d67-861d-d6674b1b1ed4	ENSMUSG00000041193.15	Pla2g5	W_A	39.7759	0	-11.958	6.00057e-08	Decreased
ENSMUST00000185752.1	ENSMUSG00000003051.13	Elf3	W_A	39.7759	0	-11.958	6.00057e-08	Decreased
ENSMUST00000233984.1	ENSMUSG00000004864.13	Mapk13	W_A	39.7759	0	-11.958	6.00057e-08	Decreased
c2d37dcb-62f1-4683-8668-9b46a84a4d4e	ENSMUSG00000026288.14		W_A	39.7759	0	-11.958	6.00057e-08	Decreased
d9a5bed0-abce-4d72-88ab-762fd5addce4	chr13:23598000		W_A	39.7759	0	-11.958	6.00057e-08	Decreased
f898ad30-7235-41b7-9986-330e77d37628	chr17:35743000		W_A	39.7759	0	-11.958	6.00057e-08	Decreased
fda30cee-ef7e-4c25-a65c-34322cb443f1	chr7:47077000		W_A	39.7759	0	-11.958	6.00057e-08	Decreased
ENSMUST00000092033.3	ENSMUSG00000040043.17	Rbms2	W_A	28.4114	104.072	1.87267	6.0353e-08	Increased
ENSMUST00000001631.6	ENSMUSG00000001588.12	Acap1	W_A	46.8787	1.73453	-4.74833	6.16433e-08	Decreased
ENSMUST00000000608.7	ENSMUSG00000000594.7	Gm2a	W_A	88.0752	202.94	1.20415	6.42245e-08	Increased
ENSMUST00000165532.2	ENSMUSG00000025794.9	Rpl14	W_A	839.555	582.801	-0.526614	6.82813e-08	Decreased
ENSMUST00000036493.7	ENSMUSG00000033161.10	Atp1a1	W_A	181.833	72.8501	-1.31949	6.84021e-08	Decreased
ENSMUST00000098862.8	ENSMUSG00000024121.13	Atp6v0c	W_A	494.358	301.808	-0.711906	6.96759e-08	Decreased
ENSMUST00000054544.6	ENSMUSG00000049751.6	Rpl36al	W_A	365.086	202.94	-0.847153	7.17768e-08	Decreased
ENSMUST00000024756.4	ENSMUSG00000023960.13	Enpp5	W_A	120.748	36.4251	-1.72872	7.31667e-08	Decreased
ENSMUST00000038743.14	ENSMUSG00000019734.16	Tmc4	W_A	56.8227	5.20358	-3.44637	7.88087e-08	Decreased
46addcd7-36aa-4bc5-a49a-d3157294b14b	ENSMUSG00000022037.15	Clu	W_A	51.1404	3.46905	-3.87798	7.95887e-08	Decreased
ENSMUST00000019734.10	ENSMUSG00000019590.16	Cyb561	W_A	51.1404	3.46905	-3.87798	7.95887e-08	Decreased
ENSMUST00000034822.11	ENSMUSG00000032281.11	Acsbg1	W_A	51.1404	3.46905	-3.87798	7.95887e-08	Decreased
ENSMUST00000050020.7	ENSMUSG00000048534.7	Jaml	W_A	51.1404	3.46905	-3.87798	7.95887e-08	Decreased
ENSMUST00000020027.10	ENSMUSG00000019877.10	Serinc1	W_A	136.374	270.586	0.988462	8.23487e-08	Increased
ENSMUST00000028328.2	ENSMUSG00000015085.8	Entpd2	W_A	51.1404	143.966	1.49301	8.34205e-08	Increased
a82b2e18-2e8f-40d4-9ddc-5ab3c689f656	ENSMUSG00000044405.4	Adig	W_A	11.3645	69.3811	2.60894	8.41992e-08	Increased
ENSMUST00000000896.10-1	ENSMUSG00000000876.11	Pxmp4	W_A	29.8319	105.806	1.82615	8.47887e-08	Increased
ENSMUST00000033560.8	ENSMUSG00000031214.13	Ophn1	W_A	2.84114	46.8322	4.0382	8.63388e-08	Increased
ENSMUST00000062356.6	ENSMUSG00000047945.6	Marcksl1	W_A	85.2341	17.3453	-2.29623	8.68057e-08	Decreased
ENSMUST00000029414.11	ENSMUSG00000027828.12	Ssr3	W_A	264.226	130.09	-1.02221	9.51225e-08	Decreased
ENSMUST00000027153.5-1	ENSMUSG00000026003.5	Acadl	W_A	65.3461	164.78	1.33424	1.0204e-07	Increased
ENSMUST00000060101.9	ENSMUSG00000051579.10	Tceal8	W_A	122.169	38.1596	-1.6785	1.0428e-07	Decreased
ENSMUST00000053540.10	ENSMUSG00000046432.12	Bex3	W_A	76.7106	13.8762	-2.46596	1.10114e-07	Decreased
5a9b1c4b-4be2-420c-883b-3cafd99e5333	chr5:35279000	Adra2c	W_A	38.3553	0	-11.9056	1.11415e-07	Decreased
900a99ec-8b83-42a8-a849-c850f0b5dcbd	chr2:64370000		W_A	38.3553	0	-11.9056	1.11415e-07	Decreased
ENSMUST00000030261.5	ENSMUSG00000028536.12	2610528J11Rik	W_A	38.3553	0	-11.9056	1.11415e-07	Decreased
b33901fc-b0ca-41c2-9d7e-a0b369eedac2	ENSMUSG00000017724.14	Etv4	W_A	38.3553	0	-11.9056	1.11415e-07	Decreased
b483526d-a4e3-4aaf-b3a8-d004d135f7b2	chr15:38226000		W_A	38.3553	0	-11.9056	1.11415e-07	Decreased
c68b2754-2b00-4384-9fa5-8aa3e0c680a2	ENSMUSG00000028766.10	Alpl	W_A	38.3553	0	-11.9056	1.11415e-07	Decreased
81189f81-79a7-40d8-8ced-edf1e45e01d9	ENSMUSG00000027447.6	Cst3	W_A	357.983	558.518	0.641697	1.12484e-07	Increased
ENSMUST00000046532.3	ENSMUSG00000042367.12	Gjb3	W_A	45.4582	1.73453	-4.70395	1.14048e-07	Decreased
ENSMUST00000021784.9	ENSMUSG00000021356.10	Irf4	W_A	0	34.6905	11.7607	1.17196e-07	Increased
ENSMUST00000086058.12	ENSMUSG00000071657.12	Bscl2	W_A	93.7575	208.143	1.15049	1.18005e-07	Increased
0e5b8061-2fe9-4c37-aa55-6b6785cff2df	ENSMUSG00000117664.1	Gm22482	W_A	8.52341	60.7085	2.83094	1.19221e-07	Increased
d16a76d3-b4da-4fdd-adf7-22fc19fb1e0d	ENSMUSG00000030278.11	Cidec	W_A	8.52341	60.7085	2.83094	1.19221e-07	Increased
ENSMUST00000037341.13	ENSMUSG00000039835.16	Nhsl1	W_A	59.6638	6.93811	-3.10241	1.20838e-07	Decreased
ENSMUST00000036497.15	ENSMUSG00000002997.15	Prkar2b	W_A	88.0752	199.471	1.17928	1.28851e-07	Increased
0237f9b2-24c2-438b-aa98-18e9796d1756	ENSMUSG00000044405.4	Adig	W_A	39.7759	123.151	1.63022	1.32067e-07	Increased
ENSMUST00000087441.10	ENSMUSG00000029086.15	Prom1	W_A	55.4021	5.20358	-3.40986	1.40102e-07	Decreased
ENSMUST00000020997.14	ENSMUSG00000020669.15	Sh3yl1	W_A	49.7199	3.46905	-3.83735	1.40665e-07	Decreased
ENSMUST00000151189.1	ENSMUSG00000033184.14	Tmed7	W_A	231.553	109.275	-1.0833	1.42021e-07	Decreased
ENSMUST00000029565.10	ENSMUSG00000027953.13	Slc50a1	W_A	125.01	39.8941	-1.64755	1.44291e-07	Decreased
ENSMUST00000002837.10	ENSMUSG00000063406.11	Tmed5	W_A	21.3085	88.4609	2.0531	1.46828e-07	Increased
ENSMUST00000206155.1	ENSMUSG00000108414.1	Snhg1	W_A	21.3085	88.4609	2.0531	1.46828e-07	Increased
ENSMUST00000010795.4	ENSMUSG00000010651.4	Acaa1b	W_A	11.3645	67.6466	2.57242	1.50358e-07	Increased
ENSMUST00000202447.3-1	ENSMUSG00000032898.9	Fbxo21	W_A	11.3645	67.6466	2.57242	1.50358e-07	Increased
50a214e5-d4c0-4bab-9db0-94dba3b3864c	chr7:79720000		W_A	19.8879	84.9918	2.09487	1.56116e-07	Increased
ENSMUST00000025385.6	ENSMUSG00000024507.6	Hsd17b4	W_A	45.4582	131.824	1.53579	1.6365e-07	Increased
ENSMUST00000172132.8	ENSMUSG00000023456.15	Tpi1	W_A	305.422	163.046	-0.905488	1.66123e-07	Decreased
ENSMUST00000205915.1	ENSMUSG00000030546.14	Plin1	W_A	80.9724	187.329	1.20997	1.66706e-07	Increased
ENSMUST00000233210.1	ENSMUSG00000039770.6	Ypel5	W_A	14.2057	72.8501	2.35765	1.69988e-07	Increased
538cf284-f703-4779-bf53-184c53a0276e	ENSMUSG00000062515.3	Fabp4	W_A	26.9908	98.868	1.87265	1.70421e-07	Increased
ENSMUST00000203732.2	ENSMUSG00000000440.12	Pparg	W_A	26.9908	98.868	1.87265	1.70421e-07	Increased
ENSMUST00000170872.2	ENSMUSG00000023885.9	Thbs2	W_A	2.84114	45.0977	3.98377	1.71537e-07	Increased
ENSMUST00000194701.5	ENSMUSG00000007815.13	Rhoa	W_A	7.10284	57.2394	3.00876	1.71881e-07	Increased
ENSMUST00000108883.9	ENSMUSG00000018340.13	Anxa6	W_A	78.1312	182.125	1.22086	1.74463e-07	Increased
ad24217c-8bd8-46fa-bc7d-65257d113c96	chr8:68904000		W_A	12.7851	69.3811	2.43916	1.76552e-07	Increased
0784ffe9-39a5-467f-aa66-e59ceec3c423	ENSMUSG00000054408.9	Spcs3	W_A	63.9255	8.67264	-2.88041	1.77012e-07	Decreased
5d1a3411-2a81-4225-8484-a4826e868260	ENSMUSG00000006304.14	Arpc2	W_A	176.15	72.8501	-1.27369	1.88006e-07	Decreased
ENSMUST00000004774.3	ENSMUSG00000004655.5	Aqp1	W_A	140.636	272.321	0.95329	2.0494e-07	Increased
5f2e6686-525e-41d3-997f-e6e8e5c48ef0	chr4:147221000		W_A	36.9348	0	-11.8512	2.07477e-07	Decreased
94828d19-139b-4771-accb-2279013657d6	chr8:18986000		W_A	36.9348	0	-11.8512	2.07477e-07	Decreased
ENSMUST00000004453.8	ENSMUSG00000004341.8	Gpx6	W_A	36.9348	0	-11.8512	2.07477e-07	Decreased
ENSMUST00000028355.10	ENSMUSG00000026976.15	Pax8	W_A	36.9348	0	-11.8512	2.07477e-07	Decreased
ENSMUST00000049095.5	ENSMUSG00000034171.13	Faah	W_A	36.9348	0	-11.8512	2.07477e-07	Decreased
ENSMUST00000035116.11	ENSMUSG00000032527.13	Pccb	W_A	76.7106	180.391	1.23352	2.10007e-07	Increased
80e20862-f6de-48c3-a3b9-5dd7f5bd1415	chrX:139808000	Cldn2	W_A	44.0376	1.73453	-4.65816	2.11589e-07	Decreased
8d477855-00d3-4e1f-ba37-7c77aa3d9465	chr4:133096000		W_A	44.0376	1.73453	-4.65816	2.11589e-07	Decreased
ENSMUST00000060010.2	ENSMUSG00000044367.7	Slc16a13	W_A	44.0376	1.73453	-4.65816	2.11589e-07	Decreased
ee04d302-cb22-4162-a975-ce3f8ba7391c	ENSMUSG00000101174.8	Hoxd4	W_A	44.0376	1.73453	-4.65816	2.11589e-07	Decreased
ENSMUST00000030651.8	ENSMUSG00000028843.8	Sh3bgrl3	W_A	335.254	185.594	-0.853066	2.12361e-07	Decreased
ENSMUST00000217908.1	ENSMUSG00000058799.16	Nap1l1	W_A	24.1496	91.9299	1.92809	2.16166e-07	Increased
ENSMUST00000005964.6	ENSMUSG00000028138.8	Adh5	W_A	86.6546	194.267	1.1646	2.21283e-07	Increased
72747869-beac-473f-bbf5-fbb42136a625	ENSMUSG00000002944.15	Cd36	W_A	8.52341	58.9739	2.78913	2.24782e-07	Increased
799d6c97-922c-4b56-816d-045590ab347d	ENSMUSG00000031489.15	Adrb3	W_A	8.52341	58.9739	2.78913	2.24782e-07	Increased
ENSMUST00000125249.2-1	ENSMUSG00000086784.2	Isoc2a	W_A	42.617	124.886	1.55089	2.25482e-07	Increased
ENSMUST00000029769.13-1	ENSMUSG00000028124.15	Gclm	W_A	88.0752	20.8143	-2.08063	2.32942e-07	Decreased
341c0377-1c97-40fb-b9bb-4d1d40aa41fe	ENSMUSG00000034227.7	Foxj1	W_A	48.2993	3.46905	-3.79553	2.48919e-07	Decreased
ENSMUST00000000095.6	ENSMUSG00000000093.6	Tbx2	W_A	53.9816	5.20358	-3.37239	2.49345e-07	Decreased
ENSMUST00000020000.6	ENSMUSG00000019853.6	Hebp2	W_A	53.9816	5.20358	-3.37239	2.49345e-07	Decreased
ENSMUST00000045078.12	ENSMUSG00000035637.14	Grhpr	W_A	75.2901	176.922	1.23247	2.51685e-07	Increased
bd42f0bb-cedb-45e2-92b4-f0cb220d0561	ENSMUSG00000012705.16	Retn	W_A	75.2901	176.922	1.23247	2.51685e-07	Increased
ENSMUST00000023994.9	ENSMUSG00000023224.12	Serping1	W_A	112.225	230.692	1.03951	2.53537e-07	Increased
93c5b1d4-516f-4c79-914e-fe5ded66fbf5	ENSMUSG00000049091.6		W_A	61.0844	154.373	1.3374	2.59789e-07	Increased
ENSMUST00000234316.1	ENSMUSG00000033107.6	Rnf125	W_A	0	32.956	11.6868	2.60297e-07	Increased
f48ed566-46e5-4656-8824-09dcfd1d3b6a	ENSMUSG00000027357.16	Crls1	W_A	0	32.956	11.6868	2.60297e-07	Increased
ENSMUST00000040097.13	ENSMUSG00000033377.14	Palmd	W_A	19.8879	83.2573	2.06513	2.65443e-07	Increased
753d6e55-da30-4ba1-bd2c-e91b23022528	ENSMUSG00000061780.6	Cfd	W_A	32.6731	107.541	1.7184	2.67159e-07	Increased
ENSMUST00000059354.14	ENSMUSG00000036078.16	Sigmar1	W_A	48.2993	133.559	1.46721	2.68751e-07	Increased
ENSMUST00000037099.8	ENSMUSG00000037242.8	Clic4	W_A	136.374	265.383	0.960449	2.74395e-07	Increased
ENSMUST00000048687.10	ENSMUSG00000042712.10	Tceal9	W_A	144.898	53.7703	-1.42999	2.82224e-07	Decreased
ENSMUST00000001790.5	ENSMUSG00000001739.14	Cldn15	W_A	15.6262	74.5847	2.25418	2.9259e-07	Increased
ENSMUST00000049357.9	ENSMUSG00000040128.9	Pnrc1	W_A	56.8227	147.435	1.37538	3.04792e-07	Increased
ENSMUST00000045562.5	ENSMUSG00000040018.9	Cox15	W_A	62.505	8.67264	-2.848	3.0681e-07	Decreased
ENSMUST00000058077.3	ENSMUSG00000043164.3	Tmem212	W_A	62.505	8.67264	-2.848	3.0681e-07	Decreased
ENSMUST00000013766.12	ENSMUSG00000013622.15	Atraid	W_A	143.477	274.055	0.933596	3.38567e-07	Increased
ENSMUST00000019684.12	ENSMUSG00000002504.15	Slc9a3r2	W_A	2.84114	43.3632	3.92719	3.41439e-07	Increased
ENSMUST00000144939.7	ENSMUSG00000032311.17	Nrg4	W_A	2.84114	43.3632	3.92719	3.41439e-07	Increased
069b7d9e-d6a9-4c2f-b870-ecf8c504bd6f	chr14:62998000	Defb47	W_A	35.5142	0	-11.7946	3.8761e-07	Decreased
ENSMUST00000030201.13	ENSMUSG00000028479.18	Gne	W_A	35.5142	0	-11.7946	3.8761e-07	Decreased
3b122e30-033c-4855-bf4f-54532d58ae78	chr3:57847000		W_A	42.617	1.73453	-4.61086	3.93592e-07	Decreased
ENSMUST00000005185.7	ENSMUSG00000005054.7	Cstb	W_A	402.021	239.365	-0.748034	3.96033e-07	Decreased
ENSMUST00000236135.1	ENSMUSG00000071847.13	Apcdd1	W_A	82.3929	185.594	1.17146	3.96417e-07	Increased
ENSMUST00000040372.13	ENSMUSG00000036372.14	Tmem258	W_A	203.141	93.6645	-1.11683	4.25816e-07	Decreased
ENSMUST00000076260.11	ENSMUSG00000062352.14	Itgb1bp1	W_A	36.9348	112.744	1.60974	4.29766e-07	Increased
3318cd4d-f164-4daa-a33a-024996888cea	chr4:133600000	Sfn	W_A	46.8787	3.46905	-3.75247	4.41063e-07	Decreased
ENSMUST00000025246.12	ENSMUSG00000024387.13	Csnk2b	W_A	46.8787	3.46905	-3.75247	4.41063e-07	Decreased
ENSMUST00000099349.9	ENSMUSG00000074793.10	Hspa12b	W_A	9.94397	60.7085	2.60879	4.44022e-07	Increased
ENSMUST00000054462.10	ENSMUSG00000003134.10	Tbc1d8	W_A	52.561	5.20358	-3.33392	4.44163e-07	Decreased
ENSMUST00000018653.7	ENSMUSG00000018509.8	Cenpv	W_A	19.8879	81.5228	2.03476	4.50199e-07	Increased
ENSMUST00000071402.6-1	ENSMUSG00000041220.10	Elovl6	W_A	59.6638	8.67264	-2.78089	4.9707e-07	Decreased
ENSMUST00000114233.2	ENSMUSG00000029096.15	Htra3	W_A	17.0468	76.3192	2.16189	4.98281e-07	Increased
d24fd4d6-c12c-487a-82f0-eba0db212374	ENSMUSG00000069917.7	Hbq1b	W_A	17.0468	76.3192	2.16189	4.98281e-07	Increased
ENSMUST00000077741.11-1	ENSMUSG00000060681.15	Slc9a6	W_A	15.6262	72.8501	2.22024	5.0714e-07	Increased
ENSMUST00000090839.11	ENSMUSG00000068874.13	Selenbp1	W_A	88.0752	192.533	1.12821	5.09489e-07	Increased
ENSMUST00000099706.8	ENSMUSG00000020085.15	Aifm2	W_A	14.2057	69.3811	2.28727	5.32753e-07	Increased
ENSMUST00000005923.6	ENSMUSG00000005779.12	Psmb4	W_A	333.833	189.063	-0.820225	5.33845e-07	Decreased
c5b4c1f5-527a-4e85-ae58-0df1f38261e5	ENSMUSG00000008540.11		W_A	52.561	138.762	1.40038	5.34464e-07	Increased
8658c9b6-499d-4827-aff0-864b2c7c1609	ENSMUSG00000027559.5	Car3	W_A	55.4021	142.231	1.36007	5.47472e-07	Increased
455b6711-3c06-4b73-874a-b3ba4ef6c50d	ENSMUSG00000027559.5	Car3	W_A	58.2433	147.435	1.33976	5.56093e-07	Increased
ENSMUST00000020759.11	ENSMUSG00000020467.15	Efemp1	W_A	66.7667	159.576	1.25692	5.64179e-07	Increased
8a3d0382-86fb-4036-a4d7-4f40ae51f2b9	ENSMUSG00000028427.13	Aqp7	W_A	0	31.2215	11.6088	5.78133e-07	Increased
acdfdf76-9af2-47f5-be19-15ce5226d62d	ENSMUSG00000037062.13	Sh3glb1	W_A	29.8319	98.868	1.72831	5.90309e-07	Increased
23701b12-27ac-42ac-8001-4b03ec5b82b7	ENSMUSG00000034842.16	Art3	W_A	7.10284	53.7703	2.91858	5.90873e-07	Increased
ENSMUST00000100497.10	ENSMUSG00000029580.14	Actb	W_A	152.001	280.993	0.886414	5.95415e-07	Increased
ENSMUST00000028135.14	ENSMUSG00000026796.16	Fam129b	W_A	71.0284	166.515	1.22906	6.4831e-07	Increased
ENSMUST00000081851.3	ENSMUSG00000026109.14	Tmeff2	W_A	1.42057	36.4251	4.67067	6.61948e-07	Increased
ENSMUST00000066701.12	ENSMUSG00000064215.13	Ifi27	W_A	68.1872	161.311	1.24215	6.6321e-07	Increased
cb93b4de-b3e8-4359-a037-1cae2389b642	ENSMUSG00000002944.15	Cd36	W_A	32.6731	104.072	1.6711	6.69072e-07	Increased
8f20ec9b-de5b-4343-a0fe-4bb1a06daad8	ENSMUSG00000003420.8	Fcgrt	W_A	36.9348	111.01	1.58737	6.73224e-07	Increased
ENSMUST00000022057.8	ENSMUSG00000021573.15	Tppp	W_A	4.2617	45.0977	3.40049	6.79063e-07	Increased
ENSMUST00000107088.7	ENSMUSG00000030737.17	Slco2b1	W_A	4.2617	45.0977	3.40049	6.79063e-07	Increased
d88ae421-3df5-4cde-b33b-8d84cf34c986	ENSMUSG00000061780.6	Cfd	W_A	21.3085	83.2573	1.96564	6.82295e-07	Increased
ENSMUST00000040766.8	ENSMUSG00000021248.9	Tmed10	W_A	313.945	175.187	-0.84158	7.08103e-07	Decreased
2061d5ee-cb74-465e-a921-8cfd66572e3e	chr14:68604000		W_A	34.0936	0	-11.7357	7.26674e-07	Decreased
276ce29b-49bf-4ec5-b384-bd1503d9d307	chr8:93499000	Ces5a	W_A	34.0936	0	-11.7357	7.26674e-07	Decreased
4279fc65-a65b-4ade-9f70-c65b28b19945	chr14:68639000		W_A	34.0936	0	-11.7357	7.26674e-07	Decreased
88c199e3-c6cb-480d-8845-33c58b643773	ENSMUSG00000037548.15	H2-DMb2	W_A	34.0936	0	-11.7357	7.26674e-07	Decreased
c7fddab4-fdcc-4344-aa84-1d03efd19193	chr7:13473000		W_A	34.0936	0	-11.7357	7.26674e-07	Decreased
e6b63d30-36de-455d-8ab6-d58ad758bb8c	chr14:51117000		W_A	34.0936	0	-11.7357	7.26674e-07	Decreased
f285c52e-21a6-4951-9e7f-ebc97e293f9f	chr16:22496000	Dgkg	W_A	34.0936	0	-11.7357	7.26674e-07	Decreased
ENSMUST00000021207.6	ENSMUSG00000020846.6	Rflnb	W_A	39.7759	116.213	1.54657	7.40369e-07	Increased
ENSMUST00000089119.12	ENSMUSG00000116876.1	Rnaset2b	W_A	180.412	79.7882	-1.17695	7.64915e-07	Decreased
ENSMUST00000000369.3	ENSMUSG00000000359.3	Rem1	W_A	45.4582	3.46905	-3.70809	7.8258e-07	Decreased
ENSMUST00000021130.6	ENSMUSG00000020778.12	Ten1	W_A	45.4582	3.46905	-3.70809	7.8258e-07	Decreased
99f5b7c5-ca49-4661-bc6f-c8164979d514	ENSMUSG00000029096.15	Htra3	W_A	31.2525	100.603	1.68631	7.88751e-07	Increased
ENSMUST00000100523.6	ENSMUSG00000075588.6	Hoxb2	W_A	51.1404	5.20358	-3.2944	7.91683e-07	Decreased
ENSMUST00000153348.7	ENSMUSG00000038576.15	Susd4	W_A	51.1404	5.20358	-3.2944	7.91683e-07	Decreased
ENSMUST00000017610.9-1	ENSMUSG00000017466.9	Timp2	W_A	166.206	298.339	0.843937	8.09272e-07	Increased
ENSMUST00000044524.15	ENSMUSG00000039168.15	Dap	W_A	285.534	154.373	-0.8872	8.12729e-07	Decreased
ENSMUST00000017458.10	ENSMUSG00000017314.12	Mpp2	W_A	58.2433	8.67264	-2.74613	8.31915e-07	Decreased
6dea1f57-ef1b-4d45-b798-c1a16c43be00	ENSMUSG00000098188.1	Sowahc	W_A	25.5702	90.1954	1.81819	8.37171e-07	Increased
ENSMUST00000020710.10	ENSMUSG00000020432.12	Tcn2	W_A	5.68227	48.5668	3.09319	8.61659e-07	Increased
b68c2a33-c739-42fa-add3-eddc1dcb6b54	ENSMUSG00000005803.14	Sqor	W_A	76.7106	173.453	1.17694	8.64023e-07	Increased
46c6f6f7-ebf1-434e-a3dc-77c6d6ac1a97	ENSMUSG00000020190.13	Mknk2	W_A	86.6546	187.329	1.11214	8.82095e-07	Increased
ENSMUST00000227723.1	ENSMUSG00000022892.11	App	W_A	34.0936	105.806	1.63356	9.08095e-07	Increased
ENSMUST00000027809.7	ENSMUSG00000026525.9	Opn3	W_A	12.7851	65.912	2.36517	9.20516e-07	Increased
c9151cd5-35bc-453a-a2b3-380601dae4d4	ENSMUSG00000074622.4		W_A	12.7851	65.912	2.36517	9.20516e-07	Increased
ENSMUST00000029046.8	ENSMUSG00000027533.10	Fabp5	W_A	120.748	235.896	0.966089	9.31559e-07	Increased
ENSMUST00000099106.9	ENSMUSG00000074604.9	Mgst2	W_A	14.2057	67.6466	2.25075	9.38911e-07	Increased
ENSMUST00000071648.11-1	ENSMUSG00000023951.17	Vegfa	W_A	22.7291	84.9918	1.90232	1.03017e-06	Increased
ENSMUST00000030212.14	ENSMUSG00000028488.15	Sh3gl2	W_A	53.9816	6.93811	-2.95804	1.05921e-06	Decreased
4126dd77-fe2c-4680-9f38-94fac125abeb	ENSMUSG00000061780.6	Cfd	W_A	7.10284	52.0358	2.87128	1.09508e-06	Increased
ENSMUST00000008878.9	ENSMUSG00000008734.9	Gprc5b	W_A	21.3085	81.5228	1.93527	1.13358e-06	Increased
ENSMUST00000036884.2	ENSMUSG00000033863.2	Klf9	W_A	21.3085	81.5228	1.93527	1.13358e-06	Increased
ENSMUST00000032422.5	ENSMUSG00000030284.11	Creld1	W_A	31.2525	98.868	1.66122	1.25633e-06	Increased
ENSMUST00000178876.7	ENSMUSG00000054676.15	1600014C10Rik	W_A	31.2525	98.868	1.66122	1.25633e-06	Increased
ENSMUST00000169175.1	ENSMUSG00000090785.1	Gm17116	W_A	0	29.487	11.5264	1.28406e-06	Increased
ENSMUST00000030935.9	ENSMUSG00000029059.9	Prxl2b	W_A	73.8695	166.515	1.17249	1.30569e-06	Increased
5a0f66fd-987a-480c-aabb-b5d1806ed3d3	chr11:6006000		W_A	48.2993	5.20358	-3.21195	1.35712e-06	Decreased
ENSMUST00000049488.8	ENSMUSG00000021703.9	Serinc5	W_A	48.2993	5.20358	-3.21195	1.35712e-06	Decreased
3643ffe1-2403-428a-8745-44327e8b5ef3	chr1:86029000		W_A	32.6731	0	-11.6743	1.36745e-06	Decreased
ENSMUST00000037218.1	ENSMUSG00000034209.4	Rasl10a	W_A	32.6731	0	-11.6743	1.36745e-06	Decreased
ENSMUST00000074465.8	ENSMUSG00000032204.13	Aqp9	W_A	32.6731	0	-11.6743	1.36745e-06	Decreased
ENSMUST00000185147.7	ENSMUSG00000096215.8	Smim22	W_A	32.6731	0	-11.6743	1.36745e-06	Decreased
8212f9af-fe9a-4cbd-9b3a-22313e34007c	ENSMUSG00000028836.14	Slc30a2	W_A	39.7759	1.73453	-4.51135	1.37165e-06	Decreased
ENSMUST00000034146.4	ENSMUSG00000031710.4	Ucp1	W_A	39.7759	1.73453	-4.51135	1.37165e-06	Decreased
cc91ac4d-5247-4eee-a373-e0d0dcea6440	ENSMUSG00000083307.1	AA414768	W_A	39.7759	1.73453	-4.51135	1.37165e-06	Decreased
48c731c5-8dd3-4418-aa60-70e918a9d8e2	ENSMUSG00000034842.16	Art3	W_A	18.4674	76.3192	2.04647	1.38989e-06	Increased
ENSMUST00000071329.7	ENSMUSG00000060376.7	Bckdha	W_A	95.178	197.736	1.0548	1.39534e-06	Increased
ENSMUST00000159364.2	ENSMUSG00000089665.2	Fcor	W_A	65.3461	154.373	1.24012	1.40233e-06	Increased
880e4e00-d018-4e32-8bb9-004b1b04bec6	ENSMUSG00000078350.11	Ccdc27	W_A	119.328	41.6287	-1.51905	1.40295e-06	Decreased
69281075-fc49-49bc-bf0c-d204a9b4e07e	ENSMUSG00000025479.9	Cyp2e1	W_A	1.42057	34.6905	4.6003	1.40579e-06	Increased
ENSMUST00000021467.7	ENSMUSG00000021067.8	Sav1	W_A	34.0936	104.072	1.60972	1.41384e-06	Increased
ENSMUST00000045905.13	ENSMUSG00000037712.16	Fermt2	W_A	34.0936	104.072	1.60972	1.41384e-06	Increased
ENSMUST00000172767.8	ENSMUSG00000079557.11	March2	W_A	53.9816	137.028	1.34377	1.45428e-06	Increased
bcf354f4-be80-4027-a959-ae67ad79c1ea	ENSMUSG00000061780.6	Cfd	W_A	15.6262	69.3811	2.14986	1.51262e-06	Increased
cf139e5a-291e-413c-9b67-b46cf65bfb8a	ENSMUSG00000030278.11	Cidec	W_A	11.3645	60.7085	2.41633	1.51322e-06	Increased
ENSMUST00000021083.6	ENSMUSG00000020737.12	Jpt1	W_A	72.4489	164.78	1.18539	1.56315e-06	Increased
ENSMUST00000114276.2	ENSMUSG00000032320.7	Rcn2	W_A	159.104	67.6466	-1.23376	1.57215e-06	Decreased
ENSMUST00000031320.7	ENSMUSG00000029373.7	Pf4	W_A	96.5986	199.471	1.04603	1.57555e-06	Increased
ENSMUST00000061799.9	ENSMUSG00000032334.10	Loxl1	W_A	36.9348	107.541	1.54158	1.63813e-06	Increased
078dd467-9127-48af-90ed-ecdf781cdebb	ENSMUSG00000030278.11	Cidec	W_A	5.68227	46.8322	3.04073	1.65696e-06	Increased
ENSMUST00000014777.8	ENSMUSG00000052560.15	Cpne8	W_A	5.68227	46.8322	3.04073	1.65696e-06	Increased
ENSMUST00000016033.8	ENSMUSG00000015889.8	Lta4h	W_A	22.7291	83.2573	1.87258	1.68114e-06	Increased
ENSMUST00000038160.5	ENSMUSG00000036446.5	Lum	W_A	63.9255	150.904	1.23904	1.69698e-06	Increased
ENSMUST00000071044.12	ENSMUSG00000056737.14	Capg	W_A	112.225	38.1596	-1.55602	1.69734e-06	Decreased
ENSMUST00000090031.11	ENSMUSG00000068523.12	Gng5	W_A	539.816	359.047	-0.58828	1.71795e-06	Decreased
ENSMUST00000002466.8	ENSMUSG00000002393.14	Nr2f6	W_A	96.5986	29.487	-1.71159	1.7873e-06	Decreased
ENSMUST00000100528.4	ENSMUSG00000014349.7	Ube2z	W_A	120.748	43.3632	-1.47725	1.79357e-06	Decreased
ENSMUST00000179781.7	ENSMUSG00000023175.15	Bsg	W_A	507.143	333.029	-0.606728	1.80734e-06	Decreased
ENSMUST00000103105.9	ENSMUSG00000019326.14	Aoc3	W_A	218.767	362.516	0.728621	1.83978e-06	Increased
ENSMUST00000170157.7	ENSMUSG00000010095.13	Slc3a2	W_A	63.9255	12.1417	-2.39546	1.89552e-06	Decreased
ENSMUST00000034946.14	ENSMUSG00000032382.14	Snx1	W_A	93.7575	27.7524	-1.75595	1.89966e-06	Decreased
077c703e-a9e3-4528-8e92-4934f5a0f94b	chr11:83587000		W_A	7.10284	50.3013	2.82238	2.02767e-06	Increased
ENSMUST00000017153.3	ENSMUSG00000017009.3	Sdc4	W_A	38.3553	109.275	1.51022	2.07784e-06	Increased
ENSMUST00000092836.5	ENSMUSG00000069792.5	Wfdc17	W_A	51.1404	130.09	1.3468	2.0848e-06	Increased
ENSMUST00000063084.15	ENSMUSG00000020484.19	Xbp1	W_A	174.73	303.542	0.796737	2.16872e-06	Increased
ENSMUST00000021993.4	ENSMUSG00000021520.4	Uqcrb	W_A	363.665	542.907	0.578081	2.1928e-06	Increased
dff8a486-54a8-4549-8c61-31e269e078cc	ENSMUSG00000037062.13	Sh3glb1	W_A	34.0936	102.337	1.58547	2.19616e-06	Increased
58347ab0-fd9e-4ea1-a2b3-7eed5022366d	ENSMUSG00000027248.13	Pdia3	W_A	83.8135	22.5489	-1.89366	2.20551e-06	Decreased
ENSMUST00000023829.7	ENSMUSG00000023067.14	Cdkn1a	W_A	25.5702	86.7264	1.76161	2.22386e-06	Increased
ENSMUST00000024595.3	ENSMUSG00000023828.3	Slc22a3	W_A	25.5702	86.7264	1.76161	2.22386e-06	Increased
ENSMUST00000028509.10	ENSMUSG00000014959.12	Gorasp2	W_A	130.692	50.3013	-1.37733	2.26247e-06	Decreased
ENSMUST00000112608.8	ENSMUSG00000026834.13	Acvr1c	W_A	29.8319	95.399	1.67678	2.2804e-06	Increased
ENSMUST00000060738.8	ENSMUSG00000044080.9	S100a1	W_A	350.88	525.562	0.582868	2.28241e-06	Increased
ENSMUST00000032373.11	ENSMUSG00000030246.11	Ldhb	W_A	143.477	58.9739	-1.28253	2.31264e-06	Decreased
a0106e60-432b-473e-8536-9e8a52426be0	ENSMUSG00000025488.9	Cox8b	W_A	80.9724	20.8143	-1.95934	2.31292e-06	Decreased
ENSMUST00000113790.7	ENSMUSG00000034403.16	Pja1	W_A	46.8787	5.20358	-3.16889	2.32667e-06	Decreased
ENSMUST00000029666.13	ENSMUSG00000028032.13	Papss1	W_A	55.4021	8.67264	-2.674	2.32905e-06	Decreased
5b631a3d-5561-4f59-97c5-af17a0c4dfa6	ENSMUSG00000040181.14	Fmo1	W_A	17.0468	71.1156	2.06002	2.40951e-06	Increased
ENSMUST00000113193.8	ENSMUSG00000033436.13	Armcx2	W_A	42.617	3.46905	-3.615	2.47357e-06	Decreased
ENSMUST00000017867.9	ENSMUSG00000017723.11	Wfdc2	W_A	36.9348	1.73453	-4.40446	2.47506e-06	Decreased
ENSMUST00000046944.5	ENSMUSG00000037813.13	D630003M21Rik	W_A	36.9348	1.73453	-4.40446	2.47506e-06	Decreased
ENSMUST00000062153.11	ENSMUSG00000029392.12	Rilpl1	W_A	36.9348	1.73453	-4.40446	2.47506e-06	Decreased
3c7e275b-fb0e-44bb-84b8-0de808ee952a	ENSMUSG00000061780.6	Cfd	W_A	24.1496	84.9918	1.81489	2.4827e-06	Increased
ENSMUST00000086421.8	ENSMUSG00000066877.11	Nck2	W_A	38.3553	1.73453	-4.45889	2.56822e-06	Decreased
090ac712-c37f-47e5-bd24-fda461fd996d	chr2:172868000		W_A	31.2525	0	-11.6102	2.58348e-06	Decreased
309b685a-2751-4bcd-9ad2-728c874f63f0	ENSMUSG00000013629.16	Cad	W_A	31.2525	0	-11.6102	2.58348e-06	Decreased
56e45a08-4825-44be-b19d-fca01f8ab4f9	chr11:101783000		W_A	31.2525	0	-11.6102	2.58348e-06	Decreased
ENSMUST00000021550.6	ENSMUSG00000021125.6	Arg2	W_A	31.2525	0	-11.6102	2.58348e-06	Decreased
ENSMUST00000027643.5	ENSMUSG00000026394.5	Atp6v1g3	W_A	31.2525	0	-11.6102	2.58348e-06	Decreased
ENSMUST00000032177.9	ENSMUSG00000030089.15	Slc41a3	W_A	31.2525	0	-11.6102	2.58348e-06	Decreased
e312f0a6-ce32-42e8-912b-cee974f054f9	ENSMUSG00000032572.9		W_A	31.2525	0	-11.6102	2.58348e-06	Decreased
fd6b55f7-6492-44c2-9fce-47bef3e86865	chr8:93535000	Ces5a	W_A	31.2525	0	-11.6102	2.58348e-06	Decreased
ENSMUST00000024739.13	ENSMUSG00000023944.14	Hsp90ab1	W_A	377.871	230.692	-0.711901	2.59179e-06	Decreased
d06a0194-654d-4f0a-ab31-791eaf471160	ENSMUSG00000117664.1	Gm36860	W_A	15.6262	67.6466	2.11334	2.60108e-06	Increased
c320c4a1-2d05-4884-a139-089501a24142	chr16:23159000		W_A	9.94397	55.5049	2.47953	2.69019e-06	Increased
ENSMUST00000107163.8	ENSMUSG00000017309.11	Cd300lg	W_A	2.84114	38.1596	3.74282	2.70845e-06	Increased
dbe327e0-f494-46c5-8de0-e38a01b3aaa6	ENSMUSG00000020085.15	Aifm2	W_A	2.84114	38.1596	3.74282	2.70845e-06	Increased
81a8e1e4-33bc-4dd2-bc1b-672b81d9814e	ENSMUSG00000002944.15	Cd36	W_A	0	27.7524	11.4389	2.85195e-06	Increased
9c4640c8-73a1-4c48-8bc5-e7f0d57b302c	ENSMUSG00000047238.4		W_A	59.6638	10.4072	-2.51814	2.89791e-06	Decreased
c3a7fbe3-e10d-4f03-9ceb-2baa1f38d3a3	chr4:134159000		W_A	59.6638	10.4072	-2.51814	2.89791e-06	Decreased
9bfb88e2-a009-4ce1-9dc6-8d2acc0f7226	ENSMUSG00000045730.4	Adrb2	W_A	1.42057	32.956	4.52632	2.97923e-06	Increased
ENSMUST00000108858.7	ENSMUSG00000018593.13	Sparc	W_A	26.9908	88.4609	1.7122	3.01932e-06	Increased
ENSMUST00000025684.3-1	ENSMUSG00000024772.9	Ehd1	W_A	72.4489	161.311	1.1547	3.12534e-06	Increased
ENSMUST00000129680.7	ENSMUSG00000001240.13	Ramp2	W_A	41.1965	112.744	1.45224	3.36622e-06	Increased
f50f4245-fcd4-4f4b-bc98-b1a6fab78d4f	ENSMUSG00000004032.10	Gstm5	W_A	65.3461	13.8762	-2.23467	3.38854e-06	Decreased
ENSMUST00000034650.14	ENSMUSG00000032135.15	Mcam	W_A	44.0376	116.213	1.39976	3.59938e-06	Increased
4496b9d4-f978-482c-a72f-7a043dde521d	ENSMUSG00000061780.6	Cfd	W_A	19.8879	74.5847	1.90645	3.61158e-06	Increased
ENSMUST00000023687.8	ENSMUSG00000022965.8	Ifngr2	W_A	75.2901	19.0798	-1.97985	3.62209e-06	Decreased
ENSMUST00000025357.8	ENSMUSG00000024480.9	Ap3s1	W_A	95.178	192.533	1.01633	3.66303e-06	Increased
ENSMUST00000236335.1	ENSMUSG00000024026.13	Glo1	W_A	95.178	192.533	1.01633	3.66303e-06	Increased
0a52fa4f-358c-4761-8b79-85b2ecde35df	chr1:172271000		W_A	7.10284	48.5668	2.77177	3.74916e-06	Increased
ENSMUST00000032234.4	ENSMUSG00000008845.9	Cd163	W_A	7.10284	48.5668	2.77177	3.74916e-06	Increased
fe7392fa-ebce-421a-adfb-549bd792accd	ENSMUSG00000027559.5	Car3	W_A	7.10284	48.5668	2.77177	3.74916e-06	Increased
ENSMUST00000075774.4	ENSMUSG00000045136.6	Tubb2b	W_A	45.4582	5.20358	-3.12451	3.98942e-06	Decreased
ENSMUST00000016571.7	ENSMUSG00000016427.7	Ndufa1	W_A	477.311	313.949	-0.604381	4.03209e-06	Decreased
0b35273d-05a3-4de3-9e69-cc66ec22d781	chr11:116389000		W_A	93.7575	29.487	-1.66852	4.05254e-06	Decreased
227d290a-873a-4677-92d6-d97ab24b6f2b	chr11:55109000		W_A	28.4114	90.1954	1.66624	4.09664e-06	Increased
09056a13-2800-4add-94e4-04fe2876c5cd	ENSMUSG00000056313.5	Tcim	W_A	42.617	114.479	1.42537	4.2968e-06	Increased
ENSMUST00000044922.7	ENSMUSG00000039628.9	Hs3st6	W_A	41.1965	3.46905	-3.5661	4.4058e-06	Decreased
ENSMUST00000091514.5	ENSMUSG00000021594.11	Srd5a1	W_A	35.5142	1.73453	-4.34789	4.4179e-06	Decreased
ENSMUST00000167364.8	ENSMUSG00000033949.12	Trim36	W_A	35.5142	1.73453	-4.34789	4.4179e-06	Decreased
af2ebcf9-d7e9-4a74-9a8c-e737b4cb3f10	ENSMUSG00000013629.16	Cad	W_A	35.5142	1.73453	-4.34789	4.4179e-06	Decreased
dacb759f-036e-43d2-a69f-950cc804c092	chr2:125627000		W_A	35.5142	1.73453	-4.34789	4.4179e-06	Decreased
37dea845-db1e-432b-b7ac-9f859a22d01a	ENSMUSG00000021792.15	Prxl2a	W_A	8.52341	52.0358	2.60859	4.484e-06	Increased
bb20c1d6-c340-4214-bb20-8f50a384061d	ENSMUSG00000024480.9	Ap3s1	W_A	8.52341	52.0358	2.60859	4.484e-06	Increased
ENSMUST00000064941.6	ENSMUSG00000020889.11	Nr1d1	W_A	48.2993	123.151	1.35018	4.50645e-06	Increased
ENSMUST00000142734.7	ENSMUSG00000050335.17	Lgals3	W_A	48.2993	123.151	1.35018	4.50645e-06	Increased
ENSMUST00000069451.10	ENSMUSG00000055737.12	Ghr	W_A	79.5518	169.984	1.09533	4.53729e-06	Increased
8898d939-6677-41b9-9123-d47302f068cc	ENSMUSG00000069917.7	Hbq1b	W_A	12.7851	60.7085	2.24654	4.74287e-06	Increased
ENSMUST00000084366.12	ENSMUSG00000028559.17	Osbpl9	W_A	12.7851	60.7085	2.24654	4.74287e-06	Increased
ENSMUST00000024829.7	ENSMUSG00000024030.7	Abcg1	W_A	11.3645	57.2394	2.33145	4.74357e-06	Increased
ENSMUST00000030917.5	ENSMUSG00000029050.15	Ski	W_A	56.8227	10.4072	-2.44776	4.74657e-06	Decreased
ENSMUST00000087315.13	ENSMUSG00000007029.16	Vars	W_A	56.8227	10.4072	-2.44776	4.74657e-06	Decreased
0e176356-f9d2-43af-8917-933dfcabfd40	ENSMUSG00000037062.13	Sh3glb1	W_A	4.2617	41.6287	3.28504	4.81567e-06	Increased
ENSMUST00000089049.3	ENSMUSG00000045211.5	Nudt18	W_A	76.7106	164.78	1.10294	4.84975e-06	Increased
ENSMUST00000060396.6	ENSMUSG00000024259.9	Slc25a46	W_A	9.94397	53.7703	2.43373	4.87137e-06	Increased
ENSMUST00000091924.9	ENSMUSG00000028104.14	Polr3gl	W_A	9.94397	53.7703	2.43373	4.87137e-06	Increased
3b03ddd1-7fd7-4e4e-a7ed-e8311a28ea21	chr9:111395000		W_A	29.8319	0	-11.5431	4.90109e-06	Decreased
4112dac6-33be-4459-939e-27fa117b1a5a	chr8:46502000		W_A	29.8319	0	-11.5431	4.90109e-06	Decreased
93b72f33-d09a-4b24-a4d3-cd165fd3a24f	ENSMUSG00000096054.3	Syne1	W_A	29.8319	0	-11.5431	4.90109e-06	Decreased
9b778d89-e23a-4eb8-addc-8e05495f39d6	ENSMUSG00000023210.2		W_A	29.8319	0	-11.5431	4.90109e-06	Decreased
ENSMUST00000049057.4	ENSMUSG00000034685.4	Fam171a2	W_A	29.8319	0	-11.5431	4.90109e-06	Decreased
ENSMUST00000056051.10	ENSMUSG00000031883.13	Car7	W_A	29.8319	0	-11.5431	4.90109e-06	Decreased
ENSMUST00000167691.8	ENSMUSG00000030325.16	Klrb1c	W_A	29.8319	0	-11.5431	4.90109e-06	Decreased
c0e2ff0c-194c-4d6f-b89e-85a9ed57ae0f	chr8:24584000		W_A	29.8319	0	-11.5431	4.90109e-06	Decreased
d6a6083a-a565-432a-9266-11523588aa78	chr4:124657000	Pou3f1	W_A	29.8319	0	-11.5431	4.90109e-06	Decreased
dfbddebf-5e11-47b9-9624-3e70a3e128d5	chr2:152618000		W_A	29.8319	0	-11.5431	4.90109e-06	Decreased
e46052f8-fe17-4f7d-8944-3c77de33532d	chr13:21813000		W_A	29.8319	0	-11.5431	4.90109e-06	Decreased
594228ba-9dd5-4914-9af2-c3690e8dc30f	chr11:106028000		W_A	61.0844	12.1417	-2.32988	5.11726e-06	Decreased
ENSMUST00000022954.6	ENSMUSG00000022332.8	Khdrbs3	W_A	61.0844	12.1417	-2.32988	5.11726e-06	Decreased
ENSMUST00000064104.12	ENSMUSG00000052298.12	Cdc42se2	W_A	61.0844	12.1417	-2.32988	5.11726e-06	Decreased
ENSMUST00000173875.8	ENSMUSG00000006050.12	Sra1	W_A	103.701	202.94	0.968547	5.23346e-06	Increased
f229c8ca-140b-4107-83e8-5d32bd7f425b	ENSMUSG00000020592.14	Sdc1	W_A	49.7199	6.93811	-2.83942	5.41116e-06	Decreased
ENSMUST00000043964.12	ENSMUSG00000039474.13	Wfs1	W_A	63.9255	13.8762	-2.20296	5.4477e-06	Decreased
ENSMUST00000041901.6-1	ENSMUSG00000037493.6	Cib2	W_A	52.561	128.355	1.28791	5.46125e-06	Increased
ENSMUST00000065499.4	ENSMUSG00000036106.15	Prr5	W_A	73.8695	19.0798	-1.95237	5.6609e-06	Decreased
ENSMUST00000033920.5	ENSMUSG00000031521.5	Aga	W_A	76.7106	20.8143	-1.88135	5.66337e-06	Decreased
ENSMUST00000045847.14	ENSMUSG00000040857.15	Erf	W_A	66.7667	15.6107	-2.09588	5.83361e-06	Decreased
ENSMUST00000167549.1	ENSMUSG00000037419.9	Endod1	W_A	68.1872	15.6107	-2.12625	5.91851e-06	Decreased
ENSMUST00000118366.8	ENSMUSG00000024012.18	Mtch1	W_A	217.347	112.744	-0.946883	5.98092e-06	Decreased
910a4d10-4ed0-4263-814c-67e9e94e9528	ENSMUSG00000031841.19	Cdh13	W_A	1.42057	31.2215	4.44834	6.29917e-06	Increased
b58a7d61-1b61-4461-a89c-44bfbdd28de9	chr7:142650000		W_A	1.42057	31.2215	4.44834	6.29917e-06	Increased
e42102a8-a08d-42f5-ac0c-35be51eb8c53	ENSMUSG00000069917.7		W_A	1.42057	31.2215	4.44834	6.29917e-06	Increased
ENSMUST00000188997.6	ENSMUSG00000021709.14	Erbin	W_A	0	26.0179	11.3458	6.3343e-06	Increased
ENSMUST00000002809.13	ENSMUSG00000002732.14	Fkbp7	W_A	24.1496	81.5228	1.75478	6.34141e-06	Increased
ENSMUST00000020008.9	ENSMUSG00000019861.15	Gopc	W_A	52.561	8.67264	-2.59806	6.51214e-06	Decreased
ENSMUST00000046770.9	ENSMUSG00000037499.9	Nenf	W_A	161.945	280.993	0.794997	6.68266e-06	Increased
ENSMUST00000058578.7	ENSMUSG00000049940.7	Pgrmc2	W_A	83.8135	173.453	1.0492	6.74126e-06	Increased
ENSMUST00000026538.12	ENSMUSG00000025465.13	Echs1	W_A	177.571	300.073	0.756886	6.75173e-06	Increased
9f8b955c-fd88-4011-9900-64f9307073fb	ENSMUSG00000038729.24	Pakap	W_A	17.0468	67.6466	1.98788	6.80665e-06	Increased
ENSMUST00000140267.8	ENSMUSG00000024845.17	Tmem134	W_A	17.0468	67.6466	1.98788	6.80665e-06	Increased
ENSMUST00000055576.11	ENSMUSG00000030513.14	Pcsk6	W_A	7.10284	46.8322	2.71931	6.91871e-06	Increased
ENSMUST00000230171.1	ENSMUSG00000046434.16	Hnrnpa1	W_A	7.10284	46.8322	2.71931	6.91871e-06	Increased
ENSMUST00000069580.11	ENSMUSG00000055850.12	Rnf181	W_A	117.907	45.0977	-1.38633	6.9641e-06	Decreased
c630ef53-2b7f-483c-9230-8dfecdeb5467	ENSMUSG00000022425.16	Enpp2	W_A	41.1965	109.275	1.40716	7.5983e-06	Increased
ENSMUST00000142407.7	ENSMUSG00000029203.16	Ube2k	W_A	58.2433	135.293	1.21578	7.70733e-06	Increased
18bf27aa-92bd-45ac-8f66-180f720256ac	chr2:25705000		W_A	39.7759	3.46905	-3.51549	7.85552e-06	Decreased
763ff2e8-f8be-41ec-989f-c2b90bf3edba	chr11:79697000		W_A	34.0936	1.73453	-4.28902	7.89434e-06	Decreased
b8399d66-37c6-492d-9ec4-a444b0a3ee70	ENSMUSG00000045545.8		W_A	34.0936	1.73453	-4.28902	7.89434e-06	Decreased
ENSMUST00000037783.6	ENSMUSG00000034083.16	Ccdc174	W_A	8.52341	50.3013	2.55969	7.98239e-06	Increased
3fbba5eb-d376-4594-a001-2136ee9de742	chr4:152333000		W_A	150.58	67.6466	-1.15433	8.1302e-06	Decreased
807af2a3-30f7-4107-93ec-6dc02c7de646	ENSMUSG00000022037.15	Clu	W_A	12.7851	58.9739	2.20473	8.15999e-06	Increased
ENSMUST00000038142.14	ENSMUSG00000039236.18	Isg20	W_A	14.2057	62.443	2.13529	8.18206e-06	Increased
ENSMUST00000029549.15	ENSMUSG00000027940.18	Tpm3	W_A	161.945	74.5847	-1.11845	8.29832e-06	Decreased
897a3282-1640-4e98-b161-c97704b4c6fb	ENSMUSG00000031453.16	Rasa3	W_A	11.3645	55.5049	2.28707	8.36096e-06	Increased
ENSMUST00000000080.7	ENSMUSG00000000078.7	Klf6	W_A	11.3645	55.5049	2.28707	8.36096e-06	Increased
02193e9e-9180-4b66-b2d4-0e0c57276ac0	chr6:72607000		W_A	9.94397	52.0358	2.38644	8.78541e-06	Increased
270b5bba-886a-4d4e-83de-f5a5709cfdc3	chr19:40621000		W_A	36.9348	102.337	1.47003	8.79013e-06	Increased
1ac11fb9-4be8-4454-9062-800e85fd128f	ENSMUSG00000033576.12	Apol6	W_A	4.2617	39.8941	3.22365	9.03889e-06	Increased
73e74354-62bb-40c9-969b-e8556ec35262	ENSMUSG00000029195.10	Klb	W_A	4.2617	39.8941	3.22365	9.03889e-06	Increased
e5291402-11a9-4d3c-8d66-f0733210df25	ENSMUSG00000020585.4	Laptm4a	W_A	4.2617	39.8941	3.22365	9.03889e-06	Increased
ENSMUST00000112121.5-1	ENSMUSG00000048578.11	Mlec	W_A	90.9163	29.487	-1.62413	9.12946e-06	Decreased
ENSMUST00000030538.4	ENSMUSG00000028757.4	Ddost	W_A	224.45	119.682	-0.907125	9.26006e-06	Decreased
ENSMUST00000052236.12	ENSMUSG00000048232.12	Fbxo10	W_A	48.2993	6.93811	-2.79761	9.31325e-06	Decreased
17139e69-4444-4f17-9109-79662bfce8c0	chr13:21813000		W_A	28.4114	0	-11.4728	9.33724e-06	Decreased
2acac6b1-32cd-49d7-92c1-c6eb731a7c5b	ENSMUSG00000049307.6	Fut4	W_A	28.4114	0	-11.4728	9.33724e-06	Decreased
2ae2e507-ec3a-43ce-b79d-f99897c72ce3	chr1:89950000		W_A	28.4114	0	-11.4728	9.33724e-06	Decreased
32ab89d8-d9b6-4bfe-b5ad-24ea2cac2780	chr9:56635000	Lingo1	W_A	28.4114	0	-11.4728	9.33724e-06	Decreased
63b98b0a-bbb7-4e22-84ee-6e95ba5b9f82	chrX:136667000		W_A	28.4114	0	-11.4728	9.33724e-06	Decreased
65ab6192-4804-4614-bc37-3ae3c572f0e2	ENSMUSG00000000416.16	Cttnbp2	W_A	28.4114	0	-11.4728	9.33724e-06	Decreased
835ef67a-f77d-4f6e-8d9c-242a5c7fbc63	chr2:70427000		W_A	28.4114	0	-11.4728	9.33724e-06	Decreased
868bd6a3-e5c9-4e2a-9430-580980fb68f5	chr17:72896000		W_A	28.4114	0	-11.4728	9.33724e-06	Decreased
8d5331f7-1180-4e95-895b-41bd67665f47	chr5:87839000		W_A	28.4114	0	-11.4728	9.33724e-06	Decreased
ENSMUST00000043634.11	ENSMUSG00000016763.15	Scube1	W_A	28.4114	0	-11.4728	9.33724e-06	Decreased
ENSMUST00000043785.7	ENSMUSG00000038781.7	Stap2	W_A	28.4114	0	-11.4728	9.33724e-06	Decreased
ENSMUST00000071985.5	ENSMUSG00000040693.7	Slco4c1	W_A	28.4114	0	-11.4728	9.33724e-06	Decreased
ab59f6f4-fcfa-4547-88ee-699d37e31c80	chr8:124075000		W_A	28.4114	0	-11.4728	9.33724e-06	Decreased
e1cbe663-ef0e-4132-a923-eb854077bad5	chr14:62964000		W_A	28.4114	0	-11.4728	9.33724e-06	Decreased
ENSMUST00000019382.16	ENSMUSG00000031708.17	Tecr	W_A	194.618	98.868	-0.976995	9.36052e-06	Decreased
ENSMUST00000062678.10	ENSMUSG00000061032.9	Rrp1	W_A	143.477	62.443	-1.20008	9.39417e-06	Decreased
ENSMUST00000120539.7-1	ENSMUSG00000028266.17	Lmo4	W_A	51.1404	123.151	1.26773	9.85583e-06	Increased
ENSMUST00000065797.6	ENSMUSG00000027221.5	Chst1	W_A	32.6731	93.6645	1.51911	9.85885e-06	Increased
09846802-b6a6-4969-b6ac-dbe1951df9df	ENSMUSG00000030717.9	Nupr1	W_A	80.9724	168.249	1.05501	9.96245e-06	Increased
8490f8a2-3f98-4432-8081-3bc5327f9a19	chr2:22587000	Gm13340	W_A	73.8695	157.842	1.09533	9.98074e-06	Increased
ENSMUST00000035222.5	ENSMUSG00000032602.6	Slc25a20	W_A	24.1496	79.7882	1.72376	1.00964e-05	Increased
f2fa80ac-e10c-4235-8051-4938d0d8a67f	ENSMUSG00000005534.10	Insr	W_A	24.1496	79.7882	1.72376	1.00964e-05	Increased
ENSMUST00000071130.4	ENSMUSG00000060063.9	Alox5ap	W_A	28.4114	86.7264	1.60966	1.01533e-05	Increased
84eb4a90-e364-4a16-94a1-b6e9fc19c3d1	ENSMUSG00000053279.8	Aldh1a1	W_A	18.4674	69.3811	1.90899	1.02895e-05	Increased
ENSMUST00000022610.14	ENSMUSG00000022032.14	Scara5	W_A	18.4674	69.3811	1.90899	1.02895e-05	Increased
ENSMUST00000029005.3	ENSMUSG00000027502.11	Rtf2	W_A	61.0844	138.762	1.18361	1.06048e-05	Increased
29d61fe8-9101-42bd-a718-7fe3b516b7dc	chrX:150485000		W_A	2.84114	34.6905	3.60535	1.07657e-05	Increased
ENSMUST00000074541.5	ENSMUSG00000063568.11	Jazf1	W_A	2.84114	34.6905	3.60535	1.07657e-05	Increased
c76f654b-04da-423f-9664-55c407322996	ENSMUSG00000022490.7	Ppp1r1a	W_A	2.84114	34.6905	3.60535	1.07657e-05	Increased
4ba31bd2-6d1d-416e-888e-d93b184ec700	ENSMUSG00000029672.16	Fam3c	W_A	51.1404	8.67264	-2.55854	1.088e-05	Decreased
6258f841-6ef2-4bc2-97d8-988eba2bdea4	ENSMUSG00000006360.11	Crip1	W_A	51.1404	8.67264	-2.55854	1.088e-05	Decreased
f6b426d9-bcb2-4041-a002-048f685ed14b	ENSMUSG00000033577.18	Myo6	W_A	51.1404	8.67264	-2.55854	1.088e-05	Decreased
ENSMUST00000004508.12	ENSMUSG00000004394.12	Tmed4	W_A	191.777	97.1335	-0.981312	1.09829e-05	Decreased
ENSMUST00000004201.7	ENSMUSG00000004098.7	Col5a3	W_A	55.4021	130.09	1.23134	1.13598e-05	Increased
ENSMUST00000018727.3	ENSMUSG00000018583.5	G3bp1	W_A	31.2525	91.9299	1.55626	1.1533e-05	Increased
29e1a2ff-0235-4d07-8732-5c1fe8b601a7	ENSMUSG00000061780.6	Cfd	W_A	5.68227	41.6287	2.87085	1.15757e-05	Increased
2a26f71d-e69f-4905-ac4c-96ae8c4cb522	ENSMUSG00000019082.18	Slc25a22	W_A	5.68227	41.6287	2.87085	1.15757e-05	Increased
ENSMUST00000235594.1	ENSMUSG00000024899.7	Papss2	W_A	5.68227	41.6287	2.87085	1.15757e-05	Increased
ENSMUST00000053024.7	ENSMUSG00000043445.7	Pgp	W_A	80.9724	24.2834	-1.73704	1.16981e-05	Decreased
ENSMUST00000001148.10	ENSMUSG00000001120.15	Pcbp3	W_A	42.617	5.20358	-3.03142	1.17326e-05	Decreased
ENSMUST00000071250.12	ENSMUSG00000021069.17	Pygl	W_A	46.8787	116.213	1.30959	1.17537e-05	Increased
c730a64a-db61-487a-bc92-e98a6021ae79	chr10:128131000		W_A	26.9908	83.2573	1.62475	1.22152e-05	Increased
7d90a823-88f9-41ca-8ea9-5b22b0b02bd8	ENSMUSG00000028367.5	Txn1	W_A	360.824	227.223	-0.667163	1.25304e-05	Decreased
ENSMUST00000100719.2	ENSMUSG00000072624.3	Gm5460	W_A	7.10284	45.0977	2.66488	1.27361e-05	Increased
ENSMUST00000026599.9-1	ENSMUSG00000025525.12	Apool	W_A	15.6262	62.443	1.99788	1.29431e-05	Increased
bbec261d-4088-4267-811f-df6a5cbc36f3	chr17:66015000		W_A	15.6262	62.443	1.99788	1.29431e-05	Increased
ENSMUST00000034915.14	ENSMUSG00000032359.14	Ctsh	W_A	150.58	69.3811	-1.11781	1.32344e-05	Decreased
2202d767-ec78-474c-baff-b3e040952e05	chr4:133236000		W_A	1.42057	29.487	4.36591	1.32848e-05	Increased
c91332f7-1fa0-4f8b-b6bd-315759339a27	ENSMUSG00000020057.2	Dram1	W_A	1.42057	29.487	4.36591	1.32848e-05	Increased
ENSMUST00000077577.7	ENSMUSG00000023004.8	Tuba1b	W_A	463.105	310.48	-0.576822	1.364e-05	Decreased
ENSMUST00000036247.9	ENSMUSG00000116138.1	C030006K11Rik	W_A	14.2057	60.7085	2.09465	1.37115e-05	Increased
8a67e1c6-3122-48b2-808c-4d75a33dd385	ENSMUSG00000022564.7	Grina	W_A	12.7851	57.2394	2.16167	1.40016e-05	Increased
ENSMUST00000041045.13-1	ENSMUSG00000037894.13	H2az1	W_A	194.618	100.603	-0.951907	1.4012e-05	Decreased
ENSMUST00000013773.11	ENSMUSG00000013629.16	Cad	W_A	38.3553	3.46905	-3.46304	1.40175e-05	Decreased
ENSMUST00000082059.6	ENSMUSG00000018166.8	Erbb3	W_A	38.3553	3.46905	-3.46304	1.40175e-05	Decreased
68217db4-8fe9-4d36-a087-3c0258db364b	ENSMUSG00000028479.18	Gne	W_A	0	24.2834	11.2463	1.40687e-05	Increased
ENSMUST00000028178.13	ENSMUSG00000026834.13	Acvr1c	W_A	0	24.2834	11.2463	1.40687e-05	Increased
ENSMUST00000048462.12	ENSMUSG00000026621.13	Marc1	W_A	0	24.2834	11.2463	1.40687e-05	Increased
ENSMUST00000167841.7	ENSMUSG00000026814.16	Eng	W_A	0	24.2834	11.2463	1.40687e-05	Increased
d9b5d40c-85ed-40db-8c25-2453ebfae1af	ENSMUSG00000020777.16	Acox1	W_A	0	24.2834	11.2463	1.40687e-05	Increased
ENSMUST00000112292.8	ENSMUSG00000042096.15	Dao	W_A	32.6731	1.73453	-4.22763	1.41235e-05	Decreased
bbd765a6-f401-443b-a180-0e775d51d62f	ENSMUSG00000014725.16	Adam28	W_A	32.6731	1.73453	-4.22763	1.41235e-05	Decreased
ENSMUST00000021413.8	ENSMUSG00000021025.8	Nfkbia	W_A	48.2993	117.948	1.2879	1.418e-05	Increased
ENSMUST00000030677.6	ENSMUSG00000028862.6	Map3k6	W_A	8.52341	48.5668	2.50907	1.41896e-05	Increased
ENSMUST00000051293.7	ENSMUSG00000044197.8	Gpr146	W_A	8.52341	48.5668	2.50907	1.41896e-05	Increased
ENSMUST00000023100.7	ENSMUSG00000022463.8	Srebf2	W_A	68.1872	17.3453	-1.97434	1.44057e-05	Decreased
ENSMUST00000025773.4	ENSMUSG00000024854.4	Pold4	W_A	61.0844	137.028	1.16546	1.50683e-05	Increased
f27aec87-c255-4166-812b-396489118d4f	ENSMUSG00000001946.14	Esam	W_A	19.8879	71.1156	1.83775	1.53944e-05	Increased
fe986fba-faf7-4b18-a508-2a6b0f31be30	ENSMUSG00000028041.17	Adam15	W_A	35.5142	97.1335	1.45132	1.57036e-05	Increased
7bf98b3b-50a9-479a-b37a-378612474361	ENSMUSG00000074771.10	Ankef1	W_A	9.94397	50.3013	2.33754	1.57736e-05	Increased
ENSMUST00000027356.6	ENSMUSG00000026170.6	Cyp27a1	W_A	9.94397	50.3013	2.33754	1.57736e-05	Increased
ENSMUST00000111994.9	ENSMUSG00000056234.15	Ncoa4	W_A	9.94397	50.3013	2.33754	1.57736e-05	Increased
ENSMUST00000027853.5	ENSMUSG00000026568.6	Mpc2	W_A	228.711	359.047	0.650622	1.63945e-05	Increased
af90d08f-6e19-4f2d-8bbf-0317e8a2dd08	ENSMUSG00000040037.13		W_A	4.2617	38.1596	3.15954	1.69736e-05	Increased
07e36fc0-ad75-4e6d-aaf3-aecf9cfee5f8	chr4:59956000		W_A	26.9908	0	-11.3988	1.78645e-05	Decreased
6e2d7b53-afe4-4998-9b67-aa109c1d027a	chr8:19155000		W_A	26.9908	0	-11.3988	1.78645e-05	Decreased
73d908e3-b980-4d1b-88c5-bab62d8c829b	ENSMUSG00000026937.12	Lcn5	W_A	26.9908	0	-11.3988	1.78645e-05	Decreased
ENSMUST00000019456.4-1	ENSMUSG00000019312.10	Grb7	W_A	26.9908	0	-11.3988	1.78645e-05	Decreased
ENSMUST00000034564.2	ENSMUSG00000032062.2	2310030G06Rik	W_A	26.9908	0	-11.3988	1.78645e-05	Decreased
ENSMUST00000210314.1	ENSMUSG00000038650.15	Rnh1	W_A	26.9908	0	-11.3988	1.78645e-05	Decreased
b45f86b4-f3dc-47ad-844e-4cdfef05a29a	chr9:70959000		W_A	26.9908	0	-11.3988	1.78645e-05	Decreased
d877fa0f-4031-47d1-a06c-d37c23bff83b	ENSMUSG00000053367.15		W_A	26.9908	0	-11.3988	1.78645e-05	Decreased
ENSMUST00000022062.7-1	ENSMUSG00000021577.14	Sdha	W_A	76.7106	159.576	1.05665	1.82229e-05	Increased
ENSMUST00000003207.10	ENSMUSG00000003123.15	Lipe	W_A	26.9908	81.5228	1.59438	1.93153e-05	Increased
ENSMUST00000170836.3	ENSMUSG00000015671.11	Psma2	W_A	231.553	128.355	-0.85115	1.9551e-05	Decreased
ENSMUST00000022977.13	ENSMUSG00000022351.14	Sqle	W_A	41.1965	5.20358	-2.98252	2.01207e-05	Decreased
ENSMUST00000066987.13-1	ENSMUSG00000020520.14	Galnt10	W_A	41.1965	5.20358	-2.98252	2.01207e-05	Decreased
a7fb69d9-730c-417f-819e-6f7041059fdf	ENSMUSG00000031604.10		W_A	41.1965	5.20358	-2.98252	2.01207e-05	Decreased
ab4bec0d-65b3-4528-8a70-c922ec98a8df	chr17:34996000		W_A	41.1965	5.20358	-2.98252	2.01207e-05	Decreased
ENSMUST00000030446.14	ENSMUSG00000028684.14	Urod	W_A	130.692	57.2394	-1.19095	2.04395e-05	Decreased
ENSMUST00000068700.6	ENSMUSG00000066357.6	Wdr6	W_A	72.4489	20.8143	-1.79889	2.04736e-05	Decreased
ENSMUST00000006137.8	ENSMUSG00000005981.11	Trap1	W_A	42.617	107.541	1.33518	2.07757e-05	Increased
0c0c20ab-2b8f-4d7d-8cf5-753ecc7528e7	chr3:104939000	Wnt2b	W_A	2.84114	32.956	3.53137	2.14222e-05	Increased
a3eda5c7-fee3-4cd6-8c2c-4c695c4a55ce	ENSMUSG00000007891.16	Ctsd	W_A	2.84114	32.956	3.53137	2.14222e-05	Increased
a799501e-2902-4b11-9257-5aad31e0628f	ENSMUSG00000048537.16		W_A	2.84114	32.956	3.53137	2.14222e-05	Increased
ecfb2246-642a-4ba6-a2d3-77e6256a319e	ENSMUSG00000020593.16	Lpin1	W_A	2.84114	32.956	3.53137	2.14222e-05	Increased
ENSMUST00000028644.10	ENSMUSG00000027215.13	Cd82	W_A	105.122	39.8941	-1.39759	2.16064e-05	Decreased
76b3eafd-0cd5-4af7-bd47-2cfe388b9563	chr1:143646000		W_A	15.6262	60.7085	1.95724	2.1911e-05	Increased
6d5e58ba-2c8b-4e80-bcbe-ddd7f9e98ab2	chr10:71330000		W_A	21.3085	71.1156	1.73826	2.22836e-05	Increased
ENSMUST00000108840.3	ENSMUSG00000001472.17	Tcf25	W_A	59.6638	13.8762	-2.10344	2.24628e-05	Decreased
ENSMUST00000102840.4	ENSMUSG00000076441.9	Ass1	W_A	56.8227	12.1417	-2.22556	2.24789e-05	Decreased
ENSMUST00000136872.7	ENSMUSG00000027282.17	Mtch2	W_A	95.178	183.86	0.949833	2.26486e-05	Increased
ENSMUST00000020298.7	ENSMUSG00000020098.7	Pcbd1	W_A	66.7667	17.3453	-1.94397	2.27647e-05	Decreased
57e685bd-316d-4316-b433-627e22d4a974	chr17:56099000	Plin4	W_A	7.10284	43.3632	2.60831	2.33733e-05	Increased
465241a4-8286-4685-90d1-ff880d36825f	ENSMUSG00000062515.3	Fabp4	W_A	12.7851	55.5049	2.11728	2.39501e-05	Increased
ENSMUST00000058407.5	ENSMUSG00000059534.8	Uqcr10	W_A	304.001	449.243	0.563401	2.46855e-05	Increased
ENSMUST00000218635.1	ENSMUSG00000019820.11	Utrn	W_A	19.8879	69.3811	1.80213	2.47346e-05	Increased
ENSMUST00000153474.8	ENSMUSG00000086290.9	Snhg12	W_A	28.4114	83.2573	1.55077	2.48217e-05	Increased
9c7efe56-2d6a-4429-b75b-70239e6972dc	ENSMUSG00000025792.9	Slc25a10	W_A	36.9348	3.46905	-3.4086	2.50251e-05	Decreased
ENSMUST00000103098.8	ENSMUSG00000017119.19	Nbr1	W_A	8.52341	46.8322	2.45662	2.51734e-05	Increased
ENSMUST00000008893.8	ENSMUSG00000024835.15	Coro1b	W_A	41.1965	104.072	1.33677	2.52169e-05	Increased
31ccd735-5f37-406b-97f9-ac6985c9a00a	ENSMUSG00000052512.17	Nav2	W_A	31.2525	1.73453	-4.16352	2.53013e-05	Decreased
ENSMUST00000022176.14	ENSMUSG00000021670.14	Hmgcr	W_A	31.2525	1.73453	-4.16352	2.53013e-05	Decreased
ENSMUST00000030142.3	ENSMUSG00000028434.12	Epb41l4b	W_A	31.2525	1.73453	-4.16352	2.53013e-05	Decreased
ENSMUST00000114253.1	ENSMUSG00000032940.16	Rbm11	W_A	31.2525	1.73453	-4.16352	2.53013e-05	Decreased
ENSMUST00000164579.7	ENSMUSG00000022899.9	Slc15a2	W_A	31.2525	1.73453	-4.16352	2.53013e-05	Decreased
a10a5989-839f-4636-b1ac-c85b5bac9f36	ENSMUSG00000007034.15		W_A	31.2525	1.73453	-4.16352	2.53013e-05	Decreased
ENSMUST00000099173.10	ENSMUSG00000074656.12	Eif2s2	W_A	69.6078	147.435	1.08265	2.53086e-05	Increased
ENSMUST00000112304.9	ENSMUSG00000061130.13	Ppm1b	W_A	44.0376	109.275	1.31096	2.54866e-05	Increased
d6c4efc9-3c71-4928-ac16-77d83d73d56e	ENSMUSG00000030278.11	Cidec	W_A	11.3645	52.0358	2.19397	2.5684e-05	Increased
e2262386-9aff-4c6d-964a-757647b38e7d	ENSMUSG00000022587.14	Ly6e	W_A	217.347	119.682	-0.860734	2.60339e-05	Decreased
ENSMUST00000151698.7	ENSMUSG00000028581.17	Laptm5	W_A	73.8695	152.638	1.04697	2.67038e-05	Increased
ENSMUST00000013633.11	ENSMUSG00000008090.14	Fgfrl1	W_A	31.2525	88.4609	1.50077	2.69012e-05	Increased
ENSMUST00000032194.10	ENSMUSG00000030103.11	Bhlhe40	W_A	44.0376	6.93811	-2.66437	2.69467e-05	Decreased
ENSMUST00000186213.6	ENSMUSG00000026202.13	Tuba4a	W_A	44.0376	6.93811	-2.66437	2.69467e-05	Decreased
ENSMUST00000038287.6	ENSMUSG00000034765.6	Dusp5	W_A	45.4582	6.93811	-2.71016	2.75023e-05	Decreased
ENSMUST00000099946.5	ENSMUSG00000021215.15	Net1	W_A	18.4674	65.912	1.835	2.75489e-05	Increased
0226d2d2-e3c0-4151-a617-ecc236815f40	ENSMUSG00000078566.8	Bnip3	W_A	1.42057	27.7524	4.27847	2.79382e-05	Increased
12b4de7f-7e59-46ec-a9c3-6bb0c9ff3d62	ENSMUSG00000025479.9	Cyp2e1	W_A	1.42057	27.7524	4.27847	2.79382e-05	Increased
69b6d797-bd57-4834-9583-841aa8b287ff	chr1:144000000		W_A	1.42057	27.7524	4.27847	2.79382e-05	Increased
ENSMUST00000048560.10	ENSMUSG00000042099.16	Kank3	W_A	1.42057	27.7524	4.27847	2.79382e-05	Increased
ENSMUST00000178241.3	ENSMUSG00000048489.12	Depp1	W_A	1.42057	27.7524	4.27847	2.79382e-05	Increased
bb5a5b14-69a7-4bc5-8fc4-694726f697a9	ENSMUSG00000021484.8	Lman2	W_A	134.954	60.7085	-1.15237	2.85081e-05	Decreased
ENSMUST00000001156.7	ENSMUSG00000001128.7	Cfp	W_A	34.0936	91.9299	1.43077	2.90115e-05	Increased
ENSMUST00000020234.13	ENSMUSG00000020044.13	Timp3	W_A	34.0936	91.9299	1.43077	2.90115e-05	Increased
ENSMUST00000025546.16	ENSMUSG00000024644.17	Cndp2	W_A	73.8695	22.5489	-1.71148	2.99118e-05	Decreased
10c2c223-e14c-4702-b716-3e6cdad7f558	ENSMUSG00000022561.13	Gpaa1	W_A	48.2993	8.67264	-2.4761	3.02838e-05	Decreased
ENSMUST00000151380.1	ENSMUSG00000027102.4	Hoxd8	W_A	48.2993	8.67264	-2.4761	3.02838e-05	Decreased
a9ff11c4-c574-4964-8597-077e912a8ed1	ENSMUSG00000024387.13	Csnk2b	W_A	259.964	152.638	-0.768154	3.02889e-05	Decreased
689bfe3a-de7b-4241-a4a7-735b6a2422b8	ENSMUSG00000021474.9	Sfxn1	W_A	0	22.5489	11.1395	3.12472e-05	Increased
ENSMUST00000177752.8	ENSMUSG00000056629.16	Fkbp2	W_A	103.701	39.8941	-1.37797	3.12912e-05	Decreased
ENSMUST00000072217.8	ENSMUSG00000006344.17	Ggt5	W_A	4.2617	36.4251	3.09244	3.18691e-05	Increased
ENSMUST00000097275.8	ENSMUSG00000045038.14	Prkce	W_A	4.2617	36.4251	3.09244	3.18691e-05	Increased
d221b523-8fa8-493f-94b9-a7bdad66cc5b	ENSMUSG00000020130.9	Tbc1d15	W_A	4.2617	36.4251	3.09244	3.18691e-05	Increased
ENSMUST00000033935.15	ENSMUSG00000031534.15	Smim19	W_A	29.8319	84.9918	1.51015	3.18745e-05	Increased
ENSMUST00000102993.9-1	ENSMUSG00000039159.16	Ube2h	W_A	29.8319	84.9918	1.51015	3.18745e-05	Increased
ENSMUST00000118015.8	ENSMUSG00000019528.18	Gyg	W_A	29.8319	84.9918	1.51015	3.18745e-05	Increased
ENSMUST00000097563.8	ENSMUSG00000024610.15	Cd74	W_A	153.421	258.445	0.752318	3.27445e-05	Increased
ENSMUST00000041736.10	ENSMUSG00000034245.10	Hdac11	W_A	51.1404	10.4072	-2.29578	3.33424e-05	Decreased
ENSMUST00000093962.4	ENSMUSG00000070348.5	Ccnd1	W_A	51.1404	10.4072	-2.29578	3.33424e-05	Decreased
3b32c528-e6b3-435e-9251-ab8e31b7e077	ENSMUSG00000003464.13	Pex19	W_A	25.5702	78.0537	1.60962	3.43146e-05	Increased
ENSMUST00000115433.10	ENSMUSG00000003309.14	Ap1m2	W_A	25.5702	0	-11.3208	3.43223e-05	Decreased
ENSMUST00000234295.1	ENSMUSG00000095193.2	Gm20939	W_A	25.5702	0	-11.3208	3.43223e-05	Decreased
e6fee83b-4b36-42a2-b37c-6e32bf91765c	chr16:75601000		W_A	25.5702	0	-11.3208	3.43223e-05	Decreased
ENSMUST00000048116.14	ENSMUSG00000041313.14	Slc7a1	W_A	39.7759	5.20358	-2.93191	3.44993e-05	Decreased
ENSMUST00000172334.8	ENSMUSG00000053559.13	Smagp	W_A	39.7759	5.20358	-2.93191	3.44993e-05	Decreased
ENSMUST00000004729.4	ENSMUSG00000004610.4	Etfb	W_A	213.085	334.764	0.651689	3.46687e-05	Increased
ENSMUST00000178855.7	ENSMUSG00000078974.10	Sec61g	W_A	58.2433	13.8762	-2.06869	3.59009e-05	Decreased
ENSMUST00000026318.14	ENSMUSG00000025283.15	Sat1	W_A	210.244	116.213	-0.855234	3.61828e-05	Decreased
cef95d4e-ae2f-4cff-9736-ed8a3ec9f682	ENSMUSG00000019996.17	Map7	W_A	53.9816	12.1417	-2.15158	3.64785e-05	Decreased
ENSMUST00000020523.3	ENSMUSG00000020283.5	Pex13	W_A	44.0376	107.541	1.28788	3.71675e-05	Increased
ENSMUST00000027232.14-1	ENSMUSG00000117310.2	Ptp4a1	W_A	41.1965	102.337	1.31253	3.73669e-05	Increased
ENSMUST00000053811.9	ENSMUSG00000004789.10	Dlst	W_A	41.1965	102.337	1.31253	3.73669e-05	Increased
ENSMUST00000076813.7	ENSMUSG00000062054.7	Iah1	W_A	238.655	137.028	-0.800417	3.86613e-05	Decreased
ENSMUST00000123927.7	ENSMUSG00000043687.15	1190005I06Rik	W_A	19.8879	67.6466	1.76561	3.96232e-05	Increased
7196d9c4-65bb-4922-b272-571aa2fd618e	ENSMUSG00000061780.6	Cfd	W_A	24.1496	74.5847	1.62647	3.99835e-05	Increased
ENSMUST00000043378.8	ENSMUSG00000039886.8	Tmem120a	W_A	86.6546	168.249	0.95717	4.03286e-05	Increased
ENSMUST00000030090.3	ENSMUSG00000028393.10	Alad	W_A	164.786	83.2573	-0.984858	4.03415e-05	Decreased
ENSMUST00000029610.8	ENSMUSG00000027984.8	Hadh	W_A	147.739	249.772	0.75752	4.10153e-05	Increased
ENSMUST00000075641.9	ENSMUSG00000057113.13	Npm1	W_A	218.767	339.967	0.635975	4.19552e-05	Increased
c2000841-6a31-483a-9dc2-b59fd678b123	ENSMUSG00000022555.12	Dgat1	W_A	2.84114	31.2215	3.45339	4.25367e-05	Increased
ENSMUST00000031096.10	ENSMUSG00000029195.10	Klb	W_A	7.10284	41.6287	2.54943	4.2739e-05	Increased
ENSMUST00000150290.8	ENSMUSG00000050335.17	Lgals3	W_A	36.9348	95.399	1.36876	4.42693e-05	Increased
e5b6095e-2328-4508-a455-302a13821936	chr2:152736000	Id1	W_A	36.9348	95.399	1.36876	4.42693e-05	Increased
ENSMUST00000057927.9	ENSMUSG00000044562.12	Rasip1	W_A	8.52341	45.0977	2.40218	4.45456e-05	Increased
ENSMUST00000084915.10	ENSMUSG00000028207.18	Asph	W_A	8.52341	45.0977	2.40218	4.45456e-05	Increased
ENSMUST00000114996.7	ENSMUSG00000026672.11	Optn	W_A	8.52341	45.0977	2.40218	4.45456e-05	Increased
a0dc6955-6c8a-43fc-a091-79b677043408	ENSMUSG00000027900.15		W_A	8.52341	45.0977	2.40218	4.45456e-05	Increased
da09dfb9-1ef4-4b0a-9432-429d8cbfb8a6	ENSMUSG00000029344.14		W_A	35.5142	3.46905	-3.35203	4.4681e-05	Decreased
0259de65-3ad9-46fa-bd93-8cecdac7ac94	ENSMUSG00000050373.13	Snx21	W_A	11.3645	50.3013	2.14507	4.47203e-05	Increased
198bcbf8-553e-4d34-b43e-3c702f2c4667	chr10:96617000	Btg1	W_A	11.3645	50.3013	2.14507	4.47203e-05	Increased
ENSMUST00000028950.8	ENSMUSG00000027456.8	Sdcbp2	W_A	42.617	6.93811	-2.61708	4.47437e-05	Decreased
ENSMUST00000065216.10	ENSMUSG00000053030.11	Spink2	W_A	42.617	6.93811	-2.61708	4.47437e-05	Decreased
ENSMUST00000102715.3	ENSMUSG00000027030.15	Stk39	W_A	42.617	6.93811	-2.61708	4.47437e-05	Decreased
ENSMUST00000080557.11	ENSMUSG00000005069.12	Pex5	W_A	18.4674	64.1775	1.79653	4.4837e-05	Increased
ENSMUST00000173729.7	ENSMUSG00000062352.14	Itgb1bp1	W_A	18.4674	64.1775	1.79653	4.4837e-05	Increased
d5d43c3f-0f81-4a02-9785-1680352115ea	ENSMUSG00000061167.9		W_A	362.245	235.896	-0.618794	4.51766e-05	Decreased
09ea182f-40fc-410c-a730-a6e73ad94e0c	chr16:75540000		W_A	29.8319	1.73453	-4.09643	4.53887e-05	Decreased
8957dd8b-43e5-4a66-843d-d1edc07446fe	ENSMUSG00000028964.14	Park7	W_A	29.8319	1.73453	-4.09643	4.53887e-05	Decreased
ENSMUST00000029433.8	ENSMUSG00000027843.13	Ptpn22	W_A	29.8319	1.73453	-4.09643	4.53887e-05	Decreased
ENSMUST00000107420.7	ENSMUSG00000059810.18	Rgs3	W_A	29.8319	1.73453	-4.09643	4.53887e-05	Decreased
ENSMUST00000112402.7	ENSMUSG00000031298.15	Adgrg2	W_A	29.8319	1.73453	-4.09643	4.53887e-05	Decreased
ENSMUST00000113026.1	ENSMUSG00000031438.11	Rnf128	W_A	29.8319	1.73453	-4.09643	4.53887e-05	Decreased
ff2d4539-bd98-45cf-8a8c-1cac13a64723	chr11:117035000		W_A	29.8319	1.73453	-4.09643	4.53887e-05	Decreased
ENSMUST00000026841.14	ENSMUSG00000059447.13	Hadhb	W_A	58.2433	128.355	1.13984	4.5543e-05	Increased
ENSMUST00000004232.9	ENSMUSG00000074207.10	Adh1	W_A	150.58	253.241	0.74994	4.65506e-05	Increased
ENSMUST00000055128.11	ENSMUSG00000046985.11	Tapt1	W_A	9.94397	48.5668	2.28692	4.71458e-05	Increased
ENSMUST00000043870.8	ENSMUSG00000038489.8	Polr2l	W_A	242.917	142.231	-0.772183	4.8885e-05	Decreased
ENSMUST00000090227.5	ENSMUSG00000039100.10	March6	W_A	17.0468	60.7085	1.83179	5.20408e-05	Increased
ENSMUST00000162708.6	ENSMUSG00000036908.17	Unc93b1	W_A	17.0468	60.7085	1.83179	5.20408e-05	Increased
ccb5a83b-75d8-4d02-886f-be2560ffc573	ENSMUSG00000002944.15	Cd36	W_A	17.0468	60.7085	1.83179	5.20408e-05	Increased
ENSMUST00000015829.14	ENSMUSG00000030861.15	Acadsb	W_A	59.6638	128.355	1.10508	5.26279e-05	Increased
ENSMUST00000025904.11	ENSMUSG00000024953.17	Prdx5	W_A	321.048	463.119	0.528578	5.36562e-05	Increased
ENSMUST00000060251.7	ENSMUSG00000038412.8	Higd1a	W_A	136.374	64.1775	-1.08732	5.37051e-05	Decreased
ENSMUST00000114846.8	ENSMUSG00000026773.19	Pfkfb3	W_A	35.5142	91.9299	1.37189	5.38138e-05	Increased
ENSMUST00000003635.6	ENSMUSG00000003541.6	Ier3	W_A	49.7199	10.4072	-2.25515	5.41055e-05	Decreased
6f4137d7-e32b-45c1-b635-8d42db18a601	chr16:32148000		W_A	62.505	17.3453	-1.84883	5.49857e-05	Decreased
ENSMUST00000024860.8	ENSMUSG00000024065.8	Ehd3	W_A	62.505	17.3453	-1.84883	5.49857e-05	Decreased
ENSMUST00000070173.8-1	ENSMUSG00000056204.8	Pgpep1	W_A	59.6638	15.6107	-1.93364	5.58113e-05	Decreased
ENSMUST00000003818.13	ENSMUSG00000003721.14	Insig2	W_A	21.3085	69.3811	1.70264	5.64169e-05	Increased
ENSMUST00000031224.14	ENSMUSG00000029287.14	Tgfbr3	W_A	53.9816	119.682	1.14853	5.8177e-05	Increased
2724861c-7a51-40e5-b7bb-3efd799e3c52	chr9:55408000		W_A	1.42057	26.0179	4.1854	5.85696e-05	Increased
579aaead-296b-4225-b1c3-6c7c8758fd58	ENSMUSG00000037112.16	Sik2	W_A	1.42057	26.0179	4.1854	5.85696e-05	Increased
f9eee769-7488-40d2-b575-b990b0929884	ENSMUSG00000032249.14	Anp32a	W_A	1.42057	26.0179	4.1854	5.85696e-05	Increased
fbddd8e7-75a4-4dba-bd34-0c6f253de462	chr5:113606000		W_A	1.42057	26.0179	4.1854	5.85696e-05	Increased
ENSMUST00000024866.5	ENSMUSG00000024066.9	Xdh	W_A	15.6262	58.9739	1.91543	5.96796e-05	Increased
ENSMUST00000055040.12	ENSMUSG00000049588.13	Ccdc69	W_A	15.6262	58.9739	1.91543	5.96796e-05	Increased
ENSMUST00000070039.13	ENSMUSG00000056121.16	Fez2	W_A	15.6262	58.9739	1.91543	5.96796e-05	Increased
ENSMUST00000080518.13	ENSMUSG00000046056.15	Sbsn	W_A	15.6262	58.9739	1.91543	5.96796e-05	Increased
7b8c1086-46b2-41be-813a-1936d9048549	ENSMUSG00000032311.17	Nrg4	W_A	4.2617	34.6905	3.02208	5.97883e-05	Increased
cf19b87d-b8be-4f57-821e-0589a112934d	chrX:163977000		W_A	4.2617	34.6905	3.02208	5.97883e-05	Increased
f4cfac59-a220-493a-a70a-bb4ba36d8b75	ENSMUSG00000042524.14	Sun2	W_A	4.2617	34.6905	3.02208	5.97883e-05	Increased
ENSMUST00000117892.1	ENSMUSG00000081534.3	Slc48a1	W_A	88.0752	168.249	0.933713	6.00017e-05	Increased
ENSMUST00000029564.11	ENSMUSG00000027952.16	Pmvk	W_A	113.645	48.5668	-1.22633	6.03856e-05	Decreased
ENSMUST00000030563.5	ENSMUSG00000028779.16	Pef1	W_A	143.477	69.3811	-1.0481	6.08389e-05	Decreased
ENSMUST00000109682.8	ENSMUSG00000047459.14	Dynlrb1	W_A	204.562	319.153	0.641687	6.13639e-05	Increased
ENSMUST00000059472.9	ENSMUSG00000053907.10	Mat2a	W_A	139.216	65.912	-1.07859	6.28283e-05	Decreased
ENSMUST00000000356.9	ENSMUSG00000000346.9	Dazap2	W_A	269.908	164.78	-0.711891	6.31525e-05	Decreased
ENSMUST00000027769.5	ENSMUSG00000026492.11	Tfb2m	W_A	14.2057	55.5049	1.96539	6.35214e-05	Increased
ENSMUST00000109936.2	ENSMUSG00000021097.15	Clmn	W_A	14.2057	55.5049	1.96539	6.35214e-05	Increased
ENSMUST00000132762.2	ENSMUSG00000086679.2	Gm15551	W_A	14.2057	55.5049	1.96539	6.35214e-05	Increased
ENSMUST00000028619.4	ENSMUSG00000027195.10	Hsd17b12	W_A	89.4958	169.984	0.925429	6.61372e-05	Increased
06863343-5c8a-48d1-aaaf-fee00d6a9de7	chr16:11036000		W_A	24.1496	0	-11.2384	6.62057e-05	Decreased
65d4a225-1e07-487d-a075-c3ad08aa7131	chr15:101707000		W_A	24.1496	0	-11.2384	6.62057e-05	Decreased
83d9bbc0-5380-49e0-ba88-ed72350c7f9f	ENSMUSG00000050520.4	Cldn8	W_A	24.1496	0	-11.2384	6.62057e-05	Decreased
ENSMUST00000000329.8	ENSMUSG00000000320.10	Alox12	W_A	24.1496	0	-11.2384	6.62057e-05	Decreased
ENSMUST00000043089.8	ENSMUSG00000034161.8	Scx	W_A	24.1496	0	-11.2384	6.62057e-05	Decreased
ENSMUST00000100202.9	ENSMUSG00000052949.14	Rnf157	W_A	24.1496	0	-11.2384	6.62057e-05	Decreased
ENSMUST00000116432.1	ENSMUSG00000027246.12	Ell3	W_A	24.1496	0	-11.2384	6.62057e-05	Decreased
ENSMUST00000123121.8	ENSMUSG00000042662.16	Dusp15	W_A	24.1496	0	-11.2384	6.62057e-05	Decreased
a20c25df-6e6d-4bc0-b375-d395d8ff5d84	chr2:164663000		W_A	24.1496	0	-11.2384	6.62057e-05	Decreased
ab532448-48ae-4150-8fa0-e2270b5a0c1e	chr15:99242000		W_A	24.1496	0	-11.2384	6.62057e-05	Decreased
c6c3a1f3-0d22-4e1c-9385-2cb53a43c830	ENSMUSG00000042515.13	Pwwp3b	W_A	24.1496	0	-11.2384	6.62057e-05	Decreased
cd15a70e-433b-4b7d-acf8-d623a3392d3a	chr1:42954000	Gpr45	W_A	24.1496	0	-11.2384	6.62057e-05	Decreased
d194f9d0-6c41-4fe2-a306-a7878e6d07dc	ENSMUSG00000064899.1	Snord118	W_A	24.1496	0	-11.2384	6.62057e-05	Decreased
f75befd3-efdf-43f5-bee5-d32acd09b3b1	ENSMUSG00000040728.15	Esrp1	W_A	24.1496	0	-11.2384	6.62057e-05	Decreased
ENSMUST00000037947.14-1	ENSMUSG00000038612.16	Mcl1	W_A	93.7575	175.187	0.901821	6.64527e-05	Increased
aed4f37c-61de-4744-b6da-8a9163b0225e	ENSMUSG00000028757.4	Ddost	W_A	90.9163	34.6905	-1.38974	6.66461e-05	Decreased
223f8774-9e73-45b9-88ca-a2fe32fbf7a2	ENSMUSG00000031996.17	Aplp2	W_A	12.7851	52.0358	2.02419	6.9284e-05	Increased
ENSMUST00000039213.14-1	ENSMUSG00000035941.15	Ibtk	W_A	12.7851	52.0358	2.02419	6.9284e-05	Increased
ENSMUST00000049787.2	ENSMUSG00000043110.2	Lrrn4	W_A	12.7851	52.0358	2.02419	6.9284e-05	Increased
24d71314-eb88-4278-9e7e-04fb8dc5e209	ENSMUSG00000038725.13		W_A	0	20.8143	11.0241	6.94011e-05	Increased
422bfa06-f078-4de0-bf89-060845542f7c	ENSMUSG00000034842.16	Art3	W_A	0	20.8143	11.0241	6.94011e-05	Increased
46c73ae7-8fdb-4820-8012-536e02841ac3	ENSMUSG00000030711.16	Sult1a1	W_A	0	20.8143	11.0241	6.94011e-05	Increased
ENSMUST00000021343.7	ENSMUSG00000020963.15	Tshr	W_A	0	20.8143	11.0241	6.94011e-05	Increased
ENSMUST00000208402.1	ENSMUSG00000039405.7	Prss23	W_A	0	20.8143	11.0241	6.94011e-05	Increased
b636188a-38e7-40fd-a8b6-92a11b7c6bad	ENSMUSG00000042726.14	Trafd1	W_A	0	20.8143	11.0241	6.94011e-05	Increased
efa1e85f-660c-4d48-a585-f3478b1ba3e1	chr10:59949000	Ddit4	W_A	0	20.8143	11.0241	6.94011e-05	Increased
f897db91-3ded-4381-9cb4-13c01390b0ab	chr14:64094000		W_A	0	20.8143	11.0241	6.94011e-05	Increased
ENSMUST00000073521.11	ENSMUSG00000031767.13	Nudt7	W_A	18.4674	62.443	1.75701	7.26748e-05	Increased
ee1a4b5a-b48f-46e3-87f3-5ae1cc2ce339	ENSMUSG00000055239.10	Kcmf1	W_A	18.4674	62.443	1.75701	7.26748e-05	Increased
f5abec71-22f9-40e0-a9b9-cbb089b27b76	chr19:9005000		W_A	18.4674	62.443	1.75701	7.26748e-05	Increased
ENSMUST00000031099.3	ENSMUSG00000029198.3	Grpel1	W_A	123.589	215.081	0.799278	7.31918e-05	Increased
ENSMUST00000090554.10	ENSMUSG00000068735.14	Trp53i11	W_A	41.1965	6.93811	-2.56818	7.42134e-05	Decreased
e049d19a-eaef-4d35-af44-ff8996317f33	chr12:17284000		W_A	41.1965	6.93811	-2.56818	7.42134e-05	Decreased
fa4590a7-c42a-4c2f-961c-82cf7464c897	ENSMUSG00000002804.4	Nudt14	W_A	41.1965	6.93811	-2.56818	7.42134e-05	Decreased
ENSMUST00000200082.4	ENSMUSG00000020190.13	Mknk2	W_A	22.7291	69.3811	1.60958	7.57106e-05	Increased
6140d6df-1d26-4fb7-ac7f-8bf0d075eeea	chr8:126588000	Irf2bp2	W_A	7.10284	39.8941	2.48804	7.78184e-05	Increased
ENSMUST00000018572.10	ENSMUSG00000018428.15	Akap1	W_A	7.10284	39.8941	2.48804	7.78184e-05	Increased
ENSMUST00000019992.5	ENSMUSG00000019846.11	Lama4	W_A	7.10284	39.8941	2.48804	7.78184e-05	Increased
ENSMUST00000061244.14	ENSMUSG00000029710.15	Ephb4	W_A	7.10284	39.8941	2.48804	7.78184e-05	Increased
ENSMUST00000165561.3	ENSMUSG00000091264.3	Smim13	W_A	7.10284	39.8941	2.48804	7.78184e-05	Increased
bc558ed3-b336-4693-9dc1-975158487f29	chr8:27275000		W_A	5.68227	36.4251	2.67825	7.79475e-05	Increased
f186dad9-b123-47fa-9756-791e6a3c5a0f	ENSMUSG00000026688.5	Mgst3	W_A	5.68227	36.4251	2.67825	7.79475e-05	Increased
ENSMUST00000079652.6	ENSMUSG00000063060.6	Sox7	W_A	8.52341	43.3632	2.34561	7.85767e-05	Increased
1fd06fa6-02a2-4f78-b534-5f9ef9725d68	ENSMUSG00000027562.12	Car2	W_A	34.0936	3.46905	-3.29316	7.97454e-05	Decreased
ENSMUST00000000579.2	ENSMUSG00000000567.5	Sox9	W_A	34.0936	3.46905	-3.29316	7.97454e-05	Decreased
ENSMUST00000005164.11	ENSMUSG00000005034.15	Prkacb	W_A	34.0936	3.46905	-3.29316	7.97454e-05	Decreased
ENSMUST00000019962.14	ENSMUSG00000019818.15	Cd164	W_A	163.365	265.383	0.699939	8.03851e-05	Increased
ENSMUST00000027494.10	ENSMUSG00000026275.13	Ppp1r7	W_A	9.94397	46.8322	2.23447	8.06343e-05	Increased
ENSMUST00000029540.12	ENSMUSG00000027931.12	Npr1	W_A	9.94397	46.8322	2.23447	8.06343e-05	Increased
ENSMUST00000184616.7	ENSMUSG00000099083.7	Atf7	W_A	9.94397	46.8322	2.23447	8.06343e-05	Increased
ENSMUST00000023154.2	ENSMUSG00000022512.3	Cldn1	W_A	28.4114	1.73453	-4.02607	8.15391e-05	Decreased
ENSMUST00000087225.5	ENSMUSG00000026179.14	Pnkd	W_A	28.4114	1.73453	-4.02607	8.15391e-05	Decreased
ENSMUST00000098604.11	ENSMUSG00000074227.12	Spint2	W_A	28.4114	1.73453	-4.02607	8.15391e-05	Decreased
c3516462-b390-40c6-9026-5457766018f8	ENSMUSG00000027506.15	Tpd52	W_A	28.4114	1.73453	-4.02607	8.15391e-05	Decreased
ENSMUST00000239373.1	ENSMUSG00000038587.10	Akap12	W_A	25.5702	74.5847	1.54404	8.23889e-05	Increased
ef3bd512-e404-4a51-aeb5-da6b3ec40bff	chrX:73228000	F8a	W_A	45.4582	8.67264	-2.38865	8.37992e-05	Decreased
ENSMUST00000032958.13	ENSMUSG00000032942.14	Ucp3	W_A	2.84114	29.487	3.37096	8.42281e-05	Increased
ENSMUST00000045224.13	ENSMUSG00000038007.14	Acer2	W_A	2.84114	29.487	3.37096	8.42281e-05	Increased
ENSMUST00000030811.1	ENSMUSG00000028967.10	Errfi1	W_A	17.0468	58.9739	1.78997	8.55683e-05	Increased
ENSMUST00000032920.4	ENSMUSG00000030682.4	Cdipt	W_A	58.2433	15.6107	-1.89888	8.71747e-05	Decreased
ENSMUST00000113083.8	ENSMUSG00000034842.16	Art3	W_A	21.3085	67.6466	1.66612	8.84172e-05	Increased
ENSMUST00000172107.7-1	ENSMUSG00000022403.15	St13	W_A	89.4958	168.249	0.910632	8.84516e-05	Increased
89b4f297-b9a2-4e9e-821e-55610994e518	ENSMUSG00000037031.10	Tspan15	W_A	55.4021	13.8762	-1.99655	9.10912e-05	Decreased
ENSMUST00000023143.13	ENSMUSG00000022500.15	Litaf	W_A	237.235	140.497	-0.755737	9.16314e-05	Decreased
0b967230-f5da-409b-9cec-9224192e73e4	ENSMUSG00000033327.18	Tnxb	W_A	28.4114	78.0537	1.45768	9.20156e-05	Increased
190ec2cc-9606-496f-90dc-8b5553008b3b	ENSMUSG00000030122.12	Ptms	W_A	28.4114	78.0537	1.45768	9.20156e-05	Increased
ENSMUST00000018816.13	ENSMUSG00000018672.15	Copz2	W_A	31.2525	83.2573	1.41332	9.35353e-05	Increased
ENSMUST00000029912.10	ENSMUSG00000028249.15	Sdcbp	W_A	73.8695	145.7	0.979856	9.55273e-05	Increased
ENSMUST00000023630.15	ENSMUSG00000022913.16	Psmg1	W_A	15.6262	57.2394	1.87237	9.68306e-05	Increased
a5f12a00-1e40-4178-ab15-cd5ef908b2c4	ENSMUSG00000021149.8	Gtpbp4	W_A	15.6262	57.2394	1.87237	9.68306e-05	Increased
ENSMUST00000020974.6	ENSMUSG00000020644.9	Id2	W_A	80.9724	29.487	-1.45704	9.79887e-05	Decreased
ENSMUST00000031840.9	ENSMUSG00000029816.10	Gpnmb	W_A	82.3929	29.487	-1.48213	9.90188e-05	Decreased
ENSMUST00000022322.16	ENSMUSG00000021794.16	Glud1	W_A	134.954	227.223	0.751599	9.984e-05	Increased
ENSMUST00000056028.10	ENSMUSG00000042978.11	Sbk1	W_A	36.9348	5.20358	-2.82502	0.000101277	Decreased
ENSMUST00000048050.8	ENSMUSG00000041737.8	Tmem45b	W_A	125.01	215.081	0.782791	0.000101635	Increased
ENSMUST00000072697.12	ENSMUSG00000062908.12	Acadm	W_A	100.86	182.125	0.85251	0.000103958	Increased
ENSMUST00000058237.13	ENSMUSG00000090124.7	Ugt1a7c	W_A	14.2057	53.7703	1.9196	0.000105175	Increased
ENSMUST00000102593.10	ENSMUSG00000028798.16	Eif3i	W_A	240.076	143.966	-0.737725	0.000105791	Decreased
ENSMUST00000088552.6	ENSMUSG00000067818.6	Myl9	W_A	169.048	90.1954	-0.906228	0.000110938	Decreased
13dc599f-3ae9-4e17-890a-9a93b9f5da82	chr3:96560000		W_A	4.2617	32.956	2.9481	0.000111995	Increased
5f2ada8c-8d4b-4cad-9579-ea91421aa26b	chr5:138202000	Gm454	W_A	4.2617	32.956	2.9481	0.000111995	Increased
ENSMUST00000009058.9	ENSMUSG00000028970.9	Abcb1b	W_A	4.2617	32.956	2.9481	0.000111995	Increased
ENSMUST00000028332.7	ENSMUSG00000026958.13	Dpp7	W_A	4.2617	32.956	2.9481	0.000111995	Increased
ENSMUST00000217643.1	ENSMUSG00000001348.15	Acp5	W_A	4.2617	32.956	2.9481	0.000111995	Increased
ENSMUST00000102774.10	ENSMUSG00000015837.15	Sqstm1	W_A	102.281	183.86	0.846008	0.000112283	Increased
ENSMUST00000018313.5	ENSMUSG00000018169.12	Mfng	W_A	29.8319	79.7882	1.41902	0.000113793	Increased
3769e772-1175-4850-b104-5f25aa077cb8	chr4:45396000		W_A	22.7291	67.6466	1.57306	0.000119597	Increased
63e44cce-9861-4fd3-b60a-43caabc81285	ENSMUSG00000016194.14	Hsd11b1	W_A	1.42057	24.2834	4.0859	0.000122351	Increased
ENSMUST00000093196.10	ENSMUSG00000066551.12	Hmgb1	W_A	1.42057	24.2834	4.0859	0.000122351	Increased
ENSMUST00000197890.4	ENSMUSG00000002944.15	Cd36	W_A	1.42057	24.2834	4.0859	0.000122351	Increased
ENSMUST00000021676.11	ENSMUSG00000021252.11	Erg28	W_A	39.7759	6.93811	-2.51756	0.000122938	Decreased
ENSMUST00000053218.6	ENSMUSG00000048826.7	Dact2	W_A	39.7759	6.93811	-2.51756	0.000122938	Decreased
ENSMUST00000094156.11	ENSMUSG00000049154.12	Fam183b	W_A	39.7759	6.93811	-2.51756	0.000122938	Decreased
ENSMUST00000056228.7	ENSMUSG00000044408.7	Sptssa	W_A	210.244	121.417	-0.792045	0.000127303	Decreased
01fab64c-82b6-4651-ab2b-1e1726892c83	ENSMUSG00000014725.16		W_A	22.7291	0	-11.151	0.000128179	Decreased
2f379295-da5d-453a-a7c5-d2f32b08d7f3	chr9:14717000	Gm10706	W_A	22.7291	0	-11.151	0.000128179	Decreased
342b424a-b3e4-4301-8604-8610da91cadc	chrX:102247000		W_A	22.7291	0	-11.151	0.000128179	Decreased
3e64894f-b8a1-4dcc-abc6-49d4fea809ec	ENSMUSG00000048497.11	Mmgt2	W_A	22.7291	0	-11.151	0.000128179	Decreased
57f17e49-fcfb-4f91-a10c-2369533577c6	chr2:180543000		W_A	22.7291	0	-11.151	0.000128179	Decreased
625a08a2-4efe-4ca9-b03b-0f0a21604736	chr16:75543000		W_A	22.7291	0	-11.151	0.000128179	Decreased
ENSMUST00000002395.7	ENSMUSG00000002324.8	Rec8	W_A	22.7291	0	-11.151	0.000128179	Decreased
ENSMUST00000039229.7	ENSMUSG00000035498.10	Cdcp1	W_A	22.7291	0	-11.151	0.000128179	Decreased
ENSMUST00000042158.12	ENSMUSG00000037681.13	Esyt3	W_A	22.7291	0	-11.151	0.000128179	Decreased
ENSMUST00000090398.10	ENSMUSG00000021782.14	Dlg5	W_A	22.7291	0	-11.151	0.000128179	Decreased
ENSMUST00000109336.1	ENSMUSG00000070530.5	Wfdc16	W_A	22.7291	0	-11.151	0.000128179	Decreased
ENSMUST00000141384.1	ENSMUSG00000037443.13	Cep85	W_A	22.7291	0	-11.151	0.000128179	Decreased
ENSMUST00000161421.1	ENSMUSG00000031647.10	Mfap3l	W_A	22.7291	0	-11.151	0.000128179	Decreased
ENSMUST00000222414.1	ENSMUSG00000043003.14	Rasef	W_A	22.7291	0	-11.151	0.000128179	Decreased
eebc64f0-5477-41c0-9ea0-56117b0e7fc2	chrX:8271000		W_A	22.7291	0	-11.151	0.000128179	Decreased
a2134c2b-5d53-481a-a766-af28bdfc0ff2	ENSMUSG00000035227.7	Spcs2	W_A	153.421	79.7882	-0.943164	0.000131162	Decreased
ENSMUST00000233057.1	ENSMUSG00000024053.11	Emilin2	W_A	11.3645	46.8322	2.042	0.000133471	Increased
ENSMUST00000077960.6	ENSMUSG00000056116.18	H2-T22	W_A	45.4582	104.072	1.19479	0.000133815	Increased
ENSMUST00000022637.13	ENSMUSG00000022053.13	Ebf2	W_A	9.94397	45.0977	2.18003	0.000137516	Increased
ENSMUST00000170103.2	ENSMUSG00000090952.2	Gm17251	W_A	9.94397	45.0977	2.18003	0.000137516	Increased
d192b997-71c4-4533-9627-cd3cb3e86d0d	ENSMUSG00000027875.12	Hmgcs2	W_A	8.52341	41.6287	2.28673	0.00013808	Increased
f217b083-3a12-4ada-955e-c677f736068a	chr18:11642000		W_A	21.3085	65.912	1.62865	0.000138088	Increased
ENSMUST00000096261.4	ENSMUSG00000071662.4	Polr2g	W_A	122.169	57.2394	-1.09366	0.000138419	Decreased
ENSMUST00000072735.8	ENSMUSG00000057411.9	Fam173a	W_A	112.225	50.3013	-1.15757	0.000138912	Decreased
ENSMUST00000025695.9	ENSMUSG00000024777.10	Ppp2r5b	W_A	44.0376	8.67264	-2.34286	0.000138953	Decreased
ENSMUST00000020118.4	ENSMUSG00000019960.8	Dusp6	W_A	71.0284	24.2834	-1.54804	0.000139298	Decreased
0ff9dc03-e44a-4638-8007-eb330e5d0b6c	chr2:26835000		W_A	31.2525	3.46905	-3.16767	0.000139384	Decreased
ENSMUST00000033577.10	ENSMUSG00000031226.13	Pbdc1	W_A	31.2525	3.46905	-3.16767	0.000139384	Decreased
ENSMUST00000054769.6	ENSMUSG00000061132.13	Blnk	W_A	31.2525	3.46905	-3.16767	0.000139384	Decreased
ENSMUST00000069614.6	ENSMUSG00000035910.15	Dcdc2a	W_A	31.2525	3.46905	-3.16767	0.000139384	Decreased
ENSMUST00000080953.11	ENSMUSG00000027070.14	Lrp2	W_A	31.2525	3.46905	-3.16767	0.000139384	Decreased
44faa075-2fe3-4479-a4cb-d427441a5c48	ENSMUSG00000002944.15	Cd36	W_A	17.0468	57.2394	1.74691	0.000139948	Increased
ENSMUST00000038765.5	ENSMUSG00000037035.5	Inhbb	W_A	72.4489	24.2834	-1.5766	0.000140102	Decreased
ENSMUST00000047875.15	ENSMUSG00000035064.17	Eef2k	W_A	7.10284	38.1596	2.42393	0.000140999	Increased
ENSMUST00000084086.8-1	ENSMUSG00000065987.12		W_A	7.10284	38.1596	2.42393	0.000140999	Increased
ENSMUST00000090726.5	ENSMUSG00000027074.14	Slc43a3	W_A	7.10284	38.1596	2.42393	0.000140999	Increased
b6120243-2f9c-4ca1-ac7c-6cc89b3ee527	chr15:82358000		W_A	7.10284	38.1596	2.42393	0.000140999	Increased
ee373342-f20c-48b6-b747-0263f4e64796	ENSMUSG00000005514.14	Por	W_A	7.10284	38.1596	2.42393	0.000140999	Increased
ENSMUST00000009143.7	ENSMUSG00000008999.7	Bmp7	W_A	32.6731	3.46905	-3.23178	0.000142193	Decreased
ENSMUST00000023550.8	ENSMUSG00000022844.8	Pdia5	W_A	32.6731	3.46905	-3.23178	0.000142193	Decreased
ENSMUST00000063977.8	ENSMUSG00000052221.8	Ppp1r36	W_A	32.6731	3.46905	-3.23178	0.000142193	Decreased
ENSMUST00000096313.3	ENSMUSG00000042473.8	Tbc1d8b	W_A	32.6731	3.46905	-3.23178	0.000142193	Decreased
ENSMUST00000132855.7	ENSMUSG00000086040.8	Wipf3	W_A	32.6731	3.46905	-3.23178	0.000142193	Decreased
ENSMUST00000205658.1	ENSMUSG00000063439.7	B9d2	W_A	32.6731	3.46905	-3.23178	0.000142193	Decreased
7fa1a761-5b94-45e5-954e-6c60b641503d	ENSMUSG00000043445.7	Pgp	W_A	79.5518	29.487	-1.43151	0.000142275	Decreased
ENSMUST00000015858.11	ENSMUSG00000015714.11	Cers2	W_A	83.8135	157.842	0.913146	0.000144034	Increased
ENSMUST00000063042.10	ENSMUSG00000045594.10	Glb1	W_A	53.9816	13.8762	-1.95908	0.000144511	Decreased
ENSMUST00000159983.7	ENSMUSG00000024972.16	Lgals12	W_A	34.0936	86.7264	1.34671	0.000145865	Increased
25a245ab-9e09-44c3-a2f8-ac5a88e28e68	ENSMUSG00000022307.16	Oxr1	W_A	26.9908	1.73453	-3.95209	0.000146683	Decreased
9a8653f8-2bbd-42f4-a5dc-a7af7c7d4406	ENSMUSG00000030800.10	Prss8	W_A	26.9908	1.73453	-3.95209	0.000146683	Decreased
9d7c106c-b289-4970-a663-e2101ff588d9	chr9:121848000		W_A	26.9908	1.73453	-3.95209	0.000146683	Decreased
ENSMUST00000044752.5	ENSMUSG00000039481.5	Nrtn	W_A	26.9908	1.73453	-3.95209	0.000146683	Decreased
ENSMUST00000063816.5	ENSMUSG00000052117.5	D630039A03Rik	W_A	26.9908	1.73453	-3.95209	0.000146683	Decreased
ENSMUST00000081440.13	ENSMUSG00000030340.16	Scnn1a	W_A	26.9908	1.73453	-3.95209	0.000146683	Decreased
ddac5e47-2745-4fce-90a9-5e0254a579f5	chr15:32240000	Snord123	W_A	26.9908	1.73453	-3.95209	0.000146683	Decreased
ENSMUST00000115341.10	ENSMUSG00000022884.15	Eif4a2	W_A	24.1496	69.3811	1.52215	0.000152839	Increased
6b98ac86-1b3d-44fb-afa2-c8f45de56bdf	chr2:75641000		W_A	0	19.0798	10.8986	0.000154142	Increased
76eae423-48bb-41f3-a7ed-eecafc2260f7	ENSMUSG00000038967.13	Pdk2	W_A	0	19.0798	10.8986	0.000154142	Increased
ENSMUST00000134306.7	ENSMUSG00000039958.17	Etfbkmt	W_A	0	19.0798	10.8986	0.000154142	Increased
ce4308dd-f375-4440-a400-26e111597c02	ENSMUSG00000061086.12	Myl4	W_A	0	19.0798	10.8986	0.000154142	Increased
ENSMUST00000003436.11	ENSMUSG00000003346.14	Abhd17a	W_A	163.365	86.7264	-0.913481	0.000155833	Decreased
ENSMUST00000079413.10	ENSMUSG00000024222.17	Fkbp5	W_A	85.2341	32.956	-1.37062	0.000156543	Decreased
43f158b1-7a33-42a7-8963-b481c9832e69	chr8:123042000	2810013P06Rik	W_A	15.6262	55.5049	1.82798	0.000156573	Increased
ENSMUST00000020702.10	ENSMUSG00000020427.11	Igfbp3	W_A	15.6262	55.5049	1.82798	0.000156573	Increased
ENSMUST00000023610.14-1	ENSMUSG00000022893.14	Adamts1	W_A	15.6262	55.5049	1.82798	0.000156573	Increased
ENSMUST00000034339.9	ENSMUSG00000031871.9	Cdh5	W_A	15.6262	55.5049	1.82798	0.000156573	Increased
ENSMUST00000032800.9	ENSMUSG00000030579.10	Tyrobp	W_A	76.7106	147.435	0.942488	0.000158465	Increased
ENSMUST00000000188.11	ENSMUSG00000000184.12	Ccnd2	W_A	44.0376	100.603	1.19168	0.000162792	Increased
ENSMUST00000026585.13	ENSMUSG00000025511.15	Tspan4	W_A	26.9908	74.5847	1.46607	0.000163497	Increased
ENSMUST00000115579.7	ENSMUSG00000004631.15	Sgce	W_A	26.9908	74.5847	1.46607	0.000163497	Increased
95f57649-abdf-41e6-93b9-6de19819c030	ENSMUSG00000026814.16	Eng	W_A	2.84114	27.7524	3.28353	0.000166203	Increased
9d9a81a1-af29-406c-b0a4-3e1b8f22d09c	ENSMUSG00000044405.4	Adig	W_A	2.84114	27.7524	3.28353	0.000166203	Increased
ENSMUST00000048096.11	ENSMUSG00000039005.13	Tlr4	W_A	2.84114	27.7524	3.28353	0.000166203	Increased
ENSMUST00000237796.1	ENSMUSG00000053617.12	Sh3pxd2a	W_A	2.84114	27.7524	3.28353	0.000166203	Increased
b2a789fc-7877-420a-889b-c8b112bfd309	ENSMUSG00000031489.15	Adrb3	W_A	2.84114	27.7524	3.28353	0.000166203	Increased
c69520e6-c7a6-446a-b483-f768e8096c06	ENSMUSG00000020085.15	Aifm2	W_A	2.84114	27.7524	3.28353	0.000166203	Increased
d5565219-bcf3-4b99-b42e-5195352561bc	ENSMUSG00000037112.16	Sik2	W_A	2.84114	27.7524	3.28353	0.000166203	Increased
e2d7d530-8afb-4649-841e-e39d79261253	chr10:75834000	Gstt2	W_A	2.84114	27.7524	3.28353	0.000166203	Increased
ENSMUST00000005810.8	ENSMUSG00000005667.8	Mthfd2	W_A	35.5142	5.20358	-2.76846	0.000173285	Decreased
ENSMUST00000034178.8	ENSMUSG00000031725.8	Ces1f	W_A	14.2057	52.0358	1.8723	0.000173409	Increased
ENSMUST00000000304.13	ENSMUSG00000000295.13	Hddc2	W_A	73.8695	26.0179	-1.50512	0.000181272	Decreased
8523998e-d155-49b5-b74a-2220a7105db5	chr4:133096000		W_A	61.0844	19.0798	-1.67824	0.000187523	Decreased
ENSMUST00000029440.9	ENSMUSG00000027848.12	Olfml3	W_A	61.0844	19.0798	-1.67824	0.000187523	Decreased
ENSMUST00000115467.10	ENSMUSG00000029552.19	Tes	W_A	61.0844	19.0798	-1.67824	0.000187523	Decreased
ENSMUST00000027338.3	ENSMUSG00000026154.4	Sdhaf4	W_A	62.505	19.0798	-1.7114	0.0001877	Decreased
ENSMUST00000169860.7	ENSMUSG00000062270.14	Morf4l1	W_A	235.814	348.64	0.564067	0.000189491	Increased
ENSMUST00000005077.6	ENSMUSG00000004951.10	Hspb1	W_A	144.898	235.896	0.703074	0.00019381	Increased
6e735ce0-7e16-49f7-b574-b3f48bd3fa50	ENSMUSG00000055254.15	Ntrk2	W_A	25.5702	71.1156	1.47534	0.000194711	Increased
ENSMUST00000102923.9	ENSMUSG00000020473.13	Aebp1	W_A	25.5702	71.1156	1.47534	0.000194711	Increased
ENSMUST00000169095.5	ENSMUSG00000002944.15	Cd36	W_A	12.7851	48.5668	1.92467	0.000196741	Increased
ENSMUST00000015680.10	ENSMUSG00000015536.14	Mocs2	W_A	52.561	112.744	1.10084	0.000198266	Increased
ENSMUST00000040423.11	ENSMUSG00000032679.12	Cd59a	W_A	52.561	112.744	1.10084	0.000198266	Increased
ENSMUST00000076354.12	ENSMUSG00000058254.12	Tspan7	W_A	42.617	97.1335	1.18835	0.000200988	Increased
ENSMUST00000114437.8	ENSMUSG00000032058.14	Ppp2r1b	W_A	42.617	97.1335	1.18835	0.000200988	Increased
ENSMUST00000119953.1	ENSMUSG00000005846.12	Rsl1d1	W_A	42.617	97.1335	1.18835	0.000200988	Increased
ENSMUST00000094361.10	ENSMUSG00000021270.13	Hsp90aa1	W_A	220.188	131.824	-0.740078	0.000201184	Decreased
ENSMUST00000007130.14	ENSMUSG00000006932.17	Ctnnb1	W_A	160.524	86.7264	-0.888171	0.000202226	Decreased
ENSMUST00000023694.10	ENSMUSG00000022972.10	Cfap298	W_A	38.3553	6.93811	-2.46511	0.000203349	Decreased
ENSMUST00000056649.12	ENSMUSG00000034201.13	Gas2l1	W_A	38.3553	6.93811	-2.46511	0.000203349	Decreased
ENSMUST00000115262.7	ENSMUSG00000075705.12	Msrb1	W_A	152.001	244.568	0.686123	0.000203667	Increased
ENSMUST00000220041.1	ENSMUSG00000019998.6	Stx7	W_A	69.6078	24.2834	-1.51889	0.000205219	Decreased
ENSMUST00000033210.12	ENSMUSG00000030917.13	Tmem159	W_A	39.7759	93.6645	1.2354	0.000206239	Increased
ENSMUST00000073043.4	ENSMUSG00000061353.11	Cxcl12	W_A	4.2617	31.2215	2.87012	0.000209301	Increased
f8b55a40-821c-4226-b7d1-9eba9b91bbc4	ENSMUSG00000059810.18	Rgs3	W_A	4.2617	31.2215	2.87012	0.000209301	Increased
b651ae53-60ef-46cf-9551-20c1ad890285	ENSMUSG00000024914.16	Drap1	W_A	28.4114	76.3192	1.42526	0.000209719	Increased
ENSMUST00000179857.2	ENSMUSG00000093904.2	Tomm20	W_A	240.076	353.844	0.559602	0.000210962	Increased
2f7572ac-bc48-4633-b65c-303b0f320966	ENSMUSG00000020538.15	Srebf1	W_A	55.4021	15.6107	-1.82674	0.000211038	Decreased
ENSMUST00000046399.6	ENSMUSG00000033096.7	Apmap	W_A	68.1872	133.559	0.969795	0.000211436	Increased
ad7b6fb5-e7ee-4267-b52e-9ee2450a146a	ENSMUSG00000031517.8	Gpm6a	W_A	34.0936	84.9918	1.31757	0.000214123	Increased
96c20226-0cd7-4423-b687-47d8291417b6	ENSMUSG00000073411.12	H2-D1	W_A	21.3085	64.1775	1.59019	0.000214832	Increased
853dda68-86f7-45c6-afa0-ced977a0e527	ENSMUSG00000044627.11	Swi5	W_A	259.964	163.046	-0.673003	0.000217437	Decreased
ENSMUST00000025186.15	ENSMUSG00000024327.16	Slc39a7	W_A	117.907	55.5049	-1.08683	0.000224684	Decreased
ENSMUST00000033093.9	ENSMUSG00000003873.11	Bax	W_A	66.7667	22.5489	-1.56565	0.000225984	Decreased
ENSMUST00000173867.7	ENSMUSG00000007739.10	Cct4	W_A	120.748	204.674	0.761278	0.000226576	Increased
a9ff672e-395c-44b2-96ef-81fef1c688d5	ENSMUSG00000025006.18	Sorbs1	W_A	17.0468	55.5049	1.70253	0.00022757	Increased
ENSMUST00000004396.12	ENSMUSG00000004285.12	Atp6v1f	W_A	230.132	140.497	-0.711885	0.000227766	Decreased
ENSMUST00000108275.1	ENSMUSG00000001105.15	Ift20	W_A	52.561	13.8762	-1.92061	0.00022852	Decreased
53953fbd-f4b4-41a3-8a96-05b6ad702199	chr8:33713000		W_A	11.3645	45.0977	1.98757	0.000228542	Increased
9d85faba-2f60-4c32-8755-d7d0cccd22f5	ENSMUSG00000061780.6	Cfd	W_A	11.3645	45.0977	1.98757	0.000228542	Increased
ENSMUST00000116371.7	ENSMUSG00000005417.17	Mprip	W_A	11.3645	45.0977	1.98757	0.000228542	Increased
ENSMUST00000005583.11	ENSMUSG00000005447.12	Pafah1b3	W_A	48.2993	12.1417	-1.99114	0.000228666	Decreased
ENSMUST00000039161.9	ENSMUSG00000035443.10	Thyn1	W_A	48.2993	12.1417	-1.99114	0.000228666	Decreased
ENSMUST00000064099.7	ENSMUSG00000052296.7	Ppp6r1	W_A	42.617	8.67264	-2.29556	0.00022977	Decreased
ENSMUST00000025095.8	ENSMUSG00000024248.14	Cox7a2l	W_A	328.151	218.55	-0.586372	0.000231975	Decreased
ENSMUST00000050467.8	ENSMUSG00000048546.8	Tob2	W_A	44.0376	98.868	1.16659	0.000233378	Increased
0296c23b-e966-4c48-8220-333996846880	ENSMUSG00000018171.9	Vmp1	W_A	9.94397	43.3632	2.12346	0.000233713	Increased
187c4608-fee1-483f-86f4-68ffa7f5de9b	ENSMUSG00000026853.15	Crat	W_A	9.94397	43.3632	2.12346	0.000233713	Increased
c50f4073-9b5e-4b47-a057-694ffe64383e	ENSMUSG00000031489.15	Adrb3	W_A	9.94397	43.3632	2.12346	0.000233713	Increased
ENSMUST00000144326.3-1	ENSMUSG00000038546.9	Ranbp9	W_A	24.1496	67.6466	1.48563	0.00023672	Increased
8dc5109f-12d2-48c0-82a2-b378426e9888	ENSMUSG00000074738.2	Fndc10	W_A	29.8319	3.46905	-3.10057	0.000239062	Decreased
ENSMUST00000063517.5	ENSMUSG00000051934.5	Spats2	W_A	29.8319	3.46905	-3.10057	0.000239062	Decreased
ENSMUST00000065308.12	ENSMUSG00000037458.15	Azin1	W_A	29.8319	3.46905	-3.10057	0.000239062	Decreased
ENSMUST00000129847.7	ENSMUSG00000040952.16	Rps19	W_A	8.52341	39.8941	2.22534	0.000241558	Increased
15683b58-83d0-4450-8b61-5dc45d4aeeda	chr12:100206000		W_A	88.0752	36.4251	-1.27357	0.000243317	Decreased
01b0e69d-3349-44a0-880f-f8959353d00f	chr5:77092000	Hopxos	W_A	19.8879	0	-10.9584	0.000244391	Decreased
174cfe50-054e-4a45-8b57-5772e7b91946	chr4:145262000		W_A	19.8879	0	-10.9584	0.000244391	Decreased
19b39ad0-72ac-41c7-999e-00be12e7d184	ENSMUSG00000028943.18	Espn	W_A	19.8879	0	-10.9584	0.000244391	Decreased
1dfb20d5-e173-4add-b33a-26c9096ffcdc	ENSMUSG00000090291.3	Lrrc10b	W_A	19.8879	0	-10.9584	0.000244391	Decreased
20badc12-920f-4864-82cb-f856a10dbec5	chr12:16670000	Greb1	W_A	19.8879	0	-10.9584	0.000244391	Decreased
2199207f-8d91-4791-bbd9-4ab0364b3bdf	chr10:11849000		W_A	19.8879	0	-10.9584	0.000244391	Decreased
29cc124b-56fa-448d-8789-fe6a247c137a	chr7:127647000		W_A	19.8879	0	-10.9584	0.000244391	Decreased
3c15d2bf-5c01-4c23-8c2b-9bbcfba68711	chr8:19124000		W_A	19.8879	0	-10.9584	0.000244391	Decreased
50781724-2726-4c78-b01f-822392d5ffc7	ENSMUSG00000039262.16	Prrc2b	W_A	19.8879	0	-10.9584	0.000244391	Decreased
57a26c62-c067-4b9f-91b5-352a1d611d92	chr16:22515000		W_A	19.8879	0	-10.9584	0.000244391	Decreased
5c6ee518-36a1-485a-aaa8-2572671caf36	ENSMUSG00000103421.1	Gm28040	W_A	19.8879	0	-10.9584	0.000244391	Decreased
61f36e31-5447-4c71-bfbb-99b10f03a969	chr1:89949000		W_A	19.8879	0	-10.9584	0.000244391	Decreased
8b00c6a5-00ff-4285-8e63-7f527f762bd2	ENSMUSG00000102018.8	Iqank1	W_A	19.8879	0	-10.9584	0.000244391	Decreased
9cd09c08-4aff-45fc-8c44-e0cdd7bc000d	chr14:68652000		W_A	19.8879	0	-10.9584	0.000244391	Decreased
ENSMUST00000058125.8	ENSMUSG00000050071.8	Bex1	W_A	19.8879	0	-10.9584	0.000244391	Decreased
ENSMUST00000058652.5	ENSMUSG00000047759.6		W_A	19.8879	0	-10.9584	0.000244391	Decreased
ENSMUST00000085077.4	ENSMUSG00000015709.9	Arnt2	W_A	19.8879	0	-10.9584	0.000244391	Decreased
ENSMUST00000112896.8	ENSMUSG00000047045.17	Tmem164	W_A	19.8879	0	-10.9584	0.000244391	Decreased
ENSMUST00000119756.5	ENSMUSG00000029174.18	Tbc1d1	W_A	19.8879	0	-10.9584	0.000244391	Decreased
ENSMUST00000173521.1	ENSMUSG00000031958.16	Ldhd	W_A	19.8879	0	-10.9584	0.000244391	Decreased
ENSMUST00000188153.6	ENSMUSG00000060424.14	Pantr1	W_A	19.8879	0	-10.9584	0.000244391	Decreased
be2813c3-bfd7-42f8-b89c-b9fc018ffcea	chr5:31086000		W_A	19.8879	0	-10.9584	0.000244391	Decreased
d1c05707-3781-4053-b04d-f9bfcc993f68	chr16:22546000		W_A	19.8879	0	-10.9584	0.000244391	Decreased
d783863b-0137-4a70-b87d-33c0a53fa9b7	chr17:48783000		W_A	19.8879	0	-10.9584	0.000244391	Decreased
f2574801-5506-4502-b304-13d877f890cf	chr2:167865000		W_A	19.8879	0	-10.9584	0.000244391	Decreased
189563fd-d22e-4065-8bf5-0477d1050dac	chr8:90816000	Gm19935	W_A	21.3085	0	-11.0579	0.000248971	Decreased
ENSMUST00000021907.8	ENSMUSG00000021456.8	Fbp2	W_A	21.3085	0	-11.0579	0.000248971	Decreased
ENSMUST00000047393.6	ENSMUSG00000042340.6	Ctf1	W_A	21.3085	0	-11.0579	0.000248971	Decreased
ENSMUST00000062172.5	ENSMUSG00000047040.9	Prr15l	W_A	21.3085	0	-11.0579	0.000248971	Decreased
ENSMUST00000066873.4	ENSMUSG00000054065.12	Pkp3	W_A	21.3085	0	-11.0579	0.000248971	Decreased
ENSMUST00000112401.7	ENSMUSG00000031298.15	Adgrg2	W_A	21.3085	0	-11.0579	0.000248971	Decreased
ENSMUST00000169543.7	ENSMUSG00000044279.15	Crb3	W_A	21.3085	0	-11.0579	0.000248971	Decreased
ENSMUST00000210878.1	ENSMUSG00000019139.10	Isyna1	W_A	21.3085	0	-11.0579	0.000248971	Decreased
a472f62e-44c4-48f3-85a9-f03cc2248f87	chr6:18321000		W_A	21.3085	0	-11.0579	0.000248971	Decreased
b8a3bff2-8999-4dea-9887-ef57c5569f42	ENSMUSG00000017639.13	Rab11fip4	W_A	21.3085	0	-11.0579	0.000248971	Decreased
ba311487-52c9-4a9f-8add-575c51e78b02	chr16:75599000		W_A	21.3085	0	-11.0579	0.000248971	Decreased
bc7a06e2-df42-41f1-98c1-2970ba0a16c2	ENSMUSG00000026405.14	C4bp	W_A	21.3085	0	-11.0579	0.000248971	Decreased
bd0cc5d8-648d-42a4-ac30-a59d3ec344b4	ENSMUSG00000022510.14		W_A	21.3085	0	-11.0579	0.000248971	Decreased
f3f4d5d0-ec4a-412c-833a-cc181bbaa04f	ENSMUSG00000024136.14		W_A	21.3085	0	-11.0579	0.000248971	Decreased
f80148f0-8df9-47d1-a779-2b7141d7ad86	chr13:21286000		W_A	21.3085	0	-11.0579	0.000248971	Decreased
ENSMUST00000052885.13	ENSMUSG00000013858.14	Tmem259	W_A	38.3553	90.1954	1.23341	0.000250248	Increased
ENSMUST00000029699.12	ENSMUSG00000028063.15	Lmna	W_A	19.8879	60.7085	1.60952	0.000251291	Increased
ENSMUST00000047085.15	ENSMUSG00000038520.15	Tbc1d17	W_A	19.8879	60.7085	1.60952	0.000251291	Increased
ENSMUST00000013807.7-1	ENSMUSG00000013663.7	Pten	W_A	15.6262	53.7703	1.78219	0.000252188	Increased
ENSMUST00000040523.8	ENSMUSG00000036545.9	Adamts2	W_A	15.6262	53.7703	1.78219	0.000252188	Increased
e8ac4635-3161-44a5-b85c-cdd6e5109fcf	ENSMUSG00000079017.3	Ifi27l2a	W_A	15.6262	53.7703	1.78219	0.000252188	Increased
62122ec3-2cea-4ce0-a5f8-9890bf6e11d6	chr7:114536000		W_A	5.68227	34.6905	2.60788	0.000253142	Increased
8d9a1169-7dc2-4da1-8f5a-1fce3a1227c1	chr6:9889000		W_A	5.68227	34.6905	2.60788	0.000253142	Increased
ENSMUST00000027650.12	ENSMUSG00000026399.12	Cd55	W_A	5.68227	34.6905	2.60788	0.000253142	Increased
b3d67f3f-d663-4fab-918e-6e5738d4ecec	chr15:3279000	Selenop	W_A	5.68227	34.6905	2.60788	0.000253142	Increased
2f52c8af-7de9-460b-8bfa-b53014502608	ENSMUSG00000002831.14	Plin4	W_A	7.10284	36.4251	2.35683	0.000254055	Increased
9fd537d5-b91c-4bda-8b6d-b7ef85dc0895	ENSMUSG00000061780.6	Cfd	W_A	7.10284	36.4251	2.35683	0.000254055	Increased
ENSMUST00000046522.12	ENSMUSG00000040283.14	Btnl9	W_A	7.10284	36.4251	2.35683	0.000254055	Increased
04027649-4b0c-4d2a-9f41-fbec0f373637	ENSMUSG00000032554.15	Trf	W_A	29.8319	76.3192	1.35489	0.000259934	Increased
ENSMUST00000004968.10-1	ENSMUSG00000004846.10	Plod3	W_A	29.8319	76.3192	1.35489	0.000259934	Increased
6248974f-68f3-4f17-be96-9161a5a870a5	chr18:74771000		W_A	25.5702	1.73453	-3.87412	0.000264199	Decreased
ENSMUST00000062216.3	ENSMUSG00000043969.4	Emx2	W_A	25.5702	1.73453	-3.87412	0.000264199	Decreased
ENSMUST00000080666.7	ENSMUSG00000036564.17	Ndrg4	W_A	25.5702	1.73453	-3.87412	0.000264199	Decreased
ENSMUST00000102818.10	ENSMUSG00000079442.12	St6galnac4	W_A	25.5702	1.73453	-3.87412	0.000264199	Decreased
d96e7646-79d1-45cc-ae6b-17c1c0c1d09c	ENSMUSG00000025576.17		W_A	25.5702	1.73453	-3.87412	0.000264199	Decreased
ENSMUST00000033160.14	ENSMUSG00000030872.14	Gga2	W_A	72.4489	26.0179	-1.4771	0.000267669	Decreased
[truncated: 1,364 more rows]

## Sheet: B_Adipose_DETs
transcript_id	gene_id	gene_name	tissue	fed_cpm	fasting_cpm	log2FC(cpm+0.01)	fisher_p_value	sigORnot
[truncated: 615 more rows]

[truncated: 4 more sheets: Lung_DETs, Heart_DETs, Spleen_DETs, Kidney_DETs]
