# Supplementary material for: Unveiling Tissue‐Specific RNA Landscapes in Mouse Organs During Fasting and Feeding Using Nanopore Direct RNA Sequencing
Source: Adv Sci (Weinh). 2024 Dec 16;12(5):2408054. doi: 10.1002/advs.202408054 (PMC11792027; doi:10.1002/advs.202408054)
Supplement: Supplementary file 2 — Supplemental Tables [file ADVS-12-2408054-s001.zip › Table S8_DRS_Transcript_PloyA_Tail_Length.xlsx]

## Sheet: Liver_Fed
gene_id	gene_name	transcript_id	polya_length_mean
ENSMUSG00000000001.4	Gnai3	ENSMUST00000000001.4	118.832
ENSMUSG00000000028.15	Cdc45	f1c3a31b-83cb-42b4-b907-01468d0e5351	201.33
ENSMUSG00000000049.11	Apoh	55835f19-d9f4-4458-bf9e-c8b722f98b83	93.38
ENSMUSG00000000049.11	Apoh	719017af-21d9-47ce-bd3f-2a3b5de41cfa	91.324
ENSMUSG00000000049.11	Apoh	ENSMUST00000000049.5	98.4325
ENSMUSG00000000049.11	Apoh	a83deade-7676-4975-a564-8a3962e434cc	131.895
ENSMUSG00000000056.7	Narf	ENSMUST00000103015.3	113.77
ENSMUSG00000000085.16	Scmh1	be7fbedc-72e2-4164-8269-d35cae029740	204.23
ENSMUSG00000000088.7	Cox5a	69e3099d-587a-49b4-ab00-1d8a38033aa1	108.413
ENSMUSG00000000088.7	Cox5a	da5b65c2-0b46-42fb-b902-25ed1597f3af	115.174
ENSMUSG00000000093.6	Tbx2	ENSMUST00000000095.6	42.9
ENSMUSG00000000126.11	Wnt9a	ENSMUST00000108783.3	86
ENSMUSG00000000127.15	Fer	4798c2c6-d22d-4683-8445-472d1a51cb85	151.57
ENSMUSG00000000134.17	Tfe3	21a7317d-c36e-44c7-b32c-ea8a1d36ca98	220.04
ENSMUSG00000000134.17	Tfe3	ENSMUST00000077680.9	108.58
ENSMUSG00000000149.10	Gna12	ENSMUST00000000153.8	125.519
ENSMUSG00000000154.16	Slc22a18	08e79387-51e9-4161-8896-428ada102c0c	187.31
ENSMUSG00000000154.16	Slc22a18	725c86ea-e10f-43ae-b154-c13920960120	129.4
ENSMUSG00000000154.16	Slc22a18	ENSMUST00000052348.11	97.0875
ENSMUSG00000000154.16	Slc22a18	ENSMUST00000105917.2	107.766
ENSMUSG00000000154.16	Slc22a18	aa8e283d-0c0e-4e16-a163-7a9a2bf22297	253.42
ENSMUSG00000000154.16	Slc22a18	dd02cc0c-a7e4-49fa-9bf3-d0ea2b4456ab	253.96
ENSMUSG00000000159.16	Igsf5	247d5408-235e-4552-8c52-c53ac1b3e07d	107.75
ENSMUSG00000000159.16	Igsf5	25b23e73-9890-4f6c-9386-2b7eef8d3ae7	31.46
ENSMUSG00000000159.16	Igsf5	ENSMUST00000081093.9	125.735
ENSMUSG00000000159.16	Igsf5	c3c96333-edb0-4f61-82ba-3c25afb1b86d	114.81
ENSMUSG00000000168.9	Dlat	ENSMUST00000034567.3	123.955
ENSMUSG00000000171.5	Sdhd	3039e6bf-fa49-4139-8b66-e05dadf7608f	225.57
ENSMUSG00000000171.5	Sdhd	ENSMUST00000000175.5	115.183
ENSMUSG00000000215.11	Ins2	ENSMUST00000000220.2	91.7719
ENSMUSG00000000215.11	Ins2	ENSMUST00000105932.1	78.7646
ENSMUSG00000000275.16	Trim25	ENSMUST00000107896.9	178.67
ENSMUSG00000000278.10	Scpep1	ENSMUST00000000287.8	105.306
ENSMUSG00000000290.13	Itgb2	ENSMUST00000000299.13	177.37
ENSMUSG00000000295.13	Hddc2	ENSMUST00000000304.13	94.96
ENSMUSG00000000296.8	Tpd52l1	ENSMUST00000214644.1	148.311
ENSMUSG00000000301.16	Pemt	4fbc86f3-9dcd-4ea3-8a31-322c631fca42	86.9075
ENSMUSG00000000301.16	Pemt	6f979b08-fbfd-4d37-b283-d6b334a1f397	77.33
ENSMUSG00000000301.16	Pemt	ENSMUST00000102692.9	110.552
ENSMUSG00000000301.16	Pemt	ENSMUST00000102693.8	110.147
ENSMUSG00000000303.12	Cdh1	ENSMUST00000000312.11	147.539
ENSMUSG00000000317.11	Bcl6b	ENSMUST00000000326.11	72.57
ENSMUSG00000000325.16	Arvcf	5b8eebaf-d939-4873-8c36-c523fd0a2c5d	68.14
ENSMUSG00000000325.16	Arvcf	ENSMUST00000150253.2	234.57
ENSMUSG00000000326.13	Comt	35b37d48-76a9-47ab-99f8-02c6b1a2cdd4	94.958
ENSMUSG00000000326.13	Comt	ENSMUST00000000335.11	72.9676
ENSMUSG00000000326.13	Comt	ENSMUST00000115609.9	111.332
ENSMUSG00000000326.13	Comt	ENSMUST00000165430.7	97.7818
ENSMUSG00000000326.13	Comt	a7705dd9-d4c9-4f81-8aca-64b6856d5f9c	127.2
ENSMUSG00000000326.13	Comt	f0d99139-e25a-45dd-9080-aedbe8d92600	91.36
ENSMUSG00000000339.14	Rtca	ENSMUST00000000348.14	102.565
ENSMUSG00000000340.10	Dbt	ENSMUST00000000349.10	135.645
ENSMUSG00000000346.9	Dazap2	ENSMUST00000000356.9	129.985
ENSMUSG00000000355.13	Mcts1	1118d2f3-8352-42dd-b76c-d2a6cb714101	144.62
ENSMUSG00000000355.13	Mcts1	1602d861-8b88-46dd-9497-5a5b62adab82	126.5
ENSMUSG00000000355.13	Mcts1	6500194f-8e6c-4532-8bfd-ec73841b387c	66.9
ENSMUSG00000000355.13	Mcts1	77d1b50f-f1f4-4b93-91fb-39e480b4d476	82.755
ENSMUSG00000000355.13	Mcts1	ENSMUST00000000365.2	136.931
ENSMUSG00000000374.8	Trappc10	ENSMUST00000000384.7	130.1
ENSMUSG00000000378.15	Ccm2	ENSMUST00000000388.14	73.4967
ENSMUSG00000000378.15	Ccm2	d4c24d11-c30f-4505-833e-a6240a37eef8	104.795
ENSMUSG00000000384.15	Tbrg4	1443507c-4b4e-4391-8613-ab1e0be8107d	157.97
ENSMUSG00000000384.15	Tbrg4	ENSMUST00000000394.13-1	125.829
ENSMUSG00000000384.15	Tbrg4	ENSMUST00000156969.7	306.77
ENSMUSG00000000399.10	Ndufa9	ENSMUST00000205002.2	98.9339
ENSMUSG00000000420.15	Galnt1	0b4eefaf-307d-4922-9ddf-df20ab2eacd7	130.803
ENSMUSG00000000420.15	Galnt1	164812fc-97ff-4ab0-9761-739567e2202b	86.92
ENSMUSG00000000420.15	Galnt1	ENSMUST00000170243.7	143.66
ENSMUSG00000000420.15	Galnt1	e2e37629-0b81-48a7-84e4-4ec2c0d6caeb	94.47
ENSMUSG00000000439.9	Mkrn2	ENSMUST00000000449.8	78.8167
ENSMUSG00000000440.12	Pparg	ENSMUST00000171644.7	57.55
ENSMUSG00000000440.12	Pparg	ENSMUST00000203732.2	126
ENSMUSG00000000440.12	Pparg	c095f09c-a78d-4f77-81ce-315db99fdd13	48.81
ENSMUSG00000000441.17	Raf1	73df9f5c-75a8-49f1-9d2b-a22ff47f2df4	255.42
ENSMUSG00000000441.17	Raf1	ENSMUST00000000451.13	227.7
ENSMUSG00000000531.5	Grasp	ENSMUST00000000543.5	177.65
ENSMUSG00000000532.11	Acvr1b	ENSMUST00000000544.11	227
ENSMUSG00000000538.18	Tom1l2	ENSMUST00000102683.10	169.475
ENSMUSG00000000552.10	Zfp385a	ENSMUST00000229551.1	94.325
ENSMUSG00000000555.8	Itga5	ENSMUST00000023128.7	191.125
ENSMUSG00000000561.14	Gm42890	4a6d8373-32ec-4f16-853e-dd05ff37eb34	168.18
ENSMUSG00000000561.14	Wdr77	ENSMUST00000010278.11	64.59
ENSMUSG00000000563.17	Atp5pb	3d056983-3bde-445f-81f5-2f0be34029e7	108.948
ENSMUSG00000000563.17	Atp5pb	6129a72d-12ec-42c0-9ea5-4c8b5ee83c50	150.19
ENSMUSG00000000563.17	Atp5pb	e8a349df-de72-478f-9cf6-15bf4eaebb81	134.48
ENSMUSG00000000568.15	Hnrnpd	29bd40d4-ad00-4ca6-9cb6-8cb32675ab5a	117.09
ENSMUSG00000000568.15	Hnrnpd	4db82c86-b7f2-448a-9865-aaec4d6781f2	239.09
ENSMUSG00000000568.15	Hnrnpd	ENSMUST00000019128.14	133.79
ENSMUSG00000000568.15	Hnrnpd	ENSMUST00000072750.12	124.08
ENSMUSG00000000568.15	Hnrnpd	ENSMUST00000112939.9	76.0667
ENSMUSG00000000568.15	Hnrnpd	ENSMUST00000172361.7	145.103
ENSMUSG00000000579.14	Dynlt1c	787d9ead-8ff6-4507-901b-defddbf0c4b1	45
ENSMUSG00000000581.8	C1d	93797e88-bf72-4c49-adf4-884527b9b3e2	124.42
ENSMUSG00000000581.8	C1d	ENSMUST00000000594.8	120.118
ENSMUSG00000000581.8	C1d	ENSMUST00000156784.1	163.88
ENSMUSG00000000594.7	Gm2a	ENSMUST00000000608.7	116.406
ENSMUSG00000000600.15	Krit1	8e4dbccc-bf0c-4ca4-87dc-b73cb8370d92	77.46
ENSMUSG00000000605.9	Clcn4	ENSMUST00000000619.7	154.624
ENSMUSG00000000605.9	Clcn4	eb12c735-914a-4f5c-bcce-98c0aa169dab	110.775
ENSMUSG00000000631.20	Myo18a	797023c6-ad01-4049-bf18-72870ff9e941	137.6
ENSMUSG00000000631.20	Myo18a	958e19bf-3848-4541-9d37-4e2ec40e1ddb	105.487
ENSMUSG00000000673.9	Haao	07d550bd-16a4-45a5-8a24-40e74914df69	151.035
ENSMUSG00000000673.9	Haao	1447226a-c31c-4768-92ba-291766488d1d	127.987
ENSMUSG00000000673.9	Haao	88a8846c-1c03-4c39-ad67-35007ea87996	111.675
ENSMUSG00000000673.9	Haao	ENSMUST00000234214.1	39.66
ENSMUSG00000000673.9	Haao	b06644a0-85db-4a7c-a03c-4704c84d271c	93.84
ENSMUSG00000000673.9	Haao	b5f8fe12-ab53-4f62-88ff-bf112832458f	77.26
ENSMUSG00000000673.9	Haao	bd724b0e-09a1-4a5d-b917-9c95e9cd210f	151.1
ENSMUSG00000000682.7	Cd52	ENSMUST00000000696.6	96.198
ENSMUSG00000000686.11	Abhd15	ENSMUST00000094004.4	188.305
ENSMUSG00000000708.14	Kat2b	ENSMUST00000000724.14	135.301
ENSMUSG00000000708.14	Kat2b	cf68162c-8f42-4ac6-9594-51720759f812	126.52
ENSMUSG00000000711.3	Rab5b	55ca39a7-e533-40b9-a63a-b9cab3877ce3	72.74
ENSMUSG00000000711.3	Rab5b	ENSMUST00000000727.3	158.553
ENSMUSG00000000732.9	Icosl	35aef72a-7c93-4926-be26-b1648b95b4c3	158.36
ENSMUSG00000000738.18	Spg7	ENSMUST00000149248.8	105.682
ENSMUSG00000000738.18	Spg7	c9056297-03e9-4201-9fbf-4847bc1188bd	128.015
ENSMUSG00000000739.14	Sult5a1	1ad2f97d-6246-40f8-b3dd-a750f2714a99	178.813
ENSMUSG00000000739.14	Sult5a1	85a05821-9251-4891-89cd-2085d8a0ba6e	73.7033
ENSMUSG00000000740.12	Rpl13	ENSMUST00000000756.5	83.3531
ENSMUSG00000000743.9	Chmp1a	ENSMUST00000000759.8	119.389
ENSMUSG00000000751.13	Rpa1	ENSMUST00000092907.11	92.6073
ENSMUSG00000000753.15	Serpinf1	ENSMUST00000000769.13	104.107
ENSMUSG00000000776.13	Polr3d	c2a50399-f5a4-4c59-ab7d-64543ca97c64	264.1
ENSMUSG00000000787.12	Ddx3x	e5eff1d5-f4cb-4153-b4fd-90d5095839fe	169.84
ENSMUSG00000000804.14	Usp32	f081b5bc-a2eb-445d-a872-07dfbf0fb3ef	193.415
ENSMUSG00000000811.13	Txnrd3	ENSMUST00000000828.12	134.66
ENSMUSG00000000826.16	Dnajc5	88e7bcf7-5130-4a27-be5e-d8b23e7d52aa	63.21
ENSMUSG00000000826.16	Dnajc5	ENSMUST00000072334.11	79.82
ENSMUSG00000000826.16	Dnajc5	ENSMUST00000116365.8	90.92
ENSMUSG00000000826.16	Dnajc5	ab4fe804-0fb6-4878-98ea-4f22fec01d45	101.2
ENSMUSG00000000827.18	Tpd52l2	ENSMUST00000108800.7-1	110.85
ENSMUSG00000000827.18	Tpd52l2	ENSMUST00000149163.7	135.53
ENSMUSG00000000827.18	Tpd52l2	c206e5f2-9ee1-4baf-991a-911b698277e3	99.14
ENSMUSG00000000827.18	Tpd52l2	f3996afd-5627-47f5-8203-c5c6fefb4a5e	93.574
ENSMUSG00000000838.17	Fmr1	418c09c8-3d92-4120-9685-7891477eb0fc	126.78
ENSMUSG00000000838.17	Fmr1	ENSMUST00000088546.11	122.945
ENSMUSG00000000838.17	Fmr1	ENSMUST00000114657.8	229.72
ENSMUSG00000000876.11	Pxmp4	9d8cf011-fd49-4004-ba49-a85c8e305f38	103.271
ENSMUSG00000000876.11	Pxmp4	ENSMUST00000000896.10-1	129.009
ENSMUSG00000000876.11	Pxmp4	b0cf7267-a568-42a5-b667-abde3507faa1	118.495
ENSMUSG00000000881.12	Dlg3	ENSMUST00000151020.7	91.455
ENSMUSG00000000884.17	Gnb1l	ENSMUST00000090086.10	140.26
ENSMUSG00000000902.13	Smarcb1	ENSMUST00000000925.9	69.58
ENSMUSG00000000902.13	Smarcb1	ENSMUST00000121304.1	140.08
ENSMUSG00000000915.15	Hip1r	254dfa73-31d6-4a17-957a-1a87ab474c73	174.08
ENSMUSG00000000915.15	Hip1r	ENSMUST00000000939.14	151.715
ENSMUSG00000000916.15	Nsun5	ENSMUST00000000940.14	143.947
ENSMUSG00000000916.15	Nsun5	c42ec4e4-7b81-4eb4-940b-f54726cc0759	159.41
ENSMUSG00000000916.15	Nsun5	d4459eea-35a2-4442-8856-8d41ea4d3bf2	24.67
ENSMUSG00000000934.9	Top1mt	ENSMUST00000000958.8	127.806
ENSMUSG00000000957.11	Mmp14	ENSMUST00000089688.5	188.17
ENSMUSG00000000958.10	Slc7a7	ENSMUST00000226753.1	151.07
ENSMUSG00000000959.7	Oxa1l	ENSMUST00000000985.6	142.558
ENSMUSG00000001014.6	Icam4	ENSMUST00000001040.6	129.79
ENSMUSG00000001016.12	Ilf2	ENSMUST00000001042.9	111.11
ENSMUSG00000001017.15	Chtop	ENSMUST00000049937.12	111.693
ENSMUSG00000001018.15	Snapin	ENSMUST00000149884.1	135.313
ENSMUSG00000001018.15	Snapin	ENSMUST00000184877.7	76.31
ENSMUSG00000001018.15	Snapin	ENSMUST00000185005.1	244.82
ENSMUSG00000001025.8	S100a6	62376ba2-ffad-4661-a3ac-521759ee52b8	96.4671
ENSMUSG00000001034.17	Mapk7	95ebcd82-30ee-4dde-ae4a-ae36181d5749	261.79
ENSMUSG00000001052.15	Sec24b	e7fdf110-5c34-4448-a63b-99d7e43e3b45	117.96
ENSMUSG00000001053.15	N4bp3	ENSMUST00000001080.15	127.41
ENSMUSG00000001054.9	Rmnd5b	ENSMUST00000001081.9-1	132.785
ENSMUSG00000001056.3	Nhp2	ENSMUST00000127405.1	97.6203
ENSMUSG00000001062.18	Vps9d1	ENSMUST00000122363.7	173.96
ENSMUSG00000001065.15	Zfp276	07a26b7a-dfbd-4b2c-b111-b61237e94d92	200.23
ENSMUSG00000001089.14	Luzp1	ENSMUST00000105849.8	132.3
ENSMUSG00000001095.5	Slc13a2	ENSMUST00000001122.5	167.905
ENSMUSG00000001100.10	Poldip2	ENSMUST00000001127.10	82.0809
ENSMUSG00000001100.10	Poldip2	ENSMUST00000133601.1	135.66
ENSMUSG00000001100.10	Poldip2	af0cae8b-5539-441b-98d2-3e75763a0c8b	163.535
ENSMUSG00000001105.15	Ift20	ENSMUST00000108275.1	97.5631
ENSMUSG00000001105.15	Ift20	ENSMUST00000128788.7	91.4271
ENSMUSG00000001119.7	Col6a1	d46e9636-7c3d-4e15-b952-7a7c69e2ce44	123.693
ENSMUSG00000001123.15	Lgals9	ENSMUST00000108268.9	132.522
ENSMUSG00000001123.15	Lgals9	ENSMUST00000108269.9	155.579
ENSMUSG00000001123.15	Lgals9	d58713a3-f2e0-451f-a543-c34540770bfc	94.69
ENSMUSG00000001127.12	Araf	216e9c21-27c4-4a13-829d-2cec2dc37e91	69.11
ENSMUSG00000001127.12	Araf	329b9410-597c-4ec2-8858-7666304691cf	138.54
ENSMUSG00000001127.12	Araf	921413a2-81be-456f-986c-0e77c2f7a40f	237.39
ENSMUSG00000001127.12	Araf	ENSMUST00000120356.7	7.7
ENSMUSG00000001127.12	Araf	b1a8f3ea-e344-4476-8312-ad0bcb9c7072	151.56
ENSMUSG00000001128.7	Cfp	ENSMUST00000001156.7	88.83
ENSMUSG00000001134.9	Uxt	7b3a37e5-8164-41f1-aa8c-b476ccdfc4e0	97.48
ENSMUSG00000001134.9	Uxt	8fb8ab23-0241-4d9a-80ea-c6b4605950ea	90.82
ENSMUSG00000001134.9	Uxt	ENSMUST00000001162.9	198.655
ENSMUSG00000001134.9	Uxt	ENSMUST00000123836.1	128.43
ENSMUSG00000001138.13	Cnnm3	ENSMUST00000097776.3	208.71
ENSMUSG00000001143.13	Lman2l	ENSMUST00000125304.7	94.32
ENSMUSG00000001150.7	Mcm3ap	ENSMUST00000170795.2	152.46
ENSMUSG00000001155.13	Ftcd	039635ee-f5b0-4cb1-ab4d-059d76cef431	365
ENSMUSG00000001155.13	Ftcd	30677b13-93b2-4a8c-9ae4-c2334cdcc656	152.591
ENSMUSG00000001155.13	Ftcd	803bb9be-82bb-4e15-b3c7-82c04efa7097	253.148
ENSMUSG00000001155.13	Ftcd	83b4c02e-a2cf-4c2d-9444-41c33ef10142	236.75
ENSMUSG00000001155.13	Ftcd	ENSMUST00000001183.7	122.479
ENSMUSG00000001157.13	Gmcl1	ENSMUST00000001185.13	136.636
ENSMUSG00000001158.13	Snrnp27	9450b2ac-028c-467c-af5a-8e185b673825	124
ENSMUSG00000001158.13	Snrnp27	ENSMUST00000001186.10	90.5693
ENSMUSG00000001158.13	Snrnp27	ENSMUST00000131674.1	179.91
ENSMUSG00000001175.15	Calm1	ENSMUST00000110082.10	102.279
ENSMUSG00000001211.15	Agpat3	2493a785-453a-4d53-9a81-96bae46aff9e	96.7936
ENSMUSG00000001211.15	Agpat3	ENSMUST00000001240.11	91.7283
ENSMUSG00000001211.15	Agpat3	ENSMUST00000105389.7	100.22
ENSMUSG00000001211.15	Agpat3	a887ee31-cfdd-4e3c-a710-ffec5402c189	100.345
ENSMUSG00000001211.15	Agpat3	db828d61-d762-4631-8c69-e1108700940f	125.78
ENSMUSG00000001211.15	Agpat3	e2b4606c-f511-4ccd-bfdb-3c73bdcfdcf6	130.835
ENSMUSG00000001211.15	Agpat3	f5a3eba4-8586-43b4-90eb-3cfbece2179f	156.253
ENSMUSG00000001225.12	Slc26a3	899d3903-23aa-4725-98e1-5d143a54ebd2	72.59
ENSMUSG00000001229.9	Dpp9	ENSMUST00000038794.5	155.952
ENSMUSG00000001240.13	Ramp2	dd3e6dbf-b5bd-4399-8c5e-a4493af3ef3b	88.11
ENSMUSG00000001247.16	Lsr	22ede4cc-e159-4928-9005-c99f6104188b	237.16
ENSMUSG00000001247.16	Lsr	87b7358f-2897-4250-a1de-f239d3252ee5	133.96
ENSMUSG00000001247.16	Lsr	ENSMUST00000001279.14	130.634
ENSMUSG00000001247.16	Lsr	ENSMUST00000098553.10	123.237
ENSMUSG00000001247.16	Lsr	ENSMUST00000108116.9	122.705
ENSMUSG00000001248.15	Gramd1a	ad1cad67-ecf1-4363-91bf-b437d9d5f17b	131.515
ENSMUSG00000001249.14	Hpn	ENSMUST00000108102.8	151.306
ENSMUSG00000001249.14	Hpn	ENSMUST00000168884.7	98.94
ENSMUSG00000001249.14	Hpn	a44c971e-d5cb-4754-8446-b25a88a4a2d4	67.81
ENSMUSG00000001249.14	Hpn	b876d6ec-6c66-45a6-b9dc-720fd91404bc	141.56
ENSMUSG00000001249.14	Hpn	bf12a0f9-b871-41c0-b500-86e4f2128a9b	246.93
ENSMUSG00000001249.14	Hpn	d75898a0-4df4-475e-83d2-65e13261df12	48.71
ENSMUSG00000001249.14	Hpn	ecf3ede4-5d62-4256-8016-5978ddf411c3	171.945
ENSMUSG00000001280.13	Sp1	ENSMUST00000001326.6	128.492
ENSMUSG00000001285.12	Myg1	d0c2d302-7fe7-4b9b-b60b-d06392d5a93a	110.128
ENSMUSG00000001289.12	Pfdn5	ENSMUST00000166658.7	85.7523
ENSMUSG00000001289.12	Pfdn5	ENSMUST00000168805.7	114.39
ENSMUSG00000001305.5	Rrp15	ENSMUST00000001339.5	105.877
ENSMUSG00000001313.12	Rnd2	ENSMUST00000001347.6	106.979
ENSMUSG00000001323.17	Srr	3701330c-d1a5-4e05-8ddb-5df79cf65bf7	50.67
ENSMUSG00000001323.17	Srr	4ede400d-f919-456b-8bec-67357cf8ec45	125.2
ENSMUSG00000001323.17	Srr	ENSMUST00000065211.8	89.1886
ENSMUSG00000001323.17	Srr	ENSMUST00000121738.7	152.023
ENSMUSG00000001323.17	Srr	ae6afd3c-99b8-48eb-9e92-35c2019ffbcc	107.655
ENSMUSG00000001323.17	Srr	cbbbd796-883c-4233-99ad-cb3980d009fa	76.56
ENSMUSG00000001348.15	Acp5	ENSMUST00000069330.13	98.4535
ENSMUSG00000001348.15	Acp5	ENSMUST00000213815.1	147.54
ENSMUSG00000001348.15	Acp5	ENSMUST00000217643.1	97
ENSMUSG00000001349.5	Cnn1	ENSMUST00000001384.5	69.26
ENSMUSG00000001366.14	Fbxo9	4c3c54cb-45a9-4169-9673-4d70b13a9da6	123.16
ENSMUSG00000001366.14	Fbxo9	6bf7b68c-d286-4c55-91ec-d5e2104f5ef0	160.377
ENSMUSG00000001380.7	Hars	ENSMUST00000001416.7	109.119
ENSMUSG00000001383.9	Zmat2	ENSMUST00000001419.9	100.813
ENSMUSG00000001415.10	Smg5	98a03ea0-89ac-4859-81e0-de8080e3cbbf	157.5
ENSMUSG00000001415.10	Smg5	ENSMUST00000001451.10	178.48
ENSMUSG00000001416.13	Cct3	ENSMUST00000001452.13	127.871
ENSMUSG00000001418.13	Glmp	ENSMUST00000177005.7	124.806
ENSMUSG00000001418.13	Glmp	ffa7256f-864c-45bd-ab75-a5777cb80fa9	286
ENSMUSG00000001424.14	Snd1	ENSMUST00000001460.13	129.578
ENSMUSG00000001435.15	Col18a1	5fce1b46-dd98-463d-b46e-2859e79d8d71	126.162
ENSMUSG00000001435.15	Col18a1	c1d8bf45-3b07-4d86-968e-e7107b92dd70	150.609
ENSMUSG00000001436.15	Slc19a1	012b6682-ffa5-4e9f-b4ca-43666abe7a68	194.07
ENSMUSG00000001436.15	Slc19a1	d45b7762-d2ea-43b7-a491-85711b07199f	186.56
ENSMUSG00000001440.5	Kpnb1	215a3d37-c8ca-4094-90f4-3568a6854443	114.977
ENSMUSG00000001440.5	Kpnb1	ENSMUST00000001479.4	117.524
ENSMUSG00000001441.13	Npepps	ENSMUST00000001480.13	133.993
ENSMUSG00000001445.10	Mrpl10	ENSMUST00000001485.9	121.593
ENSMUSG00000001467.5	Cyp51	ENSMUST00000001507.4-1	117.81
ENSMUSG00000001472.17	Tcf25	29edff5c-5d20-4b1b-a470-c0e268bb3167	174.44
ENSMUSG00000001472.17	Tcf25	303f2d89-dc0f-4b2b-a54b-08d6b9a3effb	107.78
ENSMUSG00000001472.17	Tcf25	7d1ad4dd-b2f0-414c-a653-8e676dbfe50f	147.6
ENSMUSG00000001472.17	Tcf25	98e0eb0b-171f-44bc-bdd3-51ba7b3febb4	127.551
ENSMUSG00000001472.17	Tcf25	ENSMUST00000108840.3	154.04
ENSMUSG00000001473.7	Tubb6	ENSMUST00000001513.7	131.92
ENSMUSG00000001482.15	Def8	ENSMUST00000001522.9	171.72
ENSMUSG00000001482.15	Def8	ENSMUST00000065534.9	195
ENSMUSG00000001482.15	Def8	ENSMUST00000108830.1	96.4
ENSMUSG00000001518.12	Itfg2	ENSMUST00000001559.10	125.787
ENSMUSG00000001525.10	Tubb5	ENSMUST00000001566.9	107.613
ENSMUSG00000001552.14	Jup	ENSMUST00000001592.14	116.25
ENSMUSG00000001569.10	Nom1	ENSMUST00000001611.10	162.062
ENSMUSG00000001576.15	Ergic1	ENSMUST00000167662.7	151.782
ENSMUSG00000001604.14	Tcea3	65a84c7b-1a29-476f-81c5-1267d6cfdec2	155.112
ENSMUSG00000001604.14	Tcea3	ENSMUST00000102533.10	90.5047
ENSMUSG00000001604.14	Tcea3	a29bfa3f-efca-4be5-8e09-71f0f46ba49d	34.24
ENSMUSG00000001627.12	Ifrd1	ENSMUST00000001672.11	168.695
ENSMUSG00000001642.18	Akr1b3	ENSMUST00000102980.10	106.898
ENSMUSG00000001663.10	Gstt1	6d25a5b3-b805-4fc7-ba75-8a4bbad05f3f	110.042
ENSMUSG00000001663.10	Gstt1	ENSMUST00000001713.9	109.86
ENSMUSG00000001663.10	Gstt1	b0c889f7-a135-456e-8a31-1afb77392cad	125.77
ENSMUSG00000001663.10	Gstt1	d7158147-fd9a-4e4a-8050-ebf29ec980d4	81.047
ENSMUSG00000001665.11	Gstt3	ENSMUST00000001715.9	108.66
ENSMUSG00000001666.8	Ddt	ENSMUST00000001716.7	116.032
ENSMUSG00000001670.13	Tat	4d1f2f15-bfeb-4451-8b98-cc511d1e3671	129.988
ENSMUSG00000001670.13	Tat	52a79884-099f-4e4c-acc1-fdfe5515672e	192.52
ENSMUSG00000001670.13	Tat	e2133d25-489d-47de-848b-12b530c3c529	252.21
ENSMUSG00000001674.11	Ddx18	ENSMUST00000001724.11	94.7475
ENSMUSG00000001687.15	Ubl3	ENSMUST00000079324.13	112.661
ENSMUSG00000001687.15	Ubl3	ENSMUST00000201595.3	108.05
ENSMUSG00000001700.10	Gramd3	45ed5ccb-c379-4669-8f7e-9ceb5ec793d3	43.19
ENSMUSG00000001700.10	Gramd3	ENSMUST00000070166.5	146.294
ENSMUSG00000001700.10	Gramd3	ENSMUST00000237422.1	146.335
ENSMUSG00000001707.8	Eef1e1	ENSMUST00000001757.8	125.744
ENSMUSG00000001729.14	Akt1	ENSMUST00000001780.9	93.0544
ENSMUSG00000001750.16	Tcirg1	ENSMUST00000001801.10	123.36
ENSMUSG00000001750.16	Tcirg1	f0072019-101d-416e-847d-8c9d4d97dce8	287.23
ENSMUSG00000001751.9	Naglu	ENSMUST00000001802.9	107.978
ENSMUSG00000001755.12	Coasy	03b90dbf-2a28-41a2-869d-51ea80d7ee20	165.84
ENSMUSG00000001755.12	Coasy	ENSMUST00000001806.9	130.924
ENSMUSG00000001763.14	Tspan33	ENSMUST00000046750.13	90.37
ENSMUSG00000001763.14	Tspan33	ENSMUST00000115250.3	122.84
ENSMUSG00000001767.5	Crnkl1	9404c3b9-b164-4857-a417-6b36554c5152	97.01
ENSMUSG00000001768.16	Rin2	2bda0025-037f-4911-a2cd-a1eb6d1e68b8	221.645
ENSMUSG00000001768.16	Rin2	4b38dff6-c056-47ac-b95c-e167e8444457	121.5
ENSMUSG00000001774.8	Chordc1	ENSMUST00000001825.8	55.61
ENSMUSG00000001783.3	Rtcb	05b17f73-bcc9-4b16-b268-59a09bb3106a	300.55
ENSMUSG00000001783.3	Rtcb	ENSMUST00000001834.3	97.4161
ENSMUSG00000001785.13	Pwp1	ENSMUST00000001836.10	142.31
ENSMUSG00000001786.14	Fbxo7	ENSMUST00000130320.7	67.5843
ENSMUSG00000001794.13	Capns1	372171ba-e6ee-4e4e-bb8b-9ad6e7467013	85.97
ENSMUSG00000001794.13	Capns1	ENSMUST00000126116.2	111.044
ENSMUSG00000001802.16	Lrp3	ENSMUST00000122409.7	110.858
ENSMUSG00000001829.17	Clpb	ENSMUST00000001884.13	127.905
ENSMUSG00000001833.17	Sept7	0eb4fe9d-bb85-4619-98ca-7efee44e998a	107.755
ENSMUSG00000001844.10	Zdhhc4	92bb3939-8b35-4f18-8b72-584192ffd527	90.74
ENSMUSG00000001847.14	Rac1	ENSMUST00000080537.13	103.172
ENSMUSG00000001847.14	Rac1	ENSMUST00000100489.3	129.95
ENSMUSG00000001891.16	Ugp2	1ed87ce0-b42f-41bc-8817-8d15f0787337	159.191
ENSMUSG00000001891.16	Ugp2	8cfce50e-4ff5-40b0-abce-4b0f188e9cd5	174.12
ENSMUSG00000001891.16	Ugp2	ENSMUST00000060895.5	122.314
ENSMUSG00000001891.16	Ugp2	ENSMUST00000102875.10	147.242
ENSMUSG00000001909.16	Trmt1	41957df1-0c5e-47ba-b808-f6169ce9046d	34.46
ENSMUSG00000001909.16	Trmt1	ENSMUST00000001974.10	54.12
ENSMUSG00000001909.16	Trmt1	ENSMUST00000109767.8	167.97
ENSMUSG00000001910.5	Nacc1	ENSMUST00000001975.5	147.4
ENSMUSG00000001918.17	Slc1a5	5c5e1dc9-f163-4339-93ef-191be4819af0	28.17
ENSMUSG00000001918.17	Slc1a5	ENSMUST00000108496.8	25.76
ENSMUSG00000001924.15	Uba1	60acfbd9-5524-494a-8ab4-36839c6e20cc	173.56
ENSMUSG00000001924.15	Uba1	ENSMUST00000001989.8	122.257
ENSMUSG00000001924.15	Uba1	ENSMUST00000089217.10	74.91
ENSMUSG00000001930.17	Vwf	ENSMUST00000112254.7	149.45
ENSMUSG00000001942.8	Siae	ENSMUST00000215474.1-1	119.477
ENSMUSG00000001962.8	Fam50a	2063052c-7be9-4867-a914-f9bf54371be9	110.175
ENSMUSG00000001962.8	Fam50a	ENSMUST00000114160.1	153.498
ENSMUSG00000001964.14	Emd	ENSMUST00000002029.12	108.315
ENSMUSG00000001983.7	Taco1	ENSMUST00000002048.7-1	130.89
ENSMUSG00000001998.15	Ap4e1	ENSMUST00000002063.14	305.04
ENSMUSG00000001999.15	Blvra	20343613-92fb-4de4-8d99-118962d3562c	140.12
ENSMUSG00000001999.15	Blvra	61003eb4-ddbf-427e-a159-29134e244f64	92.5
ENSMUSG00000002010.17	Idh3g	ENSMUST00000156299.7	210.53
ENSMUSG00000002010.17	Idh3g	a488c68c-9031-4886-a0a6-a79becb7ae5d	81.4
ENSMUSG00000002010.17	Idh3g	e86422f0-544f-4506-9366-022b09bcfd5b	286.75
ENSMUSG00000002014.12	Ssr4	730d2520-949b-4d55-97f2-c0daa193c050	47.52
ENSMUSG00000002014.12	Ssr4	ENSMUST00000002090.2-1	111.45
ENSMUSG00000002014.12	Ssr4	b5af1be3-3fa9-4d28-b47f-0507182c05d2	195.645
ENSMUSG00000002015.5	Bcap31	000f6064-a3f2-49a0-884c-60153f7f48ec	38.34
ENSMUSG00000002015.5	Bcap31	ENSMUST00000002091.5	114.161
ENSMUSG00000002015.5	Bcap31	efab5914-ac9c-4ac3-b752-4e5f85209ff3	206.15
ENSMUSG00000002017.10	Fam98a	ENSMUST00000112507.3	98.6831
ENSMUSG00000002031.13	Ift46	4b7ca8ea-686a-4af3-b5f4-14c6699c5924	215.46
ENSMUSG00000002031.13	Ift46	ENSMUST00000002099.10	125.851
ENSMUSG00000002032.17	Tmem25	38bd6736-af49-422b-b45d-ec02717e0264	94.7638
ENSMUSG00000002032.17	Tmem25	9478dae8-63e8-4817-a525-db2d1222943a	87.46
ENSMUSG00000002032.17	Tmem25	c95f3107-80f3-41f8-abfa-5be1dd84abba	101.783
ENSMUSG00000002043.17	Trappc6a	2c308d15-792c-45ea-8ad3-379fad538265	64.04
ENSMUSG00000002043.17	Trappc6a	ENSMUST00000002112.14	106.006
ENSMUSG00000002043.17	Trappc6a	ENSMUST00000108455.7	190.38
ENSMUSG00000002058.13	Unc119	ENSMUST00000002127.13	93.496
ENSMUSG00000002064.10	Sdf2	6dfda83d-4224-4d03-8feb-a97e28b7264e	115.796
ENSMUSG00000002064.10	Sdf2	9b0d8677-2382-479e-a539-cadb0b485ad6	89.18
ENSMUSG00000002083.13	Bbc3	4de919f7-d197-40ed-8b56-6492134eb3c9	98.06
ENSMUSG00000002083.13	Bbc3	ENSMUST00000002152.12	165.725
ENSMUSG00000002102.15	Psmc3	1f56b4c0-3427-4314-a5bb-c62fee727901	215
ENSMUSG00000002102.15	Psmc3	4845f020-9c46-4f61-aea3-e845bc1cc192	204
ENSMUSG00000002102.15	Psmc3	ENSMUST00000067663.13-1	90.5826
ENSMUSG00000002103.16	Acp2	634a442b-9378-4b9e-af32-c18119e028e3	124.04
ENSMUSG00000002103.16	Acp2	8eb34d92-c2e0-4894-a973-b3ac2d930923	288.15
ENSMUSG00000002103.16	Acp2	ENSMUST00000002172.13-1	125.161
ENSMUSG00000002105.15	Slc39a13	89167074-2ac7-4b32-bb56-8c0da4a4a5b6	152.17
ENSMUSG00000002108.10	Nr1h3	0b571ad6-d16d-40ab-9537-f96dd1f8562b	188.24
ENSMUSG00000002108.10	Nr1h3	4f535da7-1a9d-4a7a-90b0-907479b8e6e3	168.81
ENSMUSG00000002108.10	Nr1h3	563d3f90-b384-46db-a711-b257e57b8600	51.12
ENSMUSG00000002108.10	Nr1h3	ENSMUST00000002177.8	135.451
ENSMUSG00000002108.10	Nr1h3	ENSMUST00000111354.1	123.608
ENSMUSG00000002108.10	Nr1h3	ENSMUST00000111356.7	133.87
ENSMUSG00000002108.10	Nr1h3	ce510e9f-899c-48d2-8cff-b4f95fe81ad6	111.13
ENSMUSG00000002111.8	Spi1	ENSMUST00000002180.7	114.527
ENSMUSG00000002129.11	Sf3a1	ENSMUST00000002198.3	146.336
ENSMUSG00000002205.16	Vrk3	ENSMUST00000002275.14	180.202
ENSMUSG00000002222.14	Rmnd5a	273ad76a-934f-46b9-86b2-03a6f20041e2-1	94.085
ENSMUSG00000002222.14	Rmnd5a	ENSMUST00000002292.14	79.0667
ENSMUSG00000002227.15	Mov10	e9bf4f5f-f3b7-4550-8a1a-dd33cab20554	214.09
ENSMUSG00000002228.7	Ppm1j	ENSMUST00000002298.6	59.6
ENSMUSG00000002233.13	Rhoc	ENSMUST00000002303.11	84.026
ENSMUSG00000002249.21	Tead3	ENSMUST00000156862.2	150.88
ENSMUSG00000002250.16	Ppard	ENSMUST00000002320.15	95.96
ENSMUSG00000002274.13	Metrn	ENSMUST00000235294.1	168.74
ENSMUSG00000002274.13	Fam173a	ea44e607-0425-4eb2-b9ce-734f83cecc75	204.312
ENSMUSG00000002279.19	Lmf1	ENSMUST00000137201.7	160.32
ENSMUSG00000002279.19	Lmf1	d2f944b0-3bb5-4ba2-a548-b95b5aa2263f	87.8787
ENSMUSG00000002280.11	Ciao3	ENSMUST00000002350.10	114.102
ENSMUSG00000002289.16	Angptl4	ENSMUST00000002360.16	183.66
ENSMUSG00000002289.16	Angptl4	ENSMUST00000173869.7	185.48
ENSMUSG00000002297.16	Dbf4	ENSMUST00000171808.7	140.64
ENSMUSG00000002307.16	Daxx	ENSMUST00000079421.14	92.9233
ENSMUSG00000002308.16	Cd320	ENSMUST00000002379.14	32.56
ENSMUSG00000002308.16	Cd320	ENSMUST00000234506.1	217.835
ENSMUSG00000002319.16	Ipo4	8aff4897-51d3-4af5-9b50-faf82e5dbbb4	108.058
ENSMUSG00000002320.15	Gm49378	090359f4-9c14-4207-9d98-6c11a6916e42	72.23
ENSMUSG00000002320.15	Gm49378	9fad29d9-8da1-48de-ac75-bb35b851dd30	192.97
ENSMUSG00000002320.15	Tm9sf1	ENSMUST00000002391.14	132.641
ENSMUSG00000002320.15	Tm9sf1	ENSMUST00000122358.7	48.26
ENSMUSG00000002320.15	Gm49378	bb8254ee-4d52-48e6-aeb0-cd38d78fe61e	189.8
ENSMUSG00000002325.15	Irf9	ENSMUST00000134863.7	162.144
ENSMUSG00000002326.6	Gmpr2	ENSMUST00000002397.6	137.04
ENSMUSG00000002329.7	Mdp1	ENSMUST00000002400.6-1	121.52
ENSMUSG00000002329.7	Mdp1	ENSMUST00000226659.1	107.765
ENSMUSG00000002329.7	Mdp1	dd87558c-09f1-47d1-bf10-bcd690339a5e	69.25
ENSMUSG00000002332.16	Dhrs1	ENSMUST00000002403.9	119.167
ENSMUSG00000002342.17	Tmem161a	82cdd6df-f37c-4ce6-aeb7-be29c85adb93	94.61
ENSMUSG00000002342.17	Tmem161a	ENSMUST00000002413.14	113.31
ENSMUSG00000002342.17	Tmem161a	ENSMUST00000182980.7	36.85
ENSMUSG00000002345.18	Borcs8	ENSMUST00000002418.14	85.456
ENSMUSG00000002345.18	Mef2b	be597ef9-a68f-41ae-8322-242a70267f0b	110.186
ENSMUSG00000002346.16	Slc25a42	ENSMUST00000110127.7	147.195
ENSMUSG00000002365.10	Snx9	ENSMUST00000002436.10	137.278
ENSMUSG00000002372.9	Ranbp3	370dd870-6e79-4c61-9943-1ccadf6bede5	185.92
ENSMUSG00000002372.9	Ranbp3	ENSMUST00000002445.9	135.177
ENSMUSG00000002372.9	Ranbp3	ENSMUST00000233319.1	184.52
ENSMUSG00000002379.7	Ndufa11	16dc0bea-a2b9-42ec-9e43-37f0212f8c2d	171.59
ENSMUSG00000002379.7	Ndufa11	3f50831d-efb0-4755-b9ab-d0a6c2adb3d2	73
ENSMUSG00000002379.7	Ndufa11	ENSMUST00000002452.7	96.8817
ENSMUSG00000002379.7	Ndufa11	ENSMUST00000233832.1	112.125
ENSMUSG00000002393.14	Nr2f6	ENSMUST00000002466.8	111.932
ENSMUSG00000002393.14	Nr2f6	a319ff47-14ba-446e-b17f-6f58c0f6e8b3	188.923
ENSMUSG00000002393.14	Nr2f6	a59241ed-ec74-4863-9e94-06462a3474d0	115.137
ENSMUSG00000002393.14	Nr2f6	bd2b0539-cc56-48de-b1ef-4a38ba0a502a	328.39
ENSMUSG00000002393.14	Nr2f6	f8d3058e-98d7-430a-8eaa-f76412075865	261.42
ENSMUSG00000002395.14	Use1	121a21d6-b681-4015-afbd-925903a7653d	64.4787
ENSMUSG00000002395.14	Use1	6ca472cb-8b1a-434f-b19b-5c65562fb5b9	150.633
ENSMUSG00000002396.8	Ocel1	ENSMUST00000002469.8	84.975
ENSMUSG00000002409.18	Dyrk1b	ENSMUST00000172761.7	83.705
ENSMUSG00000002416.13	Ndufb2	ENSMUST00000002490.6	164.44
ENSMUSG00000002416.13	Ndufb2	ENSMUST00000119379.1	89.1361
ENSMUSG00000002416.13	Ndufb2	ENSMUST00000135671.7	93.7075
ENSMUSG00000002428.12	Hltf	954c25ab-07a1-4396-bc44-ad2601cf5b9c	141.67
ENSMUSG00000002455.14	Prpf6	ENSMUST00000002529.6	108.07
ENSMUSG00000002475.16	Abhd3	00f27e97-9ebd-4a38-bd5c-61548c2e89ed	163.535
ENSMUSG00000002475.16	Abhd3	ENSMUST00000117828.8	105.337
ENSMUSG00000002475.16	Abhd3	a56f9e1e-1deb-4fd1-8586-885d4672bc1d	174.93
ENSMUSG00000002475.16	Abhd3	c79e45e0-ee4a-4fb9-aac5-a020d9e795d4	96.485
ENSMUSG00000002477.5	Snrpd1	ENSMUST00000002551.4	115.245
ENSMUSG00000002496.10	Tsc2	8b73502e-1ab1-4638-9b06-af8f4de9e5c2	205.92
ENSMUSG00000002504.15	Slc9a3r2	ENSMUST00000002572.5	117.486
ENSMUSG00000002504.15	Slc9a3r2	ENSMUST00000019684.12	103.53
ENSMUSG00000002524.17	Puf60	8e953f97-a54e-4d41-aa13-a3147e7a0902	233.11
ENSMUSG00000002524.17	Puf60	ENSMUST00000002599.10	110.824
ENSMUSG00000002524.17	Puf60	b4119909-3923-45e1-a546-a48e50699897	180.5
ENSMUSG00000002550.16	Uck1	5c495379-e96f-48f0-9e5f-a08f093f44d8	226.04
ENSMUSG00000002550.16	Uck1	ENSMUST00000002625.14	140.957
ENSMUSG00000002580.7	Mien1	ENSMUST00000002655.7	111.111
ENSMUSG00000002588.13	Pon1	07025b53-923b-4817-b408-61260b88039e	96.3386
ENSMUSG00000002588.13	Pon1	17a10c31-cbec-4a01-bc9e-67e5361a84f4	85.42
ENSMUSG00000002588.13	Pon1	18f78144-58d8-4124-a171-e039e3b6de46	82.87
ENSMUSG00000002588.13	Pon1	2fc1e6f1-2a97-46f0-870d-d7ccfc7f180f	116.23
ENSMUSG00000002588.13	Pon1	32ae0e4a-594c-434b-bcb1-5dd4ffa6d82a	125.58
ENSMUSG00000002588.13	Pon1	39a81aa2-7afe-4264-96d3-f99b6c4d8fd1	157.21
ENSMUSG00000002588.13	Pon1	67a73054-f0ae-4853-b2d8-54d10ada9027	61.305
ENSMUSG00000002588.13	Pon1	93ab664c-91b6-4396-8e70-ad0f5dba8f0c	167.65
ENSMUSG00000002588.13	Pon1	ENSMUST00000002663.11	114.022
ENSMUSG00000002588.13	Pon1	ENSMUST00000177159.8	107.041
ENSMUSG00000002588.13	Pon1	df371d16-6d8e-49ef-8787-2ce4d4f45a96	151.95
ENSMUSG00000002588.13	Pon1	e3b8d7eb-40b2-4cb4-abde-a570abb73ff2	243.06
ENSMUSG00000002588.13	Pon1	f3fd3583-5a90-497b-b2f6-be85efdb6c58	158.79
ENSMUSG00000002603.15	Tgfb1	ENSMUST00000002678.9	164
ENSMUSG00000002608.8	Ccdc97	ENSMUST00000002683.2	166.43
ENSMUSG00000002625.10	Akap8l	221f7591-3ece-4711-b66e-f21d8759ecef	406.58
ENSMUSG00000002625.10	Akap8l	ENSMUST00000236105.1	233.46
ENSMUSG00000002625.10	Akap8l	dc5c5cc8-4ce9-45d4-9a1f-5c8f68be1244	282.82
ENSMUSG00000002633.4	Shh	ENSMUST00000002708.4	72
ENSMUSG00000002635.11	Pdcd2l	ENSMUST00000002710.9	110.033
ENSMUSG00000002635.11	Pdcd2l	ENSMUST00000148381.2	54.8
ENSMUSG00000002658.9	Gtf2f1	ENSMUST00000002733.6	132.69
ENSMUSG00000002660.8	Clpp	ENSMUST00000002735.8	77.0092
ENSMUSG00000002660.8	Clpp	a7d935c8-9d8d-4af6-a386-e59741f87bdd	82.76
ENSMUSG00000002661.14	Alkbh7	ENSMUST00000002737.6	118.941
ENSMUSG00000002679.14	Med6	ENSMUST00000002756.13	143.823
ENSMUSG00000002699.13	Lcp2	50b2d7f1-59fd-40dd-8c3f-0e2222bd7152	65.62
ENSMUSG00000002718.14	Cse1l	64469a83-9ea2-4d76-902f-fa6ea481127d	116.685
ENSMUSG00000002718.14	Cse1l	937bc180-e755-4d84-84f0-7220acbea285	238.92
ENSMUSG00000002718.14	Cse1l	ENSMUST00000002790.13	98.101
ENSMUSG00000002728.14	Naa20	ENSMUST00000002805.13	266.45
ENSMUSG00000002728.14	Naa20	ENSMUST00000110000.7	102.476
ENSMUSG00000002731.6	Prkra	29589c0c-952d-492d-8407-56521a5add01	48.71
ENSMUSG00000002731.6	Prkra	ENSMUST00000002808.6	106.32
ENSMUSG00000002732.14	Fkbp7	f85e1f3f-e6bb-47fe-b6e6-d23f73350975	113.11
ENSMUSG00000002733.8	Plekha3	ENSMUST00000111920.1-1	136.611
ENSMUSG00000002741.9	Ykt6	ENSMUST00000002818.8	125.438
ENSMUSG00000002741.9	Ykt6	d1bfeb28-ad85-42b1-8863-78e94b7c5bb6	284.3
ENSMUSG00000002748.7	Baz1b	ENSMUST00000002825.5	145.754
ENSMUSG00000002763.16	Pex6	ENSMUST00000002840.8	153.657
ENSMUSG00000002763.16	Pex6	ENSMUST00000144964.7	215.44
ENSMUSG00000002767.13	Mrpl2	17f2cb27-f281-481d-ae9d-34bfdc60938e	106.997
ENSMUSG00000002767.13	Mrpl2	ENSMUST00000002844.13	108.644
ENSMUSG00000002768.8	Mea1	ENSMUST00000002845.7	63.825
ENSMUSG00000002768.8	Mea1	ENSMUST00000233430.1	79.2688
ENSMUSG00000002769.9	Gnmt	0aab9d35-e8ca-40b8-8a62-7a46ea9171ca	99.6447
ENSMUSG00000002769.9	Gnmt	2538dd65-e09d-4776-93a7-fdac0bd65def	254.26
ENSMUSG00000002769.9	Gnmt	2d59b27a-e6e1-4b18-b4aa-ccbc3dad8611	109.065
ENSMUSG00000002769.9	Gnmt	48896b73-f4a0-4cdf-8257-c1b36e65e221	67.28
ENSMUSG00000002769.9	Gnmt	584c2e8f-e08d-4809-a6ed-f38055a9eee9	95.93
ENSMUSG00000002769.9	Gnmt	66d2eff5-d899-4fb2-953d-d6610891aa5b	48.1975
ENSMUSG00000002769.9	Gnmt	8762f82e-3dc2-4285-b4f4-f278ad93a7e2	257.575
ENSMUSG00000002769.9	Gnmt	9e453632-47ce-4008-9a89-2242fb1016e5	109.044
ENSMUSG00000002769.9	Gnmt	9ee66de6-5817-47c7-a020-715f69fc87e5	125.786
ENSMUSG00000002769.9	Gnmt	ENSMUST00000002846.8	96.4394
ENSMUSG00000002769.9	Gnmt	a4786e93-a176-43c3-8b3c-1af0139b8d69	162.78
ENSMUSG00000002769.9	Gnmt	e0db93bd-d90a-4b7e-af69-b2bc2f691408	142.335
ENSMUSG00000002778.14	Kdelr1	ENSMUST00000002855.13	133.042
ENSMUSG00000002778.14	Kdelr1	ENSMUST00000211716.1	110.84
ENSMUSG00000002778.14	Kdelr1	c0a69452-143f-4974-a23f-b6da91dfb975	67.56
ENSMUSG00000002781.19	Tmem143	ENSMUST00000069772.15	69.22
ENSMUSG00000002797.9	Ggct	ENSMUST00000131475.1	91.27
ENSMUSG00000002797.9	Ggct	ENSMUST00000204301.2	84.2033
ENSMUSG00000002803.14	Btbd6	7832e123-dd24-47c7-beb2-13f1ec7a5082	86.46
ENSMUSG00000002803.14	Btbd6	ENSMUST00000002880.6	116.83
ENSMUSG00000002804.4	Nudt14	ENSMUST00000002881.4	106.893
ENSMUSG00000002804.4	Nudt14	ENSMUST00000221497.1	64.17
ENSMUSG00000002804.4	Nudt14	fa4590a7-c42a-4c2f-961c-82cf7464c897	112.522
ENSMUSG00000002808.7	Epdr1	ENSMUST00000002885.7	89.59
ENSMUSG00000002812.4	Flii	ENSMUST00000002889.4	199.465
ENSMUSG00000002814.15	Top3a	ENSMUST00000002891.10	202.665
ENSMUSG00000002825.8	Qtrt1	ENSMUST00000002902.7	75.8033
ENSMUSG00000002833.11	Hdgfl2	ENSMUST00000226053.1	102.13
ENSMUSG00000002835.9	Chaf1a	e6a6dc44-112d-4af8-9255-4b88e3a11b27	139.23
ENSMUSG00000002844.9	Adprh	ENSMUST00000002923.9	136.947
ENSMUSG00000002845.14	Tmem39a	ENSMUST00000002924.14	100.53
ENSMUSG00000002846.9	Timmdc1	ENSMUST00000002925.5	124.918
ENSMUSG00000002847.7	Pla1a	fa14c322-3882-4a9a-88d7-f29d25205dfe	131.04
ENSMUSG00000002870.8	Mcm2	ENSMUST00000058011.7	145.36
ENSMUSG00000002871.14	Tpra1	4ea89b68-894e-4fd2-a30b-b2a11e7bddf8	42.85
ENSMUSG00000002871.14	Tpra1	ENSMUST00000055022.14	185.855
ENSMUSG00000002881.14	Nab1	3483b82e-7d8d-4e85-b017-18abcfdc9f5f	102.34
ENSMUSG00000002881.14	Nab1	6e6abe5b-5a3d-4bd6-828c-f7ff5dec9ab5	174.76
ENSMUSG00000002897.5	Il17ra	86d02c46-f3c0-443d-a3c5-e30afc76a61f	153.07
ENSMUSG00000002908.17	Kcnn1	b7f79e38-e208-424d-8b4d-14bacb5fafff	133.04
ENSMUSG00000002910.11	Arrdc2	7e198b4c-d267-42dd-8a38-e2e9c1531abb	130.21
ENSMUSG00000002910.11	Arrdc2	ENSMUST00000002989.10	234.87
ENSMUSG00000002948.19	Map2k7	ENSMUST00000110998.8	88.46
ENSMUSG00000002948.19	Map2k7	ENSMUST00000110999.7	136.24
ENSMUSG00000002949.15	Timm44	ENSMUST00000003029.13	131.362
ENSMUSG00000002963.17	Pnkp	1afca1e2-ba0e-4095-9eaf-49a4435d764d	184.88
ENSMUSG00000002963.17	Pnkp	ENSMUST00000003044.13	157.76
ENSMUSG00000002963.17	Pnkp	ENSMUST00000098478.6	70.47
ENSMUSG00000002963.17	Pnkp	ENSMUST00000107876.7	33.92
ENSMUSG00000002963.17	Pnkp	a4363f8d-25c1-4fe3-9f7d-6aa2410f7c0a	176
ENSMUSG00000002963.17	Pnkp	ab257d8f-2e87-40b1-974b-56e27a18a3a3	42.55
ENSMUSG00000002968.9	Med25	ca29781f-2aed-44ad-a6e6-8044a3ceb41a	42.18
ENSMUSG00000002968.9	Med25	de44d309-ec62-469b-9066-a8278bbfd8c0	194.96
ENSMUSG00000002980.14	Bcam	ENSMUST00000003061.13	112.057
ENSMUSG00000002981.10	Clptm1	6ae28ad3-e024-454c-8958-0d8b5d97e5ae	155.75
ENSMUSG00000002981.10	Clptm1	ENSMUST00000055242.10	126.064
ENSMUSG00000002983.17	Relb	ENSMUST00000049912.14	170.39
ENSMUSG00000002984.17	Tomm40	ENSMUST00000093552.11	90.502
ENSMUSG00000002985.16	Apoe	06306749-3006-426e-bb63-ceea0249b290	47.84
ENSMUSG00000002985.16	Apoe	1178da1a-49ed-41eb-96a8-47fbb72297f1	85.2414
ENSMUSG00000002985.16	Apoe	549a7ac2-19da-40c1-b321-ef49b4eb6510	140.31
ENSMUSG00000002985.16	Apoe	86b824e9-54f2-42d8-807b-77a0a20b06a8	94.2357
ENSMUSG00000002985.16	Apoe	937c52b0-2176-44fc-8f30-0efb9cad993d	119.269
ENSMUSG00000002985.16	Apoe	ENSMUST00000174064.8	105.405
ENSMUSG00000002985.16	Apoe	bca1bc30-8124-4ad6-9c25-9a3d352be85b	94.0023
ENSMUSG00000002985.16	Apoe	bdea348a-bafc-4d45-99f8-97c7e2a5c1f1	83.96
ENSMUSG00000002985.16	Apoe	f77edbea-5230-4686-9548-1fd05a91aa19	110.69
ENSMUSG00000002992.17	Apoc2	ENSMUST00000142352.8	111.062
ENSMUSG00000002996.17	Hbp1	ENSMUST00000172314.8	134.627
ENSMUSG00000002996.17	Hbp1	bc69b3ee-5890-45c6-8941-58e966bca9c0	135.4
ENSMUSG00000002996.17	Hbp1	d65c0ccb-dc2a-4399-ae00-3eb81cec8958	128.21
ENSMUSG00000003031.14	Cdkn1b	ENSMUST00000003115.8	70.07
ENSMUSG00000003033.15	Ap1m1	99df169d-0979-4cc4-a17f-a35154aa8c7a	193.88
ENSMUSG00000003033.15	Ap1m1	ENSMUST00000003117.14	131.108
ENSMUSG00000003037.16	Rab8a	ENSMUST00000003121.8	118.765
ENSMUSG00000003038.15	Hmgn2	ENSMUST00000102553.10	146.69
ENSMUSG00000003039.9	Fam32a	ENSMUST00000003123.9	96.1267
ENSMUSG00000003039.9	Fam32a	ENSMUST00000212117.1	161.757
ENSMUSG00000003053.17	Cyp2c29	235a4338-e94f-4beb-a713-66220c40c1da	118.63
ENSMUSG00000003053.17	Cyp2c29	ENSMUST00000003137.14	104.799
ENSMUSG00000003053.17	Cyp2c29	a17e9855-c893-4fa4-b31e-507e33001b19	90.98
ENSMUSG00000003053.17	Cyp2c29	aa6f6bab-82ab-4a1a-8285-122086b477f1	144.5
ENSMUSG00000003053.17	Cyp2c29	c254a594-ac82-4698-9c05-ecb59a0b98e9	110.25
ENSMUSG00000003053.17	Cyp2c29	ec1baa8c-fbee-448e-b5c6-086f701fde2d	122.618
ENSMUSG00000003062.13	Stard3nl	38530176-6912-4546-b34e-b455aa818e5f	122.73
ENSMUSG00000003062.13	Stard3nl	ENSMUST00000039694.12	146.206
ENSMUSG00000003068.16	Stk11	92d81bbe-9fe6-4e60-87ea-f6f0b66773a0	256.41
ENSMUSG00000003068.16	Stk11	ENSMUST00000003152.13-1	117.641
ENSMUSG00000003068.16	Stk11	ENSMUST00000144883.7	147.55
ENSMUSG00000003068.16	Stk11	f0cc2125-05f7-4d47-9d66-cf437a3ff8c1	165.93
ENSMUSG00000003072.15	Atp5d	ENSMUST00000003156.14	110.137
ENSMUSG00000003072.15	Atp5d	bc42288e-0c37-41a1-b9fa-01075afde3f5	129.85
ENSMUSG00000003099.11	Ppp5c	ENSMUST00000003183.11	132.84
ENSMUSG00000003119.14	Cdk12	28bb1c0e-641e-4c62-91fd-545fd2acd4e4	183.89
ENSMUSG00000003119.14	Cdk12	ENSMUST00000107538.1	101.85
ENSMUSG00000003131.7	Pafah1b2	1c3e8f7f-380d-46ac-b579-c309bfd0bbf0	151.598
ENSMUSG00000003135.15	Cnot11	ENSMUST00000003219.13-1	204.095
ENSMUSG00000003161.15	Sri	97968b48-4c1a-4d92-a88d-d72698fd99f9	123.808
ENSMUSG00000003161.15	Sri	d549973e-1432-4aad-8b6a-731b03cf249a	94.7192
ENSMUSG00000003166.20	Dgcr2	ENSMUST00000117945.7	157.533
ENSMUSG00000003184.15	Irf3	191f035d-d014-498d-b16b-59ad3609d5a2	143.337
ENSMUSG00000003184.15	Irf3	ENSMUST00000003284.15	108.298
ENSMUSG00000003184.15	Irf3	a8b7cfb2-d29e-4bbf-bcf3-51dd7abacd5c	137.56
ENSMUSG00000003190.12	Bcl2l12	dba9cfbb-a982-4c82-816e-45720d7ca260	219.96
ENSMUSG00000003198.10	Zfp959	5a0ff7cd-b5c4-44f7-8d69-c83fca1c2e28	92.735
ENSMUSG00000003198.10	Zfp959	ENSMUST00000224379.1	188.96
ENSMUSG00000003199.16	Mpnd	045a3df4-635b-4646-af2f-41e4a87962be	145.26
ENSMUSG00000003199.16	Mpnd	ENSMUST00000149441.7	109.582
ENSMUSG00000003208.9	Yju2	ENSMUST00000086869.5	175.123
ENSMUSG00000003226.7	Ranbp2	ENSMUST00000003310.6	145.09
ENSMUSG00000003228.9	Grk5	0af5adc0-6aa8-49f1-91ba-cce8e103eb6a	74.02
ENSMUSG00000003228.9	Grk5	9cde57b2-fbdb-48a5-9a23-6f6baf3f1fc4	17.21
ENSMUSG00000003234.16	Abcf3	ENSMUST00000003319.5	122.855
ENSMUSG00000003235.13	Eif2b5	ENSMUST00000003320.13	113.296
ENSMUSG00000003269.17	Cyth2	ENSMUST00000107729.9	144.463
ENSMUSG00000003283.14	Hck	ENSMUST00000003370.13	92.89
ENSMUSG00000003299.10	Mrpl4	0d01d4b0-a677-4bf2-89b5-7dfd1cacec69	143.56
ENSMUSG00000003299.10	Mrpl4	166949e8-9dd6-400c-801f-815ffe6700a7	229.54
ENSMUSG00000003299.10	Mrpl4	64bae7b0-a552-48d1-aa61-5e7ce98b5c22	204.15
ENSMUSG00000003299.10	Mrpl4	ENSMUST00000003386.6	100.706
ENSMUSG00000003299.10	Mrpl4	c47ec495-1c0b-4c03-8ebc-9f5bdc7aba98	247.52
ENSMUSG00000003299.10	Mrpl4	fbc95b03-5006-41a1-8b42-b7bd1560600e	118.2
ENSMUSG00000003308.15	Keap1	ENSMUST00000049567.9	174.26
ENSMUSG00000003308.15	Keap1	ENSMUST00000193982.1	47.58
ENSMUSG00000003308.15	Keap1	ENSMUST00000194542.5	199.893
ENSMUSG00000003344.14	Btbd2	ENSMUST00000003434.13	163.82
ENSMUSG00000003345.16	Csnk1g2	626e36f4-51c5-4e85-bf7d-3b4338e9fb8c	99.5
ENSMUSG00000003345.16	Csnk1g2	ENSMUST00000079773.13	144.23
ENSMUSG00000003346.14	Abhd17a	308579a0-007c-4548-bfdb-a1cad528e89a	120.69
ENSMUSG00000003346.14	Abhd17a	310e953d-95df-4907-8c5c-49fbb2fd6562	137.48
ENSMUSG00000003346.14	Abhd17a	ENSMUST00000003436.11	82.9744
ENSMUSG00000003355.7	Fkbp11	ENSMUST00000003445.7	104.432
ENSMUSG00000003355.7	Fkbp11	c7f7bf28-80ec-457d-9621-4c3f4d73fb59	33.23
ENSMUSG00000003363.15	Pld3	4c70267e-3326-46df-8901-b4faa75ca6cf	109.21
ENSMUSG00000003363.15	Pld3	ENSMUST00000117095.7	162.88
ENSMUSG00000003378.9	Grik5	513964ac-b759-45cc-96b5-e928df548947	236.24
ENSMUSG00000003380.11	Rabac1	ENSMUST00000076961.8	98.1575
ENSMUSG00000003380.11	Rabac1	c4419e50-12ea-4dcf-951e-8ebfbee0737d	187.3
ENSMUSG00000003402.14	Prkcsh	ENSMUST00000216344.1	88.19
ENSMUSG00000003420.8	Fcgrt	29c4663a-4259-40c4-95d9-69bf33bc00bc	77.28
ENSMUSG00000003420.8	Fcgrt	5acc92e3-391b-4eda-b8ec-9b1d8cd37778	110.54
ENSMUSG00000003420.8	Fcgrt	794c149e-dd68-42ab-9eb8-2215d3ef0fef	168.96
ENSMUSG00000003420.8	Fcgrt	8f20ec9b-de5b-4343-a0fe-4bb1a06daad8	118.625
ENSMUSG00000003420.8	Fcgrt	9661ecdd-49e7-4004-9e95-dbb87b286f38	114.845
ENSMUSG00000003420.8	Fcgrt	ba9ec2c5-06f6-4b98-ae9b-b4923cbf843b	77.32
ENSMUSG00000003420.8	Fcgrt	c2ba84d5-3388-4e85-9acc-edaaa7f56ac8	199.09
ENSMUSG00000003420.8	Fcgrt	cdf50a64-9242-4f18-bee1-e13fe41fe3e3	120.147
ENSMUSG00000003421.13	Nosip	ENSMUST00000003513.10-1	91.69
ENSMUSG00000003423.15	Pih1d1	79d7431c-77f4-45c3-8962-1c13d8ec656b	233.68
ENSMUSG00000003423.15	Pih1d1	7eb1fbdd-5b52-4bb7-a4ad-b995f7c615f3	40.69
ENSMUSG00000003423.15	Pih1d1	ENSMUST00000085375.12	123.119
ENSMUSG00000003423.15	Pih1d1	ENSMUST00000210139.1	83.27
ENSMUSG00000003429.11	Rps11	ENSMUST00000003521.9	87.9536
ENSMUSG00000003435.9	Supt5	abfb3ac9-4486-4a31-b94b-eee7c313c81d	231.94
ENSMUSG00000003435.9	Supt5	bc9d58ea-ad34-4ca2-a483-b4706b2e20fa	186.005
ENSMUSG00000003437.14	Paf1	eef71064-8ac3-40af-9966-06471f8f7cc9	213.71
ENSMUSG00000003438.17	Timm50	ENSMUST00000081946.4-1	120.625
ENSMUSG00000003444.8	Med29	ENSMUST00000003536.8	99.8193
ENSMUSG00000003458.12	Ncstn	ENSMUST00000003550.10-1	138.435
ENSMUSG00000003464.13	Pex19	06a908df-6e35-49dc-8316-0fa2c7159b5a	46.63
ENSMUSG00000003464.13	Pex19	3b32c528-e6b3-435e-9251-ab8e31b7e077	154.375
ENSMUSG00000003464.13	Pex19	989d521a-8ac1-4ea2-8f32-f50cc8af7f38	159.61
ENSMUSG00000003464.13	Pex19	ENSMUST00000075895.8	131.081
ENSMUSG00000003477.5	Inmt	0da5caee-2db2-4ea8-b10b-cd9d99e0b51f	215.5
ENSMUSG00000003477.5	Inmt	3405160b-afef-49b1-a5cd-29462d4480b4	189.46
ENSMUSG00000003477.5	Inmt	4fff5d9a-9f21-489d-812c-564a3ac60e4a	103
ENSMUSG00000003477.5	Inmt	a96c587b-4fc9-47bf-8ca1-ffa757fcaee4	96.1575
ENSMUSG00000003477.5	Inmt	d162a9c7-a486-4d44-b888-cebfdefd776d	165.85
ENSMUSG00000003477.5	Inmt	fccd056e-0933-49a1-b6ae-be453588535f	93.878
ENSMUSG00000003500.13	Impdh1	ENSMUST00000078155.11	120.93
ENSMUSG00000003518.13	Dusp3	a0eb7159-24ab-4b0d-b3b0-3c56f6ca5744	139.12
ENSMUSG00000003526.12	Prodh	1ed0459e-80f1-4277-b8c4-b1a97c22e345	228.96
ENSMUSG00000003526.12	Prodh	44ca6364-6fc0-45de-933d-09fd047cde73	228.23
ENSMUSG00000003526.12	Prodh	46e1f435-e1c4-4874-9a8a-3ac188d4dfef	151.675
ENSMUSG00000003526.12	Prodh	ENSMUST00000003620.12	88.4325
ENSMUSG00000003526.12	Prodh	aee85f2b-66a1-474e-96e6-33a2a6fb3827	229.42
ENSMUSG00000003527.9	Ess2	ENSMUST00000003621.9	177.9
ENSMUSG00000003528.15	Slc25a1	6e7ecbdc-4c00-471d-b515-5385e0d189f1	200.45
ENSMUSG00000003528.15	Slc25a1	ENSMUST00000003622.15	121.188
ENSMUSG00000003531.15	Dgcr6	711074d9-db2a-4729-ba4c-0a6e14e62cf3	41.16
ENSMUSG00000003531.15	Dgcr6	ENSMUST00000066027.13	65.6267
ENSMUSG00000003531.15	Dgcr6	ENSMUST00000151266.7	102.296
ENSMUSG00000003541.6	Ier3	ENSMUST00000003635.6	94.7133
ENSMUSG00000003546.10	Klc4	cbbcde53-ba6f-407a-8dc2-cbf5a996114c	228.75
ENSMUSG00000003546.10	Klc4	cc894ae5-b2e3-469d-afbe-f4c391591fb8	158.33
ENSMUSG00000003549.9	Ercc1	e6c5af36-21eb-4168-b100-2297106fece1	52.61
ENSMUSG00000003559.8	As3mt	ENSMUST00000003655.8	127.101
ENSMUSG00000003573.15	Homer3	ENSMUST00000110124.8	62.5
ENSMUSG00000003581.14	Rnf215	1533c0b7-7beb-4b46-9e54-f98ac4ba013e	169.93
ENSMUSG00000003581.14	Rnf215	ENSMUST00000003677.10	205.395
ENSMUSG00000003585.13	Sec14l2	3212c8d4-7652-4a1c-97b8-18183266e234	121.38
ENSMUSG00000003585.13	Sec14l2	b3251bf1-af79-4542-8c51-c6e4299c40e6	105.48
ENSMUSG00000003604.14	Aven	ENSMUST00000003705.11	80.6
ENSMUSG00000003617.16	Cp	073e25f0-8c2a-4054-955d-2e7ce73cbfc9	116.548
ENSMUSG00000003617.16	Cp	726bfd7a-b069-4839-b1cd-57132ff71eec	210.36
ENSMUSG00000003617.16	Cp	f19b5d85-1a7f-4f91-acf9-0da2cd01e26d	81.67
ENSMUSG00000003623.4	Crot	3cfe3bed-e284-4b35-a0a2-d329bf5c6a02	136.832
ENSMUSG00000003623.4	Crot	61f69811-0ea9-4e88-a41a-9e253568f104	132.61
ENSMUSG00000003623.4	Crot	84f6dfa4-1ea8-451f-847d-01a19ce7a38b	119.12
ENSMUSG00000003623.4	Crot	9e1ea61a-d75c-4654-96e7-dc09584d1b71	99.96
ENSMUSG00000003623.4	Crot	9f8da384-ebe7-4f5c-ae27-4730cc865184	173.223
ENSMUSG00000003623.4	Crot	ENSMUST00000003720.4	131.507
ENSMUSG00000003623.4	Crot	da651aff-8904-4c88-9aa3-6940e9729956	137.823
ENSMUSG00000003644.17	Rps6ka1	ENSMUST00000105894.10	115.375
ENSMUSG00000003660.10	Snrnp200	ENSMUST00000103220.3	122.148
ENSMUSG00000003662.10	Ciao1	ENSMUST00000003759.10	113.07
ENSMUSG00000003662.10	Ciao1	ENSMUST00000174030.7	87.61
ENSMUSG00000003721.14	Insig2	00ff1357-d6d1-4a4a-a1f6-d5e0f47d5631	159.62
ENSMUSG00000003721.14	Insig2	2f40be42-4b2c-4da9-9cc5-808d36967149	45.29
ENSMUSG00000003721.14	Insig2	810623aa-e102-43cd-9963-1143fafc7a10	125.711
ENSMUSG00000003721.14	Insig2	9f239075-16e4-4bab-a4f0-29fdb7ac5517	103.116
ENSMUSG00000003721.14	Insig2	ENSMUST00000003818.13	87.79
ENSMUSG00000003721.14	Insig2	ENSMUST00000071064.12	118.886
ENSMUSG00000003721.14	Insig2	ENSMUST00000186915.1	76
ENSMUSG00000003721.14	Insig2	ba832468-dbdf-4a5a-aa8d-b17b0dfe5fa7	237.945
ENSMUSG00000003721.14	Insig2	f49a21e7-7183-495e-bd18-230668e5bfff	149.18
ENSMUSG00000003731.13	Kpna6	ENSMUST00000102590.10	155.173
ENSMUSG00000003746.16	Man1a	ENSMUST00000003843.15-1	114.087
ENSMUSG00000003752.9	Itpkc	ENSMUST00000003850.7	132.553
ENSMUSG00000003762.13	Coq8b	ENSMUST00000003860.12	158.755
ENSMUSG00000003778.14	Brd8	ENSMUST00000003876.9	135.327
ENSMUSG00000003779.16	Kif20a	ENSMUST00000237407.1	77.63
ENSMUSG00000003808.18	Farsa	ENSMUST00000003906.12	120.18
ENSMUSG00000003809.14	Gcdh	6ed63728-8453-40eb-9d87-61b9277c8486	78.86
ENSMUSG00000003809.14	Gcdh	ENSMUST00000003907.13	105.043
ENSMUSG00000003809.14	Gcdh	ENSMUST00000109745.7	104.245
ENSMUSG00000003809.14	Gcdh	e633ac1d-7e62-418c-b8c0-bafaa995e481	131.997
ENSMUSG00000003812.13	Dnase2a	ENSMUST00000003910.12	161.15
ENSMUSG00000003812.13	Dnase2a	ENSMUST00000148573.1	190.33
ENSMUSG00000003812.13	Dnase2a	bdf8a87c-0174-4c9e-b4bb-cefd8da37b08	70.505
ENSMUSG00000003813.15	Rad23a	ENSMUST00000003911.12	97.15
ENSMUSG00000003813.15	Rad23a	ENSMUST00000109761.8	89.18
ENSMUSG00000003814.8	Calr	ENSMUST00000003912.6	104.336
ENSMUSG00000003824.12	Syce2	ENSMUST00000003922.5	68.47
ENSMUSG00000003824.12	Syce2	ENSMUST00000136026.7	75.55
ENSMUSG00000003848.14	Nob1	547a6098-51ee-4e79-b4ba-299228f064af	227.83
ENSMUSG00000003849.8	Nqo1	ENSMUST00000003947.8	131.034
ENSMUSG00000003865.16	Gys1	ENSMUST00000003964.16	105.97
ENSMUSG00000003868.14	Ruvbl2	ENSMUST00000107771.11	161.34
ENSMUSG00000003873.11	Bax	ENSMUST00000033093.9	103.793
ENSMUSG00000003873.11	Bax	ENSMUST00000211365.1	160.11
ENSMUSG00000003923.14	Tfam	055e9162-336c-4ca1-bd1c-ddc780736839	69.08
ENSMUSG00000003923.14	Tfam	ENSMUST00000092430.10	99.9433
ENSMUSG00000003948.17	Gm45883	6b77c861-de45-4c85-80f5-0af3b83a8186	101.985
ENSMUSG00000003948.17	Mmd	ENSMUST00000004050.6	143.062
ENSMUSG00000003948.17	Gm45883	edcd9eb4-5abf-4b25-90f8-8ad33a41b667	113.11
ENSMUSG00000003949.16	Hlf	68614039-6b18-4739-9b40-9551c80d3765	129.294
ENSMUSG00000003955.8	Fam162a	20bab53a-48ed-4a80-bde7-957d2282f53a	56.3
ENSMUSG00000003955.8	Fam162a	ENSMUST00000004057.8	95.0785
ENSMUSG00000003955.8	Fam162a	f0549950-c62d-4ba3-9a7c-4cabc2fb5980	26.33
ENSMUSG00000003970.9	Rpl8	ENSMUST00000004072.9	100.54
ENSMUSG00000003992.15	Ssbp2	aefb269f-fe6e-4daf-a847-49a31bb52006	162
ENSMUSG00000004018.9	Fancl	ENSMUST00000004120.8	163.92
ENSMUSG00000004032.10	Gstm5	376cd7ec-96ac-4377-943b-097ab11a3081	110.56
ENSMUSG00000004035.12	Gstm7	ENSMUST00000004137.10	125.078
ENSMUSG00000004035.12	Gstm7	ENSMUST00000106688.7	93.795
ENSMUSG00000004035.12	Gstm7	b6acba76-f711-469a-85e5-43a7bc218c7d	163.766
ENSMUSG00000004035.12	Gstm7	bfa11749-9f95-4a5c-9381-74ec84c00345	241.56
ENSMUSG00000004038.9	Gstm3	ENSMUST00000004136.9	173.252
ENSMUSG00000004040.16	Stat3	ENSMUST00000127638.7	37.78
ENSMUSG00000004044.9	Cavin1	ENSMUST00000060792.5	104.818
ENSMUSG00000004056.15	Akt2	4dfd193c-02a2-4c38-91fe-203c5d5a6fe3	106.684
ENSMUSG00000004056.15	Akt2	695b7f33-e9ba-41f1-a1f6-a5fd1a1468ea	169.55
ENSMUSG00000004056.15	Akt2	72e3e2c9-036d-41e2-b3a8-51c5617d3d7e	148.76
ENSMUSG00000004056.15	Akt2	ENSMUST00000108344.8	121.445
ENSMUSG00000004069.17	Dnaja3	6a7f3b42-8dff-4c2d-8b6e-50b98367743e	124.31
ENSMUSG00000004069.17	Dnaja3	ENSMUST00000060067.11	33.86
ENSMUSG00000004069.17	Dnaja3	ENSMUST00000115854.3	126.253
ENSMUSG00000004070.15	Hmox2	ENSMUST00000004172.14	111.825
ENSMUSG00000004070.15	Hmox2	ENSMUST00000118885.7	91.24
ENSMUSG00000004070.15	Hmox2	ec67a354-92bd-4a2c-8b29-a41765747855	216.5
ENSMUSG00000004071.13	Cdip1	ENSMUST00000004173.11	126.722
ENSMUSG00000004071.13	Cdip1	ENSMUST00000118703.7	244.37
ENSMUSG00000004085.14	Map3k20	ENSMUST00000090824.11	228.23
ENSMUSG00000004085.14	Map3k20	b989e900-3383-4be9-848e-e77bb69df5e3	216.26
ENSMUSG00000004096.9	Cwc15	52f27096-8873-4903-870c-4523fe9964ae	130.755
ENSMUSG00000004096.9	Cwc15	ENSMUST00000004200.8-1	104.506
ENSMUSG00000004096.9	Cwc15	ENSMUST00000213913.1	97.64
ENSMUSG00000004096.9	Cwc15	ba45fc6c-3519-41e2-8aa0-764f38f5343b	242.83
ENSMUSG00000004098.7	Col5a3	ENSMUST00000004201.7	298.07
ENSMUSG00000004099.16	Dnmt1	ENSMUST00000004202.16	37.14
ENSMUSG00000004100.12	Ppan	410db6b1-38e0-4000-9de3-333441cdf9de	236.3
ENSMUSG00000004100.12	Ppan	ENSMUST00000004203.5	148.56
ENSMUSG00000004207.14	Psap	80350271-523e-42ab-ae07-7ad14a8c0ca2	154.81
ENSMUSG00000004207.14	Psap	ENSMUST00000105465.7	129.82
ENSMUSG00000004207.14	Psap	ENSMUST00000165878.1	102.77
ENSMUSG00000004221.16	Ikbkg	4bbabced-0e9c-455e-b33d-64cfae0436e6	122.31
ENSMUSG00000004221.16	Ikbkg	aaf9d067-56b1-4a55-9706-e8b32d10755c	238.83
ENSMUSG00000004233.14	Wars2	ENSMUST00000004343.6	182.17
ENSMUSG00000004233.14	Wars2	ENSMUST00000135960.7	55.6
ENSMUSG00000004264.17	Phb2	8c62341b-a314-4c3b-b97b-450b71522a16	107.308
ENSMUSG00000004266.15	Ptpn6	ENSMUST00000171549.8	135.263
ENSMUSG00000004268.11	Emg1	ENSMUST00000004379.7	96.1587
ENSMUSG00000004268.11	Emg1	ENSMUST00000142187.7	225.16
ENSMUSG00000004270.13	Lpcat3	3f341df6-44e2-4384-be86-f697bc3cb787	86.3917
ENSMUSG00000004270.13	Lpcat3	ENSMUST00000004381.13	100.96
ENSMUSG00000004270.13	Lpcat3	ae4e3ba7-c7d1-4ce4-a58e-fd70bcee0ef3	239.69
ENSMUSG00000004270.13	Lpcat3	d502bfe0-4f9b-4113-999b-305ffea58127	235.84
ENSMUSG00000004285.12	Atp6v1f	ENSMUST00000004396.12	98.9294
ENSMUSG00000004319.15	Clcn3	ENSMUST00000093490.8	148.96
ENSMUSG00000004319.15	Clcn3	ENSMUST00000110301.1	87.93
ENSMUSG00000004341.8	Gpx6	ENSMUST00000004453.8	43.33
ENSMUSG00000004356.8	Utp20	150cfb2c-8410-4b81-9073-e303cf3c3b4a	69.37
ENSMUSG00000004359.16	Spic	ENSMUST00000004473.14	200.07
ENSMUSG00000004364.14	Cul3	27eca73d-e3b3-499e-b4f2-a28a9bc27ce3	22.12
ENSMUSG00000004364.14	Cul3	ENSMUST00000163119.7	145.3
ENSMUSG00000004393.10	Ddx56	21a12291-56cf-4a2d-95b1-dbf7c5e75aca	111.73
ENSMUSG00000004393.10	Ddx56	ENSMUST00000004507.10	117.461
ENSMUSG00000004394.12	Tmed4	ENSMUST00000004508.12	124.747
ENSMUSG00000004446.12	Bid	ENSMUST00000004560.11	180.311
ENSMUSG00000004451.14	Ralb	ENSMUST00000004565.14	77.71
ENSMUSG00000004455.16	Ppp1cc	f60be410-2bac-498a-b2b6-8c92069f4571	122.81
ENSMUSG00000004460.17	Dnajb11	53bff3d3-1ca6-4b46-82c6-a8ea2040f851	125.3
ENSMUSG00000004460.17	Dnajb11	ENSMUST00000004574.13	86.105
ENSMUSG00000004462.7	Tbccd1	7f3e2202-e3bf-4e6b-ae3f-bf6a21902f67	145.12
ENSMUSG00000004462.7	Tbccd1	ENSMUST00000004576.7	182.54
ENSMUSG00000004473.10	Clec11a	ENSMUST00000004587.10	120.052
ENSMUSG00000004500.9	Zfp324	ENSMUST00000038701.7	109.69
ENSMUSG00000004530.12	Coro1c	ENSMUST00000004646.12	136.227
ENSMUSG00000004535.12	Tax1bp1	3ba8138e-b935-49d8-9ea3-dc50935f907a	58.13
ENSMUSG00000004535.12	Tax1bp1	ENSMUST00000080723.10-1	129.119
ENSMUSG00000004535.12	Tax1bp1	c9c6fe0a-d2e6-4fee-98aa-3dda4feb76b6	246.33
ENSMUSG00000004552.16	Ctse	ENSMUST00000073350.12	52.39
ENSMUSG00000004558.15	Ndrg2	10736cae-c5f6-4873-9202-6386a89b7609	64.78
ENSMUSG00000004558.15	Ndrg2	1346159a-eceb-46e2-91a2-70ea9fbacd2f	110.203
ENSMUSG00000004558.15	Ndrg2	157ba0e2-69d3-4bc9-b8c3-036b8758fdd4	95.08
ENSMUSG00000004558.15	Ndrg2	23e30b87-6575-4c6d-979c-29795ecf9285	64.19
ENSMUSG00000004558.15	Ndrg2	25f24162-da01-422a-a444-2191e0c8cdd7	125.97
ENSMUSG00000004558.15	Ndrg2	2cb08e46-3c95-49f6-a2a4-5a4c6e882107	80.22
ENSMUSG00000004558.15	Ndrg2	30f99eab-8103-4992-be95-cd23936defa3	61.1733
ENSMUSG00000004558.15	Ndrg2	357dcf8b-0819-46a6-9b0f-c8aba0744375	136.7
ENSMUSG00000004558.15	Ndrg2	39605aaf-b88a-4444-be61-e239fb231fa3	78.56
ENSMUSG00000004558.15	Ndrg2	3dc1b99f-ab1e-47c7-8e3b-65bdb2c99884	273.57
ENSMUSG00000004558.15	Ndrg2	4c9fb9db-d80c-4d35-a556-4133f6732a68	124.837
ENSMUSG00000004558.15	Ndrg2	5083955a-52f3-46cb-9176-c1af5d062bc6	130.487
ENSMUSG00000004558.15	Ndrg2	597287e2-ead2-480c-80b5-0f6adc5aadc2	120.67
ENSMUSG00000004558.15	Ndrg2	5df4ed86-c54c-4c4a-9446-e0f5103f635b	251.3
ENSMUSG00000004558.15	Ndrg2	65ee74f1-9767-47e6-bcca-744777425c8c	178.15
ENSMUSG00000004558.15	Ndrg2	694ca66d-9f2d-488c-8699-40a58b219a32	83.82
ENSMUSG00000004558.15	Ndrg2	7699bedf-c95a-4cb3-bfcb-79bea179ec24	94.9
ENSMUSG00000004558.15	Ndrg2	78af3c60-962e-40a1-b4d1-c458c765ea86	148.9
ENSMUSG00000004558.15	Ndrg2	8102e0c3-c04e-4a45-8214-5262ae4dacd9	193.48
ENSMUSG00000004558.15	Ndrg2	82c08f0c-bb95-4a67-9f88-0341339d0158	122.48
ENSMUSG00000004558.15	Ndrg2	91d9817c-ee65-4cc9-a32d-c33bd15b9f08	262.93
ENSMUSG00000004558.15	Ndrg2	9778fff1-82ea-4639-af53-3061eed4a0d6	134.5
ENSMUSG00000004558.15	Ndrg2	ENSMUST00000004673.14	111.28
ENSMUSG00000004558.15	Ndrg2	a8933378-514c-4a20-91ec-d67688fd8127	114.56
ENSMUSG00000004558.15	Ndrg2	ae165ac5-ba30-48b0-9807-a4067d05f968	284.56
ENSMUSG00000004558.15	Ndrg2	b6c9bba1-3661-44eb-a983-a80856b5f847	138.73
ENSMUSG00000004558.15	Ndrg2	b6e50150-d67c-4b28-8845-c3311f6e8889	207.01
ENSMUSG00000004558.15	Ndrg2	d4891db9-c212-446e-aa42-be96df503fce	127
ENSMUSG00000004558.15	Ndrg2	d5283b36-6664-4bc7-a4d8-4a5425b13857	162.75
ENSMUSG00000004558.15	Ndrg2	f39146fc-9442-42b2-8577-0bf7c43fc5f2	180.185
ENSMUSG00000004561.14	Mettl17	ENSMUST00000047899.12	164.083
ENSMUSG00000004565.15	Pnpla6	7ea94ddb-e829-4957-8137-5ea71f391434	209.22
ENSMUSG00000004567.16	Mcoln1	ENSMUST00000004683.12	118.377
ENSMUSG00000004591.16	Pkn2	ENSMUST00000043812.14	161.66
ENSMUSG00000004610.4	Etfbl	347ac031-7c96-4984-9882-2bb7e255d2b4	90.5325
ENSMUSG00000004610.4	Etfb	ENSMUST00000004729.4	78.964
ENSMUSG00000004610.4	Etfbl	d1b76e78-ce9b-421a-8e42-dfb05897022c	98.3624
ENSMUSG00000004612.9	Nkg7	ENSMUST00000070518.3	205.59
ENSMUSG00000004626.14	Stxbp2	ENSMUST00000004745.8	147.36
ENSMUSG00000004626.14	Stxbp2	feee30d0-6cbb-4504-a45f-ef8c40cb1297	386.22
ENSMUSG00000004633.17	Chn2	ENSMUST00000046856.13	92.9629
ENSMUSG00000004642.13	Slbp	52dea50f-4c87-4886-a135-5d194ad4d80d	67.21
ENSMUSG00000004642.13	Slbp	ENSMUST00000057551.13	108.533
ENSMUSG00000004655.5	Aqp1	ENSMUST00000004774.3	108.442
ENSMUSG00000004665.10	Cnn2	ENSMUST00000004784.10	69.2
ENSMUSG00000004667.18	Polr2e	ENSMUST00000004786.9	155.376
ENSMUSG00000004730.15	Adgre1	ENSMUST00000004850.7	84.65
ENSMUSG00000004730.15	Adgre1	ENSMUST00000086763.12	126.665
ENSMUSG00000004748.5	Mtfp1	724587fc-793d-4402-80a0-c00ac6277460	105.845
ENSMUSG00000004748.5	Mtfp1	ENSMUST00000004868.5	119.527
ENSMUSG00000004771.12	Rab11a	ENSMUST00000167569.7	112.89
ENSMUSG00000004771.12	Rab11a	ENSMUST00000171100.1	111.35
ENSMUSG00000004771.12	Rab11a	ENSMUST00000172298.7	117.386
ENSMUSG00000004788.11	Eif2b2	8c29ee64-b03b-4d80-beff-e840b6916272	183.79
ENSMUSG00000004788.11	Eif2b2	ENSMUST00000004910.11	120.738
ENSMUSG00000004789.10	Dlst	6764a2f1-0c6e-4c74-9c52-732339e49ab3	179.96
ENSMUSG00000004789.10	Dlst	ENSMUST00000053811.9	140.472
ENSMUSG00000004798.14	Ulk2	37aab80f-e6d1-44e1-8658-699ed3f4bfb7	53.23
ENSMUSG00000004798.14	Ulk2	ENSMUST00000004920.3	117.694
ENSMUSG00000004798.14	Ulk2	c3e2f0f3-56b9-44b7-850d-9e112debdfb3	214.03
ENSMUSG00000004815.12	Dgkq	ENSMUST00000053913.12	47.995
ENSMUSG00000004815.12	Dgkq	ENSMUST00000144624.7	207.04
ENSMUSG00000004815.12	Dgkq	e0a439a2-14e0-4b8c-a7d5-843f4e078b78	189.83
ENSMUSG00000004843.7	Chmp2b	ENSMUST00000004965.7	154.614
ENSMUSG00000004843.7	Chmp2b	ENSMUST00000231259.1	144
ENSMUSG00000004846.10	Plod3	ENSMUST00000004968.10-1	194.25
ENSMUSG00000004846.10	Plod3	e582af2a-05a7-4d01-ae9c-90714b811491	224.615
ENSMUSG00000004849.14	Ap1s1	ENSMUST00000111080.7	99.6358
ENSMUSG00000004864.13	Mapk13	ENSMUST00000233984.1	46.96
ENSMUSG00000004865.16	Srpk1	ENSMUST00000130643.8	279.285
ENSMUSG00000004895.9	Prcc	ENSMUST00000005015.9	111.073
ENSMUSG00000004897.16	Hdgf	3c6be55b-2d6a-4d02-b5e5-3e1ed9901f45	90.96
ENSMUSG00000004897.16	Hdgf	ENSMUST00000005017.14	116.943
ENSMUSG00000004929.12	Thop1	ENSMUST00000005057.6	172.39
ENSMUSG00000004931.11	Apba3	1eca6350-acd2-436d-9691-c09870041c88	98
ENSMUSG00000004931.11	Apba3	6423e34b-624f-4e93-b7c0-2cafcc4f1abe	166.55
ENSMUSG00000004931.11	Apba3	934e5f70-77d3-46fa-9a71-b21841753402	42.68
ENSMUSG00000004931.11	Apba3	ENSMUST00000057798.8	77.69
ENSMUSG00000004934.14	Pias4	ENSMUST00000005064.13	124.84
ENSMUSG00000004934.14	Pias4	f4dca07a-9cbe-4f73-8830-077dd6eb0e78	249.92
ENSMUSG00000004936.8	Map2k1	ENSMUST00000005066.8	123.959
ENSMUSG00000004945.15	Tmem242	ENSMUST00000005053.13	88.7991
ENSMUSG00000004945.15	Tmem242	ENSMUST00000188282.6	197.14
ENSMUSG00000004951.10	Hspb1	ENSMUST00000005077.6	107.596
ENSMUSG00000004980.16	Hnrnpa2b1	0d9c6347-5323-4059-b1e6-7cbbe212bf1c	120.013
ENSMUSG00000004980.16	Hnrnpa2b1	0ebbdd66-337e-448b-aff2-f0011c26909e	150.66
ENSMUSG00000004980.16	Hnrnpa2b1	197de683-cd15-457c-8e4c-710af01f7c28	75.6967
ENSMUSG00000004980.16	Hnrnpa2b1	3f6849b8-08e6-46c1-9524-bdf370c28389	96.14
ENSMUSG00000004980.16	Hnrnpa2b1	602afb58-4de8-4a37-aa7b-62ae84bae2e2	102.9
ENSMUSG00000004980.16	Hnrnpa2b1	61668295-b756-46c2-aaf8-82b1271d5765	84.834
ENSMUSG00000004980.16	Hnrnpa2b1	6f70754b-a9a7-4350-916e-a651396fdc74	44.43
ENSMUSG00000004980.16	Hnrnpa2b1	71406f91-e397-46c3-aee5-3a212964dba8	146.702
ENSMUSG00000004980.16	Hnrnpa2b1	821febc1-5333-4b75-83db-6eb26709ce7c	189.985
ENSMUSG00000004980.16	Hnrnpa2b1	940af7ba-6717-4b3c-ae25-213920b8ce4a	33.03
ENSMUSG00000004980.16	Hnrnpa2b1	9e995c47-ece7-4858-8e3c-a7c1ddf42b43	332.58
ENSMUSG00000004980.16	Hnrnpa2b1	ENSMUST00000069949.12	137.24
ENSMUSG00000004980.16	Hnrnpa2b1	ENSMUST00000090002.9	191.56
ENSMUSG00000004980.16	Hnrnpa2b1	ENSMUST00000114459.7	97.7829
ENSMUSG00000004980.16	Hnrnpa2b1	ENSMUST00000203954.2	69.76
ENSMUSG00000004980.16	Hnrnpa2b1	a4f6eebe-c3f5-48ea-bd7a-2c348b4c064f	140.803
ENSMUSG00000004980.16	Hnrnpa2b1	bd9d5504-f841-424b-8313-21a582b37410	80.2
ENSMUSG00000004980.16	Hnrnpa2b1	f21d81d0-a7c9-4ead-984d-f17eca5117eb	191.5
ENSMUSG00000004994.12	Ccdc130	ENSMUST00000098578.9	154.92
ENSMUSG00000004996.9	Mri1	ENSMUST00000126435.7	119.841
ENSMUSG00000005034.15	Prkacb	ENSMUST00000102515.9	179.187
ENSMUSG00000005054.7	Cstb	ENSMUST00000005185.7	112.019
ENSMUSG00000005069.12	Pex5	ENSMUST00000035861.5	161.535
ENSMUSG00000005069.12	Pex5	ENSMUST00000080557.11	157.086
ENSMUSG00000005069.12	Pex5	bbfb4ff2-5b37-4adb-a74f-f725efcfa903	118.35
ENSMUSG00000005078.16	Jkamp	ENSMUST00000057257.9	99.528
ENSMUSG00000005078.16	Jkamp	ENSMUST00000117449.7	111.64
ENSMUSG00000005089.15	Slc1a2	6d5eb595-ab86-45af-8977-8b6e41788db6	86.6781
ENSMUSG00000005103.12	Wdr1	3a69adf4-8890-4367-be0a-1931ac3c3457	188.26
ENSMUSG00000005103.12	Wdr1	9e700589-67f7-457e-96b6-f61be5ca0e0d	133.76
ENSMUSG00000005107.13	Slc2a9	ENSMUST00000129099.7	146.337
ENSMUSG00000005142.10	Man2b1	ac8b786b-e156-4f99-820b-4fc8a812e1b0	88.84
ENSMUSG00000005142.10	Man2b1	bbad2f87-a98d-4a32-a3fe-86437e457ea2	140.25
ENSMUSG00000005150.16	Wdr83	ENSMUST00000093357.11	99.5814
ENSMUSG00000005161.15	Prdx2	44920ea1-277e-4c00-b566-595b42f91da1	106.252
ENSMUSG00000005161.15	Prdx2	ENSMUST00000005292.14	117.649
ENSMUSG00000005161.15	Prdx2	ENSMUST00000109734.7	124.354
ENSMUSG00000005198.15	Polr2a	ENSMUST00000058470.15	179.98
ENSMUSG00000005204.12	Senp3	ENSMUST00000005336.8	118.731
ENSMUSG00000005204.12	Senp3	df45bec4-ea39-40af-9121-27aa8425eaa4	192.57
ENSMUSG00000005233.16	Spc25	ENSMUST00000005365.14	172.58
ENSMUSG00000005262.13	Ufd1	881df368-0c1a-4965-bcf9-dbea4ee0569a	244.01
ENSMUSG00000005262.13	Ufd1	ENSMUST00000005394.12-1	116.791
ENSMUSG00000005268.20	Prlr	27647865-b50d-4270-8eb7-21724e9985df	41.07
ENSMUSG00000005268.20	Prlr	ENSMUST00000124470.7	171.25
ENSMUSG00000005268.20	Prlr	ENSMUST00000128921.7	134.265
ENSMUSG00000005299.6	Letm1	60b9547f-0bf1-4b29-9d51-9c31a7a30b6c	148.82
ENSMUSG00000005299.6	Letm1	ENSMUST00000005431.5	72.875
ENSMUSG00000005312.15	Ubqln1	01e5da75-f9e0-4783-a2e8-a2ef79483f30	237.25
ENSMUSG00000005312.15	Ubqln1	ENSMUST00000058735.11	165.007
ENSMUSG00000005312.15	Ubqln1	ENSMUST00000076454.7	116.969
ENSMUSG00000005320.9	Fgfr4	ENSMUST00000005452.5	175.049
ENSMUSG00000005338.13	Cadm3	6fb6a4b6-dd25-4fa9-97cf-b028fed849a0	220.663
ENSMUSG00000005354.16	Txn2	551112d9-d97c-419d-a522-7e137172e097	259.19
ENSMUSG00000005354.16	Txn2	ENSMUST00000005487.11	105.104
ENSMUSG00000005354.16	Txn2	ENSMUST00000100486.5	29.76
ENSMUSG00000005354.16	Txn2	d3b20645-e2ce-4fc0-b35a-7135e7d5ce6d	77.385
ENSMUSG00000005362.14	Crbn	9bf8257e-be08-4745-a63f-e1e1c3e9cedf	79.84
ENSMUSG00000005362.14	Crbn	ENSMUST00000013882.9	152.5
ENSMUSG00000005362.14	Crbn	ENSMUST00000113239.9	90.17
ENSMUSG00000005370.4	Msh6	ENSMUST00000005503.4	182.305
ENSMUSG00000005371.15	Fbxo11	6a6d72e3-72db-4a08-a0a7-7a6e663c167d	228.24
ENSMUSG00000005373.13	Mlxipl	0853c5f3-8582-4cd8-bc9f-799f5975f6e9	336.393
ENSMUSG00000005373.13	Mlxipl	c8435a78-4f80-416b-9dc9-9d3d444ff4d6	277.73
ENSMUSG00000005373.13	Mlxipl	da1ccbdb-c214-4487-8ff3-ae501e3906fc	197.152
ENSMUSG00000005374.13	Tbl2	ENSMUST00000153183.7-1	84.45
ENSMUSG00000005378.17	Bud23	1bc79e7f-6412-42e4-95da-3449ccf3293d	102.5
ENSMUSG00000005410.6	Mcm5	ENSMUST00000164309.2	118.79
ENSMUSG00000005413.8	Hmox1	ENSMUST00000005548.7	135.589
ENSMUSG00000005417.17	Mprip	9b7e80ce-92c8-44de-bba4-1b60ee62e706	180.304
ENSMUSG00000005447.12	Pafah1b3	ENSMUST00000005583.11	48.17
ENSMUSG00000005469.10	Prkaca	ENSMUST00000005606.7	152.156
ENSMUSG00000005481.18	Ddx39	ENSMUST00000019576.14	111.668
ENSMUSG00000005481.18	Ddx39	ENSMUST00000140521.7	222.71
ENSMUSG00000005483.10	Dnajb1	ENSMUST00000005620.9	107.042
ENSMUSG00000005501.14	Usp40	ENSMUST00000187758.6	205.312
ENSMUSG00000005505.12	Kbtbd4	ENSMUST00000111464.7	114.4
ENSMUSG00000005506.16	Celf1	ENSMUST00000068747.13	146.68
ENSMUSG00000005506.16	Celf1	a9de6bb8-0c92-4f34-9aca-4a68603298a1	157.37
ENSMUSG00000005510.9	Ndufs3	7b9dca5b-ec4b-40b9-ac8f-678785a858cf	41.21
ENSMUSG00000005510.9	Ndufs3	ENSMUST00000005647.3	117.702
ENSMUSG00000005510.9	Ndufs3	a492ae7a-156e-4a99-a435-1f2e3eb73dc1	259.215
ENSMUSG00000005510.9	Ndufs3	cd23cd70-0046-4f7d-9282-94a197ff7a0c	51.83
ENSMUSG00000005510.9	Ndufs3	db300a02-a1cf-43e4-835f-06385410f3db	268.5
ENSMUSG00000005514.14	Por	9ca385d1-b054-4ffc-9d4c-8cbccd6c5fc3	72.69
ENSMUSG00000005514.14	Por	ENSMUST00000005651.12	136.869
ENSMUSG00000005534.10	Insr	f2fa80ac-e10c-4235-8051-4938d0d8a67f	136.8
ENSMUSG00000005547.14	Cyp2a5	02974da8-194f-4b80-b9b6-a6f1729d1b7c	113.4
ENSMUSG00000005547.14	Cyp2a5	ENSMUST00000005685.14	120.527
ENSMUSG00000005566.14	Trim28	41aef72d-03cb-4c2b-9e7c-7a457f247976	121.36
ENSMUSG00000005566.14	Trim28	ENSMUST00000005705.7	167.301
ENSMUSG00000005609.16	Ctr9	ENSMUST00000005749.5	134.588
ENSMUSG00000005610.17	Eif4g2	258daece-4a00-4a2f-9907-c8ec247a0154	139.28
ENSMUSG00000005610.17	Eif4g2	2e0da19e-cd5a-45a4-b228-6ae64074dfee	128.73
ENSMUSG00000005610.17	Eif4g2	48f37a46-200f-455b-87d5-380490c587f6	156.9
ENSMUSG00000005610.17	Eif4g2	c4f5596e-a1df-414f-babe-4ef6eb4d478e	120.84
ENSMUSG00000005610.17	Eif4g2	d64490dd-c4b9-4ff5-b8a2-b61da9c69f18	223
ENSMUSG00000005610.17	Eif4g2	e6c6f051-4048-4596-9694-4156519a0304	166.32
ENSMUSG00000005621.11	Zfp592	49f01ff8-958d-4fbf-99be-255ff1b751f9	121.027
ENSMUSG00000005621.11	Zfp592	ENSMUST00000107353.2	191.64
ENSMUSG00000005625.15	Psmd4	97aaf7af-1ba4-4ec6-a5d3-0ac22b45c7a7	145.685
ENSMUSG00000005625.15	Psmd4	ENSMUST00000071664.11	93.36
ENSMUSG00000005625.15	Psmd4	ENSMUST00000107237.7	94.9983
ENSMUSG00000005625.15	Psmd4	fe590990-0f22-45c2-b893-a5d2897c1f00	348.4
ENSMUSG00000005656.9	Snx6	ENSMUST00000005798.8	150.33
ENSMUSG00000005667.8	Mthfd2	ENSMUST00000005810.8	92.86
ENSMUSG00000005674.9	Tomm40l	545271c3-2894-4a86-a77c-569b4d2e6ac3	115.91
ENSMUSG00000005674.9	Tomm40l	6bf8c996-fe7b-4bbd-b1ec-12e70a2fdeb2	172
ENSMUSG00000005674.9	Tomm40l	ENSMUST00000005817.8	79.8588
ENSMUSG00000005677.14	Nr1i3	146f7161-bd92-44bb-8fa1-c9aa275c081d	344.72
ENSMUSG00000005677.14	Nr1i3	1d7725fc-6132-4469-80f5-63b076f13ee8	302.22
ENSMUSG00000005677.14	Nr1i3	4605cdb2-775c-413d-b418-02384a29c1ea	161.11
ENSMUSG00000005677.14	Nr1i3	5496f402-1cc1-49f7-9356-ebc17a17cadf	38.04
ENSMUSG00000005677.14	Nr1i3	709047fb-5840-4b67-bbf1-2ff6dd206c3f	213.57
ENSMUSG00000005677.14	Nr1i3	7cb6b789-5b6d-4dac-8f01-2b0794d5606a	180.968
ENSMUSG00000005677.14	Nr1i3	ENSMUST00000005820.10	111.06
ENSMUSG00000005677.14	Nr1i3	ENSMUST00000111328.7	70.17
ENSMUSG00000005677.14	Nr1i3	d94202b7-e912-4b12-8d06-c11a323cc97d	37.86
ENSMUSG00000005677.14	Nr1i3	f5835429-e21b-454b-acb7-5e536b99f44d	215.745
ENSMUSG00000005677.14	Nr1i3	fa82d191-9a08-42da-afa2-081e155c60b1	85.0533
ENSMUSG00000005681.12	Apoa2	0fd63140-e80f-4b54-a62d-9ecd787d85be	114.422
ENSMUSG00000005681.12	Apoa2	1399c629-6363-4256-91c2-8c333f0913c1	252.38
ENSMUSG00000005681.12	Apoa2	1b5da7d5-2f50-42dd-af63-594e5421f959	188.697
ENSMUSG00000005681.12	Apoa2	1b5f2a86-16cb-42c4-920b-5afc67930a2a	146.25
ENSMUSG00000005681.12	Apoa2	1ff4eb81-f5fa-40f6-9982-649100c3fc77	65.22
ENSMUSG00000005681.12	Apoa2	255dd1f2-ebe5-4133-98b2-3522d754559d	120.08
ENSMUSG00000005681.12	Apoa2	2bcd3d01-44a3-4877-acbc-d3688307eea2	90.21
ENSMUSG00000005681.12	Apoa2	3548a0b0-8305-4a49-ba6c-7807ee186cb7	163.67
ENSMUSG00000005681.12	Apoa2	4a2280f7-863e-4417-882c-32d675bdb9ea	154.09
ENSMUSG00000005681.12	Apoa2	827d5cd8-d1c0-4832-a0d2-013675905462	114.375
ENSMUSG00000005681.12	Apoa2	901e7bdd-e3aa-47f7-9881-38739275af12	181.86
ENSMUSG00000005681.12	Apoa2	93b3c6d5-da1b-45a3-b8b4-6d30faec48ce	57.475
ENSMUSG00000005681.12	Apoa2	ENSMUST00000005824.11	100.108
ENSMUSG00000005681.12	Apoa2	ENSMUST00000111319.1	98.1617
ENSMUSG00000005681.12	Apoa2	ENSMUST00000111320.7	93.6979
ENSMUSG00000005681.12	Apoa2	ENSMUST00000111321.7	98.6933
ENSMUSG00000005681.12	Apoa2	a09d8570-43e3-4332-af0f-0f1c6d1d2eb2	121.19
ENSMUSG00000005681.12	Apoa2	a42280d7-a9a6-4e1a-9d8c-1667d3acf90c	82.21
ENSMUSG00000005681.12	Apoa2	a878549b-4caa-4c92-95cc-834853ad3afd	133.971
ENSMUSG00000005681.12	Apoa2	d19a50d5-eb2f-4ac1-9a33-7f451221616f	42.81
ENSMUSG00000005682.9	Pan2	1464611f-0939-4b92-b294-02d1b8b7c6f6	274.12
ENSMUSG00000005683.8	Cs	ENSMUST00000005826.8	145.097
ENSMUSG00000005687.14	Bcas2	ENSMUST00000005830.14	84.2367
ENSMUSG00000005687.14	Bcas2	c9ce380d-b82e-4f5f-92d9-8c32eb5c8ba4	176.15
ENSMUSG00000005687.14	Bcas2	f1775cb4-c52d-483b-86d6-319de34329ef	243.21
ENSMUSG00000005732.14	Ranbp1	0c80ab03-27fd-4d5c-bf30-28c51cdcab10	56.45
ENSMUSG00000005732.14	Ranbp1	ENSMUST00000115645.9	117.592
ENSMUSG00000005779.12	Psmb4	ENSMUST00000005923.6	109.698
ENSMUSG00000005779.12	Psmb4	baae3219-d8c7-4c99-abc3-e35e53fcfd1e	124.93
ENSMUSG00000005779.12	Psmb4	c497e697-3a39-48ce-8321-bcbeb395516f	159.3
ENSMUSG00000005802.12	Slc30a4	ENSMUST00000099457.3	104.9
ENSMUSG00000005803.14	Sqor	ENSMUST00000005953.10	37.71
ENSMUSG00000005803.14	Sqor	b68c2a33-c739-42fa-add3-eddc1dcb6b54	107.718
ENSMUSG00000005803.14	Sqor	bcc3efaf-7afe-4e55-b48c-150ad7ca71c8	122.28
ENSMUSG00000005804.14	Bloc1s6	ENSMUST00000005954.8	92.06
ENSMUSG00000005813.12	Metap1	5b6dabfa-fc5f-4be6-bf1b-890b0ac4b8a2	41.72
ENSMUSG00000005813.12	Metap1	ENSMUST00000029804.12	142.753
ENSMUSG00000005823.9	Gpr108	ENSMUST00000005975.7	246.83
ENSMUSG00000005823.9	Gpr108	ENSMUST00000233568.1	177.19
ENSMUSG00000005836.10	Gata6	ENSMUST00000047762.9	183.08
ENSMUSG00000005846.12	Rsl1d1	ENSMUST00000119953.1	100.751
ENSMUSG00000005846.12	Rsl1d1	dd661947-afe9-4b19-be24-047f9e838589	89.08
ENSMUSG00000005873.6	Reep5	ENSMUST00000006027.6	118.027
ENSMUSG00000005881.13	Ergic3	ENSMUST00000006035.12	111.643
ENSMUSG00000005882.18	Uqcc1	6e449b13-2e2b-4260-8095-158fac4d3beb	64.44
ENSMUSG00000005882.18	Uqcc1	ENSMUST00000109636.10	154.73
ENSMUSG00000005893.14	Nr2c2	ENSMUST00000113460.7	114.51
ENSMUSG00000005897.14	Nr2c1	ENSMUST00000105290.8	99.89
ENSMUSG00000005899.14	Smpd4	ENSMUST00000006053.12	162.295
ENSMUSG00000005899.14	Smpd4	ENSMUST00000163476.9	164.555
ENSMUSG00000005907.14	Pex1	ENSMUST00000121291.7	126.59
ENSMUSG00000005936.19	Kctd20	ENSMUST00000117672.8	53.67
ENSMUSG00000005936.19	Kctd20	ENSMUST00000118762.8	85.2667
ENSMUSG00000005947.11	Itgae	71c5d25e-53ec-4c35-a09c-1bf3d4b7dbfc	126.72
ENSMUSG00000005949.9	Ctns	ENSMUST00000006103.8	186.19
ENSMUSG00000005949.9	Ctns	ENSMUST00000108476.7	142.76
ENSMUSG00000005951.13	Shpk	ENSMUST00000006105.6	122.553
ENSMUSG00000005968.14	Tuft1	ENSMUST00000006123.10	132.59
ENSMUSG00000005973.6	Rcn1	ENSMUST00000006128.6	151.32
ENSMUSG00000005981.11	Trap1	93a3d300-8f81-4df0-bd55-a6bf256b5383	167.29
ENSMUSG00000005981.11	Trap1	ENSMUST00000006137.8	153.5
ENSMUSG00000005982.14	Gm20695	444ff9a0-304b-4cb3-8457-5ac70397c5e1	27.82
ENSMUSG00000005982.14	Gm20695	5adfd624-4e0d-4311-b3ab-dcd1edae89ed	114.19
ENSMUSG00000006005.18	Tpr	ENSMUST00000124973.8	102.26
ENSMUSG00000006010.14	Odr4	ENSMUST00000111913.8	70
ENSMUSG00000006014.16	Prg4	ENSMUST00000162367.7	151.357
ENSMUSG00000006019.15	Dhx34	ENSMUST00000163968.7	113.14
ENSMUSG00000006021.5	Kptn	ENSMUST00000006178.4	138.709
ENSMUSG00000006024.13	Napa	481a4c81-6771-4025-92e6-ea7ebc65a725	110.468
ENSMUSG00000006024.13	Napa	990feefb-bfa0-451c-a155-3b632f0c395e	145.4
ENSMUSG00000006024.13	Napa	ENSMUST00000006181.6	104.088
ENSMUSG00000006050.12	Sra1	ENSMUST00000173875.8	108.679
ENSMUSG00000006057.15	Atp5g1	4fa2da0d-0373-4466-bae4-74a5e7106793	43.8
ENSMUSG00000006057.15	Atp5g1	ENSMUST00000090541.11	83.7226
ENSMUSG00000006057.15	Atp5g1	ENSMUST00000107684.1	91.6733
ENSMUSG00000006057.15	Atp5g1	ce9a5cc1-d6b6-4d86-8940-2016f7894fca	136.65
ENSMUSG00000006058.10	Snf8	ENSMUST00000006217.9	87.4913
ENSMUSG00000006058.10	Snf8	ENSMUST00000107700.3	78.14
ENSMUSG00000006095.12	Tbcb	ENSMUST00000006254.5	108.288
ENSMUSG00000006127.9	Inpp5k	6774bb3d-0f8c-48c1-b8c3-8ec0b4e54a35	228.27
ENSMUSG00000006127.9	Inpp5k	ENSMUST00000006286.8	42.9
ENSMUSG00000006134.4	Crkl	ENSMUST00000006293.4	150.011
ENSMUSG00000006169.20	Clint1	50e65570-8135-4573-89cb-ea6df7b4d7a6	116.92
ENSMUSG00000006169.20	Clint1	ENSMUST00000109260.2	125.68
ENSMUSG00000006169.20	Clint1	ENSMUST00000109261.10	103.487
ENSMUSG00000006215.12	Zbtb17	ENSMUST00000006377.12	96.81
ENSMUSG00000006218.4	Fam131c	ENSMUST00000006380.4	83.9775
ENSMUSG00000006235.6	Epor	ENSMUST00000006397.6	112.89
ENSMUSG00000006241.16	Ccdc159	ENSMUST00000006403.6	225.52
ENSMUSG00000006262.15	Mob1b	ENSMUST00000006424.7	249.85
ENSMUSG00000006262.15	Mob1b	af0bff23-9b96-4fd7-b936-cd9c824884ad	161.518
ENSMUSG00000006273.14	Atp6v1b2	ENSMUST00000006435.7	134.464
ENSMUSG00000006276.10	Eps15l1	356162ad-b416-4e12-8f8f-0b6b4db191df	128.77
ENSMUSG00000006276.10	Eps15l1	e48792c4-618b-4f3e-9f8d-df950d8c6c08	170.34
ENSMUSG00000006281.8	Tep1	0f4977e3-71ca-4eb6-a271-b5443823cc4d	93.76
ENSMUSG00000006281.8	Tep1	ENSMUST00000006444.8	193.88
ENSMUSG00000006288.8	Ttc5	ENSMUST00000006451.7	134.383
ENSMUSG00000006289.14	Osgep	ENSMUST00000159292.7	79.5
ENSMUSG00000006299.13	Aamp	2eeac2fa-1d60-4207-bc1b-6bc7b1c989d9	219.48
ENSMUSG00000006299.13	Aamp	ENSMUST00000006462.13	132.747
ENSMUSG00000006299.13	Aamp	ENSMUST00000178235.7	124.975
ENSMUSG00000006301.17	Tmbim1	0b8155cc-5f30-4838-a12a-cb6565ebfda8	163.44
ENSMUSG00000006301.17	Tmbim1	c19276af-ca36-45e2-9fb4-56aec4b6bedc	271.04
ENSMUSG00000006304.14	Arpc2	5d1a3411-2a81-4225-8484-a4826e868260	135.074
ENSMUSG00000006304.14	Arpc2	ENSMUST00000113820.8	118.367
ENSMUSG00000006315.9	Tmem147	ENSMUST00000006478.9	108.958
ENSMUSG00000006315.9	Tmem147	ENSMUST00000207263.1	117.937
ENSMUSG00000006315.9	Tmem147	ENSMUST00000207779.1	164.29
ENSMUSG00000006315.9	Tmem147	d5476651-4a16-4b80-b616-5d89a0383b9a	251.39
ENSMUSG00000006333.14	Rps9	ENSMUST00000006496.14	80.1534
ENSMUSG00000006333.14	Rps9	fba355ee-8bdd-4427-9d72-d632297f2bb6	212
ENSMUSG00000006335.16	Tfpt	ENSMUST00000155592.7	116.59
ENSMUSG00000006342.15	Susd2	ENSMUST00000095541.10	45.48
ENSMUSG00000006356.10	Crip2	87d427e2-c33e-4e83-8702-3980e063fad4	55.14
ENSMUSG00000006356.10	Crip2	ENSMUST00000084882.8	102.332
ENSMUSG00000006373.10	Pgrmc1	ENSMUST00000073339.6	113.196
ENSMUSG00000006378.15	Gcat	ENSMUST00000006544.8	103.503
ENSMUSG00000006386.15	Tek	ENSMUST00000102798.7-1	127.077
ENSMUSG00000006390.15	Elovl1	2ed060a7-d54f-4d70-923e-8f9df08bb311	76.56
ENSMUSG00000006390.15	Elovl1	ENSMUST00000006557.12	116.045
ENSMUSG00000006392.16	Med8	0a740d1d-8133-4cc4-908d-1c1a95776797	145.11
ENSMUSG00000006392.16	Med8	ENSMUST00000019229.14	100.978
ENSMUSG00000006392.16	Med8	ENSMUST00000084319.10	114.632
ENSMUSG00000006392.16	Med8	ENSMUST00000135201.1	325.07
ENSMUSG00000006395.16	Hyi	7581ca25-3625-4e92-b03b-7f00b1f80418	125.46
ENSMUSG00000006395.16	Hyi	9f294227-46ab-443a-84f0-6f2d99b3110d	46.92
ENSMUSG00000006395.16	Hyi	ENSMUST00000106393.7	111.869
ENSMUSG00000006412.10	Pfdn2	1f8c1d53-0d59-4fed-984b-8185b767ef32	148.26
ENSMUSG00000006412.10	Pfdn2	ENSMUST00000135941.7	101.505
ENSMUSG00000006412.10	Pfdn2	a296edf9-4891-4a58-b03d-be20f7c16da7	92.39
ENSMUSG00000006418.17	Rnf114	ENSMUST00000078050.6	186.461
ENSMUSG00000006423.15	C330007P06Rik	ENSMUST00000115248.9	106.949
ENSMUSG00000006442.10	Srm	ENSMUST00000006611.8	115.093
ENSMUSG00000006445.3	Epha2	20a2634f-588b-49e6-90a8-9786de6f45ca	154.15
ENSMUSG00000006445.3	Epha2	ENSMUST00000006614.2	80.18
ENSMUSG00000006456.10	Rbm14	ENSMUST00000006625.7	149.49
ENSMUSG00000006462.6	A530013C23Rik	ENSMUST00000130679.1	68.24
ENSMUSG00000006471.18	Ndor1	ENSMUST00000114349.8-1	100.17
ENSMUSG00000006476.19	Nsmf	85edc9eb-4217-4ac2-844e-1234638b29f1	81.655
ENSMUSG00000006476.19	Nsmf	ENSMUST00000006646.14	136.429
ENSMUSG00000006476.19	Nsmf	ENSMUST00000074422.13	103.87
ENSMUSG00000006476.19	Nsmf	cdb283d9-a695-427c-ab19-7159444bad8c	356.77
ENSMUSG00000006494.11	Pdk1	805c5deb-492e-40dd-810a-0f4925a02f75	94.085
ENSMUSG00000006494.11	Pdk1	ENSMUST00000006669.5	153.033
ENSMUSG00000006498.16	Ptbp1	ENSMUST00000057343.15	225.3
ENSMUSG00000006498.16	Ptbp1	ENSMUST00000165704.7	141.816
ENSMUSG00000006498.16	Ptbp1	ENSMUST00000172282.7	148.447
ENSMUSG00000006517.5	Mvd	14e77a81-b2d0-48ea-bece-cdb3c97d28c9	204.85
ENSMUSG00000006517.5	Mvd	ENSMUST00000006692.5	144.921
ENSMUSG00000006522.17	Itih3	2e29ac12-8b7d-4506-8407-0cf551b20ba8	54.655
ENSMUSG00000006522.17	Itih3	3b634ed1-ec70-4579-8ed4-26f58847a8f3	255.185
ENSMUSG00000006522.17	Itih3	7c619dc4-c0d3-4b4f-96f5-2996b949b30a	297.582
ENSMUSG00000006522.17	Itih3	9baf16eb-6776-4ba8-a7d9-db5008747452	140.406
ENSMUSG00000006522.17	Itih3	cf11a42f-2e6c-47db-b482-a4e076841eb7	104.468
ENSMUSG00000006526.13	Stimate	cd112f25-9ad7-4b5c-9d1a-76a02b873c73	182.653
ENSMUSG00000006527.16	Sfmbt1	ENSMUST00000228006.1	30.48
ENSMUSG00000006529.16	Itih1	751de8d8-dc89-4b15-8488-9b4c36cc1992	274.205
ENSMUSG00000006529.16	Itih1	f0cbba84-33ab-4ddd-a3d8-c1d59c21be9e	112.341
ENSMUSG00000006538.12	Ihh	ENSMUST00000164097.3	229.48
ENSMUSG00000006567.11	Atp7b	ea46852f-3f86-461e-961b-4eda613b978a	153.235
ENSMUSG00000006589.8	Aprt	8b385e51-c3df-4902-b0ea-5df8506b3095	164.057
ENSMUSG00000006589.8	Aprt	ENSMUST00000006764.8	132.057
ENSMUSG00000006599.13	Gtf2h1	55d90af1-a908-4d4d-b571-aea8ab9ed42c	132.18
ENSMUSG00000006599.13	Gtf2h1	ENSMUST00000006774.10	118.947
ENSMUSG00000006611.15	Hfe	20eacafd-ffcb-452c-a882-c77d97c5343c	116.865
ENSMUSG00000006611.15	Hfe	7168a96f-0456-406f-b84a-1690afb91d04	147.28
ENSMUSG00000006611.15	Hfe	ENSMUST00000091706.13	102.817
ENSMUSG00000006638.15	Abhd1	5c99a791-633e-4751-9004-be98db6ff1fb	128.88
ENSMUSG00000006651.8	Aplp1	a7d0001b-f8c9-4605-8923-86b402e53805	157.75
ENSMUSG00000006673.14	Qrich1	0263cbed-4bad-424b-87f1-9d36f10889f5	155.96
ENSMUSG00000006673.14	Qrich1	ENSMUST00000112155.8	71.24
ENSMUSG00000006676.16	Usp19	9d177c1d-d4e1-4814-8f8f-967910074d46	253.33
ENSMUSG00000006676.16	Usp19	abfd86b4-de8d-456e-a23e-c7223ded0423	50.05
ENSMUSG00000006699.17	Cdc42	ENSMUST00000030417.9	90.635
ENSMUSG00000006699.17	Cdc42	ENSMUST00000051477.12	117.199
ENSMUSG00000006705.13	Pknox1	ENSMUST00000097352.10	147.25
ENSMUSG00000006711.15	D130043K22Rik	999500c7-6aed-4426-98a8-024638c9d9c1	71.29
ENSMUSG00000006715.11	Gmnn	24142e3e-1745-4abd-ab51-82ce862510d3	146.65
ENSMUSG00000006715.11	Gmnn	ENSMUST00000110382.8	100.017
ENSMUSG00000006717.7	Acot13	15262c3e-61d1-486e-a80d-c37f1c45adbf	109.92
ENSMUSG00000006717.7	Acot13	1ccce2a1-563f-490d-81af-f30bd8df9843	117.877
ENSMUSG00000006717.7	Acot13	db2c98e6-e188-4f77-ad8b-12db448de352	134.424
ENSMUSG00000006728.12	Cdk4	ENSMUST00000006911.11	100.694
ENSMUSG00000006728.12	Cdk4	ENSMUST00000140254.7	210.41
ENSMUSG00000006731.10	B4galnt1	27246d79-7830-4f8f-8f5d-48bd5be23daa	123.82
ENSMUSG00000006731.10	B4galnt1	ENSMUST00000006914.10-1	114.057
ENSMUSG00000006731.10	B4galnt1	d34ace0b-a34d-4367-9c30-3aa7fd8df764	167.92
ENSMUSG00000006732.14	Mettl1	ENSMUST00000006915.13-1	98.316
ENSMUSG00000006736.9	Tspan31	73bcfe04-37ca-4fa6-a016-4847a589e40e	93.46
ENSMUSG00000006736.9	Tspan31	ENSMUST00000060991.5	95.5475
ENSMUSG00000006736.9	Tspan31	e32fc0be-a4ab-4d8f-80ca-d142a3879aff	61.29
ENSMUSG00000006763.14	Saal1	ENSMUST00000143082.3	80.295
ENSMUSG00000006777.7	Krt23	ENSMUST00000006969.7	83.81
ENSMUSG00000006782.16	Cnp	ENSMUST00000103120.4	123.168
ENSMUSG00000006800.14	Sulf2	ENSMUST00000088086.3	138.017
ENSMUSG00000006818.5	Sod2	81a9bd37-cd9a-47ed-be4b-94bcc7cf93e7	162.6
ENSMUSG00000006818.5	Sod2	ENSMUST00000007012.5	117.826
ENSMUSG00000006818.5	Sod2	d3327948-d425-4af9-8d6d-6d175d8403ce	138.18
ENSMUSG00000006850.8	Tmco6	ENSMUST00000007046.8	68.7
ENSMUSG00000006906.10	Stambp	ENSMUST00000068054.8	125.666
ENSMUSG00000006920.14	Ezh1	891c5e84-15fa-4396-94ab-088ce028a12f	190.39
ENSMUSG00000006931.15	P3h4	ENSMUST00000066489.12	161.47
ENSMUSG00000006932.17	Ctnnb1	3d8c72b2-1abb-4b96-a192-7ea46c6b4c2e	72.62
ENSMUSG00000006932.17	Ctnnb1	ENSMUST00000007130.14	159.14
ENSMUSG00000006941.5	Eif1b	ENSMUST00000007139.5	120.306
ENSMUSG00000006998.16	Psmd2	ENSMUST00000007212.8	124.311
ENSMUSG00000007029.16	Vars	ENSMUST00000087315.13	162.45
ENSMUSG00000007036.15	Abhd16a	ENSMUST00000007251.13	104.199
ENSMUSG00000007038.5	Neu1	48dc3d2c-e0df-4a0f-8639-9dbdfe2097c9	147.077
ENSMUSG00000007038.5	Neu1	7351ae34-329c-41dd-a7fa-5eb1a00d46e4	274.52
ENSMUSG00000007038.5	Neu1	ENSMUST00000007253.5	96.632
ENSMUSG00000007038.5	Neu1	ENSMUST00000173269.1	418.87
ENSMUSG00000007038.5	Neu1	ab398d42-ce07-4aae-a101-eba073badaf7	173.74
ENSMUSG00000007038.5	Neu1	ff4d1ada-27d8-4f16-8876-115af87f73a2	105.34
ENSMUSG00000007039.12	Ddah2	ENSMUST00000007255.12	61.85
ENSMUSG00000007041.9	Clic1	ENSMUST00000007257.9	95.665
ENSMUSG00000007050.17	Lsm2	ENSMUST00000114011.10	144.339
ENSMUSG00000007338.10	Mrpl49	ENSMUST00000007482.7	116.722
ENSMUSG00000007411.16	Mark3	5d063233-4d2e-4ad2-8ddd-8d4f67b647e0	160.03
ENSMUSG00000007411.16	Mark3	ENSMUST00000075281.7	69.33
ENSMUSG00000007411.16	Mark3	ENSMUST00000221459.1-1	137.93
ENSMUSG00000007415.15	Gatad1	887314b9-f8b5-4d0b-81b6-53034bc5cf56	86.29
ENSMUSG00000007415.15	Gatad1	ENSMUST00000007559.14-1	73.8536
ENSMUSG00000007458.14	M6pr	ENSMUST00000007602.14	102.865
ENSMUSG00000007564.15	Ppp2r1a	ENSMUST00000007708.13	114.566
ENSMUSG00000007570.16	Fance	482239b5-c219-4a58-ac74-7008495c867d	57.91
ENSMUSG00000007570.16	Fance	9dc762e8-28d2-4dbb-a504-8672505de7dd	220.315
ENSMUSG00000007570.16	Fance	ENSMUST00000114803.8	84.755
ENSMUSG00000007570.16	Fance	ENSMUST00000114804.10	158.85
ENSMUSG00000007589.9	Tinf2	746a3e70-454f-4f68-b9a5-bab209c19f2b	254.87
ENSMUSG00000007589.9	Tinf2	ENSMUST00000007733.7	81.6025
ENSMUSG00000007594.10	Hapln4	ENSMUST00000007738.10	154.755
ENSMUSG00000007603.9	Dus3l	4b018f6e-5a7b-42b2-801e-65388dfc2bb8	283.73
ENSMUSG00000007603.9	Dus3l	ENSMUST00000007747.9	138.48
ENSMUSG00000007610.15	Gtpbp3	ENSMUST00000007754.12	84.76
ENSMUSG00000007610.15	Gtpbp3	ENSMUST00000095259.9	133.63
ENSMUSG00000007617.18	Homer1	ENSMUST00000060490.10	196.22
ENSMUSG00000007656.13	Arpp19	3ecf184e-8ce1-445a-aa07-7e281fc98d8c	146.34
ENSMUSG00000007656.13	Arpp19	833ce0bc-b622-4f75-8c26-6ae2e87aa503	121.97
ENSMUSG00000007656.13	Arpp19	ENSMUST00000170308.7	79.5324
ENSMUSG00000007659.18	Bcl2l1	8a85884c-7929-434b-af69-106232fb046a	29.26
ENSMUSG00000007659.18	Bcl2l1	ENSMUST00000109820.4	107.188
ENSMUSG00000007659.18	Bcl2l1	ae8d2ba0-17fe-44a6-8d70-c3077746820f	172.62
ENSMUSG00000007659.18	Bcl2l1	b8be4d2e-ad20-48e9-b3fa-2ebb81f016e7	124.59
ENSMUSG00000007670.10	Khsrp	ENSMUST00000007814.9	202.74
ENSMUSG00000007721.6	Ccdc124	ENSMUST00000007865.6	101.102
ENSMUSG00000007739.10	Cct4	ENSMUST00000173867.7	122.049
ENSMUSG00000007777.9	0610009B22Rik	ENSMUST00000007921.8	102.303
ENSMUSG00000007812.16	Zfp655	999622b2-2070-480b-9824-c3e082bdfddf	22.08
ENSMUSG00000007812.16	Zfp655	ENSMUST00000167316.7	65.355
ENSMUSG00000007812.16	Zfp655	ENSMUST00000199003.4	104.8
ENSMUSG00000007812.16	Zfp655	ENSMUST00000199322.4	282
ENSMUSG00000007812.16	Zfp655	ENSMUST00000200039.4	174.776
ENSMUSG00000007812.16	Zfp655	c9d14eea-9178-4885-9b64-4f362e36ad38	29.55
ENSMUSG00000007815.13	Rhoa	5157fadd-6edd-472c-a5d6-966cadee1405	159.38
ENSMUSG00000007815.13	Rhoa	ENSMUST00000007959.13-1	129.763
ENSMUSG00000007815.13	Rhoa	ENSMUST00000194701.5	188.15
ENSMUSG00000007833.15	Aldh16a1	ENSMUST00000209963.1	124.046
ENSMUSG00000007837.11	Prrg2	50f1f47e-ff05-4111-a39d-c898c1114f69	110.93
ENSMUSG00000007837.11	Prrg2	ENSMUST00000210690.1	69.07
ENSMUSG00000007837.11	Prrg2	ac3297f8-0d26-4e7d-9ee8-11741bbd227e	55.73
ENSMUSG00000007837.11	Prrg2	ba05fc87-0f97-456d-9b97-0bd3f85e495a	324.32
ENSMUSG00000007850.16	Hnrnph1	69a4d25e-2956-4156-9959-1061f600a60c	283.14
ENSMUSG00000007850.16	Hnrnph1	7f05c6ab-c328-4226-a2df-21efb3eab92e	122.47
ENSMUSG00000007850.16	Hnrnph1	ENSMUST00000069304.13	136.265
ENSMUSG00000007850.16	Hnrnph1	ENSMUST00000077817.7	127.105
ENSMUSG00000007850.16	Hnrnph1	ENSMUST00000123371.7	254.415
ENSMUSG00000007867.9	Ift43	ENSMUST00000222821.1	111.433
ENSMUSG00000007872.3	Id3	ENSMUST00000008016.2	128.619
ENSMUSG00000007880.16	Arid1a	ENSMUST00000145664.8	123.42
ENSMUSG00000007891.16	Ctsd	207c0af4-65de-4384-9f16-a6c5bfc9401e	251.16
ENSMUSG00000007891.16	Ctsd	ENSMUST00000151120.8	113.862
ENSMUSG00000007891.16	Ctsd	a3eda5c7-fee3-4cd6-8c2c-4c695c4a55ce	140.81
ENSMUSG00000007892.8	Rplp1	9616c18b-52f5-4f0d-bc57-aef801ee4549	83.094
ENSMUSG00000007892.8	Rplp1	ENSMUST00000008036.8	84.0563
ENSMUSG00000007892.8	Rplp1	fc4c7ce8-e726-4450-b6e6-0763b718e417	75.62
ENSMUSG00000007950.9	Abhd8	ENSMUST00000008094.9	62.888
ENSMUSG00000007987.12	Ift22	ENSMUST00000200157.4	88.87
ENSMUSG00000008035.12	Mid1ip1	ENSMUST00000008179.6	105.8
ENSMUSG00000008035.12	Mid1ip1	ENSMUST00000115524.7	132.42
ENSMUSG00000008036.11	Ap2s1	1ab27973-dd92-4c85-b5e4-0b877acb9d62	163.28
ENSMUSG00000008036.11	Ap2s1	ENSMUST00000086112.7	96.523
ENSMUSG00000008090.14	Fgfrl1	33c80fa9-3711-420a-9b63-cd98be185307	134.67
ENSMUSG00000008090.14	Fgfrl1	ENSMUST00000013633.11	180.1
ENSMUSG00000008140.18	Emc10	ENSMUST00000118515.8	122.082
ENSMUSG00000008140.18	Emc10	ENSMUST00000118808.8	109.638
ENSMUSG00000008153.12	Clstn3	69a82185-8967-483b-8c25-9b61cb2bf83e	129.31
ENSMUSG00000008153.12	Clstn3	ENSMUST00000124998.1	152.553
ENSMUSG00000008153.12	Clstn3	c667e1f1-fefc-4c58-8691-314e7564be45	111.5
ENSMUSG00000008153.12	Clstn3	eb0b09be-8b84-47e4-a056-3db3d20c064c	194.74
ENSMUSG00000008167.14	Fbxw9	ENSMUST00000095220.3	105.249
ENSMUSG00000008167.14	Fbxw9	ENSMUST00000139721.7	108.35
ENSMUSG00000008200.15	Fnbp4	ENSMUST00000013759.5	121.93
ENSMUSG00000008226.14	Scrn3	ENSMUST00000090811.10	160.59
ENSMUSG00000008226.14	Scrn3	a66443a6-ebf4-4236-baeb-c61341809471	143.15
ENSMUSG00000008301.11	Phax	ENSMUST00000008445.6	104.964
ENSMUSG00000008305.18	Tle1	ENSMUST00000107337.7	126.96
ENSMUSG00000008305.18	Tle1	f4e0786e-8eeb-4377-b75a-b876ecd77a04	219.58
ENSMUSG00000008305.18	Tle1	f7bdb98c-a709-4741-84e8-569a8b29f2e9	140.412
ENSMUSG00000008333.12	Snrpb2	ENSMUST00000008477.12	85.352
ENSMUSG00000008348.9	Ubc	0fa673a6-6821-4236-9cb8-e7fd2ebdb895	92.255
ENSMUSG00000008348.9	Ubc	ca5f8b0f-06d8-4c6f-a01e-9bb89db15978	145.199
ENSMUSG00000008373.16	Prpf31	ENSMUST00000008517.12	121.562
ENSMUSG00000008384.8	Sertad1	ENSMUST00000008528.7	146.798
ENSMUSG00000008393.9	Carhsp1	27928a87-354b-48cd-b10f-222282219886-1	119.003
ENSMUSG00000008393.9	Carhsp1	ENSMUST00000008537.9-1	101.694
ENSMUSG00000008393.9	Carhsp1	f8699eab-be52-45ae-a6df-d4932b1c19f5	112.25
ENSMUSG00000008398.15	Elk3	ENSMUST00000008542.11-1	230.87
ENSMUSG00000008429.8	Herpud2	ENSMUST00000008573.8	180.945
ENSMUSG00000008435.15	Rdh13	06074af1-773d-4701-b69f-e8b1f4cf720c	218.54
ENSMUSG00000008435.15	Rdh13	88f1ed1d-d05f-41bc-9780-43a6cc526326	189.14
ENSMUSG00000008450.8	Nutf2	ENSMUST00000008594.8	141.864
ENSMUSG00000008475.13	Arpc5	022eac85-206a-4994-a7c3-936a67ff42f0	123.12
ENSMUSG00000008475.13	Arpc5	ENSMUST00000077755.10	130.544
ENSMUSG00000008475.13	Arpc5	ENSMUST00000097536.5	70.68
ENSMUSG00000008540.11	Mgst1	2dce7bb0-ff04-4780-a148-4ce690d895e1	124.824
ENSMUSG00000008540.11	Mgst1	2e6119dc-b074-493c-8f06-4ef2ff97e588	155.555
ENSMUSG00000008540.11	Mgst1	4ba195e6-2b28-412c-bcd7-d7b867dccdd1	146.24
ENSMUSG00000008540.11	Mgst1	ENSMUST00000008684.10	117.323
ENSMUSG00000008540.11	Mgst1	ENSMUST00000120230.7	133.637
ENSMUSG00000008540.11	Mgst1	ENSMUST00000120939.7	116.29
ENSMUSG00000008540.11	Mgst1	aaad8264-75d4-4195-a932-5e5d30522acb	73.15
ENSMUSG00000008540.11	Mgst1	b74212db-295d-4625-bfc7-e07a44b28d47	116.181
ENSMUSG00000008540.11	Mgst1	eae6076f-ed09-43c6-ad72-6ec4dd89582d	87.83
ENSMUSG00000008540.11	Mgst1	f8d7b496-645d-4fbd-9613-22149e514daf	129.882
ENSMUSG00000008575.17	Nfib	2aee9c1a-2317-4896-a91d-61016e9bd68f	176.228
ENSMUSG00000008604.11	Ubqln4	ENSMUST00000008748.7	112.034
ENSMUSG00000008668.15	Rps18	ENSMUST00000008812.8	86.0811
ENSMUSG00000008668.15	Rps18	ENSMUST00000174175.7	219.96
ENSMUSG00000008668.15	Rps18	ENSMUST00000174609.8	122.04
ENSMUSG00000008682.13	Rpl10	ENSMUST00000008826.13	95.5332
ENSMUSG00000008682.13	Rpl10	ENSMUST00000074085.11	129.735
ENSMUSG00000008682.13	Rpl10	ENSMUST00000125775.7	226.73
ENSMUSG00000008682.13	Rpl10	ENSMUST00000135690.1	60.53
ENSMUSG00000008682.13	Snora70	a8b57d9e-2e2a-46bc-992e-84b5280215eb	143.98
ENSMUSG00000008683.16	Rps15a	ENSMUST00000131374.7	84.9162
ENSMUSG00000008690.15	Ncaph2	65ae2c6f-7f0c-4c4c-b06d-27e47d27cb01	283.25
ENSMUSG00000008690.15	Ncaph2	ENSMUST00000036987.11	87.88
ENSMUSG00000008690.15	Ncaph2	b21e3919-8fdb-42be-8a1c-a51f87f5ae40	176.89
ENSMUSG00000008690.15	Ncaph2	cf373092-8bf9-4c40-8491-3d875ef74ae4	47.44
ENSMUSG00000008763.16	Man1a2	ENSMUST00000008907.13	77.385
ENSMUSG00000008763.16	Man1a2	e654d175-4249-463d-9c0f-f19f20525beb	105.39
ENSMUSG00000008822.15	Acyp1	ENSMUST00000008966.12	141.02
ENSMUSG00000008822.15	Acyp1	ENSMUST00000121930.1	71.1233
ENSMUSG00000008845.9	Cd163	ENSMUST00000032234.4	52.54
ENSMUSG00000008855.17	Mir8101	be091abc-64f6-46bb-b81d-88a2ba5aeee1	97.81
ENSMUSG00000008859.8	Rala	ENSMUST00000009003.8-1	96.881
ENSMUSG00000008892.12	Vdac3	ENSMUST00000009036.10	150.175
ENSMUSG00000008958.14	Vps72	ENSMUST00000009102.8	155.393
ENSMUSG00000008976.16	Gabpa	ENSMUST00000009120.7	168.08
ENSMUSG00000009013.5	Dynll1	ENSMUST00000009157.3	99.475
ENSMUSG00000009030.14	Pdcl	ENSMUST00000009174.14	154.452
ENSMUSG00000009035.15	Tmem184b	ENSMUST00000074991.9	128.95
ENSMUSG00000009076.10	Zmat5	68efceb8-cd2e-477a-ba39-4e929426811c	82.455
ENSMUSG00000009076.10	Zmat5	ENSMUST00000009220.4	129.43
ENSMUSG00000009079.16	Ewsr1	ENSMUST00000079949.12	193.87
ENSMUSG00000009079.16	Ewsr1	bde349e2-4c56-45c0-9f9a-c670154981bc	84.585
ENSMUSG00000009090.17	Ap1b1	ENSMUST00000009234.15	107.347
ENSMUSG00000009092.5	Derl3	ENSMUST00000009236.5	215.92
ENSMUSG00000009112.4	Bcl2l13	202473e3-741b-4376-8471-20adafdb009a	131.89
ENSMUSG00000009112.4	Bcl2l13	2635dcfd-bf35-49d3-b7b4-d9c13d81b35a	141.13
ENSMUSG00000009112.4	Bcl2l13	ENSMUST00000009256.3	142.263
ENSMUSG00000009281.6	Rarres2	60df7b52-d6c9-44fe-8f27-07739a34a61b	76.8033
ENSMUSG00000009281.6	Rarres2	818a220c-86d8-44ab-b5f5-08ed5d4fd7c7	73.542
ENSMUSG00000009281.6	Rarres2	8956a821-8a36-41c1-8531-4b47c3598c93	93.7174
ENSMUSG00000009281.6	Rarres2	9ecee493-0683-4e54-ad80-15f9d813d189	218.24
ENSMUSG00000009281.6	Rarres2	ENSMUST00000009425.6	95.9064
ENSMUSG00000009281.6	Rarres2	ENSMUST00000203541.2	245.32
ENSMUSG00000009281.6	Rarres2	ENSMUST00000204267.2	74.4429
ENSMUSG00000009281.6	Rarres2	ENSMUST00000204930.2	121.47
ENSMUSG00000009281.6	Rarres2	beedd8be-9732-4c91-9ff4-340deb94b3a4	98.3417
ENSMUSG00000009291.13	Pttg1ip	ENSMUST00000009435.11	131.05
ENSMUSG00000009293.17	Ube2g2	ENSMUST00000174510.7	99.504
ENSMUSG00000009378.4	Slc16a12	ENSMUST00000009522.3	95.7883
ENSMUSG00000009418.16	Nav1	16ffb883-4027-4033-815e-7fa2a17b08c6	73.94
ENSMUSG00000009470.17	Tnpo1	a8e892b7-f120-4dd2-88cd-ec8823225392	96.46
ENSMUSG00000009470.17	Tnpo1	d05c8c05-b530-4d5c-be18-7bb03f1ea775	196.649
ENSMUSG00000009535.13	Rnmt	ENSMUST00000009679.10	194.92
ENSMUSG00000009545.14	Kcnq1	ENSMUST00000009689.10	157.77
ENSMUSG00000009549.14	Srp14	ENSMUST00000009693.14	108.217
ENSMUSG00000009549.14	Srp14	ENSMUST00000138189.1	89.91
ENSMUSG00000009549.14	Srp14	aa429629-7290-4e7f-b832-ccf9f76c129f	46.48
ENSMUSG00000009555.16	Cdk9	ENSMUST00000009699.15	108.651
ENSMUSG00000009563.16	Tor2a	ENSMUST00000009707.13	116.855
ENSMUSG00000009563.16	Tor2a	ENSMUST00000156617.7	135.955
ENSMUSG00000009563.16	Tor2a	f7fd8233-703c-4b10-9e08-48aef620d2e4	171.31
ENSMUSG00000009566.12	Fpgs	343da515-37c7-4acb-98c9-5c78af20ae17	96.33
ENSMUSG00000009566.12	Fpgs	8414cf1d-d0ab-4592-98b5-4731c1a3a17d	157.39
ENSMUSG00000009575.14	Cbx5	ENSMUST00000118152.7	105.608
ENSMUSG00000009585.18	Apobec3	ENSMUST00000165537.7	94.265
ENSMUSG00000009614.16	Sardh	7aaa7034-1d4d-4595-b213-3df64cde2ecd	116.047
ENSMUSG00000009614.16	Sardh	84c68293-3773-49f3-ab40-4e9b3ff3a11a	133.169
ENSMUSG00000009614.16	Sardh	ENSMUST00000102886.9	184.48
ENSMUSG00000009614.16	Sardh	b150fe01-3abf-4f50-b812-174496ae7271	243.81
ENSMUSG00000009614.16	Sardh	f016c0e3-c639-4149-8503-ce48ece8759a	127.353
ENSMUSG00000009621.18	Vav2	68463bcf-9a8a-4879-a8a4-ceb2489d201a	114.608
ENSMUSG00000009630.10	Ppp2cb	ENSMUST00000009774.10	118.96
ENSMUSG00000009633.3	G0s2	ENSMUST00000009777.3	117.318
ENSMUSG00000009640.11	Dmap1	06a59666-92b8-43c0-a255-a3a79cd13120	188.23
ENSMUSG00000009640.11	Dmap1	ENSMUST00000102687.3	101.33
ENSMUSG00000009646.13	Pla2g12b	5025cdac-14f6-436b-80f4-713440c5f939	110.881
ENSMUSG00000009646.13	Pla2g12b	ENSMUST00000009790.13	103.08
ENSMUSG00000009647.13	Mcu	ENSMUST00000020312.12	133.44
ENSMUSG00000009654.4	Oit3	ENSMUST00000009798.4	121.739
ENSMUSG00000009681.10	Bcr	ENSMUST00000164107.2	195.283
ENSMUSG00000009733.9	Tfcp2	50a72f0a-eca6-49eb-bea0-89aaeb6d52cf	96.32
ENSMUSG00000009741.15	Ubp1	d84f20e1-ae18-489f-a35b-854832501b2b	292.8
ENSMUSG00000009772.15	Nuak2	ENSMUST00000082125.5	154.998
ENSMUSG00000009828.15	Ick	ENSMUST00000118869.7	132.62
ENSMUSG00000009863.14	Sdhb	2cf3cadd-64cf-43df-a08d-68a319b2c385	201.81
ENSMUSG00000009863.14	Sdhb	8edcaf45-a501-4e5c-aadf-d7c590c70396	150.37
ENSMUSG00000009863.14	Sdhb	99c38e87-8f56-45bb-919c-eb1763b2d43f	123.227
ENSMUSG00000009863.14	Sdhb	ENSMUST00000010007.8	83.8126
ENSMUSG00000009894.15	Snap47	ENSMUST00000010038.9	126.695
ENSMUSG00000009894.15	Snap47	e786569c-c796-4cae-a09d-133848177834	106.473
ENSMUSG00000009905.5	Kdsr	ENSMUST00000010049.5	103.084
ENSMUSG00000009907.17	Vps4b	ENSMUST00000094646.5	125.724
ENSMUSG00000009927.9	Rps25	bed0d9c8-c146-465a-96da-4bfde032de24	86.822
ENSMUSG00000009995.17	Taz	ENSMUST00000114180.10	163.815
ENSMUSG00000009995.17	Taz	ec1a859b-5dbe-45f9-b9ce-ed9a7885e631	100.4
ENSMUSG00000010025.19	Aldh3a2	8fe022ab-68d9-43e4-8e69-8145e1de23b4	164.301
ENSMUSG00000010025.19	Aldh3a2	ENSMUST00000074127.13	132.509
ENSMUSG00000010025.19	Aldh3a2	a6a2f664-e895-4b1e-bb43-898909e098a9	56.86
ENSMUSG00000010045.2	Tmem115	ENSMUST00000010189.2	109.001
ENSMUSG00000010047.12	Hyal2	0db20750-c179-4ccd-95a2-d7b08ccc00b6	204.86
ENSMUSG00000010047.12	Hyal2	3c698162-742a-4385-a7f6-11e1055de323	188.48
ENSMUSG00000010047.12	Hyal2	ENSMUST00000195752.5	119.438
ENSMUSG00000010048.10	Ifrd2	ENSMUST00000010192.10	106.778
ENSMUSG00000010051.15	Hyal1	12cbc936-eeb5-4f6f-84c0-f872e43553fe	146.839
ENSMUSG00000010054.4	Tusc2	ENSMUST00000010198.4	107.629
ENSMUSG00000010054.4	Tusc2	af188645-b60f-42e5-bd99-11da0f584de7	250.93
ENSMUSG00000010057.8	Nprl2	ENSMUST00000010201.8	165.68
ENSMUSG00000010064.15	Slc38a3	221931c0-bfb9-4b40-8e17-b1f83d4ae928	131.91
ENSMUSG00000010064.15	Slc38a3	32d89fa7-1b67-4e6f-91b3-f5eb60454f35	264.33
ENSMUSG00000010064.15	Slc38a3	3445e022-b5cb-4337-bd80-dc711052b182	103.41
ENSMUSG00000010064.15	Slc38a3	69d02d94-e781-4278-87de-8bcab718ab7f	167.697
ENSMUSG00000010064.15	Slc38a3	6ec2f474-7f18-4c90-a802-32b82298d32f	246.56
ENSMUSG00000010064.15	Slc38a3	ENSMUST00000010208.13	139.992
ENSMUSG00000010064.15	Slc38a3	ENSMUST00000177567.7	149.895
ENSMUSG00000010064.15	Slc38a3	ENSMUST00000193932.5	96.9614
ENSMUSG00000010064.15	Slc38a3	a7d41f54-6614-425f-a492-60d2565c9c62	236.659
ENSMUSG00000010067.13	Rassf1	a9f97512-eff5-424b-8b51-2722bcac968a	200.05
ENSMUSG00000010095.13	Slc3a2	ENSMUST00000010239.5	106.688
ENSMUSG00000010095.13	Slc3a2	ENSMUST00000170157.7	149.865
ENSMUSG00000010097.15	Nxf1	6a0be923-af61-44b4-8f12-b449338e42ab	196.162
ENSMUSG00000010097.15	Nxf1	72345543-2b7f-48ee-b4bb-3afb7d6d7d6d	241.19
ENSMUSG00000010110.17	Stx5a	41875161-b99e-45e5-ba26-c4dd04874463	89.52
ENSMUSG00000010110.17	Stx5a	61c3058a-4645-4918-a90f-b9765baae62c	125.3
ENSMUSG00000010110.17	Stx5a	ENSMUST00000176381.7	130.667
ENSMUSG00000010122.14	Slc47a1	6a41d12f-c801-4b88-bb29-cc2d897e71f1	41.2
ENSMUSG00000010122.14	Slc47a1	770625f6-042e-4c18-a256-895e2dcaefa8	98.885
ENSMUSG00000010122.14	Slc47a1	a907573d-740a-4d2b-b5c4-b71360435eb0	183.27
ENSMUSG00000010277.7	2610507B11Rik	4644f938-1dd2-409e-9230-28e759cd4ade	67.2
ENSMUSG00000010290.7	AI597479	ENSMUST00000010434.7	14.69
ENSMUSG00000010307.7	Tmem86a	ENSMUST00000010451.7	81.696
ENSMUSG00000010358.13	Ifi35	ENSMUST00000010502.12	100.665
ENSMUSG00000010358.13	Ifi35	a2cdbcb7-c217-40e7-8308-e53e3a74e17e	135.977
ENSMUSG00000010362.9	Rdm1	ENSMUST00000010506.9	135.22
ENSMUSG00000010376.15	Nedd8	ENSMUST00000010520.9	119.033
ENSMUSG00000010376.15	Nedd8	ENSMUST00000228414.1	99.61
ENSMUSG00000010392.8	Gosr1	ENSMUST00000010536.8	153.903
ENSMUSG00000010406.12	Mrpl52	ENSMUST00000010550.11	90.3548
ENSMUSG00000010406.12	Mrpl52	b51004ce-5e87-41aa-9f86-6fd2c63470b5	80.4133
ENSMUSG00000010406.12	Mrpl52	f5cb9db2-7a11-471a-a4c3-908f71810443	74.9
ENSMUSG00000010453.12	Kansl3	7ea3bf70-bb18-4728-9d41-369318e60fc0	256.83
ENSMUSG00000010517.7	Faf1	ENSMUST00000102724.4	135.935
ENSMUSG00000010538.14	Gm38392	0f535e18-6414-4eb3-8059-771f3f2dbb5c	98.3933
ENSMUSG00000010538.14	Tsacc	ENSMUST00000107556.9	96.6
ENSMUSG00000010554.14	Mettl16	ENSMUST00000141755.7	111.911
ENSMUSG00000010601.14	Apol7a	ENSMUST00000175919.7	122.52
ENSMUSG00000010601.14	Apol7a	ENSMUST00000176074.8	99.42
ENSMUSG00000010607.8	Pigyl	ENSMUST00000123680.1	117.535
ENSMUSG00000010608.15	Rbm25	ENSMUST00000048155.15	151.155
ENSMUSG00000010609.15	Psen2	54755aa9-a05a-48ee-a498-2c9df75bc47f	61.235
ENSMUSG00000010609.15	Psen2	641b1ee0-c8d4-40a6-bbfe-71910b94afa9	93.81
ENSMUSG00000010609.15	Psen2	ENSMUST00000010753.13	197.04
ENSMUSG00000010609.15	Psen2	ENSMUST00000111108.9	106.104
ENSMUSG00000010609.15	Psen2	ENSMUST00000130029.1	93.778
ENSMUSG00000010609.15	Psen2	ENSMUST00000130711.7	111.351
ENSMUSG00000010609.15	Psen2	ENSMUST00000136291.7	59.68
ENSMUSG00000010609.15	Psen2	cef24101-5e74-4a61-bed4-6bc1980f89a9	92.155
ENSMUSG00000010651.4	Acaa1b	2d09d869-9905-43e0-ad17-ef5b9cfeab26	231.075
ENSMUSG00000010651.4	Acaa1b	71c87ca2-d960-4e6f-b60f-88bf1d7a8d9a	123.54
ENSMUSG00000010651.4	Acaa1b	87847eb2-d221-4911-95c6-a1e7539c3b84	72.79
ENSMUSG00000010651.4	Acaa1b	884b0465-2a25-4875-ad3b-2d344f2c849e	289.93
ENSMUSG00000010651.4	Acaa1b	ENSMUST00000010795.4	121.003
ENSMUSG00000010663.5	Mir6993	400ce7e2-46ff-4faa-a080-5f6e4f3ad5d5	244.68
ENSMUSG00000010663.5	Fads1	7f7820ec-7b63-4e2b-8350-29c92ecc11ea	104.103
ENSMUSG00000010663.5	Fads1	ENSMUST00000010807.5	147.169
ENSMUSG00000010663.5	Fads1	dd872585-0a05-4867-8b6f-d7a26311447c	78.185
ENSMUSG00000010721.15	Lmbr1	14984b0f-e992-4754-837e-186eefdd6d48	120.32
ENSMUSG00000010755.17	Cars	ENSMUST00000105909.3	141.69
ENSMUSG00000010760.5	Phlda2	ENSMUST00000010904.4	96.32
ENSMUSG00000010830.8	Kdelr3	ENSMUST00000010974.8	103.625
ENSMUSG00000010911.12	Apip	ENSMUST00000011055.6	130.131
ENSMUSG00000010911.12	Apip	ed15c42e-4041-43d9-8a2b-de50c83eb045	142.32
ENSMUSG00000010914.10	Pdhx	3f256a65-2228-4e99-bdeb-f59a24932a12	139.18
ENSMUSG00000010914.10	Pdhx	ENSMUST00000011058.8-1	149.124
ENSMUSG00000010936.11	Vac14	ENSMUST00000034190.10	107.868
ENSMUSG00000011096.17	Akt1s1	70aa144e-16ed-4a69-a04e-c6ad77f0897d	119.81
ENSMUSG00000011096.17	Akt1s1	ENSMUST00000054343.14	94.7583
ENSMUSG00000011096.17	Akt1s1	ENSMUST00000107880.8	57.35
ENSMUSG00000011096.17	Akt1s1	ENSMUST00000107882.7	129.55
ENSMUSG00000011114.18	Tbrg1	ENSMUST00000117654.2	103.051
ENSMUSG00000011114.18	Tbrg1	ENSMUST00000142736.8	339.83
ENSMUSG00000011148.14	Adssl1	ENSMUST00000021726.7	107.258
ENSMUSG00000011158.8	Brf1	5a7f4782-96a7-4de2-bb2b-8e7dc29c1201	223.32
ENSMUSG00000011179.8	Odc1	ENSMUST00000171737.2	46.29
ENSMUSG00000011179.8	Odc1	c0663864-13a6-4ec7-9b72-254814a16ca6	84.816
ENSMUSG00000011257.19	Pabpc4	ENSMUST00000080178.12	69.75
ENSMUSG00000011263.16	Exoc3l2	72bc3c04-0e69-43b4-b2b0-7e404ca5844e	129.585
ENSMUSG00000011305.11	Plin5	2083232c-e2c9-45fc-8f92-27329467c73f	44
ENSMUSG00000011305.11	Plin5	ENSMUST00000019808.11	103.593
ENSMUSG00000011305.11	Plin5	c831e6e1-39e2-400b-8552-7993bcfab7f5	275.19
ENSMUSG00000011306.7	Sugp1	6a7bf020-0963-42ac-b757-497394313b82	155.945
ENSMUSG00000011382.8	Dhdh	ENSMUST00000011526.6	126.408
ENSMUSG00000011427.16	Zfp790	ENSMUST00000032796.13	212.74
ENSMUSG00000011658.16	Fuz	ENSMUST00000071207.13	129.037
ENSMUSG00000011752.7	Pgam1	ENSMUST00000011896.7	122.317
ENSMUSG00000011831.16	Evi5	7cffd3ef-caaf-470d-b9a9-9fc5186d8850	146.2
ENSMUSG00000011831.16	Evi5	ENSMUST00000112642.7	160.81
ENSMUSG00000011831.16	Evi5	f098ff4b-0d46-4dfd-a6e4-f03d6a802dfb	111.04
ENSMUSG00000011832.15	Evi5l	ENSMUST00000177053.7	206.44
ENSMUSG00000011837.4	Snapc2	ENSMUST00000011981.4	183.13
ENSMUSG00000011884.13	Gltp	ENSMUST00000012028.13	68.0733
ENSMUSG00000011958.17	Bnip2	59e85576-6468-4749-8bae-f94b12917520	257.5
ENSMUSG00000011958.17	Bnip2	ENSMUST00000034754.11	118.41
ENSMUSG00000011958.17	Bnip2	ENSMUST00000085393.12	125.177
ENSMUSG00000011960.12	Ccnt1	ENSMUST00000012104.6	181.712
ENSMUSG00000012017.4	Scarf2	2f3bd59f-32b5-4423-b4e3-aedbb87fcf8a	259.37
ENSMUSG00000012076.8	Brms1l	ENSMUST00000059250.7	74.96
ENSMUSG00000012114.17	Med15	057d68fc-4d10-45b2-a13c-7bee7f075de1	272.37
ENSMUSG00000012114.17	Med15	63f4f887-ec94-4951-a4d3-cbd15ea2f6a1	157.22
ENSMUSG00000012114.17	Med15	ENSMUST00000012259.8	190.07
ENSMUSG00000012117.13	Dhdds	5dda5285-78ae-41d8-82bd-2609b063c85a	125.065
ENSMUSG00000012123.17	Crybg2	ef3a088b-e12c-4273-8dea-17cabd46a978	196.1
ENSMUSG00000012405.16	Rpl15	ENSMUST00000079419.11	106.171
ENSMUSG00000012405.16	Rpl15	ENSMUST00000080281.13	99.699
ENSMUSG00000012405.16	Rpl15	ENSMUST00000100799.8	94.03
ENSMUSG00000012405.16	Rpl15	ENSMUST00000147121.1	156.988
ENSMUSG00000012405.16	Rpl15	cc5a11a2-8de5-43eb-9659-4dff265ccecb	114.329
ENSMUSG00000012422.14	Tmem167	ENSMUST00000161568.7-1	99.9846
ENSMUSG00000012428.9	Steap4	ENSMUST00000115421.2	126.4
ENSMUSG00000012429.9	Mplkip	ENSMUST00000049744.3	140.445
ENSMUSG00000012429.9	Mplkip	ENSMUST00000221480.1	188.42
ENSMUSG00000012429.9	Mplkip	adc8b22a-d40f-453b-978a-83cbd8f2b966	74
ENSMUSG00000012443.4	Kif11	ENSMUST00000012587.3	214.24
ENSMUSG00000012483.4	Rpa3	ENSMUST00000012627.4	115.846
ENSMUSG00000012535.14	Tnpo3	ENSMUST00000012679.14-1	101.75
ENSMUSG00000012609.19	Ttll5	ENSMUST00000040179.13	77.47
ENSMUSG00000012609.19	Ttll5	ENSMUST00000040273.13	217.22
ENSMUSG00000012705.16	Retn	ENSMUST00000012849.14	46.3
ENSMUSG00000012848.15	Rps5	ENSMUST00000004554.13	81.1068
ENSMUSG00000012848.15	Rps5	ENSMUST00000108539.7	80.2567
ENSMUSG00000013089.15	Etv5	ENSMUST00000079601.12	152.19
ENSMUSG00000013150.15	Gfod2	ENSMUST00000013294.15	91.0567
ENSMUSG00000013150.15	Gfod2	ENSMUST00000155038.2	125.853
ENSMUSG00000013160.7	Atp6v0d1	ENSMUST00000013304.7	137.467
ENSMUSG00000013275.9	Slc41a1	ENSMUST00000086559.6	155.58
ENSMUSG00000013495.15	Tmem175	ENSMUST00000063272.12	281.19
ENSMUSG00000013539.14	Tango2	ENSMUST00000115628.9	128.93
ENSMUSG00000013593.12	Ndufs2	ENSMUST00000013737.12	149.387
ENSMUSG00000013622.15	Atraid	443fb503-d168-40b5-b0d7-f70020e4e19f	74.07
ENSMUSG00000013622.15	Atraid	ENSMUST00000013766.12	98.5553
ENSMUSG00000013622.15	Atraid	ENSMUST00000200748.3	47.7367
ENSMUSG00000013629.16	Cad	ENSMUST00000013773.11	214.07
ENSMUSG00000013646.17	Sh3bp5l	ENSMUST00000116376.8	193.39
ENSMUSG00000013662.6	Atad1	ENSMUST00000235412.1	100.056
ENSMUSG00000013662.6	Atad1	a82dc878-2973-400f-9632-bebd947cca24	124.055
ENSMUSG00000013663.7	Pten	5fe53d01-2ea1-40aa-b840-0c1531e6cca9	145.135
ENSMUSG00000013663.7	Pten	ENSMUST00000013807.7-1	103.642
ENSMUSG00000013698.12	Pea15a	ENSMUST00000013842.11	86.3183
ENSMUSG00000013736.16	Trnt1	ENSMUST00000113248.3	128.55
ENSMUSG00000013787.15	Ehmt2	163a0663-1875-4051-be55-2be698d7399c	179.285
ENSMUSG00000013787.15	Ehmt2	40d5a1a0-cdad-4bba-b161-6ee8e9c94b9d	213.73
ENSMUSG00000013787.15	Ehmt2	ENSMUST00000114033.8	163.33
ENSMUSG00000013822.7	Elof1	ENSMUST00000013966.7	108.935
ENSMUSG00000013822.7	Elof1	ENSMUST00000213233.1	66.33
ENSMUSG00000013833.15	Med16	ee76c32a-faa4-4bc8-a5ac-151c247d79f9	94.87
ENSMUSG00000013846.10	St3gal1	4499762d-437b-4132-92e6-d5ac05efa3dd	214.45
ENSMUSG00000013846.10	St3gal1	ENSMUST00000229028.1-1	86.9622
ENSMUSG00000013846.10	St3gal1	ENSMUST00000229213.1	81.65
ENSMUSG00000013858.14	Tmem259	5ae38422-0ead-4056-a70e-6fef2194711b	183.99
ENSMUSG00000013858.14	Tmem259	ENSMUST00000052885.13	145.166
ENSMUSG00000013858.14	Tmem259	ENSMUST00000124536.1	123.127
ENSMUSG00000013878.18	Rnf170	54c4fb72-4ce4-4694-9440-e351c22d7ad8	182.13
ENSMUSG00000013973.12	Dedd	ENSMUST00000111300.7	97.1775
ENSMUSG00000013973.12	Dedd	ENSMUST00000129116.7	155.39
ENSMUSG00000013997.10	Nit1	50768ebe-a5fe-48a4-84ac-6716e53fbfc6	209.43
ENSMUSG00000013997.10	Nit1	ENSMUST00000111289.7	88
ENSMUSG00000013997.10	Nit1	ENSMUST00000111295.7	124.826
ENSMUSG00000013997.10	Nit1	ENSMUST00000141357.1	39.96
ENSMUSG00000013997.10	Nit1	ddd7bff5-5127-446c-895e-9e5d0726e52f	153.783
ENSMUSG00000013997.10	Nit1	e3e148ab-f46d-4195-8cb5-aa0e6881394e	57.04
ENSMUSG00000014075.15	Tctex1d2	ENSMUST00000014220.14	55.8567
ENSMUSG00000014077.13	Chp1	0f6599da-b223-4b28-a21f-7ee7b67f99dc	170.44
ENSMUSG00000014077.13	Chp1	ENSMUST00000014221.12	128.248
ENSMUSG00000014177.10	Tvp23b	543794ee-0385-47d1-8a21-b864a394fa51	156.85
ENSMUSG00000014177.10	Tvp23b	ENSMUST00000014321.4	127.536
ENSMUSG00000014195.15	Dnajc7	ENSMUST00000014339.14	128.738
ENSMUSG00000014195.15	Dnajc7	ENSMUST00000154972.7	81.35
ENSMUSG00000014195.15	Dnajc7	ea06b82d-e687-44c2-8b2e-5ed5f2537c20	281.11
ENSMUSG00000014226.10	Cacybp	ENSMUST00000014370.10	120.059
ENSMUSG00000014232.14	Cluap1	191138a9-6b0c-4292-8692-af16bbead119	70.89
ENSMUSG00000014232.14	Cluap1	fb90e323-3283-4d39-995c-4a4f2ab9476d	105.12
ENSMUSG00000014243.5	Zswim7	ENSMUST00000072916.4	100.133
ENSMUSG00000014245.8	Pigl	ENSMUST00000014389.5	44.19
ENSMUSG00000014294.4	Ndufa2	ENSMUST00000014438.4	79.4937
ENSMUSG00000014301.13	Pam16	198721d3-ba90-4b8e-aa9b-5ded9aed4ad1	105.713
ENSMUSG00000014313.15	Cox6c	ENSMUST00000014457.14	99.6891
ENSMUSG00000014313.15	Cox6c	beaa6276-f1be-4d7c-84e7-6ecaa1fcfcd0	53.3
ENSMUSG00000014349.7	Ube2z	ENSMUST00000100528.4	112.791
ENSMUSG00000014353.15	Tmem87b	ENSMUST00000143398.2	138.08
ENSMUSG00000014355.10	Anapc1	0f9e6a85-e4e1-4d1b-b015-e1aeecb4f1c8	105.11
ENSMUSG00000014355.10	Anapc1	ENSMUST00000014499.9	107.76
ENSMUSG00000014402.15	Tsg101	7c3bddf6-72bb-4a05-83a6-b251bf010e9d	67.57
ENSMUSG00000014402.15	Tsg101	ENSMUST00000014546.14	117.669
ENSMUSG00000014402.15	Tsg101	b028b76e-9cca-470c-a896-4f2cf6a58dd6	131.57
ENSMUSG00000014418.16	Hps5	ENSMUST00000014562.13	232.88
ENSMUSG00000014418.16	Hps5	ENSMUST00000145776.7	268.79
ENSMUSG00000014426.9	Map3k4	ENSMUST00000233755.1	176.19
ENSMUSG00000014470.4	Rnf166	ENSMUST00000014614.3	71.9675
ENSMUSG00000014496.8	Ankrd28	3469d56e-a68e-4685-b066-a65cd74b418f	230.1
ENSMUSG00000014498.9	Ankrd52	ENSMUST00000014642.9	149.11
ENSMUSG00000014504.16	Srp19	ENSMUST00000072576.9	122.044
ENSMUSG00000014542.3	Clec4f	ENSMUST00000014686.2	105.18
ENSMUSG00000014547.10	Wdfy2	ENSMUST00000014691.9	141.53
ENSMUSG00000014550.14	Rbsn	ENSMUST00000014694.10-1	181.195
ENSMUSG00000014551.8	Mrps25	ENSMUST00000140438.1	88.0033
ENSMUSG00000014554.13	Dguok	ENSMUST00000014698.9	114.157
ENSMUSG00000014554.13	Dguok	ENSMUST00000113888.2	66.71
ENSMUSG00000014592.20	Camta1	ENSMUST00000185034.7	213.81
ENSMUSG00000014599.10	Csf1	ENSMUST00000118593.7	77.64
ENSMUSG00000014599.10	Csf1	ENSMUST00000120243.7	111.34
ENSMUSG00000014601.13	Strip1	ENSMUST00000064759.6	122.77
ENSMUSG00000014606.14	Slc25a11	2812cbdc-6cfd-489c-8a2a-7f4a0cc309ee	147.08
ENSMUSG00000014606.14	Slc25a11	ENSMUST00000014750.14	101.139
ENSMUSG00000014606.14	Slc25a11	a7136bcc-16aa-4652-b338-4bef0b7736f1	226.8
ENSMUSG00000014633.15	Cmc2	ENSMUST00000078589.6	90.63
ENSMUSG00000014633.15	Cmc2	ENSMUST00000148235.7	110.108
ENSMUSG00000014668.15	Chfr	d98e699b-3ad6-4a56-a221-20aa4ca6fdd3	189.29
ENSMUSG00000014725.16	Adam28	7ee2918c-64e4-407d-92da-6018cdd31ad7	84.7725
ENSMUSG00000014748.13	Tex261	ENSMUST00000014892.7	121.324
ENSMUSG00000014763.8	Fam120b	ENSMUST00000055352.7	199.26
ENSMUSG00000014767.17	Tbp	ENSMUST00000162505.7	142.82
ENSMUSG00000014767.17	Tbp	aa12838c-cf24-4d57-858f-4ba9ce04bdfe	183.1
ENSMUSG00000014769.10	Psmb1	22632c71-d831-44c7-be7a-55c2010ec56d	154.555
ENSMUSG00000014769.10	Psmb1	ENSMUST00000014913.10	100.204
ENSMUSG00000014771.13	Pdcd2	0cb3ac2d-cfc7-4004-b76d-86d032b7d8c5	191.16
ENSMUSG00000014771.13	Pdcd2	ENSMUST00000054450.6	124.734
ENSMUSG00000014773.13	Dll1	ENSMUST00000014917.7	13.48
ENSMUSG00000014776.7	Nol3	ENSMUST00000014920.7	134.04
ENSMUSG00000014791.10	Elmo3	ENSMUST00000109375.3	104.579
ENSMUSG00000014846.12	Tppp3	ENSMUST00000014990.12	51.58
ENSMUSG00000014850.15	Msh3	20b4d8aa-f889-44f2-a69f-11dda78797bb	123.938
ENSMUSG00000014856.12	Tmem208	80d41399-62c1-4af4-9613-7dac767a7c98	70.6
ENSMUSG00000014856.12	Tmem208	ENSMUST00000015000.11	102.787
ENSMUSG00000014856.12	Tmem208	ENSMUST00000153146.8	254.195
ENSMUSG00000014867.9	Surf4	ENSMUST00000015011.9	114.438
ENSMUSG00000014873.15	Surf2	ENSMUST00000015017.7	84.47
ENSMUSG00000014905.4	Dnajb9	ENSMUST00000015049.4-1	106.592
ENSMUSG00000014907.10	Naf1	ENSMUST00000118009.1	171.34
ENSMUSG00000014956.15	Ppp1cb	ENSMUST00000015100.14	141.289
ENSMUSG00000014959.12	Gorasp2	ENSMUST00000028509.10	132.4
ENSMUSG00000014959.12	Gorasp2	ENSMUST00000112201.7	205.5
ENSMUSG00000014980.14	Tsen15	ENSMUST00000015124.14	185.04
ENSMUSG00000015002.18	Efr3a	ENSMUST00000015146.15	178.14
ENSMUSG00000015002.18	Efr3a	cb66e1d2-71f4-4b1f-9efe-e5c4bb2dd441	167.61
ENSMUSG00000015013.9	Trappc2l	ENSMUST00000015157.9	151.846
ENSMUSG00000015016.8	Acsf3	ENSMUST00000015160.5	137.71
ENSMUSG00000015016.8	Acsf3	ENSMUST00000212790.1	126.016
ENSMUSG00000015016.8	Acsf3	dec6a197-07fb-444f-b61f-5e8ec1a0d3fa	162.46
ENSMUSG00000015023.7	Ddx19a	ENSMUST00000040416.7	149.258
ENSMUSG00000015083.11	C8g	3bc903c1-4ce0-4932-8c6d-dfd6185546c9	225.925
ENSMUSG00000015083.11	C8g	3e00abed-b9d7-42f0-8d3e-8a2b3b0b0c1c	105.72
ENSMUSG00000015083.11	C8g	5e5c9126-2670-441e-a18e-faab66b88b0d	294.88
ENSMUSG00000015083.11	C8g	9f43a7ff-a5f3-4a1e-845c-1d92db1cb1cf	69
ENSMUSG00000015083.11	C8g	ENSMUST00000040042.10	98.7128
ENSMUSG00000015083.11	C8g	ENSMUST00000154984.7	127.77
ENSMUSG00000015085.8	Entpd2	ENSMUST00000028328.2	38.15
ENSMUSG00000015092.9	Edf1	ENSMUST00000015236.3	88.2738
ENSMUSG00000015095.12	Fbxw5	786177a0-e6d1-450b-82aa-6b1d8594d7f7	194.58
ENSMUSG00000015112.15	Slc25a13	52146121-7382-4096-90bd-057000bd75c4	187.47
ENSMUSG00000015112.15	Slc25a13	ENSMUST00000015256.14	195.863
ENSMUSG00000015112.15	Slc25a13	c8c9c481-9c14-4e8e-a705-601a13498fde	137.6
ENSMUSG00000015120.15	Ube2i	82086f3a-d69a-4e81-be52-d5b814417a44	155.37
ENSMUSG00000015120.15	Ube2i	ENSMUST00000172618.7	327.62
ENSMUSG00000015120.15	Ube2i	ENSMUST00000173713.7-1	255.807
ENSMUSG00000015120.15	Ube2i	e1b0de33-e181-4b33-9ce3-3344b8c83655	93.0933
ENSMUSG00000015126.9	Tsr3	ENSMUST00000063574.6	120.641
ENSMUSG00000015126.9	Tsr3	e2b0c341-7d91-4d2f-b664-ee62bab03a62	204.46
ENSMUSG00000015127.14	Unkl	a861ec93-bc81-4897-8acc-46950144ab8a	14.58
ENSMUSG00000015143.15	Actn1	ENSMUST00000021554.15	166.252
ENSMUSG00000015149.14	Sirt2	20292877-9199-47c8-a49f-f3991ff45da6	30.61
ENSMUSG00000015149.14	Sirt2	ENSMUST00000072965.4	122.757
ENSMUSG00000015149.14	Sirt2	ENSMUST00000122915.7	108.28
ENSMUSG00000015165.16	Hnrnpl	03ffd950-0e20-4d3b-88d8-382cd2d15992	237.48
ENSMUSG00000015165.16	Hnrnpl	ENSMUST00000174548.7	162.755
ENSMUSG00000015165.16	Hnrnpl	f0922d41-e744-44e0-a971-2425678d574f	239.09
ENSMUSG00000015176.11	Nolc1	a08a97cf-ee67-480d-a1ad-7d99f713f7ba	150.94
ENSMUSG00000015176.11	Nolc1	af2ba3c3-bbdb-4a3f-b87f-417134da8cd4	60.68
ENSMUSG00000015189.12	Casd1	ENSMUST00000015333.11	115.94
ENSMUSG00000015189.12	Casd1	e7f741f4-f903-41ac-a6b6-663bf7ba9e8d	80.42
ENSMUSG00000015202.13	Cnksr3	ENSMUST00000015346.11	133.155
ENSMUSG00000015217.11	Hmgb3	ENSMUST00000072699.12	81.6067
ENSMUSG00000015243.4	Abca1	ENSMUST00000030010.3	147.855
ENSMUSG00000015247.10	Nipsnap3b	ENSMUST00000015391.9	146.695
ENSMUSG00000015247.10	Nipsnap3b	c6c26b23-57d6-413b-83b3-b08eae74a5fd	205.145
ENSMUSG00000015289.4	Lage3	64f30cf0-ea90-48b2-b7b9-df1954b06280	85.23
ENSMUSG00000015289.4	Lage3	ENSMUST00000114152.1	107.989
ENSMUSG00000015290.15	Ubl4a	ENSMUST00000155676.7-1	101.42
ENSMUSG00000015291.10	Gdi1	ENSMUST00000015435.10	136.551
ENSMUSG00000015305.6	Sash1	ENSMUST00000015449.5	152.9
ENSMUSG00000015312.9	Gadd45b	ENSMUST00000015456.9	158.74
ENSMUSG00000015335.16	Zdhhc12	ENSMUST00000081838.6	151.19
ENSMUSG00000015335.16	Zdhhc12	ENSMUST00000102865.10	96.6483
ENSMUSG00000015337.5	Endog	ENSMUST00000015481.5	95.87
ENSMUSG00000015340.10	Cybb	ENSMUST00000015484.9	150.62
ENSMUSG00000015341.17	Golga7	ENSMUST00000051094.8	131.314
ENSMUSG00000015357.10	Clpx	423da711-dd85-4489-a484-0f689454bc3b	93.895
ENSMUSG00000015357.10	Clpx	62752864-275b-42a2-9f48-2bf13a4aa95f	107.32
ENSMUSG00000015357.10	Clpx	86a34239-c491-4b72-a0cb-3ee25c55f20b	152.36
ENSMUSG00000015357.10	Clpx	972aeb88-11dd-452e-a922-25f73af574b3	61.36
ENSMUSG00000015357.10	Clpx	ENSMUST00000015501.10	127.872
ENSMUSG00000015357.10	Clpx	ENSMUST00000113824.7	125.405
ENSMUSG00000015357.10	Clpx	f441ad49-b94e-47db-8051-d8359e0cb7ff	201.58
ENSMUSG00000015363.13	Trabd	ENSMUST00000081702.11	153.85
ENSMUSG00000015363.13	Trabd	ENSMUST00000165690.1	96.43
ENSMUSG00000015363.13	Trabd	ENSMUST00000169870.7	196
ENSMUSG00000015363.13	Trabd	ENSMUST00000169891.7	162.09
ENSMUSG00000015363.13	Trabd	d1c649f0-a17e-4d2e-8637-8dc61d5498d2	181.8
ENSMUSG00000015396.4	Cd83	ENSMUST00000015540.3	48.42
ENSMUSG00000015451.16	C4a	929e1353-f68d-4164-a7fc-5e922f058248	86.025
ENSMUSG00000015468.14	Notch4	ENSMUST00000015612.13	161.93
ENSMUSG00000015474.16	Gm20460	2f64bc9d-5128-4992-b3d0-bbd9e42e0487	144.887
ENSMUSG00000015474.16	Gm20460	7c55c3c6-6499-4752-90a2-36634ab75777	130.397
ENSMUSG00000015478.13	Rnf5	ENSMUST00000015622.7	110.529
ENSMUSG00000015488.14	Cacfd1	ENSMUST00000114005.8	202.843
ENSMUSG00000015488.14	Cacfd1	ENSMUST00000114006.7	88.5
ENSMUSG00000015488.14	Cacfd1	ENSMUST00000114007.7	115.264
ENSMUSG00000015501.10	Hivep2	9b09833d-6482-4181-b8e0-2f04d9bda242	45.155
ENSMUSG00000015536.14	Mocs2	15c4624f-9f57-410c-be2d-2f43450168ce	136.902
ENSMUSG00000015536.14	Mocs2	3f141888-5909-4716-bbfd-cb55e3d950a9	161.815
ENSMUSG00000015536.14	Mocs2	ENSMUST00000015680.10	155.208
ENSMUSG00000015536.14	Mocs2	ENSMUST00000166176.8	108.342
ENSMUSG00000015536.14	Mocs2	ENSMUST00000183407.1	144.5
ENSMUSG00000015536.14	Mocs2	ENSMUST00000184245.7	108.17
ENSMUSG00000015536.14	Mocs2	ec7cb485-ebe3-4e4a-be14-31dd352785e8	208.04
ENSMUSG00000015542.17	Nat9	ENSMUST00000103040.10	147.093
ENSMUSG00000015542.17	Nat9	cffba69e-52e6-4d23-9214-94247a12a380	45.87
ENSMUSG00000015575.15	Atp6v0e	ENSMUST00000015719.15	100.094
ENSMUSG00000015575.15	Atp6v0e	c619c79f-fe32-4e05-a958-aa6594cc8931	100.18
ENSMUSG00000015605.6	Srf	2e3e7bf4-793e-4cfc-b9bd-683e2a4ae183	78.76
ENSMUSG00000015605.6	Srf	ENSMUST00000015749.6	107.2
ENSMUSG00000015605.6	Srf	bee5131e-4746-4688-ad1d-ecc7a7511d5b	144.92
ENSMUSG00000015656.17	Hspa8	ENSMUST00000015800.15	104.306
ENSMUSG00000015659.12	Serac1	8fe47190-451e-4858-9e01-b4c7c3cf4874	184.067
ENSMUSG00000015668.13	Pdzd11	ENSMUST00000015812.11	99.345
ENSMUSG00000015668.13	Pdzd11	ENSMUST00000059099.6	111.452
ENSMUSG00000015671.11	Psma2	ENSMUST00000170836.3	90.9331
ENSMUSG00000015672.4	Mrpl32	195368ad-dc25-47ca-a3bc-e881efeca370	199.12
ENSMUSG00000015672.4	Mrpl32	ENSMUST00000015816.4	126.21
ENSMUSG00000015672.4	Mrpl32	ENSMUST00000220621.1	91.2622
ENSMUSG00000015697.14	Setdb1	c50aa69d-f733-4fc6-b9bf-1a8ba030e7b3	237.44
ENSMUSG00000015711.8	Prune1	ENSMUST00000015855.7	111.394
ENSMUSG00000015714.11	Cers2	87bcfa9d-82be-4e3b-9271-babe8cccea2e	131.915
ENSMUSG00000015714.11	Cers2	ENSMUST00000015858.11	136.708
ENSMUSG00000015714.11	Cers2	ff7d44d7-0ed7-44c1-ab55-fcb78abf714c	293.69
ENSMUSG00000015733.13	Capza2	2096d0f0-5d06-46d5-9607-2c6a8500ffc3	185.6
ENSMUSG00000015733.13	Capza2	25345481-8927-4088-b89f-be0f92753489	167.26
ENSMUSG00000015733.13	Capza2	ENSMUST00000015877.13	109.042
ENSMUSG00000015745.9	Plekho1	19e7e7f7-983b-4fc0-b67d-e629fee8dc4d	62.48
ENSMUSG00000015747.5	Vps45	ENSMUST00000015891.5	105.22
ENSMUSG00000015748.13	Prpf3	ENSMUST00000015892.13	153.52
ENSMUSG00000015749.12	Anp32e	02903bc5-4efb-4908-8bcc-6a653b283adc	125.646
ENSMUSG00000015749.12	Anp32e	ENSMUST00000165307.7	180.255
ENSMUSG00000015750.15	Aph1a	55eaa0d9-162f-4e5a-8c95-03b2c63706df	59.8033
ENSMUSG00000015750.15	Aph1a	93d7a0ff-0c32-428d-8cd7-2bfa6ba5c97e	127.201
ENSMUSG00000015750.15	Aph1a	ENSMUST00000056710.9	111.407
ENSMUSG00000015757.10	Ppil4	ENSMUST00000015901.10	83.13
ENSMUSG00000015757.10	Ppil4	d8c6fb3a-9abc-426c-82d0-9e97940cf872	186.26
ENSMUSG00000015759.11	Cnih1	ENSMUST00000015903.11	113.535
ENSMUSG00000015776.12	Med22	ENSMUST00000015920.11	106.964
ENSMUSG00000015790.16	Surf1	437d80c0-9e44-4e8b-9acc-a05d580c1c34	129.08
ENSMUSG00000015790.16	Surf1	ENSMUST00000015934.12	105.74
ENSMUSG00000015790.16	Surf1	ENSMUST00000167661.6	134.157
ENSMUSG00000015804.14	Med28	ENSMUST00000156481.7	122.128
ENSMUSG00000015806.12	Qdpr	ENSMUST00000015950.11	100.08
ENSMUSG00000015806.12	Qdpr	ENSMUST00000118097.7	143.395
ENSMUSG00000015806.12	Qdpr	ENSMUST00000149290.2	91.878
ENSMUSG00000015806.12	Qdpr	e4d946e5-431d-4244-a125-8a7284965aa2	154.38
ENSMUSG00000015837.15	Sqstm1	04b4072a-b420-466d-8430-34e5b52646f2	250.7
ENSMUSG00000015837.15	Sqstm1	ENSMUST00000015981.11	137.936
ENSMUSG00000015837.15	Sqstm1	ENSMUST00000102774.10	185.81
ENSMUSG00000015837.15	Sqstm1	a41d31e7-4634-4937-a1de-862c9fc78bb5	203.07
ENSMUSG00000015837.15	Sqstm1	ad05b63d-b7d6-408e-bffa-e0607f9833c8	63.42
ENSMUSG00000015837.15	Sqstm1	b8855fe8-a6a1-445e-9392-d29f9a26f05c	151.23
ENSMUSG00000015837.15	Sqstm1	b967e0cb-2faf-4396-856d-70ad7c3d4963	195.907
ENSMUSG00000015839.6	Nfe2l2	ENSMUST00000102672.4	96.9667
ENSMUSG00000015839.6	Nfe2l2	ENSMUST00000152371.1	222.84
ENSMUSG00000015843.10	Rxrg	ENSMUST00000111380.1	135.914
ENSMUSG00000015846.15	Rxra	311c31f6-525c-45af-87f7-117294c3b80c	92.21
ENSMUSG00000015846.15	Rxra	6383be09-46ea-4af3-891d-2cd95b84210e	164.08
ENSMUSG00000015846.15	Rxra	ENSMUST00000077257.11	138.101
ENSMUSG00000015854.7	Cd5l	ENSMUST00000015998.7	115.018
ENSMUSG00000015869.16	Prpsap1	594b8c66-2292-4fd5-b5c3-f17647b7b69d	182.8
ENSMUSG00000015869.16	Prpsap1	96c7922e-1101-48a6-b240-cf3019606544	253.87
ENSMUSG00000015869.16	Prpsap1	ENSMUST00000106391.7	110.97
ENSMUSG00000015869.16	Prpsap1	ENSMUST00000152874.7	242.93
ENSMUSG00000015869.16	Prpsap1	ff517ddd-173f-47b4-9e91-4e289e711a7d	201.37
ENSMUSG00000015882.18	Lcorl	2d1c887c-2ad9-4ae1-af18-f4dded151482	199.24
ENSMUSG00000015889.8	Lta4h	499bc0db-87bf-458d-a94b-1ee3799c3d03	33.04
ENSMUSG00000015889.8	Lta4h	87810aab-3d82-47e9-9eb9-2567d05667ca	262.55
ENSMUSG00000015889.8	Lta4h	ENSMUST00000016033.8	97.14
ENSMUSG00000015889.8	Lta4h	cbb6365f-edfb-481c-9a08-b9690af05f07	174.26
ENSMUSG00000015889.8	Lta4h	e21a8b32-b364-4292-af2f-2d5f0ee28075	16.5
ENSMUSG00000015890.2	Amdhd1	527df0ef-8b58-44e5-9f8f-e15456c2ac30	131.608
ENSMUSG00000015890.2	Amdhd1	ENSMUST00000016034.2-1	137.669
ENSMUSG00000015890.2	Amdhd1	c272ea28-531d-43af-bf8d-a4142cfe9dfe	111.97
ENSMUSG00000015932.8	Dstn	54056b0d-b16b-4fc1-bb4c-4b70cda8d59a	94.2767
ENSMUSG00000015932.8	Dstn	ENSMUST00000103172.3	121.266
ENSMUSG00000015937.15	Macroh2a1	4848b4a1-e909-4a44-a411-c5942d5916a6	81.4
ENSMUSG00000015937.15	Macroh2a1	99199721-2ef2-4827-b49e-aea2e37cad51	157.285
ENSMUSG00000015937.15	Macroh2a1	ENSMUST00000016081.12	135.8
ENSMUSG00000015937.15	Macroh2a1	ENSMUST00000045788.8	117.823
ENSMUSG00000015937.15	Macroh2a1	ENSMUST00000139511.7	85.185
ENSMUSG00000015943.11	Bola1	9d473e9f-7e1e-4996-9bc6-9828e89824e9	85.6872
ENSMUSG00000015944.9	Castor2	ENSMUST00000016088.8	125.225
ENSMUSG00000015947.10	Fcgr1	ENSMUST00000029748.7	33.65
ENSMUSG00000015950.13	Ncf1	ENSMUST00000111275.7	177.36
ENSMUSG00000015961.8	Adss	ENSMUST00000016105.8	116.448
ENSMUSG00000015966.17	Il17rb	ENSMUST00000016110.12	76.77
ENSMUSG00000015970.19	Chdh	ENSMUST00000067620.11	139.991
ENSMUSG00000015971.5	Actr8	ENSMUST00000016115.5	159.623
ENSMUSG00000015994.10	Fnta	ENSMUST00000016138.10	142.77
ENSMUSG00000016018.4	Mtrex	ENSMUST00000022281.4	135.497
ENSMUSG00000016024.9	Lbp	1a80215a-64b0-4000-9dff-57d77e3f76a6	40.48
ENSMUSG00000016024.9	Lbp	ENSMUST00000016168.8	125.986
ENSMUSG00000016024.9	Lbp	bf28097b-0c3e-4c4d-8a43-62f9a4ed5a2c	64.56
ENSMUSG00000016087.13	Fli1	ENSMUST00000016231.13	34.52
ENSMUSG00000016128.14	Stard13	e25a3d2b-095a-4e08-a01f-ffe72a2c5a60	35.89
ENSMUSG00000016194.14	Hsd11b1	2b54c233-c1a7-4aee-9e61-3efb7518eb8c	61.96
ENSMUSG00000016194.14	Hsd11b1	3f2cfce2-a150-4e6f-9c0f-de0d5abfd175	139.03
ENSMUSG00000016194.14	Hsd11b1	4f7cc1b7-2447-4f4e-ba04-13cb3dfa6f2c	182.64
ENSMUSG00000016194.14	Hsd11b1	63e44cce-9861-4fd3-b60a-43caabc81285	102.87
ENSMUSG00000016194.14	Hsd11b1	ENSMUST00000161737.7	121.855
ENSMUSG00000016252.7	Atp5e	ENSMUST00000016396.7	91.9137
ENSMUSG00000016253.12	Nelfcd	ENSMUST00000109075.7	104.704
ENSMUSG00000016256.10	Ctsz	18272a0e-4a16-41d4-881e-f45ba1ec5d16	147.31
ENSMUSG00000016256.10	Ctsz	ENSMUST00000016400.8	102.162
ENSMUSG00000016256.10	Ctsz	f2585a6a-efd8-4e59-83d6-fc4d4aee36cd	93.33
ENSMUSG00000016257.15	Prelid3b	ENSMUST00000016401.14	106.098
ENSMUSG00000016308.12	Ube2a	2b982467-54c8-4fa5-bd93-d269a9468c01-1	90.06
ENSMUSG00000016308.12	Ube2a	ENSMUST00000016452.10	103.685
ENSMUSG00000016319.3	Slc25a5	65f2cd00-985b-4a4a-a6e6-449840f301d3	202.26
ENSMUSG00000016319.3	Slc25a5	ENSMUST00000016463.3	117.968
ENSMUSG00000016344.14	Ppdpf	0d303955-76dd-4c8c-923d-277dad943150	146.82
ENSMUSG00000016344.14	Ppdpf	ENSMUST00000016488.12	111.826
ENSMUSG00000016344.14	Ppdpf	ENSMUST00000108841.1	103.272
ENSMUSG00000016344.14	Ppdpf	ENSMUST00000127971.7	113.185
ENSMUSG00000016344.14	Ppdpf	ENSMUST00000146089.7	122.948
ENSMUSG00000016344.14	Ppdpf	a67bd53f-42fc-4f98-b76e-26d9e836bb6b	95.855
ENSMUSG00000016382.15	Pls3	ENSMUST00000114059.9	126.674
ENSMUSG00000016409.4	Nkap	ENSMUST00000016553.4	116.655
ENSMUSG00000016427.7	Ndufa1	ENSMUST00000016571.7	78.9199
ENSMUSG00000016481.15	Cr1l	0e6a2433-00d1-4dc0-aff7-312159e82b88	97.9133
ENSMUSG00000016481.15	Cr1l	2edaf999-0493-4048-9c7c-840ae8ee59bd	81.18
ENSMUSG00000016481.15	Cr1l	9f6123a4-3845-4b5c-b38a-a332900248ea	115.688
ENSMUSG00000016481.15	Cr1l	ENSMUST00000075451.11-1	115.371
ENSMUSG00000016481.15	Cr1l	ffd85db4-735f-4506-9b9a-d95bcd1516a2	94.935
ENSMUSG00000016494.9	Cd34	ENSMUST00000110815.8	81.81
ENSMUSG00000016495.12	Plgrkt	c6a8fb77-0e90-44bd-85c4-ebedd543c4eb	69.28
ENSMUSG00000016503.17	Gtf3a	ENSMUST00000146511.7	158.04
ENSMUSG00000016510.11	Mtif3	ENSMUST00000016654.8	236.71
ENSMUSG00000016510.11	Mtif3	ENSMUST00000066675.9	118.435
ENSMUSG00000016510.11	Mtif3	ENSMUST00000110566.1	191.66
ENSMUSG00000016520.7	Lnx2	ENSMUST00000016664.7	217.57
ENSMUSG00000016526.8	Dyrk3	ENSMUST00000016670.8	168.12
ENSMUSG00000016528.10	Mapkapk2	6ed3b5b0-b68f-4cf2-8713-271d713e6106	117.94
ENSMUSG00000016528.10	Mapkapk2	e0cf3c35-0547-4bb8-983d-092294167150	170.42
ENSMUSG00000016534.15	Lamp2	3f1179a1-2418-4c99-9345-c0cd393100f1	81.345
ENSMUSG00000016534.15	Lamp2	6e609eee-874b-4eac-8b53-858342f46dbb	148.39
ENSMUSG00000016534.15	Lamp2	ENSMUST00000016678.13	113.482
ENSMUSG00000016534.15	Lamp2	ENSMUST00000061755.8	113.275
ENSMUSG00000016534.15	Lamp2	ENSMUST00000074913.11	81.45
ENSMUSG00000016541.10	Atxn10	1cf9356c-926d-48dc-a49e-442d2131df10	130.266
ENSMUSG00000016541.10	Atxn10	5bbeb6ac-7f38-49ec-987e-14ead39f8832	144.34
ENSMUSG00000016541.10	Atxn10	ENSMUST00000163242.2	149.883
ENSMUSG00000016554.9	Eif3d	ENSMUST00000100484.5	104.746
ENSMUSG00000016559.14	H3f3b	ENSMUST00000016703.7-1	104.683
ENSMUSG00000016619.10	Nup50	ENSMUST00000165443.3-1	124.192
ENSMUSG00000016637.7	Ift27	3c95d0b4-bb8b-4870-9fa5-71544b72c165	89.5
ENSMUSG00000016637.7	Ift27	ENSMUST00000016781.7	120.772
ENSMUSG00000016637.7	Ift27	d1df18bd-984d-4b67-984a-91711fda1ca7	196.967
ENSMUSG00000016664.16	Pacsin2	ENSMUST00000165095.8	120.73
ENSMUSG00000016664.16	Pacsin2	ENSMUST00000231184.1	189.69
ENSMUSG00000016664.16	Pacsin2	f1041209-53b7-40c4-8dcc-9acde7931a1c	170.85
ENSMUSG00000016756.17	Cmah	ENSMUST00000225046.1	88.4
ENSMUSG00000016756.17	Cmah	d601f691-47f0-4ab8-9b0a-0839bf17e6ce	160.31
ENSMUSG00000016757.11	Ttll12	ENSMUST00000016901.4	136.3
ENSMUSG00000016758.4	Bik	2ed98e83-ed05-42d5-aade-dc3df3478af9	178.81
ENSMUSG00000016758.4	Bik	9a027992-4c2a-4116-890f-c71404dd7aeb	286.69
ENSMUSG00000016758.4	Bik	ENSMUST00000016902.4	137.066
ENSMUSG00000016831.12	Tox4	ENSMUST00000022766.7	151.343
ENSMUSG00000016833.14	Mrps18c	8cb71e17-51fa-41c5-b5bd-b87d7b629e2e	136.22
ENSMUSG00000016833.14	Mrps18c	ENSMUST00000016977.14	117.473
ENSMUSG00000016921.14	Srsf6	863da7ad-4255-402b-9555-a4872138c034	183.382
ENSMUSG00000016921.14	Srsf6	ENSMUST00000130411.6	142.424
ENSMUSG00000016921.14	Srsf6	ENSMUST00000193611.5	307.455
ENSMUSG00000016933.17	Plcg1	a69bc6b4-8ebd-4a36-a3c2-a1fe46596943	164.067
ENSMUSG00000016940.18	Kctd2	1a4e39d8-5f85-4a22-ae2c-702d2adca36a	202.725
ENSMUSG00000016940.18	Kctd2	8f2c1923-ae28-449b-9dca-a95dcd88c6e9	44.18
ENSMUSG00000016940.18	Kctd2	ENSMUST00000103035.9	148.684
ENSMUSG00000016942.6	Tmprss6	1cd6e4c8-18ba-41b7-b0b8-b58a90333a87	141.52
ENSMUSG00000016942.6	Tmprss6	41bc99c5-f59d-42c6-8d89-1c1d78e15ae2	268.335
ENSMUSG00000016942.6	Tmprss6	5963ba02-33b3-41c2-b9b0-aae53fda16a5	106
ENSMUSG00000016942.6	Tmprss6	ENSMUST00000017086.4	123.972
ENSMUSG00000016942.6	Tmprss6	ENSMUST00000230226.1	111.169
ENSMUSG00000016946.6	Kctd5	ENSMUST00000017090.5	80.87
ENSMUSG00000016984.7	Etaa1	ENSMUST00000076661.6	44.875
ENSMUSG00000017002.14	Slpi	ENSMUST00000109367.9	89.4425
ENSMUSG00000017007.9	Rbpjl	5ece1598-5e1f-4f85-8d3e-75b55a539e92	57.32
ENSMUSG00000017009.3	Sdc4	ENSMUST00000017153.3	129.189
ENSMUSG00000017057.9	Il13ra1	ENSMUST00000033418.7	112.596
ENSMUSG00000017119.19	Nbr1	41735257-e2fa-42d9-abed-c63bedafc6a1	221.36
ENSMUSG00000017119.19	Nbr1	ENSMUST00000103098.8	102.888
ENSMUSG00000017119.19	Nbr1	ENSMUST00000107208.7	114.84
ENSMUSG00000017119.19	Nbr1	ENSMUST00000107213.7	165.924
ENSMUSG00000017119.19	Nbr1	ENSMUST00000123558.7	85.66
ENSMUSG00000017119.19	Nbr1	c3b7ac73-698e-4182-bcfd-098c192e1469	159.44
ENSMUSG00000017119.19	Nbr1	c4211790-653c-4283-9fb8-d4614f8f94b8	198.79
ENSMUSG00000017132.17	Cyth1	98daba0e-cf94-404b-ade2-996d0c235c39	201.493
ENSMUSG00000017144.8	Rnd3	ENSMUST00000017288.8	207.557
ENSMUSG00000017188.3	Coa3	ENSMUST00000017332.3	105.36
ENSMUSG00000017210.14	Med24	ENSMUST00000017354.12	133.16
ENSMUSG00000017221.14	Psmd3	ENSMUST00000017365.14	145.856
ENSMUSG00000017264.16	Exosc10	ENSMUST00000017408.13	87.8325
ENSMUSG00000017286.15	Glod4	ENSMUST00000017430.11-1	119.676
ENSMUSG00000017288.15	Vps53	ENSMUST00000056601.10	84.885
ENSMUSG00000017288.15	Vps53	ENSMUST00000129256.1	84.03
ENSMUSG00000017291.13	Taok1	5bbf8856-71b0-4d41-8eb8-a6ea8a37863c	103
ENSMUSG00000017299.13	Dnttip1	131f0388-bd6c-40d3-be76-3affca28584c	81.6425
ENSMUSG00000017299.13	Dnttip1	ENSMUST00000017443.13	93.88
ENSMUSG00000017307.16	Acot8	ENSMUST00000017451.6	198
ENSMUSG00000017307.16	Acot8	ENSMUST00000103094.10	91.0815
ENSMUSG00000017309.11	Cd300lg	ENSMUST00000017453.11	96.55
ENSMUSG00000017344.4	Vtn	41043f6b-0b9e-49ba-8d20-fdccca78020b	106.67
ENSMUSG00000017344.4	Vtn	46e3f07b-4777-44d9-91d1-ad31fe02670b	95
ENSMUSG00000017344.4	Vtn	4b0c62c2-c2fb-481f-9fd2-9e1a30d1cacc	268.98
ENSMUSG00000017344.4	Vtn	ENSMUST00000017488.4	100.443
ENSMUSG00000017344.4	Vtn	a1a4edc5-a846-4396-9368-6271a3e843da	99.546
ENSMUSG00000017344.4	Vtn	afd9f6ba-a934-4780-a760-0c0aa708a287	185.297
ENSMUSG00000017376.15	Nlk	ENSMUST00000142739.7	134.05
ENSMUSG00000017386.10	Traf4	ENSMUST00000017530.3	136.847
ENSMUSG00000017390.15	Aldoc	ENSMUST00000017534.14	90.005
ENSMUSG00000017404.12	Rpl19	ENSMUST00000017548.6	84.3615
ENSMUSG00000017405.14	Nek8	ENSMUST00000017549.12	69.62
ENSMUSG00000017421.18	Zfp207	ENSMUST00000017567.13	70.72
ENSMUSG00000017421.18	Zfp207	ENSMUST00000053740.14	162.482
ENSMUSG00000017421.18	Zfp207	a66edafa-12da-4700-b2cf-954d9a1eff64	200.03
ENSMUSG00000017421.18	Zfp207	e01cb135-fdc3-4346-96c5-62ff1d7d66b9	169.306
ENSMUSG00000017428.16	Psmd11	9c1ae21e-62c4-4bcc-8fe4-163dcc5d8c80	142.735
ENSMUSG00000017428.16	Psmd11	ENSMUST00000017572.13	104.967
ENSMUSG00000017446.14	C1qtnf1	ENSMUST00000017590.8	229.26
ENSMUSG00000017453.4	Pipox	556ce105-6774-420b-8d24-55d6e1193450	55.78
ENSMUSG00000017453.4	Pipox	74371395-8dca-40c0-b34b-658e5b4f1b96	267.31
ENSMUSG00000017453.4	Pipox	86c531cd-de6a-4ce5-b686-9b4a6f5c6cdc	274.237
ENSMUSG00000017453.4	Pipox	8af325f6-ce6f-4587-bbe3-823178576758	106.628
ENSMUSG00000017453.4	Pipox	ENSMUST00000017597.4	51.82
ENSMUSG00000017453.4	Pipox	c16677fd-fa65-4efe-b5a3-fecaa4785ec9	52.12
ENSMUSG00000017453.4	Pipox	cd73af7c-05ac-430f-9189-2d61b9ca3437	165.7
ENSMUSG00000017453.4	Pipox	d5af494f-5ddf-4239-a850-81ce151977f4	432.75
ENSMUSG00000017453.4	Pipox	e9be5d60-8c44-4b12-af2e-87688e4f3581	64.18
ENSMUSG00000017466.9	Timp2	ENSMUST00000017610.9-1	43.255
[truncated: 16,280 more rows]

## Sheet: Liver_Fasting
gene_id	gene_name	transcript_id	polya_length_mean
ENSMUSG00000000001.4	Gnai3	ENSMUST00000000001.4	175.398
ENSMUSG00000000049.11	Apoh	55835f19-d9f4-4458-bf9e-c8b722f98b83	119.375
ENSMUSG00000000049.11	Apoh	719017af-21d9-47ce-bd3f-2a3b5de41cfa	120.65
ENSMUSG00000000049.11	Apoh	ENSMUST00000000049.5	100.05
ENSMUSG00000000049.11	Apoh	a83deade-7676-4975-a564-8a3962e434cc	112.52
ENSMUSG00000000049.11	Apoh	e99c16fe-91c7-459e-bba5-7f9243812ef1	102.247
ENSMUSG00000000056.7	Narf	ENSMUST00000103015.3	135.093
ENSMUSG00000000085.16	Scmh1	b4220c62-fe1a-4eee-8199-019fd3a96a3e	209.04
ENSMUSG00000000088.7	Cox5a	69e3099d-587a-49b4-ab00-1d8a38033aa1	107.243
ENSMUSG00000000088.7	Cox5a	da5b65c2-0b46-42fb-b902-25ed1597f3af	125.34
ENSMUSG00000000088.7	Cox5a	e2c010fb-4db9-46b0-860e-37eb18366ad4	87.64
ENSMUSG00000000131.15	Xpo6	0010ddb0-2e75-4c6c-af3d-323d9379ec6e	35.59
ENSMUSG00000000134.17	Tfe3	ENSMUST00000079542.12	118.57
ENSMUSG00000000142.15	Axin2	e5745d72-22a7-47c8-ace5-fd5f3463dc1a	57.36
ENSMUSG00000000149.10	Gna12	ENSMUST00000000153.8	134.213
ENSMUSG00000000154.16	Slc22a18	08e79387-51e9-4161-8896-428ada102c0c	79.87
ENSMUSG00000000154.16	Slc22a18	0db6f112-e498-4def-8977-a94a3a504346	260.16
ENSMUSG00000000154.16	Slc22a18	725c86ea-e10f-43ae-b154-c13920960120	138.35
ENSMUSG00000000154.16	Slc22a18	ENSMUST00000052348.11	85.4589
ENSMUSG00000000154.16	Slc22a18	ENSMUST00000105917.2	118.05
ENSMUSG00000000154.16	Slc22a18	aa8e283d-0c0e-4e16-a163-7a9a2bf22297	84.17
ENSMUSG00000000154.16	Slc22a18	dd02cc0c-a7e4-49fa-9bf3-d0ea2b4456ab	58.345
ENSMUSG00000000159.16	Igsf5	247d5408-235e-4552-8c52-c53ac1b3e07d	75.13
ENSMUSG00000000159.16	Igsf5	25b23e73-9890-4f6c-9386-2b7eef8d3ae7	101.64
ENSMUSG00000000159.16	Igsf5	ENSMUST00000000163.12	141.535
ENSMUSG00000000159.16	Igsf5	ENSMUST00000081093.9	118.345
ENSMUSG00000000168.9	Dlat	ENSMUST00000034567.3	133.481
ENSMUSG00000000171.5	Sdhd	ENSMUST00000000175.5	120.977
ENSMUSG00000000184.12	Ccnd2	ENSMUST00000000188.11	125.71
ENSMUSG00000000194.13	Gpr107	ENSMUST00000056433.6-1	78.506
ENSMUSG00000000215.11	Ins2	ENSMUST00000105932.1	68.08
ENSMUSG00000000275.16	Trim25	04bbb954-a07c-488d-b827-5cc292e5e3d8	88.23
ENSMUSG00000000278.10	Scpep1	ENSMUST00000000287.8	129.554
ENSMUSG00000000282.12	Mnt	ENSMUST00000000291.8	103.64
ENSMUSG00000000295.13	Hddc2	ENSMUST00000000304.13	130.415
ENSMUSG00000000296.8	Tpd52l1	ENSMUST00000214644.1	98.5991
ENSMUSG00000000301.16	Pemt	4fbc86f3-9dcd-4ea3-8a31-322c631fca42	94.88
ENSMUSG00000000301.16	Pemt	ENSMUST00000102692.9	121.364
ENSMUSG00000000301.16	Pemt	ENSMUST00000102693.8	109.94
ENSMUSG00000000303.12	Cdh1	ENSMUST00000000312.11	57.45
ENSMUSG00000000326.13	Comt	19b911b9-4dc4-4048-a753-04010015ad94	203.875
ENSMUSG00000000326.13	Comt	ENSMUST00000000335.11	118.032
ENSMUSG00000000326.13	Comt	ENSMUST00000115609.9	109.676
ENSMUSG00000000326.13	Comt	ENSMUST00000165430.7	91.41
ENSMUSG00000000326.13	Comt	f0d99139-e25a-45dd-9080-aedbe8d92600	177.75
ENSMUSG00000000339.14	Rtca	ENSMUST00000000348.14	132.248
ENSMUSG00000000340.10	Dbt	21a145e1-9f8d-4c36-ad7b-d8b82966d65e	156.64
ENSMUSG00000000340.10	Dbt	ENSMUST00000000349.10	115.138
ENSMUSG00000000346.9	Dazap2	ENSMUST00000000356.9	116.777
ENSMUSG00000000355.13	Mcts1	6500194f-8e6c-4532-8bfd-ec73841b387c	169.62
ENSMUSG00000000355.13	Mcts1	936c0f1e-0987-41ff-8d13-2f5e53a38d71	189.15
ENSMUSG00000000355.13	Mcts1	ENSMUST00000000365.2	169.397
ENSMUSG00000000378.15	Ccm2	ENSMUST00000000388.14	68.58
ENSMUSG00000000378.15	Ccm2	d4c24d11-c30f-4505-833e-a6240a37eef8	116.265
ENSMUSG00000000384.15	Snora5c	98564c13-1cf7-4977-a3a2-65d56cd7506b	32.19
ENSMUSG00000000384.15	Tbrg4	ENSMUST00000000394.13-1	116.3
ENSMUSG00000000399.10	Ndufa9	2ca1ebf3-d444-495a-a143-6a8afe9923f5	23.79
ENSMUSG00000000399.10	Ndufa9	ENSMUST00000205002.2	102.35
ENSMUSG00000000420.15	Galnt1	0b4eefaf-307d-4922-9ddf-df20ab2eacd7	71.8767
ENSMUSG00000000420.15	Galnt1	164812fc-97ff-4ab0-9761-739567e2202b	161.835
ENSMUSG00000000420.15	Galnt1	ENSMUST00000170243.7	48.73
ENSMUSG00000000420.15	Galnt1	a0961836-7b04-49ed-b698-169fa8076570	195.88
ENSMUSG00000000439.9	Mkrn2	ENSMUST00000000449.8	143.39
ENSMUSG00000000440.12	Pparg	c095f09c-a78d-4f77-81ce-315db99fdd13	105.68
ENSMUSG00000000441.17	Raf1	ENSMUST00000000451.13	161.88
ENSMUSG00000000530.16	Acvrl1	f8263c8e-ba81-415a-9980-d44c8e877d11	217.37
ENSMUSG00000000555.8	Itga5	ENSMUST00000023128.7	20.45
ENSMUSG00000000561.14	Wdr77	ENSMUST00000010278.11	126.315
ENSMUSG00000000563.17	Atp5pb	3d056983-3bde-445f-81f5-2f0be34029e7	120.853
ENSMUSG00000000563.17	Atp5pb	6129a72d-12ec-42c0-9ea5-4c8b5ee83c50	128.785
ENSMUSG00000000563.17	Atp5pb	cc2787b8-9dc3-4de9-ac3c-30325bd7458a	127.79
ENSMUSG00000000563.17	Atp5pb	e8a349df-de72-478f-9cf6-15bf4eaebb81	216.62
ENSMUSG00000000567.5	Sox9	ENSMUST00000000579.2	217.87
ENSMUSG00000000568.15	Hnrnpd	29bd40d4-ad00-4ca6-9cb6-8cb32675ab5a	128.706
ENSMUSG00000000568.15	Hnrnpd	ENSMUST00000072750.12	114.74
ENSMUSG00000000568.15	Hnrnpd	ENSMUST00000112939.9	99
ENSMUSG00000000568.15	Hnrnpd	ENSMUST00000172361.7	99.52
ENSMUSG00000000579.14	Dynlt1c	787d9ead-8ff6-4507-901b-defddbf0c4b1	125.4
ENSMUSG00000000581.8	C1d	93797e88-bf72-4c49-adf4-884527b9b3e2	112.743
ENSMUSG00000000581.8	C1d	ENSMUST00000000594.8	114.793
ENSMUSG00000000594.7	Gm2a	ENSMUST00000000608.7	97.8957
ENSMUSG00000000605.9	Clcn4	ENSMUST00000000619.7	88.48
ENSMUSG00000000631.20	Myo18a	797023c6-ad01-4049-bf18-72870ff9e941	157.11
ENSMUSG00000000673.9	Haao	07d550bd-16a4-45a5-8a24-40e74914df69	156.797
ENSMUSG00000000673.9	Haao	1447226a-c31c-4768-92ba-291766488d1d	110.656
ENSMUSG00000000673.9	Haao	36bbf978-ef71-4a4e-88d2-72c783010a43	170.745
ENSMUSG00000000673.9	Haao	596d55a8-3e43-40a1-8f54-658986a636bd	154.43
ENSMUSG00000000673.9	Haao	5bbc22a7-5c14-48f4-9ac1-7c221e997ff8	225.66
ENSMUSG00000000673.9	Haao	88a8846c-1c03-4c39-ad67-35007ea87996	134.624
ENSMUSG00000000673.9	Haao	b06644a0-85db-4a7c-a03c-4704c84d271c	203.8
ENSMUSG00000000673.9	Haao	b5f8fe12-ab53-4f62-88ff-bf112832458f	148.19
ENSMUSG00000000682.7	Cd52	ENSMUST00000000696.6	108.574
ENSMUSG00000000686.11	Abhd15	ENSMUST00000094004.4	121.669
ENSMUSG00000000708.14	Kat2b	ENSMUST00000000724.14	148.92
ENSMUSG00000000711.3	Rab5b	55ca39a7-e533-40b9-a63a-b9cab3877ce3	207.92
ENSMUSG00000000711.3	Rab5b	ENSMUST00000000727.3	169.414
ENSMUSG00000000738.18	Spg7	ENSMUST00000149248.8	155.51
ENSMUSG00000000739.14	Sult5a1	1ad2f97d-6246-40f8-b3dd-a750f2714a99	68.46
ENSMUSG00000000739.14	Sult5a1	85a05821-9251-4891-89cd-2085d8a0ba6e	61.8825
ENSMUSG00000000740.12	Rpl13	1523e264-bc65-48fe-9060-99a63b9ba480	89.67
ENSMUSG00000000740.12	Rpl13	ENSMUST00000000756.5	93.7914
ENSMUSG00000000740.12	Rpl13	ENSMUST00000129311.1	203.07
ENSMUSG00000000743.9	Chmp1a	ENSMUST00000000759.8	138.845
ENSMUSG00000000751.13	Rpa1	ENSMUST00000092907.11	190.48
ENSMUSG00000000753.15	Serpinf1	7471ff63-f671-482b-be35-e0726a44bf9a	153.9
ENSMUSG00000000753.15	Serpinf1	85d9addf-d4e0-4b6f-9262-3bb4d0bbf4a1	61.44
ENSMUSG00000000753.15	Serpinf1	ENSMUST00000000769.13	107.733
ENSMUSG00000000753.15	Serpinf1	e8c0f050-32c0-4332-9daa-16f6a226756c	109.33
ENSMUSG00000000759.14	Tubgcp3	ENSMUST00000000776.14	168.17
ENSMUSG00000000776.13	Polr3d	ENSMUST00000000793.12	116.97
ENSMUSG00000000776.13	Polr3d	c2a50399-f5a4-4c59-ab7d-64543ca97c64	293.41
ENSMUSG00000000787.12	Ddx3x	aaccef6a-6f7f-4bcc-bb47-9fe0ab3bcf8c	266.6
ENSMUSG00000000811.13	Txnrd3	ENSMUST00000000828.12	120.825
ENSMUSG00000000823.16	Zfp512b	bd9971f8-1a5d-4058-a629-355fdb337697	236.3
ENSMUSG00000000826.16	Dnajc5	ENSMUST00000072334.11	201
ENSMUSG00000000826.16	Dnajc5	ab4fe804-0fb6-4878-98ea-4f22fec01d45	131.827
ENSMUSG00000000827.18	Tpd52l2	5c3f0587-e34a-479b-9bd8-a52c7dcf4eea	71.4
ENSMUSG00000000827.18	Tpd52l2	ENSMUST00000000844.14	90.81
ENSMUSG00000000827.18	Tpd52l2	c206e5f2-9ee1-4baf-991a-911b698277e3	228.325
ENSMUSG00000000827.18	Tpd52l2	f3996afd-5627-47f5-8203-c5c6fefb4a5e	53.88
ENSMUSG00000000838.17	Fmr1	ENSMUST00000088546.11	182.39
ENSMUSG00000000876.11	Pxmp4	9d8cf011-fd49-4004-ba49-a85c8e305f38	125.434
ENSMUSG00000000876.11	Pxmp4	ENSMUST00000000896.10-1	103.695
ENSMUSG00000000876.11	Pxmp4	b0cf7267-a568-42a5-b667-abde3507faa1	158.334
ENSMUSG00000000881.12	Dlg3	ENSMUST00000151020.7	179.792
ENSMUSG00000000884.17	Gnb1l	ENSMUST00000090086.10	160.79
ENSMUSG00000000901.17	Mmp11	ENSMUST00000120281.7	219.12
ENSMUSG00000000902.13	Smarcb1	ENSMUST00000121304.1	73.54
ENSMUSG00000000915.15	Hip1r	ENSMUST00000000939.14	162.43
ENSMUSG00000000916.15	Nsun5	ENSMUST00000000940.14	47.5
ENSMUSG00000000934.9	Top1mt	ENSMUST00000000958.8	145.014
ENSMUSG00000000957.11	Mmp14	ENSMUST00000089688.5	122.017
ENSMUSG00000000958.10	Slc7a7	ENSMUST00000000984.8	75.21
ENSMUSG00000000959.7	Oxa1l	ENSMUST00000000985.6	122.68
ENSMUSG00000000959.7	Oxa1l	a0e77cac-c9a6-4204-80fd-1871022d7bdf	55.095
ENSMUSG00000000976.13	Heatr6	e1d2c96c-6bce-49ae-8448-d781d7a7c438	178
ENSMUSG00000001014.6	Icam4	ENSMUST00000001040.6	106.23
ENSMUSG00000001016.12	Ilf2	76fc6b1f-5aae-4153-b03b-05db3faa2ec7	110.445
ENSMUSG00000001016.12	Ilf2	ENSMUST00000001042.9	126.14
ENSMUSG00000001017.15	Chtop	47e3f3a6-127f-44b9-8fee-fd08d3fee800	278.61
ENSMUSG00000001017.15	Chtop	5cbfba1e-9227-45af-9eca-f188e55dc06e	206.62
ENSMUSG00000001017.15	Chtop	ENSMUST00000049937.12	135.917
ENSMUSG00000001017.15	Chtop	ef64ac0e-228a-4654-b255-b069b71f917c	64.86
ENSMUSG00000001018.15	Snapin	ENSMUST00000149884.1	145.935
ENSMUSG00000001020.8	S100a4	ENSMUST00000001046.6	119.87
ENSMUSG00000001052.15	Sec24b	ENSMUST00000001079.14	70.83
ENSMUSG00000001053.15	N4bp3	ENSMUST00000001080.15	175.16
ENSMUSG00000001054.9	Rmnd5b	78a5a900-fcac-4f40-bf9c-bba9c778bbad	184.96
ENSMUSG00000001054.9	Rmnd5b	ENSMUST00000001081.9-1	128.367
ENSMUSG00000001056.3	Nhp2	ENSMUST00000127405.1	94.9102
ENSMUSG00000001065.15	Zfp276	ENSMUST00000001092.14	156.48
ENSMUSG00000001089.14	Luzp1	ENSMUST00000105849.8	154.8
ENSMUSG00000001100.10	Poldip2	ENSMUST00000001127.10	115.713
ENSMUSG00000001105.15	Ift20	ENSMUST00000108275.1	134.097
ENSMUSG00000001105.15	Ift20	ENSMUST00000128788.7	129.031
ENSMUSG00000001119.7	Col6a1	d46e9636-7c3d-4e15-b952-7a7c69e2ce44	149.66
ENSMUSG00000001123.15	Lgals9	ENSMUST00000108268.9	125.756
ENSMUSG00000001123.15	Lgals9	ENSMUST00000108269.9	131.241
ENSMUSG00000001123.15	Lgals9	d58713a3-f2e0-451f-a543-c34540770bfc	53.64
ENSMUSG00000001127.12	Araf	329b9410-597c-4ec2-8858-7666304691cf	114.887
ENSMUSG00000001127.12	Araf	67fdfca8-5b6d-477d-b262-fa721be42685	137.51
ENSMUSG00000001127.12	Araf	b1a8f3ea-e344-4476-8312-ad0bcb9c7072	73.05
ENSMUSG00000001128.7	Cfp	ENSMUST00000001156.7	109.512
ENSMUSG00000001134.9	Uxt	1ed1beae-e4b4-4600-9862-f1898cab9442	108.08
ENSMUSG00000001134.9	Uxt	2ef7ea36-da2f-40e6-aa17-323d1089d5e3	169.12
ENSMUSG00000001134.9	Uxt	8fb8ab23-0241-4d9a-80ea-c6b4605950ea	110.355
ENSMUSG00000001134.9	Uxt	ENSMUST00000001162.9	157
ENSMUSG00000001134.9	Uxt	ENSMUST00000123836.1	91.3593
ENSMUSG00000001138.13	Cnnm3	ENSMUST00000001166.13	49.54
ENSMUSG00000001143.13	Lman2l	872dfbdb-a881-45ba-90b2-fb09accef619	155.07
ENSMUSG00000001155.13	Ftcd	039635ee-f5b0-4cb1-ab4d-059d76cef431	397.16
ENSMUSG00000001155.13	Ftcd	30677b13-93b2-4a8c-9ae4-c2334cdcc656	168.82
ENSMUSG00000001155.13	Ftcd	803bb9be-82bb-4e15-b3c7-82c04efa7097	227.866
ENSMUSG00000001155.13	Ftcd	83b4c02e-a2cf-4c2d-9444-41c33ef10142	353.473
ENSMUSG00000001155.13	Ftcd	ENSMUST00000001183.7	120.9
ENSMUSG00000001157.13	Gmcl1	ENSMUST00000001185.13	195.13
ENSMUSG00000001158.13	Snrnp27	ENSMUST00000001186.10	95.9191
ENSMUSG00000001158.13	Snrnp27	ENSMUST00000131674.1	110.43
ENSMUSG00000001175.15	Calm1	ENSMUST00000110082.10	109.139
ENSMUSG00000001211.15	Agpat3	077edab0-caed-4161-8385-d3e25575463c	96.51
ENSMUSG00000001211.15	Agpat3	2493a785-453a-4d53-9a81-96bae46aff9e	123.185
ENSMUSG00000001211.15	Agpat3	535e08c4-0bbe-446a-b073-1e2b3125710f	233.93
ENSMUSG00000001211.15	Agpat3	6082f851-b9a8-4aa4-b6b4-390bb1b53236	53.07
ENSMUSG00000001211.15	Agpat3	ENSMUST00000001240.11	117.63
ENSMUSG00000001211.15	Agpat3	ENSMUST00000105389.7	98.23
ENSMUSG00000001211.15	Agpat3	a47a52d4-1678-4eb8-b492-65c433716735	212.35
ENSMUSG00000001211.15	Agpat3	e2b4606c-f511-4ccd-bfdb-3c73bdcfdcf6	130.004
ENSMUSG00000001211.15	Agpat3	f5a3eba4-8586-43b4-90eb-3cfbece2179f	156.93
ENSMUSG00000001227.12	Sema6b	ENSMUST00000167545.2	187.27
ENSMUSG00000001229.9	Dpp9	ENSMUST00000038794.5	233.29
ENSMUSG00000001240.13	Ramp2	ENSMUST00000129680.7	182.076
ENSMUSG00000001240.13	Ramp2	dd3e6dbf-b5bd-4399-8c5e-a4493af3ef3b	116.637
ENSMUSG00000001247.16	Lsr	62d8f83a-9341-420c-a873-b38591c9c2d2	146.23
ENSMUSG00000001247.16	Lsr	ENSMUST00000001279.14	131.612
ENSMUSG00000001247.16	Lsr	ENSMUST00000098553.10	80.745
ENSMUSG00000001247.16	Lsr	ENSMUST00000108116.9	109.637
ENSMUSG00000001248.15	Gramd1a	ad1cad67-ecf1-4363-91bf-b437d9d5f17b	208.78
ENSMUSG00000001249.14	Hpn	95dd0e64-8c2b-4ff6-a9ff-2a74ba467e18	291.28
ENSMUSG00000001249.14	Hpn	ENSMUST00000108102.8	103.292
ENSMUSG00000001249.14	Hpn	ENSMUST00000168884.7	162.625
ENSMUSG00000001249.14	Hpn	a44c971e-d5cb-4754-8446-b25a88a4a2d4	177.113
ENSMUSG00000001249.14	Hpn	b876d6ec-6c66-45a6-b9dc-720fd91404bc	126.03
ENSMUSG00000001249.14	Hpn	bf12a0f9-b871-41c0-b500-86e4f2128a9b	59.16
ENSMUSG00000001270.9	Ckb	ENSMUST00000001304.8	122.49
ENSMUSG00000001280.13	Sp1	ENSMUST00000001326.6	161.495
ENSMUSG00000001281.10	Itgb7	ENSMUST00000001327.10	92.67
ENSMUSG00000001285.12	Myg1	d0c2d302-7fe7-4b9b-b60b-d06392d5a93a	99.784
ENSMUSG00000001289.12	Pfdn5	ENSMUST00000001335.6	169.705
ENSMUSG00000001289.12	Pfdn5	ENSMUST00000166658.7	93.5222
ENSMUSG00000001289.12	Pfdn5	c14a1f72-b911-48d6-b0e8-dc8e42e7eef2	164.42
ENSMUSG00000001305.5	Rrp15	ENSMUST00000001339.5	136.233
ENSMUSG00000001313.12	Rnd2	ENSMUST00000001347.6	112.325
ENSMUSG00000001323.17	Srr	ENSMUST00000065211.8	88.9222
ENSMUSG00000001323.17	Srr	ENSMUST00000121738.7	136.558
ENSMUSG00000001323.17	Srr	ae6afd3c-99b8-48eb-9e92-35c2019ffbcc	140.085
ENSMUSG00000001348.15	Acp5	8453cb42-14f2-4316-842d-6a3aeb36f97a	51.16
ENSMUSG00000001348.15	Acp5	ENSMUST00000069330.13	98.5239
ENSMUSG00000001348.15	Acp5	ENSMUST00000217643.1	64.2
ENSMUSG00000001349.5	Cnn1	ENSMUST00000001384.5	80.38
ENSMUSG00000001366.14	Fbxo9	4c3c54cb-45a9-4169-9673-4d70b13a9da6	254.56
ENSMUSG00000001366.14	Fbxo9	6bf7b68c-d286-4c55-91ec-d5e2104f5ef0	138.98
ENSMUSG00000001366.14	Fbxo9	8f587f17-592e-46bf-be4a-9e2f993f473e	118.975
ENSMUSG00000001380.7	Hars	ENSMUST00000001416.7	124.036
ENSMUSG00000001383.9	Zmat2	ENSMUST00000001419.9	111.704
ENSMUSG00000001383.9	Zmat2	edb56eb6-7948-4ca3-ae91-71f3a7c5de55	182.52
ENSMUSG00000001403.13	Ube2c	ENSMUST00000088248.12	202.33
ENSMUSG00000001415.10	Smg5	d21bb97e-5662-45d6-b8e3-c0e242fb65e3	249.14
ENSMUSG00000001416.13	Cct3	ENSMUST00000001452.13	125.326
ENSMUSG00000001418.13	Glmp	ENSMUST00000177005.7	114.581
ENSMUSG00000001419.17	Mef2d	2cce6e06-f0aa-4199-a049-338c209bbf31	142.78
ENSMUSG00000001420.13	Tmem79	cfe71b13-8a8b-448b-bd51-a0a59d14e06a	154.37
ENSMUSG00000001424.14	Snd1	ENSMUST00000001460.13	104.791
ENSMUSG00000001435.15	Col18a1	5fce1b46-dd98-463d-b46e-2859e79d8d71	146.459
ENSMUSG00000001435.15	Col18a1	c1d8bf45-3b07-4d86-968e-e7107b92dd70	151.078
ENSMUSG00000001436.15	Slc19a1	ENSMUST00000105410.9	199.41
ENSMUSG00000001440.5	Kpnb1	215a3d37-c8ca-4094-90f4-3568a6854443	96.47
ENSMUSG00000001440.5	Kpnb1	ENSMUST00000001479.4	118.693
ENSMUSG00000001441.13	Npepps	ENSMUST00000001480.13	227.4
ENSMUSG00000001445.10	Mrpl10	ENSMUST00000001485.9	163.296
ENSMUSG00000001467.5	Cyp51	ENSMUST00000001507.4-1	108.764
ENSMUSG00000001472.17	Tcf25	29edff5c-5d20-4b1b-a470-c0e268bb3167	355.88
ENSMUSG00000001472.17	Tcf25	303f2d89-dc0f-4b2b-a54b-08d6b9a3effb	114.345
ENSMUSG00000001472.17	Tcf25	98e0eb0b-171f-44bc-bdd3-51ba7b3febb4	99.62
ENSMUSG00000001472.17	Tcf25	ENSMUST00000108840.3	41.305
ENSMUSG00000001482.15	Def8	ENSMUST00000001522.9	109.58
ENSMUSG00000001482.15	Def8	ENSMUST00000065534.9	121.017
ENSMUSG00000001482.15	Def8	ENSMUST00000108832.7	180.69
ENSMUSG00000001506.10	Col1a1	ENSMUST00000001547.7	97.03
ENSMUSG00000001507.16	Itga3	ENSMUST00000001548.13	175
ENSMUSG00000001518.12	Itfg2	ENSMUST00000001559.10	238.54
ENSMUSG00000001524.14	Gtf2h4	67ea191c-010b-4e31-ba67-64031eb96730	98.37
ENSMUSG00000001525.10	Tubb5	ENSMUST00000001566.9	87.6567
ENSMUSG00000001542.7	Ell2	85d09e46-6255-4a7c-9a06-9b889fad58e7	47.17
ENSMUSG00000001542.7	Ell2	ENSMUST00000001583.7	129.09
ENSMUSG00000001569.10	Nom1	ENSMUST00000001611.10	170.965
ENSMUSG00000001576.15	Ergic1	ENSMUST00000167662.7	111.48
ENSMUSG00000001604.14	Tcea3	ENSMUST00000102533.10	111.389
ENSMUSG00000001604.14	Tcea3	a29bfa3f-efca-4be5-8e09-71f0f46ba49d	177.19
ENSMUSG00000001627.12	Ifrd1	ENSMUST00000001672.11	179.976
ENSMUSG00000001632.16	Brpf1	ENSMUST00000113119.7	178.41
ENSMUSG00000001642.18	Akr1b3	ENSMUST00000102980.10	135.294
ENSMUSG00000001663.10	Gstt1	6d25a5b3-b805-4fc7-ba75-8a4bbad05f3f	159.512
ENSMUSG00000001663.10	Gstt1	ENSMUST00000001713.9	104.14
ENSMUSG00000001663.10	Gstt1	d7158147-fd9a-4e4a-8050-ebf29ec980d4	192.36
ENSMUSG00000001665.11	Gstt3	ENSMUST00000001715.9	142.475
ENSMUSG00000001666.8	Ddt	ENSMUST00000001716.7	129.776
ENSMUSG00000001670.13	Tat	4b425d6b-5bf7-46af-87be-2457dd24eade	115.08
ENSMUSG00000001670.13	Tat	4d1f2f15-bfeb-4451-8b98-cc511d1e3671	142.593
ENSMUSG00000001670.13	Tat	52a79884-099f-4e4c-acc1-fdfe5515672e	62.35
ENSMUSG00000001670.13	Tat	e2133d25-489d-47de-848b-12b530c3c529	217.178
ENSMUSG00000001674.11	Ddx18	ENSMUST00000001724.11	93.2883
ENSMUSG00000001687.15	Ubl3	ENSMUST00000079324.13	165.439
ENSMUSG00000001687.15	Ubl3	ENSMUST00000201595.3	111.18
ENSMUSG00000001700.10	Gramd3	ENSMUST00000070166.5	132.384
ENSMUSG00000001700.10	Gramd3	ENSMUST00000237422.1	125.32
ENSMUSG00000001700.10	Gramd3	e75cd236-e023-4c54-8ce9-6ecf7e83487f	88.44
ENSMUSG00000001707.8	Eef1e1	ENSMUST00000001757.8	95.1331
ENSMUSG00000001729.14	Akt1	ENSMUST00000001780.9	196.604
ENSMUSG00000001739.14	Cldn15	ENSMUST00000001790.5	188.66
ENSMUSG00000001750.16	Tcirg1	ENSMUST00000001801.10	113.81
ENSMUSG00000001750.16	Tcirg1	ed9fb657-a005-471e-b6cf-5eaa160a6f4c	256.07
ENSMUSG00000001751.9	Naglu	ENSMUST00000001802.9	113.4
ENSMUSG00000001755.12	Coasy	03b90dbf-2a28-41a2-869d-51ea80d7ee20	164.792
ENSMUSG00000001755.12	Coasy	38541f36-1be7-4596-a448-01654e4c70a8	230
ENSMUSG00000001755.12	Coasy	782c5c4d-88de-43a0-86c8-4823a68ef8cb	235.45
ENSMUSG00000001755.12	Coasy	ENSMUST00000001806.9	128.321
ENSMUSG00000001767.5	Crnkl1	9404c3b9-b164-4857-a417-6b36554c5152	126.14
ENSMUSG00000001768.16	Rin2	1241cc69-b545-436b-a410-1942cdeb0adb	87.23
ENSMUSG00000001774.8	Chordc1	927693c8-8f7e-41a6-a672-35163666dad1	185.35
ENSMUSG00000001774.8	Chordc1	ENSMUST00000001825.8	158.892
ENSMUSG00000001783.3	Rtcb	ENSMUST00000001834.3	122.802
ENSMUSG00000001785.13	Pwp1	ENSMUST00000001836.10	103.576
ENSMUSG00000001786.14	Fbxo7	34112bd5-4bb8-4934-a91f-2bdc68ea22f2	213.49
ENSMUSG00000001786.14	Fbxo7	ENSMUST00000130320.7	166.618
ENSMUSG00000001794.13	Capns1	372171ba-e6ee-4e4e-bb8b-9ad6e7467013	173.04
ENSMUSG00000001794.13	Capns1	5916e697-8d19-46c8-9c57-957104e3eb88	217.46
ENSMUSG00000001794.13	Capns1	ENSMUST00000126116.2	128.549
ENSMUSG00000001802.16	Lrp3	ENSMUST00000122409.7	216.22
ENSMUSG00000001829.17	Clpb	ENSMUST00000001884.13	158.063
ENSMUSG00000001833.17	Sept7	0eb4fe9d-bb85-4619-98ca-7efee44e998a	137.373
ENSMUSG00000001844.10	Zdhhc4	0df59430-512f-4a1d-8977-3e3c60877096	83.64
ENSMUSG00000001844.10	Zdhhc4	6baed2e8-50d0-495d-a7f3-519a48000255	227.15
ENSMUSG00000001844.10	Zdhhc4	e9f7f066-ab81-4aa8-8a6f-3a6b3f8bbab6	147.71
ENSMUSG00000001847.14	Rac1	ENSMUST00000080537.13	36.77
ENSMUSG00000001891.16	Ugp2	1ed87ce0-b42f-41bc-8817-8d15f0787337	168.806
ENSMUSG00000001891.16	Ugp2	ENSMUST00000060895.5	132.571
ENSMUSG00000001891.16	Ugp2	ENSMUST00000102875.10	140.727
ENSMUSG00000001891.16	Ugp2	f6f9d2f9-9561-4b8f-817a-4acf4866a28e	32.52
ENSMUSG00000001909.16	Trmt1	8ec6631f-6662-4529-917d-cdf4815559cb	306.57
ENSMUSG00000001909.16	Trmt1	ENSMUST00000109767.8	78.5925
ENSMUSG00000001910.5	Nacc1	75fceb1a-e48e-4e03-9126-cf0a8b37919a	271.5
ENSMUSG00000001910.5	Nacc1	ENSMUST00000001975.5	134.71
ENSMUSG00000001924.15	Uba1	60acfbd9-5524-494a-8ab4-36839c6e20cc	306.83
ENSMUSG00000001924.15	Uba1	9feb5f1b-92d1-4650-9ff9-f142ccea5e90	267.38
ENSMUSG00000001924.15	Uba1	ENSMUST00000001989.8	105.677
ENSMUSG00000001924.15	Uba1	ENSMUST00000089217.10	37.96
ENSMUSG00000001930.17	Vwf	ENSMUST00000112254.7	106.91
ENSMUSG00000001942.8	Siae	ENSMUST00000215474.1-1	127.567
ENSMUSG00000001946.14	Esam	4fe36104-2c5c-42e2-a32d-25d6afc16ccb	93.23
ENSMUSG00000001946.14	Esam	f27aec87-c255-4166-812b-396489118d4f	165.843
ENSMUSG00000001962.8	Fam50a	2063052c-7be9-4867-a914-f9bf54371be9	55.08
ENSMUSG00000001962.8	Fam50a	ENSMUST00000114160.1	120.338
ENSMUSG00000001964.14	Emd	ENSMUST00000002029.12	106.133
ENSMUSG00000001964.14	Emd	ENSMUST00000119197.7	182.61
ENSMUSG00000001983.7	Taco1	ENSMUST00000002048.7-1	144.685
ENSMUSG00000001999.15	Blvra	ENSMUST00000002064.14	53.04
ENSMUSG00000002010.17	Idh3g	a488c68c-9031-4886-a0a6-a79becb7ae5d	109.86
ENSMUSG00000002010.17	Idh3g	fb56a47f-fbfe-4d3a-b77f-b3218c0157d2	171.03
ENSMUSG00000002014.12	Ssr4	3e32722e-53a4-4465-aafc-82c97abe1bd7	117.54
ENSMUSG00000002014.12	Ssr4	ENSMUST00000002090.2-1	113.705
ENSMUSG00000002014.12	Ssr4	b5af1be3-3fa9-4d28-b47f-0507182c05d2	107.93
ENSMUSG00000002015.5	Bcap31	000f6064-a3f2-49a0-884c-60153f7f48ec	116.29
ENSMUSG00000002015.5	Bcap31	ENSMUST00000002091.5	122.941
ENSMUSG00000002017.10	Fam98a	ENSMUST00000112507.3	164.144
ENSMUSG00000002031.13	Ift46	4b7ca8ea-686a-4af3-b5f4-14c6699c5924	195.22
ENSMUSG00000002031.13	Ift46	ENSMUST00000002099.10	92.2223
ENSMUSG00000002032.17	Tmem25	38bd6736-af49-422b-b45d-ec02717e0264	101.22
ENSMUSG00000002032.17	Tmem25	c95f3107-80f3-41f8-abfa-5be1dd84abba	101.722
ENSMUSG00000002043.17	Trappc6a	059a1cb0-0e61-443f-8270-226bb5884040	336.56
ENSMUSG00000002043.17	Trappc6a	ENSMUST00000002112.14	88.3894
ENSMUSG00000002052.6	Supt6	ENSMUST00000002121.4	81.18
ENSMUSG00000002058.13	Unc119	ENSMUST00000002127.13	134
ENSMUSG00000002058.13	Unc119	ENSMUST00000108295.7	37.07
ENSMUSG00000002058.13	Unc119	ENSMUST00000149161.1	258.3
ENSMUSG00000002059.18	Rab34	869b0324-d6bd-4b04-8a77-215b99a64e9a	89
ENSMUSG00000002059.18	Rab34	ENSMUST00000108322.8	156.067
ENSMUSG00000002064.10	Sdf2	6dfda83d-4224-4d03-8feb-a97e28b7264e	122.289
ENSMUSG00000002064.10	Sdf2	9b0d8677-2382-479e-a539-cadb0b485ad6	74.6175
ENSMUSG00000002064.10	Sdf2	b9349975-8fff-4edc-b2bd-d41584ce8c1a	117.61
ENSMUSG00000002102.15	Psmc3	1f56b4c0-3427-4314-a5bb-c62fee727901	180.55
ENSMUSG00000002102.15	Psmc3	4845f020-9c46-4f61-aea3-e845bc1cc192	302.83
ENSMUSG00000002102.15	Psmc3	ENSMUST00000067663.13-1	103.485
ENSMUSG00000002103.16	Acp2	634a442b-9378-4b9e-af32-c18119e028e3	109.085
ENSMUSG00000002103.16	Acp2	ENSMUST00000002172.13-1	158.297
ENSMUSG00000002108.10	Nr1h3	563d3f90-b384-46db-a711-b257e57b8600	50.42
ENSMUSG00000002108.10	Nr1h3	ENSMUST00000002177.8	119.951
ENSMUSG00000002108.10	Nr1h3	ENSMUST00000111354.1	116.144
ENSMUSG00000002108.10	Nr1h3	ENSMUST00000111356.7	146.596
ENSMUSG00000002129.11	Sf3a1	ENSMUST00000002198.3	135.037
ENSMUSG00000002204.9	Napsa	ENSMUST00000002274.9	175
ENSMUSG00000002205.16	Vrk3	ENSMUST00000002275.14	146.738
ENSMUSG00000002210.11	Smg9	ENSMUST00000002280.10	167.83
ENSMUSG00000002222.14	Rmnd5a	273ad76a-934f-46b9-86b2-03a6f20041e2-1	137
ENSMUSG00000002222.14	Rmnd5a	ENSMUST00000002292.14	141.399
ENSMUSG00000002228.7	Ppm1j	ENSMUST00000002298.6	122.93
ENSMUSG00000002233.13	Rhoc	ENSMUST00000002303.11	123.413
ENSMUSG00000002249.21	Tead3	ENSMUST00000156862.2	111.45
ENSMUSG00000002265.17	Peg3	ENSMUST00000051209.10	87.11
ENSMUSG00000002274.13	Fam173a	ea44e607-0425-4eb2-b9ce-734f83cecc75	175.02
ENSMUSG00000002279.19	Lmf1	d2f944b0-3bb5-4ba2-a548-b95b5aa2263f	125.193
ENSMUSG00000002280.11	Ciao3	ENSMUST00000002350.10	85.7887
ENSMUSG00000002289.16	Angptl4	14522195-e05b-4b7a-92e4-44f85c79a7b8	85.76
ENSMUSG00000002289.16	Angptl4	5d9c821b-abb4-454c-bf02-15799585f23a	163.54
ENSMUSG00000002289.16	Angptl4	ENSMUST00000002360.16	106.957
ENSMUSG00000002289.16	Angptl4	ffe82adc-4e1f-4023-bbc0-5278f958c585	124.68
ENSMUSG00000002307.16	Daxx	ENSMUST00000079421.14	92.58
ENSMUSG00000002308.16	Cd320	ENSMUST00000002379.14	142.575
ENSMUSG00000002308.16	Cd320	ENSMUST00000087559.7	134.7
ENSMUSG00000002319.16	Ipo4	464b10ab-584b-494d-a48c-38111a789664	334.77
ENSMUSG00000002319.16	Ipo4	8aff4897-51d3-4af5-9b50-faf82e5dbbb4	74.4
ENSMUSG00000002320.15	Tm9sf1	ENSMUST00000002391.14	110.37
ENSMUSG00000002320.15	Tm9sf1	ENSMUST00000120041.7	48.61
ENSMUSG00000002325.15	Irf9	ENSMUST00000134863.7	116.005
ENSMUSG00000002329.7	Mdp1	ENSMUST00000002400.6-1	100.511
ENSMUSG00000002329.7	Mdp1	ENSMUST00000226659.1	123.13
ENSMUSG00000002332.16	Dhrs1	ENSMUST00000002403.9	136.019
ENSMUSG00000002342.17	Tmem161a	82cdd6df-f37c-4ce6-aeb7-be29c85adb93	275.4
ENSMUSG00000002342.17	Tmem161a	ENSMUST00000002413.14	117.52
ENSMUSG00000002343.11	Armc6	ENSMUST00000019679.11	125.915
ENSMUSG00000002345.18	Borcs8	ENSMUST00000002418.14	115.445
ENSMUSG00000002345.18	Mef2b	ba50b237-2778-4231-bf9c-3a906dad1f66	182.67
ENSMUSG00000002345.18	Mef2b	be597ef9-a68f-41ae-8322-242a70267f0b	65.69
ENSMUSG00000002346.16	Slc25a42	ENSMUST00000110127.7	151.154
ENSMUSG00000002365.10	Snx9	ENSMUST00000002436.10	158.746
ENSMUSG00000002365.10	Snx9	c575a8e9-b9e4-4299-862f-0c99e7f8d367	52.19
ENSMUSG00000002372.9	Ranbp3	ENSMUST00000002445.9	156.6
ENSMUSG00000002379.7	Ndufa11	ENSMUST00000002452.7	99.6829
ENSMUSG00000002379.7	Ndufa11	ENSMUST00000233832.1	59.9
ENSMUSG00000002379.7	Ndufa11	e7784082-911d-4ac5-b8f7-29a543dcf8b6	56.22
ENSMUSG00000002393.14	Nr2f6	6554c540-7def-4070-8582-f22e41e257e2	147.585
ENSMUSG00000002393.14	Nr2f6	ENSMUST00000002466.8	130.042
ENSMUSG00000002393.14	Nr2f6	a319ff47-14ba-446e-b17f-6f58c0f6e8b3	103.73
ENSMUSG00000002393.14	Nr2f6	a59241ed-ec74-4863-9e94-06462a3474d0	74.34
ENSMUSG00000002393.14	Nr2f6	bd2b0539-cc56-48de-b1ef-4a38ba0a502a	228.79
ENSMUSG00000002395.14	Use1	121a21d6-b681-4015-afbd-925903a7653d	85.1885
ENSMUSG00000002395.14	Use1	5687fc8c-24ad-43ba-8160-eaaebe30ef2c	223.52
ENSMUSG00000002395.14	Use1	6ca472cb-8b1a-434f-b19b-5c65562fb5b9	85.45
ENSMUSG00000002395.14	Use1	7414833b-3aad-4d22-9293-21af7b0db8af	240.87
ENSMUSG00000002395.14	Use1	830ea0b9-51d1-4a2a-9f8d-7c526554695a	200.38
ENSMUSG00000002396.8	Ocel1	ENSMUST00000110051.1	108.5
ENSMUSG00000002409.18	Dyrk1b	ENSMUST00000172761.7	125.32
ENSMUSG00000002413.15	Braf	ENSMUST00000101497.3	135.08
ENSMUSG00000002416.13	Gm42420	04e7a292-36a2-4c77-9c8e-95d0b71f2d9b	83.43
ENSMUSG00000002416.13	Ndufb2	ENSMUST00000002490.6	86.49
ENSMUSG00000002416.13	Ndufb2	ENSMUST00000119379.1	83.7491
ENSMUSG00000002416.13	Ndufb2	ENSMUST00000135671.7	100.984
ENSMUSG00000002416.13	Gm42420	a8012009-4d5b-45ce-bb9b-9c0fe83761ee	143.92
ENSMUSG00000002455.14	Prpf6	ENSMUST00000002529.6	143.776
ENSMUSG00000002475.16	Abhd3	00f27e97-9ebd-4a38-bd5c-61548c2e89ed	121.63
ENSMUSG00000002475.16	Abhd3	ENSMUST00000117726.8	21.84
ENSMUSG00000002475.16	Abhd3	ENSMUST00000117828.8	121.533
ENSMUSG00000002475.16	Abhd3	c79e45e0-ee4a-4fb9-aac5-a020d9e795d4	48.52
ENSMUSG00000002477.5	Snrpd1	ENSMUST00000002551.4	103.435
ENSMUSG00000002477.5	Snrpd1	ENSMUST00000234207.1	47.14
ENSMUSG00000002496.10	Tsc2	891cf632-39eb-4314-8920-3b54ee18c0ec	65.5
ENSMUSG00000002496.10	Tsc2	8b73502e-1ab1-4638-9b06-af8f4de9e5c2	316.33
ENSMUSG00000002496.10	Tsc2	c4eadb0b-9f7b-4d1c-9d40-cb48fe793335	198.945
ENSMUSG00000002504.15	Slc9a3r2	ENSMUST00000002572.5	111.19
ENSMUSG00000002524.17	Puf60	ENSMUST00000002599.10	103.5
ENSMUSG00000002524.17	Puf60	ENSMUST00000100527.12	111.357
ENSMUSG00000002550.16	Uck1	ENSMUST00000002625.14	146.347
ENSMUSG00000002580.7	Mien1	ENSMUST00000002655.7	127.101
ENSMUSG00000002588.13	Pon1	07025b53-923b-4817-b408-61260b88039e	135.654
ENSMUSG00000002588.13	Pon1	17a10c31-cbec-4a01-bc9e-67e5361a84f4	185.39
ENSMUSG00000002588.13	Pon1	18f78144-58d8-4124-a171-e039e3b6de46	75.15
ENSMUSG00000002588.13	Pon1	2fc1e6f1-2a97-46f0-870d-d7ccfc7f180f	115.382
ENSMUSG00000002588.13	Pon1	32ae0e4a-594c-434b-bcb1-5dd4ffa6d82a	127.78
ENSMUSG00000002588.13	Pon1	39a81aa2-7afe-4264-96d3-f99b6c4d8fd1	171.56
ENSMUSG00000002588.13	Pon1	ENSMUST00000002663.11	114.842
ENSMUSG00000002588.13	Pon1	ENSMUST00000177159.8	122.183
ENSMUSG00000002588.13	Pon1	e3b8d7eb-40b2-4cb4-abde-a570abb73ff2	164.235
ENSMUSG00000002588.13	Pon1	f3fd3583-5a90-497b-b2f6-be85efdb6c58	141.649
ENSMUSG00000002602.16	Axl	ENSMUST00000002677.10	101.387
ENSMUSG00000002603.15	Tgfb1	ENSMUST00000002678.9	123.733
ENSMUSG00000002608.8	Ccdc97	ENSMUST00000002683.2	284.92
ENSMUSG00000002625.10	Akap8l	37df780d-5087-4423-9f85-0a1c2a2588da	208.79
ENSMUSG00000002625.10	Akap8l	8dca4d10-ca94-4ac4-9dca-c9446385d078	138.65
ENSMUSG00000002633.4	Shh	ENSMUST00000002708.4	132.54
ENSMUSG00000002635.11	Pdcd2l	ENSMUST00000002710.9	91.02
ENSMUSG00000002658.9	Gtf2f1	0be59cce-0708-4f18-9014-b0d61611690c	59.65
ENSMUSG00000002658.9	Gtf2f1	85ee2308-27eb-4589-9283-890338e34285	65.75
ENSMUSG00000002660.8	Clpp	ENSMUST00000002735.8	118.84
ENSMUSG00000002660.8	Clpp	a7d935c8-9d8d-4af6-a386-e59741f87bdd	566.12
ENSMUSG00000002661.14	Alkbh7	ENSMUST00000002737.6	112.687
ENSMUSG00000002661.14	Alkbh7	ENSMUST00000074141.13	130.21
ENSMUSG00000002679.14	Med6	47bc645f-ea5a-4a6f-acc9-f489113f608b	179.57
ENSMUSG00000002679.14	Med6	ENSMUST00000002756.13	154.022
ENSMUSG00000002699.13	Lcp2	50b2d7f1-59fd-40dd-8c3f-0e2222bd7152	160.876
ENSMUSG00000002718.14	Cse1l	64469a83-9ea2-4d76-902f-fa6ea481127d	184.865
ENSMUSG00000002718.14	Cse1l	ENSMUST00000002790.13	122.496
ENSMUSG00000002728.14	Naa20	ENSMUST00000002805.13	34.465
ENSMUSG00000002728.14	Naa20	ENSMUST00000110000.7	115.666
ENSMUSG00000002731.6	Prkra	ENSMUST00000002808.6	121.355
ENSMUSG00000002732.14	Fkbp7	8bf58616-827b-4344-a377-2ff546ec039e	108.62
ENSMUSG00000002732.14	Fkbp7	ENSMUST00000002809.13	80.435
ENSMUSG00000002733.8	Plekha3	ENSMUST00000111920.1-1	174.02
ENSMUSG00000002741.9	Ykt6	ENSMUST00000002818.8	111.574
ENSMUSG00000002748.7	Baz1b	ENSMUST00000002825.5	195.002
ENSMUSG00000002763.16	Pex6	ENSMUST00000002840.8	151.435
ENSMUSG00000002763.16	Pex6	ENSMUST00000144964.7	191.197
ENSMUSG00000002767.13	Mrpl2	ENSMUST00000002844.13	109.944
ENSMUSG00000002767.13	Mrpl2	ENSMUST00000113429.7	219.83
ENSMUSG00000002768.8	Mea1	ENSMUST00000002845.7	123.081
ENSMUSG00000002768.8	Mea1	ENSMUST00000233430.1	100.844
ENSMUSG00000002769.9	Gnmt	0aab9d35-e8ca-40b8-8a62-7a46ea9171ca	127.996
ENSMUSG00000002769.9	Gnmt	1be679ce-8a3f-466e-a86e-09df7ba10ae4	130.63
ENSMUSG00000002769.9	Gnmt	2538dd65-e09d-4776-93a7-fdac0bd65def	186.677
ENSMUSG00000002769.9	Gnmt	48896b73-f4a0-4cdf-8257-c1b36e65e221	107.906
ENSMUSG00000002769.9	Gnmt	584c2e8f-e08d-4809-a6ed-f38055a9eee9	147.034
ENSMUSG00000002769.9	Gnmt	66d2eff5-d899-4fb2-953d-d6610891aa5b	128.193
ENSMUSG00000002769.9	Gnmt	8762f82e-3dc2-4285-b4f4-f278ad93a7e2	246.305
ENSMUSG00000002769.9	Gnmt	9e453632-47ce-4008-9a89-2242fb1016e5	137.007
ENSMUSG00000002769.9	Gnmt	9ee66de6-5817-47c7-a020-715f69fc87e5	141.115
ENSMUSG00000002769.9	Gnmt	ENSMUST00000002846.8	102.531
ENSMUSG00000002769.9	Gnmt	a4786e93-a176-43c3-8b3c-1af0139b8d69	165.041
ENSMUSG00000002769.9	Gnmt	afaf45d8-7dd0-4d0a-8da5-7d6938fad6e4	114.91
ENSMUSG00000002769.9	Gnmt	e0db93bd-d90a-4b7e-af69-b2bc2f691408	45.3233
ENSMUSG00000002778.14	Kdelr1	ENSMUST00000002855.13	139.105
ENSMUSG00000002778.14	Kdelr1	ENSMUST00000211234.1	176.76
ENSMUSG00000002778.14	Kdelr1	c0a69452-143f-4974-a23f-b6da91dfb975	154.086
ENSMUSG00000002781.19	Tmem143	ENSMUST00000069772.15	116.245
ENSMUSG00000002797.9	Ggct	ENSMUST00000002874.7	107.33
ENSMUSG00000002797.9	Ggct	ENSMUST00000131475.1	164.61
ENSMUSG00000002797.9	Ggct	ENSMUST00000204301.2	109.433
ENSMUSG00000002803.14	Btbd6	ENSMUST00000002880.6	98.54
ENSMUSG00000002804.4	Nudt14	ENSMUST00000002881.4	102.805
ENSMUSG00000002804.4	Nudt14	ENSMUST00000221497.1	89.61
ENSMUSG00000002804.4	Nudt14	fa4590a7-c42a-4c2f-961c-82cf7464c897	92.0277
ENSMUSG00000002820.6	Atg4d	10bc5f59-3d2c-461b-9641-8b0481ef1be9	237.78
ENSMUSG00000002825.8	Qtrt1	ENSMUST00000002902.7	118.93
ENSMUSG00000002844.9	Adprh	ENSMUST00000002923.9	96.95
ENSMUSG00000002845.14	Tmem39a	ENSMUST00000002924.14	183.507
ENSMUSG00000002846.9	Timmdc1	88497cc6-0193-4ec8-9c7f-709a5ae72e25	103.19
ENSMUSG00000002846.9	Timmdc1	ENSMUST00000147543.1	151.23
ENSMUSG00000002847.7	Pla1a	ENSMUST00000002926.7	85.62
ENSMUSG00000002847.7	Pla1a	fa14c322-3882-4a9a-88d7-f29d25205dfe	119.61
ENSMUSG00000002870.8	Mcm2	ENSMUST00000058011.7	131.157
ENSMUSG00000002871.14	Tpra1	ENSMUST00000055022.14	163.56
ENSMUSG00000002871.14	Tpra1	ed1a444e-daf7-4a91-8616-73d7f96ea438	245.34
ENSMUSG00000002881.14	Nab1	6e6abe5b-5a3d-4bd6-828c-f7ff5dec9ab5	130.287
ENSMUSG00000002881.14	Nab1	ENSMUST00000069792.13	45.6
ENSMUSG00000002897.5	Il17ra	86d02c46-f3c0-443d-a3c5-e30afc76a61f	104.943
ENSMUSG00000002908.17	Kcnn1	b7f79e38-e208-424d-8b4d-14bacb5fafff	158.123
ENSMUSG00000002948.19	Map2k7	ENSMUST00000110998.8	174.61
ENSMUSG00000002949.15	Timm44	4af10d14-1ee7-4435-967e-df265772fb89	257.48
ENSMUSG00000002949.15	Timm44	ENSMUST00000003029.13	141.184
ENSMUSG00000002963.17	Pnkp	ENSMUST00000003044.13	69.8233
ENSMUSG00000002963.17	Pnkp	ENSMUST00000098478.6	188.49
ENSMUSG00000002963.17	Pnkp	ENSMUST00000107876.7	103.673
ENSMUSG00000002963.17	Pnkp	ab257d8f-2e87-40b1-974b-56e27a18a3a3	159.38
ENSMUSG00000002968.9	Med25	211fd6e7-c269-4342-a3fc-1d59c9710834	133.97
ENSMUSG00000002968.9	Med25	dae47aa1-bd5a-48a1-baf5-965ddeca65c8	51
ENSMUSG00000002981.10	Clptm1	6ae28ad3-e024-454c-8958-0d8b5d97e5ae	95.315
ENSMUSG00000002981.10	Clptm1	ENSMUST00000055242.10	115.339
ENSMUSG00000002984.17	Tomm40	ENSMUST00000093552.11	129.685
ENSMUSG00000002985.16	Apoe	1178da1a-49ed-41eb-96a8-47fbb72297f1	59.7867
ENSMUSG00000002985.16	Apoe	549a7ac2-19da-40c1-b321-ef49b4eb6510	117.643
ENSMUSG00000002985.16	Apoe	86b824e9-54f2-42d8-807b-77a0a20b06a8	123.002
ENSMUSG00000002985.16	Apoe	937c52b0-2176-44fc-8f30-0efb9cad993d	82.425
ENSMUSG00000002985.16	Apoe	ENSMUST00000174064.8	106.446
ENSMUSG00000002985.16	Apoe	ac3c0438-8e28-47b4-8642-e8ce6462ebd7	101.62
ENSMUSG00000002985.16	Apoe	ba1634b3-b795-49cc-8347-b3a2887cc856	92.1933
ENSMUSG00000002985.16	Apoe	bca1bc30-8124-4ad6-9c25-9a3d352be85b	97.7997
ENSMUSG00000002985.16	Apoe	cf475a8d-3dd9-4623-9a29-b9f637bcb73a	110.627
ENSMUSG00000002985.16	Apoe	f77edbea-5230-4686-9548-1fd05a91aa19	167
ENSMUSG00000002992.17	Apoc2	ENSMUST00000142352.8	115.03
ENSMUSG00000002996.17	Hbp1	ENSMUST00000172314.8	118.941
ENSMUSG00000002996.17	Hbp1	dee50cce-c7d1-4fbe-a319-520117773f19	199.24
ENSMUSG00000003031.14	Cdkn1b	ENSMUST00000003115.8	117.23
ENSMUSG00000003033.15	Ap1m1	ENSMUST00000003117.14	109.807
ENSMUSG00000003033.15	Ap1m1	e9e62823-aaf6-4aac-8aeb-926c5e3843d3	266.44
ENSMUSG00000003037.16	Rab8a	ENSMUST00000003121.8	112.916
ENSMUSG00000003038.15	Hmgn2	ENSMUST00000102553.10	92.9067
ENSMUSG00000003038.15	Hmgn2	ENSMUST00000130809.7	343
ENSMUSG00000003039.9	Fam32a	ENSMUST00000003123.9	113.346
ENSMUSG00000003039.9	Fam32a	ENSMUST00000212117.1	65.76
ENSMUSG00000003053.17	Cyp2c29	ENSMUST00000003137.14	106.882
ENSMUSG00000003053.17	Cyp2c29	d0a30e4a-f66c-49ae-a428-492d91495829	257.82
ENSMUSG00000003053.17	Cyp2c29	ec1baa8c-fbee-448e-b5c6-086f701fde2d	85.74
ENSMUSG00000003062.13	Stard3nl	ENSMUST00000039694.12	140.711
ENSMUSG00000003068.16	Stk11	4231aa32-36bd-4547-9cc8-68e648d441b6	58.78
ENSMUSG00000003068.16	Stk11	ENSMUST00000003152.13-1	165.846
ENSMUSG00000003068.16	Stk11	ENSMUST00000144883.7	264
ENSMUSG00000003072.15	Atp5d	ENSMUST00000003156.14	115.851
ENSMUSG00000003072.15	Atp5d	ENSMUST00000105366.1	160.2
ENSMUSG00000003099.11	Ppp5c	66ac974f-3656-4d02-ad04-ea63f816fc19	222.22
ENSMUSG00000003099.11	Ppp5c	ENSMUST00000003183.11	132.308
ENSMUSG00000003119.14	Cdk12	28bb1c0e-641e-4c62-91fd-545fd2acd4e4	214.09
ENSMUSG00000003119.14	Cdk12	ENSMUST00000107538.1	107.895
ENSMUSG00000003119.14	Cdk12	cbee19c8-913d-44ef-a2d4-e31e4a386ccb	213.04
ENSMUSG00000003131.7	Pafah1b2	1c3e8f7f-380d-46ac-b579-c309bfd0bbf0	96.49
ENSMUSG00000003134.10	Tbc1d8	ENSMUST00000054462.10	142.41
ENSMUSG00000003135.15	Cnot11	ENSMUST00000003219.13-1	172.434
ENSMUSG00000003154.15	Foxj2	ENSMUST00000003238.13	242.33
ENSMUSG00000003161.15	Sri	6fd4e76a-966d-43b3-8fad-37c17141fe8a	91.28
ENSMUSG00000003161.15	Sri	97968b48-4c1a-4d92-a88d-d72698fd99f9	143.051
ENSMUSG00000003161.15	Sri	ENSMUST00000148633.3	45.97
ENSMUSG00000003161.15	Sri	d549973e-1432-4aad-8b6a-731b03cf249a	99.1077
ENSMUSG00000003166.20	Dgcr2	ENSMUST00000117945.7	177.014
ENSMUSG00000003184.15	Irf3	676aaac2-5ec9-4cb6-a1ce-1ebd833ce583	215.89
ENSMUSG00000003184.15	Irf3	ENSMUST00000003284.15	110.334
ENSMUSG00000003184.15	Irf3	a8b7cfb2-d29e-4bbf-bcf3-51dd7abacd5c	105.145
ENSMUSG00000003184.15	Irf3	d6d7b5d7-b5d9-45bb-894b-7b0d309e34b1	123.27
ENSMUSG00000003190.12	Bcl2l12	ENSMUST00000003290.11	167.995
ENSMUSG00000003199.16	Mpnd	045a3df4-635b-4646-af2f-41e4a87962be	187.797
ENSMUSG00000003199.16	Mpnd	ENSMUST00000149441.7	113.381
ENSMUSG00000003200.10	Sh3gl1	ENSMUST00000003268.10	112.707
ENSMUSG00000003200.10	Sh3gl1	ENSMUST00000233803.1	149.29
ENSMUSG00000003208.9	Yju2	ENSMUST00000086869.5	174.84
ENSMUSG00000003226.7	Ranbp2	ENSMUST00000003310.6	191.757
ENSMUSG00000003234.16	Abcf3	ENSMUST00000003319.5	112.341
ENSMUSG00000003235.13	Eif2b5	ENSMUST00000003320.13	108.388
ENSMUSG00000003269.17	Cyth2	ENSMUST00000107729.9	131.388
ENSMUSG00000003299.10	Mrpl4	0d01d4b0-a677-4bf2-89b5-7dfd1cacec69	139.52
ENSMUSG00000003299.10	Mrpl4	40da2a81-22f3-497d-ab96-c1b81a678b61	227.17
ENSMUSG00000003299.10	Mrpl4	ENSMUST00000003386.6	143.687
ENSMUSG00000003299.10	Mrpl4	fbc95b03-5006-41a1-8b42-b7bd1560600e	82.84
ENSMUSG00000003308.15	Keap1	4f2f61f8-0460-4d79-af85-fb610351aaed	53.33
ENSMUSG00000003308.15	Keap1	ENSMUST00000193982.1	137.735
ENSMUSG00000003308.15	Keap1	ENSMUST00000194542.5	53.85
ENSMUSG00000003344.14	Btbd2	ENSMUST00000003434.13	128.42
ENSMUSG00000003345.16	Csnk1g2	1016e2e7-59a5-490c-83f9-874b1b318f92	71.22
ENSMUSG00000003345.16	Csnk1g2	626e36f4-51c5-4e85-bf7d-3b4338e9fb8c	158.81
ENSMUSG00000003346.14	Abhd17a	ENSMUST00000003436.11	99.8958
ENSMUSG00000003348.10	Mob3a	ENSMUST00000003438.10	144.28
ENSMUSG00000003355.7	Fkbp11	ENSMUST00000003445.7	90.2037
ENSMUSG00000003378.9	Grik5	513964ac-b759-45cc-96b5-e928df548947	291.29
ENSMUSG00000003380.11	Rabac1	4abf5231-e667-48df-ac1d-408b12906671	97.125
ENSMUSG00000003380.11	Rabac1	ENSMUST00000076961.8	94.806
ENSMUSG00000003380.11	Rabac1	c4419e50-12ea-4dcf-951e-8ebfbee0737d	164.53
ENSMUSG00000003402.14	Prkcsh	5f9c4f75-45dd-4d7c-838b-3f088c0c4bf2	133.65
ENSMUSG00000003420.8	Fcgrt	29c4663a-4259-40c4-95d9-69bf33bc00bc	89.6
ENSMUSG00000003420.8	Fcgrt	9661ecdd-49e7-4004-9e95-dbb87b286f38	89.8375
ENSMUSG00000003420.8	Fcgrt	ba9ec2c5-06f6-4b98-ae9b-b4923cbf843b	96.24
ENSMUSG00000003420.8	Fcgrt	cdf50a64-9242-4f18-bee1-e13fe41fe3e3	130
ENSMUSG00000003420.8	Fcgrt	e88b9161-314d-4850-b85b-affc5a48d995	213.54
ENSMUSG00000003421.13	Nosip	ENSMUST00000003513.10-1	132.797
ENSMUSG00000003421.13	Nosip	b550d3fb-ffd5-423d-896a-235a5b52cebc	191.03
ENSMUSG00000003423.15	Pih1d1	79d7431c-77f4-45c3-8962-1c13d8ec656b	29
ENSMUSG00000003423.15	Pih1d1	7eb1fbdd-5b52-4bb7-a4ad-b995f7c615f3	99.3
ENSMUSG00000003423.15	Pih1d1	ENSMUST00000085375.12	97.5344
ENSMUSG00000003423.15	Pih1d1	ENSMUST00000210139.1	74.57
ENSMUSG00000003429.11	Rps11	ENSMUST00000003521.9	103.986
ENSMUSG00000003435.9	Supt5	bc9d58ea-ad34-4ca2-a483-b4706b2e20fa	58.4
ENSMUSG00000003437.14	Paf1	eef71064-8ac3-40af-9966-06471f8f7cc9	127.08
ENSMUSG00000003438.17	Timm50	ENSMUST00000081946.4-1	103.444
ENSMUSG00000003438.17	Timm50	efb75434-f2f5-4792-9b59-fc975095376b	243.5
ENSMUSG00000003444.8	Med29	ENSMUST00000003536.8	122.886
ENSMUSG00000003458.12	Ncstn	ENSMUST00000003550.10-1	128.85
ENSMUSG00000003464.13	Pex19	3b32c528-e6b3-435e-9251-ab8e31b7e077	166.708
ENSMUSG00000003464.13	Pex19	ENSMUST00000075895.8	83.2662
ENSMUSG00000003477.5	Inmt	fccd056e-0933-49a1-b6ae-be453588535f	109.178
ENSMUSG00000003518.13	Dusp3	a0eb7159-24ab-4b0d-b3b0-3c56f6ca5744	102.155
ENSMUSG00000003526.12	Prodh	1ed0459e-80f1-4277-b8c4-b1a97c22e345	248.38
ENSMUSG00000003526.12	Prodh	36ce5e9b-e55a-472c-b401-031fba8f4f22	39.33
ENSMUSG00000003526.12	Prodh	705513c3-0e1f-4c10-ad2a-f514b8528c38	397.09
ENSMUSG00000003526.12	Prodh	ENSMUST00000003620.12	128.434
ENSMUSG00000003528.15	Slc25a1	6e7ecbdc-4c00-471d-b515-5385e0d189f1	133.57
ENSMUSG00000003528.15	Slc25a1	ENSMUST00000003622.15	130.521
ENSMUSG00000003531.15	Dgcr6	ENSMUST00000066027.13	97.6675
ENSMUSG00000003531.15	Dgcr6	ENSMUST00000151266.7	118.552
ENSMUSG00000003531.15	Dgcr6	f95bb3a0-e563-4049-9217-ff193e0684fc	84.84
ENSMUSG00000003541.6	Ier3	ENSMUST00000003635.6	80.41
ENSMUSG00000003546.10	Klc4	b52ed0c7-4004-4eb7-be5e-32e6a9743b8b	124.47
ENSMUSG00000003555.8	Cyp17a1	ENSMUST00000026012.7	119.069
ENSMUSG00000003559.8	As3mt	ENSMUST00000003655.8	94.0523
ENSMUSG00000003559.8	As3mt	ENSMUST00000236063.1	78.085
ENSMUSG00000003559.8	As3mt	da43f539-b99e-442c-a2b3-4e1bbebc1a21	135.04
ENSMUSG00000003559.8	As3mt	fa43b52f-62c9-4117-95fb-114d864eb487	90.428
ENSMUSG00000003581.14	Rnf215	ENSMUST00000003677.10	136.403
ENSMUSG00000003585.13	Sec14l2	3212c8d4-7652-4a1c-97b8-18183266e234	124.04
ENSMUSG00000003585.13	Sec14l2	8a2ddcfd-8e65-4332-8750-f5f77f19c5b1	213.54
ENSMUSG00000003585.13	Sec14l2	b3251bf1-af79-4542-8c51-c6e4299c40e6	54.97
ENSMUSG00000003604.14	Aven	ENSMUST00000003705.11	90.5975
ENSMUSG00000003617.16	Cp	073e25f0-8c2a-4054-955d-2e7ce73cbfc9	113.439
ENSMUSG00000003617.16	Cp	5a2a6438-2fb4-4249-bab8-951ee31c8afc	133.84
ENSMUSG00000003617.16	Cp	a9214dc7-3f0c-4e19-8ec0-18f32a929608	60.61
ENSMUSG00000003617.16	Cp	f19b5d85-1a7f-4f91-acf9-0da2cd01e26d	119.07
ENSMUSG00000003623.4	Crot	3cfe3bed-e284-4b35-a0a2-d329bf5c6a02	133.212
ENSMUSG00000003623.4	Crot	84f6dfa4-1ea8-451f-847d-01a19ce7a38b	330.36
ENSMUSG00000003623.4	Crot	9e1ea61a-d75c-4654-96e7-dc09584d1b71	133.497
ENSMUSG00000003623.4	Crot	9f8da384-ebe7-4f5c-ae27-4730cc865184	140.076
ENSMUSG00000003623.4	Crot	ENSMUST00000003720.4	135.129
ENSMUSG00000003623.4	Crot	c297d6f1-8af7-432c-b238-fbb293521a53	153.42
ENSMUSG00000003623.4	Crot	da651aff-8904-4c88-9aa3-6940e9729956	116.825
ENSMUSG00000003623.4	Crot	fd944bdc-fd72-414a-b6d6-aee76e751ee0	148.947
ENSMUSG00000003644.17	Rps6ka1	ENSMUST00000105894.10	190.835
ENSMUSG00000003660.10	Snrnp200	ENSMUST00000103220.3	108.66
ENSMUSG00000003660.10	Snrnp200	b519e896-3ed1-466d-b6fb-9c287e39e58d	81.63
ENSMUSG00000003662.10	Ciao1	ENSMUST00000003759.10	120.334
ENSMUSG00000003662.10	Ciao1	ENSMUST00000174030.7	151.917
ENSMUSG00000003721.14	Insig2	00ff1357-d6d1-4a4a-a1f6-d5e0f47d5631	125.87
ENSMUSG00000003721.14	Insig2	2f40be42-4b2c-4da9-9cc5-808d36967149	134.657
ENSMUSG00000003721.14	Insig2	810623aa-e102-43cd-9963-1143fafc7a10	109.518
ENSMUSG00000003721.14	Insig2	8d185661-0b8c-4aa5-b251-5902556a95ff	130.53
ENSMUSG00000003721.14	Insig2	9f239075-16e4-4bab-a4f0-29fdb7ac5517	93.9
ENSMUSG00000003721.14	Insig2	ENSMUST00000003818.13	146.308
ENSMUSG00000003721.14	Insig2	ENSMUST00000071064.12	121.267
ENSMUSG00000003721.14	Insig2	ba832468-dbdf-4a5a-aa8d-b17b0dfe5fa7	61.33
ENSMUSG00000003721.14	Insig2	bf13883e-bad4-42d6-a7e6-d2afc6f3c28d	179.87
ENSMUSG00000003721.14	Insig2	f49a21e7-7183-495e-bd18-230668e5bfff	168.8
ENSMUSG00000003731.13	Kpna6	ENSMUST00000102590.10	112.526
ENSMUSG00000003746.16	Man1a	ENSMUST00000003843.15-1	122.029
ENSMUSG00000003752.9	Itpkc	ENSMUST00000003850.7	181.96
ENSMUSG00000003762.13	Coq8b	ENSMUST00000003860.12	120.93
ENSMUSG00000003778.14	Brd8	101c8232-ab33-45f7-b85a-f38ef13128e0	200.75
ENSMUSG00000003778.14	Brd8	ENSMUST00000097626.9	160.5
ENSMUSG00000003778.14	Brd8	b1806280-f0b1-4600-8c4f-81b589f3d395	211.71
ENSMUSG00000003779.16	Kif20a	ENSMUST00000237407.1	103.46
ENSMUSG00000003808.18	Farsa	677cc32f-cbf5-4924-a73e-a09709761969	236.81
ENSMUSG00000003808.18	Farsa	ENSMUST00000003906.12	164.317
ENSMUSG00000003809.14	Gcdh	32c21d5a-47be-4456-b37f-db18d2f025d0	89.26
ENSMUSG00000003809.14	Gcdh	6ed63728-8453-40eb-9d87-61b9277c8486	147.96
ENSMUSG00000003809.14	Gcdh	ENSMUST00000003907.13	110.227
ENSMUSG00000003809.14	Gcdh	ENSMUST00000109745.7	146.466
ENSMUSG00000003809.14	Gcdh	e633ac1d-7e62-418c-b8c0-bafaa995e481	135.797
ENSMUSG00000003812.13	Dnase2a	1e52c367-9e3e-4679-97fb-93c5119f58d6	116.667
ENSMUSG00000003812.13	Dnase2a	ENSMUST00000003910.12	40.3
ENSMUSG00000003812.13	Dnase2a	ENSMUST00000148573.1	133.067
ENSMUSG00000003813.15	Rad23a	ENSMUST00000003911.12	95.43
ENSMUSG00000003813.15	Rad23a	ENSMUST00000109761.8	138.14
ENSMUSG00000003813.15	Rad23a	bc0236bb-ec8c-4ded-ab09-de0f38d23e66	129.27
ENSMUSG00000003814.8	Calr	ENSMUST00000003912.6	120.853
ENSMUSG00000003824.12	Syce2	ENSMUST00000136026.7	34.44
ENSMUSG00000003848.14	Nob1	ENSMUST00000003946.8	123.632
ENSMUSG00000003849.8	Nqo1	ENSMUST00000003947.8	156.49
ENSMUSG00000003873.11	Bax	ENSMUST00000033093.9	78.684
ENSMUSG00000003873.11	Bax	ENSMUST00000210392.1	185.07
ENSMUSG00000003873.11	Bax	fd9aa6fe-5b97-480a-bad5-3a4fd0f96734	192.92
ENSMUSG00000003923.14	Tfam	055e9162-336c-4ca1-bd1c-ddc780736839	97.435
ENSMUSG00000003923.14	Tfam	ENSMUST00000092430.10	131.588
ENSMUSG00000003948.17	Mmd	ENSMUST00000004050.6	129.96
ENSMUSG00000003948.17	Gm45883	edcd9eb4-5abf-4b25-90f8-8ad33a41b667	179.13
ENSMUSG00000003949.16	Hlf	68614039-6b18-4739-9b40-9551c80d3765	253.16
ENSMUSG00000003955.8	Fam162a	140f8fc8-30c9-4160-aabf-e9e0365c94e1	142.48
ENSMUSG00000003955.8	Fam162a	20bab53a-48ed-4a80-bde7-957d2282f53a	60.31
ENSMUSG00000003955.8	Fam162a	ENSMUST00000004057.8	100.671
ENSMUSG00000003955.8	Fam162a	f0549950-c62d-4ba3-9a7c-4cabc2fb5980	254.63
ENSMUSG00000003970.9	Rpl8	04930e1d-60ee-45ad-b7c4-92cf4f7e48a5	205.44
ENSMUSG00000003970.9	Rpl8	ENSMUST00000004072.9	105.249
ENSMUSG00000004018.9	Fancl	ENSMUST00000004120.8	173.85
ENSMUSG00000004018.9	Fancl	a40222ce-1fc0-4bc2-aaa0-20dcd189f4c7	60.23
ENSMUSG00000004032.10	Gstm5	376cd7ec-96ac-4377-943b-097ab11a3081	142.14
ENSMUSG00000004032.10	Gstm5	ENSMUST00000004134.10	173.953
ENSMUSG00000004035.12	Gstm7	25dd81de-a2be-4bf7-98fc-9eefbffae38f	143.32
ENSMUSG00000004035.12	Gstm7	775ef165-ba60-4786-aa69-820ce6eb86b2	68.87
ENSMUSG00000004035.12	Gstm7	ENSMUST00000004137.10	129.903
ENSMUSG00000004035.12	Gstm7	ENSMUST00000106688.7	78
ENSMUSG00000004035.12	Gstm7	b6acba76-f711-469a-85e5-43a7bc218c7d	6.38
ENSMUSG00000004038.9	Gstm3	ENSMUST00000004136.9	65.688
ENSMUSG00000004040.16	Stat3	ENSMUST00000127638.7	134.43
ENSMUSG00000004043.14	Stat5a	ENSMUST00000004145.13	240.27
ENSMUSG00000004056.15	Akt2	4dfd193c-02a2-4c38-91fe-203c5d5a6fe3	107.3
ENSMUSG00000004056.15	Akt2	695b7f33-e9ba-41f1-a1f6-a5fd1a1468ea	61.46
ENSMUSG00000004056.15	Akt2	ENSMUST00000108344.8	122.786
ENSMUSG00000004069.17	Dnaja3	ENSMUST00000060067.11	129.687
ENSMUSG00000004069.17	Dnaja3	ENSMUST00000115854.3	137.786
ENSMUSG00000004070.15	Hmox2	ENSMUST00000004172.14	101.772
ENSMUSG00000004070.15	Hmox2	c26453a6-23da-4c97-8c18-fc64bda7eb83	104.65
ENSMUSG00000004070.15	Hmox2	ec67a354-92bd-4a2c-8b29-a41765747855	51.29
ENSMUSG00000004071.13	Cdip1	5def28c1-69c4-4ccf-a382-892a8be01400	223.993
ENSMUSG00000004071.13	Cdip1	ENSMUST00000004173.11	194.832
ENSMUSG00000004085.14	Map3k20	ENSMUST00000090824.11	163.93
ENSMUSG00000004096.9	Cwc15	ENSMUST00000004200.8-1	110.992
ENSMUSG00000004096.9	Cwc15	ENSMUST00000213913.1	75.105
ENSMUSG00000004096.9	Cwc15	ba45fc6c-3519-41e2-8aa0-764f38f5343b	117.12
ENSMUSG00000004098.7	Col5a3	ENSMUST00000004201.7	65.06
ENSMUSG00000004100.12	Ppan	410db6b1-38e0-4000-9de3-333441cdf9de	183.45
ENSMUSG00000004100.12	Ppan	ENSMUST00000004203.5	160.074
ENSMUSG00000004127.12	Trmt10a	ENSMUST00000040321.12	134.67
ENSMUSG00000004187.11	Kifc2	1c9f23d2-9a2b-4925-8ae9-42cf14a90fc4	279.03
ENSMUSG00000004207.14	Psap	7a9651c6-e693-4edc-84c5-17620fabdff0	227
ENSMUSG00000004207.14	Psap	80350271-523e-42ab-ae07-7ad14a8c0ca2	122.07
ENSMUSG00000004221.16	Ikbkg	02ad962a-a716-47b1-b1fc-0696c9ced9f8	311.27
ENSMUSG00000004221.16	Ikbkg	ENSMUST00000114128.7	135.71
ENSMUSG00000004264.17	Phb2	8c62341b-a314-4c3b-b97b-450b71522a16	121.109
ENSMUSG00000004264.17	Phb2	eb3b2246-8b76-47de-af3c-d80820131d22	192.62
ENSMUSG00000004266.15	Ptpn6	ENSMUST00000171549.8	106.67
ENSMUSG00000004268.11	Emg1	ENSMUST00000004379.7	70.0293
ENSMUSG00000004270.13	Lpcat3	3f341df6-44e2-4384-be86-f697bc3cb787	94.485
ENSMUSG00000004270.13	Lpcat3	89b21fb5-9a6a-4f23-bcdc-328363b2a86d	212.65
ENSMUSG00000004270.13	Lpcat3	ENSMUST00000004381.13	105.394
ENSMUSG00000004270.13	Lpcat3	a7fe5bf6-1853-4e29-9ad8-53aadb07b86c	83.96
ENSMUSG00000004285.12	Atp6v1f	ENSMUST00000004396.12	107.428
ENSMUSG00000004285.12	Atp6v1f	ENSMUST00000143101.3	108.38
ENSMUSG00000004319.15	Clcn3	ENSMUST00000093490.8	201.68
ENSMUSG00000004319.15	Clcn3	ENSMUST00000110301.1	208
ENSMUSG00000004341.8	Gpx6	ENSMUST00000004453.8	90.915
ENSMUSG00000004356.8	Utp20	150cfb2c-8410-4b81-9073-e303cf3c3b4a	19.305
ENSMUSG00000004364.14	Cul3	27eca73d-e3b3-499e-b4f2-a28a9bc27ce3	148.01
ENSMUSG00000004364.14	Cul3	5a93b188-fe2a-47ad-9c41-d84ffe7f0c0d	71.85
ENSMUSG00000004364.14	Cul3	ENSMUST00000163119.7	162.768
ENSMUSG00000004393.10	Ddx56	21a12291-56cf-4a2d-95b1-dbf7c5e75aca	152.17
ENSMUSG00000004393.10	Ddx56	ENSMUST00000004507.10	142.368
ENSMUSG00000004394.12	Tmed4	03a211fa-c7ef-4faa-9c4d-a6d32dd42bb4	108.52
ENSMUSG00000004394.12	Tmed4	ENSMUST00000004508.12	118.208
ENSMUSG00000004446.12	Bid	ENSMUST00000004560.11	153.808
ENSMUSG00000004451.14	Ralb	ENSMUST00000004565.14	129.187
ENSMUSG00000004460.17	Dnajb11	ENSMUST00000004574.13	134.19
ENSMUSG00000004462.7	Tbccd1	ENSMUST00000004576.7	110.06
ENSMUSG00000004473.10	Clec11a	ENSMUST00000004587.10	98.54
ENSMUSG00000004530.12	Coro1c	ENSMUST00000004646.12	136.983
ENSMUSG00000004535.12	Tax1bp1	302eaf1e-1921-4d00-9333-436d7e73d9c8	89.19
ENSMUSG00000004535.12	Tax1bp1	3ba8138e-b935-49d8-9ea3-dc50935f907a	77.67
ENSMUSG00000004535.12	Tax1bp1	ENSMUST00000080723.10-1	91.2658
ENSMUSG00000004558.15	Ndrg2	1346159a-eceb-46e2-91a2-70ea9fbacd2f	152.428
ENSMUSG00000004558.15	Ndrg2	2cb08e46-3c95-49f6-a2a4-5a4c6e882107	116.98
ENSMUSG00000004558.15	Ndrg2	30f99eab-8103-4992-be95-cd23936defa3	85.09
ENSMUSG00000004558.15	Ndrg2	357dcf8b-0819-46a6-9b0f-c8aba0744375	105.21
ENSMUSG00000004558.15	Ndrg2	39605aaf-b88a-4444-be61-e239fb231fa3	205.83
ENSMUSG00000004558.15	Ndrg2	4c9fb9db-d80c-4d35-a556-4133f6732a68	120.045
ENSMUSG00000004558.15	Ndrg2	5083955a-52f3-46cb-9176-c1af5d062bc6	147.639
ENSMUSG00000004558.15	Ndrg2	61492dc7-430e-45cf-9dba-d8a4ae3e496b	331.88
ENSMUSG00000004558.15	Ndrg2	82c08f0c-bb95-4a67-9f88-0341339d0158	135.32
ENSMUSG00000004558.15	Ndrg2	9949ed72-77ca-43b1-81e0-6e29b14fa703	206.19
ENSMUSG00000004558.15	Ndrg2	a8933378-514c-4a20-91ec-d67688fd8127	136.21
ENSMUSG00000004558.15	Ndrg2	b6e50150-d67c-4b28-8845-c3311f6e8889	58.74
ENSMUSG00000004558.15	Ndrg2	bbf431cd-2c65-4893-ae05-65d609b7f785	93.79
ENSMUSG00000004558.15	Ndrg2	d4891db9-c212-446e-aa42-be96df503fce	133.785
ENSMUSG00000004558.15	Ndrg2	f39146fc-9442-42b2-8577-0bf7c43fc5f2	194.31
ENSMUSG00000004561.14	Mettl17	14efeb6d-ce01-4fdd-8dd6-dc0439655903	238.92
ENSMUSG00000004567.16	Mcoln1	ENSMUST00000004683.12	125.563
ENSMUSG00000004591.16	Pkn2	70f22fe6-d8f3-4290-8c3a-744e294abc09	112.07
ENSMUSG00000004591.16	Pkn2	ENSMUST00000043812.14	143.27
ENSMUSG00000004610.4	Etfbl	0f45fd9b-813b-48dc-ae6e-3591c9b04b3d	28.38
ENSMUSG00000004610.4	Etfbl	347ac031-7c96-4984-9882-2bb7e255d2b4	167.703
ENSMUSG00000004610.4	Etfbl	3e5fc417-1624-409f-b08e-2b31c12e26b2	74.73
ENSMUSG00000004610.4	Etfbl	40ee3716-2daa-4bad-b1a8-23c47ff51e8f	137.74
ENSMUSG00000004610.4	Etfb	ENSMUST00000004729.4	88.9117
ENSMUSG00000004610.4	Etfbl	d1b76e78-ce9b-421a-8e42-dfb05897022c	85.2703
ENSMUSG00000004612.9	Nkg7	ENSMUST00000070518.3	254.79
ENSMUSG00000004626.14	Stxbp2	4022c53d-a8cc-498c-93f1-a2bb7296f118	53.22
ENSMUSG00000004631.15	Sgce	ENSMUST00000115579.7	101.22
ENSMUSG00000004633.17	Chn2	ENSMUST00000046856.13	121.258
ENSMUSG00000004642.13	Slbp	ENSMUST00000057551.13	104.542
ENSMUSG00000004655.5	Aqp1	ENSMUST00000004774.3	109.438
ENSMUSG00000004667.18	Polr2e	ENSMUST00000004786.9	134.914
ENSMUSG00000004748.5	Mtfp1	1419f760-648e-479b-a33c-6a6b8a5fa821	204.33
ENSMUSG00000004748.5	Mtfp1	724587fc-793d-4402-80a0-c00ac6277460	147.343
ENSMUSG00000004748.5	Mtfp1	ENSMUST00000004868.5	72.3767
ENSMUSG00000004771.12	Rab11a	ENSMUST00000167569.7	257.31
ENSMUSG00000004771.12	Rab11a	ENSMUST00000172298.7	118.253
ENSMUSG00000004788.11	Eif2b2	ENSMUST00000004910.11	101.947
ENSMUSG00000004789.10	Dlst	0ef17e32-afbd-4823-a27c-1d06e6e4dd8b	57.17
ENSMUSG00000004789.10	Dlst	1a04037a-507a-4a6b-8bf8-2782ae9c6d63	115.38
ENSMUSG00000004789.10	Dlst	6764a2f1-0c6e-4c74-9c52-732339e49ab3	241.06
ENSMUSG00000004789.10	Dlst	ENSMUST00000053811.9	136.877
ENSMUSG00000004798.14	Ulk2	37aab80f-e6d1-44e1-8658-699ed3f4bfb7	173.87
ENSMUSG00000004798.14	Ulk2	ENSMUST00000004920.3	144.96
ENSMUSG00000004798.14	Ulk2	fa91706e-ff7c-4e59-bf2b-3136f73dce42	95.43
ENSMUSG00000004815.12	Dgkq	ENSMUST00000053913.12	197.42
ENSMUSG00000004815.12	Dgkq	e0a439a2-14e0-4b8c-a7d5-843f4e078b78	160.16
ENSMUSG00000004843.7	Chmp2b	ENSMUST00000004965.7	106.151
ENSMUSG00000004846.10	Plod3	ENSMUST00000004968.10-1	168.04
ENSMUSG00000004849.14	Ap1s1	ENSMUST00000111080.7	107.808
ENSMUSG00000004864.13	Mapk13	ENSMUST00000233984.1	54.3
ENSMUSG00000004865.16	Srpk1	ENSMUST00000114767.2	97.2
ENSMUSG00000004865.16	Srpk1	ENSMUST00000130643.8	137.503
ENSMUSG00000004865.16	Srpk1	ENSMUST00000233440.1	166.08
ENSMUSG00000004880.11	Lbr	ENSMUST00000005003.11	255.5
ENSMUSG00000004896.16	Rrnad1	45efcaee-dde9-4ad3-aa0f-bb03f22c67ed	88.22
ENSMUSG00000004896.16	Rrnad1	ENSMUST00000005016.15	159.413
ENSMUSG00000004897.16	Hdgf	1e8fab96-2e53-4111-a642-81c769198c2c	160.48
ENSMUSG00000004897.16	Hdgf	89aac802-2d8d-4bef-85b6-aca09af7b66d	80.96
ENSMUSG00000004897.16	Hdgf	ENSMUST00000005017.14	117.925
ENSMUSG00000004929.12	Thop1	ENSMUST00000005057.6	124.89
ENSMUSG00000004931.11	Apba3	934e5f70-77d3-46fa-9a71-b21841753402	79.83
ENSMUSG00000004931.11	Apba3	ENSMUST00000057798.8	198.54
ENSMUSG00000004931.11	Mir3057	b4a526b2-b410-4551-8480-9dc854e9f192	221
ENSMUSG00000004931.11	Apba3	dc8a2018-e01d-4999-9522-14603d0b4cd0	218.27
ENSMUSG00000004934.14	Pias4	ENSMUST00000005064.13	85.068
ENSMUSG00000004936.8	Map2k1	ENSMUST00000005066.8	149.62
ENSMUSG00000004937.6	Sgta	ENSMUST00000218208.1	91.21
ENSMUSG00000004945.15	Tmem242	ENSMUST00000005053.13	100.103
ENSMUSG00000004945.15	Tmem242	ENSMUST00000188282.6	167.61
ENSMUSG00000004951.10	Hspb1	ENSMUST00000005077.6	137.989
ENSMUSG00000004980.16	Hnrnpa2b1	0d9c6347-5323-4059-b1e6-7cbbe212bf1c	159.463
ENSMUSG00000004980.16	Hnrnpa2b1	0ebbdd66-337e-448b-aff2-f0011c26909e	115.92
ENSMUSG00000004980.16	Hnrnpa2b1	1951028e-fb91-40a9-b882-a372f9b16eba	236.96
ENSMUSG00000004980.16	Hnrnpa2b1	61668295-b756-46c2-aaf8-82b1271d5765	114.467
ENSMUSG00000004980.16	Hnrnpa2b1	6ce3cc23-0845-45ec-bd27-29ac4b41c6cf	57.04
ENSMUSG00000004980.16	Hnrnpa2b1	71406f91-e397-46c3-aee5-3a212964dba8	12.96
ENSMUSG00000004980.16	Hnrnpa2b1	821febc1-5333-4b75-83db-6eb26709ce7c	121.76
ENSMUSG00000004980.16	Hnrnpa2b1	925c9974-fb5c-4de0-8e2b-69674aeb6706	49.36
ENSMUSG00000004980.16	Hnrnpa2b1	ENSMUST00000090002.9	242.906
ENSMUSG00000004980.16	Hnrnpa2b1	ENSMUST00000114459.7	166.225
ENSMUSG00000004980.16	Hnrnpa2b1	ENSMUST00000204158.2	104.88
ENSMUSG00000004980.16	Hnrnpa2b1	a4f6eebe-c3f5-48ea-bd7a-2c348b4c064f	187.87
ENSMUSG00000004980.16	Hnrnpa2b1	b159a55f-d9ff-4251-9280-95207fc6e775	83.28
ENSMUSG00000004980.16	Hnrnpa2b1	bd9d5504-f841-424b-8313-21a582b37410	141.415
ENSMUSG00000004980.16	Hnrnpa2b1	c433ce96-9b2c-4ef8-8b2f-0eb7823eb0c8	215.56
ENSMUSG00000004980.16	Hnrnpa2b1	e3b418a1-09d0-405f-9307-cd38d722acd6	242.6
ENSMUSG00000004980.16	Hnrnpa2b1	e4315f00-1063-4e77-bbc0-d84f2cd17bbe	220.31
ENSMUSG00000004994.12	Ccdc130	ENSMUST00000005120.11	253.19
ENSMUSG00000004994.12	Ccdc130	ENSMUST00000098578.9	126.925
ENSMUSG00000004996.9	Mri1	0e499996-993c-4e2d-979b-8701ed0c820a	56.19
ENSMUSG00000004996.9	Mri1	ENSMUST00000126435.7	135.176
ENSMUSG00000005034.15	Prkacb	ENSMUST00000102515.9	149.037
ENSMUSG00000005054.7	Cstb	ENSMUST00000005185.7	128.773
ENSMUSG00000005069.12	Pex5	18b1655e-3460-4c1b-b9b7-6be99da4a922	124.3
ENSMUSG00000005069.12	Pex5	ENSMUST00000080557.11	145.022
ENSMUSG00000005069.12	Pex5	bbfb4ff2-5b37-4adb-a74f-f725efcfa903	63.03
ENSMUSG00000005069.12	Pex5	da01bf53-60ec-41dc-b49a-b83bc3074cb2	176.18
ENSMUSG00000005078.16	Jkamp	ENSMUST00000057257.9	116.394
ENSMUSG00000005087.17	Cd44	794a1075-af98-4e44-88be-d075c016fcdb	142.3
ENSMUSG00000005089.15	Slc1a2	6d5eb595-ab86-45af-8977-8b6e41788db6	111.847
ENSMUSG00000005102.13	Eif2ak4	ENSMUST00000005233.11	248.76
ENSMUSG00000005103.12	Wdr1	3a69adf4-8890-4367-be0a-1931ac3c3457	110.68
ENSMUSG00000005103.12	Wdr1	9e700589-67f7-457e-96b6-f61be5ca0e0d	166.648
ENSMUSG00000005107.13	Slc2a9	ENSMUST00000067886.11	88.7
ENSMUSG00000005107.13	Slc2a9	ENSMUST00000129099.7	152.685
ENSMUSG00000005107.13	Slc2a9	ENSMUST00000143758.7	156.58
ENSMUSG00000005142.10	Man2b1	ac8b786b-e156-4f99-820b-4fc8a812e1b0	27.04
ENSMUSG00000005150.16	Wdr83	ENSMUST00000093357.11	101.355
ENSMUSG00000005150.16	Wdr83	d7bc18a0-8d77-4fe9-8d60-0f67436d8ab4	226.74
ENSMUSG00000005161.15	Prdx2	44920ea1-277e-4c00-b566-595b42f91da1	148.147
ENSMUSG00000005161.15	Prdx2	ENSMUST00000005292.14	131.251
ENSMUSG00000005161.15	Prdx2	ENSMUST00000109733.7	159.41
ENSMUSG00000005161.15	Prdx2	ENSMUST00000109734.7	167.952
ENSMUSG00000005204.12	Senp3	ENSMUST00000005336.8	157.035
ENSMUSG00000005233.16	Spc25	ENSMUST00000005365.14	78.36
ENSMUSG00000005233.16	Spc25	ENSMUST00000112320.7	172.81
ENSMUSG00000005262.13	Ufd1	881df368-0c1a-4965-bcf9-dbea4ee0569a	160.59
ENSMUSG00000005262.13	Ufd1	ENSMUST00000005394.12-1	82.4271
ENSMUSG00000005262.13	Ufd1	fc3953f5-bb43-4636-8486-b0871ad81f1b	100.19
ENSMUSG00000005268.20	Prlr	27647865-b50d-4270-8eb7-21724e9985df	102.61
ENSMUSG00000005299.6	Letm1	60b9547f-0bf1-4b29-9d51-9c31a7a30b6c	183.65
ENSMUSG00000005299.6	Letm1	ENSMUST00000005431.5	109.99
ENSMUSG00000005312.15	Ubqln1	ENSMUST00000058735.11	132.613
ENSMUSG00000005312.15	Ubqln1	ENSMUST00000076454.7	200.097
ENSMUSG00000005320.9	Fgfr4	ENSMUST00000005452.5	163.697
ENSMUSG00000005354.16	Txn2	ENSMUST00000005487.11	116.01
ENSMUSG00000005354.16	Txn2	ENSMUST00000100486.5	112.588
ENSMUSG00000005354.16	Txn2	d3b20645-e2ce-4fc0-b35a-7135e7d5ce6d	159.204
ENSMUSG00000005362.14	Crbn	9bf8257e-be08-4745-a63f-e1e1c3e9cedf	77.42
ENSMUSG00000005362.14	Crbn	ENSMUST00000113239.9	118.055
ENSMUSG00000005371.15	Fbxo11	6a6d72e3-72db-4a08-a0a7-7a6e663c167d	125.017
ENSMUSG00000005373.13	Mlxipl	c8435a78-4f80-416b-9dc9-9d3d444ff4d6	266.855
ENSMUSG00000005374.13	Tbl2	ENSMUST00000153183.7-1	95.154
ENSMUSG00000005378.17	Bud23	1bc79e7f-6412-42e4-95da-3449ccf3293d	106.797
ENSMUSG00000005413.8	Hmox1	ENSMUST00000005548.7	111.243
ENSMUSG00000005417.17	Mprip	9b7e80ce-92c8-44de-bba4-1b60ee62e706	192.345
ENSMUSG00000005447.12	Pafah1b3	ENSMUST00000005583.11	210.48
ENSMUSG00000005465.9	Il27ra	ENSMUST00000005601.8	69.12
ENSMUSG00000005469.10	Prkaca	ENSMUST00000005606.7	196.985
ENSMUSG00000005481.18	Ddx39	ENSMUST00000019576.14	157.668
ENSMUSG00000005483.10	Dnajb1	ENSMUST00000005620.9	135.794
ENSMUSG00000005505.12	Kbtbd4	ENSMUST00000090682.3	177.4
ENSMUSG00000005506.16	Celf1	ENSMUST00000068747.13	211.7
ENSMUSG00000005506.16	Celf1	a9de6bb8-0c92-4f34-9aca-4a68603298a1	39.48
ENSMUSG00000005510.9	Ndufs3	00634534-dfb8-4740-af6d-729c70f72e8a	107.43
ENSMUSG00000005510.9	Ndufs3	ENSMUST00000005647.3	116.157
ENSMUSG00000005514.14	Por	9ca385d1-b054-4ffc-9d4c-8cbccd6c5fc3	69.96
ENSMUSG00000005514.14	Por	ENSMUST00000005651.12	130.197
ENSMUSG00000005514.14	Por	ffdd0888-d1d8-48e2-bc7b-f4af5fb4197d	299.56
ENSMUSG00000005534.10	Insr	f2fa80ac-e10c-4235-8051-4938d0d8a67f	97.696
ENSMUSG00000005547.14	Cyp2a5	02974da8-194f-4b80-b9b6-a6f1729d1b7c	41.08
ENSMUSG00000005547.14	Cyp2a5	ENSMUST00000005685.14	153.482
ENSMUSG00000005566.14	Trim28	41aef72d-03cb-4c2b-9e7c-7a457f247976	124.69
ENSMUSG00000005566.14	Trim28	ENSMUST00000005705.7	208.91
ENSMUSG00000005609.16	Ctr9	ENSMUST00000005749.5	198.95
ENSMUSG00000005615.15	Pcyt1a	efb93171-b3d6-45e8-9c50-bf43208b34f8	153.345
ENSMUSG00000005625.15	Psmd4	2d82b20c-4705-494f-b858-77be88f37b8a	220.06
ENSMUSG00000005625.15	Psmd4	97aaf7af-1ba4-4ec6-a5d3-0ac22b45c7a7	93.908
ENSMUSG00000005625.15	Psmd4	97bde5c2-47b2-4e5b-a05d-f1195cf4681f	93.84
ENSMUSG00000005625.15	Psmd4	ENSMUST00000071664.11	80.9031
ENSMUSG00000005625.15	Psmd4	ENSMUST00000107237.7	149.917
ENSMUSG00000005625.15	Psmd4	abe2bf51-9e5d-4b66-a9c6-038694a53d10	26.47
ENSMUSG00000005656.9	Snx6	ENSMUST00000005798.8	108.475
ENSMUSG00000005667.8	Mthfd2	ENSMUST00000005810.8	178.23
ENSMUSG00000005674.9	Tomm40l	ENSMUST00000005817.8	116.353
ENSMUSG00000005677.14	Nr1i3	146f7161-bd92-44bb-8fa1-c9aa275c081d	209.022
ENSMUSG00000005677.14	Nr1i3	1d7725fc-6132-4469-80f5-63b076f13ee8	200.615
ENSMUSG00000005677.14	Nr1i3	4605cdb2-775c-413d-b418-02384a29c1ea	141.49
ENSMUSG00000005677.14	Nr1i3	5496f402-1cc1-49f7-9356-ebc17a17cadf	133.04
ENSMUSG00000005677.14	Nr1i3	709047fb-5840-4b67-bbf1-2ff6dd206c3f	194.31
ENSMUSG00000005677.14	Nr1i3	7cb6b789-5b6d-4dac-8f01-2b0794d5606a	177.07
ENSMUSG00000005677.14	Nr1i3	ENSMUST00000005820.10	91.78
ENSMUSG00000005677.14	Nr1i3	ENSMUST00000075469.11	86.76
ENSMUSG00000005677.14	Nr1i3	d94202b7-e912-4b12-8d06-c11a323cc97d	219.484
ENSMUSG00000005677.14	Nr1i3	f5835429-e21b-454b-acb7-5e536b99f44d	199.54
ENSMUSG00000005681.12	Apoa2	0fd63140-e80f-4b54-a62d-9ecd787d85be	129.697
ENSMUSG00000005681.12	Apoa2	1399c629-6363-4256-91c2-8c333f0913c1	246.28
ENSMUSG00000005681.12	Apoa2	1b5da7d5-2f50-42dd-af63-594e5421f959	207.06
ENSMUSG00000005681.12	Apoa2	1ff4eb81-f5fa-40f6-9982-649100c3fc77	107.983
ENSMUSG00000005681.12	Apoa2	3548a0b0-8305-4a49-ba6c-7807ee186cb7	90.335
ENSMUSG00000005681.12	Apoa2	827d5cd8-d1c0-4832-a0d2-013675905462	114.636
ENSMUSG00000005681.12	Apoa2	93b3c6d5-da1b-45a3-b8b4-6d30faec48ce	90.79
ENSMUSG00000005681.12	Apoa2	9b13c6c5-35b1-4784-b126-e48063e57a0a	155.68
ENSMUSG00000005681.12	Apoa2	ENSMUST00000005824.11	106.136
ENSMUSG00000005681.12	Apoa2	ENSMUST00000111319.1	102.132
ENSMUSG00000005681.12	Apoa2	ENSMUST00000111320.7	99.2539
ENSMUSG00000005681.12	Apoa2	ENSMUST00000111321.7	101.52
ENSMUSG00000005681.12	Apoa2	a09d8570-43e3-4332-af0f-0f1c6d1d2eb2	101.33
ENSMUSG00000005681.12	Apoa2	a878549b-4caa-4c92-95cc-834853ad3afd	132.11
ENSMUSG00000005681.12	Apoa2	b8cb52fb-c143-4412-88a3-454069ce4597	75.865
ENSMUSG00000005681.12	Apoa2	d19a50d5-eb2f-4ac1-9a33-7f451221616f	46.93
ENSMUSG00000005682.9	Pan2	71267ad4-c771-4c7a-915b-9a6b2072fdf5	245.67
ENSMUSG00000005682.9	Pan2	ENSMUST00000218315.1	125.72
ENSMUSG00000005683.8	Cs	ENSMUST00000005826.8	135.616
ENSMUSG00000005687.14	Bcas2	ENSMUST00000005830.14	105.11
ENSMUSG00000005687.14	Bcas2	f1775cb4-c52d-483b-86d6-319de34329ef	165.145
ENSMUSG00000005699.16	Pard6a	61f3fdd1-ddd0-462d-bd21-5e34194b5a5c	115.21
ENSMUSG00000005699.16	Pard6a	ENSMUST00000098444.8	140.08
ENSMUSG00000005699.16	Pard6a	ENSMUST00000212634.1	99.14
ENSMUSG00000005732.14	Ranbp1	ENSMUST00000115645.9	143.048
ENSMUSG00000005779.12	Psmb4	335b9fda-b463-4d2f-804a-9bb3115450eb	203.85
ENSMUSG00000005779.12	Psmb4	ENSMUST00000005923.6	111.817
ENSMUSG00000005779.12	Psmb4	baae3219-d8c7-4c99-abc3-e35e53fcfd1e	122.12
ENSMUSG00000005779.12	Psmb4	c497e697-3a39-48ce-8321-bcbeb395516f	83.35
ENSMUSG00000005802.12	Slc30a4	ENSMUST00000005952.10	165.04
ENSMUSG00000005803.14	Sqor	ENSMUST00000005953.10	45.56
ENSMUSG00000005803.14	Sqor	b68c2a33-c739-42fa-add3-eddc1dcb6b54	106.431
ENSMUSG00000005803.14	Sqor	bcc3efaf-7afe-4e55-b48c-150ad7ca71c8	136.34
ENSMUSG00000005804.14	Bloc1s6	ENSMUST00000005954.8	98.29
ENSMUSG00000005813.12	Metap1	ENSMUST00000029804.12	156.433
ENSMUSG00000005823.9	Gpr108	0f65a3e8-414b-43d8-a53a-84ca76b9f621	265.17
ENSMUSG00000005823.9	Gpr108	ENSMUST00000005975.7	75.37
ENSMUSG00000005846.12	Rsl1d1	8923d10a-de41-4bf1-a7d3-1b57fcbac252	120.04
ENSMUSG00000005846.12	Rsl1d1	ENSMUST00000119953.1	165.564
ENSMUSG00000005873.6	Reep5	ENSMUST00000006027.6	85.6936
ENSMUSG00000005881.13	Ergic3	ENSMUST00000006035.12	129.055
ENSMUSG00000005897.14	Nr2c1	ENSMUST00000105290.8	167.78
ENSMUSG00000005899.14	Smpd4	ENSMUST00000163476.9	78.56
ENSMUSG00000005907.14	Pex1	ENSMUST00000121291.7	72.26
ENSMUSG00000005936.19	Kctd20	ENSMUST00000117672.8	229.21
ENSMUSG00000005936.19	Kctd20	ENSMUST00000118762.8	95.18
ENSMUSG00000005936.19	Kctd20	fb1b107b-e251-44f4-9c70-508b70c33719	127.4
ENSMUSG00000005949.9	Ctns	ENSMUST00000006103.8	45.38
ENSMUSG00000005951.13	Shpk	ENSMUST00000006105.6	131.814
ENSMUSG00000005973.6	Rcn1	ENSMUST00000006128.6	121.847
ENSMUSG00000005981.11	Trap1	93a3d300-8f81-4df0-bd55-a6bf256b5383	182.335
ENSMUSG00000005981.11	Trap1	ENSMUST00000006137.8	136.288
ENSMUSG00000005982.14	Gm20695	59513885-512f-476c-a9b1-fda199d934f3	52.72
ENSMUSG00000005983.15	1700037C18Rik	edbd5a8b-116e-4fbf-81ae-ccf7dc7d3574	124.84
ENSMUSG00000006005.18	Tpr	ENSMUST00000124973.8	98.15
ENSMUSG00000006010.14	Odr4	ENSMUST00000097547.9	77.19
ENSMUSG00000006010.14	Odr4	ENSMUST00000111913.8	143.793
ENSMUSG00000006014.16	Prg4	ENSMUST00000162367.7	85.42
ENSMUSG00000006019.15	Dhx34	ENSMUST00000163968.7	34.62
ENSMUSG00000006021.5	Kptn	ENSMUST00000006178.4	134.89
ENSMUSG00000006024.13	Napa	13f71002-e018-48f3-8c77-eec9d55de31c	183.46
ENSMUSG00000006024.13	Napa	481a4c81-6771-4025-92e6-ea7ebc65a725	133.547
ENSMUSG00000006024.13	Napa	ENSMUST00000006181.6	112.892
ENSMUSG00000006050.12	Sra1	ENSMUST00000006209.4	104.25
ENSMUSG00000006050.12	Sra1	ENSMUST00000173875.8	115.033
ENSMUSG00000006050.12	Sra1	a7e21ef3-581d-4ac3-9f4a-dc85fd753923	174.25
ENSMUSG00000006057.15	Atp5g1	ENSMUST00000090541.11	109.557
ENSMUSG00000006057.15	Atp5g1	ENSMUST00000107684.1	102.004
ENSMUSG00000006057.15	Atp5g1	ENSMUST00000107686.7	84.73
ENSMUSG00000006058.10	Snf8	ENSMUST00000006217.9	68.1644
ENSMUSG00000006058.10	Snf8	ENSMUST00000107700.3	42.2
ENSMUSG00000006095.12	Tbcb	ENSMUST00000006254.5	120.808
ENSMUSG00000006127.9	Inpp5k	ENSMUST00000006286.8	228.725
ENSMUSG00000006134.4	Crkl	ENSMUST00000006293.4	174.138
ENSMUSG00000006169.20	Clint1	67de318e-fb53-45c9-b765-fa30f0203618	193.04
ENSMUSG00000006169.20	Clint1	73404011-08d7-48e8-bd48-0c640afab34b	117.48
ENSMUSG00000006169.20	Clint1	ENSMUST00000109260.2	169.933
ENSMUSG00000006169.20	Clint1	ENSMUST00000109261.10	100.303
ENSMUSG00000006215.12	Zbtb17	ENSMUST00000006377.12	114.915
ENSMUSG00000006215.12	Zbtb17	ENSMUST00000142438.7	153.34
ENSMUSG00000006218.4	Fam131c	ENSMUST00000006380.4	94.33
ENSMUSG00000006262.15	Mob1b	af0bff23-9b96-4fd7-b936-cd9c824884ad	78.7167
ENSMUSG00000006273.14	Atp6v1b2	ENSMUST00000006435.7	155.056
ENSMUSG00000006276.10	Eps15l1	cc97d747-cc58-4ce2-a55c-13f09c2b3a40	138.71
ENSMUSG00000006288.8	Ttc5	ENSMUST00000006451.7	124.953
ENSMUSG00000006289.14	Osgep	ENSMUST00000159292.7	103.934
ENSMUSG00000006299.13	Aamp	ENSMUST00000006462.13	131.223
ENSMUSG00000006299.13	Aamp	ENSMUST00000178235.7	124.823
ENSMUSG00000006301.17	Tmbim1	ENSMUST00000016309.15	135.52
ENSMUSG00000006304.14	Arpc2	5d1a3411-2a81-4225-8484-a4826e868260	163.733
ENSMUSG00000006304.14	Arpc2	ENSMUST00000113820.8	104.901
ENSMUSG00000006315.9	Tmem147	1664d8f4-ac3c-458c-880c-836afdae2e00	89.75
ENSMUSG00000006315.9	Tmem147	ENSMUST00000006478.9	112.567
ENSMUSG00000006315.9	Tmem147	ENSMUST00000207263.1	192.27
ENSMUSG00000006315.9	Tmem147	ENSMUST00000207779.1	257.9
ENSMUSG00000006315.9	Tmem147	cf1fb04c-62d1-46c7-a72a-3fc947dc5498	255.9
ENSMUSG00000006315.9	Tmem147	d5476651-4a16-4b80-b616-5d89a0383b9a	265
ENSMUSG00000006333.14	Rps9	ENSMUST00000006496.14	101.904
ENSMUSG00000006333.14	Rps9	fba355ee-8bdd-4427-9d72-d632297f2bb6	130.75
ENSMUSG00000006335.16	Tfpt	ENSMUST00000108641.9	73.6
ENSMUSG00000006335.16	Tfpt	ENSMUST00000155592.7	77.01
ENSMUSG00000006344.17	Ggt5	ENSMUST00000072217.8	106.28
ENSMUSG00000006356.10	Crip2	ENSMUST00000084882.8	91.1783
ENSMUSG00000006360.11	Crip1	ENSMUST00000006523.11	54.4
ENSMUSG00000006373.10	Pgrmc1	ENSMUST00000073339.6	125.264
ENSMUSG00000006378.15	Gcat	ENSMUST00000006544.8	104.341
ENSMUSG00000006386.15	Tek	ENSMUST00000102798.7-1	174.21
ENSMUSG00000006390.15	Elovl1	ENSMUST00000006557.12	122.464
ENSMUSG00000006392.16	Med8	0a740d1d-8133-4cc4-908d-1c1a95776797	75.565
ENSMUSG00000006392.16	Med8	ENSMUST00000019229.14	157.643
ENSMUSG00000006392.16	Med8	ENSMUST00000084319.10	146.165
ENSMUSG00000006395.16	Hyi	21c9f5d2-d984-4ff5-9028-9313f4a7abe4	142.96
ENSMUSG00000006395.16	Hyi	7581ca25-3625-4e92-b03b-7f00b1f80418	98.96
ENSMUSG00000006395.16	Hyi	ENSMUST00000106393.7	131.733
ENSMUSG00000006412.10	Pfdn2	1f8c1d53-0d59-4fed-984b-8185b767ef32	92.4825
ENSMUSG00000006412.10	Pfdn2	ENSMUST00000135941.7	121.48
ENSMUSG00000006412.10	Pfdn2	a296edf9-4891-4a58-b03d-be20f7c16da7	137.51
ENSMUSG00000006418.17	Rnf114	ENSMUST00000078050.6	172.65
ENSMUSG00000006418.17	Rnf114	ENSMUST00000127939.1	220.64
ENSMUSG00000006423.15	C330007P06Rik	ENSMUST00000115248.9	95.88
ENSMUSG00000006442.10	Srm	ENSMUST00000006611.8	133.875
ENSMUSG00000006445.3	Epha2	20a2634f-588b-49e6-90a8-9786de6f45ca	233.63
ENSMUSG00000006445.3	Epha2	ENSMUST00000006614.2	214.164
ENSMUSG00000006456.10	Rbm14	ENSMUST00000006625.7	118.72
ENSMUSG00000006471.18	Ndor1	ENSMUST00000114349.8-1	251.19
ENSMUSG00000006476.19	Nsmf	85edc9eb-4217-4ac2-844e-1234638b29f1	130.56
ENSMUSG00000006476.19	Nsmf	ENSMUST00000006646.14	143.689
ENSMUSG00000006476.19	Nsmf	ENSMUST00000074422.13	91.7
ENSMUSG00000006476.19	Nsmf	b38b0dfe-ff67-478a-81c8-682713ae2396	222.41
ENSMUSG00000006476.19	Nsmf	cdb283d9-a695-427c-ab19-7159444bad8c	289.63
ENSMUSG00000006494.11	Pdk1	805c5deb-492e-40dd-810a-0f4925a02f75	263.64
ENSMUSG00000006494.11	Pdk1	ENSMUST00000006669.5	112.818
ENSMUSG00000006498.16	Ptbp1	91b36f67-10d7-40bd-b782-efff32ed4b0c	172.59
ENSMUSG00000006498.16	Ptbp1	ENSMUST00000165704.7	97.9425
ENSMUSG00000006498.16	Ptbp1	ENSMUST00000172282.7	104.723
ENSMUSG00000006519.11	Cyba	ENSMUST00000017604.9	82.475
ENSMUSG00000006522.17	Itih3	2e29ac12-8b7d-4506-8407-0cf551b20ba8	164.72
ENSMUSG00000006522.17	Itih3	3b634ed1-ec70-4579-8ed4-26f58847a8f3	211.65
ENSMUSG00000006522.17	Itih3	7c619dc4-c0d3-4b4f-96f5-2996b949b30a	274.675
ENSMUSG00000006522.17	Itih3	9baf16eb-6776-4ba8-a7d9-db5008747452	132.06
ENSMUSG00000006522.17	Itih3	abdbec11-3f3d-4c3d-be2b-e2ac1e16f771	195.093
ENSMUSG00000006522.17	Itih3	cf11a42f-2e6c-47db-b482-a4e076841eb7	113.265
ENSMUSG00000006526.13	Stimate	cd112f25-9ad7-4b5c-9d1a-76a02b873c73	104.97
ENSMUSG00000006527.16	Sfmbt1	ENSMUST00000228006.1	153.5
ENSMUSG00000006527.16	Sfmbt1	ef738df0-1251-4425-83ef-79e25f151be2	133.3
ENSMUSG00000006529.16	Itih1	751de8d8-dc89-4b15-8488-9b4c36cc1992	153.105
ENSMUSG00000006529.16	Itih1	f0cbba84-33ab-4ddd-a3d8-c1d59c21be9e	117.915
ENSMUSG00000006567.11	Atp7b	ea46852f-3f86-461e-961b-4eda613b978a	202.77
ENSMUSG00000006589.8	Aprt	8b385e51-c3df-4902-b0ea-5df8506b3095	45.365
ENSMUSG00000006589.8	Aprt	ENSMUST00000006764.8	127.478
ENSMUSG00000006589.8	Aprt	ENSMUST00000213029.1	279.12
ENSMUSG00000006589.8	Aprt	e8feebc4-d4d7-433b-92e8-85491d89a377	253.46
ENSMUSG00000006599.13	Gtf2h1	55d90af1-a908-4d4d-b571-aea8ab9ed42c	61.915
ENSMUSG00000006599.13	Gtf2h1	ENSMUST00000006774.10	140.173
ENSMUSG00000006611.15	Hfe	506b444b-7875-4d4f-847a-4e0370e80776	180.42
ENSMUSG00000006611.15	Hfe	7168a96f-0456-406f-b84a-1690afb91d04	152.073
ENSMUSG00000006611.15	Hfe	ENSMUST00000091706.13	128.92
ENSMUSG00000006611.15	Hfe	b844776b-f434-413f-83c8-c2fdba3db0d9	86.725
ENSMUSG00000006638.15	Abhd1	14d6fda0-a421-4be8-8907-be214ecb15f0	241.22
ENSMUSG00000006638.15	Abhd1	5c99a791-633e-4751-9004-be98db6ff1fb	234.965
ENSMUSG00000006638.15	Abhd1	ENSMUST00000201125.3	148.285
ENSMUSG00000006641.12	Slc5a6	ENSMUST00000114668.6	162.91
ENSMUSG00000006673.14	Qrich1	57d34660-4d3b-436f-8366-bae5baf50ae7	114.9
ENSMUSG00000006699.17	Cdc42	ENSMUST00000051477.12	96.7197
ENSMUSG00000006699.17	Cdc42	fe4c9cb4-b1b0-4027-976a-5b820108a38a	95.68
ENSMUSG00000006715.11	Gmnn	ENSMUST00000110382.8	124.533
ENSMUSG00000006717.7	Acot13	15262c3e-61d1-486e-a80d-c37f1c45adbf	93.33
ENSMUSG00000006717.7	Acot13	1ccce2a1-563f-490d-81af-f30bd8df9843	107.213
ENSMUSG00000006717.7	Acot13	db2c98e6-e188-4f77-ad8b-12db448de352	82.4567
ENSMUSG00000006728.12	Cdk4	4bf1e2b7-e4a0-4330-bdce-d58dabf3849e	209.79
ENSMUSG00000006728.12	Cdk4	6a1e3605-3de4-46d5-aaa4-430b2fc162a4	117.42
ENSMUSG00000006728.12	Cdk4	ENSMUST00000006911.11	111.971
ENSMUSG00000006728.12	Cdk4	ENSMUST00000140254.7	79.77
ENSMUSG00000006731.10	B4galnt1	1f958905-8eee-4fb3-82ba-f541fa41d602	276.6
ENSMUSG00000006731.10	B4galnt1	27246d79-7830-4f8f-8f5d-48bd5be23daa	243.74
ENSMUSG00000006731.10	B4galnt1	5c88f97d-3d7f-464d-ba86-e1502a4ff806	70
ENSMUSG00000006731.10	B4galnt1	ENSMUST00000006914.10-1	161.883
ENSMUSG00000006731.10	B4galnt1	ENSMUST00000217678.1	236.33
ENSMUSG00000006732.14	Mettl1	ENSMUST00000006915.13-1	146.71
ENSMUSG00000006732.14	Mettl1	ENSMUST00000120542.7	98.38
ENSMUSG00000006732.14	Mettl1	c8809e7a-9d2e-45aa-861c-1924cfdc49dc	141.67
ENSMUSG00000006736.9	Tspan31	1c3fa05b-a968-4561-b217-ec8540ab4a65	258
ENSMUSG00000006736.9	Tspan31	5fb76575-24a6-4575-96e9-6dcaca894055	99.4333
ENSMUSG00000006736.9	Tspan31	73bcfe04-37ca-4fa6-a016-4847a589e40e	157.31
ENSMUSG00000006736.9	Tspan31	ENSMUST00000060991.5	111.99
ENSMUSG00000006736.9	Tspan31	e32fc0be-a4ab-4d8f-80ca-d142a3879aff	68.09
ENSMUSG00000006777.7	Krt23	ENSMUST00000006969.7	123.699
ENSMUSG00000006782.16	Cnp	ENSMUST00000103120.4	107.69
ENSMUSG00000006800.14	Sulf2	38179bf8-204f-4ffe-9083-0c58dc09007e	364.08
ENSMUSG00000006818.5	Sod2	ENSMUST00000007012.5	110.225
ENSMUSG00000006850.8	Tmco6	9c9e0aba-d001-4403-b4fd-01decf21a676	307.75
ENSMUSG00000006906.10	Stambp	ENSMUST00000068054.8	120.475
ENSMUSG00000006932.17	Ctnnb1	ENSMUST00000007130.14	151.675
ENSMUSG00000006941.5	Eif1b	ENSMUST00000007139.5	154.135
ENSMUSG00000006941.5	Eif1b	cc5a6696-8510-40b0-b896-f46620477507	196.57
ENSMUSG00000006998.16	Psmd2	ENSMUST00000007212.8	127.83
ENSMUSG00000007029.16	Vars	6ca21d13-ac73-4020-82d9-82243fd66570	279.59
ENSMUSG00000007029.16	Vars	ENSMUST00000087315.13	210.9
ENSMUSG00000007036.15	Abhd16a	ENSMUST00000007251.13	137.818
ENSMUSG00000007038.5	Neu1	48dc3d2c-e0df-4a0f-8639-9dbdfe2097c9	59.12
ENSMUSG00000007038.5	Neu1	ENSMUST00000007253.5	84.38
ENSMUSG00000007038.5	Neu1	ENSMUST00000173269.1	213.65
ENSMUSG00000007039.12	Ddah2	ENSMUST00000007255.12	219.97
ENSMUSG00000007041.9	Clic1	33cb59da-eebb-434d-8a29-d6c8ec6c1144	40.73
ENSMUSG00000007041.9	Clic1	ENSMUST00000007257.9	114.61
ENSMUSG00000007338.10	Mrpl49	ENSMUST00000007482.7	125.193
ENSMUSG00000007379.15	Dennd2c	f10fb8bd-2e84-4198-a491-b198cc6ab332	26.55
ENSMUSG00000007411.16	Mark3	ENSMUST00000075281.7	134.165
ENSMUSG00000007411.16	Mark3	dd808908-833c-49ea-8936-ec45ec431759	112.77
ENSMUSG00000007415.15	Gatad1	887314b9-f8b5-4d0b-81b6-53034bc5cf56	118.07
ENSMUSG00000007415.15	Gatad1	ENSMUST00000007559.14-1	124.786
ENSMUSG00000007458.14	M6pr	ENSMUST00000007602.14	109.498
ENSMUSG00000007458.14	M6pr	e7372668-54bb-4426-92ee-de052624db68	211.91
ENSMUSG00000007564.15	Ppp2r1a	1bd14138-1837-452a-b628-6644706392ae	310.39
ENSMUSG00000007564.15	Ppp2r1a	219d9b8b-d313-4a6b-9186-926837e3104d	200.12
ENSMUSG00000007564.15	Ppp2r1a	ENSMUST00000007708.13	123.74
ENSMUSG00000007570.16	Fance	2577d8ba-f9e5-40d7-8f00-a27b053c94f7	36.81
ENSMUSG00000007570.16	Fance	9dc762e8-28d2-4dbb-a504-8672505de7dd	140.4
ENSMUSG00000007570.16	Fance	ENSMUST00000114803.8	182.65
ENSMUSG00000007589.9	Tinf2	746a3e70-454f-4f68-b9a5-bab209c19f2b	108.21
ENSMUSG00000007589.9	Tinf2	ENSMUST00000007733.7	96.91
ENSMUSG00000007610.15	Gtpbp3	ENSMUST00000007754.12	232.61
ENSMUSG00000007610.15	Gtpbp3	ENSMUST00000127741.1	102.62
ENSMUSG00000007656.13	Arpp19	3ecf184e-8ce1-445a-aa07-7e281fc98d8c	110.68
ENSMUSG00000007656.13	Arpp19	8453b7a1-e82f-4c1b-9a9b-85be4e027de2	189.83
ENSMUSG00000007656.13	Arpp19	ENSMUST00000170308.7	86.055
ENSMUSG00000007659.18	Bcl2l1	ENSMUST00000007803.11	232.21
ENSMUSG00000007659.18	Bcl2l1	ENSMUST00000109820.4	46.14
ENSMUSG00000007659.18	Bcl2l1	ae8d2ba0-17fe-44a6-8d70-c3077746820f	227.19
ENSMUSG00000007670.10	Khsrp	ENSMUST00000007814.9	135.58
ENSMUSG00000007721.6	Ccdc124	ENSMUST00000007865.6	84.235
ENSMUSG00000007739.10	Cct4	ENSMUST00000173867.7	126.393
ENSMUSG00000007739.10	Cct4	c21fd90d-508d-44d5-ad96-03ffba267997	185
ENSMUSG00000007777.9	0610009B22Rik	ENSMUST00000007921.8	113.698
ENSMUSG00000007812.16	Zfp655	ENSMUST00000167316.7	114.58
ENSMUSG00000007812.16	Zfp655	ENSMUST00000199003.4	130.74
ENSMUSG00000007812.16	Zfp655	ENSMUST00000199322.4	112.27
ENSMUSG00000007812.16	Zfp655	ENSMUST00000200039.4	154.467
ENSMUSG00000007812.16	Zfp655	d9db0e30-f2a3-4bb2-850b-66a91b5d4a09	183.74
ENSMUSG00000007815.13	Rhoa	ENSMUST00000007959.13-1	138.257
ENSMUSG00000007815.13	Rhoa	ENSMUST00000194701.5	158.365
ENSMUSG00000007833.15	Aldh16a1	664a8190-6b36-4e58-a8d4-c999f66d4455	76.96
ENSMUSG00000007833.15	Aldh16a1	ENSMUST00000209963.1	87.126
ENSMUSG00000007837.11	Prrg2	ENSMUST00000210690.1	145.48
ENSMUSG00000007850.16	Hnrnph1	ENSMUST00000069304.13	154.66
ENSMUSG00000007850.16	Hnrnph1	ENSMUST00000077817.7	36.735
ENSMUSG00000007850.16	Hnrnph1	a1105bd2-8085-4584-9522-1795e8aff7e1	127.16
ENSMUSG00000007850.16	Hnrnph1	cf134799-2525-478b-b49f-266c1285de56	342.32
ENSMUSG00000007867.9	Ift43	ENSMUST00000222821.1	28.875
ENSMUSG00000007872.3	Id3	ENSMUST00000008016.2	121.107
ENSMUSG00000007880.16	Arid1a	ENSMUST00000145664.8	125.76
ENSMUSG00000007891.16	Ctsd	ENSMUST00000151120.8	126.768
ENSMUSG00000007892.8	Rplp1	9616c18b-52f5-4f0d-bc57-aef801ee4549	123.821
ENSMUSG00000007892.8	Rplp1	ENSMUST00000008036.8	92.2489
ENSMUSG00000007892.8	Rplp1	fc4c7ce8-e726-4450-b6e6-0763b718e417	152.88
ENSMUSG00000007950.9	Abhd8	ENSMUST00000008094.9	177.08
ENSMUSG00000007987.12	Ift22	ENSMUST00000200157.4	121.672
ENSMUSG00000008035.12	Mid1ip1	ENSMUST00000115524.7	245.04
ENSMUSG00000008036.11	Ap2s1	ENSMUST00000086112.7	98.707
ENSMUSG00000008090.14	Fgfrl1	ENSMUST00000013633.11	93.56
ENSMUSG00000008140.18	Emc10	ENSMUST00000118515.8	105.207
ENSMUSG00000008140.18	Emc10	ENSMUST00000118808.8	125.811
ENSMUSG00000008153.12	Clstn3	69a82185-8967-483b-8c25-9b61cb2bf83e	151.344
ENSMUSG00000008153.12	Clstn3	ENSMUST00000124998.1	80.7267
ENSMUSG00000008153.12	Clstn3	c667e1f1-fefc-4c58-8691-314e7564be45	134.03
ENSMUSG00000008153.12	Clstn3	eb0b09be-8b84-47e4-a056-3db3d20c064c	115.668
ENSMUSG00000008167.14	Fbxw9	ENSMUST00000095220.3	104.748
ENSMUSG00000008167.14	Fbxw9	ENSMUST00000139721.7	201.57
ENSMUSG00000008200.15	Fnbp4	e3c3cc3a-1cbe-4922-a9a9-b2d2d0314368	247.06
ENSMUSG00000008226.14	Scrn3	ENSMUST00000090811.10	153.102
ENSMUSG00000008226.14	Scrn3	a66443a6-ebf4-4236-baeb-c61341809471	135.4
ENSMUSG00000008301.11	Phax	ENSMUST00000008445.6	116.276
ENSMUSG00000008305.18	Tle1	2916a990-16d4-4ea1-9d7b-2fdb761f9f7e	209
ENSMUSG00000008305.18	Tle1	ENSMUST00000107337.7	124.64
ENSMUSG00000008305.18	Tle1	f4e0786e-8eeb-4377-b75a-b876ecd77a04	247.78
ENSMUSG00000008305.18	Tle1	f7bdb98c-a709-4741-84e8-569a8b29f2e9	80.12
ENSMUSG00000008333.12	Snrpb2	ENSMUST00000008477.12	94.2486
ENSMUSG00000008348.9	Ubc	ca5f8b0f-06d8-4c6f-a01e-9bb89db15978	130.342
ENSMUSG00000008373.16	Prpf31	ENSMUST00000008517.12	142.515
ENSMUSG00000008384.8	Sertad1	ENSMUST00000008528.7	78.32
ENSMUSG00000008393.9	Carhsp1	27928a87-354b-48cd-b10f-222282219886-1	110.517
ENSMUSG00000008393.9	Carhsp1	ENSMUST00000008537.9-1	141.3
ENSMUSG00000008429.8	Herpud2	ENSMUST00000008573.8	165.195
ENSMUSG00000008435.15	Rdh13	63d1fa28-c525-42e0-be88-76546425ea89	151.17
ENSMUSG00000008435.15	Rdh13	88f1ed1d-d05f-41bc-9780-43a6cc526326	187.04
ENSMUSG00000008450.8	Nutf2	ENSMUST00000008594.8	121.58
ENSMUSG00000008475.13	Arpc5	2e8d91b8-3a13-4e56-946b-0acb8b453b8d	189.61
ENSMUSG00000008475.13	Arpc5	ENSMUST00000077755.10	124.569
ENSMUSG00000008540.11	Mgst1	2dce7bb0-ff04-4780-a148-4ce690d895e1	207.517
ENSMUSG00000008540.11	Mgst1	2e6119dc-b074-493c-8f06-4ef2ff97e588	116.127
ENSMUSG00000008540.11	Mgst1	4ba195e6-2b28-412c-bcd7-d7b867dccdd1	75.2483
ENSMUSG00000008540.11	Mgst1	5135d5f9-da17-47ea-a5e0-bd306f6006fd	136.997
ENSMUSG00000008540.11	Mgst1	8076f332-0d7b-42e5-a2ef-9b35e2712db4	56.0933
ENSMUSG00000008540.11	Mgst1	ENSMUST00000008684.10	119.457
ENSMUSG00000008540.11	Mgst1	ENSMUST00000120230.7	106.655
ENSMUSG00000008540.11	Mgst1	ENSMUST00000120302.7	64.295
ENSMUSG00000008540.11	Mgst1	ENSMUST00000120939.7	126.964
ENSMUSG00000008540.11	Mgst1	ENSMUST00000204628.2	58.21
ENSMUSG00000008540.11	Mgst1	aaad8264-75d4-4195-a932-5e5d30522acb	81.96
ENSMUSG00000008540.11	Mgst1	b74212db-295d-4625-bfc7-e07a44b28d47	123.04
ENSMUSG00000008540.11	Mgst1	dd47c116-c6a5-4e9e-a5e1-b250cd224ec1	287.39
ENSMUSG00000008540.11	Mgst1	eae6076f-ed09-43c6-ad72-6ec4dd89582d	133.947
ENSMUSG00000008540.11	Mgst1	f8d7b496-645d-4fbd-9613-22149e514daf	116.543
ENSMUSG00000008575.17	Nfib	2aee9c1a-2317-4896-a91d-61016e9bd68f	134.862
ENSMUSG00000008668.15	Rps18	ENSMUST00000008812.8	98.7274
ENSMUSG00000008668.15	Rps18	ENSMUST00000174609.8	146.23
ENSMUSG00000008682.13	Rpl10	ENSMUST00000008826.13	103.768
ENSMUSG00000008682.13	Rpl10	ENSMUST00000074085.11	108.066
ENSMUSG00000008682.13	Snora70	a8b57d9e-2e2a-46bc-992e-84b5280215eb	243.613
ENSMUSG00000008683.16	Rps15a	ENSMUST00000131374.7	99.3231
ENSMUSG00000008683.16	Rps15a	da7405e8-8ce5-4065-bd2d-d7ddbb9b2c52	119.43
ENSMUSG00000008690.15	Ncaph2	1eaaf2b7-e4e3-4538-9861-56c3a75834a4	247.59
ENSMUSG00000008690.15	Ncaph2	65ae2c6f-7f0c-4c4c-b06d-27e47d27cb01	193.08
ENSMUSG00000008690.15	Ncaph2	ENSMUST00000145259.7	63.48
ENSMUSG00000008690.15	Ncaph2	bbe9ca5b-addf-4676-b7ba-e2f949d091b5	215.07
ENSMUSG00000008690.15	Ncaph2	cf373092-8bf9-4c40-8491-3d875ef74ae4	90.8867
ENSMUSG00000008763.16	Man1a2	ENSMUST00000008907.13	85.5133
ENSMUSG00000008763.16	Man1a2	e654d175-4249-463d-9c0f-f19f20525beb	93
ENSMUSG00000008822.15	Acyp1	ENSMUST00000008966.12	126.646
ENSMUSG00000008822.15	Acyp1	ENSMUST00000121930.1	242.255
ENSMUSG00000008845.9	Cd163	ENSMUST00000032234.4	235.75
ENSMUSG00000008845.9	Cd163	ENSMUST00000112541.7	150.33
ENSMUSG00000008855.17	Mir8101	be091abc-64f6-46bb-b81d-88a2ba5aeee1	199.19
ENSMUSG00000008859.8	Rala	ENSMUST00000009003.8-1	109.976
ENSMUSG00000008892.12	Vdac3	ENSMUST00000009036.10	238.96
ENSMUSG00000008958.14	Vps72	ENSMUST00000009102.8	119.233
ENSMUSG00000008976.16	Gabpa	ENSMUST00000009120.7	127.203
ENSMUSG00000008999.7	Bmp7	ENSMUST00000009143.7	171.077
ENSMUSG00000009013.5	Dynll1	ENSMUST00000009157.3	117.213
ENSMUSG00000009030.14	Pdcl	ENSMUST00000009174.14	132.685
ENSMUSG00000009035.15	Tmem184b	fc50d510-ac45-4667-b9d2-4e81e0c2926c	239.78
ENSMUSG00000009076.10	Zmat5	68efceb8-cd2e-477a-ba39-4e929426811c	30.02
ENSMUSG00000009076.10	Zmat5	ENSMUST00000009220.4	30.26
ENSMUSG00000009079.16	Ewsr1	07334102-83d5-4b97-a50e-18d0e565385a	102.38
ENSMUSG00000009079.16	Ewsr1	7027ef69-51e8-4e6f-9da3-b1bb3738330e	286.16
ENSMUSG00000009079.16	Ewsr1	bde349e2-4c56-45c0-9f9a-c670154981bc	178.48
ENSMUSG00000009090.17	Ap1b1	ENSMUST00000009234.15	159.223
ENSMUSG00000009092.5	Derl3	ENSMUST00000009236.5	184.515
ENSMUSG00000009112.4	Bcl2l13	202473e3-741b-4376-8471-20adafdb009a	99.69
ENSMUSG00000009112.4	Bcl2l13	2635dcfd-bf35-49d3-b7b4-d9c13d81b35a	136.75
ENSMUSG00000009112.4	Bcl2l13	ENSMUST00000009256.3	141.04
ENSMUSG00000009207.15	Lnpk	ENSMUST00000064503.12	101.56
ENSMUSG00000009281.6	Rarres2	34081315-fb94-43e2-8908-9a8d49dea273	89.71
ENSMUSG00000009281.6	Rarres2	5227a379-67ce-4a10-a68a-84b8b779f686	89.96
ENSMUSG00000009281.6	Rarres2	60df7b52-d6c9-44fe-8f27-07739a34a61b	154.9
ENSMUSG00000009281.6	Rarres2	818a220c-86d8-44ab-b5f5-08ed5d4fd7c7	73.4767
ENSMUSG00000009281.6	Rarres2	8956a821-8a36-41c1-8531-4b47c3598c93	127.429
ENSMUSG00000009281.6	Rarres2	ENSMUST00000009425.6	83.6542
ENSMUSG00000009281.6	Rarres2	ENSMUST00000203541.2	201.46
ENSMUSG00000009281.6	Rarres2	ENSMUST00000204182.1	111.32
ENSMUSG00000009281.6	Rarres2	ENSMUST00000204267.2	73.1016
ENSMUSG00000009281.6	Rarres2	ENSMUST00000204930.2	192.82
ENSMUSG00000009281.6	Rarres2	beedd8be-9732-4c91-9ff4-340deb94b3a4	83.6744
ENSMUSG00000009281.6	Rarres2	c69cf360-135b-4fec-a78f-0381584323c4	189.475
ENSMUSG00000009291.13	Pttg1ip	ENSMUST00000009435.11	141.64
ENSMUSG00000009293.17	Ube2g2	ENSMUST00000174510.7	128.74
ENSMUSG00000009376.15	Met	623fd73b-32ed-4ddf-8f8e-ccd9f8a28983	130.67
ENSMUSG00000009378.4	Slc16a12	ENSMUST00000009522.3	141.7
ENSMUSG00000009418.16	Nav1	16ffb883-4027-4033-815e-7fa2a17b08c6	27.23
ENSMUSG00000009470.17	Tnpo1	ENSMUST00000109399.8	67.62
ENSMUSG00000009470.17	Tnpo1	d05c8c05-b530-4d5c-be18-7bb03f1ea775	212.46
ENSMUSG00000009535.13	Rnmt	ENSMUST00000009679.10	153.14
ENSMUSG00000009549.14	Srp14	ENSMUST00000009693.14	96.7661
ENSMUSG00000009549.14	Srp14	ENSMUST00000138189.1	179.04
ENSMUSG00000009549.14	Srp14	aa429629-7290-4e7f-b832-ccf9f76c129f	125.826
ENSMUSG00000009555.16	Cdk9	ENSMUST00000009699.15	111.609
ENSMUSG00000009563.16	Tor2a	ENSMUST00000009707.13	96.272
ENSMUSG00000009563.16	Tor2a	f7fd8233-703c-4b10-9e08-48aef620d2e4	122.72
ENSMUSG00000009566.12	Fpgs	343da515-37c7-4acb-98c9-5c78af20ae17	165.013
ENSMUSG00000009566.12	Fpgs	a4b75ef9-3d52-4638-81e8-6e032bbcbe02	169
ENSMUSG00000009566.12	Fpgs	c0e6f585-9b90-4d72-beb6-01f0ff20738d	204
ENSMUSG00000009569.14	Mrtfb	33c286da-dbf1-40ad-9fce-ab03d2d3610e	127.855
ENSMUSG00000009614.16	Sardh	7aaa7034-1d4d-4595-b213-3df64cde2ecd	133.524
ENSMUSG00000009614.16	Sardh	84c68293-3773-49f3-ab40-4e9b3ff3a11a	144.474
ENSMUSG00000009614.16	Sardh	f016c0e3-c639-4149-8503-ce48ece8759a	129.951
ENSMUSG00000009621.18	Vav2	68463bcf-9a8a-4879-a8a4-ceb2489d201a	128.137
ENSMUSG00000009630.10	Ppp2cb	ENSMUST00000009774.10	123.403
ENSMUSG00000009633.3	G0s2	ENSMUST00000009777.3	116.484
ENSMUSG00000009640.11	Dmap1	5cb03a51-415b-45af-bf37-7e9c7dc19b85	123.25
ENSMUSG00000009640.11	Dmap1	ENSMUST00000102687.3	209.85
ENSMUSG00000009640.11	Dmap1	ENSMUST00000135582.7	234.735
ENSMUSG00000009646.13	Pla2g12b	5025cdac-14f6-436b-80f4-713440c5f939	67.4367
ENSMUSG00000009646.13	Pla2g12b	ENSMUST00000009790.13	136.806
ENSMUSG00000009647.13	Mcu	ENSMUST00000020312.12	187.3
ENSMUSG00000009654.4	Oit3	ENSMUST00000009798.4	157.884
ENSMUSG00000009681.10	Bcr	ENSMUST00000164107.2	76.035
ENSMUSG00000009733.9	Tfcp2	50a72f0a-eca6-49eb-bea0-89aaeb6d52cf	189.38
ENSMUSG00000009733.9	Tfcp2	ENSMUST00000229696.1	20.44
ENSMUSG00000009741.15	Ubp1	31702f17-ae13-418e-ae61-10cd553199a7	80.3
ENSMUSG00000009741.15	Ubp1	ENSMUST00000084885.11	161.57
ENSMUSG00000009741.15	Ubp1	ENSMUST00000214095.1	185.17
ENSMUSG00000009828.15	Ick	ENSMUST00000118869.7	119
ENSMUSG00000009863.14	Sdhb	2cf3cadd-64cf-43df-a08d-68a319b2c385	57.66
ENSMUSG00000009863.14	Sdhb	99c38e87-8f56-45bb-919c-eb1763b2d43f	103.299
ENSMUSG00000009863.14	Sdhb	ENSMUST00000010007.8	96.8198
ENSMUSG00000009894.15	Snap47	ENSMUST00000010038.9	115.021
ENSMUSG00000009894.15	Snap47	a679e448-de50-4b71-ae5b-0701c874b225	153.6
ENSMUSG00000009894.15	Snap47	e786569c-c796-4cae-a09d-133848177834	46.01
ENSMUSG00000009905.5	Kdsr	ENSMUST00000010049.5	171.807
ENSMUSG00000009907.17	Vps4b	09952c73-11fb-4906-af84-993b565c7535	216.465
ENSMUSG00000009907.17	Vps4b	ENSMUST00000094646.5	128.123
ENSMUSG00000009927.9	Rps25	45bb1a15-2dbd-4645-a3e8-67ed40323666	152.19
ENSMUSG00000009927.9	Rps25	b6466d5e-f9e1-430f-8034-71f011990339	151.24
ENSMUSG00000009927.9	Rps25	bed0d9c8-c146-465a-96da-4bfde032de24	97.3453
ENSMUSG00000009995.17	Taz	8d6169e6-7106-4778-9d9f-2c3718bc3dc9	288.23
ENSMUSG00000009995.17	Taz	b35126f2-8646-40bc-a460-07267bd18ee6	201.51
ENSMUSG00000010025.19	Aldh3a2	53a72ca8-066f-4ce1-b0a8-cf5dd541606d	348.92
ENSMUSG00000010025.19	Aldh3a2	8fe022ab-68d9-43e4-8e69-8145e1de23b4	102.563
ENSMUSG00000010025.19	Aldh3a2	9e881ea0-2dab-4389-9232-3b563bcc98ec	97.8567
ENSMUSG00000010025.19	Aldh3a2	ENSMUST00000074127.13	132.928
ENSMUSG00000010025.19	Aldh3a2	a6a2f664-e895-4b1e-bb43-898909e098a9	73.1
ENSMUSG00000010025.19	Aldh3a2	ff0d5f05-b54c-496a-bbfd-851ef4694585	84.41
ENSMUSG00000010045.2	Tmem115	ENSMUST00000010189.2	107.324
ENSMUSG00000010047.12	Hyal2	0db20750-c179-4ccd-95a2-d7b08ccc00b6	180.35
ENSMUSG00000010047.12	Hyal2	3c698162-742a-4385-a7f6-11e1055de323	153.33
ENSMUSG00000010047.12	Hyal2	ENSMUST00000195752.5	144.184
ENSMUSG00000010048.10	Ifrd2	ENSMUST00000010192.10	151.803
ENSMUSG00000010051.15	Hyal1	12cbc936-eeb5-4f6f-84c0-f872e43553fe	147.97
ENSMUSG00000010051.15	Hyal1	ENSMUST00000112387.8	268.46
ENSMUSG00000010054.4	Tusc2	6adb4edf-c113-464b-bc7d-08b132f05539	68.05
ENSMUSG00000010054.4	Tusc2	ENSMUST00000010198.4	115.902
ENSMUSG00000010057.8	Nprl2	ENSMUST00000010201.8	210.22
ENSMUSG00000010064.15	Slc38a3	221931c0-bfb9-4b40-8e17-b1f83d4ae928	115.83
ENSMUSG00000010064.15	Slc38a3	32d89fa7-1b67-4e6f-91b3-f5eb60454f35	312.92
ENSMUSG00000010064.15	Slc38a3	3445e022-b5cb-4337-bd80-dc711052b182	202.333
ENSMUSG00000010064.15	Slc38a3	ENSMUST00000010208.13	141.498
ENSMUSG00000010064.15	Slc38a3	ENSMUST00000177567.7	209.513
ENSMUSG00000010064.15	Slc38a3	ENSMUST00000193932.5	167.46
ENSMUSG00000010064.15	Slc38a3	a7d41f54-6614-425f-a492-60d2565c9c62	214.087
ENSMUSG00000010064.15	Slc38a3	cb14f9d1-ee88-4519-a9ff-ed2bc1f58559	237.683
ENSMUSG00000010067.13	Rassf1	a9f97512-eff5-424b-8b51-2722bcac968a	200.9
ENSMUSG00000010095.13	Slc3a2	ENSMUST00000010239.5	86.64
ENSMUSG00000010097.15	Nxf1	6a0be923-af61-44b4-8f12-b449338e42ab	119.263
ENSMUSG00000010110.17	Stx5a	61c3058a-4645-4918-a90f-b9765baae62c	229.345
ENSMUSG00000010110.17	Stx5a	ENSMUST00000176381.7	99.845
ENSMUSG00000010122.14	Slc47a1	2c210560-2a80-4f07-b1f6-cfb8dec14fc0	132.08
ENSMUSG00000010122.14	Slc47a1	3ea39f1a-90dc-4192-b675-719748868c19	219
ENSMUSG00000010122.14	Slc47a1	a907573d-740a-4d2b-b5c4-b71360435eb0	344.12
ENSMUSG00000010290.7	AI597479	ENSMUST00000010434.7	135.77
ENSMUSG00000010307.7	Tmem86a	ENSMUST00000010451.7	66.07
ENSMUSG00000010358.13	Ifi35	715d20ea-e824-44dc-8592-7ff71b92aa67	233.13
ENSMUSG00000010358.13	Ifi35	ENSMUST00000010502.12	150.294
ENSMUSG00000010358.13	Ifi35	a2cdbcb7-c217-40e7-8308-e53e3a74e17e	234.41
ENSMUSG00000010362.9	Rdm1	ENSMUST00000010506.9	48.12
ENSMUSG00000010376.15	Nedd8	7bdd6af7-c59c-447a-a111-5b5a0f133931	55.69
ENSMUSG00000010376.15	Nedd8	ENSMUST00000010520.9	116.085
ENSMUSG00000010376.15	Nedd8	ENSMUST00000228414.1	142.57
ENSMUSG00000010392.8	Gosr1	ENSMUST00000010536.8	170.155
ENSMUSG00000010406.12	Mrpl52	ENSMUST00000010550.11	96.8655
ENSMUSG00000010406.12	Mrpl52	b51004ce-5e87-41aa-9f86-6fd2c63470b5	66.7533
ENSMUSG00000010517.7	Faf1	ENSMUST00000102724.4	95.628
ENSMUSG00000010538.14	Gm38392	09661ccf-3340-4000-bcad-981708729836	114.325
ENSMUSG00000010538.14	Gm38392	0f535e18-6414-4eb3-8059-771f3f2dbb5c	92.04
ENSMUSG00000010538.14	Tsacc	ENSMUST00000107556.9	87.7033
ENSMUSG00000010554.14	Mettl16	ENSMUST00000141755.7	82.4883
ENSMUSG00000010601.14	Apol7a	ENSMUST00000175919.7	105.61
ENSMUSG00000010601.14	Apol7a	ENSMUST00000176074.8	115.46
ENSMUSG00000010607.8	Pigyl	ENSMUST00000123680.1	98.8782
ENSMUSG00000010608.15	Rbm25	ENSMUST00000048155.15	171.625
ENSMUSG00000010609.15	Psen2	641b1ee0-c8d4-40a6-bbfe-71910b94afa9	185.18
ENSMUSG00000010609.15	Psen2	ENSMUST00000010753.13	110.305
ENSMUSG00000010609.15	Psen2	ENSMUST00000111108.9	123.187
ENSMUSG00000010609.15	Psen2	ENSMUST00000130029.1	115.08
ENSMUSG00000010609.15	Psen2	ENSMUST00000130711.7	115.918
ENSMUSG00000010609.15	Psen2	ENSMUST00000136291.7	81.1
ENSMUSG00000010609.15	Psen2	cef24101-5e74-4a61-bed4-6bc1980f89a9	165.87
ENSMUSG00000010651.4	Acaa1b	077904a0-87a9-4ba7-822e-14e219e6c7b4	213.595
ENSMUSG00000010651.4	Acaa1b	3f8ee971-1620-49f0-9ba0-e163e160cd62	299.059
ENSMUSG00000010651.4	Acaa1b	57a2402a-c933-470f-8191-3cb502fdf796	301.75
ENSMUSG00000010651.4	Acaa1b	87847eb2-d221-4911-95c6-a1e7539c3b84	141.69
ENSMUSG00000010651.4	Acaa1b	884b0465-2a25-4875-ad3b-2d344f2c849e	493.27
ENSMUSG00000010651.4	Acaa1b	ENSMUST00000010795.4	110.017
ENSMUSG00000010651.4	Acaa1b	a7ebf925-9917-4fb5-9e58-75b79caa8ce9	228.19
ENSMUSG00000010651.4	Acaa1b	ef920572-8335-45a6-abc6-416b6b1c447d	313.21
ENSMUSG00000010663.5	Fads1	7f7820ec-7b63-4e2b-8350-29c92ecc11ea	99.33
ENSMUSG00000010663.5	Fads1	ENSMUST00000010807.5	125.876
ENSMUSG00000010663.5	Fads1	dd872585-0a05-4867-8b6f-d7a26311447c	103.68
ENSMUSG00000010721.15	Lmbr1	14984b0f-e992-4754-837e-186eefdd6d48	166.54
ENSMUSG00000010755.17	Cars	ENSMUST00000105909.3	306
ENSMUSG00000010760.5	Phlda2	ENSMUST00000010904.4	237.85
ENSMUSG00000010797.6	Wnt2	02f3d912-cd2f-4fb3-9aa1-8962c6f65bcb	103.54
ENSMUSG00000010911.12	Apip	ENSMUST00000011055.6	129.37
ENSMUSG00000010914.10	Pdhx	3f256a65-2228-4e99-bdeb-f59a24932a12	166.9
ENSMUSG00000010914.10	Pdhx	ENSMUST00000011058.8-1	133.374
ENSMUSG00000010936.11	Vac14	ENSMUST00000034190.10	109.555
ENSMUSG00000011034.6	Slc5a1	ENSMUST00000011178.4	100.06
ENSMUSG00000011096.17	Akt1s1	235613cc-7bff-4ed9-80bd-10c81ddd1935	218.21
ENSMUSG00000011096.17	Akt1s1	574317ee-24be-48d2-b680-f8a17cda4607	92.665
ENSMUSG00000011096.17	Akt1s1	ENSMUST00000054343.14	59.91
ENSMUSG00000011096.17	Akt1s1	ENSMUST00000107882.7	192.58
ENSMUSG00000011096.17	Akt1s1	f9a7edc3-1ae1-4f7b-b3bd-545f37d30d2b	87.08
ENSMUSG00000011114.18	Tbrg1	ENSMUST00000117654.2	106.889
ENSMUSG00000011114.18	Tbrg1	ENSMUST00000142736.8	259.54
ENSMUSG00000011148.14	Adssl1	ENSMUST00000021726.7	130.115
ENSMUSG00000011179.8	Odc1	ENSMUST00000171737.2	107.795
ENSMUSG00000011179.8	Odc1	c0663864-13a6-4ec7-9b72-254814a16ca6	87.4
ENSMUSG00000011254.16	Thg1l	ENSMUST00000011398.12	23.31
ENSMUSG00000011257.19	Pabpc4	ENSMUST00000078734.11	58.07
ENSMUSG00000011257.19	Pabpc4	ENSMUST00000080178.12	146.31
ENSMUSG00000011257.19	Pabpc4	ENSMUST00000106241.7	215.443
ENSMUSG00000011257.19	Pabpc4	ENSMUST00000106243.7	207.52
ENSMUSG00000011257.19	Pabpc4	ebfc6e9b-e00b-4338-937c-3d667291ba24	135.225
ENSMUSG00000011263.16	Exoc3l2	72bc3c04-0e69-43b4-b2b0-7e404ca5844e	113.627
ENSMUSG00000011305.11	Plin5	2083232c-e2c9-45fc-8f92-27329467c73f	57.62
ENSMUSG00000011305.11	Plin5	6e611f6d-3959-4603-8374-15eed5eef8c6	136.78
ENSMUSG00000011305.11	Plin5	701495da-03b0-4eea-93b1-4696c7a730ed	227
ENSMUSG00000011305.11	Plin5	ENSMUST00000019808.11	106.46
ENSMUSG00000011305.11	Plin5	ENSMUST00000113072.2	127.373
ENSMUSG00000011305.11	Plin5	c831e6e1-39e2-400b-8552-7993bcfab7f5	101.82
ENSMUSG00000011305.11	Plin5	d6de69b7-97b9-40bb-aabd-bb9baf4e2775	177.58
ENSMUSG00000011306.7	Sugp1	6a7bf020-0963-42ac-b757-497394313b82	192.93
ENSMUSG00000011382.8	Dhdh	2511ce84-71d7-4474-b255-349180c4e835	61.635
ENSMUSG00000011382.8	Dhdh	ENSMUST00000011526.6	97.8275
ENSMUSG00000011658.16	Fuz	ENSMUST00000071207.13	51.15
ENSMUSG00000011752.7	Pgam1	ENSMUST00000011896.7	128.304
ENSMUSG00000011831.16	Evi5	1c703c4c-fb49-4b69-beff-aa0aa80040d4	82.54
ENSMUSG00000011831.16	Evi5	7cffd3ef-caaf-470d-b9a9-9fc5186d8850	249.84
ENSMUSG00000011831.16	Evi5	f098ff4b-0d46-4dfd-a6e4-f03d6a802dfb	164.455
ENSMUSG00000011832.15	Evi5l	ENSMUST00000177053.7	95.25
ENSMUSG00000011837.4	Snapc2	ENSMUST00000011981.4	169.683
ENSMUSG00000011884.13	Gltp	ENSMUST00000012028.13	161.205
ENSMUSG00000011958.17	Bnip2	ENSMUST00000034754.11	126.36
ENSMUSG00000011958.17	Bnip2	ENSMUST00000085393.12	165.103
ENSMUSG00000011958.17	Bnip2	bd582e27-1035-49f2-a7fb-de4a664913f8	212.89
ENSMUSG00000011960.12	Ccnt1	ENSMUST00000012104.6	83.65
ENSMUSG00000012076.8	Brms1l	ENSMUST00000059250.7	116.45
ENSMUSG00000012076.8	Brms1l	e2988d10-a591-4869-a3e2-d960dd85378f	36.63
ENSMUSG00000012117.13	Dhdds	5dda5285-78ae-41d8-82bd-2609b063c85a	100.615
ENSMUSG00000012117.13	Dhdds	ENSMUST00000012262.11	116.12
ENSMUSG00000012117.13	Dhdds	ENSMUST00000144668.7	239.44
ENSMUSG00000012187.13	Mogat1	ENSMUST00000125458.1	70
ENSMUSG00000012405.16	Rpl15	ENSMUST00000079419.11	127.323
ENSMUSG00000012405.16	Rpl15	ENSMUST00000080281.13	111.893
ENSMUSG00000012405.16	Rpl15	ENSMUST00000100799.8	143.269
ENSMUSG00000012405.16	Rpl15	cc5a11a2-8de5-43eb-9659-4dff265ccecb	114.858
ENSMUSG00000012422.14	Tmem167	ENSMUST00000161568.7-1	117.999
ENSMUSG00000012428.9	Steap4	ENSMUST00000115421.2	148.46
ENSMUSG00000012429.9	Mplkip	ENSMUST00000049744.3	116.668
ENSMUSG00000012429.9	Mplkip	adc8b22a-d40f-453b-978a-83cbd8f2b966	49.18
ENSMUSG00000012483.4	Rpa3	ENSMUST00000012627.4	84.4617
ENSMUSG00000012519.14	Mlkl	ENSMUST00000120432.2	254.39
ENSMUSG00000012535.14	Tnpo3	ENSMUST00000012679.14-1	71.49
ENSMUSG00000012848.15	Rps5	00ef02ee-384b-4b08-9b55-6073cb07e3ef	94.38
ENSMUSG00000012848.15	Rps5	ENSMUST00000004554.13	93.8996
ENSMUSG00000012848.15	Rps5	ENSMUST00000108539.7	115.59
ENSMUSG00000012848.15	Rps5	b432efc1-fa74-40ad-b7a7-7fe0c1ea1d0a	96.5
ENSMUSG00000013089.15	Etv5	ENSMUST00000079601.12	178.81
ENSMUSG00000013150.15	Gfod2	ENSMUST00000013294.15	86.8467
ENSMUSG00000013160.7	Atp6v0d1	377c675a-cd41-450d-9554-2e1c2ca4f12e	243.96
ENSMUSG00000013160.7	Atp6v0d1	ENSMUST00000013304.7	126.039
ENSMUSG00000013465.19	Nelfb	ENSMUST00000059849.14	201.97
ENSMUSG00000013495.15	Tmem175	ENSMUST00000120327.2	39.83
ENSMUSG00000013539.14	Tango2	a694c439-c8c0-4454-922f-37d89cd31bdf	99.44
ENSMUSG00000013593.12	Ndufs2	39e5c7a1-ea4a-4c8a-a4a6-77f306e81919	83.75
ENSMUSG00000013593.12	Ndufs2	ENSMUST00000013737.12	154.317
ENSMUSG00000013593.12	Ndufs2	ENSMUST00000136976.6	233.46
ENSMUSG00000013593.12	Ndufs2	e68fc0a2-a877-4468-be80-3103938475c8	97.39
ENSMUSG00000013622.15	Atraid	ENSMUST00000013766.12	109.642
ENSMUSG00000013622.15	Atraid	ENSMUST00000200748.3	70.12
ENSMUSG00000013622.15	Atraid	ENSMUST00000200942.1	111.855
ENSMUSG00000013622.15	Atraid	aae389b5-a552-4437-96e5-4fdc1d473089	161.44
ENSMUSG00000013629.16	Cad	481f5e62-055d-4de2-a97d-b87e14a0ebba	238.32
ENSMUSG00000013646.17	Sh3bp5l	ENSMUST00000116376.8	216.78
ENSMUSG00000013662.6	Atad1	ENSMUST00000235412.1	134.786
ENSMUSG00000013663.7	Pten	5fe53d01-2ea1-40aa-b840-0c1531e6cca9	78.8875
ENSMUSG00000013663.7	Pten	ENSMUST00000013807.7-1	64.23
ENSMUSG00000013698.12	Pea15a	ENSMUST00000013842.11	69.4067
ENSMUSG00000013736.16	Trnt1	087f9c8b-d901-49d4-9b3b-44ad89e4f126	130.93
ENSMUSG00000013736.16	Trnt1	ENSMUST00000113248.3	154.857
ENSMUSG00000013787.15	Ehmt2	304816b0-1d0c-4be8-b3b0-b577d65a531d	329.08
ENSMUSG00000013787.15	Ehmt2	746066ec-8eaf-491c-979c-112b090a874e	56.33
ENSMUSG00000013787.15	Ehmt2	f150b206-7b61-46d9-a1c1-a10226014a0d	194.94
ENSMUSG00000013822.7	Elof1	ENSMUST00000013966.7	102.471
ENSMUSG00000013822.7	Elof1	ENSMUST00000213233.1	187.29
ENSMUSG00000013822.7	Elof1	ENSMUST00000214394.1	45
ENSMUSG00000013846.10	St3gal1	ENSMUST00000229028.1-1	83.37
ENSMUSG00000013846.10	St3gal1	ENSMUST00000229213.1	166.58
ENSMUSG00000013858.14	Tmem259	5ae38422-0ead-4056-a70e-6fef2194711b	182.92
ENSMUSG00000013858.14	Tmem259	ENSMUST00000052885.13	123.049
ENSMUSG00000013858.14	Tmem259	ENSMUST00000124536.1	170.598
ENSMUSG00000013858.14	Tmem259	f4d1803c-684b-4cfc-bdbd-4a31bc3f198f	274.92
ENSMUSG00000013973.12	Dedd	ENSMUST00000064950.10	147.64
ENSMUSG00000013973.12	Dedd	ENSMUST00000111300.7	76.14
ENSMUSG00000013997.10	Nit1	9fc178d9-82ca-4f03-8be6-378f3e777402	138.97
ENSMUSG00000013997.10	Nit1	ENSMUST00000111289.7	151.11
ENSMUSG00000013997.10	Nit1	ENSMUST00000111295.7	140.741
ENSMUSG00000013997.10	Nit1	ENSMUST00000141357.1	172.177
ENSMUSG00000013997.10	Nit1	ddd7bff5-5127-446c-895e-9e5d0726e52f	91.8983
ENSMUSG00000013997.10	Nit1	fc7763f3-bb78-4983-ac1b-1b7fb778803d	148.12
ENSMUSG00000014074.17	Rnf168	ca80cd9b-ca70-4386-8911-5bf478782500	224.89
ENSMUSG00000014075.15	Tctex1d2	ENSMUST00000014220.14	142.17
ENSMUSG00000014075.15	Tctex1d2	ENSMUST00000080316.7	86.05
ENSMUSG00000014077.13	Chp1	0f6599da-b223-4b28-a21f-7ee7b67f99dc	139.385
ENSMUSG00000014077.13	Chp1	ENSMUST00000014221.12	133.053
ENSMUSG00000014077.13	Chp1	b4489333-68ea-4439-a5ae-9c83730e4a6b	48.615
ENSMUSG00000014177.10	Tvp23b	15837ce9-04ba-4028-92a8-44372e95b486	96.87
ENSMUSG00000014177.10	Tvp23b	543794ee-0385-47d1-8a21-b864a394fa51	123.95
ENSMUSG00000014177.10	Tvp23b	ENSMUST00000014321.4	137.814
ENSMUSG00000014195.15	Dnajc7	ENSMUST00000014339.14	190.97
ENSMUSG00000014226.10	Cacybp	490c57ce-341e-4608-bb32-88057d21fdbb	76.26
ENSMUSG00000014226.10	Cacybp	ENSMUST00000014370.10	112.585
ENSMUSG00000014232.14	Cluap1	ENSMUST00000040881.13	193.38
ENSMUSG00000014232.14	Cluap1	fb90e323-3283-4d39-995c-4a4f2ab9476d	105.5
ENSMUSG00000014243.5	Zswim7	ENSMUST00000072916.4	101.109
ENSMUSG00000014245.8	Pigl	ENSMUST00000014389.5	113.1
ENSMUSG00000014294.4	Ndufa2	ENSMUST00000014438.4	93.9731
ENSMUSG00000014301.13	Pam16	198721d3-ba90-4b8e-aa9b-5ded9aed4ad1	137.54
ENSMUSG00000014301.13	Pam16	ENSMUST00000014445.6	92.6
ENSMUSG00000014313.15	Cox6c	813b8726-33ec-4fd5-97bf-5672fe8274b8	107.06
ENSMUSG00000014313.15	Cox6c	ENSMUST00000014457.14	104.4
ENSMUSG00000014313.15	Cox6c	beaa6276-f1be-4d7c-84e7-6ecaa1fcfcd0	177.96
ENSMUSG00000014349.7	Ube2z	ENSMUST00000100528.4	161.96
ENSMUSG00000014353.15	Tmem87b	ENSMUST00000110325.7	85.8533
ENSMUSG00000014353.15	Tmem87b	ENSMUST00000143398.2	104.843
ENSMUSG00000014355.10	Anapc1	35213860-82e0-4e46-a18a-aa8c72be84c9	218.91
ENSMUSG00000014355.10	Anapc1	ENSMUST00000014499.9	175.15
ENSMUSG00000014402.15	Tsg101	14da2ae7-26c7-41c9-9280-bfa5d889356d	217.29
ENSMUSG00000014402.15	Tsg101	504db1d9-4946-41c2-890b-b0aa29d2fc9c	168.37
ENSMUSG00000014402.15	Tsg101	7c3bddf6-72bb-4a05-83a6-b251bf010e9d	189.93
ENSMUSG00000014402.15	Tsg101	ENSMUST00000014546.14	100.633
ENSMUSG00000014402.15	Tsg101	b028b76e-9cca-470c-a896-4f2cf6a58dd6	207.82
ENSMUSG00000014470.4	Rnf166	ENSMUST00000014614.3	252.81
ENSMUSG00000014496.8	Ankrd28	3469d56e-a68e-4685-b066-a65cd74b418f	69.96
ENSMUSG00000014496.8	Ankrd28	ENSMUST00000014640.8	152.29
ENSMUSG00000014498.9	Ankrd52	ENSMUST00000014642.9	141.602
ENSMUSG00000014504.16	Srp19	4c50b8e7-a236-43f4-a9f6-4080e58c9961	178.04
ENSMUSG00000014504.16	Srp19	ENSMUST00000072576.9	110.661
ENSMUSG00000014504.16	Srp19	ENSMUST00000131713.7	102.46
ENSMUSG00000014542.3	Clec4f	ENSMUST00000014686.2	124.309
ENSMUSG00000014550.14	Rbsn	ENSMUST00000014694.10-1	203.83
ENSMUSG00000014551.8	Mrps25	ENSMUST00000140438.1	78.4489
ENSMUSG00000014554.13	Dguok	ENSMUST00000014698.9	120.934
ENSMUSG00000014592.20	Camta1	ENSMUST00000185034.7	159.605
ENSMUSG00000014599.10	Csf1	ENSMUST00000120243.7	67.75
ENSMUSG00000014601.13	Strip1	ENSMUST00000064759.6	151.093
ENSMUSG00000014606.14	Slc25a11	ENSMUST00000014750.14	129.093
ENSMUSG00000014633.15	Cmc2	ENSMUST00000148235.7	125.96
ENSMUSG00000014748.13	Tex261	ENSMUST00000014892.7	97.8014
ENSMUSG00000014748.13	Tex261	b743c4de-98eb-4540-b42e-6c57abe8a12a	60.08
ENSMUSG00000014763.8	Fam120b	c966bbce-af86-4bbd-a40c-1399d0c85dd1	280.12
ENSMUSG00000014767.17	Tbp	13a51a37-ab29-440c-ae89-5852da269901	226.15
ENSMUSG00000014767.17	Tbp	ENSMUST00000014911.11	177.6
ENSMUSG00000014769.10	Psmb1	22632c71-d831-44c7-be7a-55c2010ec56d	67.16
ENSMUSG00000014769.10	Psmb1	ENSMUST00000014913.10	98.3319
ENSMUSG00000014769.10	Psmb1	f14198f9-f593-4d07-9c02-03c833edecad	266.96
ENSMUSG00000014771.13	Pdcd2	ENSMUST00000054450.6	85.8933
ENSMUSG00000014773.13	Dll1	ENSMUST00000014917.7	267.91
ENSMUSG00000014791.10	Elmo3	980d84b9-cdad-49dd-a0ca-ca0fd44e378b	99.89
ENSMUSG00000014791.10	Elmo3	ENSMUST00000109375.3	124.738
ENSMUSG00000014791.10	Elmo3	f37d13d5-dc73-4304-bcaf-8397eb037785	237.27
ENSMUSG00000014850.15	Msh3	20b4d8aa-f889-44f2-a69f-11dda78797bb	121.455
ENSMUSG00000014856.12	Tmem208	80d41399-62c1-4af4-9613-7dac767a7c98	160.58
ENSMUSG00000014856.12	Tmem208	ENSMUST00000015000.11	93.3877
ENSMUSG00000014856.12	Tmem208	ENSMUST00000126705.8	279.29
ENSMUSG00000014856.12	Tmem208	a7aa7bdb-0959-48ac-ae6b-81090a462514	74.87
ENSMUSG00000014856.12	Tmem208	df861a5e-11a6-4d7e-9b32-c991a9e0ff3d	112
ENSMUSG00000014859.9	E2f4	f8e2b778-6824-4106-9878-bb5b567c7c32	341.74
ENSMUSG00000014867.9	Surf4	ENSMUST00000015011.9	151.467
ENSMUSG00000014873.15	Surf2	ENSMUST00000126947.7	204.72
ENSMUSG00000014905.4	Dnajb9	ENSMUST00000015049.4-1	137.549
ENSMUSG00000014907.10	Naf1	ENSMUST00000118009.1	107.26
ENSMUSG00000014956.15	Ppp1cb	ENSMUST00000015100.14	148.402
ENSMUSG00000014959.12	Gorasp2	ENSMUST00000028509.10	122.842
ENSMUSG00000014959.12	Gorasp2	ENSMUST00000112201.7	231.81
ENSMUSG00000014980.14	Tsen15	ENSMUST00000015124.14	142.476
ENSMUSG00000015002.18	Efr3a	ENSMUST00000015146.15	59.57
ENSMUSG00000015013.9	Trappc2l	066e2153-4edc-4eda-bdef-a64056a2e275	213.22
ENSMUSG00000015013.9	Trappc2l	ENSMUST00000015157.9	114.104
ENSMUSG00000015016.8	Acsf3	ENSMUST00000015160.5	137.797
ENSMUSG00000015016.8	Acsf3	ENSMUST00000212790.1	111.47
ENSMUSG00000015023.7	Ddx19a	ENSMUST00000040416.7	117.405
ENSMUSG00000015083.11	C8g	3bc903c1-4ce0-4932-8c6d-dfd6185546c9	208.483
ENSMUSG00000015083.11	C8g	5499591d-a3c3-4891-b5b1-4c7840ad9865	141.925
ENSMUSG00000015083.11	C8g	5e5c9126-2670-441e-a18e-faab66b88b0d	232.148
ENSMUSG00000015083.11	C8g	74721f22-9a77-4433-aa57-2cf539618cb4	181.753
ENSMUSG00000015083.11	C8g	95245e3e-818a-41da-aa87-bba91facae6d	47.12
ENSMUSG00000015083.11	C8g	9f43a7ff-a5f3-4a1e-845c-1d92db1cb1cf	65.72
ENSMUSG00000015083.11	C8g	ENSMUST00000040042.10	95.7085
ENSMUSG00000015083.11	C8g	ENSMUST00000154984.7	104.08
ENSMUSG00000015087.14	Rabl6	ENSMUST00000058137.8	94.31
ENSMUSG00000015092.9	Edf1	ENSMUST00000015236.3	93.2562
ENSMUSG00000015095.12	Fbxw5	786177a0-e6d1-450b-82aa-6b1d8594d7f7	43.58
ENSMUSG00000015112.15	Slc25a13	52146121-7382-4096-90bd-057000bd75c4	127.66
ENSMUSG00000015112.15	Slc25a13	57c1c506-04f6-47af-aa12-27420e76c084	202.46
ENSMUSG00000015112.15	Slc25a13	722804a1-ad2e-45f5-bce3-eb5fccb6aa95	226.39
ENSMUSG00000015112.15	Slc25a13	ENSMUST00000015256.14	124.544
ENSMUSG00000015112.15	Slc25a13	b6d813fa-7b2f-49d7-8cb6-2258857c5930	54.44
ENSMUSG00000015112.15	Slc25a13	c8c9c481-9c14-4e8e-a705-601a13498fde	112.049
ENSMUSG00000015120.15	Ube2i	54bcd133-3b47-4f3b-94a0-89faa5656320	204.58
ENSMUSG00000015120.15	Ube2i	6f230961-ba41-4c2d-90c8-43fefd61e0bc	117.37
ENSMUSG00000015120.15	Ube2i	ENSMUST00000173713.7-1	75.55
ENSMUSG00000015120.15	Ube2i	ENSMUST00000174031.7-1	120.37
ENSMUSG00000015126.9	Tsr3	2f218778-da5f-41c1-93e7-bc9c561a8ac0	177.17
ENSMUSG00000015126.9	Tsr3	6011f23c-080f-4082-8467-79383a7f4993	148.653
ENSMUSG00000015126.9	Tsr3	ENSMUST00000063574.6	108.495
ENSMUSG00000015127.14	Unkl	ENSMUST00000015271.11	92.35
ENSMUSG00000015127.14	Unkl	ENSMUST00000039734.11	82.07
ENSMUSG00000015127.14	Unkl	a861ec93-bc81-4897-8acc-46950144ab8a	57.07
ENSMUSG00000015143.15	Actn1	ENSMUST00000021554.15	152.415
ENSMUSG00000015149.14	Sirt2	20292877-9199-47c8-a49f-f3991ff45da6	169.987
ENSMUSG00000015149.14	Sirt2	ENSMUST00000072965.4	129.062
ENSMUSG00000015165.16	Hnrnpl	03ffd950-0e20-4d3b-88d8-382cd2d15992	150.03
ENSMUSG00000015165.16	Hnrnpl	ENSMUST00000174548.7	179.43
ENSMUSG00000015165.16	Hnrnpl	f0922d41-e744-44e0-a971-2425678d574f	224.46
ENSMUSG00000015176.11	Nolc1	af2ba3c3-bbdb-4a3f-b87f-417134da8cd4	53.69
ENSMUSG00000015189.12	Casd1	ENSMUST00000015333.11	145.195
ENSMUSG00000015189.12	Casd1	a856d245-9ebc-4221-9469-fddd2cc254b9	185.68
ENSMUSG00000015189.12	Casd1	e7f741f4-f903-41ac-a6b6-663bf7ba9e8d	48.26
ENSMUSG00000015202.13	Cnksr3	ENSMUST00000015346.11	285.36
ENSMUSG00000015214.14	Mtmr1	ENSMUST00000015358.7	120.727
ENSMUSG00000015217.11	Hmgb3	ENSMUST00000072699.12	141.52
ENSMUSG00000015217.11	Hmgb3	ENSMUST00000088874.9	168.585
ENSMUSG00000015217.11	Hmgb3	f8b2f9ef-0473-45b6-9a90-28f9d1a9bd52	143.35
ENSMUSG00000015222.18	Map2	88662ef8-bb05-4d77-b9f2-84791e6afff0	128.12
ENSMUSG00000015247.10	Nipsnap3b	ENSMUST00000015391.9	137.668
ENSMUSG00000015247.10	Nipsnap3b	c6c26b23-57d6-413b-83b3-b08eae74a5fd	142.825
ENSMUSG00000015289.4	Lage3	16505496-f540-4460-aa0f-4fd7e9289ea1	100.28
ENSMUSG00000015289.4	Lage3	64f30cf0-ea90-48b2-b7b9-df1954b06280	80.56
ENSMUSG00000015289.4	Lage3	9ce630be-9d7f-440e-92a8-49c768d9f511	107.67
ENSMUSG00000015289.4	Lage3	ENSMUST00000114152.1	135.877
ENSMUSG00000015290.15	Ubl4a	ENSMUST00000155676.7-1	90.0128
ENSMUSG00000015290.15	Ubl4a	a2209321-e992-4065-bf89-1224b0178c07	117.26
ENSMUSG00000015291.10	Gdi1	ENSMUST00000015435.10	139.276
ENSMUSG00000015291.10	Gdi1	a8ce623b-719b-4833-acdb-aa753d98f56a	274.31
ENSMUSG00000015305.6	Sash1	ENSMUST00000015449.5	243.37
ENSMUSG00000015312.9	Gadd45b	ENSMUST00000015456.9	163.755
ENSMUSG00000015335.16	Zdhhc12	ENSMUST00000102865.10	145.455
ENSMUSG00000015337.5	Endog	ENSMUST00000015481.5	112.589
ENSMUSG00000015340.10	Cybb	ENSMUST00000015484.9	95.04
ENSMUSG00000015341.17	Golga7	ENSMUST00000051094.8	123.392
ENSMUSG00000015342.6	Xk	ENSMUST00000015486.6	70.46
ENSMUSG00000015354.8	Pcolce2	ENSMUST00000015498.8	61.59
ENSMUSG00000015357.10	Clpx	419513f9-eb84-457a-b213-2d50c88635c2	129.04
ENSMUSG00000015357.10	Clpx	423da711-dd85-4489-a484-0f689454bc3b	128.987
ENSMUSG00000015357.10	Clpx	ENSMUST00000015501.10	108.165
ENSMUSG00000015357.10	Clpx	ENSMUST00000113824.7	164.118
ENSMUSG00000015363.13	Trabd	ENSMUST00000165690.1	141.037
ENSMUSG00000015363.13	Trabd	ENSMUST00000169870.7	164.71
ENSMUSG00000015363.13	Trabd	d1c649f0-a17e-4d2e-8637-8dc61d5498d2	220.555
ENSMUSG00000015451.16	C4a	929e1353-f68d-4164-a7fc-5e922f058248	100.716
ENSMUSG00000015461.15	Atf6b	ENSMUST00000015605.14	90.79
ENSMUSG00000015468.14	Notch4	ENSMUST00000015612.13	214.69
ENSMUSG00000015474.16	Gm20460	2f64bc9d-5128-4992-b3d0-bbd9e42e0487	122.039
ENSMUSG00000015474.16	Gm20460	7c55c3c6-6499-4752-90a2-36634ab75777	148.615
ENSMUSG00000015478.13	Rnf5	ENSMUST00000015622.7	105.615
ENSMUSG00000015478.13	Rnf5	ba108cf6-d8ba-48d3-b062-721fd22d1d0b	376.18
ENSMUSG00000015478.13	Rnf5	c1899828-6267-4f95-8976-99a4df2ceb7a	236.07
ENSMUSG00000015488.14	Cacfd1	ENSMUST00000114005.8	206.747
ENSMUSG00000015488.14	Cacfd1	ENSMUST00000114006.7	91.5
ENSMUSG00000015488.14	Cacfd1	ENSMUST00000114007.7	123.74
ENSMUSG00000015533.9	Itga2	ENSMUST00000056117.9	105.24
ENSMUSG00000015536.14	Mocs2	15c4624f-9f57-410c-be2d-2f43450168ce	126.872
ENSMUSG00000015536.14	Mocs2	3f141888-5909-4716-bbfd-cb55e3d950a9	99.5
ENSMUSG00000015536.14	Mocs2	63a1dab6-95b3-497a-bb48-715ec51da68f	43.4
ENSMUSG00000015536.14	Mocs2	ENSMUST00000015680.10	120.208
ENSMUSG00000015536.14	Mocs2	ENSMUST00000166176.8	59.43
ENSMUSG00000015536.14	Mocs2	ENSMUST00000183407.1	61.71
ENSMUSG00000015536.14	Mocs2	ec7cb485-ebe3-4e4a-be14-31dd352785e8	277.165
ENSMUSG00000015536.14	Mocs2	ef16aa29-dec3-4cc3-9f95-ab8fe1a8bc85	106.73
ENSMUSG00000015542.17	Nat9	3de785f2-fba6-4d34-8d86-9b8728d28ac1	216.12
ENSMUSG00000015542.17	Nat9	ENSMUST00000103040.10	105.661
ENSMUSG00000015575.15	Atp6v0e	ENSMUST00000015719.15	130.003
ENSMUSG00000015597.17	Zfp318	ENSMUST00000113481.8	188.54
ENSMUSG00000015656.17	Snord14d	69c1454e-2657-4bac-9b73-bed50cb29c96	215.16
ENSMUSG00000015656.17	Hspa8	83926365-6ac9-4829-bb1a-5724d0d64b0a	250.3
ENSMUSG00000015656.17	Hspa8	ENSMUST00000015800.15	112.552
ENSMUSG00000015668.13	Pdzd11	64a12e4b-2778-4d83-910b-f4f924b9954a	189.285
ENSMUSG00000015668.13	Pdzd11	ENSMUST00000015812.11	145.955
ENSMUSG00000015668.13	Pdzd11	ENSMUST00000059099.6	85.32
ENSMUSG00000015671.11	Psma2	ENSMUST00000170836.3	111.62
ENSMUSG00000015672.4	Mrpl32	ENSMUST00000015816.4	89.19
ENSMUSG00000015672.4	Mrpl32	ENSMUST00000220621.1	115.755
ENSMUSG00000015672.4	Mrpl32	ENSMUST00000221699.1	103.88
ENSMUSG00000015697.14	Setdb1	c50aa69d-f733-4fc6-b9bf-1a8ba030e7b3	275.91
ENSMUSG00000015711.8	Prune1	ENSMUST00000015855.7	118.573
ENSMUSG00000015714.11	Cers2	50d84a3c-05f2-4095-8158-6e0d2eb29460	87.52
ENSMUSG00000015714.11	Cers2	685a4b69-0240-41f7-8aef-4cf824b184f0	327.33
ENSMUSG00000015714.11	Cers2	87bcfa9d-82be-4e3b-9271-babe8cccea2e	163.509
ENSMUSG00000015714.11	Cers2	ENSMUST00000015858.11	126.04
ENSMUSG00000015733.13	Capza2	2096d0f0-5d06-46d5-9607-2c6a8500ffc3	37.48
ENSMUSG00000015733.13	Capza2	25345481-8927-4088-b89f-be0f92753489	158.396
ENSMUSG00000015733.13	Capza2	ENSMUST00000015877.13	127.328
ENSMUSG00000015745.9	Plekho1	ENSMUST00000015889.9	72.34
ENSMUSG00000015747.5	Vps45	ENSMUST00000015891.5	113.65
ENSMUSG00000015749.12	Anp32e	02903bc5-4efb-4908-8bcc-6a653b283adc	95.2167
ENSMUSG00000015750.15	Aph1a	55eaa0d9-162f-4e5a-8c95-03b2c63706df	157.85
ENSMUSG00000015750.15	Aph1a	93d7a0ff-0c32-428d-8cd7-2bfa6ba5c97e	111.324
ENSMUSG00000015750.15	Aph1a	9ec7f6b2-8a48-4c56-b0ab-0dca50de7378	55.77
ENSMUSG00000015750.15	Aph1a	ENSMUST00000056710.9	103.653
ENSMUSG00000015755.16	Tab2	351b75de-2bd2-4964-9728-28c12d82c676	31.88
ENSMUSG00000015755.16	Tab2	ENSMUST00000146444.7	36.21
ENSMUSG00000015757.10	Ppil4	ENSMUST00000015901.10	212.08
ENSMUSG00000015759.11	Cnih1	ENSMUST00000015903.11	120.778
ENSMUSG00000015776.12	Med22	ENSMUST00000015920.11	155.44
ENSMUSG00000015790.16	Surf1	801afdbf-9fb8-4806-92cd-878e9d530f85	89.13
ENSMUSG00000015790.16	Surf1	ENSMUST00000015934.12	110.26
ENSMUSG00000015790.16	Surf1	ENSMUST00000167661.6	166.58
ENSMUSG00000015804.14	Med28	ENSMUST00000119579.2	83.38
ENSMUSG00000015804.14	Med28	ENSMUST00000156481.7	104.914
ENSMUSG00000015806.12	Qdpr	ENSMUST00000015950.11	114.718
ENSMUSG00000015806.12	Qdpr	ENSMUST00000118097.7	33.515
ENSMUSG00000015806.12	Qdpr	ENSMUST00000149290.2	98.1667
ENSMUSG00000015806.12	Qdpr	e4d946e5-431d-4244-a125-8a7284965aa2	47.34
ENSMUSG00000015837.15	Sqstm1	04b4072a-b420-466d-8430-34e5b52646f2	229.845
ENSMUSG00000015837.15	Sqstm1	545e4160-6919-44e0-86f9-d31135ce25d8	157.85
ENSMUSG00000015837.15	Sqstm1	ENSMUST00000015981.11	108.248
ENSMUSG00000015837.15	Sqstm1	ENSMUST00000102774.10	71.52
ENSMUSG00000015839.6	Nfe2l2	ENSMUST00000102672.4	121.849
ENSMUSG00000015839.6	Nfe2l2	ENSMUST00000152371.1	111.097
ENSMUSG00000015843.10	Rxrg	ENSMUST00000111380.1	156.27
ENSMUSG00000015846.15	Rxra	ENSMUST00000077257.11	133.329
ENSMUSG00000015854.7	Cd5l	ENSMUST00000015998.7	115.021
ENSMUSG00000015869.16	Prpsap1	ENSMUST00000106391.7	124.54
ENSMUSG00000015882.18	Lcorl	2d1c887c-2ad9-4ae1-af18-f4dded151482	46.36
ENSMUSG00000015882.18	Lcorl	ENSMUST00000016026.13	126.96
ENSMUSG00000015882.18	Lcorl	ENSMUST00000045586.12	79.2
ENSMUSG00000015889.8	Lta4h	499bc0db-87bf-458d-a94b-1ee3799c3d03	142.23
ENSMUSG00000015889.8	Lta4h	ENSMUST00000016033.8	41.645
ENSMUSG00000015889.8	Lta4h	cbb6365f-edfb-481c-9a08-b9690af05f07	163.35
ENSMUSG00000015889.8	Lta4h	e21a8b32-b364-4292-af2f-2d5f0ee28075	167
ENSMUSG00000015890.2	Amdhd1	3c1802c5-82a4-42d4-80e1-f8e31dbed143	118.945
ENSMUSG00000015890.2	Amdhd1	527df0ef-8b58-44e5-9f8f-e15456c2ac30	107.05
ENSMUSG00000015890.2	Amdhd1	ENSMUST00000016034.2-1	145.239
ENSMUSG00000015890.2	Amdhd1	c272ea28-531d-43af-bf8d-a4142cfe9dfe	69.87
ENSMUSG00000015932.8	Dstn	54056b0d-b16b-4fc1-bb4c-4b70cda8d59a	82.36
ENSMUSG00000015932.8	Dstn	ENSMUST00000103172.3	122.701
ENSMUSG00000015937.15	Macroh2a1	4848b4a1-e909-4a44-a411-c5942d5916a6	109.46
ENSMUSG00000015937.15	Macroh2a1	99199721-2ef2-4827-b49e-aea2e37cad51	74.085
ENSMUSG00000015937.15	Macroh2a1	ENSMUST00000016081.12	138.525
ENSMUSG00000015937.15	Macroh2a1	ENSMUST00000045788.8	86.52
ENSMUSG00000015937.15	Macroh2a1	ENSMUST00000139511.7	138.97
ENSMUSG00000015937.15	Macroh2a1	be025669-e164-4b5f-b3cf-4c9ffc6726b7	151.985
ENSMUSG00000015943.11	Bola1	9d473e9f-7e1e-4996-9bc6-9828e89824e9	92.3809
ENSMUSG00000015947.10	Fcgr1	ENSMUST00000029748.7	93.83
ENSMUSG00000015961.8	Adss	ENSMUST00000016105.8	140.129
ENSMUSG00000015966.17	Il17rb	0007ad89-3cbb-40ea-a621-8697659ae25f	109.64
ENSMUSG00000015966.17	Il17rb	ENSMUST00000016110.12	115.57
ENSMUSG00000015970.19	Chdh	9664a12b-c213-4471-9ef4-8a98fba3769f	82.12
ENSMUSG00000015970.19	Chdh	ENSMUST00000067620.11	151.723
ENSMUSG00000015994.10	Fnta	ENSMUST00000016138.10	126.886
ENSMUSG00000015994.10	Fnta	b548be1b-9151-4760-bcc6-ddc261e971c3	231.97
ENSMUSG00000016018.4	Mtrex	ENSMUST00000022281.4	144.159
ENSMUSG00000016024.9	Lbp	ENSMUST00000016168.8	129.712
ENSMUSG00000016024.9	Lbp	bf28097b-0c3e-4c4d-8a43-62f9a4ed5a2c	71
ENSMUSG00000016087.13	Fli1	ENSMUST00000016231.13	92.535
ENSMUSG00000016128.14	Stard13	ENSMUST00000062015.14	101.64
ENSMUSG00000016194.14	Hsd11b1	2b54c233-c1a7-4aee-9e61-3efb7518eb8c	112.21
ENSMUSG00000016194.14	Hsd11b1	63e44cce-9861-4fd3-b60a-43caabc81285	88.158
ENSMUSG00000016194.14	Hsd11b1	ENSMUST00000161737.7	113.187
ENSMUSG00000016206.6	H2-M3	ENSMUST00000038580.6	111.69
ENSMUSG00000016252.7	Atp5e	3db5a183-ecb2-48c2-ba79-ff9273de132c	67.3
ENSMUSG00000016252.7	Atp5e	ENSMUST00000016396.7	98.5449
ENSMUSG00000016253.12	Nelfcd	ENSMUST00000109075.7	164.904
ENSMUSG00000016256.10	Ctsz	18272a0e-4a16-41d4-881e-f45ba1ec5d16	97.7
ENSMUSG00000016256.10	Ctsz	ENSMUST00000016400.8	110.598
ENSMUSG00000016256.10	Ctsz	f2585a6a-efd8-4e59-83d6-fc4d4aee36cd	157.62
ENSMUSG00000016257.15	Prelid3b	2232f2cd-dfd9-40e4-b095-b6ef67c977f8	85.04
ENSMUSG00000016257.15	Prelid3b	96571070-2785-4cab-ba90-2119da873b6d	230.65
ENSMUSG00000016257.15	Prelid3b	ENSMUST00000016401.14	101.545
ENSMUSG00000016308.12	Ube2a	2b982467-54c8-4fa5-bd93-d269a9468c01-1	154.968
ENSMUSG00000016308.12	Ube2a	ENSMUST00000016452.10	97.4486
ENSMUSG00000016319.3	Slc25a5	65f2cd00-985b-4a4a-a6e6-449840f301d3	245.36
ENSMUSG00000016319.3	Slc25a5	ENSMUST00000016463.3	118.174
ENSMUSG00000016344.14	Ppdpf	0d303955-76dd-4c8c-923d-277dad943150	118.487
ENSMUSG00000016344.14	Ppdpf	ENSMUST00000016488.12	127.072
ENSMUSG00000016344.14	Ppdpf	ENSMUST00000108841.1	117.139
ENSMUSG00000016344.14	Ppdpf	ENSMUST00000127971.7	75.13
ENSMUSG00000016344.14	Ppdpf	ENSMUST00000146089.7	112.505
ENSMUSG00000016344.14	Ppdpf	a67bd53f-42fc-4f98-b76e-26d9e836bb6b	123.435
ENSMUSG00000016382.15	Pls3	ENSMUST00000033547.13	158.253
ENSMUSG00000016382.15	Pls3	ENSMUST00000114059.9	109.512
ENSMUSG00000016409.4	Nkap	ENSMUST00000016553.4	113.65
ENSMUSG00000016427.7	Ndufa1	ENSMUST00000016571.7	91.5531
ENSMUSG00000016481.15	Cr1l	24f3f818-a72e-4267-a4e0-d3d37e2a1626	197.11
ENSMUSG00000016481.15	Cr1l	8980cb6b-9079-431b-852c-9c017828f989	49.1
ENSMUSG00000016481.15	Cr1l	9f6123a4-3845-4b5c-b38a-a332900248ea	145.546
ENSMUSG00000016481.15	Cr1l	ENSMUST00000075451.11-1	105.989
ENSMUSG00000016481.15	Cr1l	ffd85db4-735f-4506-9b9a-d95bcd1516a2	46.37
ENSMUSG00000016494.9	Cd34	ENSMUST00000110815.8	118
ENSMUSG00000016495.12	Plgrkt	1a9b22ea-45d7-47a8-8946-69d641932241	114.58
ENSMUSG00000016495.12	Plgrkt	ENSMUST00000152936.7	97.63
ENSMUSG00000016503.17	Gtf3a	ENSMUST00000146511.7	157.04
ENSMUSG00000016510.11	Mtif3	ENSMUST00000066675.9	122.265
ENSMUSG00000016510.11	Mtif3	ENSMUST00000110566.1	138.46
ENSMUSG00000016520.7	Lnx2	ENSMUST00000016664.7	123.785
ENSMUSG00000016526.8	Dyrk3	ENSMUST00000016670.8	200.96
ENSMUSG00000016528.10	Mapkapk2	ENSMUST00000016672.10	32.75
ENSMUSG00000016534.15	Lamp2	3f1179a1-2418-4c99-9345-c0cd393100f1	141.29
ENSMUSG00000016534.15	Lamp2	6e609eee-874b-4eac-8b53-858342f46dbb	176.313
ENSMUSG00000016534.15	Lamp2	ENSMUST00000016678.13	126.642
ENSMUSG00000016534.15	Lamp2	ENSMUST00000061755.8	149.505
ENSMUSG00000016534.15	Lamp2	ENSMUST00000074913.11	166.12
ENSMUSG00000016541.10	Atxn10	1cf9356c-926d-48dc-a49e-442d2131df10	99.29
ENSMUSG00000016541.10	Atxn10	ENSMUST00000163242.2	181.79
ENSMUSG00000016554.9	Eif3d	17c1e218-a4a7-44ef-93a3-f217a1cdfcaf	99.095
ENSMUSG00000016554.9	Eif3d	ENSMUST00000100484.5	109.696
ENSMUSG00000016559.14	H3f3b	ENSMUST00000016703.7-1	122.008
ENSMUSG00000016619.10	Nup50	ENSMUST00000165443.3-1	187.278
ENSMUSG00000016637.7	Ift27	ENSMUST00000016781.7	152.4
ENSMUSG00000016637.7	Ift27	d1df18bd-984d-4b67-984a-91711fda1ca7	55.75
ENSMUSG00000016664.16	Pacsin2	ENSMUST00000165095.8	147.43
ENSMUSG00000016664.16	Pacsin2	ENSMUST00000231184.1	204
ENSMUSG00000016757.11	Ttll12	ENSMUST00000016901.4	104.29
ENSMUSG00000016758.4	Bik	ENSMUST00000016902.4	150.077
ENSMUSG00000016831.12	Tox4	ENSMUST00000022766.7	186.15
ENSMUSG00000016833.14	Mrps18c	1b3e20df-a944-4232-a818-77f3b097996d	156.29
ENSMUSG00000016833.14	Mrps18c	8cb71e17-51fa-41c5-b5bd-b87d7b629e2e	126.96
ENSMUSG00000016833.14	Mrps18c	ENSMUST00000016977.14	85.4043
ENSMUSG00000016921.14	Srsf6	863da7ad-4255-402b-9555-a4872138c034	207.335
ENSMUSG00000016921.14	Srsf6	ENSMUST00000130411.6	110.359
ENSMUSG00000016921.14	Srsf6	ENSMUST00000193611.5	269.978
ENSMUSG00000016933.17	Plcg1	a69bc6b4-8ebd-4a36-a3c2-a1fe46596943	178.78
ENSMUSG00000016940.18	Kctd2	7d75d1aa-a397-49f3-94a2-d58997223d4d	180.41
ENSMUSG00000016940.18	Kctd2	ENSMUST00000103035.9	165.991
ENSMUSG00000016942.6	Tmprss6	1cd6e4c8-18ba-41b7-b0b8-b58a90333a87	209.17
ENSMUSG00000016942.6	Tmprss6	ENSMUST00000017086.4	128.615
ENSMUSG00000016942.6	Tmprss6	ENSMUST00000230226.1	113.04
ENSMUSG00000016946.6	Kctd5	ENSMUST00000017090.5	99.945
ENSMUSG00000016984.7	Etaa1	ENSMUST00000076661.6	157.11
ENSMUSG00000017009.3	Sdc4	ENSMUST00000017153.3	142.815
ENSMUSG00000017057.9	Il13ra1	ENSMUST00000033418.7	113.73
ENSMUSG00000017119.19	Nbr1	0eb82f8a-a95d-4b3b-b81a-056b8a6f328e	127.965
ENSMUSG00000017119.19	Nbr1	41735257-e2fa-42d9-abed-c63bedafc6a1	141.88
ENSMUSG00000017119.19	Nbr1	ENSMUST00000103098.8	216.32
ENSMUSG00000017119.19	Nbr1	ENSMUST00000107208.7	180.75
ENSMUSG00000017119.19	Nbr1	ENSMUST00000107213.7	126.765
ENSMUSG00000017119.19	Nbr1	ENSMUST00000123558.7	160.43
ENSMUSG00000017119.19	Nbr1	cb33cefd-ad6b-42b0-ae66-39547bb61670	99.61
ENSMUSG00000017132.17	Cyth1	98daba0e-cf94-404b-ade2-996d0c235c39	159.013
ENSMUSG00000017132.17	Cyth1	ENSMUST00000017276.13	86.834
ENSMUSG00000017144.8	Rnd3	ENSMUST00000017288.8	29.25
ENSMUSG00000017167.6	Cntnap1	949662dd-7328-48bb-9983-b247ba04c266	109.71
ENSMUSG00000017176.17	Nt5c3b	ENSMUST00000107397.1	120.6
ENSMUSG00000017188.3	Coa3	ENSMUST00000017332.3	114.987
ENSMUSG00000017210.14	Med24	9c76e062-5786-4b6d-86ee-135404addc7f	249.37
ENSMUSG00000017221.14	Psmd3	ENSMUST00000017365.14	139.495
ENSMUSG00000017264.16	Exosc10	ENSMUST00000017408.13	154.82
ENSMUSG00000017264.16	Exosc10	ENSMUST00000076022.6	174.545
ENSMUSG00000017264.16	Exosc10	ENSMUST00000097781.10	66.81
ENSMUSG00000017286.15	Glod4	37204401-47ff-488b-8e55-7306b6ed7af7	21.17
ENSMUSG00000017286.15	Glod4	ENSMUST00000017430.11-1	125.501
ENSMUSG00000017286.15	Glod4	ENSMUST00000170710.7	130.17
ENSMUSG00000017288.15	Vps53	ENSMUST00000056601.10	113.86
ENSMUSG00000017288.15	Vps53	ENSMUST00000129256.1	66.3133
ENSMUSG00000017288.15	Vps53	ENSMUST00000140886.2	6.32
ENSMUSG00000017291.13	Taok1	5bbf8856-71b0-4d41-8eb8-a6ea8a37863c	198.46
ENSMUSG00000017299.13	Dnttip1	ENSMUST00000017443.13	147.12
ENSMUSG00000017307.16	Acot8	ENSMUST00000103094.10	91.3974
ENSMUSG00000017307.16	Acot8	ENSMUST00000134611.3	111.37
ENSMUSG00000017309.11	Cd300lg	ENSMUST00000017453.11	101.554
ENSMUSG00000017344.4	Vtn	41043f6b-0b9e-49ba-8d20-fdccca78020b	84.815
ENSMUSG00000017344.4	Vtn	46e3f07b-4777-44d9-91d1-ad31fe02670b	51.11
ENSMUSG00000017344.4	Vtn	4b0c62c2-c2fb-481f-9fd2-9e1a30d1cacc	251.04
ENSMUSG00000017344.4	Vtn	ENSMUST00000017488.4	103.743
ENSMUSG00000017344.4	Vtn	a1a4edc5-a846-4396-9368-6271a3e843da	155.62
ENSMUSG00000017386.10	Traf4	ENSMUST00000017530.3	121.959
ENSMUSG00000017390.15	Aldoc	ENSMUST00000017534.14	133.227
ENSMUSG00000017404.12	Rpl19	ENSMUST00000017548.6	89.7648
ENSMUSG00000017417.14	Plxdc1	ENSMUST00000017561.14	191.69
ENSMUSG00000017421.18	Zfp207	72c4ec09-3dbc-4d59-ab77-53bae0f04b5b	315.43
ENSMUSG00000017421.18	Zfp207	ENSMUST00000017567.13	131.27
ENSMUSG00000017421.18	Zfp207	ENSMUST00000053740.14	399.79
ENSMUSG00000017421.18	Zfp207	e01cb135-fdc3-4346-96c5-62ff1d7d66b9	51.45
ENSMUSG00000017428.16	Psmd11	9c1ae21e-62c4-4bcc-8fe4-163dcc5d8c80	197.128
ENSMUSG00000017428.16	Psmd11	ENSMUST00000017572.13	111.398
ENSMUSG00000017453.4	Pipox	74371395-8dca-40c0-b34b-658e5b4f1b96	221.16
ENSMUSG00000017453.4	Pipox	86c531cd-de6a-4ce5-b686-9b4a6f5c6cdc	235.033
ENSMUSG00000017453.4	Pipox	ENSMUST00000017597.4	204.48
ENSMUSG00000017453.4	Pipox	cd73af7c-05ac-430f-9189-2d61b9ca3437	80.23
ENSMUSG00000017453.4	Pipox	d5af494f-5ddf-4239-a850-81ce151977f4	240.04
ENSMUSG00000017453.4	Pipox	e9be5d60-8c44-4b12-af2e-87688e4f3581	137
ENSMUSG00000017466.9	Timp2	ENSMUST00000017610.9-1	43.64
ENSMUSG00000017485.11	Top2b	ENSMUST00000017629.11	152.463
ENSMUSG00000017493.12	Igfbp4	4e6dff40-4cbd-4207-81e0-7d215a79eab5	62.79
ENSMUSG00000017493.12	Igfbp4	6badfb9e-6e75-42ed-bdae-0fa1b01e2b4e	212.58
ENSMUSG00000017493.12	Igfbp4	ENSMUST00000017637.12	125.209
ENSMUSG00000017493.12	Igfbp4	ENSMUST00000140772.1	36.04
ENSMUSG00000017548.15	Suz12	ENSMUST00000017692.14	171.395
ENSMUSG00000017548.15	Suz12	ENSMUST00000163272.1	139.67
ENSMUSG00000017561.16	Crlf3	ENSMUST00000061283.14	124.247
ENSMUSG00000017615.12	Tnfaip1	ENSMUST00000017759.8	155.993
ENSMUSG00000017615.12	Tnfaip1	ENSMUST00000108277.2	160.09
ENSMUSG00000017664.16	Slc35c2	4c3566fa-1082-4fa0-95f6-49b9fc77d3ec	62.72
ENSMUSG00000017664.16	Slc35c2	6607da92-e62e-4962-ab20-a0739df17292	204.36
ENSMUSG00000017664.16	Slc35c2	666fba46-0b9b-4973-a09f-9845e398be5c	47.22
ENSMUSG00000017664.16	Slc35c2	ENSMUST00000109300.8	50.64
ENSMUSG00000017664.16	Slc35c2	e9d86565-557c-43eb-aa6c-0a10d3e45439	105.6
ENSMUSG00000017677.11	Wsb1	ENSMUST00000017821.11	180.003
ENSMUSG00000017686.17	Rhot1	ENSMUST00000017831.15	204.515
ENSMUSG00000017686.17	Rhot1	ENSMUST00000092857.12	150.938
ENSMUSG00000017707.9	Serinc3	7179a50a-aa8f-41b5-ac45-d649000c0f8a	97.6587
ENSMUSG00000017707.9	Serinc3	ENSMUST00000017851.3	119.239
ENSMUSG00000017707.9	Serinc3	b60d23cc-4736-4517-89d0-23b6d8d27de4	101.81
ENSMUSG00000017707.9	Serinc3	cb6b5562-f437-4ba3-92b3-4ff430faac5d	141.91
ENSMUSG00000017718.15	Afmid	72c6d525-406f-4163-97f0-9cfebd7f35d7	217.96
ENSMUSG00000017718.15	Afmid	912edf2f-7b36-49df-a2bf-a03bf81dd678	133.74
ENSMUSG00000017718.15	Afmid	ENSMUST00000073388.12	118.592
ENSMUSG00000017718.15	Afmid	c57f6eaf-0732-4eba-98f4-355efd1575ba	270.395
ENSMUSG00000017718.15	Afmid	dce5f51e-3bd7-42e3-9c1a-656a8d65343d	164.685
ENSMUSG00000017721.15	Pigt	ENSMUST00000103101.10	136.355
ENSMUSG00000017723.11	Wfdc2	ENSMUST00000017867.9	88.24
ENSMUSG00000017734.15	Dbndd2	ENSMUST00000069385.14	65.726
ENSMUSG00000017747.13	Ghdc	ENSMUST00000017891.13	70.2533
ENSMUSG00000017754.13	Pltp	61094aab-3b78-42d2-8874-d62c07ba26eb	98.76
ENSMUSG00000017754.13	Pltp	ba4c1190-ddc9-4286-8f81-4ad45fe0a1b4	131.61
ENSMUSG00000017756.9	Slc12a7	4ad774d2-72e3-4b03-9279-9d10cf437846	108.07
ENSMUSG00000017760.16	Ctsa	9e656917-8e09-4c2c-b951-ec0a029c86fc	232.66
ENSMUSG00000017760.16	Ctsa	ENSMUST00000103093.9	119.805
ENSMUSG00000017764.2	Zswim1	ENSMUST00000017908.2	122.55
ENSMUSG00000017765.17	Slc12a4	ENSMUST00000116429.8	182.52
ENSMUSG00000017774.19	Myo1c	ENSMUST00000102505.9	92.955
ENSMUSG00000017774.19	Myo1c	ENSMUST00000108431.2-1	68.85
ENSMUSG00000017776.15	Crk	ENSMUST00000017920.13	176.713
ENSMUSG00000017776.15	Crk	ENSMUST00000093115.3	45.064
ENSMUSG00000017776.15	Crk	ENSMUST00000108425.7	177.077
ENSMUSG00000017776.15	Crk	ENSMUST00000147718.1	124.165
ENSMUSG00000017778.14	Cox7c	39461d7c-5696-4aa5-bbd1-f2dc4535ccf8	78.0314
ENSMUSG00000017778.14	Cox7c	ENSMUST00000017922.8	104.141
ENSMUSG00000017778.14	Cox7c	ENSMUST00000131011.1	88.4937
ENSMUSG00000017781.17	Pitpna	d41cbd73-f505-4c8c-946e-7beac9fc7d23	124.296
ENSMUSG00000017781.17	Pitpna	e8c775c0-5d79-4498-aca6-ddb58c5ec72d	109.596
ENSMUSG00000017801.15	Mlx	ENSMUST00000017945.14	109.822
ENSMUSG00000017801.15	Mlx	ENSMUST00000107302.7	90.2225
ENSMUSG00000017802.14	Retreg3	ENSMUST00000017946.5	155.388
ENSMUSG00000017830.15	Dhx58	ENSMUST00000017974.12	145.76
ENSMUSG00000017831.8	Rab5a	5895e9ba-3b2e-40e1-951c-83c634d4ddbf	78.51
ENSMUSG00000017831.8	Rab5a	ENSMUST00000017975.6	151.835
ENSMUSG00000017837.12	Nkiras2	ENSMUST00000017981.9	164.715
ENSMUSG00000017843.14	Ppp2r5c	37ec6a88-55c9-480b-bdca-3426966d7998	72.166
ENSMUSG00000017843.14	Ppp2r5c	68fed1fd-e967-4f4a-95ac-925a5ec83cc9	158.24
ENSMUSG00000017843.14	Ppp2r5c	ENSMUST00000221715.1	174.475
ENSMUSG00000017843.14	Ppp2r5c	ENSMUST00000222276.1	109.507
ENSMUSG00000017843.14	Ppp2r5c	aac2c215-c48c-4ea0-9ba5-4555184b9a0c	134.905
ENSMUSG00000017858.12	Ift52	ENSMUST00000018002.12-1	293.88
ENSMUSG00000017858.12	Ift52	d2a8e3bd-0924-4e49-ae4d-94cf06adbd1a	76.22
ENSMUSG00000017861.11	Mybl2	ENSMUST00000018005.9	214.96
ENSMUSG00000017868.16	Sgk2	0682daff-b246-47eb-8bb1-0d3f352815ad	216.45
ENSMUSG00000017868.16	Sgk2	2b71f09c-9683-413c-9440-47636dbe6b1a	141.965
ENSMUSG00000017868.16	Sgk2	6c345967-578e-4854-840b-edf715938c4a	116.92
ENSMUSG00000017868.16	Sgk2	ENSMUST00000018012.13	182.65
ENSMUSG00000017929.13	B4galt5	ENSMUST00000109221.8	233.37
ENSMUSG00000017950.16	Hnf4a	684676f0-1b3c-4664-9877-2637809e5759	94.0146
ENSMUSG00000017950.16	Hnf4a	ENSMUST00000018094.12	120.516
ENSMUSG00000017969.13	Ptgis	ENSMUST00000018113.7	79.64
ENSMUSG00000017978.18	Cadps2	4a2f4f96-5987-49bc-acb1-11c448b11382	183.185
ENSMUSG00000017999.16	Ddx27	ENSMUST00000018143.15	116.227
ENSMUSG00000018001.18	Cyth3	ENSMUST00000116456.9	126.23
ENSMUSG00000018012.11	Rac3	ENSMUST00000018156.11	99.13
[truncated: 15,445 more rows]

## Sheet: Muscle_Fed
gene_id	gene_name	transcript_id	polya_length_mean
ENSMUSG00000000001.4	Gnai3	ENSMUST00000000001.4	111.437
ENSMUSG00000000001.4	Gnai3	c464ef05-1829-4d42-804c-1af1d112cc13	66
ENSMUSG00000000028.15	Cdc45	f1c3a31b-83cb-42b4-b907-01468d0e5351	43.5
ENSMUSG00000000031.16	H19	d16a499b-1854-4e77-a108-06b14b835a87	95.3249
ENSMUSG00000000049.11	Apoh	719017af-21d9-47ce-bd3f-2a3b5de41cfa	30.59
ENSMUSG00000000049.11	Apoh	ENSMUST00000000049.5	70.8248
ENSMUSG00000000056.7	Narf	ENSMUST00000103015.3	138.832
ENSMUSG00000000058.6	Cav2	ENSMUST00000000058.6	97.994
ENSMUSG00000000078.7	Klf6	ENSMUST00000000080.7	158.816
ENSMUSG00000000085.16	Scmh1	b4220c62-fe1a-4eee-8199-019fd3a96a3e	60.245
ENSMUSG00000000085.16	Scmh1	be7fbedc-72e2-4164-8269-d35cae029740	99.435
ENSMUSG00000000085.16	Scmh1	ded7fd17-c39e-4ebe-a8a7-ed561634f413	86.14
ENSMUSG00000000088.7	Cox5a	1502890b-c9a9-4922-99a1-1e4251919b3e	124.64
ENSMUSG00000000088.7	Cox5a	69e3099d-587a-49b4-ab00-1d8a38033aa1	81.154
ENSMUSG00000000088.7	Cox5a	da5b65c2-0b46-42fb-b902-25ed1597f3af	101.853
ENSMUSG00000000093.6	Tbx2	ENSMUST00000000095.6	50.03
ENSMUSG00000000094.12	Tbx4	c2a30a00-fa82-4416-8b0e-b08c37ccf947	132.23
ENSMUSG00000000126.11	Wnt9a	ENSMUST00000108783.3	88.21
ENSMUSG00000000127.15	Fer	032f880c-b25f-468c-9c7a-7ae9aaf20674	58.73
ENSMUSG00000000127.15	Fer	65fe25de-8230-412c-b7e2-70dc346ad777	256.37
ENSMUSG00000000131.15	Xpo6	0010ddb0-2e75-4c6c-af3d-323d9379ec6e	210.39
ENSMUSG00000000134.17	Tfe3	ENSMUST00000077680.9	61.37
ENSMUSG00000000148.17	Brat1	32daf92d-b506-4260-a395-5049d3c8ab37	23.14
ENSMUSG00000000149.10	Gna12	ENSMUST00000000153.8	117.067
ENSMUSG00000000168.9	Dlat	ENSMUST00000034567.3	90.9881
ENSMUSG00000000171.5	Sdhd	ENSMUST00000000175.5	107.098
ENSMUSG00000000184.12	Ccnd2	ENSMUST00000000188.11	45.915
ENSMUSG00000000194.13	Gpr107	ENSMUST00000056433.6-1	103.021
ENSMUSG00000000253.13	Gmpr	6873a2a9-7e45-44e0-85ff-44dce77fd3f5	41.99
ENSMUSG00000000253.13	Gmpr	805e6156-4a3e-4fbb-baed-c57ccc61d6fd	225.56
ENSMUSG00000000253.13	Gmpr	95a12733-1906-4e68-90dd-f59499a192b1	106.375
ENSMUSG00000000253.13	Gmpr	a58879f3-94b9-4a6e-9b67-d18eef8b6b6c	150.04
ENSMUSG00000000253.13	Gmpr	b3f22799-b3fb-47a5-9084-f221f5304eff	104.208
ENSMUSG00000000275.16	Trim25	ENSMUST00000107896.9	132.11
ENSMUSG00000000276.11	Dgke	88232e6f-8d55-4bf3-8550-68cdf818fc14	201.88
ENSMUSG00000000276.11	Dgke	ENSMUST00000000285.8	105.755
ENSMUSG00000000278.10	Scpep1	ENSMUST00000000287.8	65.6114
ENSMUSG00000000282.12	Mnt	ENSMUST00000000291.8	212.2
ENSMUSG00000000282.12	Mnt	dc2376c7-897b-44c5-80c7-d55da2554ed3	189.48
ENSMUSG00000000295.13	Hddc2	ENSMUST00000000304.13	88.5567
ENSMUSG00000000296.8	Tpd52l1	ENSMUST00000213639.1	153.868
ENSMUSG00000000296.8	Tpd52l1	ENSMUST00000214644.1	98.3208
ENSMUSG00000000301.16	Pemt	4fbc86f3-9dcd-4ea3-8a31-322c631fca42	46.52
ENSMUSG00000000301.16	Pemt	ENSMUST00000102692.9	82.5729
ENSMUSG00000000301.16	Pemt	ENSMUST00000102693.8	153.66
ENSMUSG00000000305.12	Cdh4	4d3b23de-1cb5-4075-b338-5101defc81f1	72.21
ENSMUSG00000000317.11	Bcl6b	ENSMUST00000000326.11	76.21
ENSMUSG00000000318.16	Clec10a	ENSMUST00000000327.12	65.905
ENSMUSG00000000318.16	Clec10a	ENSMUST00000102571.9	95.26
ENSMUSG00000000325.16	Arvcf	ENSMUST00000150253.2	165.453
ENSMUSG00000000326.13	Comt	9c3e8470-02d5-46fb-a853-87992b669f4d	40.27
ENSMUSG00000000326.13	Comt	ENSMUST00000000335.11	69.776
ENSMUSG00000000326.13	Comt	ENSMUST00000115609.9	42.165
ENSMUSG00000000326.13	Comt	f0d99139-e25a-45dd-9080-aedbe8d92600	15.8
ENSMUSG00000000339.14	Rtca	ENSMUST00000000348.14	79.074
ENSMUSG00000000339.14	Rtca	e87b8e52-de55-41e1-8967-dd0ee64c130d	122.96
ENSMUSG00000000340.10	Dbt	5c451170-6680-40fe-9044-faf569d57e9d	113.41
ENSMUSG00000000340.10	Dbt	ENSMUST00000000349.10	100.441
ENSMUSG00000000346.9	Dazap2	ENSMUST00000000356.9	111.505
ENSMUSG00000000346.9	Dazap2	fe22bc24-bd5a-4eff-9de5-672210cc86e8	122.662
ENSMUSG00000000355.13	Mcts1	6500194f-8e6c-4532-8bfd-ec73841b387c	100.72
ENSMUSG00000000355.13	Mcts1	77d1b50f-f1f4-4b93-91fb-39e480b4d476	155.233
ENSMUSG00000000355.13	Mcts1	ENSMUST00000000365.2	96.3732
ENSMUSG00000000359.3	Rem1	ENSMUST00000000369.3	103.507
ENSMUSG00000000374.8	Trappc10	772eeb4f-3e2b-4729-8798-401e36c3179d	275.81
ENSMUSG00000000374.8	Trappc10	ENSMUST00000000384.7	99.5414
ENSMUSG00000000378.15	Ccm2	98edacc5-0ef0-4d13-95a7-cd4d21e7a72a	76
ENSMUSG00000000378.15	Ccm2	ENSMUST00000000388.14	84.313
ENSMUSG00000000378.15	Ccm2	d4c24d11-c30f-4505-833e-a6240a37eef8	96.6583
ENSMUSG00000000384.15	Tbrg4	1443507c-4b4e-4391-8613-ab1e0be8107d	139.085
ENSMUSG00000000384.15	Snora5c	7a60f6dd-5108-4b6e-a532-0b16748d122a	148.82
ENSMUSG00000000384.15	Snora5c	98564c13-1cf7-4977-a3a2-65d56cd7506b	132.82
ENSMUSG00000000384.15	Tbrg4	ENSMUST00000000394.13-1	81.3416
ENSMUSG00000000384.15	Tbrg4	ENSMUST00000156969.7	139.275
ENSMUSG00000000392.17	Fap	ENSMUST00000102732.9	111.616
ENSMUSG00000000399.10	Ndufa9	ENSMUST00000205002.2	93.2871
ENSMUSG00000000402.2	Egfl6	ENSMUST00000000412.2	164.255
ENSMUSG00000000416.16	Cttnbp2	65ab6192-4804-4614-bc37-3ae3c572f0e2	23.32
ENSMUSG00000000420.15	Galnt1	0b4eefaf-307d-4922-9ddf-df20ab2eacd7	90.79
ENSMUSG00000000420.15	Galnt1	164812fc-97ff-4ab0-9761-739567e2202b	95.856
ENSMUSG00000000420.15	Galnt1	ENSMUST00000170243.7	63.2
ENSMUSG00000000420.15	Galnt1	ddc91c58-c647-481f-ac55-c27e682f0d07	67.04
ENSMUSG00000000435.1	Myf5	ENSMUST00000000445.1	149.754
ENSMUSG00000000439.9	Mkrn2	ENSMUST00000000449.8	83.6508
ENSMUSG00000000439.9	Mkrn2	aac5cedf-e0a9-4596-b5aa-59df3b703f6e	111.926
ENSMUSG00000000440.12	Pparg	43715058-1a8b-4b8d-b4f1-709ee9118fa4	107.12
ENSMUSG00000000441.17	Raf1	8815d8f5-fcac-4e12-b622-767c5e91e645	133.756
ENSMUSG00000000441.17	Raf1	ENSMUST00000000451.13	144.007
ENSMUSG00000000441.17	Raf1	ENSMUST00000112949.7	102.73
ENSMUSG00000000489.7	Pdgfb	ENSMUST00000000500.7	87.206
ENSMUSG00000000530.16	Acvrl1	6698e57a-9c8a-4007-8f60-6d9b1009b2c9	17.35
ENSMUSG00000000531.5	Grasp	8289d1b1-e7bc-4c4b-a42c-88d6c3393a77	317.72
ENSMUSG00000000531.5	Grasp	ENSMUST00000000543.5	33.96
ENSMUSG00000000532.11	Acvr1b	4e2c8616-2770-487e-99be-322b8cc50d94	42.34
ENSMUSG00000000532.11	Acvr1b	ENSMUST00000000544.11	117.828
ENSMUSG00000000538.18	Tom1l2	1a6f8245-f91e-46dc-a02b-3854d60245da	178.84
ENSMUSG00000000538.18	Tom1l2	ENSMUST00000095254.11	116.088
ENSMUSG00000000538.18	Tom1l2	ENSMUST00000102683.10	116.999
ENSMUSG00000000552.10	Zfp385a	ENSMUST00000229551.1	38.15
ENSMUSG00000000555.8	Itga5	ENSMUST00000023128.7	128.203
ENSMUSG00000000561.14	Wdr77	ENSMUST00000010278.11	105.748
ENSMUSG00000000563.17	Atp5pb	3d056983-3bde-445f-81f5-2f0be34029e7	94.114
ENSMUSG00000000563.17	Atp5pb	cc2787b8-9dc3-4de9-ac3c-30325bd7458a	127.2
ENSMUSG00000000567.5	Sox9	ENSMUST00000000579.2	218.96
ENSMUSG00000000568.15	Hnrnpd	29bd40d4-ad00-4ca6-9cb6-8cb32675ab5a	91.2275
ENSMUSG00000000568.15	Hnrnpd	4db82c86-b7f2-448a-9865-aaec4d6781f2	303.63
ENSMUSG00000000568.15	Hnrnpd	76974216-efe1-4e6d-a45e-513d7cafa141	10.52
ENSMUSG00000000568.15	Hnrnpd	ENSMUST00000019128.14	68.9
ENSMUSG00000000568.15	Hnrnpd	ENSMUST00000072750.12	84.6267
ENSMUSG00000000568.15	Hnrnpd	ENSMUST00000112939.9	132.273
ENSMUSG00000000568.15	Hnrnpd	ENSMUST00000172361.7	74.97
ENSMUSG00000000581.8	C1d	93797e88-bf72-4c49-adf4-884527b9b3e2	95.035
ENSMUSG00000000581.8	C1d	ENSMUST00000000594.8	101.502
ENSMUSG00000000594.7	Gm2a	ENSMUST00000000608.7	109.333
ENSMUSG00000000600.15	Krit1	1471970f-046e-482f-9109-8e794406c0ae	17.18
ENSMUSG00000000600.15	Krit1	8e4dbccc-bf0c-4ca4-87dc-b73cb8370d92	204.84
ENSMUSG00000000600.15	Krit1	ENSMUST00000080085.8	54.588
ENSMUSG00000000605.9	Clcn4	06bc3faf-8017-490d-bdfb-89c6fdaa43d9	102.27
ENSMUSG00000000605.9	Clcn4	ENSMUST00000000619.7	92.4887
ENSMUSG00000000605.9	Clcn4	ENSMUST00000210061.1	43.45
ENSMUSG00000000605.9	Clcn4	eb12c735-914a-4f5c-bcce-98c0aa169dab	88.1
ENSMUSG00000000628.10	Hk2	ENSMUST00000000642.10	131.398
ENSMUSG00000000628.10	Hk2	af3d7218-355c-4021-a3e5-835dc0f9f052	147.894
ENSMUSG00000000631.20	Myo18a	958e19bf-3848-4541-9d37-4e2ec40e1ddb	95.552
ENSMUSG00000000631.20	Myo18a	a9a157a7-5fb4-4a9b-b843-18ad1c722566	98.4815
ENSMUSG00000000673.9	Haao	1447226a-c31c-4768-92ba-291766488d1d	142.94
ENSMUSG00000000673.9	Haao	596d55a8-3e43-40a1-8f54-658986a636bd	183.19
ENSMUSG00000000682.7	Cd52	ENSMUST00000000696.6	118.26
ENSMUSG00000000693.10	Loxl3	ENSMUST00000000707.8	61.6067
ENSMUSG00000000708.14	Kat2b	ENSMUST00000000724.14	96.802
ENSMUSG00000000708.14	Kat2b	cf68162c-8f42-4ac6-9594-51720759f812	95.67
ENSMUSG00000000711.3	Rab5b	55ca39a7-e533-40b9-a63a-b9cab3877ce3	89.02
ENSMUSG00000000711.3	Rab5b	ENSMUST00000000727.3	82.8618
ENSMUSG00000000738.18	Spg7	ENSMUST00000149248.8	132.057
ENSMUSG00000000738.18	Spg7	c9056297-03e9-4201-9fbf-4847bc1188bd	141.61
ENSMUSG00000000740.12	Rpl13	ENSMUST00000000756.5	67.3486
ENSMUSG00000000740.12	Rpl13	ENSMUST00000129311.1	206.92
ENSMUSG00000000740.12	Snord68	d2eaf649-a324-4be5-bc54-080ab622332c	188.78
ENSMUSG00000000743.9	Chmp1a	ENSMUST00000000759.8	112.224
ENSMUSG00000000751.13	Rpa1	ENSMUST00000092907.11	123.922
ENSMUSG00000000753.15	Serpinf1	ENSMUST00000000769.13	112.922
ENSMUSG00000000776.13	Polr3d	ENSMUST00000000793.12	124.91
ENSMUSG00000000776.13	Polr3d	c2a50399-f5a4-4c59-ab7d-64543ca97c64	175.303
ENSMUSG00000000787.12	Ddx3x	ccbd682d-e8c9-4282-9f85-64d6e0a85770	208.85
ENSMUSG00000000804.14	Usp32	f081b5bc-a2eb-445d-a872-07dfbf0fb3ef	15.15
ENSMUSG00000000805.18	Car4	ENSMUST00000103194.9	92.7
ENSMUSG00000000811.13	Txnrd3	ENSMUST00000000828.12	156.08
ENSMUSG00000000823.16	Zfp512b	bd9971f8-1a5d-4058-a629-355fdb337697	134.04
ENSMUSG00000000826.16	Dnajc5	88e7bcf7-5130-4a27-be5e-d8b23e7d52aa	89.96
ENSMUSG00000000826.16	Dnajc5	ENSMUST00000072334.11	101.515
ENSMUSG00000000826.16	Dnajc5	ENSMUST00000108797.7	238.58
ENSMUSG00000000826.16	Dnajc5	e96cbedd-ac61-4f64-b24a-334b1703d1f2	94.43
ENSMUSG00000000827.18	Tpd52l2	511ac3b0-6590-49f0-a918-1230801d8104	95.58
ENSMUSG00000000827.18	Tpd52l2	8359d7cb-685d-42d2-824d-38e366ad398f	174.81
ENSMUSG00000000827.18	Tpd52l2	ENSMUST00000069712.8	81.97
ENSMUSG00000000827.18	Tpd52l2	ENSMUST00000108799.9	104.817
ENSMUSG00000000827.18	Tpd52l2	ENSMUST00000108800.7-1	55.3833
ENSMUSG00000000827.18	Tpd52l2	ENSMUST00000149163.7	59.04
ENSMUSG00000000827.18	Tpd52l2	b366d029-d3cb-4f4f-bc0a-8b55b94d678f	35.18
ENSMUSG00000000827.18	Tpd52l2	b7c4a185-11b9-47a2-9274-1dcdacc3a7a5	148.18
ENSMUSG00000000827.18	Tpd52l2	c206e5f2-9ee1-4baf-991a-911b698277e3	178.31
ENSMUSG00000000827.18	Tpd52l2	f3996afd-5627-47f5-8203-c5c6fefb4a5e	169.465
ENSMUSG00000000838.17	Fmr1	ENSMUST00000114657.8	31.37
ENSMUSG00000000876.11	Pxmp4	9d8cf011-fd49-4004-ba49-a85c8e305f38	91.4978
ENSMUSG00000000876.11	Pxmp4	ENSMUST00000000896.10-1	96.6086
ENSMUSG00000000876.11	Pxmp4	b0cf7267-a568-42a5-b667-abde3507faa1	50.76
ENSMUSG00000000881.12	Dlg3	ENSMUST00000151020.7	145.81
ENSMUSG00000000884.17	Gnb1l	ENSMUST00000090086.10	64.635
ENSMUSG00000000901.17	Mmp11	ENSMUST00000000924.12	62.075
ENSMUSG00000000901.17	Mmp11	ENSMUST00000120281.7	135.47
ENSMUSG00000000902.13	Smarcb1	ENSMUST00000000925.9	45.56
ENSMUSG00000000902.13	Smarcb1	ENSMUST00000121304.1	129.24
ENSMUSG00000000916.15	Nsun5	ENSMUST00000000940.14	138.08
ENSMUSG00000000916.15	Nsun5	d4459eea-35a2-4442-8856-8d41ea4d3bf2	42.5
ENSMUSG00000000934.9	Top1mt	3cf6fa47-ef35-4755-9f08-885b290c89f9	285.62
ENSMUSG00000000934.9	Top1mt	ENSMUST00000000958.8	76.3533
ENSMUSG00000000938.11	Hoxa10	ENSMUST00000121043.1	156.885
ENSMUSG00000000938.11	Hoxa10	ENSMUST00000125581.1	132.562
ENSMUSG00000000942.10	Hoxa4	ENSMUST00000101395.2	82.288
ENSMUSG00000000957.11	Mmp14	ENSMUST00000089688.5	104.735
ENSMUSG00000000959.7	Oxa1l	ENSMUST00000000985.6	88.07
ENSMUSG00000000976.13	Heatr6	ENSMUST00000001002.7	127.29
ENSMUSG00000000976.13	Heatr6	ENSMUST00000125831.7	203.96
ENSMUSG00000001014.6	Icam4	ENSMUST00000001040.6	107.03
ENSMUSG00000001016.12	Ilf2	76fc6b1f-5aae-4153-b03b-05db3faa2ec7	71.558
ENSMUSG00000001016.12	Ilf2	ENSMUST00000001042.9	125.153
ENSMUSG00000001017.15	Chtop	1df1072b-3d16-49a5-bbc6-f4212f5287d7	28.19
ENSMUSG00000001017.15	Chtop	2396de98-ae60-4c8e-be7d-bef475cd379c	87.17
ENSMUSG00000001017.15	Chtop	9dde42fe-94e9-4b25-9cce-ea90562b0650	93.415
ENSMUSG00000001017.15	Chtop	ENSMUST00000001043.13	97.6067
ENSMUSG00000001017.15	Chtop	ENSMUST00000049937.12	39.528
ENSMUSG00000001017.15	Chtop	cf379580-346f-4d55-b1fe-bbed7e1f685b	96.8367
ENSMUSG00000001017.15	Chtop	ef64ac0e-228a-4654-b255-b069b71f917c	124.265
ENSMUSG00000001018.15	Snapin	ENSMUST00000149884.1	101.23
ENSMUSG00000001018.15	Snapin	ENSMUST00000184877.7	102.15
ENSMUSG00000001018.15	Snapin	ENSMUST00000185005.1	65.995
ENSMUSG00000001018.15	Snapin	bd3dcf17-0430-4f58-8916-12d32350c3a0	75.12
ENSMUSG00000001020.8	Gm42674	93b73e8a-6844-47d5-82c3-f940ec473284	52.28
ENSMUSG00000001020.8	S100a4	ENSMUST00000001046.6	100.442
ENSMUSG00000001025.8	S100a6	2cad81d7-b3f7-40c9-92b4-12a9137ae047	110.73
ENSMUSG00000001025.8	S100a6	62376ba2-ffad-4661-a3ac-521759ee52b8	91.3404
ENSMUSG00000001027.7	Scn4a	cc34fc30-fc31-4365-88ff-611808036f3a	116.177
ENSMUSG00000001029.15	Icam2	ENSMUST00000001055.14	203.725
ENSMUSG00000001039.12	B9d1	ENSMUST00000102657.9	80.0333
ENSMUSG00000001052.15	Sec24b	8a16dd6f-b503-4ac6-ba36-e4ae99d5aec0	103.503
ENSMUSG00000001052.15	Sec24b	ENSMUST00000001079.14	301.96
ENSMUSG00000001052.15	Sec24b	e7fdf110-5c34-4448-a63b-99d7e43e3b45	85.015
ENSMUSG00000001053.15	N4bp3	ENSMUST00000001080.15	147.45
ENSMUSG00000001054.9	Rmnd5b	78a5a900-fcac-4f40-bf9c-bba9c778bbad	163.28
ENSMUSG00000001054.9	Rmnd5b	9e1cccbf-98a8-46a8-a378-ddd708bc5f82	270.81
ENSMUSG00000001054.9	Rmnd5b	ENSMUST00000001081.9-1	134.663
ENSMUSG00000001056.3	Nhp2	ENSMUST00000127405.1	92.243
ENSMUSG00000001065.15	Zfp276	ENSMUST00000001092.14	118.35
ENSMUSG00000001082.12	Mfsd10	2042bc85-7512-4c96-99ab-78b9084ac0e4	319.81
ENSMUSG00000001082.12	Mfsd10	c4502c17-9ccd-479a-9f41-4001000ab3f1	241.04
ENSMUSG00000001089.14	Luzp1	ENSMUST00000105849.8	96.858
ENSMUSG00000001098.15	Kctd10	ENSMUST00000001125.5	172.063
ENSMUSG00000001100.10	Poldip2	ENSMUST00000001127.10	73.1941
ENSMUSG00000001100.10	Poldip2	ENSMUST00000133601.1	131.81
ENSMUSG00000001100.10	Poldip2	af0cae8b-5539-441b-98d2-3e75763a0c8b	133.555
ENSMUSG00000001105.15	Ift20	ENSMUST00000108275.1	109.217
ENSMUSG00000001105.15	Ift20	ENSMUST00000128788.7	98.638
ENSMUSG00000001119.7	Col6a1	d46e9636-7c3d-4e15-b952-7a7c69e2ce44	78.8026
ENSMUSG00000001123.15	Lgals9	ENSMUST00000108268.9	85.4714
ENSMUSG00000001127.12	Araf	200fed43-06cf-4914-b2fe-75882bb082af	87.972
ENSMUSG00000001127.12	Araf	216e9c21-27c4-4a13-829d-2cec2dc37e91	104.086
ENSMUSG00000001127.12	Araf	329b9410-597c-4ec2-8858-7666304691cf	130.705
ENSMUSG00000001127.12	Araf	921413a2-81be-456f-986c-0e77c2f7a40f	198.34
ENSMUSG00000001127.12	Araf	ENSMUST00000120356.7	127.545
ENSMUSG00000001127.12	Araf	b1a8f3ea-e344-4476-8312-ad0bcb9c7072	83.48
ENSMUSG00000001128.7	Cfp	ENSMUST00000001156.7	63.5457
ENSMUSG00000001131.11	Timp1	ENSMUST00000009530.4	112.818
ENSMUSG00000001134.9	Uxt	1ed1beae-e4b4-4600-9862-f1898cab9442	29.43
ENSMUSG00000001134.9	Uxt	8fb8ab23-0241-4d9a-80ea-c6b4605950ea	208
ENSMUSG00000001134.9	Uxt	ENSMUST00000001162.9	59.655
ENSMUSG00000001134.9	Uxt	ENSMUST00000123836.1	103.476
ENSMUSG00000001138.13	Cnnm3	ENSMUST00000097776.3	104.642
ENSMUSG00000001138.13	Cnnm3	e8382636-addb-46dc-8f79-a25d1dd25a70	279
ENSMUSG00000001143.13	Lman2l	ENSMUST00000115011.7	126.625
ENSMUSG00000001143.13	Lman2l	ENSMUST00000125304.7	96.1475
ENSMUSG00000001150.7	Mcm3ap	ENSMUST00000170795.2	135.465
ENSMUSG00000001151.10	Pcnt	934f56d2-e433-4367-b6c7-77e851044154	39.32
ENSMUSG00000001151.10	Pcnt	ENSMUST00000217838.1	43.26
ENSMUSG00000001155.13	Ftcd	83b4c02e-a2cf-4c2d-9444-41c33ef10142	227.21
ENSMUSG00000001156.9	Mxd1	ENSMUST00000001184.9	169.568
ENSMUSG00000001158.13	Snrnp27	ENSMUST00000001186.10	94.4987
ENSMUSG00000001175.15	Calm1	ENSMUST00000110082.10	89.8974
ENSMUSG00000001211.15	Agpat3	2493a785-453a-4d53-9a81-96bae46aff9e	73.434
ENSMUSG00000001211.15	Agpat3	ENSMUST00000001240.11	87.1675
ENSMUSG00000001211.15	Agpat3	ENSMUST00000105389.7	80.9717
ENSMUSG00000001211.15	Agpat3	e2b4606c-f511-4ccd-bfdb-3c73bdcfdcf6	135.21
ENSMUSG00000001211.15	Agpat3	f5a3eba4-8586-43b4-90eb-3cfbece2179f	115.985
ENSMUSG00000001227.12	Sema6b	ENSMUST00000167545.2	135.06
ENSMUSG00000001229.9	Dpp9	52650dc4-8753-470e-9c8b-50c1fc7a1246	33.13
ENSMUSG00000001229.9	Dpp9	95de0da3-b2b5-4634-87d1-b6240d96b8fa	124.81
ENSMUSG00000001229.9	Dpp9	ENSMUST00000038794.5	88.5933
ENSMUSG00000001240.13	Ramp2	92b321d3-ed8a-4d1f-b2c8-36844e3c579b	21.12
ENSMUSG00000001240.13	Ramp2	ENSMUST00000129680.7	90.7475
ENSMUSG00000001240.13	Ramp2	ENSMUST00000149585.7	164.16
ENSMUSG00000001240.13	Ramp2	ad893328-cb51-4e3b-bc0b-774836553f81	146.43
ENSMUSG00000001247.16	Lsr	ENSMUST00000108116.9	23.04
ENSMUSG00000001248.15	Gramd1a	ad1cad67-ecf1-4363-91bf-b437d9d5f17b	66.12
ENSMUSG00000001249.14	Hpn	ENSMUST00000108102.8	97.8
ENSMUSG00000001270.9	Ckb	ENSMUST00000001304.8	116.499
ENSMUSG00000001280.13	Sp1	ENSMUST00000001326.6	102.855
ENSMUSG00000001285.12	Myg1	d0c2d302-7fe7-4b9b-b60b-d06392d5a93a	109.946
ENSMUSG00000001288.15	Rarg	ENSMUST00000063339.13	150.728
ENSMUSG00000001289.12	Pfdn5	43d449f7-c398-4b10-9814-74623cfef8bf	124.93
ENSMUSG00000001289.12	Pfdn5	ENSMUST00000166658.7	79.4993
ENSMUSG00000001300.16	Efnb2	ENSMUST00000001319.14	61.6267
ENSMUSG00000001305.5	Rrp15	ENSMUST00000001339.5	110.335
ENSMUSG00000001313.12	Rnd2	ENSMUST00000001347.6	94.4975
ENSMUSG00000001323.17	Srr	4ede400d-f919-456b-8bec-67357cf8ec45	143.92
ENSMUSG00000001323.17	Srr	ENSMUST00000065211.8	139.143
ENSMUSG00000001323.17	Srr	ae6afd3c-99b8-48eb-9e92-35c2019ffbcc	71.04
ENSMUSG00000001333.9	Sync	ENSMUST00000102599.3	83.7411
ENSMUSG00000001334.9	Fndc5	ENSMUST00000102600.3	149.323
ENSMUSG00000001348.15	Acp5	ENSMUST00000069330.13	129.94
ENSMUSG00000001349.5	Cnn1	ENSMUST00000001384.5	71.1733
ENSMUSG00000001366.14	Fbxo9	6bf7b68c-d286-4c55-91ec-d5e2104f5ef0	165.079
ENSMUSG00000001376.17	Vps50	96fbfefb-2ad2-4500-9a56-647e0696ab19	97.89
ENSMUSG00000001376.17	Vps50	ENSMUST00000001412.16	164.936
ENSMUSG00000001376.17	Vps50	c65e12da-6243-41fb-b808-fc8e43bf233c	18.5
ENSMUSG00000001380.7	Hars	ENSMUST00000001416.7	95.4057
ENSMUSG00000001383.9	Zmat2	ENSMUST00000001419.9	101.297
ENSMUSG00000001416.13	Cct3	ENSMUST00000001452.13	105.933
ENSMUSG00000001418.13	Glmp	ENSMUST00000177005.7	79.708
ENSMUSG00000001419.17	Mef2d	2cce6e06-f0aa-4199-a049-338c209bbf31	84.8183
ENSMUSG00000001419.17	Mef2d	730c8fe2-1c80-466b-b7a2-5159d611a072	37.36
ENSMUSG00000001419.17	Mef2d	8940d55a-6bad-449b-a8c1-4efc1562ae82	120.75
ENSMUSG00000001419.17	Mef2d	99220fac-7a04-4078-a40d-fb1ce3965a32	111.2
ENSMUSG00000001419.17	Mef2d	ENSMUST00000107558.8	126.461
ENSMUSG00000001419.17	Mef2d	ENSMUST00000107559.2	87.5167
ENSMUSG00000001419.17	Mef2d	b37e9bea-69d7-4c0f-9f90-adb5bfd63153	20.725
ENSMUSG00000001419.17	Mef2d	e303b61a-dc7f-4306-92a1-0951528a8273	253.8
ENSMUSG00000001424.14	Snd1	ENSMUST00000001460.13	123.108
ENSMUSG00000001435.15	Col18a1	462a5d86-f42c-4a7c-84de-a0037f3e162a	80.26
ENSMUSG00000001435.15	Col18a1	5fce1b46-dd98-463d-b46e-2859e79d8d71	133.506
ENSMUSG00000001435.15	Col18a1	c1d8bf45-3b07-4d86-968e-e7107b92dd70	116.593
ENSMUSG00000001436.15	Slc19a1	ENSMUST00000105410.9	81.7067
ENSMUSG00000001440.5	Kpnb1	215a3d37-c8ca-4094-90f4-3568a6854443	106.566
ENSMUSG00000001440.5	Kpnb1	ENSMUST00000001479.4	92.3789
ENSMUSG00000001441.13	Npepps	ENSMUST00000001480.13	93.9927
ENSMUSG00000001444.2	Tbx21	ENSMUST00000001484.2	59.375
ENSMUSG00000001445.10	Mrpl10	ENSMUST00000001485.9	108.061
ENSMUSG00000001467.5	Cyp51	ENSMUST00000001507.4-1	88.2814
ENSMUSG00000001472.17	Tcf25	223f83e7-81d7-4df2-a400-fbeb4bea3bd8	54.64
ENSMUSG00000001472.17	Tcf25	40b3cc3d-98f7-4163-9e6b-a260ea52877c	21.68
ENSMUSG00000001472.17	Tcf25	98e0eb0b-171f-44bc-bdd3-51ba7b3febb4	67.4286
ENSMUSG00000001472.17	Tcf25	ENSMUST00000108840.3	46.26
ENSMUSG00000001472.17	Tcf25	ENSMUST00000212571.1	134.48
ENSMUSG00000001472.17	Tcf25	c50475f0-03aa-4615-a073-896861aa7028	212.5
ENSMUSG00000001473.7	Tubb6	ENSMUST00000001513.7	120.918
ENSMUSG00000001482.15	Def8	ENSMUST00000065534.9	99.1243
ENSMUSG00000001482.15	Def8	f3d80801-8e87-4110-9dc4-257890ea4c69	50.32
ENSMUSG00000001493.9	Meox1	ENSMUST00000057054.7	72.2029
ENSMUSG00000001506.10	Col1a1	ENSMUST00000001547.7	87.4557
ENSMUSG00000001507.16	Itga3	ENSMUST00000001548.13	63.3
ENSMUSG00000001508.15	Sgca	8c0f38f0-0303-458e-8abe-bc46431a351e	136.235
ENSMUSG00000001508.15	Sgca	91a9c98c-38b8-4ad8-90d4-402b3c457821	76.13
ENSMUSG00000001508.15	Sgca	957e33da-7c50-4f66-bf73-6f53c397eaa0	66.8333
ENSMUSG00000001508.15	Sgca	ENSMUST00000103162.7	90.4134
ENSMUSG00000001508.15	Sgca	c4a82575-68cd-4102-bd61-851205aa5420	82.9578
ENSMUSG00000001518.12	Itfg2	ENSMUST00000001559.10	147.357
ENSMUSG00000001520.12	Nrip2	ENSMUST00000001561.11	74.87
ENSMUSG00000001521.12	Tulp3	ENSMUST00000001562.8	194.832
ENSMUSG00000001524.14	Gtf2h4	67ea191c-010b-4e31-ba67-64031eb96730	20.45
ENSMUSG00000001525.10	Tubb5	ENSMUST00000001566.9	92.0428
ENSMUSG00000001542.7	Ell2	85d09e46-6255-4a7c-9a06-9b889fad58e7	59.54
ENSMUSG00000001542.7	Ell2	ENSMUST00000001583.7	87.08
ENSMUSG00000001542.7	Ell2	ab014d95-8dc4-4079-b1d6-e59cda478139	31.82
ENSMUSG00000001552.14	Jup	ENSMUST00000001592.14	147.417
ENSMUSG00000001555.10	Fkbp10	ENSMUST00000001595.9	60.335
ENSMUSG00000001569.10	Nom1	ENSMUST00000001611.10	108.59
ENSMUSG00000001576.15	Ergic1	00d88d51-9092-4676-a97d-2f82d2d868a1	51.93
ENSMUSG00000001576.15	Ergic1	ENSMUST00000167662.7	91.2306
ENSMUSG00000001604.14	Tcea3	33ebc4b3-5329-40d1-b527-730837f796d1	93.17
ENSMUSG00000001604.14	Tcea3	3aa8bed5-1899-4c3e-8f3f-0b251f1e4701	100.753
ENSMUSG00000001604.14	Tcea3	65a84c7b-1a29-476f-81c5-1267d6cfdec2	97.7439
ENSMUSG00000001604.14	Tcea3	ENSMUST00000102533.10	78.2601
ENSMUSG00000001604.14	Tcea3	a29bfa3f-efca-4be5-8e09-71f0f46ba49d	57
ENSMUSG00000001627.12	Ifrd1	ENSMUST00000001672.11	142.641
ENSMUSG00000001630.13	Stk38l	ENSMUST00000001675.13	247.81
ENSMUSG00000001632.16	Brpf1	fc2ba7fc-b20e-4695-93f2-1d694e5f2bf9	120
ENSMUSG00000001642.18	Akr1b3	ENSMUST00000102980.10	105.805
ENSMUSG00000001656.3	Hoxc11	ENSMUST00000001701.3	116.047
ENSMUSG00000001661.5	Hoxc6	ENSMUST00000173210.1	41.82
ENSMUSG00000001663.10	Gstt1	6d25a5b3-b805-4fc7-ba75-8a4bbad05f3f	141.08
ENSMUSG00000001663.10	Gstt1	ENSMUST00000001713.9	96.1064
ENSMUSG00000001663.10	Gstt1	d7158147-fd9a-4e4a-8050-ebf29ec980d4	119.76
ENSMUSG00000001665.11	Gm20441	1a3a525e-f661-4871-ab6d-0de9034938fa	116.17
ENSMUSG00000001665.11	Gstt3	ENSMUST00000001715.9	65.73
ENSMUSG00000001666.8	Ddt	ENSMUST00000001716.7	101.31
ENSMUSG00000001670.13	Tat	4d1f2f15-bfeb-4451-8b98-cc511d1e3671	142.874
ENSMUSG00000001674.11	Ddx18	ENSMUST00000001724.11	94.0714
ENSMUSG00000001687.15	Ubl3	ENSMUST00000079324.13	110.649
ENSMUSG00000001687.15	Ubl3	ENSMUST00000201595.3	100.333
ENSMUSG00000001700.10	Gramd3	ENSMUST00000070166.5	74.352
ENSMUSG00000001707.8	Eef1e1	ENSMUST00000001757.8	87.8612
ENSMUSG00000001729.14	Akt1	ENSMUST00000001780.9	108.906
ENSMUSG00000001750.16	Tcirg1	3d506583-45d6-4806-a321-2ee0a14ae4cd	268.58
ENSMUSG00000001750.16	Tcirg1	ENSMUST00000001801.10	76.62
ENSMUSG00000001751.9	Naglu	ENSMUST00000001802.9	70.72
ENSMUSG00000001755.12	Coasy	03b90dbf-2a28-41a2-869d-51ea80d7ee20	157.425
ENSMUSG00000001755.12	Coasy	ENSMUST00000001806.9	42.95
ENSMUSG00000001755.12	Coasy	e4d89126-23ac-4432-a513-52da97d0ba84	43.15
ENSMUSG00000001761.7	Smo	ENSMUST00000001812.4	69.125
ENSMUSG00000001763.14	Tspan33	ENSMUST00000046750.13	104.11
ENSMUSG00000001767.5	Crnkl1	9404c3b9-b164-4857-a417-6b36554c5152	126.931
ENSMUSG00000001768.16	Rin2	1241cc69-b545-436b-a410-1942cdeb0adb	83.69
ENSMUSG00000001768.16	Rin2	2bda0025-037f-4911-a2cd-a1eb6d1e68b8	155.37
ENSMUSG00000001768.16	Rin2	9c491d76-33b9-47d6-99ce-4625912cad96	220.19
ENSMUSG00000001774.8	Chordc1	42d3e8c3-7ccd-4a76-a78a-bee8aad63b09	229.34
ENSMUSG00000001774.8	Chordc1	927693c8-8f7e-41a6-a672-35163666dad1	146.397
ENSMUSG00000001774.8	Chordc1	ENSMUST00000001825.8	108.098
ENSMUSG00000001783.3	Rtcb	53d30c45-4210-4c08-a865-616c6e5ed257	33.36
ENSMUSG00000001783.3	Rtcb	ENSMUST00000001834.3	90.62
ENSMUSG00000001785.13	Pwp1	ENSMUST00000001836.10	94.5579
ENSMUSG00000001786.14	Fbxo7	ENSMUST00000130320.7	145.61
ENSMUSG00000001794.13	Capns1	372171ba-e6ee-4e4e-bb8b-9ad6e7467013	166.035
ENSMUSG00000001794.13	Capns1	564d77cf-e51c-4111-84a9-109c0db5134e	210.54
ENSMUSG00000001794.13	Capns1	ENSMUST00000126116.2	91.6059
ENSMUSG00000001802.16	Lrp3	ENSMUST00000122409.7	128.092
ENSMUSG00000001829.17	Clpb	ENSMUST00000001884.13	124.817
ENSMUSG00000001829.17	Clpb	ENSMUST00000106998.7	104.39
ENSMUSG00000001829.17	Clpb	ENSMUST00000209579.1	138.677
ENSMUSG00000001833.17	Sept7	0eb4fe9d-bb85-4619-98ca-7efee44e998a	119.583
ENSMUSG00000001844.10	Zdhhc4	0df59430-512f-4a1d-8977-3e3c60877096	47.77
ENSMUSG00000001844.10	Zdhhc4	7f8cbf70-f9c7-4bc4-994b-9f1b7107732b	109.37
ENSMUSG00000001844.10	Zdhhc4	92bb3939-8b35-4f18-8b72-584192ffd527	90.69
ENSMUSG00000001844.10	Zdhhc4	9ad5ea72-11e2-4ef6-9cc6-c82c0e9d1581	57.31
ENSMUSG00000001844.10	Zdhhc4	ENSMUST00000001900.8	87.53
ENSMUSG00000001847.14	Rac1	ENSMUST00000080537.13	113.075
ENSMUSG00000001855.15	Nup214	710d7e86-21b4-4807-b12c-7f0e7d837a65	297.75
ENSMUSG00000001864.13	Aif1l	ENSMUST00000001920.12	51.35
ENSMUSG00000001870.16	Ltbp1	ENSMUST00000001927.11	182.11
ENSMUSG00000001870.16	Ltbp1	f947aee4-5b6b-459d-a6c8-da803338f8b7	43.965
ENSMUSG00000001891.16	Ugp2	1ed87ce0-b42f-41bc-8817-8d15f0787337	112.811
ENSMUSG00000001891.16	Ugp2	7f11ff43-644d-4361-8c41-ad5ac83590ff	111.81
ENSMUSG00000001891.16	Ugp2	8cfce50e-4ff5-40b0-abce-4b0f188e9cd5	68.75
ENSMUSG00000001891.16	Ugp2	ENSMUST00000060895.5	94.8357
ENSMUSG00000001891.16	Ugp2	ENSMUST00000102875.10	94.2789
ENSMUSG00000001909.16	Trmt1	11c4746f-6dac-47f0-87d3-e8167dc52e87	90.18
ENSMUSG00000001909.16	Trmt1	3babc4c4-bfa0-4204-aee4-1f365ddc96b3	35.78
ENSMUSG00000001909.16	Trmt1	3d8a69ad-1411-40f5-95ed-d64f3d1f8acc	31.13
ENSMUSG00000001909.16	Trmt1	ENSMUST00000109767.8	84.7383
ENSMUSG00000001910.5	Nacc1	ENSMUST00000001975.5	87.235
ENSMUSG00000001918.17	Slc1a5	ENSMUST00000108496.8	81.72
ENSMUSG00000001918.17	Slc1a5	ENSMUST00000127401.7	277.86
ENSMUSG00000001924.15	Uba1	9feb5f1b-92d1-4650-9ff9-f142ccea5e90	202.78
ENSMUSG00000001924.15	Uba1	ENSMUST00000001989.8	99.1269
ENSMUSG00000001924.15	Uba1	ENSMUST00000089217.10	84.605
ENSMUSG00000001930.17	Vwf	ENSMUST00000112254.7	111.235
ENSMUSG00000001942.8	Siae	ENSMUST00000215474.1-1	125.872
ENSMUSG00000001946.14	Esam	4fe36104-2c5c-42e2-a32d-25d6afc16ccb	176.07
ENSMUSG00000001946.14	Esam	c1d42c32-af96-4299-a59f-1ad16b9cef5e	270.68
ENSMUSG00000001946.14	Esam	f27aec87-c255-4166-812b-396489118d4f	109.793
ENSMUSG00000001948.10	Spa17	ENSMUST00000002013.10	78.9444
ENSMUSG00000001948.10	Spa17	d4e51dd0-4082-4190-8b5f-4af6928ab586	146.93
ENSMUSG00000001962.8	Fam50a	ENSMUST00000114160.1	83.9675
ENSMUSG00000001964.14	Emd	ENSMUST00000002029.12	106.93
ENSMUSG00000001983.7	Taco1	ENSMUST00000002048.7-1	114.546
ENSMUSG00000001998.15	Ap4e1	ENSMUST00000002063.14	127.12
ENSMUSG00000001999.15	Blvra	20343613-92fb-4de4-8d99-118962d3562c	126.92
ENSMUSG00000002006.12	Pdzd4	ENSMUST00000002080.11	76.2267
ENSMUSG00000002007.5	Srpk3	7441a3cd-277e-4fc0-be2d-1563892949e3	317.36
ENSMUSG00000002007.5	Srpk3	86754169-ca87-4238-ae41-2ebbe8c78cba	215.26
ENSMUSG00000002007.5	Srpk3	ENSMUST00000002081.5	67.56
ENSMUSG00000002007.5	Srpk3	c210ae4f-ba7c-402a-8ea4-e5391a2833fb	304.96
ENSMUSG00000002012.13	Pnck	ENSMUST00000114472.7	98.8543
ENSMUSG00000002012.13	Pnck	cd967cc6-2ebc-4e54-a703-ad3c4afe9580	66.61
ENSMUSG00000002014.12	Ssr4	3e32722e-53a4-4465-aafc-82c97abe1bd7	46.095
ENSMUSG00000002014.12	Ssr4	4daa4d42-daf4-49c4-8845-8b2c07a90057	87.6467
ENSMUSG00000002014.12	Ssr4	ENSMUST00000002090.2-1	77.3178
ENSMUSG00000002015.5	Bcap31	000f6064-a3f2-49a0-884c-60153f7f48ec	34.79
ENSMUSG00000002015.5	Bcap31	ENSMUST00000002091.5	80.4485
ENSMUSG00000002015.5	Bcap31	bad592c6-0cb5-4360-8682-94a0d90aea1d	80.42
ENSMUSG00000002015.5	Bcap31	efab5914-ac9c-4ac3-b752-4e5f85209ff3	46.6
ENSMUSG00000002017.10	Fam98a	ENSMUST00000112507.3	116.855
ENSMUSG00000002028.13	Kmt2a	45d4978a-add6-4a13-95aa-accaf59ed2a7	81.2
ENSMUSG00000002031.13	Ift46	4b7ca8ea-686a-4af3-b5f4-14c6699c5924	108.15
ENSMUSG00000002031.13	Ift46	ENSMUST00000002099.10	110.09
ENSMUSG00000002032.17	Tmem25	38bd6736-af49-422b-b45d-ec02717e0264	77.1281
ENSMUSG00000002032.17	Tmem25	80c92ab8-a305-432a-be1d-58544ae37c42	337.04
ENSMUSG00000002032.17	Tmem25	83f2f732-3e2c-450b-acbb-0a18d60fe0d4	161.6
ENSMUSG00000002043.17	Trappc6a	2c308d15-792c-45ea-8ad3-379fad538265	39.62
ENSMUSG00000002043.17	Trappc6a	ENSMUST00000002112.14	111.252
ENSMUSG00000002052.6	Supt6	ENSMUST00000002121.4	144.018
ENSMUSG00000002055.9	Spag5	ENSMUST00000045026.3	70.77
ENSMUSG00000002058.13	Unc119	ENSMUST00000002127.13	105.867
ENSMUSG00000002059.18	Rab34	1ffcb1e0-4d6a-4c35-a245-1fa7a19b7a3e	110.37
ENSMUSG00000002059.18	Rab34	ENSMUST00000002128.13	132.85
ENSMUSG00000002059.18	Rab34	ENSMUST00000108322.8	66.865
ENSMUSG00000002064.10	Sdf2	6dfda83d-4224-4d03-8feb-a97e28b7264e	97.8531
ENSMUSG00000002064.10	Sdf2	9b0d8677-2382-479e-a539-cadb0b485ad6	75.48
ENSMUSG00000002083.13	Bbc3	ENSMUST00000002152.12	86.77
ENSMUSG00000002102.15	Psmc3	06689b9a-9f75-417d-a0a4-fa8cf9ba66e2	154.11
ENSMUSG00000002102.15	Psmc3	1f56b4c0-3427-4314-a5bb-c62fee727901	248.44
ENSMUSG00000002102.15	Psmc3	ENSMUST00000067663.13-1	80.7467
ENSMUSG00000002103.16	Acp2	634a442b-9378-4b9e-af32-c18119e028e3	32.3
ENSMUSG00000002104.11	Rapsn	ENSMUST00000050323.5	112.029
ENSMUSG00000002105.15	Slc39a13	02e93cf0-4511-4010-8edf-4dc2cf3e67bd	105.81
ENSMUSG00000002105.15	Slc39a13	0bf26165-333b-42a2-85f3-91c8ad087e70	209.26
ENSMUSG00000002105.15	Slc39a13	ENSMUST00000111436.2	84.6833
ENSMUSG00000002107.18	Celf2	6e69cf9a-d856-447a-8567-aa6bafde0f12	19.48
ENSMUSG00000002108.10	Nr1h3	ENSMUST00000002177.8	49.94
ENSMUSG00000002108.10	Nr1h3	ENSMUST00000111354.1	65.39
ENSMUSG00000002109.14	Ddb2	ENSMUST00000028696.4	62.63
ENSMUSG00000002111.8	Spi1	ENSMUST00000002180.7	85.845
ENSMUSG00000002129.11	Sf3a1	ENSMUST00000002198.3	137.71
ENSMUSG00000002147.18	Stat6	21265bcd-929e-4da1-9037-4cbd9aca461a	93.96
ENSMUSG00000002204.9	Napsa	ENSMUST00000002274.9	53.05
ENSMUSG00000002205.16	Vrk3	697af03d-7377-4483-928f-6f0b4e4dcac5	23.07
ENSMUSG00000002205.16	Vrk3	ENSMUST00000002275.14	102.281
ENSMUSG00000002210.11	Smg9	ENSMUST00000002280.10	189.483
ENSMUSG00000002221.11	Paxip1	533b11ef-2545-4e46-837c-e76787649eca	17.86
ENSMUSG00000002222.14	Rmnd5a	273ad76a-934f-46b9-86b2-03a6f20041e2-1	101.838
ENSMUSG00000002222.14	Rmnd5a	ENSMUST00000002292.14	154.347
ENSMUSG00000002227.15	Mov10	e9bf4f5f-f3b7-4550-8a1a-dd33cab20554	113.57
ENSMUSG00000002228.7	Ppm1j	ENSMUST00000002298.6	107.851
ENSMUSG00000002228.7	Ppm1j	e7b90bb1-3613-4679-a6e8-3bee8d851faf	74.97
ENSMUSG00000002233.13	Rhoc	ENSMUST00000002303.11	108.372
ENSMUSG00000002233.13	Rhoc	ENSMUST00000106787.7	103.19
ENSMUSG00000002249.21	Tead3	ENSMUST00000156862.2	228.21
ENSMUSG00000002250.16	Ppard	ENSMUST00000002320.15	103.5
ENSMUSG00000002265.17	Peg3	ENSMUST00000051209.10	103.26
ENSMUSG00000002274.13	Metrn	17be1f12-fab0-486c-b702-8bd62f1f9c65	70.485
ENSMUSG00000002274.13	Metrn	ENSMUST00000235294.1	191.257
ENSMUSG00000002274.13	Fam173a	ea44e607-0425-4eb2-b9ce-734f83cecc75	85.5339
ENSMUSG00000002279.19	Lmf1	ENSMUST00000137201.7	73.89
ENSMUSG00000002279.19	Lmf1	d2f944b0-3bb5-4ba2-a548-b95b5aa2263f	78.935
ENSMUSG00000002280.11	Ciao3	83ffa0c6-0e9a-45fe-a96e-4e4c721a5d19	142.085
ENSMUSG00000002280.11	Ciao3	ENSMUST00000002350.10	120.784
ENSMUSG00000002289.16	Angptl4	ENSMUST00000002360.16	148.77
ENSMUSG00000002307.16	Daxx	ENSMUST00000079421.14	133.714
ENSMUSG00000002308.16	Cd320	ENSMUST00000002379.14	105.283
ENSMUSG00000002319.16	Ipo4	8aff4897-51d3-4af5-9b50-faf82e5dbbb4	91.9858
ENSMUSG00000002320.15	Tm9sf1	ENSMUST00000002391.14	109.581
ENSMUSG00000002329.7	Mdp1	ENSMUST00000002400.6-1	110.751
ENSMUSG00000002329.7	Mdp1	ENSMUST00000226659.1	151.34
ENSMUSG00000002332.16	Dhrs1	8a33d3ad-de74-4491-8bfe-dd8e5682c27a	127.21
ENSMUSG00000002332.16	Dhrs1	ENSMUST00000002403.9	99.1248
ENSMUSG00000002342.17	Tmem161a	82cdd6df-f37c-4ce6-aeb7-be29c85adb93	133.75
ENSMUSG00000002342.17	Tmem161a	ENSMUST00000002413.14	125.04
ENSMUSG00000002342.17	Tmem161a	ENSMUST00000182980.7	191.5
ENSMUSG00000002343.11	Armc6	ENSMUST00000019679.11	148.283
ENSMUSG00000002345.18	Borcs8	ENSMUST00000002418.14	122.893
ENSMUSG00000002345.18	Mef2b	be597ef9-a68f-41ae-8322-242a70267f0b	92.195
ENSMUSG00000002346.16	Slc25a42	ENSMUST00000110127.7	143.415
ENSMUSG00000002365.10	Snx9	91f6fa9d-b738-4add-94f6-89df0148fcf9	130.16
ENSMUSG00000002365.10	Snx9	ENSMUST00000002436.10	132.933
ENSMUSG00000002365.10	Snx9	c575a8e9-b9e4-4299-862f-0c99e7f8d367	69.1144
ENSMUSG00000002372.9	Ranbp3	ENSMUST00000002445.9	97.888
ENSMUSG00000002372.9	Ranbp3	ENSMUST00000233319.1	36.88
ENSMUSG00000002379.7	Ndufa11	16dc0bea-a2b9-42ec-9e43-37f0212f8c2d	22.77
ENSMUSG00000002379.7	Ndufa11	3f50831d-efb0-4755-b9ab-d0a6c2adb3d2	91.9333
ENSMUSG00000002379.7	Ndufa11	ENSMUST00000002452.7	83.8291
ENSMUSG00000002379.7	Ndufa11	ENSMUST00000233832.1	110.11
ENSMUSG00000002379.7	Ndufa11	e7784082-911d-4ac5-b8f7-29a543dcf8b6	43
ENSMUSG00000002393.14	Nr2f6	6554c540-7def-4070-8582-f22e41e257e2	83.05
ENSMUSG00000002393.14	Nr2f6	ENSMUST00000002466.8	91.8167
ENSMUSG00000002393.14	Nr2f6	a59241ed-ec74-4863-9e94-06462a3474d0	64.275
ENSMUSG00000002393.14	Nr2f6	bd2b0539-cc56-48de-b1ef-4a38ba0a502a	47.21
ENSMUSG00000002395.14	Use1	121a21d6-b681-4015-afbd-925903a7653d	72.2077
ENSMUSG00000002395.14	Use1	6ca472cb-8b1a-434f-b19b-5c65562fb5b9	110.835
ENSMUSG00000002395.14	Use1	830ea0b9-51d1-4a2a-9f8d-7c526554695a	41.395
ENSMUSG00000002396.8	Ocel1	ENSMUST00000002469.8	63.32
ENSMUSG00000002396.8	Ocel1	ENSMUST00000110051.1	78.67
ENSMUSG00000002409.18	Dyrk1b	53b8db39-e1a8-4f24-b344-95ef61d83530	77.3729
ENSMUSG00000002409.18	Dyrk1b	724a5be4-e447-4357-9a22-2a055fcaa476	80.045
ENSMUSG00000002409.18	Dyrk1b	ENSMUST00000172467.7	77.634
ENSMUSG00000002409.18	Dyrk1b	ENSMUST00000172761.7	44.42
ENSMUSG00000002409.18	Dyrk1b	a2c42071-a566-41bd-8fca-fa82407453a7	105.875
ENSMUSG00000002413.15	Braf	3897c2e9-3e5e-444e-9b62-cdaa5e75c6bf	123.185
ENSMUSG00000002413.15	Braf	ENSMUST00000101497.3	29.14
ENSMUSG00000002416.13	Gm42420	45b518b9-1ef7-4b99-8432-011473f4e992	82.5
ENSMUSG00000002416.13	Gm42420	769ebacf-8174-4a1f-b520-be8fafb4862b	73.4725
ENSMUSG00000002416.13	Gm42420	9f9ed682-e734-4089-95bf-7e3ef411782f	52.83
ENSMUSG00000002416.13	Ndufb2	ENSMUST00000002490.6	134.46
ENSMUSG00000002416.13	Ndufb2	ENSMUST00000119379.1	90.2491
ENSMUSG00000002416.13	Ndufb2	ENSMUST00000135671.7	90.8137
ENSMUSG00000002428.12	Hltf	954c25ab-07a1-4396-bc44-ad2601cf5b9c	61.19
ENSMUSG00000002455.14	Prpf6	ENSMUST00000002529.6	75.185
ENSMUSG00000002458.13	Rgs19	7d3b91cc-9ccb-44ad-a92f-3d82813e7d77	205.71
ENSMUSG00000002458.13	Rgs19	ENSMUST00000002532.8	74
ENSMUSG00000002458.13	Rgs19	ENSMUST00000108772.7	89.07
ENSMUSG00000002475.16	Abhd3	ENSMUST00000117828.8	109.1
ENSMUSG00000002477.5	Snrpd1	ENSMUST00000002551.4	79.2944
ENSMUSG00000002489.16	Tiam1	32c9bd65-4f8d-4e61-b552-52e44e98577c	271.54
ENSMUSG00000002489.16	Tiam1	3a34cee4-7a1f-4d4d-b027-f03b0897d67f	203.19
ENSMUSG00000002489.16	Tiam1	ENSMUST00000164263.8	128.957
ENSMUSG00000002500.15	Rpl3l	0ffd3559-ed73-4070-82f5-bad610c417cb	128.23
ENSMUSG00000002500.15	Rpl3l	15f776a2-f990-467e-bed3-4da7599cd011	68.4575
ENSMUSG00000002500.15	Rpl3l	2437f0ff-ff9a-4f76-8965-78b5654b2281	105.13
ENSMUSG00000002500.15	Rpl3l	4444585c-2f45-4d26-b011-b04123443143	114.833
ENSMUSG00000002500.15	Rpl3l	61252119-3da4-4d3a-82ad-f299727a63bb	235.43
ENSMUSG00000002500.15	Rpl3l	6ae7aeac-d925-4dae-8f50-9bc807f8cd4d	124.62
ENSMUSG00000002500.15	Rpl3l	ENSMUST00000045186.10	126.295
ENSMUSG00000002500.15	Rpl3l	ENSMUST00000170239.8	76.8879
ENSMUSG00000002500.15	Rpl3l	d04478ce-2469-46d4-aea0-972b3b8a9d42	268.93
ENSMUSG00000002500.15	Rpl3l	d531cf60-0be1-4750-8d6e-b7a0a1d5da52	30.45
ENSMUSG00000002504.15	Slc9a3r2	ENSMUST00000002572.5	98.2609
ENSMUSG00000002504.15	Slc9a3r2	ENSMUST00000019684.12	131.743
ENSMUSG00000002524.17	Puf60	411b4744-c748-4434-a5cb-ebcd5cd2a5fe	164.83
ENSMUSG00000002524.17	Puf60	8e953f97-a54e-4d41-aa13-a3147e7a0902	94.525
ENSMUSG00000002524.17	Puf60	95d509b2-1989-4ab1-bf9b-6108e2ebf009	182.32
ENSMUSG00000002524.17	Puf60	ENSMUST00000002599.10	117.76
ENSMUSG00000002524.17	Puf60	ENSMUST00000100527.12	84.1467
ENSMUSG00000002524.17	Puf60	bf2f9478-44bd-4ef0-a6bf-b8027991d618	169.23
ENSMUSG00000002546.16	Golga2	483eb0fa-8982-42bd-b472-fa79176b9f5f	96.802
ENSMUSG00000002546.16	Golga2	8456089a-250d-43ec-bb0b-ae8213834ee3	24.85
ENSMUSG00000002546.16	Golga2	ENSMUST00000081670.12	172.07
ENSMUSG00000002546.16	Golga2	ENSMUST00000100194.8	64.23
ENSMUSG00000002550.16	Uck1	ENSMUST00000002625.14	112.93
ENSMUSG00000002565.16	Scin	7dc7f22f-1bff-40fa-bfd9-0bb067d29184	192.983
ENSMUSG00000002580.7	Mien1	ENSMUST00000002655.7	93.4985
ENSMUSG00000002588.13	Pon1	07025b53-923b-4817-b408-61260b88039e	139.325
ENSMUSG00000002588.13	Pon1	2fc1e6f1-2a97-46f0-870d-d7ccfc7f180f	36.29
ENSMUSG00000002588.13	Pon1	39a81aa2-7afe-4264-96d3-f99b6c4d8fd1	152.28
ENSMUSG00000002588.13	Pon1	ENSMUST00000002663.11	66.6356
ENSMUSG00000002588.13	Pon1	ENSMUST00000177159.8	164.405
ENSMUSG00000002588.13	Pon1	df371d16-6d8e-49ef-8787-2ce4d4f45a96	38.76
ENSMUSG00000002602.16	Axl	ENSMUST00000002677.10	87.7164
ENSMUSG00000002603.15	Tgfb1	ENSMUST00000002678.9	121.868
ENSMUSG00000002608.8	Ccdc97	70ec9fb1-0647-433c-8d30-18b47f786fcf	50.87
ENSMUSG00000002608.8	Ccdc97	ENSMUST00000002683.2	146.066
ENSMUSG00000002625.10	Akap8l	37df780d-5087-4423-9f85-0a1c2a2588da	243.69
ENSMUSG00000002625.10	Akap8l	57eb59c0-7b96-4a9e-804e-0ad128bb6c3a	146.45
ENSMUSG00000002625.10	Akap8l	ENSMUST00000050214.8	167.05
ENSMUSG00000002625.10	Akap8l	ENSMUST00000236039.1	250.71
ENSMUSG00000002625.10	Akap8l	ENSMUST00000236503.1	210.93
ENSMUSG00000002635.11	Pdcd2l	ENSMUST00000002710.9	77.4004
ENSMUSG00000002658.9	Gtf2f1	0be59cce-0708-4f18-9014-b0d61611690c	60.19
ENSMUSG00000002658.9	Gtf2f1	ENSMUST00000002733.6	124.5
ENSMUSG00000002660.8	Clpp	31c1d156-2b1c-4781-bd81-2c0c462a6c3e	248.19
ENSMUSG00000002660.8	Clpp	ENSMUST00000002735.8	100.597
ENSMUSG00000002661.14	Alkbh7	ENSMUST00000002737.6	104.351
ENSMUSG00000002661.14	Alkbh7	ENSMUST00000074141.13	19.21
ENSMUSG00000002679.14	Med6	ENSMUST00000002756.13	113.913
ENSMUSG00000002679.14	Med6	ENSMUST00000161598.7	214.65
ENSMUSG00000002718.14	Cse1l	64469a83-9ea2-4d76-902f-fa6ea481127d	91.13
ENSMUSG00000002718.14	Cse1l	ENSMUST00000002790.13	69.9965
ENSMUSG00000002728.14	Naa20	92b6b09c-a89c-4474-bce0-463cfed2e184	43.45
ENSMUSG00000002728.14	Naa20	ENSMUST00000002805.13	104.843
ENSMUSG00000002728.14	Naa20	ENSMUST00000110000.7	111.789
ENSMUSG00000002728.14	Naa20	b6772cf8-26dd-40c2-9ad6-04c45bf0522f	98.52
ENSMUSG00000002728.14	Naa20	d74938a7-5374-4998-98c3-6b250d3c83ba	72.445
ENSMUSG00000002731.6	Prkra	ENSMUST00000002808.6	127.34
ENSMUSG00000002732.14	Fkbp7	8bf58616-827b-4344-a377-2ff546ec039e	67.15
ENSMUSG00000002732.14	Fkbp7	ENSMUST00000002809.13	62.17
ENSMUSG00000002733.8	Plekha3	ENSMUST00000111920.1-1	130.706
ENSMUSG00000002741.9	Ykt6	ENSMUST00000002818.8	118.054
ENSMUSG00000002748.7	Baz1b	ENSMUST00000002825.5	96.1507
ENSMUSG00000002763.16	Pex6	41f7b9d9-b3e0-49c7-b100-1d29ef30c225	94.9
ENSMUSG00000002763.16	Pex6	ENSMUST00000002840.8	65.72
ENSMUSG00000002763.16	Pex6	ENSMUST00000144964.7	202.93
ENSMUSG00000002767.13	Mrpl2	ENSMUST00000002844.13	87.4981
ENSMUSG00000002767.13	Mrpl2	ENSMUST00000113429.7	86.88
ENSMUSG00000002768.8	Mea1	34047419-7378-47d0-a27c-15e5a4a15861	139
ENSMUSG00000002768.8	Mea1	ENSMUST00000002845.7	177.46
ENSMUSG00000002768.8	Mea1	ENSMUST00000233430.1	79.0227
ENSMUSG00000002769.9	Gnmt	48896b73-f4a0-4cdf-8257-c1b36e65e221	79.64
ENSMUSG00000002769.9	Gnmt	8762f82e-3dc2-4285-b4f4-f278ad93a7e2	268.04
ENSMUSG00000002769.9	Gnmt	9e453632-47ce-4008-9a89-2242fb1016e5	206.18
ENSMUSG00000002769.9	Gnmt	9ee66de6-5817-47c7-a020-715f69fc87e5	156.06
ENSMUSG00000002769.9	Gnmt	ENSMUST00000002846.8	90.8574
ENSMUSG00000002778.14	Kdelr1	ENSMUST00000002855.13	86.842
ENSMUSG00000002781.19	Tmem143	088a0829-ea08-45a6-9cfe-fe2f8f1d1fd3	84
ENSMUSG00000002781.19	Tmem143	ENSMUST00000069772.15	143.664
ENSMUSG00000002781.19	Tmem143	ENSMUST00000209292.1	94.99
ENSMUSG00000002797.9	Ggct	ENSMUST00000131475.1	119.648
ENSMUSG00000002797.9	Ggct	ENSMUST00000204301.2	65.0225
ENSMUSG00000002799.6	Jag2	6a3520e6-3ba3-4d7a-903e-c3d73693b18a	144.493
ENSMUSG00000002799.6	Jag2	ENSMUST00000075827.4	107.525
ENSMUSG00000002803.14	Btbd6	ENSMUST00000002880.6	43.2263
ENSMUSG00000002804.4	Nudt14	ENSMUST00000002881.4	63.8233
ENSMUSG00000002804.4	Nudt14	d9eb7f5b-047a-4028-80ef-c9185226f3f1	38.29
ENSMUSG00000002804.4	Nudt14	fa4590a7-c42a-4c2f-961c-82cf7464c897	159.69
ENSMUSG00000002808.7	Epdr1	35d8066c-0d81-4506-9aa6-630aa1f7baa0	71.28
ENSMUSG00000002808.7	Epdr1	ENSMUST00000002885.7	103.389
ENSMUSG00000002812.4	Flii	81fab847-338c-4fad-a857-fc74866a6494	159.12
ENSMUSG00000002812.4	Flii	ENSMUST00000002889.4	97.4125
ENSMUSG00000002814.15	Top3a	ENSMUST00000002891.10	177.52
ENSMUSG00000002820.6	Atg4d	10bc5f59-3d2c-461b-9641-8b0481ef1be9	87.0625
ENSMUSG00000002825.8	Qtrt1	ENSMUST00000002902.7	104.585
ENSMUSG00000002825.8	Qtrt1	fa5112b6-5bf8-4294-b997-fae7055f0c9d	273.1
ENSMUSG00000002831.14	Plin4	62b9aacf-4f53-418e-987f-b2b4f0eaef3d	274.71
ENSMUSG00000002831.14	Plin4	7bda0d69-2502-4d05-b2ab-db4551adf1c7	132.46
ENSMUSG00000002831.14	Plin4	85db717d-f5a4-4681-81b8-bcce22e8226e	99
ENSMUSG00000002831.14	Plin4	b94d9675-44b3-43e7-bd86-2f899f6666c6	118.81
ENSMUSG00000002831.14	Plin4	c23c4d33-57cc-407f-b0d9-3afebfb148a1	305.07
ENSMUSG00000002833.11	Hdgfl2	ENSMUST00000226053.1	84.79
ENSMUSG00000002835.9	Chaf1a	e6a6dc44-112d-4af8-9255-4b88e3a11b27	102.34
ENSMUSG00000002844.9	Adprh	ENSMUST00000002923.9	118.182
ENSMUSG00000002845.14	Tmem39a	ENSMUST00000002924.14	79.835
ENSMUSG00000002845.14	Tmem39a	cd9b6c3b-d7b5-4ac6-976e-9fb5cc5ae09a	60.24
ENSMUSG00000002846.9	Timmdc1	88497cc6-0193-4ec8-9c7f-709a5ae72e25	134.045
ENSMUSG00000002846.9	Timmdc1	ENSMUST00000002925.5	127.919
ENSMUSG00000002870.8	Mcm2	ENSMUST00000058011.7	58.9933
ENSMUSG00000002871.14	Tpra1	ENSMUST00000055022.14	177.472
ENSMUSG00000002871.14	Tpra1	ed1a444e-daf7-4a91-8616-73d7f96ea438	136.813
ENSMUSG00000002881.14	Nab1	6e6abe5b-5a3d-4bd6-828c-f7ff5dec9ab5	180.715
ENSMUSG00000002885.14	Adgre5	2f44947a-ba54-4687-96c0-9e15622a9e09	104.58
ENSMUSG00000002885.14	Adgre5	765c6ead-97cd-4bc0-aa73-c1c54ba38a4e	161.89
ENSMUSG00000002900.16	Lamb1	ENSMUST00000002979.14	126.743
ENSMUSG00000002908.17	Kcnn1	b7f79e38-e208-424d-8b4d-14bacb5fafff	125.095
ENSMUSG00000002910.11	Arrdc2	7c9c69da-7242-4117-bbd0-d0e7a516ffbb	259.39
ENSMUSG00000002910.11	Arrdc2	ENSMUST00000002989.10	176.21
ENSMUSG00000002910.11	Arrdc2	b93606ab-fd38-47ce-a3d0-ba6c8194e010	247.52
ENSMUSG00000002944.15	Cd36	084c59e3-2d91-4b26-abde-9419e65d46f9	85.2033
ENSMUSG00000002944.15	Cd36	72747869-beac-473f-bbf5-fbb42136a625	67.86
ENSMUSG00000002944.15	Cd36	ENSMUST00000082367.12	94.44
ENSMUSG00000002944.15	Cd36	cb93b4de-b3e8-4359-a037-1cae2389b642	105.442
ENSMUSG00000002944.15	Cd36	ec832bca-be17-4b20-95ad-f3e88f772474	28.16
ENSMUSG00000002948.19	Map2k7	ENSMUST00000003027.13	82.965
ENSMUSG00000002948.19	Map2k7	ENSMUST00000110998.8	39.72
ENSMUSG00000002949.15	Timm44	56dc1898-0ec0-47af-933f-7554fbf426e1	205.57
ENSMUSG00000002949.15	Timm44	ENSMUST00000003029.13	149.594
ENSMUSG00000002963.17	Pnkp	ENSMUST00000003044.13	166.107
ENSMUSG00000002963.17	Pnkp	ENSMUST00000107876.7	97.684
ENSMUSG00000002963.17	Pnkp	a4363f8d-25c1-4fe3-9f7d-6aa2410f7c0a	133.67
ENSMUSG00000002968.9	Med25	0af8a923-c5ac-4c77-9527-731e6954ad2e	92.45
ENSMUSG00000002968.9	Med25	a216d48d-29bf-440c-a224-8d00d0614264	24.59
ENSMUSG00000002968.9	Med25	bbc6dbaa-1342-41aa-9042-c870bd7ba263	75.04
ENSMUSG00000002968.9	Med25	ca29781f-2aed-44ad-a6e6-8044a3ceb41a	52.3
ENSMUSG00000002980.14	Bcam	ENSMUST00000003061.13	123.086
ENSMUSG00000002981.10	Clptm1	ENSMUST00000055242.10	89.8592
ENSMUSG00000002983.17	Relb	ENSMUST00000049912.14	86.8725
ENSMUSG00000002984.17	Tomm40	4610f3e4-02b9-4258-9201-1238662515a4	33.33
ENSMUSG00000002984.17	Tomm40	ENSMUST00000093552.11	124.605
ENSMUSG00000002985.16	Apoe	06306749-3006-426e-bb63-ceea0249b290	35.07
ENSMUSG00000002985.16	Apoe	86b824e9-54f2-42d8-807b-77a0a20b06a8	93.215
ENSMUSG00000002985.16	Apoe	937c52b0-2176-44fc-8f30-0efb9cad993d	103.85
ENSMUSG00000002985.16	Apoe	ENSMUST00000174064.8	45.085
ENSMUSG00000002985.16	Apoe	bca1bc30-8124-4ad6-9c25-9a3d352be85b	103.773
ENSMUSG00000002992.17	Apoc2	ENSMUST00000142352.8	89.97
ENSMUSG00000002996.17	Hbp1	ENSMUST00000172314.8	106.013
ENSMUSG00000002996.17	Hbp1	d65c0ccb-dc2a-4399-ae00-3eb81cec8958	90.46
ENSMUSG00000002997.15	Prkar2b	ENSMUST00000036497.15	45.35
ENSMUSG00000003031.14	Cdkn1b	ENSMUST00000003115.8	144.127
ENSMUSG00000003032.8	Klf4	39507c42-fddb-44c0-9649-8ca01f7c9c59	258.93
ENSMUSG00000003032.8	Klf4	ENSMUST00000107619.2	118.616
ENSMUSG00000003033.15	Ap1m1	ENSMUST00000003117.14	85.571
ENSMUSG00000003037.16	Rab8a	ENSMUST00000003121.8	118.236
ENSMUSG00000003038.15	Hmgn2	ENSMUST00000102553.10	126.964
ENSMUSG00000003039.9	Fam32a	ENSMUST00000003123.9	111.764
ENSMUSG00000003039.9	Fam32a	ENSMUST00000212117.1	113.735
ENSMUSG00000003053.17	Cyp2c29	ENSMUST00000003137.14	80.4786
ENSMUSG00000003062.13	Stard3nl	ENSMUST00000039694.12	84.494
ENSMUSG00000003062.13	Stard3nl	ENSMUST00000199278.2	205.85
ENSMUSG00000003068.16	Stk11	24edf577-fc1a-40ff-a60b-3ed13343a168	181.54
ENSMUSG00000003068.16	Stk11	4231aa32-36bd-4547-9cc8-68e648d441b6	158.72
ENSMUSG00000003068.16	Stk11	ENSMUST00000003152.13-1	105.051
ENSMUSG00000003068.16	Stk11	ENSMUST00000105371.8	162.507
ENSMUSG00000003072.15	Atp5d	ENSMUST00000003156.14	97.2577
ENSMUSG00000003072.15	Atp5d	ENSMUST00000105366.1	195.235
ENSMUSG00000003072.15	Atp5d	f681abd1-21fc-40dd-9fa3-01c9596fd0a4	125.74
ENSMUSG00000003099.11	Ppp5c	380bfba5-0b19-41f0-b26b-0bd1c3001e45	106.13
ENSMUSG00000003099.11	Ppp5c	66ac974f-3656-4d02-ad04-ea63f816fc19	278.21
ENSMUSG00000003099.11	Ppp5c	ENSMUST00000003183.11	98.4274
ENSMUSG00000003119.14	Cdk12	28bb1c0e-641e-4c62-91fd-545fd2acd4e4	155.04
ENSMUSG00000003119.14	Cdk12	ENSMUST00000107538.1	149.983
ENSMUSG00000003123.15	Lipe	ENSMUST00000003207.10	103.035
ENSMUSG00000003123.15	Lipe	ENSMUST00000054301.13	102.825
ENSMUSG00000003123.15	Lipe	ff8c27c6-64cc-4f73-9cf4-ef8e3cc6bc0b	268.5
ENSMUSG00000003131.7	Pafah1b2	1c3e8f7f-380d-46ac-b579-c309bfd0bbf0	126.296
ENSMUSG00000003134.10	Tbc1d8	2cc03f7e-e2a3-4eb7-959e-125e100f1c5f	244.4
ENSMUSG00000003134.10	Tbc1d8	ENSMUST00000054462.10	38.77
ENSMUSG00000003135.15	Cnot11	ENSMUST00000003219.13-1	86.4569
ENSMUSG00000003153.10	Slc2a3	1547551c-e465-4e6c-8bb9-70759e47db8c	160.865
ENSMUSG00000003154.15	Foxj2	ENSMUST00000003238.13	144.315
ENSMUSG00000003161.15	Sri	97968b48-4c1a-4d92-a88d-d72698fd99f9	80.9542
ENSMUSG00000003161.15	Sri	d549973e-1432-4aad-8b6a-731b03cf249a	111.357
ENSMUSG00000003166.20	Dgcr2	ENSMUST00000117945.7	129.557
ENSMUSG00000003184.15	Irf3	191f035d-d014-498d-b16b-59ad3609d5a2	242.77
ENSMUSG00000003184.15	Irf3	60c1d5de-7530-423c-9981-47575508d048	146.29
ENSMUSG00000003184.15	Irf3	ENSMUST00000003284.15	91.1336
ENSMUSG00000003184.15	Irf3	ENSMUST00000107834.1	104.12
ENSMUSG00000003184.15	Irf3	a8b7cfb2-d29e-4bbf-bcf3-51dd7abacd5c	67.96
ENSMUSG00000003190.12	Bcl2l12	ENSMUST00000003290.11	71.025
ENSMUSG00000003198.10	Zfp959	ENSMUST00000224379.1	174.68
ENSMUSG00000003199.16	Mpnd	045a3df4-635b-4646-af2f-41e4a87962be	130.45
ENSMUSG00000003199.16	Mpnd	ENSMUST00000149441.7	112.159
ENSMUSG00000003200.10	Sh3gl1	ENSMUST00000003268.10	138.835
ENSMUSG00000003226.7	Ranbp2	ENSMUST00000003310.6	105.737
ENSMUSG00000003228.9	Grk5	0af5adc0-6aa8-49f1-91ba-cce8e103eb6a	59.47
ENSMUSG00000003234.16	Abcf3	49792644-00ab-4972-a819-e43dc4cb2172	269.15
ENSMUSG00000003234.16	Abcf3	ENSMUST00000003319.5	130.988
ENSMUSG00000003235.13	Eif2b5	ENSMUST00000003320.13	87.5284
ENSMUSG00000003269.17	Cyth2	ENSMUST00000107729.9	98.2071
ENSMUSG00000003273.14	Car11	ENSMUST00000003360.9	75.5875
ENSMUSG00000003299.10	Mrpl4	0d01d4b0-a677-4bf2-89b5-7dfd1cacec69	22.04
ENSMUSG00000003299.10	Mrpl4	166949e8-9dd6-400c-801f-815ffe6700a7	178.17
ENSMUSG00000003299.10	Mrpl4	2a985db6-f6ff-48ae-a874-65db82367c40	45.3
ENSMUSG00000003299.10	Mrpl4	ENSMUST00000003386.6	94.3828
ENSMUSG00000003299.10	Mrpl4	c47ec495-1c0b-4c03-8ebc-9f5bdc7aba98	155.935
ENSMUSG00000003299.10	Mrpl4	fbc95b03-5006-41a1-8b42-b7bd1560600e	87.55
ENSMUSG00000003308.15	Keap1	4f2f61f8-0460-4d79-af85-fb610351aaed	45.41
ENSMUSG00000003308.15	Keap1	ENSMUST00000049567.9	131.722
ENSMUSG00000003308.15	Keap1	ENSMUST00000193982.1	112.127
ENSMUSG00000003308.15	Keap1	ENSMUST00000194542.5	159.115
ENSMUSG00000003316.14	Glg1	ENSMUST00000169020.7	191.41
ENSMUSG00000003344.14	Btbd2	35246901-3ed0-4368-ba42-6f0f5dd54081	111.04
ENSMUSG00000003344.14	Btbd2	ENSMUST00000003434.13	66.765
ENSMUSG00000003345.16	Csnk1g2	1016e2e7-59a5-490c-83f9-874b1b318f92	125
ENSMUSG00000003345.16	Csnk1g2	626e36f4-51c5-4e85-bf7d-3b4338e9fb8c	85.935
ENSMUSG00000003345.16	Csnk1g2	ENSMUST00000079773.13	111.66
ENSMUSG00000003346.14	Abhd17a	308579a0-007c-4548-bfdb-a1cad528e89a	24.34
ENSMUSG00000003346.14	Abhd17a	ENSMUST00000003436.11	94.7447
ENSMUSG00000003348.10	Mob3a	ENSMUST00000003438.10	212.21
ENSMUSG00000003352.14	Cacnb3	ENSMUST00000109150.8	82.89
ENSMUSG00000003355.7	Fkbp11	ENSMUST00000003445.7	119.517
ENSMUSG00000003360.15	Ddx23	0f1bb4ee-aa6b-4edf-9d11-ee7e03cde840	141.38
ENSMUSG00000003363.15	Pld3	4c70267e-3326-46df-8901-b4faa75ca6cf	133.195
ENSMUSG00000003363.15	Pld3	ENSMUST00000117095.7	140.88
ENSMUSG00000003363.15	Pld3	ddd985ab-61e1-486a-bd8a-d7e032cd4eab	71.75
ENSMUSG00000003378.9	Grik5	513964ac-b759-45cc-96b5-e928df548947	196.333
ENSMUSG00000003380.11	Rabac1	ENSMUST00000076961.8	86.8117
ENSMUSG00000003380.11	Rabac1	c4419e50-12ea-4dcf-951e-8ebfbee0737d	143.985
ENSMUSG00000003402.14	Prkcsh	ENSMUST00000003493.8	8.19
ENSMUSG00000003402.14	Prkcsh	ENSMUST00000115331.9	99.73
ENSMUSG00000003418.11	St8sia6	653566dc-1c67-47d6-b15e-8c121c054bd0	57.5167
ENSMUSG00000003420.8	Fcgrt	04beccbf-084a-4cf4-ab0d-a78ed599d6a8	178.13
ENSMUSG00000003420.8	Fcgrt	29c4663a-4259-40c4-95d9-69bf33bc00bc	62.165
ENSMUSG00000003420.8	Fcgrt	8f20ec9b-de5b-4343-a0fe-4bb1a06daad8	42.28
ENSMUSG00000003420.8	Fcgrt	9661ecdd-49e7-4004-9e95-dbb87b286f38	93.956
ENSMUSG00000003420.8	Fcgrt	cdf50a64-9242-4f18-bee1-e13fe41fe3e3	56.65
ENSMUSG00000003420.8	Fcgrt	e1d15305-633f-469d-bac2-9ef1635e036d	97.55
ENSMUSG00000003421.13	Nosip	1b8f3424-274e-402b-8a61-2841d5b06197	23.97
ENSMUSG00000003421.13	Nosip	ENSMUST00000003513.10-1	125.328
ENSMUSG00000003421.13	Nosip	ENSMUST00000107829.8	111.573
ENSMUSG00000003421.13	Nosip	a9f9cbf1-1fef-4394-814b-73cc3dde439f	53.65
ENSMUSG00000003423.15	Pih1d1	79d7431c-77f4-45c3-8962-1c13d8ec656b	85.35
ENSMUSG00000003423.15	Pih1d1	ENSMUST00000085375.12	100.514
ENSMUSG00000003423.15	Pih1d1	ENSMUST00000210139.1	87.4442
ENSMUSG00000003429.11	Rps11	ENSMUST00000003521.9	72.4819
ENSMUSG00000003429.11	Rps11	ENSMUST00000211725.1	94.96
ENSMUSG00000003435.9	Supt5	bc9d58ea-ad34-4ca2-a483-b4706b2e20fa	98.1362
ENSMUSG00000003437.14	Paf1	eef71064-8ac3-40af-9966-06471f8f7cc9	57.4767
ENSMUSG00000003438.17	Timm50	ENSMUST00000081946.4-1	93.2423
ENSMUSG00000003444.8	Med29	ENSMUST00000003536.8	110.687
ENSMUSG00000003458.12	Ncstn	ENSMUST00000003550.10-1	107.997
ENSMUSG00000003458.12	Ncstn	a32dc0ed-3b73-4b53-8dcb-de4a6dbbc875	256.28
ENSMUSG00000003464.13	Pex19	0f919391-e0ba-4fb8-9175-ba24a79b8e58	23.37
ENSMUSG00000003464.13	Pex19	3b32c528-e6b3-435e-9251-ab8e31b7e077	98.6425
ENSMUSG00000003464.13	Pex19	989d521a-8ac1-4ea2-8f32-f50cc8af7f38	73.26
ENSMUSG00000003464.13	Pex19	ENSMUST00000075895.8	125.532
ENSMUSG00000003464.13	Pex19	dbb7a906-2d6f-4a1a-803a-205eec8bbc68	66.22
ENSMUSG00000003476.16	Crhr2	ENSMUST00000212633.1	90.22
ENSMUSG00000003500.13	Impdh1	ENSMUST00000078155.11	56.56
ENSMUSG00000003500.13	Impdh1	e357ae17-add0-43ef-aa73-2112f3bd17af	104.94
ENSMUSG00000003518.13	Dusp3	a0eb7159-24ab-4b0d-b3b0-3c56f6ca5744	113.42
ENSMUSG00000003526.12	Prodh	1ed0459e-80f1-4277-b8c4-b1a97c22e345	234.19
ENSMUSG00000003526.12	Prodh	ENSMUST00000003620.12	47.87
ENSMUSG00000003526.12	Prodh	be25ca40-afdd-476f-a871-d16a940a7630	15.5
ENSMUSG00000003527.9	Ess2	ENSMUST00000232423.1	66.34
ENSMUSG00000003527.9	Ess2	ce657718-3455-471a-a068-75426e51062c	178.72
ENSMUSG00000003528.15	Slc25a1	ENSMUST00000003622.15	79.152
ENSMUSG00000003531.15	Dgcr6	ENSMUST00000066027.13	99.8575
ENSMUSG00000003531.15	Dgcr6	ENSMUST00000151266.7	88.914
ENSMUSG00000003534.17	Ddr1	90728285-7f65-4ba8-91b1-261bacaeabd5	106.04
ENSMUSG00000003534.17	Ddr1	ENSMUST00000119825.7	231.15
ENSMUSG00000003534.17	Ddr1	f756f66f-9b98-4a1d-8439-d80dd069ad60	118.74
ENSMUSG00000003541.6	Ier3	ENSMUST00000003635.6	135.894
ENSMUSG00000003549.9	Ercc1	873acc9e-9b32-4484-af39-c45236cfc967	80.52
ENSMUSG00000003549.9	Ercc1	ENSMUST00000003645.8	80.0383
ENSMUSG00000003549.9	Ercc1	b993d2eb-dfe9-4d77-ab83-a9b39230aae7	98.87
ENSMUSG00000003555.8	Cyp17a1	ENSMUST00000026012.7	90.63
ENSMUSG00000003559.8	As3mt	ENSMUST00000003655.8	86.0293
ENSMUSG00000003559.8	As3mt	da43f539-b99e-442c-a2b3-4e1bbebc1a21	50.32
ENSMUSG00000003559.8	As3mt	fa43b52f-62c9-4117-95fb-114d864eb487	78.1183
ENSMUSG00000003573.15	Homer3	5069b3a9-b045-4e0b-9c6a-018e59910d1d	291.69
ENSMUSG00000003581.14	Rnf215	32741e9e-0284-4d82-ab9a-0739650d6e11	57.83
ENSMUSG00000003581.14	Rnf215	ENSMUST00000003677.10	99.904
ENSMUSG00000003581.14	Rnf215	dda9bcc9-7c3b-497c-9865-f9b09900f903	271.19
ENSMUSG00000003604.14	Aven	ENSMUST00000003705.11	90.2214
ENSMUSG00000003617.16	Cp	073e25f0-8c2a-4054-955d-2e7ce73cbfc9	91.78
ENSMUSG00000003617.16	Cp	ENSMUST00000108328.7	133.97
ENSMUSG00000003623.4	Crot	3cfe3bed-e284-4b35-a0a2-d329bf5c6a02	105.282
ENSMUSG00000003623.4	Crot	84f6dfa4-1ea8-451f-847d-01a19ce7a38b	67.76
ENSMUSG00000003623.4	Crot	9e1ea61a-d75c-4654-96e7-dc09584d1b71	127.16
ENSMUSG00000003623.4	Crot	ENSMUST00000003720.4	108.95
ENSMUSG00000003623.4	Crot	da651aff-8904-4c88-9aa3-6940e9729956	101.08
ENSMUSG00000003660.10	Snrnp200	ENSMUST00000103220.3	112.918
ENSMUSG00000003662.10	Ciao1	ENSMUST00000003759.10	94.9862
ENSMUSG00000003662.10	Ciao1	ENSMUST00000174030.7	110.089
ENSMUSG00000003680.16	Taf6l	ENSMUST00000176610.8	117.55
ENSMUSG00000003721.14	Insig2	810623aa-e102-43cd-9963-1143fafc7a10	138.43
ENSMUSG00000003721.14	Insig2	8d185661-0b8c-4aa5-b251-5902556a95ff	177.78
ENSMUSG00000003721.14	Insig2	9f239075-16e4-4bab-a4f0-29fdb7ac5517	61.88
ENSMUSG00000003721.14	Insig2	ENSMUST00000003818.13	116.132
ENSMUSG00000003721.14	Insig2	ENSMUST00000071064.12	99.7957
ENSMUSG00000003721.14	Insig2	f49a21e7-7183-495e-bd18-230668e5bfff	97.96
ENSMUSG00000003731.13	Kpna6	ENSMUST00000102590.10	103.279
ENSMUSG00000003746.16	Man1a	ENSMUST00000003843.15-1	104.021
ENSMUSG00000003752.9	Itpkc	ENSMUST00000003850.7	141.965
ENSMUSG00000003762.13	Coq8b	c762d840-7121-4e7a-a2f0-417f1fff877e	23.07
ENSMUSG00000003778.14	Brd8	ENSMUST00000003876.9	94.34
ENSMUSG00000003779.16	Kif20a	ENSMUST00000237407.1	17.21
ENSMUSG00000003808.18	Farsa	ENSMUST00000003906.12	138.428
ENSMUSG00000003808.18	Mir7069	f6c72c44-3c91-44ff-8f97-a2e14c5399b5	253.59
ENSMUSG00000003809.14	Gcdh	ENSMUST00000003907.13	109.585
ENSMUSG00000003809.14	Gcdh	ENSMUST00000109745.7	21.81
ENSMUSG00000003809.14	Gcdh	e633ac1d-7e62-418c-b8c0-bafaa995e481	70.45
ENSMUSG00000003810.13	Mast2	ENSMUST00000106484.7	65.71
ENSMUSG00000003810.13	Mast2	a3fb4c85-dfe8-4e30-8a0b-804880fbcfe5	86.675
ENSMUSG00000003812.13	Dnase2a	ENSMUST00000003910.12	117.12
ENSMUSG00000003812.13	Dnase2a	ENSMUST00000148573.1	180.15
ENSMUSG00000003813.15	Rad23a	ENSMUST00000003911.12	97.23
ENSMUSG00000003813.15	Rad23a	ENSMUST00000109761.8	86.2671
ENSMUSG00000003813.15	Rad23a	bc0236bb-ec8c-4ded-ab09-de0f38d23e66	138.92
ENSMUSG00000003814.8	Calr	ENSMUST00000003912.6	85.2393
ENSMUSG00000003814.8	Calr	c3145d0c-d1d4-4b7f-8126-ee11e7c932e1	181.96
ENSMUSG00000003824.12	Syce2	ENSMUST00000136026.7	121.13
ENSMUSG00000003848.14	Nob1	ENSMUST00000003946.8	74.1722
ENSMUSG00000003849.8	Nqo1	ENSMUST00000003947.8	93.4638
ENSMUSG00000003865.16	Gys1	33858dba-5c43-413f-8d7c-78e284d3ed66	53.19
ENSMUSG00000003865.16	Gys1	3e67bd13-385e-4b8d-8cd2-d77bac30894a	61.41
ENSMUSG00000003865.16	Gys1	ENSMUST00000003964.16	103.492
ENSMUSG00000003868.14	Ruvbl2	46d913a6-dfb5-48eb-b909-b37c6d5d4c9e	155.46
ENSMUSG00000003868.14	Ruvbl2	ENSMUST00000107771.11	118.04
ENSMUSG00000003868.14	Ruvbl2	bad67231-5759-4244-96c0-4b5f56575492	85.5
ENSMUSG00000003868.14	Ruvbl2	c4e4ca4d-a8ca-41ac-a16c-7750702c3b8a	146.59
ENSMUSG00000003873.11	Bax	ENSMUST00000033093.9	155.73
ENSMUSG00000003873.11	Bax	ENSMUST00000210392.1	174.76
ENSMUSG00000003873.11	Bax	f26d532f-d777-448a-b7b1-468f407d8398	99.21
ENSMUSG00000003923.14	Tfam	055e9162-336c-4ca1-bd1c-ddc780736839	196.484
ENSMUSG00000003923.14	Tfam	ENSMUST00000092430.10	120.217
ENSMUSG00000003934.5	Efnb3	ENSMUST00000004036.5	60.68
ENSMUSG00000003948.17	Mmd	ENSMUST00000004050.6	124.558
ENSMUSG00000003949.16	Hlf	68614039-6b18-4739-9b40-9551c80d3765	71.46
ENSMUSG00000003955.8	Fam162a	20bab53a-48ed-4a80-bde7-957d2282f53a	85.91
ENSMUSG00000003955.8	Fam162a	ENSMUST00000004057.8	85.5482
ENSMUSG00000003955.8	Fam162a	abd871c6-3fc5-4c99-b489-1e8f5100658b	276.31
ENSMUSG00000003955.8	Fam162a	f0549950-c62d-4ba3-9a7c-4cabc2fb5980	38.69
ENSMUSG00000003970.9	Rpl8	ENSMUST00000004072.9	77.0179
ENSMUSG00000003992.15	Ssbp2	2d044803-63bd-4317-9a26-72b76c73e8a5	94.14
ENSMUSG00000003992.15	Ssbp2	ENSMUST00000042122.14	131.077
ENSMUSG00000003992.15	Ssbp2	aefb269f-fe6e-4daf-a847-49a31bb52006	148.23
ENSMUSG00000004018.9	Fancl	3392eac5-a2c9-4f23-81a2-45c681c27eb6	81.45
ENSMUSG00000004018.9	Fancl	ENSMUST00000004120.8	94.08
ENSMUSG00000004032.10	Gstm5	376cd7ec-96ac-4377-943b-097ab11a3081	85.512
ENSMUSG00000004032.10	Gstm5	ENSMUST00000004134.10	55.9675
ENSMUSG00000004032.10	Gstm5	e8555b2a-be79-4159-9b5c-0fc42621c829	179.78
ENSMUSG00000004032.10	Gstm5	f50f4245-fcd4-4f4b-bc98-b1a6fab78d4f	105.71
ENSMUSG00000004035.12	Gstm7	775ef165-ba60-4786-aa69-820ce6eb86b2	263.78
ENSMUSG00000004035.12	Gstm7	9367e02d-309b-4c1a-b333-071f6c047b4e	184.11
ENSMUSG00000004035.12	Gstm7	b6acba76-f711-469a-85e5-43a7bc218c7d	138.275
ENSMUSG00000004043.14	Stat5a	ENSMUST00000004145.13	120.362
ENSMUSG00000004043.14	Stat5a	ENSMUST00000107357.3	133.64
ENSMUSG00000004044.9	Cavin1	ENSMUST00000060792.5	123.85
ENSMUSG00000004044.9	Cavin1	ENSMUST00000132934.1	138.95
ENSMUSG00000004054.9	Map3k11	89c931b0-a132-46ae-b367-163189c531fb	137.37
ENSMUSG00000004056.15	Akt2	4dfd193c-02a2-4c38-91fe-203c5d5a6fe3	39.57
ENSMUSG00000004056.15	Akt2	6568a929-4caf-4570-9be0-0506781cb6e1	39.31
ENSMUSG00000004056.15	Akt2	695b7f33-e9ba-41f1-a1f6-a5fd1a1468ea	96.825
ENSMUSG00000004056.15	Akt2	72e3e2c9-036d-41e2-b3a8-51c5617d3d7e	207.535
ENSMUSG00000004056.15	Akt2	ENSMUST00000051356.11	152.721
ENSMUSG00000004056.15	Akt2	ENSMUST00000108344.8	93.8166
ENSMUSG00000004056.15	Akt2	a5196ad7-e64d-4d55-bfdf-6dcb9180e84a	39
ENSMUSG00000004056.15	Akt2	d62bd9b5-6541-485b-8af0-fa85d1d74b10	54.93
ENSMUSG00000004069.17	Dnaja3	ENSMUST00000060067.11	131.705
ENSMUSG00000004069.17	Dnaja3	ENSMUST00000115854.3	108.051
ENSMUSG00000004069.17	Dnaja3	ed37bd8b-709c-45f8-bbb4-846c707c31aa	147.1
ENSMUSG00000004070.15	Hmox2	5be59337-e6e5-41cb-b634-dcf4dd5f7043	62.69
ENSMUSG00000004070.15	Hmox2	ENSMUST00000004172.14	77.8004
ENSMUSG00000004070.15	Hmox2	c26453a6-23da-4c97-8c18-fc64bda7eb83	51.4
ENSMUSG00000004070.15	Hmox2	ec67a354-92bd-4a2c-8b29-a41765747855	96.14
ENSMUSG00000004071.13	Cdip1	5def28c1-69c4-4ccf-a382-892a8be01400	211.07
ENSMUSG00000004071.13	Cdip1	ENSMUST00000004173.11	100.874
ENSMUSG00000004071.13	Cdip1	ENSMUST00000118703.7	22.31
ENSMUSG00000004071.13	Cdip1	e0f6afac-a530-44cc-8986-b51d4911489c	186.52
ENSMUSG00000004085.14	Map3k20	177b598f-10e5-4403-9f41-8233c4eb90e8	252.28
ENSMUSG00000004085.14	Map3k20	82566d96-0100-4244-827a-5c0a9becfc2d	136.194
ENSMUSG00000004085.14	Map3k20	ENSMUST00000135469.7	115.1
ENSMUSG00000004085.14	Map3k20	c76b11f3-cbc1-4175-9d27-060953326c9e	202.365
ENSMUSG00000004096.9	Cwc15	52f27096-8873-4903-870c-4523fe9964ae	111.965
ENSMUSG00000004096.9	Cwc15	ENSMUST00000004200.8-1	87.4127
ENSMUSG00000004096.9	Cwc15	ENSMUST00000213913.1	84.275
ENSMUSG00000004098.7	Col5a3	ENSMUST00000004201.7	125.301
ENSMUSG00000004099.16	Dnmt1	ENSMUST00000004202.16	115.267
ENSMUSG00000004100.12	Ppan	ENSMUST00000004203.5	131.81
ENSMUSG00000004105.8	Angptl2	131eac41-b40a-4606-88cb-078004b7c1b1	112.96
ENSMUSG00000004105.8	Angptl2	ENSMUST00000004208.6	90.0839
ENSMUSG00000004187.11	Kifc2	1c9f23d2-9a2b-4925-8ae9-42cf14a90fc4	61.4
ENSMUSG00000004207.14	Psap	12bc4b57-b8f2-4ac3-b258-bafaa2aa2283	75.7
ENSMUSG00000004207.14	Psap	6b420cc6-426f-4c98-814a-566fb713367b	118.755
ENSMUSG00000004207.14	Psap	7a9651c6-e693-4edc-84c5-17620fabdff0	398.88
ENSMUSG00000004207.14	Psap	80350271-523e-42ab-ae07-7ad14a8c0ca2	109.757
ENSMUSG00000004207.14	Psap	b63435c8-4333-46fc-902d-91221d02c3c7	66.83
ENSMUSG00000004221.16	Ikbkg	ENSMUST00000114128.7	72.12
ENSMUSG00000004221.16	Ikbkg	aaf9d067-56b1-4a55-9706-e8b32d10755c	155.79
ENSMUSG00000004233.14	Wars2	ENSMUST00000004343.6	102.91
ENSMUSG00000004263.15	Gm45234	9154a78f-8644-45e1-b5b4-bb05b6060887	62.84
ENSMUSG00000004263.15	Atn1	ENSMUST00000088357.11	202.21
ENSMUSG00000004264.17	Phb2	5d6cbf27-8193-48fd-aac8-e0623c124b6e	229.24
ENSMUSG00000004264.17	Phb2	8c62341b-a314-4c3b-b97b-450b71522a16	87.7068
ENSMUSG00000004268.11	Emg1	ENSMUST00000004379.7	81.2258
ENSMUSG00000004268.11	Emg1	a6bcd85a-ed08-4ce8-b31b-529f7491d663	113.62
ENSMUSG00000004268.11	Emg1	a911a2a0-d23d-46ab-aee4-28a4207a25bb	200.885
ENSMUSG00000004268.11	Emg1	d634a777-a318-439c-a666-35ade1ef9375	221.355
ENSMUSG00000004270.13	Lpcat3	3f341df6-44e2-4384-be86-f697bc3cb787	137.46
ENSMUSG00000004270.13	Lpcat3	655251f8-5064-4c31-8757-fdfa7c68bda1	19.17
ENSMUSG00000004270.13	Lpcat3	ENSMUST00000004381.13	81.8875
ENSMUSG00000004285.12	Atp6v1f	ENSMUST00000004396.12	94.3897
ENSMUSG00000004319.15	Clcn3	70d15870-7f05-4d8b-a6d3-44e3ec6034c5	85.96
ENSMUSG00000004319.15	Clcn3	ENSMUST00000056508.11	104
ENSMUSG00000004319.15	Clcn3	ENSMUST00000110301.1	158.677
ENSMUSG00000004319.15	Clcn3	b368f2bf-fd15-4e9b-b937-06cf66c7ebf7	34.2
ENSMUSG00000004347.17	Pde1c	ENSMUST00000166102.7	13.24
ENSMUSG00000004356.8	Utp20	150cfb2c-8410-4b81-9073-e303cf3c3b4a	145.465
ENSMUSG00000004360.9	9330159F19Rik	4113fe7e-7223-4e60-94ea-482ff3e20c73	17.64
ENSMUSG00000004360.9	9330159F19Rik	ENSMUST00000092627.5	109.817
ENSMUSG00000004360.9	9330159F19Rik	ENSMUST00000213489.1	132.717
ENSMUSG00000004364.14	Cul3	1bc04a62-836c-47ee-a6b9-ebd5e5e3149d	32.97
ENSMUSG00000004364.14	Cul3	27eca73d-e3b3-499e-b4f2-a28a9bc27ce3	91.648
ENSMUSG00000004364.14	Cul3	5a93b188-fe2a-47ad-9c41-d84ffe7f0c0d	76.1533
ENSMUSG00000004364.14	Cul3	630ddc05-7fce-4401-be49-950f57e4a1a0	53.24
ENSMUSG00000004364.14	Cul3	8bdb9c7b-b17f-4e32-a2db-ed077a89fa38	206.45
ENSMUSG00000004364.14	Cul3	ENSMUST00000163119.7	85.7816
ENSMUSG00000004383.18	Large1	ENSMUST00000004497.10	72.49
ENSMUSG00000004383.18	Large1	ENSMUST00000212459.1	147.36
ENSMUSG00000004393.10	Ddx56	21a12291-56cf-4a2d-95b1-dbf7c5e75aca	37.89
ENSMUSG00000004393.10	Ddx56	ENSMUST00000004507.10	93.76
ENSMUSG00000004393.10	Ddx56	e5c104e9-a0f1-4f9f-b193-b496f856ddb0	51.15
ENSMUSG00000004394.12	Tmed4	ENSMUST00000004508.12	104.086
ENSMUSG00000004451.14	Ralb	ENSMUST00000004565.14	76.12
ENSMUSG00000004455.16	Ppp1cc	f60be410-2bac-498a-b2b6-8c92069f4571	125.81
ENSMUSG00000004460.17	Dnajb11	ENSMUST00000004574.13	74.585
ENSMUSG00000004462.7	Tbccd1	7f3e2202-e3bf-4e6b-ae3f-bf6a21902f67	107.405
ENSMUSG00000004462.7	Tbccd1	ENSMUST00000004576.7	153.085
ENSMUSG00000004473.10	Clec11a	ENSMUST00000004587.10	107.078
ENSMUSG00000004500.9	Zfp324	ENSMUST00000038701.7	29.2
ENSMUSG00000004530.12	Coro1c	ENSMUST00000004646.12	86.2058
ENSMUSG00000004535.12	Tax1bp1	3ba8138e-b935-49d8-9ea3-dc50935f907a	103.023
ENSMUSG00000004535.12	Tax1bp1	99b2d12b-0ecd-49f9-917d-9010259aa854	90.875
ENSMUSG00000004535.12	Tax1bp1	ENSMUST00000080723.10-1	81.1025
ENSMUSG00000004558.15	Ndrg2	30f99eab-8103-4992-be95-cd23936defa3	115.623
ENSMUSG00000004558.15	Ndrg2	335e0c2f-2a68-4245-aa89-454d10568f7b	300.58
ENSMUSG00000004558.15	Ndrg2	5083955a-52f3-46cb-9176-c1af5d062bc6	33.04
ENSMUSG00000004558.15	Ndrg2	597287e2-ead2-480c-80b5-0f6adc5aadc2	86.72
ENSMUSG00000004558.15	Ndrg2	5df4ed86-c54c-4c4a-9446-e0f5103f635b	284.4
ENSMUSG00000004558.15	Ndrg2	65ee74f1-9767-47e6-bcca-744777425c8c	97.89
ENSMUSG00000004558.15	Ndrg2	694ca66d-9f2d-488c-8699-40a58b219a32	187.555
ENSMUSG00000004558.15	Ndrg2	82c08f0c-bb95-4a67-9f88-0341339d0158	165.05
ENSMUSG00000004558.15	Ndrg2	ENSMUST00000004673.14	80.825
ENSMUSG00000004558.15	Ndrg2	a8933378-514c-4a20-91ec-d67688fd8127	143
ENSMUSG00000004558.15	Ndrg2	b6e50150-d67c-4b28-8845-c3311f6e8889	145.56
ENSMUSG00000004558.15	Ndrg2	c9bf8f35-6599-4a79-94d5-2628b7356638	96.62
ENSMUSG00000004558.15	Ndrg2	d4891db9-c212-446e-aa42-be96df503fce	192.9
ENSMUSG00000004558.15	Ndrg2	e5b55fbe-1a81-49fb-ab2b-db28817dd63e	157.12
ENSMUSG00000004558.15	Ndrg2	f39146fc-9442-42b2-8577-0bf7c43fc5f2	46.86
ENSMUSG00000004558.15	Ndrg2	f7014828-d8a9-4498-9f95-b8b2c59cf5be	240.62
ENSMUSG00000004561.14	Mettl17	5d2b26df-5e46-4a36-bc40-e8daa6ac9f9d	69.5
ENSMUSG00000004561.14	Mettl17	ENSMUST00000047899.12	89.566
ENSMUSG00000004565.15	Pnpla6	7ea94ddb-e829-4957-8137-5ea71f391434	339.54
ENSMUSG00000004567.16	Mcoln1	ENSMUST00000004683.12	159.986
ENSMUSG00000004591.16	Pkn2	ENSMUST00000043812.14	115.007
ENSMUSG00000004609.11	Cd33	670e5703-da32-4244-b133-6d88a2a04071	132
ENSMUSG00000004610.4	Etfb	ENSMUST00000004729.4	64.8767
ENSMUSG00000004610.4	Etfbl	a294c40f-f927-4e22-9992-be10aebba2db	137.19
ENSMUSG00000004610.4	Etfbl	d1b76e78-ce9b-421a-8e42-dfb05897022c	87.3373
ENSMUSG00000004626.14	Stxbp2	4022c53d-a8cc-498c-93f1-a2bb7296f118	190.12
ENSMUSG00000004631.15	Sgce	ENSMUST00000115579.7	69.095
ENSMUSG00000004633.17	Chn2	ENSMUST00000046856.13	39
ENSMUSG00000004642.13	Slbp	ENSMUST00000057551.13	135.717
ENSMUSG00000004655.5	Aqp1	143d087a-8816-4fb5-b923-235b21ef2a69	200.29
ENSMUSG00000004655.5	Aqp1	ENSMUST00000004774.3	119.109
ENSMUSG00000004665.10	Cnn2	ENSMUST00000004784.10	89.2073
ENSMUSG00000004667.18	Polr2e	ENSMUST00000004786.9	98.8792
ENSMUSG00000004667.18	Polr2e	d97176e0-f321-4822-9786-4e16e8193955	194.7
ENSMUSG00000004730.15	Adgre1	ENSMUST00000086763.12	111.125
ENSMUSG00000004730.15	Adgre1	c7780320-b64f-4649-b08c-520de5dfef1a	171.77
ENSMUSG00000004748.5	Mtfp1	1419f760-648e-479b-a33c-6a6b8a5fa821	64.98
ENSMUSG00000004748.5	Mtfp1	724587fc-793d-4402-80a0-c00ac6277460	110.288
ENSMUSG00000004748.5	Mtfp1	ENSMUST00000004868.5	77.2592
ENSMUSG00000004768.14	Rab23	ENSMUST00000088287.9	94.614
ENSMUSG00000004771.12	Rab11a	ENSMUST00000172298.7	95.0374
ENSMUSG00000004788.11	Eif2b2	ENSMUST00000004910.11	92.4468
ENSMUSG00000004789.10	Dlst	0ef17e32-afbd-4823-a27c-1d06e6e4dd8b	66.1667
ENSMUSG00000004789.10	Dlst	ENSMUST00000053811.9	109.64
ENSMUSG00000004791.7	Pgf	ENSMUST00000004913.6	152.73
ENSMUSG00000004798.14	Ulk2	37aab80f-e6d1-44e1-8658-699ed3f4bfb7	70.03
ENSMUSG00000004798.14	Ulk2	ENSMUST00000004920.3	88.266
ENSMUSG00000004798.14	Ulk2	c3e2f0f3-56b9-44b7-850d-9e112debdfb3	124.765
ENSMUSG00000004814.10	Ccl24	f0245717-2ff3-4976-bfa2-50df2b66c2d0	87.41
ENSMUSG00000004837.2	Grap	cf58694c-b257-4dff-8eb3-5339783768e7	73.79
ENSMUSG00000004843.7	Chmp2b	ENSMUST00000004965.7	110.829
ENSMUSG00000004843.7	Chmp2b	ENSMUST00000231259.1	162.91
ENSMUSG00000004846.10	Plod3	ENSMUST00000004968.10-1	98.5679
ENSMUSG00000004846.10	Plod3	ae78702d-5396-4d17-b1c4-99c43a2f10ed	134.57
ENSMUSG00000004849.14	Ap1s1	ENSMUST00000111080.7	98.4328
ENSMUSG00000004865.16	Srpk1	ENSMUST00000114767.2	111
ENSMUSG00000004865.16	Srpk1	ENSMUST00000130643.8	48.81
ENSMUSG00000004880.11	Lbr	ENSMUST00000005003.11	70.41
ENSMUSG00000004891.16	Nes	ENSMUST00000090973.11	122.088
ENSMUSG00000004895.9	Prcc	ENSMUST00000005015.9	98.9816
ENSMUSG00000004897.16	Hdgf	1e8fab96-2e53-4111-a642-81c769198c2c	109.856
ENSMUSG00000004897.16	Hdgf	89aac802-2d8d-4bef-85b6-aca09af7b66d	106.478
ENSMUSG00000004897.16	Hdgf	ENSMUST00000005017.14	82.3652
ENSMUSG00000004897.16	Hdgf	e782e97e-a329-45fa-9ab6-58c08f6703de	162.26
ENSMUSG00000004929.12	Thop1	ENSMUST00000005057.6	95.8113
ENSMUSG00000004931.11	Apba3	6423e34b-624f-4e93-b7c0-2cafcc4f1abe	80.4625
ENSMUSG00000004931.11	Apba3	8d9a1477-4e6a-47d4-8eb9-3a55efd97578	62.09
ENSMUSG00000004931.11	Apba3	934e5f70-77d3-46fa-9a71-b21841753402	47.36
ENSMUSG00000004931.11	Apba3	ENSMUST00000057798.8	66.4875
ENSMUSG00000004933.17	Matk	ENSMUST00000105328.9	163.535
ENSMUSG00000004934.14	Pias4	ENSMUST00000005064.13	185.083
ENSMUSG00000004936.8	Map2k1	ENSMUST00000005066.8	117.016
ENSMUSG00000004936.8	Map2k1	a385f21a-738a-4245-ac28-21d085870249	75.9833
ENSMUSG00000004937.6	Sgta	ENSMUST00000218208.1	92.36
ENSMUSG00000004937.6	Sgta	cfb6d20d-cf53-450e-8435-6f6ccbb25714	39.96
ENSMUSG00000004939.7	Nmrk2	0f2780cd-f07b-443a-9e72-fcbb7bf7a3ff	174.45
ENSMUSG00000004939.7	Nmrk2	ENSMUST00000005069.7	109.594
ENSMUSG00000004939.7	Nmrk2	e63eeb6e-7e1a-4d79-a38e-3c056e5bcaa1	91.925
ENSMUSG00000004939.7	Nmrk2	e69f2ac4-aa56-437e-a5e1-edcba0f514b6	208.07
ENSMUSG00000004945.15	Tmem242	ENSMUST00000005053.13	107.2
ENSMUSG00000004947.15	Dtx2	ENSMUST00000111142.8	88.925
ENSMUSG00000004947.15	Dtx2	ENSMUST00000111145.9	76.8267
ENSMUSG00000004951.10	Hspb1	ENSMUST00000005077.6	88.1674
ENSMUSG00000004952.13	Rasa4	ENSMUST00000042135.13	125.392
ENSMUSG00000004952.13	Rasa4	ENSMUST00000135344.7	283.7
ENSMUSG00000004980.16	Hnrnpa2b1	0d9c6347-5323-4059-b1e6-7cbbe212bf1c	144.15
ENSMUSG00000004980.16	Hnrnpa2b1	197de683-cd15-457c-8e4c-710af01f7c28	149.135
ENSMUSG00000004980.16	Hnrnpa2b1	248bec04-6521-4982-b65f-9b209bb5ed26	96.46
ENSMUSG00000004980.16	Hnrnpa2b1	61668295-b756-46c2-aaf8-82b1271d5765	87.495
ENSMUSG00000004980.16	Hnrnpa2b1	6ce3cc23-0845-45ec-bd27-29ac4b41c6cf	104.94
ENSMUSG00000004980.16	Hnrnpa2b1	6f70754b-a9a7-4350-916e-a651396fdc74	21.81
ENSMUSG00000004980.16	Hnrnpa2b1	71406f91-e397-46c3-aee5-3a212964dba8	87.81
ENSMUSG00000004980.16	Hnrnpa2b1	ENSMUST00000069949.12	60.46
ENSMUSG00000004980.16	Hnrnpa2b1	ENSMUST00000090002.9	114.108
ENSMUSG00000004980.16	Hnrnpa2b1	ENSMUST00000114459.7	100.216
ENSMUSG00000004980.16	Hnrnpa2b1	ENSMUST00000203954.2	178.9
ENSMUSG00000004980.16	Hnrnpa2b1	ENSMUST00000204158.2	112.755
ENSMUSG00000004980.16	Hnrnpa2b1	ENSMUST00000204188.2	89.75
ENSMUSG00000004980.16	Hnrnpa2b1	a4f6eebe-c3f5-48ea-bd7a-2c348b4c064f	69.4
ENSMUSG00000004980.16	Hnrnpa2b1	b159a55f-d9ff-4251-9280-95207fc6e775	155.08
ENSMUSG00000004980.16	Hnrnpa2b1	bd9d5504-f841-424b-8313-21a582b37410	109.4
ENSMUSG00000004980.16	Hnrnpa2b1	e3b418a1-09d0-405f-9307-cd38d722acd6	246.248
ENSMUSG00000004980.16	Hnrnpa2b1	f21d81d0-a7c9-4ead-984d-f17eca5117eb	55.47
ENSMUSG00000004994.12	Ccdc130	ENSMUST00000098578.9	102.878
ENSMUSG00000004996.9	Mri1	001afd34-55f3-447b-980b-518ef0811c31	68.59
ENSMUSG00000004996.9	Mri1	ENSMUST00000126435.7	81.768
ENSMUSG00000005034.15	Prkacb	ENSMUST00000102515.9	105.606
ENSMUSG00000005043.13	Sgsh	ENSMUST00000005173.10	137.22
ENSMUSG00000005054.7	Cstb	ENSMUST00000005185.7	98.1909
ENSMUSG00000005069.12	Pex5	0544ad61-dce5-4b0e-89c2-c1832ab01ceb	293.97
ENSMUSG00000005069.12	Pex5	ENSMUST00000035861.5	136.524
ENSMUSG00000005069.12	Pex5	ENSMUST00000080557.11	85.905
ENSMUSG00000005069.12	Pex5	da01bf53-60ec-41dc-b49a-b83bc3074cb2	85.62
ENSMUSG00000005078.16	Jkamp	ENSMUST00000057257.9	103.474
ENSMUSG00000005087.17	Cd44	ENSMUST00000099673.8	99.64
ENSMUSG00000005089.15	Slc1a2	6d5eb595-ab86-45af-8977-8b6e41788db6	41.67
ENSMUSG00000005102.13	Eif2ak4	ENSMUST00000005233.11	67.35
ENSMUSG00000005103.12	Wdr1	3a69adf4-8890-4367-be0a-1931ac3c3457	122.165
ENSMUSG00000005103.12	Wdr1	9e700589-67f7-457e-96b6-f61be5ca0e0d	130.45
ENSMUSG00000005107.13	Slc2a9	ENSMUST00000067886.11	147.67
ENSMUSG00000005142.10	Man2b1	ac8b786b-e156-4f99-820b-4fc8a812e1b0	85.2767
ENSMUSG00000005148.8	Klf5	ENSMUST00000005279.7	114.78
ENSMUSG00000005150.16	Wdr83	ENSMUST00000093357.11	115.372
ENSMUSG00000005161.15	Prdx2	44920ea1-277e-4c00-b566-595b42f91da1	101.601
ENSMUSG00000005161.15	Prdx2	ENSMUST00000005292.14	113.471
ENSMUSG00000005161.15	Prdx2	ENSMUST00000109734.7	123.033
ENSMUSG00000005198.15	Polr2a	ENSMUST00000058470.15	162.354
ENSMUSG00000005204.12	Senp3	ENSMUST00000005336.8	119.274
ENSMUSG00000005262.13	Ufd1	881df368-0c1a-4965-bcf9-dbea4ee0569a	145.18
ENSMUSG00000005262.13	Ufd1	ENSMUST00000005394.12-1	106.634
ENSMUSG00000005299.6	Letm1	60b9547f-0bf1-4b29-9d51-9c31a7a30b6c	121.863
ENSMUSG00000005299.6	Letm1	ENSMUST00000005431.5	101.562
ENSMUSG00000005312.15	Ubqln1	ENSMUST00000058735.11	102.575
ENSMUSG00000005312.15	Ubqln1	ENSMUST00000076454.7	118.35
ENSMUSG00000005338.13	Cadm3	6fb6a4b6-dd25-4fa9-97cf-b028fed849a0	106.267
ENSMUSG00000005338.13	Cadm3	ENSMUST00000005470.4	46.83
ENSMUSG00000005354.16	Txn2	551112d9-d97c-419d-a522-7e137172e097	59.85
ENSMUSG00000005354.16	Txn2	ENSMUST00000005487.11	101.152
ENSMUSG00000005354.16	Txn2	d3b20645-e2ce-4fc0-b35a-7135e7d5ce6d	97.378
ENSMUSG00000005360.14	Slc1a3	ENSMUST00000005493.13	69.87
ENSMUSG00000005362.14	Crbn	9bf8257e-be08-4745-a63f-e1e1c3e9cedf	58.1233
ENSMUSG00000005362.14	Crbn	ENSMUST00000113239.9	109.243
ENSMUSG00000005370.4	Msh6	ENSMUST00000005503.4	74.995
ENSMUSG00000005371.15	Fbxo11	6a6d72e3-72db-4a08-a0a7-7a6e663c167d	93.05
ENSMUSG00000005373.13	Mlxipl	1ed02c0f-6d48-4ec6-bf5b-61ffcb0de1de	208.73
ENSMUSG00000005373.13	Mlxipl	76dff595-fcf5-4242-be4e-7608dfc362cb	183.57
ENSMUSG00000005373.13	Mlxipl	ENSMUST00000005507.9	173.23
ENSMUSG00000005373.13	Mlxipl	c8435a78-4f80-416b-9dc9-9d3d444ff4d6	260.83
ENSMUSG00000005373.13	Mlxipl	da1ccbdb-c214-4487-8ff3-ae501e3906fc	245.578
ENSMUSG00000005374.13	Tbl2	ENSMUST00000153183.7-1	80.7
ENSMUSG00000005378.17	Bud23	1bc79e7f-6412-42e4-95da-3449ccf3293d	95.9581
ENSMUSG00000005397.8	Nid1	56607419-d01b-4c38-ac92-f415ae7eaa54	73
ENSMUSG00000005397.8	Nid1	ENSMUST00000005532.8	91.0644
ENSMUSG00000005413.8	Hmox1	ENSMUST00000005548.7	86.8971
ENSMUSG00000005417.17	Mprip	45f0f182-d167-4e45-b6b5-ead85474d83a	57.72
ENSMUSG00000005417.17	Mprip	50d03258-f151-4933-985a-1495bde7769d	33.465
ENSMUSG00000005417.17	Mprip	57dccbba-91e1-470c-a515-26cbf181b9f0	55.3533
ENSMUSG00000005417.17	Mprip	9b7e80ce-92c8-44de-bba4-1b60ee62e706	140.647
ENSMUSG00000005417.17	Mprip	ENSMUST00000116371.7	87.51
ENSMUSG00000005442.13	Cic	ENSMUST00000005578.12	115.14
ENSMUSG00000005447.12	Pafah1b3	ENSMUST00000005583.11	209.7
ENSMUSG00000005469.10	Prkaca	ENSMUST00000005606.7	115.015
ENSMUSG00000005470.8	Asf1b	ENSMUST00000005607.8	50.95
ENSMUSG00000005481.18	Ddx39	92c3d078-8d2e-4fda-b6b7-b0dd79e6df77	106.5
ENSMUSG00000005481.18	Ddx39	ENSMUST00000019576.14	129.139
ENSMUSG00000005483.10	Dnajb1	ENSMUST00000005620.9	74.26
ENSMUSG00000005501.14	Usp40	ENSMUST00000187758.6	88.61
ENSMUSG00000005505.12	Kbtbd4	ENSMUST00000090682.3	79.1417
ENSMUSG00000005505.12	Kbtbd4	ENSMUST00000111464.7	91.6867
ENSMUSG00000005506.16	Celf1	ENSMUST00000068747.13	128.335
ENSMUSG00000005510.9	Ndufs3	00634534-dfb8-4740-af6d-729c70f72e8a	213.26
ENSMUSG00000005510.9	Ndufs3	473eb069-2d87-4287-8754-687aabb82ccc	23.21
ENSMUSG00000005510.9	Ndufs3	ENSMUST00000005647.3	86.8234
ENSMUSG00000005514.14	Por	ENSMUST00000005651.12	147.566
ENSMUSG00000005534.10	Insr	f2fa80ac-e10c-4235-8051-4938d0d8a67f	124.869
ENSMUSG00000005540.10	Fcer2a	ENSMUST00000005678.5	134.43
ENSMUSG00000005547.14	Cyp2a5	ENSMUST00000005685.14	105.11
ENSMUSG00000005566.14	Trim28	9ca9106c-9037-4bf4-bb1a-3d2e0989bc47	208.04
ENSMUSG00000005566.14	Trim28	ENSMUST00000005705.7	97.7083
ENSMUSG00000005580.11	Adcy9	e874ecc8-0ba7-4712-85a9-dd0fef0ace83	131.897
ENSMUSG00000005583.16	Mef2c	0b583a65-ed54-4ed9-96fc-482cf957e42f	125.572
ENSMUSG00000005583.16	Mef2c	243cce21-e479-4241-bdf0-4212e1a02662	64.2667
ENSMUSG00000005583.16	Mef2c	9995b552-ff24-4cc1-a211-5f2d17bc1873	120.14
ENSMUSG00000005583.16	Mef2c	ENSMUST00000199450.4	106.84
ENSMUSG00000005609.16	Ctr9	ENSMUST00000005749.5	102.241
ENSMUSG00000005610.17	Eif4g2	1ae9916e-20d5-4a46-bac8-2e2b7d565190	159.495
ENSMUSG00000005610.17	Eif4g2	258daece-4a00-4a2f-9907-c8ec247a0154	77.27
ENSMUSG00000005610.17	Eif4g2	c4f5596e-a1df-414f-babe-4ef6eb4d478e	205.61
ENSMUSG00000005610.17	Eif4g2	e6c6f051-4048-4596-9694-4156519a0304	42.32
ENSMUSG00000005615.15	Pcyt1a	efb93171-b3d6-45e8-9c50-bf43208b34f8	138.59
ENSMUSG00000005621.11	Zfp592	49f01ff8-958d-4fbf-99be-255ff1b751f9	144.32
ENSMUSG00000005625.15	Psmd4	2d82b20c-4705-494f-b858-77be88f37b8a	109.805
ENSMUSG00000005625.15	Psmd4	97aaf7af-1ba4-4ec6-a5d3-0ac22b45c7a7	93.6833
ENSMUSG00000005625.15	Psmd4	97bde5c2-47b2-4e5b-a05d-f1195cf4681f	65.75
ENSMUSG00000005625.15	Psmd4	ENSMUST00000071664.11	107.77
ENSMUSG00000005625.15	Psmd4	ENSMUST00000107237.7	88.79
ENSMUSG00000005625.15	Psmd4	c7774fe8-1156-4f89-b4b4-190bd829aeae	162.15
ENSMUSG00000005628.12	Tmod4	000a2efa-97af-44db-8bdd-7e88d7f31cf3	108.395
ENSMUSG00000005628.12	Tmod4	03443f72-ebe4-4370-8794-2f01cd88f7e8	221.09
ENSMUSG00000005628.12	Tmod4	5615de81-a7f3-46c8-a62c-6c408fec810e	80.4618
ENSMUSG00000005628.12	Tmod4	7ba4765d-c61b-4941-a767-ed1e2123015b	127.84
ENSMUSG00000005628.12	Tmod4	7bda12b1-6923-402f-b09d-82d9e5a6b3c9	101.673
ENSMUSG00000005628.12	Tmod4	83e186b2-7a4f-4105-bf83-3be7475e7584	41.1367
ENSMUSG00000005628.12	Tmod4	8c07ef5e-d67f-4cf8-ae40-e158556d683d	87.5143
ENSMUSG00000005628.12	Tmod4	9a7f9f0a-2519-4b98-8eee-8f151c66dcab	107.465
ENSMUSG00000005628.12	Tmod4	ENSMUST00000005769.12	70.249
ENSMUSG00000005628.12	Tmod4	ENSMUST00000107227.3	95.9714
ENSMUSG00000005628.12	Tmod4	ae0dd6c3-aa1d-4c63-bb70-430f3319d979	43.75
ENSMUSG00000005628.12	Tmod4	e59661ad-f665-483c-bf60-e746a3b55fa8	249.818
ENSMUSG00000005628.12	Tmod4	e77a09a7-f1dd-4e6a-a34e-6a96b3b25ddc	117.663
ENSMUSG00000005656.9	Snx6	1e7c2ff6-0db7-4f15-9170-06f34475708d	26.77
ENSMUSG00000005656.9	Snx6	62f1f787-36f6-40a4-b66f-38faf774a8c3	186.4
ENSMUSG00000005656.9	Snx6	6e806960-6198-49e7-aff7-035d22d0a06a	195.5
ENSMUSG00000005656.9	Snx6	ENSMUST00000005798.8	81.0242
ENSMUSG00000005667.8	Mthfd2	381f9cd4-3be9-49c2-b9cf-053288b6ede8	182.69
ENSMUSG00000005667.8	Mthfd2	ENSMUST00000005810.8	149.265
ENSMUSG00000005674.9	Tomm40l	545271c3-2894-4a86-a77c-569b4d2e6ac3	145.34
ENSMUSG00000005674.9	Tomm40l	6bf8c996-fe7b-4bbd-b1ec-12e70a2fdeb2	36.03
ENSMUSG00000005674.9	Tomm40l	ENSMUST00000005817.8	115.317
ENSMUSG00000005674.9	Tomm40l	b40229fb-ef1e-4df3-84a1-fa1603d031c1	116.97
ENSMUSG00000005677.14	Nr1i3	146f7161-bd92-44bb-8fa1-c9aa275c081d	125.11
ENSMUSG00000005677.14	Nr1i3	f5835429-e21b-454b-acb7-5e536b99f44d	98.58
ENSMUSG00000005681.12	Apoa2	0fd63140-e80f-4b54-a62d-9ecd787d85be	107.777
ENSMUSG00000005681.12	Apoa2	3548a0b0-8305-4a49-ba6c-7807ee186cb7	67.9
ENSMUSG00000005681.12	Apoa2	827d5cd8-d1c0-4832-a0d2-013675905462	66.6033
ENSMUSG00000005681.12	Apoa2	ENSMUST00000005824.11	102.032
ENSMUSG00000005681.12	Apoa2	ENSMUST00000111319.1	74.5833
ENSMUSG00000005681.12	Apoa2	ENSMUST00000111320.7	90.6867
ENSMUSG00000005681.12	Apoa2	ENSMUST00000111321.7	88.8442
ENSMUSG00000005681.12	Apoa2	b8cb52fb-c143-4412-88a3-454069ce4597	187.11
ENSMUSG00000005683.8	Cs	51214593-5a00-4b36-9943-b48c80adfad5	142.3
ENSMUSG00000005683.8	Cs	ENSMUST00000005826.8	120.113
ENSMUSG00000005683.8	Cs	ece3c4f9-98a5-48e4-830b-3952359ae4ce	154.19
ENSMUSG00000005686.17	Ampd3	ENSMUST00000170374.7	106.24
ENSMUSG00000005686.17	Ampd3	ENSMUST00000213373.1	66.39
ENSMUSG00000005687.14	Bcas2	ENSMUST00000005830.14	144.84
ENSMUSG00000005687.14	Bcas2	ee8ae58c-8771-48cc-881d-d24e4c0cd896	182.6
ENSMUSG00000005687.14	Bcas2	f1775cb4-c52d-483b-86d6-319de34329ef	113.197
ENSMUSG00000005698.15	Ctcf	fa14fdaa-fc06-4622-be17-57c54c62c72c	122.85
ENSMUSG00000005699.16	Pard6a	ENSMUST00000212352.1	110.28
ENSMUSG00000005699.16	Pard6a	ENSMUST00000212634.1	148.155
ENSMUSG00000005716.16	Pvalb	1d471012-c6ba-4c01-997f-1b48071c691e	43.61
ENSMUSG00000005716.16	Pvalb	35eae4a2-91bd-4914-a471-b4c409288bd3	93.368
ENSMUSG00000005716.16	Pvalb	4f7db942-3110-47f4-8a72-75e68537cbe8	177.335
ENSMUSG00000005716.16	Pvalb	6566609d-7f55-4251-b73a-72b430fe98ba	90.0422
ENSMUSG00000005716.16	Pvalb	ENSMUST00000005860.15	81.3875
ENSMUSG00000005716.16	Pvalb	ENSMUST00000120592.1	182.39
ENSMUSG00000005716.16	Pvalb	a1f80aad-b328-45a0-a091-4abef70154e6	116.027
ENSMUSG00000005716.16	Pvalb	caa61ca0-4ac9-4377-a608-12c522a0c23e	98.8238
ENSMUSG00000005716.16	Pvalb	e307f649-1452-4399-ac2c-58799ebf9565	166.157
ENSMUSG00000005716.16	Pvalb	e4ac1071-05ee-4b52-9259-56086ae80523	86.07
ENSMUSG00000005732.14	Ranbp1	ENSMUST00000115645.9	101.875
ENSMUSG00000005763.15	Cd247	ENSMUST00000005907.11	202.67
ENSMUSG00000005774.12	Rfx5	ENSMUST00000137088.7	49
ENSMUSG00000005779.12	Psmb4	ENSMUST00000005923.6	98.1701
ENSMUSG00000005779.12	Psmb4	baae3219-d8c7-4c99-abc3-e35e53fcfd1e	269.45
ENSMUSG00000005779.12	Psmb4	c497e697-3a39-48ce-8321-bcbeb395516f	55.655
ENSMUSG00000005802.12	Slc30a4	ENSMUST00000005952.10	98.7333
ENSMUSG00000005803.14	Sqor	88998647-a2df-4630-9206-68c71f48cc10	54.47
ENSMUSG00000005803.14	Sqor	b68c2a33-c739-42fa-add3-eddc1dcb6b54	65.108
ENSMUSG00000005803.14	Sqor	bcc3efaf-7afe-4e55-b48c-150ad7ca71c8	68.1
ENSMUSG00000005804.14	Bloc1s6	ENSMUST00000005954.8	89.7983
ENSMUSG00000005813.12	Metap1	ENSMUST00000029804.12	121.423
ENSMUSG00000005813.12	Metap1	c90b8795-a444-4ece-a425-db980a8242f1	137.91
ENSMUSG00000005823.9	Gpr108	ENSMUST00000005975.7	139.95
ENSMUSG00000005823.9	Gpr108	ENSMUST00000233568.1	142.58
ENSMUSG00000005846.12	Rsl1d1	ENSMUST00000119953.1	117.783
ENSMUSG00000005871.15	Apc	ENSMUST00000079362.12	42.14
ENSMUSG00000005873.6	Reep5	ENSMUST00000006027.6	81.9921
ENSMUSG00000005881.13	Ergic3	ENSMUST00000006035.12	95.4205
ENSMUSG00000005882.18	Uqcc1	2a9d69a3-0e40-46c7-b5a3-e5c25c1d3a75	143.86
ENSMUSG00000005882.18	Uqcc1	ENSMUST00000109636.10	48.93
ENSMUSG00000005882.18	Uqcc1	ENSMUST00000136933.7	108.745
ENSMUSG00000005886.14	Ncoa2	ENSMUST00000006037.12	168.85
ENSMUSG00000005893.14	Nr2c2	179f4af2-d224-40d6-9a57-f261fa4a4900	107.355
ENSMUSG00000005893.14	Nr2c2	ENSMUST00000113460.7	137.78
ENSMUSG00000005897.14	Nr2c1	ENSMUST00000105290.8	49.4233
ENSMUSG00000005899.14	Smpd4	ENSMUST00000006053.12	227.737
ENSMUSG00000005907.14	Pex1	ENSMUST00000121291.7	196.16
ENSMUSG00000005936.19	Kctd20	ENSMUST00000117672.8	152.71
ENSMUSG00000005936.19	Kctd20	ENSMUST00000118762.8	124.005
ENSMUSG00000005947.11	Itgae	71c5d25e-53ec-4c35-a09c-1bf3d4b7dbfc	44
ENSMUSG00000005949.9	Ctns	ENSMUST00000006103.8	77.65
ENSMUSG00000005949.9	Ctns	ENSMUST00000108476.7	88.76
ENSMUSG00000005950.14	P2rx5	4ec3d2a5-fb49-4966-9bea-359ed3946d01	50.59
ENSMUSG00000005950.14	P2rx5	ENSMUST00000006104.9	147.365
ENSMUSG00000005958.15	Ephb3	ENSMUST00000006112.6	186.66
ENSMUSG00000005973.6	Rcn1	ENSMUST00000006128.6	79.1531
ENSMUSG00000005981.11	Trap1	6e145c52-aaea-41c5-a2fa-05c8657235a2	176.965
ENSMUSG00000005981.11	Trap1	ENSMUST00000006137.8	93.2156
ENSMUSG00000005981.11	Trap1	d050a32e-86c0-44a7-83cc-63e08473ac34	357
ENSMUSG00000005982.14	Gm20695	5adfd624-4e0d-4311-b3ab-dcd1edae89ed	80.335
ENSMUSG00000005983.15	1700037C18Rik	39d29fb8-9be3-43ba-afb3-a36577519ab0	239.89
ENSMUSG00000005983.15	1700037C18Rik	ENSMUST00000115859.7	96.53
ENSMUSG00000005983.15	1700037C18Rik	edbd5a8b-116e-4fbf-81ae-ccf7dc7d3574	75.17
ENSMUSG00000006005.18	Tpr	ENSMUST00000124973.8	107.895
ENSMUSG00000006010.14	Odr4	ENSMUST00000111913.8	30.88
ENSMUSG00000006014.16	Prg4	ENSMUST00000162367.7	133.706
ENSMUSG00000006019.15	Dhx34	ENSMUST00000163968.7	135.288
ENSMUSG00000006021.5	Kptn	ENSMUST00000006178.4	101.03
ENSMUSG00000006024.13	Napa	481a4c81-6771-4025-92e6-ea7ebc65a725	113.233
ENSMUSG00000006024.13	Napa	990feefb-bfa0-451c-a155-3b632f0c395e	241.03
ENSMUSG00000006024.13	Napa	ENSMUST00000006181.6	89.9412
ENSMUSG00000006050.12	Sra1	ENSMUST00000173875.8	76.1123
ENSMUSG00000006050.12	Sra1	ENSMUST00000236330.1	112.52
ENSMUSG00000006057.15	Atp5g1	2304e608-6bc9-4183-8ee9-25161a16bb1e	64.575
ENSMUSG00000006057.15	Atp5g1	4fa2da0d-0373-4466-bae4-74a5e7106793	183.63
ENSMUSG00000006057.15	Atp5g1	89be242f-6de3-4af1-bba8-00a28c7fcea3	38.83
ENSMUSG00000006057.15	Atp5g1	ENSMUST00000090541.11	75.3322
ENSMUSG00000006057.15	Atp5g1	ENSMUST00000107684.1	72.9454
ENSMUSG00000006057.15	Atp5g1	ENSMUST00000107686.7	101.435
ENSMUSG00000006057.15	Atp5g1	ce9a5cc1-d6b6-4d86-8940-2016f7894fca	61.16
ENSMUSG00000006058.10	Snf8	ENSMUST00000006217.9	76.2037
ENSMUSG00000006095.12	Tbcb	ENSMUST00000006254.5	92.7056
ENSMUSG00000006127.9	Inpp5k	ENSMUST00000006286.8	83.545
ENSMUSG00000006127.9	Inpp5k	a47b2694-51df-4c39-9150-bbd743b2e864	120.04
ENSMUSG00000006134.4	Crkl	ENSMUST00000006293.4	92.8853
ENSMUSG00000006154.13	Eps8l1	2eea21f9-f08b-4099-9284-5679e22989ed	218.93
ENSMUSG00000006169.20	Clint1	2ac86e36-9862-43b7-ba00-f8741ca3c087	164.045
ENSMUSG00000006169.20	Clint1	ENSMUST00000109260.2	56.3333
ENSMUSG00000006169.20	Clint1	ENSMUST00000109261.10	110.829
ENSMUSG00000006191.17	Cdkal1	7cf5b8fa-70f2-451c-9e54-b9c320f39706	51.44
ENSMUSG00000006191.17	Cdkal1	ENSMUST00000006353.13	145.238
ENSMUSG00000006205.13	Htra1	ENSMUST00000006367.7	127.39
ENSMUSG00000006215.12	Zbtb17	9fd768c3-ecfe-4abb-b12e-23144fc62dce	59.15
ENSMUSG00000006215.12	Zbtb17	ENSMUST00000006377.12	67.2447
ENSMUSG00000006215.12	Zbtb17	ENSMUST00000142438.7	148.19
ENSMUSG00000006221.7	Hspb7	ENSMUST00000102486.4	94.5541
ENSMUSG00000006262.15	Mob1b	ENSMUST00000006424.7	43.85
ENSMUSG00000006262.15	Mob1b	af0bff23-9b96-4fd7-b936-cd9c824884ad	120.91
ENSMUSG00000006273.14	Atp6v1b2	8e414e14-40ba-4cce-87cb-87ae27023e12	153.77
ENSMUSG00000006273.14	Atp6v1b2	ENSMUST00000006435.7	102.382
ENSMUSG00000006276.10	Eps15l1	e94a4c80-8e46-4127-a1da-88510f4a3c9e	91.3622
ENSMUSG00000006281.8	Tep1	5b15136a-404c-4a30-870c-7636dd243f3f	238.46
ENSMUSG00000006281.8	Tep1	ENSMUST00000006444.8	139.26
ENSMUSG00000006289.14	Osgep	ENSMUST00000159292.7	87.4821
ENSMUSG00000006299.13	Aamp	ENSMUST00000006462.13	137.654
ENSMUSG00000006299.13	Aamp	ENSMUST00000178235.7	18.56
ENSMUSG00000006301.17	Tmbim1	ENSMUST00000016309.15	166.32
ENSMUSG00000006304.14	Arpc2	5d1a3411-2a81-4225-8484-a4826e868260	78.9005
ENSMUSG00000006304.14	Arpc2	ENSMUST00000113820.8	80.4396
ENSMUSG00000006315.9	Tmem147	1664d8f4-ac3c-458c-880c-836afdae2e00	173.4
ENSMUSG00000006315.9	Tmem147	2114e1d3-aef7-4a68-9b0b-e1f05a9c7e31	156.11
ENSMUSG00000006315.9	Tmem147	8b352554-ed92-4be1-be0d-6da8bdd052a3	298.88
ENSMUSG00000006315.9	Tmem147	ENSMUST00000006478.9	100.352
ENSMUSG00000006315.9	Tmem147	ENSMUST00000207779.1	85.5633
ENSMUSG00000006333.14	Rps9	163a4094-069a-4adf-8b41-f69c7347accc	76.395
ENSMUSG00000006333.14	Rps9	ENSMUST00000006496.14	74.7745
ENSMUSG00000006333.14	Rps9	fba355ee-8bdd-4427-9d72-d632297f2bb6	127.977
ENSMUSG00000006335.16	Tfpt	ENSMUST00000108641.9	130.697
ENSMUSG00000006335.16	Tfpt	ENSMUST00000155592.7	114.93
ENSMUSG00000006342.15	Susd2	ENSMUST00000095541.10	70
ENSMUSG00000006344.17	Ggt5	ENSMUST00000072217.8	110.165
ENSMUSG00000006356.10	Crip2	87d427e2-c33e-4e83-8702-3980e063fad4	176.41
ENSMUSG00000006356.10	Crip2	ENSMUST00000084882.8	112.888
ENSMUSG00000006356.10	Crip2	a73b0b51-03d4-4d9b-98d1-bcb1a447803c	228.65
ENSMUSG00000006360.11	Crip1	6258f841-6ef2-4bc2-97d8-988eba2bdea4	93.43
ENSMUSG00000006360.11	Crip1	84b2f69a-b9b4-4409-8dbe-cbd1f9611f1f	86.81
ENSMUSG00000006360.11	Crip1	ENSMUST00000006523.11	94.5934
ENSMUSG00000006362.16	Cbfa2t3	ENSMUST00000064674.12	98.0567
ENSMUSG00000006362.16	Cbfa2t3	b3afe8d3-33f4-4f9b-a2ca-eaceb19c76c4	172.62
ENSMUSG00000006369.14	Fbln1	ENSMUST00000057410.13	132.273
ENSMUSG00000006369.14	Fbln1	ENSMUST00000109432.3	115.453
ENSMUSG00000006373.10	Pgrmc1	ENSMUST00000073339.6	105.842
ENSMUSG00000006378.15	Gcat	ENSMUST00000006544.8	84.3362
ENSMUSG00000006386.15	Tek	ENSMUST00000071168.5	171.33
ENSMUSG00000006386.15	Tek	ENSMUST00000102798.7-1	94.0573
ENSMUSG00000006390.15	Elovl1	ENSMUST00000006557.12	123.725
ENSMUSG00000006392.16	Med8	ENSMUST00000019229.14	123.172
ENSMUSG00000006392.16	Med8	ENSMUST00000084319.10	142.925
ENSMUSG00000006395.16	Hyi	7581ca25-3625-4e92-b03b-7f00b1f80418	40.55
ENSMUSG00000006395.16	Hyi	ENSMUST00000106393.7	113.1
ENSMUSG00000006403.13	Adamts4	ENSMUST00000111315.8	22.87
ENSMUSG00000006412.10	Pfdn2	1f8c1d53-0d59-4fed-984b-8185b767ef32	55.07
ENSMUSG00000006412.10	Pfdn2	9905e077-3054-4c15-8c5e-b6042019dc8d	119.68
ENSMUSG00000006412.10	Pfdn2	ENSMUST00000135941.7	97.4938
ENSMUSG00000006418.17	Rnf114	05c45970-e88c-4ac8-a801-c05a62e69001	56.3967
ENSMUSG00000006418.17	Rnf114	6938ec9d-5d95-4735-90c3-1ce889bce74a	100.52
ENSMUSG00000006418.17	Rnf114	ENSMUST00000078050.6	66.6
ENSMUSG00000006418.17	Rnf114	ENSMUST00000127939.1	192.605
ENSMUSG00000006423.15	C330007P06Rik	ENSMUST00000115248.9	114.335
ENSMUSG00000006423.15	C330007P06Rik	f847071e-2530-42d6-9184-332f0f84aa33	131.89
ENSMUSG00000006435.16	Neurl1a	65b0963b-c7f9-4cb2-996f-6bf4cbfe7f1b	130.5
ENSMUSG00000006435.16	Neurl1a	ENSMUST00000111807.4	101.498
ENSMUSG00000006435.16	Neurl1a	dc17f614-aaf4-4734-949f-54557ddf19c8	44.4
ENSMUSG00000006442.10	Srm	ENSMUST00000006611.8	107.51
ENSMUSG00000006445.3	Epha2	ENSMUST00000006614.2	169.44
ENSMUSG00000006456.10	Rbm14	ENSMUST00000006625.7	104.42
ENSMUSG00000006457.4	Actn3	65223706-982e-4f70-88c1-8cd6d8b0f985	32.75
ENSMUSG00000006457.4	Actn3	7f32724d-76f8-4809-a949-a0d42838e8a8	65.1948
ENSMUSG00000006457.4	Actn3	94b05fbb-532d-4b89-a7d6-879dab9880b5	134.64
ENSMUSG00000006457.4	Actn3	a1725b21-ccb8-4bd7-b687-2843731b068d	211.85
ENSMUSG00000006457.4	Actn3	a1c3a5e9-987f-4181-9ffb-ba9747bb654a	210.57
ENSMUSG00000006457.4	Actn3	ad6070e5-40dc-4c24-a19a-0ec19f3f045d	225.475
ENSMUSG00000006457.4	Actn3	c58b801b-b28c-4024-b69d-840ff913453a	257.79
ENSMUSG00000006457.4	Actn3	f66ae1a3-1bff-4b05-81f2-7908c2e4f310	61.13
ENSMUSG00000006462.6	A530013C23Rik	ENSMUST00000130679.1	74.8567
ENSMUSG00000006476.19	Nsmf	b38b0dfe-ff67-478a-81c8-682713ae2396	49.52
ENSMUSG00000006494.11	Pdk1	805c5deb-492e-40dd-810a-0f4925a02f75	147.275
ENSMUSG00000006494.11	Pdk1	ENSMUST00000006669.5	128.726
ENSMUSG00000006498.16	Ptbp1	91b36f67-10d7-40bd-b782-efff32ed4b0c	195.27
ENSMUSG00000006498.16	Ptbp1	ENSMUST00000165704.7	106.485
ENSMUSG00000006498.16	Ptbp1	ENSMUST00000172282.7	86.12
ENSMUSG00000006517.5	Mvd	ENSMUST00000006692.5	140.392
ENSMUSG00000006519.11	Cyba	ENSMUST00000017604.9	111.765
ENSMUSG00000006519.11	Cyba	ENSMUST00000212600.1	114.82
ENSMUSG00000006529.16	Itih1	f0cbba84-33ab-4ddd-a3d8-c1d59c21be9e	119.767
ENSMUSG00000006542.13	Prkag3	ENSMUST00000160732.7	98.043
ENSMUSG00000006542.13	Prkag3	df936211-3df8-4fd3-be35-4f56fb0dffd6	255.48
ENSMUSG00000006587.6	Snai3	ENSMUST00000006762.6	98.0833
ENSMUSG00000006589.8	Aprt	ENSMUST00000006764.8	98.8283
ENSMUSG00000006599.13	Gtf2h1	ENSMUST00000006774.10	122.291
ENSMUSG00000006611.15	Hfe	7168a96f-0456-406f-b84a-1690afb91d04	80.845
ENSMUSG00000006611.15	Hfe	ENSMUST00000091707.12	99.356
ENSMUSG00000006673.14	Qrich1	510571ed-9aac-4a1d-bc6a-4589a590d28f	136.907
ENSMUSG00000006673.14	Qrich1	68aac16e-dd8f-4fc6-a8a4-2d480d187c99	103.67
ENSMUSG00000006673.14	Qrich1	e521c817-9e91-4ad6-9091-51296df186b0	134.367
ENSMUSG00000006675.10	P4htm	ENSMUST00000006853.10	64.08
ENSMUSG00000006676.16	Usp19	42d76b22-828a-41c1-bc7c-c3f7fb9a93d8	308.85
ENSMUSG00000006676.16	Usp19	764effd7-ea82-4e92-8021-1c2dce5fd156	96.62
ENSMUSG00000006678.6	Pola1	ENSMUST00000006856.2	101.265
ENSMUSG00000006699.17	Cdc42	1bb9b655-98ea-426c-a51a-cebfd3b9b8ce	51.45
ENSMUSG00000006699.17	Cdc42	2cfc6fa4-1c62-46c4-93ae-1af9876e1f80	171.18
ENSMUSG00000006699.17	Cdc42	607e14ba-233b-40ed-ba4d-62d98e6cf721	207.76
ENSMUSG00000006699.17	Cdc42	67a1c150-6c63-4cf3-9702-c99ac4365d5a	223.87
ENSMUSG00000006699.17	Cdc42	9822af3f-2a3d-4b8d-8238-41352064caa6	21.58
ENSMUSG00000006699.17	Cdc42	ENSMUST00000030417.9	117.186
ENSMUSG00000006699.17	Cdc42	ENSMUST00000051477.12	117.439
ENSMUSG00000006699.17	Cdc42	f98cfcce-cbde-4a34-a92b-b6a1413171d0	85.14
ENSMUSG00000006715.11	Gmnn	ENSMUST00000110382.8	158.928
ENSMUSG00000006717.7	Acot13	15262c3e-61d1-486e-a80d-c37f1c45adbf	54.27
ENSMUSG00000006717.7	Acot13	1ccce2a1-563f-490d-81af-f30bd8df9843	76.5459
ENSMUSG00000006717.7	Acot13	db2c98e6-e188-4f77-ad8b-12db448de352	74.3245
ENSMUSG00000006728.12	Cdk4	ENSMUST00000006911.11	100.785
ENSMUSG00000006728.12	Cdk4	e5d95ccc-c16a-4c39-a842-4680b7d09e87	60.8667
ENSMUSG00000006732.14	Mettl1	ENSMUST00000006915.13-1	89.0025
ENSMUSG00000006732.14	Mettl1	c8809e7a-9d2e-45aa-861c-1924cfdc49dc	179.695
ENSMUSG00000006736.9	Tspan31	73bcfe04-37ca-4fa6-a016-4847a589e40e	31.28
ENSMUSG00000006736.9	Tspan31	ENSMUST00000060991.5	83.36
ENSMUSG00000006763.14	Saal1	48e351e3-73e2-4430-a0cf-0614886966f9	192.19
ENSMUSG00000006763.14	Saal1	ENSMUST00000143082.3	132.145
ENSMUSG00000006782.16	Cnp	3f10bb6d-a4c1-4750-838f-55f14dcf2901	37.15
ENSMUSG00000006782.16	Cnp	ENSMUST00000103120.4	101.675
ENSMUSG00000006800.14	Sulf2	ENSMUST00000088086.3	41.04
ENSMUSG00000006800.14	Sulf2	ENSMUST00000109249.8	68.71
ENSMUSG00000006818.5	Sod2	0a00b05b-3a53-46e0-aba9-bb6cc727fd9e	136.662
ENSMUSG00000006818.5	Sod2	ENSMUST00000007012.5	92.166
ENSMUSG00000006818.5	Sod2	d3327948-d425-4af9-8d6d-6d175d8403ce	98
ENSMUSG00000006850.8	Tmco6	ENSMUST00000007046.8	236.14
ENSMUSG00000006906.10	Stambp	ENSMUST00000068054.8	82.8175
ENSMUSG00000006920.14	Ezh1	ENSMUST00000107284.7	236.57
ENSMUSG00000006931.15	P3h4	ENSMUST00000066489.12	103.728
ENSMUSG00000006932.17	Ctnnb1	48a7616c-df9c-45de-8063-bfb35499721a	166.03
ENSMUSG00000006932.17	Ctnnb1	ENSMUST00000007130.14	69.02
ENSMUSG00000006941.5	Eif1b	ENSMUST00000007139.5	103.116
ENSMUSG00000006998.16	Psmd2	ENSMUST00000007212.8	98.7289
ENSMUSG00000007029.16	Vars	00b04a56-ba5a-4d79-81d2-59f67d7bad62	258.48
ENSMUSG00000007029.16	Vars	ENSMUST00000087315.13	105.44
ENSMUSG00000007033.4	Hspa1l	ENSMUST00000007248.4	93.8089
ENSMUSG00000007036.15	Abhd16a	2210f191-9408-46f6-bc2c-d53fed70e46f	311.07
ENSMUSG00000007036.15	Abhd16a	ENSMUST00000007251.13	68.0803
ENSMUSG00000007036.15	Abhd16a	a32e9755-f3f9-44af-8179-13ed9979757f	262.93
ENSMUSG00000007038.5	Neu1	48dc3d2c-e0df-4a0f-8639-9dbdfe2097c9	100.61
ENSMUSG00000007038.5	Neu1	ENSMUST00000007253.5	130.06
ENSMUSG00000007038.5	Neu1	ff4d1ada-27d8-4f16-8876-115af87f73a2	239.64
ENSMUSG00000007039.12	Ddah2	9ccdefae-3cdc-4337-b4c7-923f2ea4ae54	87.26
ENSMUSG00000007039.12	Ddah2	ENSMUST00000007255.12	81.416
ENSMUSG00000007039.12	Ddah2	e0d284d1-dae2-4889-91bb-ef55c64f5feb	117.89
ENSMUSG00000007041.9	Clic1	33cb59da-eebb-434d-8a29-d6c8ec6c1144	135.97
ENSMUSG00000007041.9	Clic1	ENSMUST00000007257.9	81.92
ENSMUSG00000007050.17	Lsm2	ENSMUST00000114011.10	145.148
ENSMUSG00000007097.14	Atp1a2	77bf292f-f3fc-404a-b3d0-a09addd2cafc	54.5
ENSMUSG00000007097.14	Atp1a2	84d99883-1fc6-4fed-924f-3197569f0fdd	111.267
ENSMUSG00000007097.14	Atp1a2	9e15d444-8da8-4169-91ef-4ac2a6ea8c1c	93.2967
ENSMUSG00000007097.14	Atp1a2	ENSMUST00000085913.10	69.518
ENSMUSG00000007097.14	Atp1a2	ENSMUST00000131751.6	263.54
ENSMUSG00000007097.14	Atp1a2	ff02b4d2-9fd4-4426-a548-b0bd24847dfa	33.4433
ENSMUSG00000007122.11	Casq1	1d19df5a-8b4a-474a-a2f1-d191e9d3f721	117.76
ENSMUSG00000007122.11	Casq1	3a0772ce-6dcf-45a2-a3c5-8a58bd1993e6	111.22
ENSMUSG00000007122.11	Casq1	51ec0b85-dfbd-4077-8611-0598ee023df5	235.632
ENSMUSG00000007122.11	Casq1	ENSMUST00000003554.10	111.402
ENSMUSG00000007122.11	Casq1	ab881bbe-8538-4cd1-b739-42949c93fc79	252.82
ENSMUSG00000007122.11	Casq1	b7460fdb-e186-42fd-a0ff-18cefe310c34	64.88
ENSMUSG00000007122.11	Casq1	d3eee763-9dcc-47ac-b644-10a2369ca332	61.44
ENSMUSG00000007216.6	Zfp775	ENSMUST00000204095.2	106.159
ENSMUSG00000007338.10	Mrpl49	ENSMUST00000007482.7	118.587
ENSMUSG00000007379.15	Dennd2c	f10fb8bd-2e84-4198-a491-b198cc6ab332	106.33
ENSMUSG00000007411.16	Mark3	4c7f8062-3f0d-4737-be01-74329b4bdde9	85.75
ENSMUSG00000007411.16	Mark3	5d063233-4d2e-4ad2-8ddd-8d4f67b647e0	74.435
ENSMUSG00000007411.16	Mark3	ENSMUST00000221459.1-1	103.839
ENSMUSG00000007411.16	Mark3	d055ba63-7cda-42c8-9442-a059c831d3c5	196.215
ENSMUSG00000007415.15	Gatad1	887314b9-f8b5-4d0b-81b6-53034bc5cf56	125.624
ENSMUSG00000007415.15	Gatad1	ENSMUST00000007559.14-1	110.826
ENSMUSG00000007458.14	M6pr	ENSMUST00000007602.14	71.0722
ENSMUSG00000007564.15	Ppp2r1a	1bd14138-1837-452a-b628-6644706392ae	223.41
ENSMUSG00000007564.15	Ppp2r1a	ENSMUST00000007708.13	107.922
ENSMUSG00000007570.16	Fance	2577d8ba-f9e5-40d7-8f00-a27b053c94f7	87.7533
ENSMUSG00000007570.16	Fance	9427b91e-ed3a-4103-b860-532fe4964fae	20.36
ENSMUSG00000007570.16	Fance	9dc762e8-28d2-4dbb-a504-8672505de7dd	62.65
ENSMUSG00000007570.16	Fance	ENSMUST00000114801.8	78.965
ENSMUSG00000007570.16	Fance	ENSMUST00000114803.8	58.96
ENSMUSG00000007570.16	Fance	ENSMUST00000114804.10	130.79
ENSMUSG00000007570.16	Fance	c8efb8cf-db4b-4fe5-b23c-4bba29ee9d05	141.48
ENSMUSG00000007570.16	Fance	d7ac4903-b402-4895-9727-c2f466b5b1cf	148.38
ENSMUSG00000007589.9	Tinf2	531c0fd7-2f46-4efc-8d2a-d05fda9797d4	243.85
ENSMUSG00000007589.9	Tinf2	ENSMUST00000007733.7	128.474
ENSMUSG00000007589.9	Tinf2	f1f5ff46-6cef-4249-9711-13485e5298fd	108.58
ENSMUSG00000007603.9	Dus3l	4b018f6e-5a7b-42b2-801e-65388dfc2bb8	230.59
ENSMUSG00000007603.9	Dus3l	ENSMUST00000007747.9	164.497
ENSMUSG00000007603.9	Dus3l	f194139f-98b5-4e5b-8092-e48b7ba24e60	195.84
ENSMUSG00000007613.15	Tgfbr1	ENSMUST00000007757.14	50.48
ENSMUSG00000007617.18	Homer1	ENSMUST00000060490.10	102.929
ENSMUSG00000007617.18	Homer1	dfdb7b51-62fe-49cb-9917-bfd4ec283590	93.1533
ENSMUSG00000007655.16	Cav1	79d4a1bb-4604-447c-b5e9-bbfde19929c0	131.38
ENSMUSG00000007655.16	Cav1	ENSMUST00000115456.5	73.3487
ENSMUSG00000007656.13	Arpp19	833ce0bc-b622-4f75-8c26-6ae2e87aa503	110.08
ENSMUSG00000007656.13	Arpp19	8453b7a1-e82f-4c1b-9a9b-85be4e027de2	111.215
ENSMUSG00000007656.13	Arpp19	ENSMUST00000170308.7	75.6689
ENSMUSG00000007659.18	Bcl2l1	8a85884c-7929-434b-af69-106232fb046a	77.71
ENSMUSG00000007659.18	Bcl2l1	ae8d2ba0-17fe-44a6-8d70-c3077746820f	109.48
ENSMUSG00000007670.10	Khsrp	ENSMUST00000007814.9	131.765
ENSMUSG00000007721.6	Ccdc124	ENSMUST00000007865.6	94.1929
ENSMUSG00000007739.10	Cct4	ENSMUST00000173867.7	66.9429
ENSMUSG00000007739.10	Cct4	c21fd90d-508d-44d5-ad96-03ffba267997	228.73
ENSMUSG00000007777.9	0610009B22Rik	ENSMUST00000007921.8	108.451
ENSMUSG00000007777.9	0610009B22Rik	ENSMUST00000109098.1	48.55
ENSMUSG00000007805.4	Twist2	ENSMUST00000007949.3	65.065
ENSMUSG00000007812.16	Zfp655	ENSMUST00000167316.7	99.705
ENSMUSG00000007812.16	Zfp655	ENSMUST00000200039.4	151.958
ENSMUSG00000007815.13	Rhoa	ENSMUST00000007959.13-1	114.334
ENSMUSG00000007815.13	Rhoa	ENSMUST00000194701.5	86.23
ENSMUSG00000007817.15	Zmiz1	3b13d6d6-5366-4b78-b286-e5e5759853e7	105.533
ENSMUSG00000007817.15	Zmiz1	ENSMUST00000162645.7	24.29
ENSMUSG00000007833.15	Aldh16a1	ENSMUST00000209963.1	106.57
ENSMUSG00000007837.11	Prrg2	ac3297f8-0d26-4e7d-9ee8-11741bbd227e	132.503
ENSMUSG00000007850.16	Hnrnph1	63fd8c7b-1ed1-4768-95a7-155950fdc163	57.36
ENSMUSG00000007850.16	Hnrnph1	7f05c6ab-c328-4226-a2df-21efb3eab92e	53.65
ENSMUSG00000007850.16	Hnrnph1	9e494cd3-cbfc-4e2f-8e3a-02da1c89d6ca	44.475
ENSMUSG00000007850.16	Hnrnph1	ENSMUST00000069304.13	74.476
ENSMUSG00000007850.16	Hnrnph1	ENSMUST00000077817.7	169.73
ENSMUSG00000007850.16	Hnrnph1	a1105bd2-8085-4584-9522-1795e8aff7e1	62.265
ENSMUSG00000007850.16	Hnrnph1	e7b82541-471e-4aea-82cb-64b9e495eadc	51.76
ENSMUSG00000007867.9	Ift43	ENSMUST00000222821.1	96.3037
ENSMUSG00000007872.3	Id3	ENSMUST00000008016.2	113.688
ENSMUSG00000007877.2	Tcap	ENSMUST00000008021.2	118.99
ENSMUSG00000007880.16	Arid1a	ENSMUST00000145664.8	151.632
ENSMUSG00000007891.16	Ctsd	207c0af4-65de-4384-9f16-a6c5bfc9401e	162
ENSMUSG00000007891.16	Ctsd	38190168-ef24-4817-a140-67473040fb29	79.58
ENSMUSG00000007891.16	Ctsd	ENSMUST00000151120.8	105.959
ENSMUSG00000007892.8	Rplp1	9616c18b-52f5-4f0d-bc57-aef801ee4549	81.47
ENSMUSG00000007892.8	Rplp1	ENSMUST00000008036.8	78.6656
ENSMUSG00000007950.9	Abhd8	ENSMUST00000008094.9	79.45
ENSMUSG00000007987.12	Ift22	ENSMUST00000200157.4	127.555
ENSMUSG00000008035.12	Mid1ip1	ENSMUST00000008179.6	112.05
ENSMUSG00000008036.11	Ap2s1	ENSMUST00000086112.7	95.7838
ENSMUSG00000008090.14	Fgfrl1	33c80fa9-3711-420a-9b63-cd98be185307	155.04
ENSMUSG00000008090.14	Fgfrl1	7cff0a41-7ce2-46e9-9013-56a2b8f12e50	191.56
ENSMUSG00000008090.14	Fgfrl1	ENSMUST00000013633.11	127.87
ENSMUSG00000008090.14	Fgfrl1	ENSMUST00000112560.7	64.35
ENSMUSG00000008136.14	Fhl2	6cf32115-a0bb-49ab-826e-3e3467b2ea7d	112.32
ENSMUSG00000008140.18	Emc10	ENSMUST00000118515.8	117.87
ENSMUSG00000008140.18	Emc10	ENSMUST00000118808.8	110.079
ENSMUSG00000008167.14	Fbxw9	ENSMUST00000095220.3	97.425
ENSMUSG00000008206.16	Cers4	bd697891-29a8-47db-942c-0e33c850573e	121.06
ENSMUSG00000008226.14	Scrn3	5a963ade-992d-4f36-9f49-97ac150c33df	79.15
ENSMUSG00000008226.14	Scrn3	ENSMUST00000090811.10	117.965
ENSMUSG00000008226.14	Scrn3	a66443a6-ebf4-4236-baeb-c61341809471	69.54
ENSMUSG00000008301.11	Phax	ENSMUST00000008445.6	90.7817
ENSMUSG00000008305.18	Tle1	ENSMUST00000107337.7	134.3
ENSMUSG00000008305.18	Tle1	f4e0786e-8eeb-4377-b75a-b876ecd77a04	134.37
ENSMUSG00000008305.18	Tle1	f7bdb98c-a709-4741-84e8-569a8b29f2e9	139.567
ENSMUSG00000008318.10	Relt	ENSMUST00000008462.10	129.631
ENSMUSG00000008318.10	Relt	a4d6e883-42f4-4efa-acee-f789b8eed948	147.92
ENSMUSG00000008318.10	Relt	de2a1c2e-a881-4dc1-9d66-877dfedcc635	196.625
ENSMUSG00000008333.12	Snrpb2	ENSMUST00000008477.12	98.0164
ENSMUSG00000008348.9	Ubc	0fa673a6-6821-4236-9cb8-e7fd2ebdb895	88.9775
ENSMUSG00000008348.9	Ubc	54891fa7-ef76-46dd-b872-bf09e51ac63d	96.8367
ENSMUSG00000008348.9	Ubc	623bb08e-6bb6-48a0-88f2-6d74a6d1474c	39.7925
ENSMUSG00000008348.9	Ubc	ca5f8b0f-06d8-4c6f-a01e-9bb89db15978	98.6842
ENSMUSG00000008373.16	Prpf31	ENSMUST00000008517.12	125.277
ENSMUSG00000008384.8	Sertad1	ENSMUST00000008528.7	105.848
ENSMUSG00000008393.9	Carhsp1	ENSMUST00000008537.9-1	76.442
ENSMUSG00000008393.9	Carhsp1	f8699eab-be52-45ae-a6df-d4932b1c19f5	32.31
ENSMUSG00000008398.15	Elk3	ENSMUST00000008542.11-1	91.45
ENSMUSG00000008429.8	Herpud2	0e1b9ccb-fcfb-4c3c-a05c-ee85fd68ab6e	76.575
ENSMUSG00000008429.8	Herpud2	2a11c645-d7e8-4977-949c-f98dd4ae922b	48.94
ENSMUSG00000008429.8	Herpud2	ENSMUST00000008573.8	122.731
ENSMUSG00000008435.15	Rdh13	4d4daceb-67df-473d-a1da-dfa81cae2233	85.69
ENSMUSG00000008435.15	Rdh13	63d1fa28-c525-42e0-be88-76546425ea89	96.96
ENSMUSG00000008435.15	Rdh13	ENSMUST00000008579.13	195.78
ENSMUSG00000008450.8	Nutf2	451ee8b1-4008-4deb-b804-522d3d47085d	135.627
ENSMUSG00000008450.8	Nutf2	ENSMUST00000008594.8	93.8648
ENSMUSG00000008475.13	Arpc5	2e8d91b8-3a13-4e56-946b-0acb8b453b8d	102.53
ENSMUSG00000008475.13	Arpc5	ENSMUST00000077755.10	102.205
ENSMUSG00000008475.13	Arpc5	ENSMUST00000097536.5	150.05
ENSMUSG00000008540.11	Mgst1	4ba195e6-2b28-412c-bcd7-d7b867dccdd1	94.16
ENSMUSG00000008540.11	Mgst1	ENSMUST00000008684.10	112.055
ENSMUSG00000008540.11	Mgst1	ENSMUST00000120230.7	95.08
ENSMUSG00000008540.11	Mgst1	aaad8264-75d4-4195-a932-5e5d30522acb	87.97
ENSMUSG00000008540.11	Mgst1	b74212db-295d-4625-bfc7-e07a44b28d47	106.534
ENSMUSG00000008540.11	Mgst1	eae6076f-ed09-43c6-ad72-6ec4dd89582d	122.637
ENSMUSG00000008540.11	Mgst1	f8d7b496-645d-4fbd-9613-22149e514daf	104.155
ENSMUSG00000008575.17	Nfib	2aee9c1a-2317-4896-a91d-61016e9bd68f	125.747
ENSMUSG00000008604.11	Ubqln4	4c5a7c1b-19df-4123-8480-d96c39ff68ee	53.41
ENSMUSG00000008604.11	Ubqln4	ENSMUST00000008748.7	103.405
ENSMUSG00000008658.16	Rbfox1	1f02f058-f638-4521-b258-6857328f531d	127.49
ENSMUSG00000008658.16	Rbfox1	696bb67c-296d-46d9-97a1-9e6087d1303b	141.19
ENSMUSG00000008658.16	Rbfox1	ENSMUST00000229741.1	106.304
ENSMUSG00000008658.16	Rbfox1	eadedbf2-b707-4a2e-8894-a9af0ec9b039	131.18
ENSMUSG00000008668.15	Rps18	ENSMUST00000008812.8	72.9034
ENSMUSG00000008668.15	Rps18	ENSMUST00000174609.8	92.54
ENSMUSG00000008682.13	Rpl10	ENSMUST00000008826.13	74.3895
ENSMUSG00000008682.13	Rpl10	ENSMUST00000074085.11	95.79
ENSMUSG00000008682.13	Rpl10	ENSMUST00000125775.7	95.045
ENSMUSG00000008682.13	Rpl10	ENSMUST00000135690.1	77.65
ENSMUSG00000008682.13	Snora70	a8b57d9e-2e2a-46bc-992e-84b5280215eb	189.613
ENSMUSG00000008683.16	Rps15a	4162b85a-7a95-4e78-a881-6eb9a6cf6371	88.7067
ENSMUSG00000008683.16	Rps15a	ENSMUST00000131374.7	72.8351
ENSMUSG00000008690.15	Ncaph2	1eaaf2b7-e4e3-4538-9861-56c3a75834a4	100.27
ENSMUSG00000008690.15	Ncaph2	ENSMUST00000088717.6	128.04
ENSMUSG00000008690.15	Ncaph2	cf373092-8bf9-4c40-8491-3d875ef74ae4	75.712
ENSMUSG00000008730.17	Hipk1	2728f10c-b566-43e2-9314-f8138eab047d	44.75
ENSMUSG00000008734.9	Gprc5b	ENSMUST00000008878.9	116.424
ENSMUSG00000008763.16	Man1a2	ENSMUST00000008907.13	62.475
ENSMUSG00000008763.16	Man1a2	e654d175-4249-463d-9c0f-f19f20525beb	310.04
ENSMUSG00000008822.15	Acyp1	ENSMUST00000008966.12	143.312
ENSMUSG00000008822.15	Acyp1	ENSMUST00000121930.1	130.275
ENSMUSG00000008845.9	Cd163	ENSMUST00000032234.4	92.95
ENSMUSG00000008845.9	Cd163	ENSMUST00000112541.7	53.31
ENSMUSG00000008845.9	Cd163	e67001c1-0f6f-49a1-9196-46b7d65ea08a	77.88
ENSMUSG00000008855.17	Mir8101	17886549-90f7-4932-88d4-ba58ce0ed957	137.22
ENSMUSG00000008855.17	Mir8101	66044e61-189d-41a0-9b04-e51f71a1ff36	233.26
ENSMUSG00000008855.17	Hdac5	ENSMUST00000124077.7	110.515
ENSMUSG00000008855.17	Hdac5	bb639d46-3a9a-4a25-bda8-fc97bf939d30	225.75
ENSMUSG00000008855.17	Mir8101	be091abc-64f6-46bb-b81d-88a2ba5aeee1	63.365
ENSMUSG00000008859.8	Rala	ENSMUST00000009003.8-1	100.278
ENSMUSG00000008892.12	Vdac3	96ccca15-9eb8-4ddb-acde-aecdca884b8b	199.96
ENSMUSG00000008958.14	Vps72	ENSMUST00000009102.8	99.7884
ENSMUSG00000008976.16	Gabpa	609efb9c-d6ad-45bc-844d-8d0fb36ff452	59.52
ENSMUSG00000008976.16	Gabpa	ENSMUST00000009120.7	189.564
ENSMUSG00000008999.7	Bmp7	ENSMUST00000009143.7	74.3
ENSMUSG00000009013.5	Dynll1	ENSMUST00000009157.3	96.4098
ENSMUSG00000009013.5	Dynll1	a16c9d19-1f43-42e3-98ca-2beda2e55986	191.61
ENSMUSG00000009030.14	Pdcl	ENSMUST00000009174.14	100.676
ENSMUSG00000009030.14	Pdcl	ENSMUST00000147703.2	79.505
ENSMUSG00000009035.15	Tmem184b	ENSMUST00000074991.9	121.43
ENSMUSG00000009035.15	Tmem184b	ENSMUST00000228002.1	99.005
ENSMUSG00000009073.16	Nf2	ENSMUST00000056290.12	130.52
ENSMUSG00000009073.16	Nf2	ENSMUST00000109910.8	277.54
ENSMUSG00000009076.10	Zmat5	68efceb8-cd2e-477a-ba39-4e929426811c	92.9156
ENSMUSG00000009076.10	Zmat5	ENSMUST00000009220.4	128.477
ENSMUSG00000009079.16	Ewsr1	bde349e2-4c56-45c0-9f9a-c670154981bc	186.095
ENSMUSG00000009090.17	Ap1b1	ENSMUST00000009234.15	131.119
ENSMUSG00000009097.10	Tbx1	1953793f-c6e2-45c7-b45e-a98c2c19a9e9	52.36
ENSMUSG00000009097.10	Tbx1	ENSMUST00000232335.1	99.314
ENSMUSG00000009112.4	Bcl2l13	202473e3-741b-4376-8471-20adafdb009a	112.78
ENSMUSG00000009112.4	Bcl2l13	2635dcfd-bf35-49d3-b7b4-d9c13d81b35a	125.648
ENSMUSG00000009112.4	Bcl2l13	ENSMUST00000009256.3	98.3988
ENSMUSG00000009114.17	2610028H24Rik	ENSMUST00000092406.11	138.275
ENSMUSG00000009207.15	Lnpk	ENSMUST00000064503.12	137.12
ENSMUSG00000009207.15	Lnpk	ENSMUST00000111993.8	70.2173
ENSMUSG00000009210.10	Prr29	ENSMUST00000190795.6	97.57
ENSMUSG00000009210.10	Prr29	a48cc596-ba12-418c-acee-4f9f9e34061b	114.987
ENSMUSG00000009281.6	Rarres2	0c180a1e-c146-4a5f-b2f3-fd80bf452ca7	258.16
ENSMUSG00000009281.6	Rarres2	818a220c-86d8-44ab-b5f5-08ed5d4fd7c7	81.285
ENSMUSG00000009281.6	Rarres2	8956a821-8a36-41c1-8531-4b47c3598c93	54.232
ENSMUSG00000009281.6	Rarres2	ENSMUST00000009425.6	89.67
ENSMUSG00000009281.6	Rarres2	ENSMUST00000204267.2	100.98
ENSMUSG00000009291.13	Pttg1ip	ENSMUST00000009435.11	138.324
ENSMUSG00000009291.13	Pttg1ip	c224867b-812d-4947-b0b3-3e6dd6fe8339	263.13
ENSMUSG00000009293.17	Ube2g2	ENSMUST00000174510.7	112.386
ENSMUSG00000009293.17	Ube2g2	be210e5f-e977-4504-a0ad-74c3566076d4	63.92
ENSMUSG00000009376.15	Met	623fd73b-32ed-4ddf-8f8e-ccd9f8a28983	177.32
ENSMUSG00000009376.15	Met	ENSMUST00000115443.7	38.95
ENSMUSG00000009378.4	Slc16a12	ENSMUST00000009522.3	37.7
ENSMUSG00000009406.13	Elk1	ENSMUST00000009550.13	130.87
ENSMUSG00000009418.16	Nav1	16ffb883-4027-4033-815e-7fa2a17b08c6	207.81
ENSMUSG00000009470.17	Tnpo1	ENSMUST00000109401.7	75.52
ENSMUSG00000009470.17	Tnpo1	a8e892b7-f120-4dd2-88cd-ec8823225392	24.04
ENSMUSG00000009470.17	Tnpo1	d05c8c05-b530-4d5c-be18-7bb03f1ea775	137.921
ENSMUSG00000009471.4	Myod1	ENSMUST00000072514.2	97.0788
ENSMUSG00000009535.13	Rnmt	28805c80-6896-4b09-ac3b-fcb50daeba6c	108.73
ENSMUSG00000009535.13	Rnmt	ENSMUST00000009679.10	103.315
ENSMUSG00000009535.13	Rnmt	f9986c43-1e21-4c11-acae-cd77c710fce8	19.37
ENSMUSG00000009549.14	Srp14	ENSMUST00000009693.14	84.7125
ENSMUSG00000009549.14	Srp14	ENSMUST00000138189.1	105.712
ENSMUSG00000009549.14	Srp14	aa429629-7290-4e7f-b832-ccf9f76c129f	113.365
ENSMUSG00000009555.16	Cdk9	ENSMUST00000009699.15	118.399
ENSMUSG00000009563.16	Tor2a	ENSMUST00000009707.13	155.742
ENSMUSG00000009563.16	Tor2a	f7fd8233-703c-4b10-9e08-48aef620d2e4	148.333
ENSMUSG00000009569.14	Mrtfb	33c286da-dbf1-40ad-9fce-ab03d2d3610e	211.47
ENSMUSG00000009569.14	Mrtfb	ENSMUST00000009713.13	174.993
ENSMUSG00000009575.14	Cbx5	ENSMUST00000108813.9	224.25
ENSMUSG00000009575.14	Cbx5	ENSMUST00000118152.7	110.36
ENSMUSG00000009585.18	Apobec3	ENSMUST00000165537.7	109.14
ENSMUSG00000009614.16	Sardh	84c68293-3773-49f3-ab40-4e9b3ff3a11a	98.37
ENSMUSG00000009621.18	Vav2	68463bcf-9a8a-4879-a8a4-ceb2489d201a	17.82
ENSMUSG00000009630.10	Ppp2cb	9d7e7e0d-4803-4231-a83e-00f327e45ff4	27.87
ENSMUSG00000009630.10	Ppp2cb	ENSMUST00000009774.10	83.3185
ENSMUSG00000009633.3	G0s2	ENSMUST00000009777.3	98.9677
ENSMUSG00000009640.11	Dmap1	5cb03a51-415b-45af-bf37-7e9c7dc19b85	89.125
ENSMUSG00000009640.11	Dmap1	ENSMUST00000102687.3	149.975
ENSMUSG00000009646.13	Pla2g12b	ENSMUST00000009790.13	38.4
ENSMUSG00000009647.13	Mcu	ENSMUST00000020312.12	164.382
ENSMUSG00000009654.4	Oit3	ENSMUST00000009798.4	115.39
ENSMUSG00000009681.10	Bcr	ENSMUST00000164107.2	67.8267
ENSMUSG00000009687.14	Fxyd5	287e31b2-8402-40a6-ba2b-a03467967249	78
ENSMUSG00000009687.14	Fxyd5	2f713eea-1337-4a2a-8f4a-13a7aa386706	83.38
ENSMUSG00000009687.14	Fxyd5	ENSMUST00000009831.13	156.28
ENSMUSG00000009687.14	Fxyd5	ENSMUST00000161684.7	111.247
ENSMUSG00000009687.14	Fxyd5	fbf4df1a-6759-4891-a5a9-333798108f4c	59.75
ENSMUSG00000009733.9	Tfcp2	50a72f0a-eca6-49eb-bea0-89aaeb6d52cf	120.825
ENSMUSG00000009733.9	Tfcp2	ENSMUST00000229696.1	194.5
ENSMUSG00000009741.15	Ubp1	760840f1-1ac6-4462-b68e-e031ab537c6f	124.19
ENSMUSG00000009741.15	Ubp1	ENSMUST00000084885.11	52.11
ENSMUSG00000009741.15	Ubp1	ENSMUST00000214095.1	41.3
ENSMUSG00000009863.14	Sdhb	2cf3cadd-64cf-43df-a08d-68a319b2c385	76.74
ENSMUSG00000009863.14	Sdhb	659f4fbd-ba20-465a-b09c-b140ae0deef0	204.42
ENSMUSG00000009863.14	Sdhb	99c38e87-8f56-45bb-919c-eb1763b2d43f	98.1827
ENSMUSG00000009863.14	Sdhb	ENSMUST00000010007.8	84.2833
ENSMUSG00000009863.14	Sdhb	a7e9aca5-0c37-4f86-b69b-b3052bd3d27d	341.81
ENSMUSG00000009876.13	Cox4i2	ENSMUST00000010020.11	112.63
ENSMUSG00000009894.15	Snap47	1e0834ed-9e82-4458-b2b0-93a4280168ce	23.74
ENSMUSG00000009894.15	Snap47	ENSMUST00000010038.9	109.643
ENSMUSG00000009905.5	Kdsr	ENSMUST00000010049.5	152.805
ENSMUSG00000009907.17	Vps4b	ENSMUST00000094646.5	117.583
ENSMUSG00000009927.9	Rps25	45bb1a15-2dbd-4645-a3e8-67ed40323666	68.73
ENSMUSG00000009927.9	Rps25	b6466d5e-f9e1-430f-8034-71f011990339	41.05
ENSMUSG00000009927.9	Rps25	bed0d9c8-c146-465a-96da-4bfde032de24	70.6333
ENSMUSG00000009995.17	Taz	0648993f-b3a8-4bc2-abc4-23cf3ca013c1	93.12
ENSMUSG00000009995.17	Taz	59867167-1145-497b-a1c0-18e130a514a9	26.52
ENSMUSG00000009995.17	Taz	ENSMUST00000114182.10	326.54
ENSMUSG00000009995.17	Taz	b35126f2-8646-40bc-a460-07267bd18ee6	191.825
ENSMUSG00000010021.13	Kif19a	ENSMUST00000084368.11	66.04
ENSMUSG00000010025.19	Aldh3a2	ENSMUST00000074127.13	99.502
ENSMUSG00000010045.2	Tmem115	ENSMUST00000010189.2	100.936
ENSMUSG00000010047.12	Hyal2	ENSMUST00000195752.5	84.0844
ENSMUSG00000010048.10	Ifrd2	ENSMUST00000010192.10	121.904
ENSMUSG00000010051.15	Hyal1	12cbc936-eeb5-4f6f-84c0-f872e43553fe	102.525
ENSMUSG00000010054.4	Tusc2	ENSMUST00000010198.4	114.625
ENSMUSG00000010057.8	Nprl2	ENSMUST00000010201.8	126.74
ENSMUSG00000010064.15	Slc38a3	32d89fa7-1b67-4e6f-91b3-f5eb60454f35	167.64
ENSMUSG00000010064.15	Slc38a3	ENSMUST00000010208.13	118.145
ENSMUSG00000010064.15	Slc38a3	a7d41f54-6614-425f-a492-60d2565c9c62	252.3
ENSMUSG00000010067.13	Rassf1	ENSMUST00000093786.8	87.8
ENSMUSG00000010067.13	Rassf1	a9f97512-eff5-424b-8b51-2722bcac968a	142.644
ENSMUSG00000010095.13	Slc3a2	ENSMUST00000010239.5	131.988
ENSMUSG00000010095.13	Slc3a2	ENSMUST00000170157.7	91.3967
ENSMUSG00000010097.15	Nxf1	196f773a-32f7-4f00-8627-43fc3f53dbe5	163.67
ENSMUSG00000010097.15	Nxf1	6a0be923-af61-44b4-8f12-b449338e42ab	188.933
ENSMUSG00000010097.15	Nxf1	72345543-2b7f-48ee-b4bb-3afb7d6d7d6d	215.953
ENSMUSG00000010110.17	Stx5a	61c3058a-4645-4918-a90f-b9765baae62c	185.1
ENSMUSG00000010110.17	Stx5a	62283b34-b9d5-471c-9b51-14d2a8f92d68	273.88
ENSMUSG00000010110.17	Stx5a	ENSMUST00000176381.7	42.2275
ENSMUSG00000010122.14	Slc47a1	6a41d12f-c801-4b88-bb29-cc2d897e71f1	51.58
ENSMUSG00000010122.14	Slc47a1	986fbce1-edad-4b2f-918a-1f536f0ae02c	126.945
ENSMUSG00000010122.14	Slc47a1	cf321496-8772-401b-805e-3ebfd58fe809	88.43
ENSMUSG00000010122.14	Slc47a1	ddbdfa61-4b75-482f-81e4-75e616b1ddc8	23.3
ENSMUSG00000010136.14	Pifo	ENSMUST00000066319.7	93.29
ENSMUSG00000010277.7	2610507B11Rik	152c8944-b032-4b4b-a9aa-e9d1e467a316	67.0033
ENSMUSG00000010277.7	2610507B11Rik	4644f938-1dd2-409e-9230-28e759cd4ade	128.74
ENSMUSG00000010290.7	AI597479	ENSMUST00000010434.7	78.51
ENSMUSG00000010307.7	Tmem86a	ENSMUST00000010451.7	129.504
ENSMUSG00000010358.13	Ifi35	715d20ea-e824-44dc-8592-7ff71b92aa67	25.73
ENSMUSG00000010358.13	Ifi35	ENSMUST00000010502.12	87.8075
ENSMUSG00000010358.13	Ifi35	a2cdbcb7-c217-40e7-8308-e53e3a74e17e	111.62
ENSMUSG00000010362.9	Rdm1	22fa5cc0-06be-4b95-8e7f-46fddecbbde0	61.3433
ENSMUSG00000010362.9	Rdm1	ENSMUST00000010506.9	100.594
ENSMUSG00000010376.15	Nedd8	ENSMUST00000010520.9	110.178
ENSMUSG00000010376.15	Nedd8	ENSMUST00000228414.1	98.59
ENSMUSG00000010392.8	Gosr1	ENSMUST00000010536.8	138.968
ENSMUSG00000010392.8	Gosr1	c20ba410-b0a9-47e3-87e4-6029118c51e2	282.28
ENSMUSG00000010406.12	Mrpl52	ENSMUST00000010550.11	73.153
ENSMUSG00000010406.12	Mrpl52	b51004ce-5e87-41aa-9f86-6fd2c63470b5	80.32
ENSMUSG00000010453.12	Kansl3	8bedb458-d8be-4ae3-af46-c1ea55bc5c60	141.06
ENSMUSG00000010453.12	Kansl3	ENSMUST00000188961.6	231.39
ENSMUSG00000010453.12	Kansl3	e798c539-825c-4534-a6b8-019613a71f2d	26.32
ENSMUSG00000010461.15	Eya4	ENSMUST00000219315.1	45.49
ENSMUSG00000010476.14	Ebf3	ENSMUST00000169486.8	70.64
ENSMUSG00000010492.10	Uckl1os	6fa119fc-cc19-4447-927c-ba3652bb6303	86.86
ENSMUSG00000010492.10	Uckl1os	ENSMUST00000126672.1	108.503
ENSMUSG00000010517.7	Faf1	748d3682-e2da-4a5e-8942-aa35ece3b881	131.961
ENSMUSG00000010517.7	Faf1	ENSMUST00000102724.4	62.2529
ENSMUSG00000010529.6	Gm266	8fbc80ed-4463-486a-a732-4e8114ca748b	44.16
ENSMUSG00000010538.14	Gm38392	0f535e18-6414-4eb3-8059-771f3f2dbb5c	72.5
ENSMUSG00000010538.14	Tsacc	ENSMUST00000107556.9	78.8533
ENSMUSG00000010554.14	Mettl16	ENSMUST00000141755.7	103.778
ENSMUSG00000010607.8	Pigyl	ENSMUST00000123680.1	93.1192
ENSMUSG00000010608.15	Rbm25	ENSMUST00000048155.15	180.995
ENSMUSG00000010609.15	Psen2	ENSMUST00000130711.7	225.74
ENSMUSG00000010651.4	Acaa1b	ENSMUST00000010795.4	89.357
ENSMUSG00000010660.3	Plcd1	ENSMUST00000010804.3	117.407
ENSMUSG00000010660.3	Plcd1	ENSMUST00000213464.1	168.96
ENSMUSG00000010660.3	Plcd1	b5ce3663-146c-455e-89e5-a3c0d86fe54f	160.1
ENSMUSG00000010663.5	Fads1	7f7820ec-7b63-4e2b-8350-29c92ecc11ea	133.4
ENSMUSG00000010663.5	Fads1	ENSMUST00000010807.5	80.5367
ENSMUSG00000010663.5	Fads1	dd872585-0a05-4867-8b6f-d7a26311447c	155.62
ENSMUSG00000010721.15	Lmbr1	ENSMUST00000055195.10	18.91
ENSMUSG00000010721.15	Lmbr1	ba1903ff-a9a3-43f7-a363-74d05806604f	29.64
ENSMUSG00000010751.15	Tnfrsf22	ENSMUST00000075588.12	95.89
ENSMUSG00000010755.17	Cars	41d335d0-0c35-4bac-8b5f-3cf10099cfc7	224.48
ENSMUSG00000010755.17	Cars	ENSMUST00000010899.13	107.222
ENSMUSG00000010755.17	Cars	ENSMUST00000105909.3	66.1375
ENSMUSG00000010830.8	Kdelr3	ENSMUST00000010974.8	66.485
ENSMUSG00000010911.12	Apip	38911245-1c32-4351-bd5a-da24188a011a	77.08
ENSMUSG00000010911.12	Apip	ENSMUST00000011055.6	112.669
ENSMUSG00000010911.12	Apip	ed15c42e-4041-43d9-8a2b-de50c83eb045	141.07
ENSMUSG00000010914.10	Pdhx	ENSMUST00000011058.8-1	94.9697
ENSMUSG00000010936.11	Vac14	0ff8d219-d47c-4061-a7d6-95811e915928	72.67
ENSMUSG00000010936.11	Vac14	34e1c9e9-321e-46b4-84cc-829ee8084d88	54.85
ENSMUSG00000010936.11	Vac14	894554b7-7ed8-48fc-9058-7c981b9c0b27	95.65
ENSMUSG00000010936.11	Vac14	ENSMUST00000034190.10	102.984
ENSMUSG00000010936.11	Vac14	ad7dc8b3-22aa-41da-91aa-f59957974640	116.81
ENSMUSG00000011096.17	Akt1s1	235613cc-7bff-4ed9-80bd-10c81ddd1935	130.571
ENSMUSG00000011096.17	Akt1s1	70aa144e-16ed-4a69-a04e-c6ad77f0897d	152.505
ENSMUSG00000011096.17	Akt1s1	ENSMUST00000054343.14	118.472
ENSMUSG00000011096.17	Akt1s1	ENSMUST00000107880.8	108.41
ENSMUSG00000011096.17	Akt1s1	ENSMUST00000107882.7	135.743
ENSMUSG00000011096.17	Akt1s1	ab06cfc9-193a-49c1-bf9e-7f9c8c2d61ad	54.39
ENSMUSG00000011114.18	Tbrg1	ENSMUST00000117654.2	97.6009
ENSMUSG00000011114.18	Tbrg1	e73f7855-0c7d-4502-b738-2cd8ab524cbb	60.67
ENSMUSG00000011148.14	Adssl1	0e6ab9f8-731a-49c1-9e59-4e8553674c1e	69.92
ENSMUSG00000011148.14	Adssl1	1f97b932-1034-4891-a862-a7301f2620a1	108.35
ENSMUSG00000011148.14	Adssl1	ENSMUST00000021726.7	95.7435
ENSMUSG00000011148.14	Adssl1	e295cf1f-185f-408c-8806-9136a5db80ad	214.22
ENSMUSG00000011171.11	Vipr2	ENSMUST00000011315.9	167.82
ENSMUSG00000011179.8	Gm22748	0b45f8ce-18ce-4ba0-98f4-126c8849aba2	256.14
ENSMUSG00000011179.8	Odc1	2710d3b4-b33f-4edf-b123-66aca2ac4a38	71.76
ENSMUSG00000011179.8	Odc1	ENSMUST00000171737.2	45.55
ENSMUSG00000011179.8	Odc1	c0663864-13a6-4ec7-9b72-254814a16ca6	90.1786
ENSMUSG00000011254.16	Thg1l	ENSMUST00000011398.12	189.54
ENSMUSG00000011256.16	Adam19	ENSMUST00000011400.7	76.29
ENSMUSG00000011257.19	Pabpc4	0ccc8d07-c4f0-4264-a913-7862783eb3cb	97.664
ENSMUSG00000011257.19	Pabpc4	33289d3c-d1d4-4afc-9a87-f546cf46de9b	204.58
ENSMUSG00000011257.19	Pabpc4	499995e3-7af7-48ff-ae50-2bff90edc9bf	214.94
ENSMUSG00000011257.19	Pabpc4	4cc0df7c-75e3-4c69-99ad-3a848376ee6e	236.62
ENSMUSG00000011257.19	Pabpc4	ENSMUST00000078734.11	74.1112
ENSMUSG00000011257.19	Pabpc4	ENSMUST00000080178.12	71.0443
ENSMUSG00000011257.19	Pabpc4	ENSMUST00000106241.7	20.54
ENSMUSG00000011257.19	Pabpc4	ENSMUST00000106243.7	78.2895
ENSMUSG00000011257.19	Pabpc4	ddf7f541-842e-41ed-ace0-f183076a8193	24.76
ENSMUSG00000011257.19	Pabpc4	ebfc6e9b-e00b-4338-937c-3d667291ba24	105.12
ENSMUSG00000011267.8	Zfp296	ENSMUST00000108453.1	87.32
ENSMUSG00000011305.11	Plin5	2083232c-e2c9-45fc-8f92-27329467c73f	127.3
ENSMUSG00000011305.11	Plin4	391751cf-1a4d-4794-b42e-45115f708259	157.14
ENSMUSG00000011305.11	Plin5	ENSMUST00000113072.2	90.72
ENSMUSG00000011306.7	Sugp1	6a7bf020-0963-42ac-b757-497394313b82	81.968
ENSMUSG00000011427.16	Zfp790	ENSMUST00000178162.2	267.27
ENSMUSG00000011658.16	Fuz	ENSMUST00000071207.13	78.1975
ENSMUSG00000011658.16	Fuz	ENSMUST00000209039.1	113.54
ENSMUSG00000011752.7	Pgam1	ENSMUST00000011896.7	96.8872
ENSMUSG00000011831.16	Evi5	7cffd3ef-caaf-470d-b9a9-9fc5186d8850	110
ENSMUSG00000011832.15	Evi5l	ENSMUST00000176149.7	128.748
ENSMUSG00000011832.15	Evi5l	ENSMUST00000177053.7	44
ENSMUSG00000011837.4	Snapc2	ENSMUST00000011981.4	132.907
ENSMUSG00000011877.13	Git1	259a40ce-b903-4306-b53c-37d3dd1315d9	266.87
ENSMUSG00000011877.13	Git1	ENSMUST00000100812.3	106.595
ENSMUSG00000011884.13	Gltp	ENSMUST00000012028.13	91.5575
ENSMUSG00000011958.17	Bnip2	ENSMUST00000034754.11	109.562
ENSMUSG00000011958.17	Bnip2	ENSMUST00000085393.12	86.12
ENSMUSG00000011958.17	Bnip2	e3a105e5-57a8-4378-899c-d4734591f81f	87.96
ENSMUSG00000011960.12	Ccnt1	ENSMUST00000012104.6	174.628
ENSMUSG00000011960.12	Ccnt1	b09c0eb8-d75b-4023-8df8-036544c4477b	87.62
ENSMUSG00000012017.4	Scarf2	2f3bd59f-32b5-4423-b4e3-aedbb87fcf8a	216.6
ENSMUSG00000012017.4	Scarf2	7f60c908-d284-4883-b511-f7d3aa189416	184.24
ENSMUSG00000012017.4	Scarf2	ENSMUST00000012161.4	534.97
ENSMUSG00000012076.8	Brms1l	84ec31ac-c6ad-47be-8a89-703959bfa99b	243.35
ENSMUSG00000012076.8	Brms1l	ENSMUST00000059250.7	106.108
ENSMUSG00000012114.17	Med15	057d68fc-4d10-45b2-a13c-7bee7f075de1	214.64
ENSMUSG00000012114.17	Med15	63f4f887-ec94-4951-a4d3-cbd15ea2f6a1	183.19
ENSMUSG00000012114.17	Med15	8550fa79-6949-4f65-9fb2-107b7af6cc89	144.075
ENSMUSG00000012114.17	Med15	ENSMUST00000012259.8	29.73
ENSMUSG00000012114.17	Med15	ENSMUST00000080936.13	275.36
ENSMUSG00000012117.13	Dhdds	5dda5285-78ae-41d8-82bd-2609b063c85a	91.6086
ENSMUSG00000012117.13	Dhdds	ENSMUST00000012262.11	34.89
ENSMUSG00000012296.16	Tjap1	ENSMUST00000012440.13	48.01
ENSMUSG00000012296.16	Tjap1	c32cf863-9960-4a23-ba5f-2458510a1329	60.88
ENSMUSG00000012296.16	Tjap1	ed10f28a-57fb-475c-9eed-cf2690c8ea14	40.46
ENSMUSG00000012405.16	Rpl15	ENSMUST00000079419.11	100.616
ENSMUSG00000012405.16	Rpl15	ENSMUST00000080281.13	81.7013
ENSMUSG00000012405.16	Rpl15	ENSMUST00000100799.8	75.41
ENSMUSG00000012405.16	Rpl15	cc5a11a2-8de5-43eb-9659-4dff265ccecb	100.783
ENSMUSG00000012422.14	Tmem167	ENSMUST00000161568.7-1	85.9827
ENSMUSG00000012428.9	Steap4	ENSMUST00000115421.2	98.6718
ENSMUSG00000012429.9	Mplkip	ENSMUST00000049744.3	85.347
ENSMUSG00000012429.9	Mplkip	adc8b22a-d40f-453b-978a-83cbd8f2b966	76.245
ENSMUSG00000012443.4	Kif11	ENSMUST00000012587.3	18.44
ENSMUSG00000012483.4	Rpa3	ENSMUST00000012627.4	70.564
ENSMUSG00000012483.4	Rpa3	a76879c0-befd-432c-b4fa-3c54515d0f12	264.86
ENSMUSG00000012535.14	Tnpo3	ENSMUST00000012679.14-1	73.4718
ENSMUSG00000012535.14	Tnpo3	be603b88-b38a-4dbc-a6ad-600547037a43	47.33
ENSMUSG00000012609.19	Ttll5	1a731276-f1e2-4435-a7d8-41364ef9dfff	80.55
ENSMUSG00000012640.16	Zfp715	28dbdfa2-cdad-4f7f-8477-aecbf7aa681a	144.71
ENSMUSG00000012640.16	Zfp715	ENSMUST00000107986.8	188.84
ENSMUSG00000012705.16	Retn	499a8eef-b508-435f-9de1-02c3f97418b1	38.53
ENSMUSG00000012705.16	Retn	ENSMUST00000012849.14	139.62
ENSMUSG00000012848.15	Rps5	ENSMUST00000004554.13	71.1914
ENSMUSG00000012848.15	Rps5	ENSMUST00000108539.7	50.34
ENSMUSG00000012848.15	Rps5	ENSMUST00000139349.2	204.96
ENSMUSG00000013033.16	Adgrl1	0d0369a1-33fc-46e0-829e-a2f8e4ba4611	94.445
ENSMUSG00000013089.15	Etv5	ENSMUST00000079601.12	129.262
ENSMUSG00000013150.15	Gfod2	4fbbfb24-bf03-4b62-b191-caba2c7442e6	115.215
ENSMUSG00000013150.15	Gfod2	ENSMUST00000013294.15	196.035
ENSMUSG00000013150.15	Gfod2	ENSMUST00000155038.2	174.8
ENSMUSG00000013155.10	Enkd1	93cb006d-29e7-43d0-95ea-99302399e5f9	215.08
ENSMUSG00000013160.7	Atp6v0d1	ENSMUST00000013304.7	95.1932
ENSMUSG00000013236.17	Ptprs	05d1120e-5556-4829-9d3d-df8bd1057b4d	160.75
ENSMUSG00000013236.17	Ptprs	b26ef924-d59e-4ec9-b12d-2a47e6a21669	292
ENSMUSG00000013236.17	Ptprs	d54d91ac-4c60-4c10-97bc-efbcfa823baa	168.67
ENSMUSG00000013275.9	Slc41a1	ENSMUST00000086559.6	116.762
ENSMUSG00000013419.7	Zfp651	ENSMUST00000093772.3	97.493
ENSMUSG00000013465.19	Nelfb	ENSMUST00000059849.14	89.68
ENSMUSG00000013483.14	Card14	fd620d7f-8222-4b17-8774-2d8455413113	103.23
ENSMUSG00000013495.15	Tmem175	ENSMUST00000120327.2	171.343
ENSMUSG00000013539.14	Tango2	276e1b00-13bf-4b94-8292-8ea0b2e9d4d5	79.4733
ENSMUSG00000013539.14	Tango2	cddcddf0-7131-4dae-9d2a-ed35184b3e83	23.9
ENSMUSG00000013584.5	Aldh1a2	ENSMUST00000034723.5	106.051
ENSMUSG00000013593.12	Ndufs2	0b5bc909-bf05-4dbb-bf10-f535c2099f1b	94.07
ENSMUSG00000013593.12	Ndufs2	0ccb6e28-838b-487f-bdcc-d5594b48c1fc	222.26
ENSMUSG00000013593.12	Ndufs2	39e5c7a1-ea4a-4c8a-a4a6-77f306e81919	130.4
ENSMUSG00000013593.12	Ndufs2	51689e19-b94f-42d7-9f29-7da2c5218641	85.485
ENSMUSG00000013593.12	Ndufs2	9f945816-a297-476b-a0a6-dcf2dc9531f1	155.225
ENSMUSG00000013593.12	Ndufs2	ENSMUST00000013737.12	116.145
ENSMUSG00000013593.12	Ndufs2	e68fc0a2-a877-4468-be80-3103938475c8	97.905
ENSMUSG00000013622.15	Atraid	443fb503-d168-40b5-b0d7-f70020e4e19f	151.69
ENSMUSG00000013622.15	Atraid	ENSMUST00000013766.12	91.9945
ENSMUSG00000013622.15	Atraid	ENSMUST00000200748.3	84.07
ENSMUSG00000013622.15	Atraid	ENSMUST00000200942.1	126.308
ENSMUSG00000013629.16	Cad	ENSMUST00000013773.11	100.07
ENSMUSG00000013646.17	Sh3bp5l	ENSMUST00000116376.8	74.97
ENSMUSG00000013662.6	Atad1	ENSMUST00000235412.1	88.5627
ENSMUSG00000013662.6	Atad1	a82dc878-2973-400f-9632-bebd947cca24	140.377
ENSMUSG00000013663.7	Pten	5fe53d01-2ea1-40aa-b840-0c1531e6cca9	111.799
ENSMUSG00000013663.7	Pten	ENSMUST00000013807.7-1	57.08
ENSMUSG00000013698.12	Pea15a	ENSMUST00000013842.11	76.9497
ENSMUSG00000013698.12	Pea15a	b81ce0e6-5f53-4e85-8785-39ece67b1b5e	42.43
ENSMUSG00000013707.3	Tnfaip8l2	ENSMUST00000013851.3	18.37
ENSMUSG00000013736.16	Trnt1	087f9c8b-d901-49d4-9b3b-44ad89e4f126	78.355
ENSMUSG00000013736.16	Trnt1	ENSMUST00000113248.3	146.466
ENSMUSG00000013766.11	Ly6g6e	ENSMUST00000013910.4	118.62
ENSMUSG00000013787.15	Ehmt2	163a0663-1875-4051-be55-2be698d7399c	53.555
ENSMUSG00000013787.15	Ehmt2	304816b0-1d0c-4be8-b3b0-b577d65a531d	302.71
ENSMUSG00000013787.15	Ehmt2	ENSMUST00000114033.8	60.7533
ENSMUSG00000013787.15	Ehmt2	f150b206-7b61-46d9-a1c1-a10226014a0d	105.455
ENSMUSG00000013822.7	Elof1	ENSMUST00000013966.7	86.48
ENSMUSG00000013822.7	Elof1	ENSMUST00000213233.1	177
ENSMUSG00000013833.15	Med16	2ffaa603-7212-4692-aea0-15784ecc1891	98
ENSMUSG00000013846.10	St3gal1	ENSMUST00000229028.1-1	110.917
ENSMUSG00000013846.10	St3gal1	ENSMUST00000229213.1	59
ENSMUSG00000013858.14	Tmem259	08737cd6-e386-4bd4-a1b9-669e97edde1c	357.83
ENSMUSG00000013858.14	Tmem259	5ae38422-0ead-4056-a70e-6fef2194711b	73.122
ENSMUSG00000013858.14	Tmem259	ENSMUST00000052885.13	118.184
ENSMUSG00000013858.14	Tmem259	ENSMUST00000124536.1	211.74
ENSMUSG00000013878.18	Rnf170	881cd39a-676e-4d51-b600-1f26c044f93d	25.21
ENSMUSG00000013878.18	Rnf170	ENSMUST00000014022.14	293.6
ENSMUSG00000013921.15	Clip3	fe99e838-c3ef-43e9-9e4d-d167ef172a99	50.75
ENSMUSG00000013936.12	Myl2	ENSMUST00000014080.12	93.2579
ENSMUSG00000013936.12	Myl2	ENSMUST00000111751.7	239.04
ENSMUSG00000013936.12	Myl2	ENSMUST00000123913.7	75.76
ENSMUSG00000013936.12	Myl2	f6dbb804-e31d-4299-8b5b-802da0286f9e	118.68
ENSMUSG00000013973.12	Dedd	ENSMUST00000064950.10	83.116
ENSMUSG00000013973.12	Dedd	ENSMUST00000111300.7	99.81
ENSMUSG00000013997.10	Nit1	0ff37357-015e-4103-9f63-0b76c86886f7	210.3
ENSMUSG00000013997.10	Nit1	ENSMUST00000111289.7	98.754
ENSMUSG00000013997.10	Nit1	ENSMUST00000111295.7	70.18
ENSMUSG00000013997.10	Nit1	ENSMUST00000141357.1	230.873
ENSMUSG00000013997.10	Nit1	ddd7bff5-5127-446c-895e-9e5d0726e52f	39.41
ENSMUSG00000013997.10	Nit1	e3e148ab-f46d-4195-8cb5-aa0e6881394e	50.81
ENSMUSG00000014075.15	Tctex1d2	0c0d7d60-b69c-49af-8ca2-5af642d86dc5	103.32
ENSMUSG00000014075.15	Tctex1d2	ENSMUST00000014220.14	75.2443
ENSMUSG00000014077.13	Chp1	ENSMUST00000014221.12	110.227
ENSMUSG00000014177.10	Tvp23b	543794ee-0385-47d1-8a21-b864a394fa51	120.82
ENSMUSG00000014177.10	Tvp23b	ENSMUST00000014321.4	114.895
ENSMUSG00000014195.15	Dnajc7	ENSMUST00000014339.14	82.2444
ENSMUSG00000014226.10	Cacybp	ENSMUST00000014370.10	91.7545
ENSMUSG00000014232.14	Cluap1	9a57d440-cb70-4638-b718-236f6306ddba	110.68
ENSMUSG00000014232.14	Cluap1	ENSMUST00000040881.13	6.88
ENSMUSG00000014243.5	Zswim7	7b68e27f-ce60-4c33-bdbe-e97c2e4de293	134.545
ENSMUSG00000014243.5	Zswim7	ENSMUST00000072916.4	94.7674
ENSMUSG00000014245.8	Pigl	ENSMUST00000014389.5	105.135
ENSMUSG00000014294.4	Ndufa2	ENSMUST00000014438.4	89.1512
ENSMUSG00000014301.13	Pam16	198721d3-ba90-4b8e-aa9b-5ded9aed4ad1	110.115
ENSMUSG00000014301.13	Pam16	3bbf1469-a301-4118-b678-1cae10cc7c6b	175.61
ENSMUSG00000014301.13	Pam16	ENSMUST00000014445.6	82.3
ENSMUSG00000014303.13	Glis2	ENSMUST00000014447.12	90.11
ENSMUSG00000014313.15	Cox6c	813b8726-33ec-4fd5-97bf-5672fe8274b8	102.55
ENSMUSG00000014313.15	Cox6c	ENSMUST00000014457.14	94.868
ENSMUSG00000014313.15	Cox6c	beaa6276-f1be-4d7c-84e7-6ecaa1fcfcd0	125.473
ENSMUSG00000014329.14	Bicc1	ENSMUST00000014473.5	133.027
ENSMUSG00000014329.14	Bicc1	ENSMUST00000143791.7	164.96
ENSMUSG00000014349.7	Ube2z	ENSMUST00000100528.4	140.029
ENSMUSG00000014353.15	Tmem87b	ENSMUST00000110325.7	106.14
ENSMUSG00000014353.15	Tmem87b	ENSMUST00000143398.2	168.77
ENSMUSG00000014355.10	Anapc1	35213860-82e0-4e46-a18a-aa8c72be84c9	99.3475
ENSMUSG00000014402.15	Tsg101	14da2ae7-26c7-41c9-9280-bfa5d889356d	76.8511
ENSMUSG00000014402.15	Tsg101	64e74a5f-d9b0-471d-b933-7af8531c1237	92.03
ENSMUSG00000014402.15	Tsg101	8aea4fc5-ff2a-4eee-bf8a-f6d4461d2daa	116
ENSMUSG00000014402.15	Tsg101	ENSMUST00000014546.14	95.1137
ENSMUSG00000014402.15	Tsg101	b028b76e-9cca-470c-a896-4f2cf6a58dd6	143.835
ENSMUSG00000014426.9	Map3k4	ENSMUST00000089058.6	59.86
ENSMUSG00000014426.9	Map3k4	ENSMUST00000233755.1	84.2342
ENSMUSG00000014470.4	Rnf166	ENSMUST00000014614.3	146.79
[truncated: 20,653 more rows]

## Sheet: Muscle_Fasting
gene_id	gene_name	transcript_id	polya_length_mean
ENSMUSG00000000001.4	Gnai3	ENSMUST00000000001.4	102.703
ENSMUSG00000000028.15	Cdc45	f1c3a31b-83cb-42b4-b907-01468d0e5351	68.55
ENSMUSG00000000031.16	H19	d16a499b-1854-4e77-a108-06b14b835a87	87.6041
ENSMUSG00000000056.7	Narf	ENSMUST00000103015.3	106.546
ENSMUSG00000000058.6	Cav2	ENSMUST00000000058.6	102.837
ENSMUSG00000000078.7	Klf6	ENSMUST00000000080.7	129.522
ENSMUSG00000000085.16	Scmh1	05d2bb14-87cd-47fd-98be-fa9fa3ef02b4	83.78
ENSMUSG00000000085.16	Scmh1	b4220c62-fe1a-4eee-8199-019fd3a96a3e	50.185
ENSMUSG00000000085.16	Scmh1	be7fbedc-72e2-4164-8269-d35cae029740	47.7333
ENSMUSG00000000085.16	Scmh1	ded7fd17-c39e-4ebe-a8a7-ed561634f413	224.345
ENSMUSG00000000088.7	Cox5a	69e3099d-587a-49b4-ab00-1d8a38033aa1	103.672
ENSMUSG00000000088.7	Cox5a	da5b65c2-0b46-42fb-b902-25ed1597f3af	102.346
ENSMUSG00000000093.6	Tbx2	ENSMUST00000000095.6	34.24
ENSMUSG00000000120.6	Ngfr	ENSMUST00000000122.6	160.97
ENSMUSG00000000126.11	Wnt9a	ENSMUST00000108783.3	103.627
ENSMUSG00000000127.15	Fer	04135b55-1687-4107-a789-f8dab5fa3c6f	169.11
ENSMUSG00000000131.15	Xpo6	0010ddb0-2e75-4c6c-af3d-323d9379ec6e	169.09
ENSMUSG00000000134.17	Tfe3	ENSMUST00000077680.9	175.14
ENSMUSG00000000149.10	Gna12	ENSMUST00000000153.8	78.704
ENSMUSG00000000168.9	Dlat	ENSMUST00000034567.3	98.0028
ENSMUSG00000000171.5	Sdhd	ENSMUST00000000175.5	101.806
ENSMUSG00000000184.12	Ccnd2	ENSMUST00000000188.11	121.155
ENSMUSG00000000194.13	Gpr107	ENSMUST00000056433.6-1	113.223
ENSMUSG00000000253.13	Gmpr	6873a2a9-7e45-44e0-85ff-44dce77fd3f5	174.52
ENSMUSG00000000253.13	Gmpr	805e6156-4a3e-4fbb-baed-c57ccc61d6fd	168.62
ENSMUSG00000000253.13	Gmpr	95a12733-1906-4e68-90dd-f59499a192b1	98.2195
ENSMUSG00000000253.13	Gmpr	a58879f3-94b9-4a6e-9b67-d18eef8b6b6c	134.5
ENSMUSG00000000253.13	Gmpr	b3f22799-b3fb-47a5-9084-f221f5304eff	132.27
ENSMUSG00000000266.11	Mid2	3e60861a-882b-4a8e-809c-ecce485cdc71	333.26
ENSMUSG00000000275.16	Trim25	04bbb954-a07c-488d-b827-5cc292e5e3d8	164.78
ENSMUSG00000000275.16	Trim25	ENSMUST00000107896.9	148.625
ENSMUSG00000000276.11	Dgke	88232e6f-8d55-4bf3-8550-68cdf818fc14	252.6
ENSMUSG00000000276.11	Dgke	ENSMUST00000000285.8	216.67
ENSMUSG00000000278.10	Scpep1	ENSMUST00000000287.8	65.5957
ENSMUSG00000000282.12	Mnt	ENSMUST00000000291.8	60.19
ENSMUSG00000000290.13	Itgb2	ENSMUST00000000299.13	164.2
ENSMUSG00000000295.13	Hddc2	ENSMUST00000000304.13	112.593
ENSMUSG00000000296.8	Tpd52l1	ENSMUST00000213639.1	146.015
ENSMUSG00000000296.8	Tpd52l1	ENSMUST00000214644.1	99.9064
ENSMUSG00000000301.16	Pemt	4fbc86f3-9dcd-4ea3-8a31-322c631fca42	90.365
ENSMUSG00000000301.16	Pemt	ENSMUST00000102693.8	123.76
ENSMUSG00000000305.12	Cdh4	4d3b23de-1cb5-4075-b338-5101defc81f1	87.36
ENSMUSG00000000317.11	Bcl6b	ENSMUST00000000326.11	149.88
ENSMUSG00000000318.16	Clec10a	ENSMUST00000102571.9	42.86
ENSMUSG00000000320.10	Alox12	ENSMUST00000000329.8	26.93
ENSMUSG00000000325.16	Arvcf	ENSMUST00000150253.2	78.38
ENSMUSG00000000326.13	Comt	ENSMUST00000000335.11	67.95
ENSMUSG00000000326.13	Comt	ENSMUST00000115609.9	110.5
ENSMUSG00000000326.13	Comt	a7705dd9-d4c9-4f81-8aca-64b6856d5f9c	61.37
ENSMUSG00000000339.14	Rtca	ENSMUST00000000348.14	69.7306
ENSMUSG00000000339.14	Rtca	e87b8e52-de55-41e1-8967-dd0ee64c130d	77.52
ENSMUSG00000000340.10	Dbt	21a145e1-9f8d-4c36-ad7b-d8b82966d65e	259.96
ENSMUSG00000000340.10	Dbt	9267103b-30db-468d-ae47-db55dd1357aa	65.81
ENSMUSG00000000340.10	Dbt	ENSMUST00000000349.10	134.864
ENSMUSG00000000346.9	Dazap2	38b729f9-1ec1-41e5-8c31-ff367bd579ed	44.31
ENSMUSG00000000346.9	Dazap2	ENSMUST00000000356.9	119.986
ENSMUSG00000000346.9	Dazap2	d530ae63-3aa3-4b19-8f51-16b30b4737c5	107.31
ENSMUSG00000000346.9	Dazap2	fe22bc24-bd5a-4eff-9de5-672210cc86e8	106.49
ENSMUSG00000000355.13	Mcts1	6500194f-8e6c-4532-8bfd-ec73841b387c	62.59
ENSMUSG00000000355.13	Mcts1	ENSMUST00000000365.2	94.681
ENSMUSG00000000374.8	Trappc10	ENSMUST00000000384.7	98.216
ENSMUSG00000000378.15	Ccm2	ENSMUST00000000388.14	160.308
ENSMUSG00000000378.15	Ccm2	d4c24d11-c30f-4505-833e-a6240a37eef8	14.81
ENSMUSG00000000384.15	Tbrg4	1443507c-4b4e-4391-8613-ab1e0be8107d	127.2
ENSMUSG00000000384.15	Tbrg4	ENSMUST00000000394.13-1	55.4578
ENSMUSG00000000384.15	Tbrg4	ENSMUST00000156969.7	225.69
ENSMUSG00000000392.17	Fap	ENSMUST00000102732.9	154.43
ENSMUSG00000000399.10	Ndufa9	7a9985ea-1aa8-4f1a-8365-614c0837b986	150.05
ENSMUSG00000000399.10	Ndufa9	ENSMUST00000205002.2	83.9908
ENSMUSG00000000402.2	Egfl6	ENSMUST00000000412.2	117.12
ENSMUSG00000000416.16	Cttnbp2	65ab6192-4804-4614-bc37-3ae3c572f0e2	171.3
ENSMUSG00000000420.15	Galnt1	0b4eefaf-307d-4922-9ddf-df20ab2eacd7	130.35
ENSMUSG00000000420.15	Galnt1	164812fc-97ff-4ab0-9761-739567e2202b	148.963
ENSMUSG00000000420.15	Galnt1	4414efec-86cb-4808-99b8-fc09337190b3	104.81
ENSMUSG00000000420.15	Galnt1	ENSMUST00000170243.7	52.865
ENSMUSG00000000420.15	Galnt1	e2e37629-0b81-48a7-84e4-4ec2c0d6caeb	57.92
ENSMUSG00000000435.1	Myf5	ENSMUST00000000445.1	154.67
ENSMUSG00000000439.9	Mkrn2	ENSMUST00000000449.8	89.2836
ENSMUSG00000000439.9	Mkrn2	aac5cedf-e0a9-4596-b5aa-59df3b703f6e	43.7467
ENSMUSG00000000440.12	Pparg	ENSMUST00000171644.7	69.95
ENSMUSG00000000440.12	Pparg	b988ca5d-69cc-4458-9fb3-57215a7f1df0	166.31
ENSMUSG00000000441.17	Raf1	8815d8f5-fcac-4e12-b622-767c5e91e645	190.425
ENSMUSG00000000441.17	Raf1	ENSMUST00000000451.13	71.83
ENSMUSG00000000441.17	Raf1	ENSMUST00000112949.7	116.952
ENSMUSG00000000441.17	Raf1	f746787b-6bb8-4e3c-88d6-556277da640a	51.22
ENSMUSG00000000489.7	Pdgfb	ENSMUST00000000500.7	181.383
ENSMUSG00000000530.16	Acvrl1	ENSMUST00000119063.7-1	51.33
ENSMUSG00000000531.5	Grasp	8289d1b1-e7bc-4c4b-a42c-88d6c3393a77	180.52
ENSMUSG00000000531.5	Grasp	ENSMUST00000000543.5	70.6825
ENSMUSG00000000532.11	Acvr1b	ENSMUST00000000544.11	143.694
ENSMUSG00000000538.18	Tom1l2	1a6f8245-f91e-46dc-a02b-3854d60245da	55.25
ENSMUSG00000000538.18	Tom1l2	74f78479-6e3f-4eed-8139-d7844586b64a	40.11
ENSMUSG00000000538.18	Tom1l2	ENSMUST00000095254.11	95.315
ENSMUSG00000000538.18	Tom1l2	ENSMUST00000102683.10	98.17
ENSMUSG00000000555.8	Itga5	ENSMUST00000023128.7	131.955
ENSMUSG00000000561.14	Gm42890	949c12b7-a601-46d5-a770-4b6087c24dab	32.58
ENSMUSG00000000561.14	Wdr77	ENSMUST00000010278.11	101.43
ENSMUSG00000000563.17	Atp5pb	3d056983-3bde-445f-81f5-2f0be34029e7	93.7149
ENSMUSG00000000563.17	Atp5pb	6129a72d-12ec-42c0-9ea5-4c8b5ee83c50	87.42
ENSMUSG00000000568.15	Hnrnpd	5ac192b6-c979-4b96-b468-975fe5ed59d6	33.04
ENSMUSG00000000568.15	Hnrnpd	ENSMUST00000019128.14	111.655
ENSMUSG00000000568.15	Hnrnpd	ENSMUST00000112939.9	110.145
ENSMUSG00000000568.15	Hnrnpd	ENSMUST00000172361.7	49.46
ENSMUSG00000000579.14	Dynlt1c	787d9ead-8ff6-4507-901b-defddbf0c4b1	181.805
ENSMUSG00000000581.8	C1d	93797e88-bf72-4c49-adf4-884527b9b3e2	68.23
ENSMUSG00000000581.8	C1d	ENSMUST00000000594.8	105
ENSMUSG00000000581.8	C1d	ENSMUST00000156784.1	149.34
ENSMUSG00000000581.8	C1d	edeae107-ad3c-4e43-8894-5f05b30012b0	183.81
ENSMUSG00000000594.7	Gm2a	ENSMUST00000000608.7	70.3186
ENSMUSG00000000600.15	Krit1	1471970f-046e-482f-9109-8e794406c0ae	22.04
ENSMUSG00000000600.15	Krit1	ENSMUST00000080085.8	143.91
ENSMUSG00000000605.9	Clcn4	ENSMUST00000000619.7	94.4075
ENSMUSG00000000628.10	Hk2	ENSMUST00000000642.10	93.492
ENSMUSG00000000628.10	Hk2	af3d7218-355c-4021-a3e5-835dc0f9f052	120.981
ENSMUSG00000000631.20	Myo18a	958e19bf-3848-4541-9d37-4e2ec40e1ddb	160
ENSMUSG00000000631.20	Myo18a	a9a157a7-5fb4-4a9b-b843-18ad1c722566	116.021
ENSMUSG00000000682.7	Cd52	ENSMUST00000000696.6	110.77
ENSMUSG00000000708.14	Kat2b	ENSMUST00000000724.14	114.666
ENSMUSG00000000708.14	Kat2b	cf68162c-8f42-4ac6-9594-51720759f812	129.143
ENSMUSG00000000711.3	Rab5b	2b579e69-44dd-4b1f-9303-ba469da9e952	252.08
ENSMUSG00000000711.3	Rab5b	55ca39a7-e533-40b9-a63a-b9cab3877ce3	170.721
ENSMUSG00000000711.3	Rab5b	ENSMUST00000000727.3	126.632
ENSMUSG00000000732.9	Icosl	ENSMUST00000105393.2	146.15
ENSMUSG00000000738.18	Spg7	ENSMUST00000149248.8	118.856
ENSMUSG00000000738.18	Spg7	c9056297-03e9-4201-9fbf-4847bc1188bd	89
ENSMUSG00000000740.12	Rpl13	1523e264-bc65-48fe-9060-99a63b9ba480	27.17
ENSMUSG00000000740.12	Rpl13	ENSMUST00000000756.5	80.6598
ENSMUSG00000000743.9	Chmp1a	ENSMUST00000000759.8	121.69
ENSMUSG00000000751.13	Rpa1	ENSMUST00000092907.11	110.031
ENSMUSG00000000753.15	Serpinf1	ENSMUST00000000769.13	95.2514
ENSMUSG00000000776.13	Polr3d	ENSMUST00000000793.12	74.69
ENSMUSG00000000776.13	Polr3d	c2a50399-f5a4-4c59-ab7d-64543ca97c64	34.96
ENSMUSG00000000782.16	Tcf7	078d490f-6113-4aab-aa52-195f5042aa9c	30.23
ENSMUSG00000000787.12	Ddx3x	ENSMUST00000000804.6	123.35
ENSMUSG00000000805.18	Car4	9a3b9cd0-3b0b-4936-bedf-249d2538a93a	47.11
ENSMUSG00000000805.18	Car4	ENSMUST00000103194.9	111.126
ENSMUSG00000000811.13	Txnrd3	ENSMUST00000000828.12	65.5275
ENSMUSG00000000826.16	Dnajc5	ENSMUST00000072334.11	63.1125
ENSMUSG00000000826.16	Dnajc5	ENSMUST00000116365.8	71.68
ENSMUSG00000000827.18	Tpd52l2	8359d7cb-685d-42d2-824d-38e366ad398f	62.97
ENSMUSG00000000827.18	Tpd52l2	ENSMUST00000108799.9	124.2
ENSMUSG00000000827.18	Tpd52l2	ENSMUST00000108800.7-1	102.95
ENSMUSG00000000827.18	Tpd52l2	ENSMUST00000149163.7	57.04
ENSMUSG00000000827.18	Tpd52l2	b366d029-d3cb-4f4f-bc0a-8b55b94d678f	112.64
ENSMUSG00000000827.18	Tpd52l2	b7c4a185-11b9-47a2-9274-1dcdacc3a7a5	188.76
ENSMUSG00000000827.18	Tpd52l2	c206e5f2-9ee1-4baf-991a-911b698277e3	121.54
ENSMUSG00000000827.18	Tpd52l2	f3996afd-5627-47f5-8203-c5c6fefb4a5e	162.25
ENSMUSG00000000876.11	Pxmp4	9d8cf011-fd49-4004-ba49-a85c8e305f38	149.012
ENSMUSG00000000876.11	Pxmp4	ENSMUST00000000896.10-1	91.7508
ENSMUSG00000000881.12	Dlg3	ENSMUST00000113735.2	31.64
ENSMUSG00000000884.17	Gnb1l	19bcd512-0268-49aa-ac5e-c7e7cf98bb3e	193.63
ENSMUSG00000000884.17	Gnb1l	ENSMUST00000090086.10	60.71
ENSMUSG00000000901.17	Mmp11	ENSMUST00000120281.7	11.54
ENSMUSG00000000902.13	Smarcb1	ENSMUST00000000925.9	80.33
ENSMUSG00000000902.13	Smarcb1	ENSMUST00000121304.1	72.32
ENSMUSG00000000916.15	Nsun5	ENSMUST00000000940.14	83.91
ENSMUSG00000000916.15	Nsun5	d4459eea-35a2-4442-8856-8d41ea4d3bf2	254.985
ENSMUSG00000000934.9	Top1mt	ENSMUST00000000958.8	75.5
ENSMUSG00000000938.11	Hoxa10	ENSMUST00000121043.1	141.864
ENSMUSG00000000938.11	Hoxa10	ENSMUST00000125581.1	146.987
ENSMUSG00000000942.10	Hoxa4	ENSMUST00000101395.2	94.9633
ENSMUSG00000000957.11	Mmp14	ENSMUST00000089688.5	86.9267
ENSMUSG00000000958.10	Slc7a7	35bc1582-934f-4d8d-90c6-2ef153796f4f	49.25
ENSMUSG00000000959.7	Oxa1l	ENSMUST00000000985.6	111.94
ENSMUSG00000000959.7	Oxa1l	fcdb51c7-abb7-4ef2-83ab-509e16b157d2	127.3
ENSMUSG00000000976.13	Heatr6	ENSMUST00000001002.7	85.15
ENSMUSG00000001014.6	Icam4	ENSMUST00000001040.6	88.27
ENSMUSG00000001016.12	Ilf2	76fc6b1f-5aae-4153-b03b-05db3faa2ec7	95.5688
ENSMUSG00000001016.12	Ilf2	ENSMUST00000001042.9	135.675
ENSMUSG00000001017.15	Chtop	1efbaf8a-37d7-4332-b18f-8523b1c549ae	152.16
ENSMUSG00000001017.15	Chtop	2396de98-ae60-4c8e-be7d-bef475cd379c	21
ENSMUSG00000001017.15	Chtop	9dde42fe-94e9-4b25-9cce-ea90562b0650	36.7667
ENSMUSG00000001017.15	Chtop	ENSMUST00000001043.13	152.54
ENSMUSG00000001017.15	Chtop	ENSMUST00000049937.12	75.3767
ENSMUSG00000001017.15	Chtop	ENSMUST00000076639.10	90.48
ENSMUSG00000001017.15	Chtop	ENSMUST00000107346.7	128.08
ENSMUSG00000001017.15	Chtop	cf379580-346f-4d55-b1fe-bbed7e1f685b	131.675
ENSMUSG00000001017.15	Chtop	ef64ac0e-228a-4654-b255-b069b71f917c	71.445
ENSMUSG00000001018.15	Snapin	ENSMUST00000149884.1	124.036
ENSMUSG00000001018.15	Snapin	ENSMUST00000185005.1	78.412
ENSMUSG00000001018.15	Snapin	bd3dcf17-0430-4f58-8916-12d32350c3a0	282.52
ENSMUSG00000001020.8	S100a4	ENSMUST00000001046.6	99.309
ENSMUSG00000001025.8	S100a6	62376ba2-ffad-4661-a3ac-521759ee52b8	84.7265
ENSMUSG00000001027.7	Scn4a	85d1c07a-fc98-4009-861c-fd9ba7c6e2ce	29.63
ENSMUSG00000001027.7	Scn4a	cc34fc30-fc31-4365-88ff-611808036f3a	95.6125
ENSMUSG00000001027.7	Scn4a	cdbcca54-3d37-4e08-b1d8-8662c711ad10	150.143
ENSMUSG00000001029.15	Icam2	ENSMUST00000001055.14	49.3567
ENSMUSG00000001034.17	Mapk7	57265c6b-9bbc-47e8-8ccc-dfccc7d4ff9b	152.76
ENSMUSG00000001034.17	Mapk7	ENSMUST00000079080.12	153.46
ENSMUSG00000001036.17	Epn2	ENSMUST00000001063.14	175.855
ENSMUSG00000001036.17	Epn2	ENSMUST00000108713.7	117.21
ENSMUSG00000001039.12	B9d1	ENSMUST00000102657.9	65.946
ENSMUSG00000001052.15	Sec24b	8a16dd6f-b503-4ac6-ba36-e4ae99d5aec0	130.04
ENSMUSG00000001052.15	Sec24b	ENSMUST00000001079.14	208.54
ENSMUSG00000001053.15	N4bp3	ENSMUST00000001080.15	149.52
ENSMUSG00000001054.9	Rmnd5b	78a5a900-fcac-4f40-bf9c-bba9c778bbad	246.5
ENSMUSG00000001054.9	Rmnd5b	ENSMUST00000001081.9-1	113.577
ENSMUSG00000001056.3	Nhp2	ENSMUST00000127405.1	94.5287
ENSMUSG00000001065.15	Zfp276	89d5151e-f8d1-4380-88a8-d72aaa4e0f8d	245.19
ENSMUSG00000001065.15	Zfp276	ENSMUST00000001092.14	71.32
ENSMUSG00000001089.14	Luzp1	ENSMUST00000105849.8	84.4033
ENSMUSG00000001098.15	Kctd10	ENSMUST00000001125.5	191.23
ENSMUSG00000001100.10	Poldip2	ENSMUST00000001127.10	127.425
ENSMUSG00000001100.10	Poldip2	ENSMUST00000133601.1	56.88
ENSMUSG00000001100.10	Poldip2	af0cae8b-5539-441b-98d2-3e75763a0c8b	142.07
ENSMUSG00000001105.15	Ift20	ENSMUST00000128788.7	129.82
ENSMUSG00000001119.7	Col6a1	d46e9636-7c3d-4e15-b952-7a7c69e2ce44	86.4023
ENSMUSG00000001123.15	Lgals9	ENSMUST00000108268.9	121.906
ENSMUSG00000001127.12	Araf	02d995d8-d16a-4122-839f-70087a0f002b	317.23
ENSMUSG00000001127.12	Araf	200fed43-06cf-4914-b2fe-75882bb082af	106.397
ENSMUSG00000001127.12	Araf	216e9c21-27c4-4a13-829d-2cec2dc37e91	68.04
ENSMUSG00000001127.12	Araf	329b9410-597c-4ec2-8858-7666304691cf	160.697
ENSMUSG00000001127.12	Araf	921413a2-81be-456f-986c-0e77c2f7a40f	234.44
ENSMUSG00000001127.12	Araf	ENSMUST00000120356.7	88.5029
ENSMUSG00000001127.12	Araf	b1a8f3ea-e344-4476-8312-ad0bcb9c7072	106
ENSMUSG00000001128.7	Cfp	ENSMUST00000001156.7	65.304
ENSMUSG00000001131.11	Timp1	ENSMUST00000009530.4	166.07
ENSMUSG00000001134.9	Uxt	1ed1beae-e4b4-4600-9862-f1898cab9442	56.71
ENSMUSG00000001134.9	Uxt	8fb8ab23-0241-4d9a-80ea-c6b4605950ea	180.88
ENSMUSG00000001134.9	Uxt	ENSMUST00000123836.1	95.4733
ENSMUSG00000001138.13	Cnnm3	ENSMUST00000097776.3	176.947
ENSMUSG00000001143.13	Lman2l	ENSMUST00000115011.7	76.285
[truncated: 18,349 more rows]

## Sheet: B_A_Fed
gene_id	gene_name	transcript_id	polya_length_mean
[truncated: 17,049 more rows]

[truncated: 11 more sheets: B_A_Fasting, W_A_Fed, W_A_Fasting, Lung_Fed, Lung_Fasting, Heart_Fed, Heart_Fasting, Spleen_Fed, Spleen_Fasting, Kidney_Fed, Kidney_Fasting]
