# Supplementary material for: Unveiling Tissue‐Specific RNA Landscapes in Mouse Organs During Fasting and Feeding Using Nanopore Direct RNA Sequencing
Source: Adv Sci (Weinh). 2024 Dec 16;12(5):2408054. doi: 10.1002/advs.202408054 (PMC11792027; doi:10.1002/advs.202408054)
Supplement: Supplementary file 2 — Supplemental Tables [file ADVS-12-2408054-s001.zip › Table S9_DRS_PolyA_Differnece_During_Fasting.xlsx]

## Sheet: Liver_PolyA_Difference
transcript_id	gene_name	gene_id	median_length_difference	p_value
ENSMUST00000067492.7	Fabp1	ENSMUSG00000054422.7	-13.05	6.11079e-15
ENSMUST00000075312.4	Ttr	ENSMUSG00000061808.4	-14.225	2.48989e-13
ENSMUST00000042235.14	Eef1a1	ENSMUSG00000037742.14	16.15	1.34662e-12
ENSMUST00000003071.9	Apoc4	ENSMUSG00000074336.5	18.73	1.88657e-11
ENSMUST00000159216.8	Selenop	ENSMUSG00000064373.12	27.245	7.78461e-10
ENSMUST00000034585.6	Apoa4	ENSMUSG00000032080.6	53.135	2.37871e-09
ENSMUST00000025563.7	Fth1	ENSMUSG00000024661.7	29.22	2.31189e-08
ENSMUST00000087638.3	Aldh1a1	ENSMUSG00000053279.8	24.125	2.38832e-08
ENSMUST00000062620.8	Hamp	ENSMUSG00000050440.8	-18.375	6.52592e-08
ENSMUST00000028222.12	Hspa5	ENSMUSG00000026864.13	36.92	8.66534e-08
ENSMUST00000092888.10	Fbp1	ENSMUSG00000069805.10	24.04	1.07753e-07
ENSMUST00000022749.15	C9	ENSMUSG00000022149.17	-35.365	2.03087e-07
ENSMUST00000035105.6	Rpsa	ENSMUSG00000032518.6	20.415	3.72835e-07
ENSMUST00000094280.3	Chchd2	ENSMUSG00000070493.3	13.96	1.11602e-06
ENSMUST00000110894.8	Tpt1	ENSMUSG00000060126.14	14.8	1.5493e-06
ENSMUST00000008812.8	Rps18	ENSMUSG00000008668.15	18.02	1.71431e-06
ENSMUST00000038169.7	Mif	ENSMUSG00000033307.7	40.055	2.1232e-06
ENSMUST00000054220.9	Rpl18a	ENSMUSG00000045128.9	24.01	2.24743e-06
ENSMUST00000081840.5	Rpl32	ENSMUSG00000057841.5	22	2.50066e-06
ENSMUST00000126610.1	Rpl12	ENSMUSG00000038900.17	20.06	4.11547e-06
ENSMUST00000108430.9	Rps19	ENSMUSG00000040952.16	28.605	4.9729e-06
ENSMUST00000026122.10	P4hb	ENSMUSG00000025130.11	36.79	5.7243e-06
ENSMUST00000058906.6	Chchd10	ENSMUSG00000049422.7	12.255	9.79001e-06
ENSMUST00000034860.4	Cyp1a2	ENSMUSG00000032310.4	-45.35	1.19941e-05
ENSMUST00000096066.4	Cpa2	ENSMUSG00000071553.10	-12.975	1.96337e-05
ENSMUST00000102483.4	Rpl23a	ENSMUSG00000058546.8	17.505	2.88211e-05
ENSMUST00000034189.16	Ces1c	ENSMUSG00000057400.14	-23.63	3.83417e-05
ENSMUST00000032508.10	Fkbp4	ENSMUSG00000030357.10	56.78	4.14995e-05
2c567477-ab2a-46a9-bb75-68a9886bc2e0	Aldob	ENSMUSG00000028307.9	20.345	4.66614e-05
ENSMUST00000094434.12	Ftl1	ENSMUSG00000050708.16	13.45	4.83715e-05
ENSMUST00000059980.10	Rpl37a	ENSMUSG00000046330.10	15.95	5.42937e-05
ENSMUST00000225023.1	Rps24	ENSMUSG00000025290.17	25.16	6.74525e-05
ENSMUST00000033683.7	Rps4x	ENSMUSG00000031320.9	19.16	6.80603e-05
ENSMUST00000176010.7	Rpl41	ENSMUSG00000093674.7	11.77	8.92623e-05
ENSMUST00000093222.12	Ces3a	ENSMUSG00000069922.12	-28.13	9.56098e-05
ENSMUST00000003521.9	Rps11	ENSMUSG00000003429.11	20.895	0.000102111
ENSMUST00000001716.7	Ddt	ENSMUSG00000001666.8	18.46	0.000105645
ENSMUST00000014438.4	Ndufa2	ENSMUSG00000014294.4	17.845	0.000159631
ENSMUST00000075552.6	Cyp2a12	ENSMUSG00000060407.6	25.32	0.000169625
ENSMUST00000004232.9	Adh1	ENSMUSG00000074207.10	12.365	0.000190325
ENSMUST00000236335.1	Glo1	ENSMUSG00000024026.13	-13.7	0.000194176
ENSMUST00000075162.4	Klk1	ENSMUSG00000063903.5	-70.445	0.000204774
ENSMUST00000079735.11	Rpl30	ENSMUSG00000058600.13	20.74	0.000210947
ENSMUST00000006496.14	Rps9	ENSMUSG00000006333.14	31.52	0.00021359
ENSMUST00000081593.12	Pgk1	ENSMUSG00000062070.12	22.745	0.00022567
ENSMUST00000049178.2	Cyp2c37	ENSMUSG00000042248.4	45.03	0.00022715
ENSMUST00000170715.7	Rps2	ENSMUSG00000044533.15	15.23	0.000237742
ENSMUST00000025918.8	Stip1	ENSMUSG00000024966.9	34.25	0.000264917
ENSMUST00000034215.7	Mt1	ENSMUSG00000031765.8	-26.115	0.000265575
ENSMUST00000023832.6	Rgn	ENSMUSG00000023070.6	-29.765	0.000270979
ENSMUST00000025381.3	Spink1	ENSMUSG00000024503.3	-16.64	0.0002851
a828f1dc-a078-42bb-80fa-c2d1eb493b2c	Ndufa7	ENSMUSG00000041881.13	27.57	0.000329839
75081c11-6cdd-474d-8f1e-758695e5109f	Ubb	chr11:62551000	14.43	0.000385358
ENSMUST00000080926.12	Eno1	ENSMUSG00000063524.13	27.87	0.000456798
ENSMUST00000125249.2-1	Isoc2a	ENSMUSG00000086784.2	40.37	0.000532339
ENSMUST00000043937.8	Ostc	ENSMUSG00000041084.8	51.195	0.000616341
ENSMUST00000026420.6	Rps26	ENSMUSG00000025362.6	11.46	0.000620635
ENSMUST00000031663.9-1	C8b	ENSMUSG00000029656.13	-21.415	0.000655692
ENSMUST00000067354.9	Depp1	ENSMUSG00000048489.12	100.51	0.000695739
ENSMUST00000038495.4	Crp	ENSMUSG00000037942.5	18.62	0.000758983
ENSMUST00000000335.11	Comt	ENSMUSG00000000326.13	56.41	0.000761257
ENSMUST00000046831.10	Tmem205	ENSMUSG00000040883.18	26.26	0.000766288
ENSMUST00000004554.13	Rps5	ENSMUSG00000012848.15	20.915	0.00080016
ENSMUST00000080861.5	Rpl35	ENSMUSG00000062997.6	11.895	0.000818461
ENSMUST00000094361.10	Hsp90aa1	ENSMUSG00000021270.13	46.625	0.000823116
392e600b-d005-432d-8a98-5e9e9b03fb46	Mup20	ENSMUSG00000078672.2	-25.985	0.00123888
ENSMUST00000112335.3	Rbp4	ENSMUSG00000024990.13	19.67	0.00127818
ENSMUST00000052126.5	Fam25c	ENSMUSG00000043681.5	-27.935	0.00130373
ENSMUST00000057885.12	Rpl9	ENSMUSG00000047215.14	18	0.00134388
ENSMUST00000022322.16	Glud1	ENSMUSG00000021794.16	31.095	0.00148451
ENSMUST00000054607.15	Ahcy	ENSMUSG00000027597.15	22.63	0.00172149
ENSMUST00000103146.4	Rpl23	ENSMUSG00000071415.6	11.295	0.00173435
ENSMUST00000107472.7	Mup3	ENSMUSG00000066154.11	-10.59	0.00194771
ENSMUST00000005685.14	Cyp2a5	ENSMUSG00000005547.14	54.03	0.00195126
ENSMUST00000016571.7	Ndufa1	ENSMUSG00000016427.7	14.59	0.00208512
ENSMUST00000073339.6	Pgrmc1	ENSMUSG00000006373.10	16.715	0.00221192
ENSMUST00000075242.6	Hspe1	ENSMUSG00000073676.4	22.625	0.00236414
ENSMUST00000036765.7	Eif4ebp3	ENSMUSG00000090264.1	50.365	0.00241076
ENSMUST00000080492.6	Rpl36	ENSMUSG00000057863.6	12.265	0.00248197
ENSMUST00000029987.9	Aldob	ENSMUSG00000028307.9	24.05	0.00249301
ENSMUST00000077719.3	Mup21	ENSMUSG00000066153.2	-13.59	0.00255007
b07e2bf1-d712-4ceb-874c-fc95cd610bdb	Cxcl12	chr6:117173000	51	0.00258485
ENSMUST00000071250.12	Pygl	ENSMUSG00000021069.17	57.905	0.00281379
ENSMUST00000080813.4	Rps17	ENSMUSG00000061787.15	15.18	0.00281477
14f4693e-9ba9-449a-b6fd-a6d373ec24d3	Ppara	ENSMUSG00000022383.13	79.445	0.00287234
ENSMUST00000198580.1	5033403H07Rik	ENSMUSG00000106352.4	-36.35	0.00291093
ENSMUST00000102840.4	Ass1	ENSMUSG00000076441.9	13.2	0.00300698
ENSMUST00000018246.5	H2bc4	ENSMUSG00000018102.5	11.32	0.00311446
ENSMUST00000150042.7	Mrpl48	ENSMUSG00000030706.17	40.015	0.00347269
ENSMUST00000015950.11	Qdpr	ENSMUSG00000015806.12	16.89	0.00359864
ENSMUST00000058914.9	Tuba1c	ENSMUSG00000043091.9	39.785	0.00371784
ENSMUST00000123836.1	Uxt	ENSMUSG00000001134.9	-59.405	0.00373693
ENSMUST00000030395.8	Svbp	ENSMUSG00000028643.11	-54.06	0.00374877
ENSMUST00000237098.1	Elovl3	ENSMUSG00000038754.5	-14.85	0.00432027
ENSMUST00000223396.1	Gdi2	ENSMUSG00000021218.10	-37.89	0.00439255
ENSMUST00000026050.7	Gsto1	ENSMUSG00000025068.8	29.26	0.00450709
ENSMUST00000035163.9	1300017J02Rik	ENSMUSG00000033688.10	23.91	0.00451536
ENSMUST00000025713.11	Tm7sf2	ENSMUSG00000024799.16	-27.135	0.00474517
ENSMUST00000081777.7	Mug2	ENSMUSG00000030131.8	-93.345	0.00479281
ENSMUST00000026472.9	Inhbc	ENSMUSG00000025405.9	75.695	0.00479353
ENSMUST00000230271.1	Polr2f	ENSMUSG00000033020.7	28.76	0.0049726
0e3110ad-6fc7-4283-a22e-9608680b3d21	Mup7	ENSMUSG00000073842.10	-61.01	0.00499805
ENSMUST00000095070.3	Dnajc25	ENSMUSG00000070972.13	80.48	0.00499831
ENSMUST00000085054.4	Serpina1e	ENSMUSG00000072849.10	-15.24	0.00500295
ENSMUST00000062904.10-1	Dnajc11	ENSMUSG00000039768.16	60.475	0.00507291
ENSMUST00000020717.11	Arf5	ENSMUSG00000020440.13	44.875	0.00523547
ENSMUST00000028286.11	Agpat2	ENSMUSG00000026922.13	23.935	0.00539842
ENSMUST00000022855.11	Brix1	ENSMUSG00000022247.12	79.725	0.00541073
ENSMUST00000058488.8	Tmed3	ENSMUSG00000032353.9	62.31	0.00549449
125dce76-c337-49b5-8420-3a85449964ab		chr13:92704000	-89.04	0.00572669
ENSMUST00000177840.8	Cd151	ENSMUSG00000025510.14	85.28	0.00576612
ENSMUST00000047652.5	Tspan14	ENSMUSG00000037824.6	126.235	0.00655135
ENSMUST00000197134.2	Ube2d3	ENSMUSG00000078578.9	-77.015	0.00678045
236639d2-8142-4f78-b112-28d8e007d4de	Mup2	ENSMUSG00000073842.10	-38.99	0.00737654
ENSMUST00000167290.7-1	Smim7	ENSMUSG00000044600.14	-33.765	0.0076499
ENSMUST00000027634.12	Dbi	ENSMUSG00000026385.16	-11.305	0.00773283
ENSMUST00000092836.5	Wfdc17	ENSMUSG00000069792.5	47.06	0.00791852
ENSMUST00000023820.5	Fabp2	ENSMUSG00000023057.5	26.97	0.00804998
ENSMUST00000001780.9	Akt1	ENSMUSG00000001729.14	124.86	0.00813823
66d2eff5-d899-4fb2-953d-d6610891aa5b	Gnmt	ENSMUSG00000002769.9	64.295	0.00814044
4d218778-af00-4f33-8873-6ab9d16da98a	Slc25a10	ENSMUSG00000025792.9	16.005	0.00832703
ENSMUST00000010795.4	Acaa1b	ENSMUSG00000010651.4	-14.7	0.00856825
ENSMUST00000044602.7	Ces1g	ENSMUSG00000057074.6	-36.695	0.00865674
ENSMUST00000169895.2	Rnase4	ENSMUSG00000021876.15	17.785	0.0086728
ENSMUST00000026196.13	Got1	ENSMUSG00000025190.13	-28.045	0.00912501
ENSMUST00000027123.14	Hspd1	ENSMUSG00000025980.14	19.605	0.00914034
ENSMUST00000007559.14-1	Gatad1	ENSMUSG00000007415.15	59.775	0.00916993
eb5ca79c-fefd-4a33-ac57-d384a1abd262	Saa1	ENSMUSG00000074115.5	-26.66	0.0091997
ENSMUST00000016977.14	Mrps18c	ENSMUSG00000016833.14	-45.16	0.00928609
ENSMUST00000075363.9	Acot7	ENSMUSG00000028937.14	83.64	0.00936611
ENSMUST00000236340.1	Gm3734	ENSMUSG00000117780.1	-60.36	0.00936611
ENSMUST00000021239.6	Lrrc59	ENSMUSG00000020869.8	57.76	0.00947762
05cb1fb6-73a6-4dda-9a13-b4b9a66a129e	Bhmt	ENSMUSG00000074768.6	11.85	0.00957543
ENSMUST00000129339.7	Eef1b2	ENSMUSG00000025967.16	16.895	0.00976966
ENSMUST00000102865.10	Zdhhc12	ENSMUSG00000015335.16	55.315	0.0100063
ENSMUST00000080281.13	Rpl15	ENSMUSG00000012405.16	19.68	0.0104287
ENSMUST00000090541.11	Atp5g1	ENSMUSG00000006057.15	41.8	0.0105082
ENSMUST00000173522.7	Sdr42e1	ENSMUSG00000034308.13	87.05	0.0105704
ENSMUST00000022428.12	Rnase4	ENSMUSG00000021876.15	43.86	0.0105864
ENSMUST00000025567.8	Fads2	ENSMUSG00000024665.8	21.385	0.0107248
de6689b8-d4f7-4c9d-8b9f-8b376c238989	Gm21981	ENSMUSG00000079444.9	20.67	0.0108965
ENSMUST00000131374.7	Rps15a	ENSMUSG00000008683.16	18.85	0.0109346
ENSMUST00000026289.9	Hsd17b10	ENSMUSG00000025260.10	16.525	0.0110605
ENSMUST00000156440.7	Zpr1	ENSMUSG00000032078.17	101.53	0.0110716
ENSMUST00000113211.7	Rpl36a	ENSMUSG00000079435.9	20.19	0.0111654
ENSMUST00000073471.12	Rpl26	ENSMUSG00000060938.14	11	0.0116956
ENSMUST00000031617.12	Rpl6	ENSMUSG00000029614.13	10.1	0.011716
ENSMUST00000026585.13	Tspan4	ENSMUSG00000025511.15	72.445	0.0120711
ENSMUST00000072776.4	Cyp2d10	ENSMUSG00000094806.2	16.03	0.0126159
ENSMUST00000108425.7	Crk	ENSMUSG00000017776.15	112.79	0.0128267
5a57399b-c430-4b54-bb45-4861dcf90adc	Scp2	ENSMUSG00000028603.15	75.85	0.0129414
ENSMUST00000210569.1	0610005C13Rik	ENSMUSG00000109644.1	-42.02	0.0132171
ENSMUST00000103191.10	Rpl22	ENSMUSG00000028936.15	21.03	0.0132191
ENSMUST00000049022.14	Ninj1	ENSMUSG00000037966.15	18.66	0.0132429
ENSMUST00000032927.13	Stard10	ENSMUSG00000030688.15	13.88	0.0133183
ENSMUST00000035033.6	Copb2	ENSMUSG00000032458.6	31.35	0.0133267
ENSMUST00000058659.8	Tst	ENSMUSG00000044986.10	13.71	0.0135518
ENSMUST00000039721.13	Slc17a3	ENSMUSG00000036083.15	-97.91	0.0137108
45d47045-7c91-43a2-84b5-ee16b4594841	Kxd1	ENSMUSG00000090137.8	86.495	0.0137108
ENSMUST00000025925.10	Plaat3	ENSMUSG00000060675.13	60.955	0.0137108
6c68cad1-61dd-4d1c-b169-7bf5768fad7c	Gm20390	ENSMUSG00000037601.11	54.26	0.0137894
8ac5f821-dae8-48df-8202-5715739173fc	Ccdc167	ENSMUSG00000024018.18	-56.16	0.0138033
ENSMUST00000061755.8	Lamp2	ENSMUSG00000016534.15	45.64	0.0142677
ENSMUST00000153983.7	Mrpl58	ENSMUSG00000018858.15	50.81	0.0143007
ENSMUST00000000001.4	Gnai3	ENSMUSG00000000001.4	44.315	0.0144567
ENSMUST00000113028.1	Dipk2a	ENSMUSG00000045414.7	-90.475	0.014548
d7721a4f-3f75-481d-81d5-ee4c31f8f3a7	Ncbp2	chr16:31947000	-23.38	0.0150319
ENSMUST00000030018.4	Nans	ENSMUSG00000028334.10	63.195	0.0150873
ENSMUST00000081649.9	Ifitm2	ENSMUSG00000060591.9	27.65	0.0155599
ENSMUST00000084125.9	Tardbp	ENSMUSG00000041459.15	72.685	0.0156943
ENSMUST00000102845.10	Rps27a	ENSMUSG00000020460.15	10.055	0.0159263
ENSMUST00000110306.8	Dpys	ENSMUSG00000022304.13	23.44	0.0159842
361ee0f5-2a69-4cc5-b3c0-58f212eaefaf	Tle5	ENSMUSG00000054452.10	48.795	0.0160099
ENSMUST00000039758.5	Cox8a	ENSMUSG00000035885.5	11.055	0.0161675
ENSMUST00000054213.4	Timm8a1	ENSMUSG00000048007.4	22.945	0.0162801
ENSMUST00000140076.1-1	Ppat	ENSMUSG00000029246.14	77.42	0.0163951
bcf05722-5b5a-4d16-a62d-849e0050360a	H2-K1	ENSMUSG00000061232.16	77.915	0.0167705
67bb309d-a5d7-447a-bf47-a05b84c60dfe	Shmt1	ENSMUSG00000020534.14	127.03	0.0169268
ENSMUST00000115522.9	Eef1akmt4	ENSMUSG00000115219.2	64.32	0.0169268
ENSMUST00000034903.6	Gsta4	ENSMUSG00000032348.6	-30.38	0.0170366
ENSMUST00000024698.9	Tnfrsf12a	ENSMUSG00000023905.15	-58.97	0.0173572
4794c29c-af35-4f44-93d2-fca881cca8bf	Tnfaip8l1	ENSMUSG00000044469.8	62.87	0.017387
1a07ea8c-48f4-47bf-b3d4-598e9605012f	Gm42418	ENSMUSG00000106106.2	24.79	0.0176906
ENSMUST00000095263.9	Yipf3	ENSMUSG00000071074.9	-43.36	0.0185373
ENSMUST00000117766.7	Mrpl1	ENSMUSG00000029486.13	-55.15	0.0188071
ENSMUST00000080622.8	Snu13	ENSMUSG00000063480.8	49.275	0.0192728
ENSMUST00000032597.11	Rpl28	ENSMUSG00000030432.12	12.2	0.0192894
ENSMUST00000045467.13	H2-Ke6	ENSMUSG00000073422.11	29.585	0.0200553
ENSMUST00000138302.8	Wbp1l	ENSMUSG00000047731.17	-43.24	0.0202406
ENSMUST00000036951.12	Pebp1	ENSMUSG00000032959.12	15.11	0.0207857
ENSMUST00000109410.3	Ces2e	ENSMUSG00000031886.14	-42.65	0.0208106
ENSMUST00000119953.1	Rsl1d1	ENSMUSG00000005846.12	82.305	0.0209062
ENSMUST00000185641.6	Atp5g2	ENSMUSG00000062683.11	21.15	0.0209526
ENSMUST00000020640.7	Rack1	ENSMUSG00000020372.15	18.75	0.0213276
0d3a85da-665f-4884-97e7-c1c13d5dc721	Mup7	ENSMUSG00000073842.10	-32.16	0.0215969
ENSMUST00000025804.6	Rab1b	ENSMUSG00000024870.6	37.5	0.0220693
ENSMUST00000182898.7	Anapc16	ENSMUSG00000020107.10	-39.14	0.0221037
ENSMUST00000102692.9	Pemt	ENSMUSG00000000301.16	16.72	0.0221503
ENSMUST00000078803.4	Vps28	ENSMUSG00000115987.1	-47.49	0.0222434
ENSMUST00000047226.9	Lonp1	ENSMUSG00000041168.10	36.66	0.0224849
ENSMUST00000047903.9	Colgalt1	ENSMUSG00000034807.9	55.68	0.0226545
ENSMUST00000010502.12	Ifi35	ENSMUSG00000010358.13	54.53	0.0229197
ENSMUST00000105372.7	Gpx4	ENSMUSG00000075706.10	24.09	0.0229812
0a4478de-9bd5-4a90-813c-63dbc2b4ee5b	Fxyd1	ENSMUSG00000036570.14	55.89	0.0232703
ENSMUST00000057454.3	Gchfr	ENSMUSG00000046814.3	11.555	0.0234105
ENSMUST00000015256.14	Slc25a13	ENSMUSG00000015112.15	-103.56	0.0234676
ENSMUST00000064798.15	Ndufv3	ENSMUSG00000024038.17	21.125	0.0234879
ENSMUST00000023085.6	Ndufa6	ENSMUSG00000022450.6	15.19	0.023794
ENSMUST00000054636.6-1	Bag5	ENSMUSG00000049792.6	74.465	0.0240277
ENSMUST00000005077.6	Hspb1	ENSMUSG00000004951.10	32.89	0.0240332
ENSMUST00000129909.7	Uba52	ENSMUSG00000090137.8	22.15	0.0245557
ENSMUST00000170836.3	Psma2	ENSMUSG00000015671.11	34.395	0.0245601
ENSMUST00000026262.7	Hexa	ENSMUSG00000025232.8	60.46	0.0245782
ENSMUST00000066540.13	Sds	ENSMUSG00000029597.14	-18.985	0.0246727
ENSMUST00000073049.6	Ugt1a1	ENSMUSG00000089960.1	15.815	0.0246755
ENSMUST00000079691.12	Gss	ENSMUSG00000027610.17	-82.12	0.0250944
ENSMUST00000144531.1	Naa38	ENSMUSG00000059278.9	31.51	0.0252353
ENSMUST00000114897.8	Atp5c1	ENSMUSG00000025781.14	22.825	0.0253917
ENSMUST00000030345.14	Cpt2	ENSMUSG00000028607.16	27.53	0.0254623
ENSMUST00000218893.1	Mrpl42	ENSMUSG00000062981.5	38.98	0.0258159
ENSMUST00000016703.7-1	H3f3b	ENSMUSG00000016559.14	22.21	0.0259107
ENSMUST00000021634.3	Akr1c13	ENSMUSG00000021213.12	26.945	0.0263942
ENSMUST00000035481.4	Chchd5	ENSMUSG00000037938.4	49.71	0.0265056
f13c13fe-78b4-4d48-9a8b-425ad25e9873	Nedd4	ENSMUSG00000032216.15	39.125	0.0268091
ENSMUST00000058978.8	Nqo2	ENSMUSG00000046949.16	-40.335	0.0270295
ENSMUST00000074058.10-1	Mbd2	ENSMUSG00000024513.16	79.25	0.0272528
858fa346-991a-4b01-8d5b-17b944619cac	Ugt1a7c	ENSMUSG00000090145.7	-49.745	0.0274524
6d25a5b3-b805-4fc7-ba75-8a4bbad05f3f	Gstt1	ENSMUSG00000001663.10	39.215	0.0277377
07681827-0900-4bed-87fe-bca9859c292c	Slc35a3	ENSMUSG00000027957.13	-69.365	0.0278905
ENSMUST00000050952.3	Stbd1	ENSMUSG00000047963.7	-21.24	0.0280209
ENSMUST00000034524.4	Rexo2	ENSMUSG00000032026.7	19.995	0.0280553
9b7ad582-81e2-47ff-9d73-bcd4627afe4e	Fgl1	ENSMUSG00000031594.9	15.345	0.028166
ENSMUST00000046390.13	Myo1b	ENSMUSG00000018417.14	87.14	0.0288981
ENSMUST00000046735.10	Tex264	ENSMUSG00000040813.16	47.395	0.0289535
ENSMUST00000020023.8	Reep3	ENSMUSG00000019873.8	35.515	0.029227
ENSMUST00000019896.4	Iyd	ENSMUSG00000019762.4	25.815	0.0295368
ENSMUST00000022580.7	Slc25a30	ENSMUSG00000022003.7	-81.865	0.0297581
ddaf4433-fd5b-4784-982c-872b32e97e36	Mup7	ENSMUSG00000073842.10	-62.34	0.0298329
6acd6c67-bb41-46c5-b1aa-ea26b71543fa	Bphl	ENSMUSG00000038286.11	-49.63	0.0298421
ENSMUST00000045993.14	Cops4	ENSMUSG00000035297.14	46.73	0.0298421
ENSMUST00000167624.1	Glo1	ENSMUSG00000024026.13	-30.015	0.0300696
ENSMUST00000014686.2	Clec4f	ENSMUSG00000014542.3	26.215	0.0303111
ENSMUST00000099472.3-1	Cyp2c68	ENSMUSG00000074882.3	38.49	0.0303333
ENSMUST00000043317.6	Dnajc12	ENSMUSG00000036764.12	60.525	0.0303828
ENSMUST00000033880.6	Eif4ebp1	ENSMUSG00000031490.6	-21.515	0.0304609
92270313-7b6a-488a-9293-c5f46ffd6b9b	Hsd17b4	ENSMUSG00000024507.6	-95.675	0.0304862
ENSMUST00000051846.12	Cyp2c70	ENSMUSG00000060613.10	-36.64	0.0305952
8e541060-c789-446d-bf48-5d9a4b5f6dac	Eci2	ENSMUSG00000021417.15	-69.155	0.030639
2493a785-453a-4d53-9a81-96bae46aff9e	Agpat3	ENSMUSG00000001211.15	38.155	0.0308021
ENSMUST00000093221.12	Ces3b	ENSMUSG00000062181.14	-28.275	0.0308354
ENSMUST00000154584.8	Eef1d	ENSMUSG00000055762.16	41.445	0.031734
ENSMUST00000109528.8	Blcap	ENSMUSG00000067787.10	65.14	0.0318231
ENSMUST00000090848.9	Selenbp2	ENSMUSG00000068877.12	-29.35	0.0321217
ENSMUST00000046515.14	Nceh1	ENSMUSG00000027698.14	83.52	0.0323545
40fdc702-85b2-43c2-bd4b-223b3f776eb2	Kng1	chr16:23081000	26.73	0.0323905
b3054aab-ee00-4c72-9167-c1605040245a	Ahcy	chr2:155059000	16.32	0.032432
ENSMUST00000112507.3	Fam98a	ENSMUSG00000002017.10	60.88	0.0326063
ENSMUST00000026409.4	Ormdl2	ENSMUSG00000025353.5	37.84	0.0326165
ENSMUST00000058578.7	Pgrmc2	ENSMUSG00000049940.7	-23.335	0.0326349
b5882688-3926-4bb2-b9d4-cff6d6cebc93	Pex16	ENSMUSG00000027222.14	-34.02	0.0327551
4532d79d-d8cb-4cc6-af6c-33addfbe2c36	Mgam	ENSMUSG00000068587.10	84.4	0.0328502
ENSMUST00000021443.6	Mthfd1	ENSMUSG00000021048.7	20.275	0.0328897
11c7001f-5467-409b-a5d5-f8f934067a7d	Cyp3a25	ENSMUSG00000029630.15	-65.15	0.03316
ENSMUST00000166123.8	Eif5	ENSMUSG00000021282.17	92.69	0.0333981
ENSMUST00000102874.10	Mdh1	ENSMUSG00000020321.16	13.76	0.0334474
ENSMUST00000043931.8	Atp5h	ENSMUSG00000034566.10	14.56	0.0334997
ENSMUST00000084097.11	Aurkaip1	ENSMUSG00000065990.12	25.465	0.0337731
ENSMUST00000022842.15	Cct5	ENSMUSG00000022234.15	26.415	0.0339063
9d065e47-beae-4211-a0cd-511f4ad60295	Fgl1	ENSMUSG00000031594.9	28.07	0.0339791
ENSMUST00000235966.1	Rps14	ENSMUSG00000024608.11	29.23	0.0343112
ENSMUST00000135564.7	Gm16157	ENSMUSG00000086628.7	28.39	0.0345649
ENSMUST00000236853.1	Cbs	ENSMUSG00000024039.15	64.75	0.0347556
ENSMUST00000005394.12-1	Ufd1	ENSMUSG00000005262.13	-39.85	0.0348984
ENSMUST00000161576.7	Herpud1	ENSMUSG00000031770.16	33.665	0.0353031
ENSMUST00000230198.1	Cyp2d10	ENSMUSG00000094806.2	31.19	0.0355554
ENSMUST00000147605.7	Nudt7	ENSMUSG00000031767.13	-64.12	0.0356368
ENSMUST00000042706.2	Nr0b2	ENSMUSG00000037583.2	39.305	0.035637
ENSMUST00000131303.7	Txnrd2	ENSMUSG00000075704.16	61.335	0.0357638
ENSMUST00000030263.8	St3gal3	ENSMUSG00000028538.12	41.835	0.0357638
ENSMUST00000127648.3	Gm44805	ENSMUSG00000109350.1	51.445	0.0359272
ENSMUST00000139253.7	Serf2	ENSMUSG00000074884.12	16.04	0.0369496
ENSMUST00000071951.13	H2-Q7	ENSMUSG00000060550.16	-61.145	0.0371242
ENSMUST00000029490.14	Ahcyl1	ENSMUSG00000027893.14	71.235	0.0373364
ENSMUST00000023694.10	Cfap298	ENSMUSG00000022972.10	43.125	0.0377713
ENSMUST00000063117.9	Gstz1	ENSMUSG00000021033.11	-41.28	0.0378893
ENSMUST00000048197.9	Rhod	ENSMUSG00000041845.11	33.45	0.037919
91f79e69-0ed5-4bab-9bd5-10f7af86b877	Rwdd4a	ENSMUSG00000031568.16	-59.795	0.0383188
ENSMUST00000033498.9	Timm17b	ENSMUSG00000031158.11	25.26	0.038399
ENSMUST00000034859.14	Fbxo22	ENSMUSG00000032309.15	65.79	0.038647
ENSMUST00000028517.12	Ola1	ENSMUSG00000027108.15	-30.315	0.0388839
ENSMUST00000004054.12-1	Kpna1	ENSMUSG00000022905.12	69.905	0.0390187
ENSMUST00000080361.12	Akr1c20	ENSMUSG00000054757.14	59.895	0.0390894
9bf55d32-0f27-43bc-8253-5706ee774036	Reln	ENSMUSG00000042453.14	-52.465	0.0391702
ENSMUST00000023687.8	Ifngr2	ENSMUSG00000022965.8	59.365	0.0391702
ENSMUST00000128408.7	Dbi	ENSMUSG00000026385.16	-79.51	0.0392948
ENSMUST00000048578.2	Ttc1	ENSMUSG00000041278.10	42.17	0.039584
ENSMUST00000031061.11	Dhx15	ENSMUSG00000029169.11	-56.725	0.0396149
ENSMUST00000058407.5	Uqcr10	ENSMUSG00000059534.8	11.975	0.0397973
ENSMUST00000091514.5	Srd5a1	ENSMUSG00000021594.11	28.01	0.0400437
ENSMUST00000067567.4	Lypla2	ENSMUSG00000028670.14	-46	0.0400779
ENSMUST00000025356.3	Mal2	ENSMUSG00000024479.3	49.715	0.040079
ENSMUST00000003536.8	Med29	ENSMUSG00000003444.8	32.09	0.0402504
ENSMUST00000009790.13	Pla2g12b	ENSMUSG00000009646.13	23.31	0.040403
ENSMUST00000124482.2	Mrpl17	ENSMUSG00000030879.10	-30.47	0.0408568
ENSMUST00000170953.2	Rps13	ENSMUSG00000090862.3	21.97	0.0409106
ENSMUST00000167199.2	Mrpl16	ENSMUSG00000024683.6	-31.53	0.0409684
ENSMUST00000065163.14	Cib1	ENSMUSG00000030538.15	22.9	0.0409795
ENSMUST00000008826.13	Rpl10	ENSMUSG00000008682.13	23.75	0.041103
ENSMUST00000022721.7	Cln5	ENSMUSG00000022125.7	70.805	0.0412169
ENSMUST00000190279.6	Anapc13	ENSMUSG00000035048.13	20.575	0.0415301
ENSMUST00000028807.5	Ivd	ENSMUSG00000027332.11	-35.365	0.0421074
8d2a20ad-eacb-481a-8f0a-6e8d0bc15dc9	Gm27622	ENSMUSG00000068086.6	18.36	0.0424149
ENSMUST00000125184.7	Uba52	ENSMUSG00000090137.8	14.81	0.0425878
ENSMUST00000060396.6	Slc25a46	ENSMUSG00000024259.9	-76.66	0.0426101
ENSMUST00000108037.8	Ccl27a	ENSMUSG00000073888.13	-39.63	0.0428256
865cfef1-a46e-4107-9875-1386718b9323	Ddx5	ENSMUSG00000020719.14	66.155	0.0429027
ENSMUST00000119950.1	Romo1	ENSMUSG00000067847.13	-29.33	0.043071
ENSMUST00000176957.7	Esd	ENSMUSG00000021996.16	47.89	0.043071
ENSMUST00000207895.1	Htatip2	ENSMUSG00000039745.8	36.485	0.0435453
ENSMUST00000030787.8	Rheb	ENSMUSG00000028945.9	22.02	0.0442921
580436bc-0e8e-4a86-a70e-937f86f0b95f	Gm10059	ENSMUSG00000059064.8	36.185	0.0443149
ENSMUST00000082223.12	Rpl5	ENSMUSG00000058558.12	15.035	0.0446857
9a0a3a64-8241-4b92-ad2e-d3706517ad76	Mbl1	ENSMUSG00000037780.3	-42.305	0.0447593
ENSMUST00000026735.8	Ccdc51	ENSMUSG00000025645.8	52.63	0.0447916
ENSMUST00000165443.3-1	Nup50	ENSMUSG00000016619.10	68.41	0.0447916
2a10fbe2-ccce-40d9-972b-6a7475453d7c	Mup3	ENSMUSG00000066153.2	-15.45	0.0451406
ENSMUST00000021692.8	Yy1	ENSMUSG00000021264.12	-62.865	0.0453879
ENSMUST00000021049.8	Psmc5	ENSMUSG00000020708.12	-33.37	0.0459024
b0543eca-e58a-48cc-9b80-235d241298b1	Fabp1	chr6:71199000	-40.515	0.0464184
ENSMUST00000075175.11	Rex1bd	ENSMUSG00000058833.11	-35.475	0.0467686
ENSMUST00000098244.1	Ttpa	ENSMUSG00000073988.13	25.005	0.0471977
ENSMUST00000028205.9	BC005624	ENSMUSG00000026851.9	41.88	0.0476126
ENSMUST00000073868.8	Naca	ENSMUSG00000061315.14	-12.8	0.0476449
ENSMUST00000015719.15	Atp6v0e	ENSMUSG00000015575.15	14.6	0.0478606
ENSMUST00000085741.1	Ttc32	ENSMUSG00000066637.2	-31.42	0.0479936
ENSMUST00000025394.13	Sec11c	ENSMUSG00000024516.13	31.86	0.0480615
ENSMUST00000121916.7	Apoc3	ENSMUSG00000032081.10	25.165	0.0482475
ENSMUST00000222794.1	Slc35d2	ENSMUSG00000033114.11	86.1	0.0484522
ENSMUST00000118991.1	Prkd3	ENSMUSG00000024070.15	-41.1	0.048604
ENSMUST00000025503.9	Isoc1	ENSMUSG00000024601.9	51.53	0.0487226
ENSMUST00000039925.7	Upb1	ENSMUSG00000033427.14	15.5	0.0488051
ENSMUST00000018186.15	Cyb5r3	ENSMUSG00000018042.18	31.235	0.0488271
ENSMUST00000033805.14-1	Psmd10	ENSMUSG00000031429.14	34.825	0.0493321
ENSMUST00000204653.2	Cnbp	ENSMUSG00000030057.15	24.21	0.0493523
ENSMUST00000044111.9	Rras	ENSMUSG00000038387.9	26.85	0.0497243
ENSMUST00000034738.13	Rsl24d1	ENSMUSG00000032215.15	-56.45	0.0498138

## Sheet: Muscle_PolyA_Difference
transcript_id	gene_name	gene_id	median_length_difference	p_value
75081c11-6cdd-474d-8f1e-758695e5109f	Ubb	chr11:62551000	28.48	5.58882e-17
ENSMUST00000070532.7	Fabp3	ENSMUSG00000028773.8	32.125	1.08096e-14
29812983-8db4-479e-bcd8-4c293a19079c		chr2:22589000	11.05	1.68392e-12
ENSMUST00000049385.13	Eif1	ENSMUSG00000035530.13	27.43	8.38442e-11
a1f80aad-b328-45a0-a091-4abef70154e6	Pvalb	ENSMUSG00000005716.16	-10.015	7.7278e-09
ENSMUST00000087321.3	Ppp1r3c	ENSMUSG00000067279.3	57.365	2.01368e-07
ENSMUST00000032597.11	Rpl28	ENSMUSG00000030432.12	13.34	2.71348e-07
e04a67f9-1e93-42ce-a74b-9be7bf313619	Rpl7a	ENSMUSG00000062647.16	14.15	5.95537e-07
ENSMUST00000102875.10	Ugp2	ENSMUSG00000001891.16	26.275	6.48809e-07
ENSMUST00000020653.5	Sar1b	ENSMUSG00000020386.5	39.68	2.28384e-06
ENSMUST00000050584.9	Cystm1	ENSMUSG00000046727.13	37.635	7.11255e-06
ENSMUST00000053232.7	Ptp4a3	ENSMUSG00000059895.13	56.03	7.25267e-06
ENSMUST00000135573.7	Prdx1	ENSMUSG00000028691.12	33.985	1.25001e-05
1a07ea8c-48f4-47bf-b3d4-598e9605012f	Gm42418	ENSMUSG00000106106.2	-12.39	3.0846e-05
ENSMUST00000098192.3	Hbb-bt	ENSMUSG00000073940.3	-10.145	3.43336e-05
ENSMUST00000021907.8	Fbp2	ENSMUSG00000021456.8	82.145	3.50283e-05
ENSMUST00000005077.6	Hspb1	ENSMUSG00000004951.10	26.92	5.36236e-05
ENSMUST00000032309.12	Ybx3	ENSMUSG00000030189.15	25.06	9.40428e-05
ENSMUST00000003554.10	Casq1	ENSMUSG00000007122.11	-18.31	0.000106739
ENSMUST00000033880.6	Eif4ebp1	ENSMUSG00000031490.6	26.155	0.000117933
ENSMUST00000028938.6	Cst3	ENSMUSG00000027447.6	13.515	0.00011964
ENSMUST00000022803.5	Psmb5	ENSMUSG00000022193.7	19.73	0.000141746
ENSMUST00000106112.1	Bnip3	ENSMUSG00000078566.8	56.615	0.000210508
ENSMUST00000103147.4	Psmb3	ENSMUSG00000069744.7	29.995	0.000236089
095c3f58-f1b4-41a2-adb6-4548806834df	Myf6	ENSMUSG00000035923.4	37.64	0.000391375
ENSMUST00000179857.2	Tomm20	ENSMUSG00000093904.2	28.715	0.000432541
ENSMUST00000001547.7	Col1a1	ENSMUSG00000001506.10	-27.205	0.000488526
ENSMUST00000048183.7	Fmod	ENSMUSG00000041559.7	-22.19	0.000578519
ENSMUST00000085546.12-1	Hmgb1	ENSMUSG00000066551.12	44.3	0.000611327
ENSMUST00000020203.6	Snrpf	ENSMUSG00000020018.6	66.645	0.00065027
ENSMUST00000090469.7	Myoz1	ENSMUSG00000068697.7	13.695	0.000679518
ENSMUST00000037324.11	Skp1a	ENSMUSG00000036309.14	30.24	0.000824737
ENSMUST00000171229.7	Eci2	ENSMUSG00000021417.15	82.72	0.000927187
ENSMUST00000027467.10	Serpine2	ENSMUSG00000026249.10	-49.995	0.000941238
ENSMUST00000091609.10	Cltb	ENSMUSG00000047547.14	36.51	0.00103068
ENSMUST00000020640.7	Rack1	ENSMUSG00000020372.15	15.805	0.00109502
ENSMUST00000027626.12	Nifk	ENSMUSG00000026377.12	69.49	0.00137217
ENSMUST00000159706.7	Gas5	ENSMUSG00000053332.13	66.42	0.00139184
ENSMUST00000065678.5	Sec61b	ENSMUSG00000053317.11	-38.41	0.00139392
d5ea35d8-5948-4ec9-97f0-0cc37b943ef8	2310002L09Rik	chr4:73941000	119.675	0.00154512
ENSMUST00000058437.13	Rpl7	ENSMUSG00000043716.13	12.48	0.00154722
ENSMUST00000107774.2	Kcna7	ENSMUSG00000038201.10	-42.58	0.0016414
ENSMUST00000046212.1	Slc16a1	ENSMUSG00000032902.1	72.77	0.00181075
ENSMUST00000113910.7	Pigp	ENSMUSG00000022940.17	57.5	0.0018136
ENSMUST00000149357.7-1	Mllt3	ENSMUSG00000028496.17	43.9	0.00182682
ENSMUST00000210422.1	Pdlim3	ENSMUSG00000031636.7	28.075	0.00183723
ENSMUST00000020022.7	Smpdl3a	ENSMUSG00000019872.13	68.7	0.00184765
ENSMUST00000107773.2	Tmod1	ENSMUSG00000028328.13	-39.71	0.00190274
b967e0cb-2faf-4396-856d-70ad7c3d4963	Sqstm1	ENSMUSG00000015837.15	78.565	0.00195846
ENSMUST00000030905.8-1	Ssu72	ENSMUSG00000029038.9	54.92	0.00207079
ENSMUST00000201422.3	Rab28	ENSMUSG00000029128.12	47.535	0.00245974
ENSMUST00000044048.7	Hspb6	ENSMUSG00000036854.14	11.97	0.00251028
ENSMUST00000111993.8	Lnpk	ENSMUSG00000009207.15	83.18	0.00261079
ENSMUST00000111997.1	Tmem233	ENSMUSG00000079278.1	-55.685	0.00266228
ENSMUST00000032233.8	Tuba8	ENSMUSG00000030137.8	-13.625	0.00270218
ENSMUST00000005017.14	Hdgf	ENSMUSG00000004897.16	35.41	0.0027581
ENSMUST00000068795.3	Mrfap1	ENSMUSG00000055302.5	25.835	0.00281155
ENSMUST00000030896.14	Tprgl	ENSMUSG00000029030.14	37.515	0.00292562
ENSMUST00000030642.2	Psmb2	ENSMUSG00000028837.8	47.935	0.00294281
ENSMUST00000043951.9	Actr1b	ENSMUSG00000037351.9	-53.285	0.00306938
ENSMUST00000065587.4	Ackr3	ENSMUSG00000044337.5	-77.575	0.0035499
ENSMUST00000169860.7	Morf4l1	ENSMUSG00000062270.14	24.1	0.0035812
ENSMUST00000029663.10	Aimp1	ENSMUSG00000028029.11	33.68	0.0036392
d9660371-398a-432f-88d0-3320c11ae328	Arcn1	chr9:44741000	-89.875	0.00367561
ENSMUST00000000756.5	Rpl13	ENSMUSG00000000740.12	10.245	0.00373458
ENSMUST00000020550.12-1	Cdc34	ENSMUSG00000020307.15	31.895	0.00404521
ENSMUST00000105907.8-1	Tmem222	ENSMUSG00000028857.16	-88.825	0.00404888
ENSMUST00000028139.10	Med27	ENSMUSG00000026799.15	79.29	0.00420755
ENSMUST00000020027.10	Serinc1	ENSMUSG00000019877.10	34.85	0.00428241
ENSMUST00000109905.4	Tmed9	ENSMUSG00000058569.8	42.71	0.0044563
5fd353c8-9733-4e4c-bb61-c8edfbe58007	Ak1	ENSMUSG00000026817.14	-93.18	0.00448264
022b8991-ffd3-4488-a0fd-8dbb87d69af9	Sypl2	ENSMUSG00000027887.11	-34.31	0.00456565
9af5966e-aa30-47fc-82e0-742a9593cd64	Atp2a1	ENSMUSG00000030730.12	128.11	0.0047182
663d7f0a-c74e-4429-97c7-7642b76786c4	Park7	ENSMUSG00000028964.14	17.19	0.0048355
ENSMUST00000030651.8	Sh3bgrl3	ENSMUSG00000028843.8	73.18	0.00500049
ENSMUST00000028129.12	Slc2a8	ENSMUSG00000026791.14	76.745	0.00507487
ENSMUST00000028509.10	Gorasp2	ENSMUSG00000014959.12	60.52	0.00509631
ENSMUST00000079324.13	Ubl3	ENSMUSG00000001687.15	52.33	0.0051033
ENSMUST00000022256.4	Psmd6	ENSMUSG00000021737.4	16.89	0.00515623
923d0672-f938-4435-9af8-7c4c59c4281c	Psma4	ENSMUSG00000032301.13	26.81	0.00528718
ENSMUST00000222982.1	Isca2	ENSMUSG00000021241.7	-44.21	0.00550935
fbaefaa5-148e-4f4f-991a-6b06441df2d7	Gm45713	ENSMUSG00000074129.14	40.65	0.00554308
ENSMUST00000114772.8	Fhl1	ENSMUSG00000023092.16	-53.685	0.00555307
ENSMUST00000173875.8	Sra1	ENSMUSG00000006050.12	53.5	0.00556997
2642885f-6c71-4b16-a847-74af6a984b0e	Hspb8	ENSMUSG00000041548.4	22.8	0.00560998
ENSMUST00000028592.11	Eif3m	ENSMUSG00000027170.12	37.97	0.00571531
6d841ecd-c119-49ff-b8df-c2f587d3517c	Mtmr3	ENSMUSG00000034354.17	120	0.00576612
ffdf4871-0fb7-453a-bea1-eed5ca18ba75-1	Fbxo31	ENSMUSG00000052934.14	36.58	0.00581191
ENSMUST00000022595.7	Rgcc	ENSMUSG00000022018.7	54.315	0.00613525
b03f6248-9afc-4d47-8973-137bc3481982	Imp3	ENSMUSG00000032288.9	31.99	0.00617792
ENSMUST00000023707.10	Sod1	ENSMUSG00000022982.10	12.6	0.0064642
ENSMUST00000060101.9	Tceal8	ENSMUSG00000051579.10	-38.685	0.00664591
ENSMUST00000006478.9	Tmem147	ENSMUSG00000006315.9	21.97	0.00664743
ENSMUST00000084434.10	Rplp2	ENSMUSG00000025508.13	11.81	0.00671055
ENSMUST00000042700.11	Gstp2	ENSMUSG00000038155.11	30.88	0.00702995
0189366f-8370-4388-b86b-0d898d0cddc2	Stk24	ENSMUSG00000063410.8	81.12	0.00709302
ENSMUST00000001127.10	Poldip2	ENSMUSG00000001100.10	57.16	0.00722664
ENSMUST00000072916.4	Zswim7	ENSMUSG00000014243.5	30.04	0.00727585
33652883-58a9-4534-b011-42ffe50b64a5	Fermt2	ENSMUSG00000037712.16	78.195	0.00728344
ENSMUST00000151120.8	Ctsd	ENSMUSG00000007891.16	20.095	0.00745619
ENSMUST00000021412.8	Psma6	ENSMUSG00000021024.14	16.9	0.00779496
ENSMUST00000090973.11	Nes	ENSMUSG00000004891.16	-51.39	0.00787464
ENSMUST00000066469.13	Cope	ENSMUSG00000055681.14	47.33	0.00793529
00486c97-9cde-4b21-929c-10cbc0dff19e	Neb	ENSMUSG00000026950.18	141.275	0.00811312
ac248d9f-efd8-4c65-bbf4-7c3129b7118c	Atcayos	chr10:81197000	39.26	0.00815089
ENSMUST00000016144.11	Plpp1	ENSMUSG00000021759.14	66.815	0.00827422
ENSMUST00000023269.4	Rpl24	ENSMUSG00000098274.7	19.97	0.00855614
ENSMUST00000030568.13	Sema3c	ENSMUSG00000028780.13	57.825	0.00874542
ENSMUST00000027861.5	Dpt	ENSMUSG00000026574.5	-18.255	0.00876019
ENSMUST00000070524.4-1	Tgoln1	ENSMUSG00000056429.4	38.995	0.00878546
29408357-822e-40e2-b277-e86148cebe97	Ttn	ENSMUSG00000051747.15	-28.53	0.00879733
ENSMUST00000143054.1	Taf13	ENSMUSG00000048100.13	51.55	0.00892235
ENSMUST00000061322.9	Mlf1	ENSMUSG00000048416.15	18.37	0.0089876
ENSMUST00000013766.12	Atraid	ENSMUSG00000013622.15	32.69	0.00915306
ENSMUST00000069718.14	Fto	ENSMUSG00000055932.15	56.025	0.00938548
ENSMUST00000034623.7-1	Trappc4	ENSMUSG00000032112.10	65.285	0.00939216
ENSMUST00000039631.9	Acta2	ENSMUSG00000035783.9	16.78	0.00953175
ENSMUST00000038684.5	Fhl3	ENSMUSG00000032643.12	-88.255	0.00955175
f033be17-3977-4fef-8bae-4499d5b7fa07	Ube2d3	ENSMUSG00000078578.9	73.635	0.00970032
ENSMUST00000108344.8	Akt2	ENSMUSG00000004056.15	26.16	0.00991338
0fbb8d6f-e883-4168-a948-0a8f9bd45812	Gm20683	ENSMUSG00000025735.13	48.995	0.00994225
ENSMUST00000060798.5	Unc119b	ENSMUSG00000046562.5	62.625	0.0103818
ENSMUST00000042148.5	Mrps28	ENSMUSG00000040269.5	22.465	0.0104305
ENSMUST00000034966.8	Rpl4	ENSMUSG00000032399.8	13.46	0.0106348
ENSMUST00000079634.7	Exosc5	ENSMUSG00000061286.7	51.095	0.0107865
ENSMUST00000067145.11	Fam220a	ENSMUSG00000118332.1	17.475	0.0108432
ENSMUST00000078803.4	Vps28	ENSMUSG00000115987.1	57.825	0.0109906
ENSMUST00000079784.11	Myl3	ENSMUSG00000059741.13	-18.395	0.0110619
ENSMUST00000087143.6	Eif1ax	ENSMUSG00000067194.6	40.305	0.0110721
ENSMUST00000030791.11	Smarcd3	ENSMUSG00000028949.13	-17.395	0.0111842
ENSMUST00000147632.2	Psmg4	ENSMUSG00000071451.10	64.7	0.0112169
ENSMUST00000113600.9	Rab7	ENSMUSG00000079477.9	11.2	0.0113408
1ccce2a1-563f-490d-81af-f30bd8df9843	Acot13	ENSMUSG00000006717.7	19.025	0.011384
ENSMUST00000108548.7	Eno3	ENSMUSG00000060600.15	-27.56	0.0114297
ENSMUST00000032998.12	Rps3	ENSMUSG00000030744.13	10.15	0.0114553
a0d29888-1b25-4656-bc11-20990e29dcc1	Ybx3	ENSMUSG00000030189.15	79.03	0.0114567
ENSMUST00000080281.13	Rpl15	ENSMUSG00000012405.16	18.05	0.0115744
ENSMUST00000169613.3	Gstp1	ENSMUSG00000060803.6	18.325	0.0117874
ENSMUST00000238526.1	Fdft1	ENSMUSG00000021273.11	45.645	0.0118446
ENSMUST00000033074.7	Vkorc1	ENSMUSG00000096145.2	-78.035	0.0119928
8b295fa0-aa22-4518-9bf7-e760c8c47bc0	Cirbp	ENSMUSG00000045193.13	58.12	0.0122964
ENSMUST00000118198.7	Gtf2a2	ENSMUSG00000033543.17	39.11	0.0125324
ENSMUST00000059802.6	Rpl29	ENSMUSG00000048758.14	24.085	0.0126262
ENSMUST00000061755.8	Lamp2	ENSMUSG00000016534.15	45.14	0.0127532
276e1b00-13bf-4b94-8292-8ea0b2e9d4d5	Tango2	ENSMUSG00000013539.14	162.775	0.0130652
dd145466-81c6-4749-bb7b-d3fec2b7236d	Col1a2	ENSMUSG00000029661.16	-38.13	0.0133794
ENSMUST00000115262.7	Msrb1	ENSMUSG00000075705.12	18.495	0.0134748
7f32724d-76f8-4809-a949-a0d42838e8a8	Actn3	ENSMUSG00000006457.4	31.035	0.0141884
aa2e0d7c-2152-43c2-a96b-5a4e948a888e	Ech1	ENSMUSG00000053898.12	76.04	0.0142081
ENSMUST00000124482.2	Mrpl17	ENSMUSG00000030879.10	25.04	0.0143013
ENSMUST00000015855.7	Prune1	ENSMUSG00000015711.8	29.835	0.0145484
ENSMUST00000135241.7	Vamp4	ENSMUSG00000026696.15	49.8	0.0146279
ENSMUST00000113685.9	Tpm1	ENSMUSG00000032366.15	-21.94	0.0147907
ENSMUST00000015800.15	Hspa8	ENSMUSG00000015656.17	17.98	0.0148497
ENSMUST00000099329.4	Ube2n	ENSMUSG00000074781.5	63.33	0.0149322
ENSMUST00000127206.7	Rgs2	ENSMUSG00000026360.9	-68.55	0.0149694
4d403313-0396-498b-ace3-d0b0ef1208f2	Serpinb6a	ENSMUSG00000060147.15	53.22	0.0150353
ENSMUST00000023259.14	Lynx1	ENSMUSG00000022594.14	-30.7	0.0151252
ENSMUST00000030769.5	Psmc2	ENSMUSG00000028932.7	23.985	0.0154518
ENSMUST00000036680.7	Thap3	ENSMUSG00000039759.10	-44.06	0.0154682
ENSMUST00000022867.4	Laptm4b	ENSMUSG00000022257.4	36.96	0.0157769
b52799f4-c871-4842-accd-c811338e882e	Ampd1	ENSMUSG00000070385.12	-20.98	0.0158209
ENSMUST00000047864.10	Eef2	ENSMUSG00000034994.10	20.78	0.0160719
63d9ce08-88fb-4f18-8471-c19e340a6c8d	Mafa	ENSMUSG00000047591.5	-50.7	0.0162647
ENSMUST00000118788.7	Hagh	ENSMUSG00000024158.17	-66.9	0.0165111
ENSMUST00000015981.11	Sqstm1	ENSMUSG00000015837.15	54.77	0.016671
ENSMUST00000100844.5-1	Anxa7	ENSMUSG00000021814.17	58.695	0.0169074
ENSMUST00000035222.5	Slc25a20	ENSMUSG00000032602.6	60.77	0.0169247
ENSMUST00000085351.6	Hrc	ENSMUSG00000038239.11	-11.4	0.0173815
ENSMUST00000044681.6	Arl6ip5	ENSMUSG00000035199.6	43.735	0.0175795
ENSMUST00000027153.5-1	Acadl	ENSMUSG00000026003.5	37.335	0.0177881
ENSMUST00000019517.9	Cops3	ENSMUSG00000019373.11	47.195	0.0181845
ENSMUST00000058347.5	Vgll2	ENSMUSG00000049641.14	69.005	0.0181845
4951e320-67e9-4ed3-95ab-276ae4055e68	Pgm1	ENSMUSG00000025791.18	-38.755	0.0183243
ENSMUST00000117989.1	Ngrn	ENSMUSG00000047084.8	90.19	0.0183918
ENSMUST00000062672.6	Rpp38	ENSMUSG00000049950.6	162.55	0.0184162
ENSMUST00000002043.9	Ccdc47	ENSMUSG00000078622.8	34.54	0.0184353
ENSMUST00000023807.6	Igfbp6	ENSMUSG00000023046.6	-17.345	0.0185611
ENSMUST00000057792.8	Pon2	ENSMUSG00000032667.17	-63.33	0.0190089
ENSMUST00000090006.11	Itgb1	ENSMUSG00000025809.15	-84.17	0.0190333
ENSMUST00000148517.7	Mfap5	ENSMUSG00000030116.14	54.94	0.0193693
ENSMUST00000019878.7-1	Leng1	ENSMUSG00000078813.3	47	0.0198735
ENSMUST00000031045.9	Yipf7	ENSMUSG00000029158.9	-30.505	0.0200324
ENSMUST00000015858.11	Cers2	ENSMUSG00000015714.11	110.69	0.0202216
ENSMUST00000020081.10	Zwint	ENSMUSG00000019923.14	66.01	0.0202278
ENSMUST00000107737.10	Sphk2	ENSMUSG00000057342.15	99.485	0.0202406
ENSMUST00000036854.3	Efhd2	ENSMUSG00000040659.3	109.745	0.0202406
58b6e983-6928-4afd-a072-48dfdde95b85	Lrrc2	ENSMUSG00000032495.8	41.45	0.0203804
ENSMUST00000088615.10	Arfgef1	ENSMUSG00000067851.11	85.235	0.0204263
ENSMUST00000029769.13-1	Gclm	ENSMUSG00000028124.15	51.98	0.0204731
ENSMUST00000024846.12	Myl12a	ENSMUSG00000024048.15	39.305	0.0211186
ENSMUST00000072866.11	Ubap1	ENSMUSG00000028437.14	-63.85	0.0211339
ENSMUST00000020986.14	Dnajc27	ENSMUSG00000020657.16	68.2	0.0211355
7ddf362c-3afd-46d0-98b6-377bb2e1a054	Tpm1	ENSMUSG00000032366.15	-64.93	0.0214888
a61a7125-ba81-4be3-82d9-e81b86bfe6f5	Trmt112	ENSMUSG00000038812.16	33.21	0.0215614
ENSMUST00000022341.6	Rtraf	ENSMUSG00000021807.6	11.505	0.0215622
ENSMUST00000014913.10	Psmb1	ENSMUSG00000014769.10	40.475	0.0218325
ENSMUST00000026599.9-1	Apool	ENSMUSG00000025525.12	32.655	0.0221996
ENSMUST00000111115.7	Bnip3l	ENSMUSG00000022051.15	50.285	0.0222275
ENSMUST00000022580.7	Slc25a30	ENSMUSG00000022003.7	-175.02	0.0224789
ENSMUST00000045756.13	S100a10	ENSMUSG00000041959.14	20.22	0.0225887
ENSMUST00000042318.5	Fsd2	ENSMUSG00000038663.7	-33.97	0.0226013
ENSMUST00000090481.13	Calu	ENSMUSG00000029767.16	-66.305	0.0227593
ENSMUST00000031779.16	Calu	ENSMUSG00000029767.16	-77.71	0.0228786
9f8bf96b-9d9f-41a3-8ead-3085b02212d0	Impdh2	ENSMUSG00000062867.13	56.85	0.0230112
ENSMUST00000105331.7	Map2k2	ENSMUSG00000035027.18	30.65	0.0230565
ENSMUST00000000727.3	Rab5b	ENSMUSG00000000711.3	32.73	0.02307
ENSMUST00000225337.2	Aldh1a1	ENSMUSG00000053279.8	56.135	0.0230918
ENSMUST00000052832.5	Micos13	ENSMUSG00000049760.6	28.2	0.02311
ENSMUST00000003219.13-1	Cnot11	ENSMUSG00000003135.15	61.93	0.0233133
35ce4e7c-9192-44ce-8c2b-50b4e9fd3a35	Tmcc1	ENSMUSG00000030126.17	64.3	0.0234658
ENSMUST00000001339.5	Rrp15	ENSMUSG00000001305.5	-96.57	0.0235966
a5176090-582c-46b5-9ae0-0ab1b766519e		chr12:8572000	-52.14	0.0237414
ENSMUST00000068593.8	C1ra	ENSMUSG00000055172.10	-40.32	0.0237414
d6cf91f4-3e90-4eb2-a00a-c7b93f6215a7	Gtf2h2	ENSMUSG00000021639.17	24.405	0.0239487
67c543dd-674d-4ebb-8a2b-142a1577b4b1	Lrrc30	ENSMUSG00000073375.3	27.75	0.0245812
ENSMUST00000045296.5	Siah1a	ENSMUSG00000036840.5	66.02	0.0245989
ENSMUST00000220227.1	Coq10a	ENSMUSG00000039914.6	-12.96	0.0246398
ENSMUST00000021536.8	Atp6v1d	ENSMUSG00000021114.9	22.57	0.0247514
df32c202-7d8d-41b7-ac50-2158df6d2262	Ppp4r2	ENSMUSG00000052144.8	101.175	0.0247514
ENSMUST00000070538.11	Rab12	ENSMUSG00000023460.13	30.665	0.0249793
ENSMUST00000027634.12	Dbi	ENSMUSG00000026385.16	14.6	0.0251462
ENSMUST00000112172.3	Tmsb4x	ENSMUSG00000049775.16	10.24	0.0253358
c0663864-13a6-4ec7-9b72-254814a16ca6	Odc1	ENSMUSG00000011179.8	57.185	0.0258858
ENSMUST00000062125.10	Timm29	ENSMUSG00000048429.10	27.65	0.0259886
ENSMUST00000002529.6	Prpf6	ENSMUSG00000002455.14	52.155	0.026315
ENSMUST00000032918.3	Pagr1a	ENSMUSG00000092534.8	50.58	0.0263247
ENSMUST00000148900.7	Rsrp1	ENSMUSG00000037266.18	66.67	0.0265003
ENSMUST00000023100.7	Srebf2	ENSMUSG00000022463.8	-51.36	0.0268091
ENSMUST00000009550.13	Elk1	ENSMUSG00000009406.13	-61.695	0.0268091
b08e5985-72a5-4d76-b34a-16d6978814b5	Set	ENSMUSG00000054766.13	-76.65	0.0268091
ENSMUST00000137170.2	Lin52	ENSMUSG00000085793.2	-138.395	0.0268091
ENSMUST00000022013.7	Adcy2	ENSMUSG00000021536.7	52.12	0.0270264
756ffb07-399d-4768-9278-2c384ea32ee4	Mical2	ENSMUSG00000038244.14	86.02	0.0271799
ENSMUST00000072837.6	Foxk1	ENSMUSG00000056493.9	-112.91	0.0271799
ENSMUST00000026269.3	Limd1	ENSMUSG00000025239.3	44.415	0.0272581
ee1a4b5a-b48f-46e3-87f3-5ae1cc2ce339	Kcmf1	ENSMUSG00000055239.10	30.3	0.0273654
ENSMUST00000080435.8	Dag1	ENSMUSG00000039952.15	55.02	0.0275243
ENSMUST00000180180.7	Ecsit	ENSMUSG00000066839.12	34.37	0.0276011
ENSMUST00000025762.15	Banf1	ENSMUSG00000024844.15	29.77	0.0277995
ENSMUST00000016115.5	Actr8	ENSMUSG00000015971.5	76.755	0.0278905
215a3d37-c8ca-4094-90f4-3568a6854443	Kpnb1	ENSMUSG00000001440.5	-33.735	0.0278905
56403d42-8389-47fc-b273-5f4be331c335	Lamtor2	ENSMUSG00000028062.15	50.515	0.028108
ENSMUST00000159917.7	Pcmt1	ENSMUSG00000019795.17	-44.26	0.0286168
ENSMUST00000054607.15	Ahcy	ENSMUSG00000027597.15	89.035	0.0286576
ENSMUST00000048642.14	Parl	ENSMUSG00000033918.16	89.06	0.0288144
ENSMUST00000022960.3	Eif3e	ENSMUSG00000022336.3	24.46	0.0293286
ENSMUST00000058444.9	Ppp1r37	ENSMUSG00000051403.9	-61.83	0.0293504
ENSMUST00000113898.7	Apoo	ENSMUSG00000079508.8	38.87	0.0296051
ENSMUST00000028944.3	Acss1	ENSMUSG00000027452.11	91.675	0.0296301
ENSMUST00000009693.14	Srp14	ENSMUSG00000009549.14	30.29	0.0297738
ENSMUST00000068262.5	Nt5c1a	ENSMUSG00000054958.6	-81.57	0.0298421
ENSMUST00000102696.4	Rps8	ENSMUSG00000047675.15	32.82	0.0300743
f38f9ae6-d74d-496a-b8c2-aaa0a8e09913	Fabp3	ENSMUSG00000028773.8	78.24	0.0301129
ENSMUST00000064139.7	Plpp3	ENSMUSG00000028517.8	22.65	0.0301616
f59c9f1d-361e-448a-bf23-5e61691a567f	Mpc1	ENSMUSG00000023861.17	40.325	0.0303191
74c709d1-a937-4f8a-8db9-b4e7bca62b10	Ipo9	chr1:135382000	-79.785	0.0303828
ENSMUST00000212031.1	Scoc	ENSMUSG00000063253.11	-99.135	0.0305856
5df5f807-2946-48ec-a9c0-b9426efcb6b3	Psma5	ENSMUSG00000068749.9	93.87	0.030639
173a84fe-3621-4409-a59d-c2c17094409e	Bdh1	chr16:31456000	-41.71	0.030639
ENSMUST00000031508.4	Triap1	ENSMUSG00000029535.4	32.73	0.0306636
ENSMUST00000026539.13	Fuom	ENSMUSG00000025466.19	-55.98	0.0306701
76fd691b-0a00-474b-a717-1fe4b46e52d8	Nup210	ENSMUSG00000030091.17	-55.66	0.0307084
7e233fdc-2cd9-4f1b-a41b-ed2087fbf05f	Myadml2	ENSMUSG00000025141.3	-15.34	0.0310005
65a84c7b-1a29-476f-81c5-1267d6cfdec2	Tcea3	ENSMUSG00000001604.14	-15.335	0.0310106
ENSMUST00000150268.7	Plrg1	ENSMUSG00000027998.11	-40.945	0.0311335
ENSMUST00000014920.7	Nol3	ENSMUSG00000014776.7	15.195	0.0312165
ENSMUST00000112521.7	Smpx	ENSMUSG00000041476.12	-21.15	0.0312272
ENSMUST00000036380.13	Atp6v0b	ENSMUSG00000033379.13	70.83	0.0315245
ENSMUST00000161592.7	Eapp	ENSMUSG00000054302.15	80.32	0.0315592
ENSMUST00000085238.12	Slc8a3	ENSMUSG00000079055.10	-48.94	0.0315666
ENSMUST00000145735.5	Lamtor5	ENSMUSG00000087260.5	47.865	0.0316895
ENSMUST00000043964.12	Wfs1	ENSMUSG00000039474.13	-28.57	0.0322084
ENSMUST00000049357.9	Pnrc1	ENSMUSG00000040128.9	15.52	0.0324034
ENSMUST00000006462.13	Aamp	ENSMUSG00000006299.13	-66.34	0.0326143
ENSMUST00000031697.8	Cul1	ENSMUSG00000029686.15	68.92	0.0328386
ENSMUST00000126116.2	Capns1	ENSMUSG00000001794.13	23.435	0.0329087
ENSMUST00000081649.9	Ifitm2	ENSMUSG00000060591.9	-36.22	0.0329992
ENSMUST00000102980.10	Akr1b3	ENSMUSG00000001642.18	-13.255	0.0330183
a000733a-123e-4656-a0ae-37cd59d442c4	Phlda3	ENSMUSG00000041801.5	-21.265	0.033191
ENSMUST00000067663.13-1	Psmc3	ENSMUSG00000002102.15	25.185	0.0335153
ENSMUST00000111332.1	Pcp4l1	ENSMUSG00000038370.6	20.375	0.0335185
3088eebf-e2ff-451f-a7c1-7098969c6706	Vps11	ENSMUSG00000032127.9	45.24	0.0337264
ENSMUST00000151825.1	Gm16062	ENSMUSG00000087249.1	46.52	0.0337264
ENSMUST00000013771.14	Trim54	ENSMUSG00000062077.14	16.575	0.0338106
ENSMUST00000021083.6	Jpt1	ENSMUSG00000020737.12	43.965	0.0340882
ENSMUST00000046549.4	Apobec2	ENSMUSG00000040694.4	-10.715	0.0342952
ENSMUST00000056089.7	Tmem37	ENSMUSG00000050777.7	18.045	0.034301
ENSMUST00000079716.5	Rpl17	ENSMUSG00000062328.8	14.825	0.0344042
ENSMUST00000034285.13	Cotl1	ENSMUSG00000031827.13	-46.23	0.0344536
ENSMUST00000102758.7	Vdac1	ENSMUSG00000020402.11	42.13	0.0346673
c6356024-3e03-459b-b4c6-5fd219bb881d	Ppp1r27	ENSMUSG00000025129.2	26.45	0.0347031
ENSMUST00000173867.7	Cct4	ENSMUSG00000007739.10	26.75	0.0348877
ENSMUST00000021667.6	Isca2	ENSMUSG00000021241.7	71.555	0.0353362
ENSMUST00000088174.3	Hs6st1	ENSMUSG00000045216.7	61	0.0354809
ENSMUST00000025409.8-1	Lox	ENSMUSG00000024529.14	68.99	0.0355039
ENSMUST00000146511.7	Gtf3a	ENSMUSG00000016503.17	47.64	0.0356368
ENSMUST00000033030.13	Parva	ENSMUSG00000030770.15	64.505	0.035917
f1867a62-ea75-404d-82d3-cf178cefa33e	Jsrp1	ENSMUSG00000020216.13	81.39	0.0360591
de8459e3-9a87-4aae-8590-68d28a3cdc1d	Cox6a2	ENSMUSG00000030785.8	-25.225	0.0366291
a5819ab9-9be0-4381-aa80-7bca59d9f63e	Fahd1	ENSMUSG00000045316.5	30.555	0.036667
ENSMUST00000045897.14	Ptma	ENSMUSG00000026238.14	-19.07	0.0371129
ENSMUST00000108195.9	Dnajc19	ENSMUSG00000027679.13	15.5	0.0375417
32806e7f-8e50-42b1-b29a-16481810e762	Tnnt3	ENSMUSG00000061723.18	-25.34	0.0377976
cb93b4de-b3e8-4359-a037-1cae2389b642	Cd36	ENSMUSG00000002944.15	47.87	0.0385612
ENSMUST00000058351.15	Pgm1	ENSMUSG00000025791.18	-15.96	0.0386669
08720fd7-97c4-4ac9-b0c9-b7d08e0511e2	Hspb3	ENSMUSG00000051456.4	37.27	0.0387372
e5da00f8-90dc-478c-b77a-750ff684f96f	Bak1	ENSMUSG00000057789.14	33.635	0.0387571
ENSMUST00000020234.13	Timp3	ENSMUSG00000020044.13	28.885	0.0389109
ENSMUST00000027137.10	Slc40a1	ENSMUSG00000025993.10	40.52	0.0391309
ENSMUST00000097014.6	Tuba1a	ENSMUSG00000072235.6	29.055	0.039641
ENSMUST00000059666.5	Saysd1	ENSMUSG00000045107.5	68.655	0.0399712
ENSMUST00000132934.1	Cavin1	ENSMUSG00000004044.9	104.935	0.0399796
ENSMUST00000021522.4	Glrx5	ENSMUSG00000021102.4	27.315	0.0400028
ENSMUST00000034989.14	Me1	ENSMUSG00000032418.15	-49.215	0.0400334
ENSMUST00000061882.9	Mcat	ENSMUSG00000048755.9	-23.215	0.040079
18b5346a-a547-484f-9a05-aa67d81a7c08	Ptp4a3	ENSMUSG00000059895.13	98.66	0.0402387
ENSMUST00000029082.8	Psma7	ENSMUSG00000027566.15	14.45	0.0404009
ENSMUST00000025696.4	Ak3	ENSMUSG00000024782.7	-26.72	0.0405154
ENSMUST00000065358.8	Commd4	ENSMUSG00000032299.10	30.905	0.040615
ENSMUST00000234859.1	Gfer	ENSMUSG00000040888.10	-61.5	0.0408477
ENSMUST00000150576.7	Rpl29	ENSMUSG00000048758.14	11.55	0.0409085
ENSMUST00000039913.8	Tigar	ENSMUSG00000038028.9	-39.805	0.0411138
ENSMUST00000161892.1	Smdt1	ENSMUSG00000022452.16	23.53	0.0417552
ENSMUST00000032429.8	Med21	ENSMUSG00000030291.12	60.175	0.0420189
ENSMUST00000107796.7	Slc25a51	ENSMUSG00000045973.18	28.11	0.0422784
ENSMUST00000002855.13	Kdelr1	ENSMUSG00000002778.14	26.69	0.0424518
ENSMUST00000038431.7	Pdk2	ENSMUSG00000038967.13	15.755	0.0426356
ENSMUST00000030103.8-1	Dmac1	ENSMUSG00000028398.8	-26.435	0.0429242
ENSMUST00000063641.10	Smim11	ENSMUSG00000051989.11	46.065	0.0432564
ENSMUST00000030399.6	Rragc	ENSMUSG00000028646.16	-41.74	0.0433717
ENSMUST00000002737.6	Alkbh7	ENSMUSG00000002661.14	-14.945	0.043566
2496ffa0-f2b8-477c-9407-c78729d9b7ee	Sypl	chr12:32977000	50.81	0.0440268
ENSMUST00000030787.8	Rheb	ENSMUSG00000028945.9	17.88	0.044388
ENSMUST00000015011.9	Surf4	ENSMUSG00000014867.9	42.905	0.0445151
ENSMUST00000235966.1	Rps14	ENSMUSG00000024608.11	14.775	0.0446446
ENSMUST00000003156.14	Atp5d	ENSMUSG00000003072.15	12.055	0.0446946
bc9d58ea-ad34-4ca2-a483-b4706b2e20fa	Supt5	ENSMUSG00000003435.9	-41.8	0.0451406
ENSMUST00000201352.3	Babam2	ENSMUSG00000052139.18	51.6	0.0453879
ENSMUST00000219037.1	Cnpy2	ENSMUSG00000025381.3	34.18	0.0454168
ENSMUST00000038383.13	Akr1b10	ENSMUSG00000061758.13	15.82	0.0459913
fc894b3e-672a-4b79-a41f-b6727e1f15aa	Col1a1	chr11:94952000	-63.375	0.0459994
ENSMUST00000061437.4	Adrm1	ENSMUSG00000039041.15	35.4	0.0467743
2635dcfd-bf35-49d3-b7b4-d9c13d81b35a	Bcl2l13	ENSMUSG00000009112.4	-38.92	0.0475832
ENSMUST00000102602.7	Trappc1	ENSMUSG00000049299.14	28.015	0.0478323
ENSMUST00000024107.6	Wfdc1	ENSMUSG00000023336.6	-40.795	0.0479233
ENSMUST00000064187.11	Thra	ENSMUSG00000058756.13	-33.38	0.0481892
ENSMUST00000043098.8	Gadd45a	ENSMUSG00000036390.8	53.965	0.0482371
e74361be-ce48-4e73-ae35-d69219bff53c	Tnnc2	ENSMUSG00000017300.9	-16.335	0.0484354
ENSMUST00000235530.1	H2-Eb1	ENSMUSG00000060586.11	46.465	0.0484941
ENSMUST00000019076.9	Map2k3	ENSMUSG00000018932.9	21.68	0.0485149
ENSMUST00000021063.12	Psmd12	ENSMUSG00000020720.13	27.98	0.0486515
ENSMUST00000020171.11	Ccn2	ENSMUSG00000019997.11	-57.195	0.0489318
ENSMUST00000055808.5	Ywhag	ENSMUSG00000051391.9	-25.28	0.0489449
efe45033-23da-45d5-8eb2-5c3422d5ac4c	Acta1	ENSMUSG00000031972.5	13.48	0.0492776
ENSMUST00000033486.5	Plp2	ENSMUSG00000031146.6	28.785	0.0494161
ENSMUST00000130491.2-1	Cebpg	ENSMUSG00000056216.9	-50.865	0.0495541
ENSMUST00000025639.6-1	Ccdc86	ENSMUSG00000024732.7	39.92	0.0495692
ENSMUST00000044106.5	Psmd7	ENSMUSG00000039067.5	21.65	0.0496213
a718ea1f-4357-4a67-ab8f-bde256f16853	5031439G07Rik	ENSMUSG00000036046.14	-49.37	0.0497552
ENSMUST00000018727.3	G3bp1	ENSMUSG00000018583.5	44.02	0.0498413

## Sheet: W_Adipose_PolyA_Difference
transcript_id	gene_name	gene_id	median_length_difference	p_value
75081c11-6cdd-474d-8f1e-758695e5109f	Ubb	chr11:62551000	-35.66	2.68427e-46
ENSMUST00000027634.12	Dbi	ENSMUSG00000026385.16	-32.57	1.48586e-32
ENSMUST00000023826.4	Sncg	ENSMUSG00000023064.4	-33.42	1.10358e-27
ENSMUST00000021668.9	Npc2	ENSMUSG00000021242.9	-40.1	8.45437e-22
ENSMUST00000028938.6	Cst3	ENSMUSG00000027447.6	-25.37	1.12843e-15
ENSMUST00000102476.4	B2m	ENSMUSG00000060802.8	-43.06	3.73809e-14
546be939-3a7d-4160-b650-6d1edb611149	Itm2b	ENSMUSG00000022108.8	-29.605	9.67781e-12
ENSMUST00000089377.5	Lgals1	ENSMUSG00000068220.6	-14.045	9.71465e-12
ENSMUST00000021933.7	Ctsl	ENSMUSG00000021477.9	-35.37	5.76631e-10
ENSMUST00000047429.8	Mrps6	ENSMUSG00000039680.10	-45.96	1.07638e-09
c23a0fec-7cfe-495a-bfe1-52244c52459f		chr10:96077000	21.05	1.79702e-09
ENSMUST00000020372.5	Uqcr11	ENSMUSG00000020163.12	-20.53	2.62179e-09
ENSMUST00000109526.1	Nnat	ENSMUSG00000067786.16	-34.57	1.25636e-08
ENSMUST00000025563.7	Fth1	ENSMUSG00000024661.7	-14.34	1.51822e-08
ENSMUST00000029076.5	Car3	ENSMUSG00000027559.5	-30.22	4.20363e-08
ENSMUST00000086199.11	Glul	ENSMUSG00000026473.16	-29.275	4.24487e-08
ENSMUST00000030051.5	Txn1	ENSMUSG00000028367.5	-33.245	5.64623e-08
ENSMUST00000014457.14	Cox6c	ENSMUSG00000014313.15	-18.26	8.71889e-08
ENSMUST00000025656.3	Aldh1a7	ENSMUSG00000024747.3	-43.925	3.93598e-07
ENSMUST00000035033.6	Copb2	ENSMUSG00000032458.6	-87	1.40214e-06
7e908fde-d41f-4488-943d-6f145302eead	Pcbp1	ENSMUSG00000051695.6	-42.495	1.85228e-06
ENSMUST00000204978.2	Ndufa4	ENSMUSG00000029632.7	-21.16	2.36086e-06
ENSMUST00000135573.7	Prdx1	ENSMUSG00000028691.12	-19.165	2.54895e-06
ENSMUST00000132846.1	Ppia	ENSMUSG00000071866.12	-18.485	2.90689e-06
ENSMUST00000039758.5	Cox8a	ENSMUSG00000035885.5	-16.215	3.92153e-06
ENSMUST00000016571.7	Ndufa1	ENSMUSG00000016427.7	-19.83	5.29502e-06
ENSMUST00000023143.13	Litaf	ENSMUSG00000022500.15	-48.015	6.63983e-06
ENSMUST00000061156.9	Hacd2	ENSMUSG00000035376.10	-25.965	7.70048e-06
ENSMUST00000049385.13	Eif1	ENSMUSG00000035530.13	-19.26	2.05411e-05
ENSMUST00000042167.9	Cpq	ENSMUSG00000039007.10	-35.875	2.14305e-05
ENSMUST00000022808.13-1	Pabpn1	ENSMUSG00000022194.15	-98.05	2.37304e-05
ENSMUST00000021217.10	Nme2	ENSMUSG00000020857.11	-18.47	2.63535e-05
ENSMUST00000006235.8	Ctsb	ENSMUSG00000021939.8	-16.395	2.90148e-05
ENSMUST00000034947.6	Ppib	ENSMUSG00000032383.7	-24.45	2.90245e-05
ENSMUST00000021940.7	Lman2	ENSMUSG00000021484.8	-48.115	4.68982e-05
ENSMUST00000098242.3	Ggh	ENSMUSG00000073987.4	-44.88	4.69692e-05
ENSMUST00000075738.5	Cox6b1	ENSMUSG00000036751.7	-23.69	5.26774e-05
ENSMUST00000110689.4	C7	ENSMUSG00000079105.4	-40.37	5.50384e-05
ENSMUST00000020209.15	Ndufa12	ENSMUSG00000020022.17	-32.26	6.98629e-05
ENSMUST00000051477.12	Cdc42	ENSMUSG00000006699.17	-32.22	0.000130303
ENSMUST00000126116.2	Capns1	ENSMUSG00000001794.13	-29.435	0.000131069
ENSMUST00000022704.8	Itm2b	ENSMUSG00000022108.8	-13.625	0.000142223
ENSMUST00000058906.6	Chchd10	ENSMUSG00000049422.7	20.08	0.000156765
ENSMUST00000091288.12	Prnp	ENSMUSG00000079037.9	-16.235	0.000156768
156ba841-0b72-466a-84a3-4fb0c03a62e3	Fads3	ENSMUSG00000024664.5	-83.08	0.000161941
ENSMUST00000151120.8	Ctsd	ENSMUSG00000007891.16	-24.06	0.000162084
ENSMUST00000016396.7	Atp5e	ENSMUSG00000016252.7	-12.405	0.000174012
ENSMUST00000031978.8	Mrps33	ENSMUSG00000029918.9	-49.99	0.000187795
ENSMUST00000065793.11	Phgdh	ENSMUSG00000053398.11	-17.56	0.000237327
ENSMUST00000028062.7	Vim	ENSMUSG00000026728.9	-12.95	0.000248725
ENSMUST00000046746.9	Igfbp7	ENSMUSG00000036256.13	-15.37	0.000249427
ENSMUST00000022145.14	Serf1	ENSMUSG00000021643.15	-60.36	0.000270118
ENSMUST00000029515.4	S100a11	ENSMUSG00000027907.4	-20.44	0.000296099
7bea436c-9b46-4042-adb3-79c56c4ca382	Pdlim1	ENSMUSG00000055044.12	-84.565	0.000303215
ENSMUST00000040154.8	Cox6a1	ENSMUSG00000041697.8	-13.645	0.000326103
ENSMUST00000000608.7	Gm2a	ENSMUSG00000000594.7	-26.56	0.000334933
ENSMUST00000131787.1	2410006H16Rik	ENSMUSG00000086841.1	42.27	0.00037159
ENSMUST00000025940.6	C1qtnf9	ENSMUSG00000071347.3	-44.84	0.000416826
ENSMUST00000078084.6	Rsrp1	ENSMUSG00000037266.18	-76.915	0.000494769
b74212db-295d-4625-bfc7-e07a44b28d47	Mgst1	ENSMUSG00000008540.11	-28.365	0.000495282
67d7fe46-eb17-470e-9d9f-ae3b7d8d7533	Sap18b	ENSMUSG00000061104.5	-52.98	0.000508521
ENSMUST00000004206.9	Eif3g	ENSMUSG00000070319.6	-19.97	0.000619354
ENSMUST00000036951.12	Pebp1	ENSMUSG00000032959.12	-23.55	0.00066039
09846802-b6a6-4969-b6ac-dbe1951df9df	Nupr1	ENSMUSG00000030717.9	-45.125	0.000667271
ENSMUST00000048792.4	1110008P14Rik	ENSMUSG00000039195.4	-34.2	0.000695499
ENSMUST00000026576.4	Taldo1	ENSMUSG00000025503.5	-30.445	0.000732438
ENSMUST00000022429.8	Arf4	ENSMUSG00000021877.12	-23.31	0.000820375
ENSMUST00000022286.7	Ndufs4	ENSMUSG00000021764.8	-41.4	0.000841533
ENSMUST00000029256.8	Sec62	ENSMUSG00000027706.8	-58.105	0.000855114
ENSMUST00000110698.8	Ghr	ENSMUSG00000055737.12	-19.83	0.000903364
ENSMUST00000226801.1	App	ENSMUSG00000022892.11	-50.775	0.000907985
ENSMUST00000002625.14	Uck1	ENSMUSG00000002550.16	-44.03	0.000965009
ENSMUST00000043722.9	Lgals3bp	ENSMUSG00000033880.11	-48.515	0.00105609
ENSMUST00000021993.4	Uqcrb	ENSMUSG00000021520.4	-13.81	0.00108074
ENSMUST00000021536.8	Atp6v1d	ENSMUSG00000021114.9	-60.66	0.00110099
ENSMUST00000020317.7	Pno1	ENSMUSG00000020116.7	-61.91	0.00110275
ENSMUST00000113805.7	Pnkd	ENSMUSG00000026179.14	-57.83	0.00119373
ENSMUST00000018470.9	Ywhab	ENSMUSG00000018326.9	-22.11	0.00121418
d46e9636-7c3d-4e15-b952-7a7c69e2ce44	Col6a1	ENSMUSG00000001119.7	-33.66	0.00141413
ENSMUST00000131070.1	Ide	ENSMUSG00000056999.15	-46.4	0.00143599
ENSMUST00000088169.6	Rtn3	ENSMUSG00000024758.15	-24.92	0.00159366
ENSMUST00000005292.14	Prdx2	ENSMUSG00000005161.15	-26.155	0.00160665
ENSMUST00000023040.8	Slc25a17	ENSMUSG00000022404.8	102.015	0.00161446
06289285-259d-4b32-8867-788a3fef6ba9	H1f0	ENSMUSG00000096210.2	-30.15	0.00168287
ENSMUST00000029658.13	Enpep	ENSMUSG00000028024.14	-83.455	0.00171375
ENSMUST00000030622.2	Syf2	ENSMUSG00000028821.8	-40.655	0.00172753
91989938-c6a8-4b64-ba68-bd2a1a8d78cc	Mgat2	ENSMUSG00000043998.10	-43.695	0.00182263
fdd7884e-19e6-415d-93e5-e63eb3f5f06c	Nnmt	ENSMUSG00000032271.13	-25.995	0.0018629
ENSMUST00000135088.8	Ywhaq	ENSMUSG00000076432.13	-26.83	0.00188036
ENSMUST00000033598.8	Sh3bgrl	ENSMUSG00000031246.14	-45.655	0.00189375
ENSMUST00000064404.7	Glrx3	ENSMUSG00000031068.8	-23.66	0.00189609
ENSMUST00000016703.7-1	H3f3b	ENSMUSG00000016559.14	-25.245	0.0019765
ENSMUST00000117945.7	Dgcr2	ENSMUSG00000003166.20	-56.26	0.00230541
ENSMUST00000154132.7	Vta1	ENSMUSG00000019868.16	-80.2	0.00235923
9c38f812-90e9-469c-93e0-78e04329b9f6	Atg4a	ENSMUSG00000079418.3	-76.55	0.00238368
ENSMUST00000025419.8	Ppic	ENSMUSG00000024538.8	-69.96	0.00246905
ENSMUST00000022629.8	Dpysl2	ENSMUSG00000022048.8	-95.535	0.00265403
ENSMUST00000115242.8	Ahcyl2	ENSMUSG00000029772.17	-123.55	0.00265403
ENSMUST00000027861.5	Dpt	ENSMUSG00000026574.5	-21.98	0.00265659
ENSMUST00000034172.7	Ces1d	ENSMUSG00000056973.6	16.31	0.00270127
ENSMUST00000012348.8	Gstm2	ENSMUSG00000040562.12	-28.59	0.0027992
ENSMUST00000001672.11	Ifrd1	ENSMUSG00000001627.12	-74.83	0.00295574
ENSMUST00000118808.8	Emc10	ENSMUSG00000008140.18	-41.995	0.00306684
ENSMUST00000100162.4	Copz1	ENSMUSG00000060992.9	-71.18	0.00315682
ENSMUST00000102874.10	Mdh1	ENSMUSG00000020321.16	-36.56	0.00317029
ENSMUST00000044844.8	Mfsd12	ENSMUSG00000034854.8	-65.825	0.00327933
ENSMUST00000107364.7	Rab5c	ENSMUSG00000019173.11	-50.655	0.00329434
ENSMUST00000236335.1	Glo1	ENSMUSG00000024026.13	-32.945	0.00340955
ENSMUST00000060792.5	Cavin1	ENSMUSG00000004044.9	-16.78	0.0035082
ENSMUST00000033582.4	Cox7b	ENSMUSG00000031231.4	-21.63	0.00355412
ENSMUST00000009777.3	G0s2	ENSMUSG00000009633.3	-32.65	0.00363823
ENSMUST00000069511.7	Abcd2	ENSMUSG00000055782.9	-74.08	0.00365043
ENSMUST00000138089.1	Baz2b	ENSMUSG00000026987.16	-63.29	0.00367561
ENSMUST00000162558.7	Gas5	ENSMUSG00000053332.13	46.755	0.00378122
ENSMUST00000021314.7	Nmt1	ENSMUSG00000020936.8	-44.455	0.00385205
ENSMUST00000109521.3	Polr2c	ENSMUSG00000031783.10	-61.735	0.00393302
ENSMUST00000070597.12	Retsat	ENSMUSG00000056666.13	36.46	0.0039578
ENSMUST00000005964.6	Adh5	ENSMUSG00000028138.8	-44.735	0.00397786
ENSMUST00000025406.8-1	Srfbp1	ENSMUSG00000024528.8	-72.03	0.00399058
ENSMUST00000204579.1	A530053G22Rik	ENSMUSG00000046764.8	-48.93	0.00399939
b4495be4-0997-4110-91f9-ac910c88a924	Rab1a	ENSMUSG00000020149.17	-52.29	0.00403792
ENSMUST00000113423.9	Bad	ENSMUSG00000024959.14	42.935	0.00405172
ENSMUST00000115262.7	Msrb1	ENSMUSG00000075705.12	-23.205	0.00430215
ENSMUST00000002091.5	Bcap31	ENSMUSG00000002015.5	-25.67	0.00431865
ENSMUST00000068439.12	Pdlim1	ENSMUSG00000055044.12	-31.02	0.00457395
ENSMUST00000022616.13	Clu	ENSMUSG00000022037.15	-32.79	0.00466455
ENSMUST00000062678.10	Rrp1	ENSMUSG00000061032.9	-36.025	0.00467725
8501779f-0fad-433a-8bce-91bc3d1af6a9	Plin4	chr17:56100000	96.995	0.00474652
ENSMUST00000058488.8	Tmed3	ENSMUSG00000032353.9	-35.18	0.00489183
1fe00b75-a9ea-4942-a022-62f30e26eae7	Rer1	ENSMUSG00000029048.3	-53.07	0.00495437
ENSMUST00000073339.6	Pgrmc1	ENSMUSG00000006373.10	-29.42	0.00496811
ENSMUST00000106197.9	Arhgdia	ENSMUSG00000025132.13	-24.685	0.00508002
ENSMUST00000167504.2-1	Tma7	ENSMUSG00000091537.2	-31.345	0.00510254
ENSMUST00000146010.2	Epb41l4aos	ENSMUSG00000087590.2	53.89	0.00510727
ENSMUST00000026665.7	Cbx4	ENSMUSG00000039989.7	-66.625	0.00516858
a9ff11c4-c574-4964-8597-077e912a8ed1	Csnk2b	ENSMUSG00000024387.13	-22.34	0.00522778
ENSMUST00000067505.14	Tmem120b	ENSMUSG00000054434.14	-146.47	0.00534099
ENSMUST00000105349.7	Mbd3	ENSMUSG00000035478.14	-55.735	0.00535408
ENSMUST00000051341.5	Mfsd5	ENSMUSG00000045665.5	-31.68	0.00546508
ENSMUST00000154111.7-1	Dpm1	ENSMUSG00000093752.1	-44.9	0.00548607
ENSMUST00000055704.11	Gnai2	ENSMUSG00000032562.13	-15.505	0.00550687
ENSMUST00000030401.13	Ndufs5	ENSMUSG00000028648.13	-23.13	0.00560886
ENSMUST00000172132.8	Tpi1	ENSMUSG00000023456.15	-28.595	0.00564536
ENSMUST00000156503.1	Uqcrq	ENSMUSG00000044894.14	-79.035	0.00567187
ENSMUST00000117766.7	Mrpl1	ENSMUSG00000029486.13	-90.135	0.00573197
ENSMUST00000107619.2	Klf4	ENSMUSG00000003032.8	-81.58	0.00573197
ENSMUST00000075068.13	Pepd	ENSMUSG00000063931.14	-39.3	0.00575948
ENSMUST00000017430.11-1	Glod4	ENSMUSG00000017286.15	-45	0.0057976
ENSMUST00000017276.13	Cyth1	ENSMUSG00000017132.17	-61.535	0.0058571
ENSMUST00000015171.10	Galns	ENSMUSG00000015027.11	-39.24	0.00592087
ENSMUST00000189909.6	Zfas1	ENSMUSG00000074578.14	48.45	0.00592517
ENSMUST00000021306.13	Eftud2	ENSMUSG00000020929.14	-55.185	0.00592952
ENSMUST00000223396.1	Gdi2	ENSMUSG00000021218.10	-17.575	0.00596922
ENSMUST00000076657.10	Ndufa3	ENSMUSG00000035674.13	-15.88	0.00602523
ENSMUST00000029644.15	Ppa2	ENSMUSG00000028013.16	-83.535	0.00604646
ENSMUST00000046983.9	Smpd1	ENSMUSG00000037049.9	-57.47	0.00607328
a5943b1f-c786-402c-8872-09b1d1d7e09e	Atxn7l3b	ENSMUSG00000074748.3	-50.905	0.00607729
10e17bbc-0799-4c33-a614-ad983e602828	Cd81	ENSMUSG00000037706.17	-16.925	0.00609475
ENSMUST00000109260.2	Clint1	ENSMUSG00000006169.20	-76.835	0.00609895
e31e09c5-3167-4c5b-9545-3e41ffb3d367	Ctdnep1	ENSMUSG00000018559.16	-15.71	0.00610973
4a97f0ed-41ee-4cc1-96cd-e49b74571abb	Col4a1	ENSMUSG00000031502.11	-49.985	0.00611113
ENSMUST00000035116.11	Pccb	ENSMUSG00000032527.13	-23.305	0.00616523
54ac0209-cdfb-40ad-8719-648808c1cc89	Hnrnpa1	ENSMUSG00000046434.16	-40.08	0.00616836
ENSMUST00000008004.9-1	Ddx49	ENSMUSG00000057788.13	-49.19	0.00621979
ENSMUST00000072837.6	Foxk1	ENSMUSG00000056493.9	-106.13	0.00623303
ENSMUST00000030935.9	Prxl2b	ENSMUSG00000029059.9	-29.5	0.0063334
ENSMUST00000048183.7	Fmod	ENSMUSG00000041559.7	-32.34	0.00635865
ENSMUST00000038446.9	Myl12b	ENSMUSG00000034868.9	-33.06	0.00640605
ENSMUST00000094815.4	Sae1	ENSMUSG00000052833.9	-35.17	0.0066911
376cd7ec-96ac-4377-943b-097ab11a3081	Gstm5	ENSMUSG00000004032.10	-53.655	0.00673762
ENSMUST00000034965.7	Snapc5	ENSMUSG00000032398.7	-49.655	0.00673794
ENSMUST00000005651.12	Por	ENSMUSG00000005514.14	-38.25	0.00695534
ENSMUST00000046122.10-1	Lap3	ENSMUSG00000039682.12	-34.67	0.00701712
4d32d0fd-9daa-45ab-a2d1-dd26c23645f8	Zfp871	chr17:32765000	-70.4	0.00701843
ENSMUST00000024078.14-1	March5	ENSMUSG00000023307.14	-60.695	0.00705671
ENSMUST00000030841.9	Klhl7	ENSMUSG00000028986.12	-97.385	0.00728344
a2a51deb-636f-46dc-89b8-b0b28d343e7d	Sort1	ENSMUSG00000068747.14	-61.82	0.00728815
ENSMUST00000130560.7	Apod	ENSMUSG00000022548.14	-38.155	0.00730066
ENSMUST00000034570.6	Pts	ENSMUSG00000032067.6	-47.265	0.00744351
ENSMUST00000123296.7	Ndufab1	ENSMUSG00000030869.11	-23.63	0.00759175
ENSMUST00000082437.9	Selenof	ENSMUSG00000037072.15	-20.495	0.00760022
ENSMUST00000112304.9	Ppm1b	ENSMUSG00000061130.13	-37.43	0.00767423
ENSMUST00000050881.9	Nudt16l1	ENSMUSG00000022516.10	58.34	0.00777889
ENSMUST00000088652.5	Htatsf1	ENSMUSG00000067873.11	-44.99	0.0078033
dddb0849-7348-4073-bf38-9b8323d7cbb4	Itm2b	ENSMUSG00000022108.8	-43.45	0.0079341
ENSMUST00000131940.7	Agpat2	ENSMUSG00000026922.13	55.79	0.00820889
ENSMUST00000073192.13	Erlec1	ENSMUSG00000020311.17	-57.645	0.00821027
ENSMUST00000041544.7	Fbln2	ENSMUSG00000064080.12	-51.305	0.00824327
ENSMUST00000044442.9	Ptk7	ENSMUSG00000023972.10	-115.385	0.00831782
ENSMUST00000169695.1	Casc3	ENSMUSG00000078676.9	-51.94	0.00833837
ENSMUST00000018727.3	G3bp1	ENSMUSG00000018583.5	-53.44	0.00835344
ENSMUST00000108275.1	Ift20	ENSMUSG00000001105.15	-66.265	0.00835646
c1d8bf45-3b07-4d86-968e-e7107b92dd70	Col18a1	ENSMUSG00000001435.15	-28.765	0.00846992
ENSMUST00000131011.1	Cox7c	ENSMUSG00000017778.14	-24.64	0.00849645
ENSMUST00000096253.6-1	Uqcc3	ENSMUSG00000071654.6	-25.08	0.00857861
ENSMUST00000001547.7	Col1a1	ENSMUSG00000001506.10	-14.69	0.00868592
ENSMUST00000041725.13	Mgat4b	ENSMUSG00000036620.14	-48.32	0.00869891
ENSMUST00000015435.10	Gdi1	ENSMUSG00000015291.10	-36.13	0.00884221
ENSMUST00000020705.4	Pes1	ENSMUSG00000020430.12	-79.77	0.00907416
ENSMUST00000026937.11	Iscu	ENSMUSG00000025825.12	-18.475	0.00913163
ENSMUST00000001834.3	Rtcb	ENSMUSG00000001783.3	-28.56	0.00916337
ENSMUST00000065625.11	Trmt1l	ENSMUSG00000053286.11	126.985	0.0092178
ENSMUST00000022476.8	Glt8d1	ENSMUSG00000021916.16	-64.7	0.0092178
ENSMUST00000028668.7	Eif3j1	ENSMUSG00000027236.8	-71.99	0.00922766
610aad50-0eef-43a5-9411-3b791090ddb2		chr4:134161000	34.445	0.00927396
ENSMUST00000079601.12	Etv5	ENSMUSG00000013089.15	-49.4	0.00935776
ENSMUST00000018313.5	Mfng	ENSMUSG00000018169.12	-46.3	0.00962393
ENSMUST00000092836.5	Wfdc17	ENSMUSG00000069792.5	25.3	0.00973446
ENSMUST00000020991.14	Dnmt3a	ENSMUSG00000020661.15	-121.12	0.00979151
ENSMUST00000030901.8-1	Ints11	ENSMUSG00000029034.9	-80.6	0.00979151
ENSMUST00000022009.9	Cetn3	ENSMUSG00000021537.9	-26.17	0.00983548
ENSMUST00000020027.10	Serinc1	ENSMUSG00000019877.10	-38.24	0.00984463
ENSMUST00000071095.13-1	Setd3	ENSMUSG00000056770.15	-44.61	0.0099632
ENSMUST00000067912.7	Klf2	ENSMUSG00000055148.7	61.01	0.0100351
c06dd04b-45c4-4484-86dc-11b789a7721f	Capn2	ENSMUSG00000026509.15	-40.91	0.0101377
ENSMUST00000057792.8	Pon2	ENSMUSG00000032667.17	-50.975	0.0102923
ENSMUST00000050584.9	Cystm1	ENSMUSG00000046727.13	-26.265	0.0105339
ENSMUST00000027252.7	Eif5b	ENSMUSG00000026083.12	-106.365	0.0108964
ENSMUST00000084117.12-1	H6pd	ENSMUSG00000028980.14	-35.85	0.0109461
ENSMUST00000036884.2	Klf9	ENSMUSG00000033863.2	-58.89	0.0111759
ENSMUST00000033866.8-1	Vps36	ENSMUSG00000031479.9	-89.91	0.011403
9311836e-c70d-40d9-af2d-5892e2922cee	Pitpnb	ENSMUSG00000050017.11	-56.29	0.0115234
9379e9fc-8d2a-452b-be66-e64ab51b0845	Sec61a1	ENSMUSG00000030082.14	-39.84	0.0116375
ENSMUST00000074949.3	Tmem140	ENSMUSG00000057137.9	-38.83	0.0116685
ENSMUST00000096014.4	Atp5md	ENSMUSG00000071528.4	-17.67	0.0117571
ENSMUST00000022980.4	Ndufb9	ENSMUSG00000022354.4	-16.45	0.0119359
ENSMUST00000021506.5	Serpina3n	ENSMUSG00000021091.8	-27.055	0.0120555
ENSMUST00000226208.2	Zfand3	ENSMUSG00000044477.12	-38.085	0.0120894
ENSMUST00000030158.10	Dctn3	ENSMUSG00000028447.11	-20.69	0.0123808
ENSMUST00000046283.15	Hspa13	ENSMUSG00000032932.15	71.07	0.0124193
ENSMUST00000043843.11	Lasp1	ENSMUSG00000038366.15	-29.625	0.0124271
ENSMUST00000042726.13	Rbm42	ENSMUSG00000036733.16	-35.77	0.0125024
ENSMUST00000049357.9	Pnrc1	ENSMUSG00000040128.9	-40.2	0.0125087
ENSMUST00000027916.12	Bpnt1	ENSMUSG00000026617.16	-74.08	0.0125102
ENSMUST00000119953.1	Rsl1d1	ENSMUSG00000005846.12	-77.79	0.0125562
ENSMUST00000019514.9	Calm3	ENSMUSG00000019370.10	-13.165	0.0126554
ENSMUST00000173132.7	Ndufa7	ENSMUSG00000041881.13	-59.615	0.0128413
51efb2af-8113-4a2c-a0a3-243ade9c7d7c	Mapk1	ENSMUSG00000063358.17	97.29	0.0129492
ENSMUST00000135884.7	Nme1	ENSMUSG00000037601.11	-35.34	0.0131556
ENSMUST00000053183.11	Arf3	ENSMUSG00000051853.10	-26.72	0.0131831
ENSMUST00000148960.7	Myl12a	ENSMUSG00000024048.15	-20.17	0.0132687
ENSMUST00000045376.10	Adk	ENSMUSG00000039197.10	-48.75	0.0135073
af88a352-7c74-40b3-b82b-9e7467175672	Cd248	ENSMUSG00000056481.7	-25.305	0.0135113
4f647399-4a26-4542-b0b2-1abb3fa39af7	Hnrnpa3	ENSMUSG00000059005.13	-30.385	0.0135301
ENSMUST00000144531.1	Naa38	ENSMUSG00000059278.9	-52.715	0.013734
ENSMUST00000033056.4	Pycard	ENSMUSG00000030793.4	-51.93	0.0138142
ENSMUST00000032165.15	Ruvbl1	ENSMUSG00000030079.15	-51.99	0.0139376
ENSMUST00000054234.9	Nek6	ENSMUSG00000026749.11	-67.96	0.0140193
ENSMUST00000027193.8	Ndufb3	ENSMUSG00000026032.8	-21.91	0.0141272
7c3f1363-3de5-45c4-8d00-b14d757e88dd		chr14:32117000	31.045	0.0141358
ENSMUST00000100404.5	B3glct	ENSMUSG00000051950.10	62.49	0.014138
ENSMUST00000026122.10	P4hb	ENSMUSG00000025130.11	-21.865	0.0143077
ENSMUST00000102917.10	Col15a1	ENSMUSG00000028339.17	-47.75	0.0146003
ENSMUST00000059642.16	Psmd8	ENSMUSG00000030591.17	-26.69	0.0146051
ENSMUST00000070832.2	Wfdc21	ENSMUSG00000051748.2	-26.3	0.0147307
ENSMUST00000060232.7-1	Rab2a	ENSMUSG00000047187.9	-16.865	0.0147978
ENSMUST00000056355.8	Nat8l	ENSMUSG00000048142.9	-107.54	0.0148509
ENSMUST00000024056.9	Ube2j2	ENSMUSG00000023286.16	-92.625	0.0148555
ENSMUST00000048615.12	Pnp	ENSMUSG00000115338.2	-30.025	0.0148891
ENSMUST00000050273.8	Cox17	ENSMUSG00000046516.10	-22.865	0.0149377
ENSMUST00000160507.7-1	Sucla2	ENSMUSG00000022110.13	-84.89	0.0150506
ENSMUST00000081435.4	H2-Q4	ENSMUSG00000035929.11	-72.45	0.0151936
ENSMUST00000109682.8	Dynlrb1	ENSMUSG00000047459.14	-21.035	0.0152939
ENSMUST00000108613.9	Eif5a	ENSMUSG00000078812.10	-25.73	0.0153166
ENSMUST00000015100.14	Ppp1cb	ENSMUSG00000014956.15	-49.35	0.01538
ENSMUST00000021958.5	Pcbd2	ENSMUSG00000021496.12	-44.765	0.0154392
ENSMUST00000060738.8	S100a1	ENSMUSG00000044080.9	-16.535	0.0154726
ENSMUST00000062802.4	Lyrm2	ENSMUSG00000045854.4	-58.34	0.0155278
ENSMUST00000038160.5	Lum	ENSMUSG00000036446.5	-28.85	0.01556
ENSMUST00000051504.7	Ecm2	ENSMUSG00000043631.8	-52.325	0.0157093
ENSMUST00000001566.9	Tubb5	ENSMUSG00000001525.10	-24.29	0.015792
ENSMUST00000021087.13	Mif4gd	ENSMUSG00000020743.15	-80	0.0158242
ENSMUST00000055128.11	Tapt1	ENSMUSG00000046985.11	-66.65	0.0158762
96da10b8-bf5c-40fd-8c0f-eb94d4c34615	Ube2r2	ENSMUSG00000036241.3	-82.45	0.0159413
ENSMUST00000096272.10	Cpped1	ENSMUSG00000065979.12	65.61	0.0162163
ENSMUST00000237341.1	Ndufs8	ENSMUSG00000059734.7	-25.7	0.0162451
ENSMUST00000238526.1	Fdft1	ENSMUSG00000021273.11	-46.33	0.0163108
1a07ea8c-48f4-47bf-b3d4-598e9605012f	Gm42418	ENSMUSG00000106106.2	44.45	0.0163575
ENSMUST00000008477.12	Snrpb2	ENSMUSG00000008333.12	-52.085	0.0164859
ENSMUST00000111007.7	Mospd3	ENSMUSG00000037221.13	-49.97	0.016644
ENSMUST00000013842.11	Pea15a	ENSMUSG00000013698.12	-22.3	0.0167505
ENSMUST00000114437.8	Ppp2r1b	ENSMUSG00000032058.14	-35.18	0.0168389
ENSMUST00000033720.11	Rbbp7	ENSMUSG00000031353.13	-32.305	0.0169918
ENSMUST00000040992.7	Nek9	ENSMUSG00000034290.9	-29.87	0.017062
ENSMUST00000200020.4	Eif4e	ENSMUSG00000028156.12	-25.46	0.0171404
ENSMUST00000030090.3	Alad	ENSMUSG00000028393.10	-33.875	0.0171785
ENSMUST00000028222.12	Hspa5	ENSMUSG00000026864.13	-32.85	0.0171869
ENSMUST00000084124.6	Pgd	ENSMUSG00000028961.15	-29.04	0.0172031
ENSMUST00000034738.13	Rsl24d1	ENSMUSG00000032215.15	-49.98	0.0175055
ENSMUST00000043680.8	Tubg1	ENSMUSG00000035198.9	-42.52	0.01753
ENSMUST00000106058.7	Zranb2	ENSMUSG00000028180.18	-59.23	0.0177035
ENSMUST00000017153.3	Sdc4	ENSMUSG00000017009.3	-40.46	0.0177465
ENSMUST00000146088.7	Ttc38	ENSMUSG00000035944.17	-53.46	0.0180436
ENSMUST00000059662.7	Otulin	ENSMUSG00000046034.8	-55.09	0.0182095
cb7bc70f-e250-4758-94b3-8ecb96e07f7e	Sox4	ENSMUSG00000076431.4	-79.655	0.0183978
ENSMUST00000010049.5	Kdsr	ENSMUSG00000009905.5	-80.27	0.0184174
ENSMUST00000057486.8	Ankrd46	ENSMUSG00000048307.8	79.83	0.018589
ENSMUST00000109333.7-1	Mrps36	ENSMUSG00000061474.11	-63.57	0.018589
86da1061-644c-4284-8c9a-be056d6c7f9a	Col16a1	ENSMUSG00000040690.15	-75.045	0.0187411
9d473e9f-7e1e-4996-9bc6-9828e89824e9	Bola1	ENSMUSG00000015943.11	-23.39	0.0189869
ENSMUST00000097642.3	Cops9	ENSMUSG00000073616.10	-14.7	0.019229
ENSMUST00000020885.12	Sypl	ENSMUSG00000020570.15	-26.895	0.0193379
ENSMUST00000030905.8-1	Ssu72	ENSMUSG00000029038.9	-48.565	0.0196407
ENSMUST00000036509.13-1	Ubac1	ENSMUSG00000036352.16	-97.92	0.0197006
ENSMUST00000030805.13	Park7	ENSMUSG00000028964.14	-27.06	0.0197124
ENSMUST00000027752.14	Lamc1	ENSMUSG00000026478.14	-28.085	0.0197755
853dda68-86f7-45c6-afa0-ced977a0e527	Swi5	ENSMUSG00000044627.11	-23.58	0.01982
ENSMUST00000154169.3	Rell1	ENSMUSG00000047881.14	85.1	0.0198735
ENSMUST00000042191.11	Mrps17	ENSMUSG00000034211.14	-24.98	0.0199375
ENSMUST00000030121.12	B4galt1	ENSMUSG00000028413.13	59.315	0.0199645
ENSMUST00000061895.15	Pisd	ENSMUSG00000023452.19	-57.925	0.0200963
ENSMUST00000049681.13	Itgbl1	ENSMUSG00000032925.16	71.74	0.0201162
ENSMUST00000027396.14	Abcb6	ENSMUSG00000026198.15	-92.035	0.0202406
ENSMUST00000060251.7	Higd1a	ENSMUSG00000038412.8	-29.68	0.0203481
ENSMUST00000030538.4	Ddost	ENSMUSG00000028757.4	-32.16	0.0206159
ENSMUST00000035099.8	Gorasp1	ENSMUSG00000032513.8	-67.66	0.0206706
ENSMUST00000018875.12	Ap2b1	ENSMUSG00000035152.14	-47.385	0.0208978
ENSMUST00000027988.7	Ccdc3	ENSMUSG00000026676.7	-36.81	0.0209941
ENSMUST00000106098.7	Inpp5a	ENSMUSG00000025477.14	-31.06	0.0210011
ENSMUST00000034300.7-1	Hsbp1	ENSMUSG00000031839.7	-32.37	0.0212179
ENSMUST00000033741.14	Bgn	ENSMUSG00000031375.17	-20.525	0.0213401
ENSMUST00000149248.8	Spg7	ENSMUSG00000000738.18	-71.355	0.0213704
ENSMUST00000032330.15	Emp1	ENSMUSG00000030208.15	-19.555	0.0214415
ENSMUST00000000466.12	Plin2	ENSMUSG00000028494.12	-50.17	0.0214578
ENSMUST00000080178.12	Pabpc4	ENSMUSG00000011257.19	79.26	0.0215563
ENSMUST00000218885.1	Ilvbl	ENSMUSG00000032763.11	-76.565	0.0215563
ENSMUST00000234266.1	Elp2	ENSMUSG00000024271.8	-87.06	0.0215563
ENSMUST00000150290.8	Lgals3	ENSMUSG00000050335.17	-27.545	0.0216729
ENSMUST00000026495.14	Atp5a1	ENSMUSG00000025428.15	-26.175	0.0217921
ENSMUST00000025217.10	Hspa9	ENSMUSG00000024359.10	-34.55	0.0218935
ENSMUST00000105256.9	Ctdsp2	ENSMUSG00000078429.9	-47.29	0.0220792
8b295fa0-aa22-4518-9bf7-e760c8c47bc0	Cirbp	ENSMUSG00000045193.13	-17.47	0.0221156
ENSMUST00000111920.1-1	Plekha3	ENSMUSG00000002733.8	-40.68	0.0221584
ENSMUST00000074628.12	Wbp2	ENSMUSG00000034341.17	-23.24	0.0223158
ENSMUST00000029885.4	Cpne3	ENSMUSG00000028228.5	-60.12	0.0226121
ENSMUST00000011055.6	Apip	ENSMUSG00000010911.12	-53.25	0.0226551
ENSMUST00000115616.7	Rbm3	ENSMUSG00000031167.16	-29.6	0.0228
a7c7f5ae-5652-4757-9444-10e9a666d056	Btf3l4	ENSMUSG00000028568.16	-124.24	0.0228475
ENSMUST00000075491.13	Fkbp8	ENSMUSG00000019428.16	-70.635	0.0229142
ENSMUST00000026723.8	Hprt	ENSMUSG00000025630.8	-22.49	0.0229392
ENSMUST00000098862.8	Atp6v0c	ENSMUSG00000024121.13	-16.445	0.0229953
ENSMUST00000097014.6	Tuba1a	ENSMUSG00000072235.6	-11.35	0.0230013
ENSMUST00000028807.5	Ivd	ENSMUSG00000027332.11	-34.72	0.0230236
ENSMUST00000079033.5	Bloc1s2	ENSMUSG00000057506.5	-62.32	0.0231801
6816b414-995b-4f49-b507-cfc877975f80	Kif26a	ENSMUSG00000021294.7	-130.385	0.0232703
ENSMUST00000000759.8	Chmp1a	ENSMUSG00000000743.9	34.375	0.0232754
ENSMUST00000163402.7	Synj2bp	ENSMUSG00000090935.10	46.86	0.0234586
ENSMUST00000219915.1	Hbs1l	ENSMUSG00000019977.16	-36.98	0.0235638
ENSMUST00000033935.15	Smim19	ENSMUSG00000031534.15	-42.4	0.0235735
ENSMUST00000135192.7	Copa	ENSMUSG00000026553.17	-53.265	0.0236274
ENSMUST00000032183.5	Tmem43	ENSMUSG00000030095.10	-36.9	0.0236431
ENSMUST00000046038.8	Slc25a28	ENSMUSG00000040414.8	-35.57	0.0236622
ENSMUST00000108322.8	Rab34	ENSMUSG00000002059.18	-50.025	0.0236874
ENSMUST00000071250.12	Pygl	ENSMUSG00000021069.17	-66.48	0.0237264
342b7d99-bad8-4c03-a3af-713fa82a0ad1	Rrbp1	ENSMUSG00000027422.15	-31.715	0.0237385
ENSMUST00000047629.6	Utp4	ENSMUSG00000041438.8	-90.295	0.0237414
ENSMUST00000102746.10	Uba2	ENSMUSG00000052997.15	-45.83	0.0238219
ENSMUST00000022340.4	Nid2	ENSMUSG00000021806.4	-83.255	0.0239487
3a69adf4-8890-4367-be0a-1931ac3c3457	Wdr1	ENSMUSG00000005103.12	-55.155	0.0240277
ENSMUST00000015049.4-1	Dnajb9	ENSMUSG00000014905.4	-34.91	0.0241678
ENSMUST00000159006.1-1	Hotairm1	ENSMUSG00000087658.2	-16.725	0.024286
e92fbc87-09b5-4bf1-a289-32d28ff66525	Gm48551	ENSMUSG00000113262.1	-42.76	0.0243881
ENSMUST00000030760.14	Necap2	ENSMUSG00000028923.14	-56.85	0.0244338
ENSMUST00000119426.1	Nnmt	ENSMUSG00000032271.13	-28.3	0.0244806
ENSMUST00000123614.7	Ptgr2	ENSMUSG00000072946.12	-82.25	0.0245071
ENSMUST00000093772.3	Zfp651	ENSMUSG00000013419.7	-105.165	0.0246697
ENSMUST00000097888.9	Ago1	ENSMUSG00000041530.16	-83.87	0.0246771
ENSMUST00000043962.8	Cdc16	ENSMUSG00000038416.15	-59.98	0.0246965
ENSMUST00000031024.13	Mrpl33	ENSMUSG00000106918.3	-29.085	0.0247054
ENSMUST00000062677.11	Tmem11	ENSMUSG00000043284.12	-40.97	0.0248932
ENSMUST00000186129.6	Fn1	ENSMUSG00000026193.15	-35.965	0.024903
ENSMUST00000038421.7	Lsm1	ENSMUSG00000037296.7	-38.85	0.025209
ENSMUST00000003219.13-1	Cnot11	ENSMUSG00000003135.15	59.27	0.0252278
ENSMUST00000022147.14	Smn1	ENSMUSG00000021645.16	95.515	0.0252603
ENSMUST00000040484.5	Gcsh	ENSMUSG00000034424.5	-30.51	0.0254927
ENSMUST00000000356.9	Dazap2	ENSMUSG00000000346.9	-28.505	0.0256173
ENSMUST00000076260.11	Itgb1bp1	ENSMUSG00000062352.14	24.83	0.0256316
ENSMUST00000113089.7	Cidec	ENSMUSG00000030278.11	-25.415	0.0257635
ENSMUST00000030471.8	Lrrc41	ENSMUSG00000028703.14	-39.8	0.0259045
ENSMUST00000015920.11	Med22	ENSMUSG00000015776.12	-69.975	0.0259622
ENSMUST00000028897.7	Cpxm1	ENSMUSG00000027408.7	-45.96	0.0260526
ENSMUST00000046384.8	C1qb	ENSMUSG00000036905.8	13.86	0.0260606
ENSMUST00000161807.7	Psme2	ENSMUSG00000079197.10	-19.73	0.0261783
ENSMUST00000045441.7	Pygb	ENSMUSG00000033059.7	-40.195	0.0262093
829ac670-3bd7-4ab2-9b5f-3c711a48897d	Ero1l	ENSMUSG00000021831.9	-75.63	0.0262242
9a08a337-44f2-4b49-8bca-28c31e014d60	Cep350	ENSMUSG00000033671.18	-113.16	0.0262242
ENSMUST00000024988.14	C3	ENSMUSG00000024164.15	-21.29	0.0263499
ENSMUST00000040656.7	Bphl	ENSMUSG00000038286.11	-47.845	0.0264718
ENSMUST00000023062.4	Tomm22	ENSMUSG00000022427.4	-33.73	0.0264855
ENSMUST00000027677.7	Csrp1	ENSMUSG00000026421.14	46.93	0.0265271
5b631a3d-5561-4f59-97c5-af17a0c4dfa6	Fmo1	ENSMUSG00000040181.14	-42.67	0.0269051
ENSMUST00000003912.6	Calr	ENSMUSG00000003814.8	-20.3	0.0270844
ENSMUST00000028004.10-1	Aldh9a1	ENSMUSG00000026687.14	-41.025	0.0271387
362b4832-c5e0-4e08-92ca-30adab5e6120	Pnn	chr12:59071000	-114.16	0.0272754
ENSMUST00000124992.7	Ube2j1	ENSMUSG00000028277.13	-53.92	0.0272805
ENSMUST00000026222.10	Ndufb8	ENSMUSG00000025204.10	-15.015	0.0273156
ENSMUST00000025570.7	Sdhaf2	ENSMUSG00000024668.8	-90.07	0.0275471
ENSMUST00000065678.5	Sec61b	ENSMUSG00000053317.11	-22.48	0.0275675
ENSMUST00000001780.9	Akt1	ENSMUSG00000001729.14	-32.96	0.0277048
ENSMUST00000004774.3	Aqp1	ENSMUSG00000004655.5	-17.33	0.0278267
f4aba665-3ba3-4a5b-abf4-308b97dcfa04	Ndufb1-ps	ENSMUSG00000113902.1	-11.225	0.0279214
ENSMUST00000092096.13-1	Usp14	ENSMUSG00000047879.17	-44.305	0.0284548
ENSMUST00000080411.12	Morf4l2	ENSMUSG00000031422.16	-39.6	0.0286168
ENSMUST00000173533.1	Ptger3	ENSMUSG00000040016.16	-82.275	0.0286576
ENSMUST00000026990.5-1	Thoc3	ENSMUSG00000025872.5	-37.58	0.0288981
ENSMUST00000093140.4	Anapc11	ENSMUSG00000025135.12	-34.26	0.0289033
947a8355-f1ff-4c35-904d-49c5b8f078c7	Irf2bp1	ENSMUSG00000044030.4	-55.78	0.0289535
ENSMUST00000089688.5	Mmp14	ENSMUSG00000000957.11	-66.4	0.0290319
ENSMUST00000080058.10	Egln2	ENSMUSG00000058709.11	84.95	0.0290963
a82b2e18-2e8f-40d4-9ddc-5ab3c689f656	Adig	ENSMUSG00000044405.4	38.58	0.0291283
ENSMUST00000035775.8	Lsm7	ENSMUSG00000035215.9	-42.34	0.0292463
ENSMUST00000072329.14	Dtnbp1	ENSMUSG00000057531.14	-39.82	0.0292929
ENSMUST00000095427.11	Mtch1	ENSMUSG00000024012.18	-29.36	0.02948
ENSMUST00000055497.14	Taf9b	ENSMUSG00000047242.14	84.98	0.0294894
ENSMUST00000042334.15	Rpl10a	ENSMUSG00000037805.15	11.65	0.0296524
efde4cf8-4289-421e-bec5-010f4501cae3	Nudt18	ENSMUSG00000045211.5	-71.34	0.0298421
ENSMUST00000098651.5	Pias1	ENSMUSG00000032405.10	-131.19	0.0298421
7a95090f-fc17-4d52-a2ea-28a6efdd04e2	Gas1	ENSMUSG00000052957.8	18.305	0.030056
f31461e6-1b5b-4701-83a1-7c217d38113d	Hcar1	ENSMUSG00000049241.5	-58.2	0.0301129
ENSMUST00000040361.7	Atp6v0e2	ENSMUSG00000039347.7	-31.63	0.0302197
ENSMUST00000034881.7	Cox7a2	ENSMUSG00000032330.7	-19.01	0.0303192
ENSMUST00000016168.8	Lbp	ENSMUSG00000016024.9	-35.235	0.030405
ENSMUST00000050867.7	Cactin	ENSMUSG00000034889.8	-89.8	0.0304862
ENSMUST00000133967.7	Tmem256	ENSMUSG00000070394.10	-47.56	0.0305856
ENSMUST00000102593.10	Eif3i	ENSMUSG00000028798.16	-34.995	0.0305939
ENSMUST00000130911.7	Nfyb	ENSMUSG00000020248.18	-75.25	0.030639
ENSMUST00000027123.14	Hspd1	ENSMUSG00000025980.14	-35.45	0.0306782
ENSMUST00000023231.6	Tsta3	ENSMUSG00000022570.7	-38.69	0.0307084
ENSMUST00000020118.4	Dusp6	ENSMUSG00000019960.8	-55.515	0.0307514
ENSMUST00000043237.13	Trp53inp2	ENSMUSG00000038375.15	-32.71	0.0308421
ENSMUST00000059295.9	Syt12	ENSMUSG00000049303.10	-45.845	0.0312236
ENSMUST00000017920.13	Crk	ENSMUSG00000017776.15	-83.77	0.0312522
ENSMUST00000120737.7	Mrps10	ENSMUSG00000034729.16	31.55	0.0313241
ENSMUST00000043584.4	Tubb4b	ENSMUSG00000036752.4	-25.855	0.0314611
ENSMUST00000033597.8	Hmgn5	ENSMUSG00000031245.8	-61.29	0.0316509
ENSMUST00000034754.11	Bnip2	ENSMUSG00000011958.17	87.66	0.0316509
ENSMUST00000067880.12	Adam10	ENSMUSG00000054693.14	-43.97	0.0316756
de6689b8-d4f7-4c9d-8b9f-8b376c238989	Gm21981	ENSMUSG00000079444.9	-15.135	0.031811
ENSMUST00000017443.13	Dnttip1	ENSMUSG00000017299.13	-63.055	0.0319616
ENSMUST00000082283.9	Naa38	ENSMUSG00000059278.9	-60.605	0.0319616
ENSMUST00000025804.6	Rab1b	ENSMUSG00000024870.6	-58.475	0.031976
18eab356-b81f-4e3d-a3bc-99710d740cb6	Mkrn1	ENSMUSG00000029922.15	-23.21	0.0320608
ENSMUST00000040314.11	Rbm17	ENSMUSG00000037197.11	-57.925	0.0321167
ENSMUST00000159348.2	2700081O15Rik	ENSMUSG00000053080.10	-75.65	0.0323905
ENSMUST00000066439.7-1	Exoc6	ENSMUSG00000053799.8	-74.58	0.03258
ENSMUST00000031334.14	Eif2b1	ENSMUSG00000029388.14	-85.29	0.0326091
ENSMUST00000214923.1	Rbm7	ENSMUSG00000042396.10	-45.645	0.032646
ENSMUST00000224635.1	Mipep	ENSMUSG00000021993.10	-71.165	0.0327994
ENSMUST00000029013.9	Rae1	ENSMUSG00000027509.11	-58.62	0.0327994
ENSMUST00000106391.7	Prpsap1	ENSMUSG00000015869.16	-32.755	0.0327994
ENSMUST00000042662.9	Mzt1	ENSMUSG00000033186.9	-31.03	0.0330129
ENSMUST00000024873.6	Yipf4	ENSMUSG00000024072.9	-47.095	0.0330528
06e90073-707e-4f61-9bd3-0920bb89c6b7	Gbe1	ENSMUSG00000022707.16	-115.26	0.0333456
ENSMUST00000077340.13	Rnpep	ENSMUSG00000041926.15	-47.995	0.0334519
29bd40d4-ad00-4ca6-9cb6-8cb32675ab5a	Hnrnpd	ENSMUSG00000000568.15	-104.995	0.0337888
ENSMUST00000057293.7	Prr12	ENSMUSG00000046574.8	-54.805	0.0337888
ENSMUST00000031198.10-1	Dipk1a	ENSMUSG00000029270.10	-57.67	0.0337888
ENSMUST00000193210.5	Cox5b	ENSMUSG00000061518.11	-12.02	0.033793
ENSMUST00000156520.7	Abhd5	ENSMUSG00000032540.16	-30.3	0.0340445
300bcf25-1c68-4d45-8e87-9e8d86b633dc	Ube2d2a	ENSMUSG00000091896.8	-43.375	0.034047
ENSMUST00000071852.9	Commd7	ENSMUSG00000056941.17	65.51	0.0342842
ENSMUST00000052248.7	Eef1g	ENSMUSG00000071644.10	-10.73	0.0344064
ENSMUST00000040580.6	Syde1	ENSMUSG00000032714.6	-41.96	0.0347556
ENSMUST00000101208.5	Sod3	ENSMUSG00000072941.5	23.41	0.0349573
ENSMUST00000025925.10	Plaat3	ENSMUSG00000060675.13	-14.79	0.0350167
ENSMUST00000046022.15	Skiv2l	ENSMUSG00000040356.16	-63.975	0.0350891
1a22aea9-8ff1-40bc-bf4d-5ae1c9f721c3	Rps24	ENSMUSG00000025290.17	-67.045	0.0350891
ENSMUST00000015812.11	Pdzd11	ENSMUSG00000015668.13	-42.63	0.03509
ENSMUST00000055655.8	Fasn	ENSMUSG00000025153.9	-54.265	0.0352127
ENSMUST00000058444.9	Ppp1r37	ENSMUSG00000051403.9	-34.855	0.0352861
ENSMUST00000105363.7	Gamt	ENSMUSG00000020150.13	-44.4	0.0354032
ENSMUST00000004050.6	Mmd	ENSMUSG00000003948.17	-27.945	0.0354337
dd145466-81c6-4749-bb7b-d3fec2b7236d	Col1a2	ENSMUSG00000029661.16	-19.9	0.0354434
ENSMUST00000170373.8	Atl3	ENSMUSG00000024759.14	-51.31	0.0354479
ENSMUST00000228958.1	Tns2	ENSMUSG00000037003.16	-122.805	0.0357638
881df368-0c1a-4965-bcf9-dbea4ee0569a	Ufd1	ENSMUSG00000005262.13	-78.32	0.0357638
ENSMUST00000085941.11	Znhit1	ENSMUSG00000059518.14	-112.49	0.0357638
ENSMUST00000032485.6	Mrpl51	ENSMUSG00000030335.6	-16.32	0.0358066
ENSMUST00000159771.7	Kctd17	ENSMUSG00000033287.16	-110.485	0.0358888
ENSMUST00000100528.4	Ube2z	ENSMUSG00000014349.7	65.605	0.0360382
ENSMUST00000029877.8	Decr1	ENSMUSG00000028223.8	-41.455	0.0364561
ENSMUST00000040440.6	Calm2	ENSMUSG00000036438.14	-20.905	0.0367833
ENSMUST00000059975.7	Fam174a	ENSMUSG00000051185.9	27.245	0.0369972
ENSMUST00000044158.12	Nop53	ENSMUSG00000041560.12	33.82	0.0371242
ENSMUST00000081775.11	Nfe2l1	ENSMUSG00000038615.17	-37.32	0.0371874
a2619256-ec3b-43eb-ac02-c7aa468a4f3d	Sft2d3	chr18:31906000	-116.28	0.0372482
ENSMUST00000025106.4	Polr2d	ENSMUSG00000024258.4	-58.215	0.0372982
ENSMUST00000020886.8	Nampt	ENSMUSG00000020572.8	-48.32	0.0373364
ENSMUST00000217641.1	Aplp2	ENSMUSG00000031996.17	-56.925	0.037514
ENSMUST00000020204.4	Ntn4	ENSMUSG00000020019.4	-67.99	0.037514
ENSMUST00000027467.10	Serpine2	ENSMUSG00000026249.10	-38.88	0.0376665
ENSMUST00000030455.14	Akr1a1	ENSMUSG00000028692.14	-12.925	0.0379484
ENSMUST00000065797.6	Chst1	ENSMUSG00000027221.5	-37.49	0.0382742
ENSMUST00000065163.14	Cib1	ENSMUSG00000030538.15	-29.295	0.0384192
ENSMUST00000001854.11	Slc7a10	ENSMUSG00000030495.12	-61.81	0.0386096
ENSMUST00000048967.8	Cpe	ENSMUSG00000037852.8	-25.06	0.0386477
ENSMUST00000029629.14-1	Pla2g12a	ENSMUSG00000027999.15	-29.1	0.0390826
ENSMUST00000000769.13	Serpinf1	ENSMUSG00000000753.15	-39.64	0.0391792
ENSMUST00000022245.9	Mrps30	ENSMUSG00000021731.10	-31.92	0.0391871
ENSMUST00000021864.7-1	Ssr1	ENSMUSG00000021427.10	-31.225	0.0392051
ENSMUST00000025853.15	Drap1	ENSMUSG00000024914.16	-36.21	0.0392246
ENSMUST00000099691.10	Hk1	ENSMUSG00000037012.18	-58.39	0.0392948
ENSMUST00000236135.1	Apcdd1	ENSMUSG00000071847.13	-30.36	0.0395128
ENSMUST00000162364.7-1	Mob4	ENSMUSG00000025979.13	65.2	0.039649
ENSMUST00000024119.10	Trip6	ENSMUSG00000023348.11	44.275	0.0396731
ENSMUST00000019939.11	Snx3	ENSMUSG00000019804.12	-24.9	0.0399947
ENSMUST00000023869.14	Denr	ENSMUSG00000023106.15	-34.045	0.0401143
ENSMUST00000109166.7	Aida	ENSMUSG00000042901.10	-87.975	0.0402234
ENSMUST00000034866.8	Etfa	ENSMUSG00000032314.14	-28.24	0.040289
ENSMUST00000132762.2	Gm15551	ENSMUSG00000086679.2	-37.235	0.040305
ENSMUST00000040561.5	Rundc1	ENSMUSG00000035007.5	-60.375	0.0405689
ENSMUST00000031795.7	Fkbp9	ENSMUSG00000029781.7	-14.01	0.0408289
ENSMUST00000018361.9	Pmp22	ENSMUSG00000018217.12	36.76	0.0409287
ENSMUST00000022089.9	Med10	ENSMUSG00000021598.9	-53.09	0.0414934
ENSMUST00000009102.8	Vps72	ENSMUSG00000008958.14	-40.63	0.041628
ENSMUST00000040766.8	Tmed10	ENSMUSG00000021248.9	-27.5	0.0421468
ENSMUST00000025045.14	Uqcc2	ENSMUSG00000024208.16	-23.42	0.0421746
ENSMUST00000047906.9	Tiparp	ENSMUSG00000034640.9	-47.675	0.04244
ENSMUST00000032419.8	Cmas	ENSMUSG00000030282.14	-50.12	0.0426752
ENSMUST00000035648.5	Atg12	ENSMUSG00000032905.5	-40.72	0.0427456
ENSMUST00000092162.6	Lyz1	ENSMUSG00000069515.6	18.64	0.0427773
ENSMUST00000048527.14	Abhd14b	ENSMUSG00000042073.15	-36.3	0.042899
ENSMUST00000035038.7	Faim	ENSMUSG00000032463.10	-56.325	0.0429027
ENSMUST00000080437.12	Dennd5a	ENSMUSG00000035901.14	-64.61	0.0434418
ENSMUST00000042546.3	Ano10	ENSMUSG00000037949.8	-37.62	0.0434541
ENSMUST00000015800.15	Hspa8	ENSMUSG00000015656.17	14.015	0.0436647
ENSMUST00000034834.15	Pkm	ENSMUSG00000032294.17	-40.255	0.0439605
ENSMUST00000234965.1	Colec12	ENSMUSG00000036103.9	-49.79	0.0439657
ENSMUST00000058578.7	Pgrmc2	ENSMUSG00000049940.7	-21.34	0.0439699
ENSMUST00000064571.10	Afap1	ENSMUSG00000029094.12	-53.7	0.0440679
0fbb8d6f-e883-4168-a948-0a8f9bd45812	Gm20683	ENSMUSG00000025735.13	-30.2	0.0440835
c0a2da24-ba50-44b9-b0d3-5343ca4c3ef5-1	Ap4s1	ENSMUSG00000020955.9	-50.67	0.0442114
ENSMUST00000037205.10	Mcee	ENSMUSG00000033429.10	-59.44	0.0442521
ENSMUST00000044220.10	Cmc1	ENSMUSG00000039163.10	-22.9	0.0442743
ENSMUST00000169068.7-1	Tex264	ENSMUSG00000040813.16	-67.18	0.0443138
bbc308c4-21b8-4f7e-9d9e-ab419d1d3bbb	Gas5	ENSMUSG00000053332.13	28.115	0.0445017
1350cc19-9a24-45ce-b3f4-fba32b26ed37	Madcam1	ENSMUSG00000020310.9	-23.875	0.0447565
ENSMUST00000123927.7	1190005I06Rik	ENSMUSG00000043687.15	-63.72	0.0448898
ENSMUST00000022169.9-1	Hexb	ENSMUSG00000021665.9	-48.785	0.0450021
ENSMUST00000002518.8	Tle5	ENSMUSG00000054452.10	-25.08	0.0450378
e8ac4635-3161-44a5-b85c-cdd6e5109fcf	Ifi27l2a	ENSMUSG00000079017.3	-37.24	0.0450383
ENSMUST00000023994.9	Serping1	ENSMUSG00000023224.12	-69.45	0.0451406
ENSMUST00000022622.13	Ptk2b	ENSMUSG00000059456.13	-43.35	0.0452441
ENSMUST00000148810.7-1	Fam129a	ENSMUSG00000026483.13	94.22	0.0453276
ENSMUST00000030451.9	Toe1	ENSMUSG00000028688.13	-87.265	0.0453879
ENSMUST00000034141.15	Lonp2	ENSMUSG00000047866.18	-18.13	0.0454245
ENSMUST00000022538.4	Mrpl57	ENSMUSG00000021967.4	49.995	0.0457658
ENSMUST00000003156.14	Atp5d	ENSMUSG00000003072.15	-19.785	0.0465838
ENSMUST00000031695.14	Wasl	ENSMUSG00000029684.14	-59.66	0.0465845
ENSMUST00000172501.7	1110038B12Rik	ENSMUSG00000092203.7	51.855	0.0471068
ENSMUST00000103199.8	Snrpb	ENSMUSG00000027404.15	-23.04	0.047212
bc416f1a-1bd0-4d1c-bc66-f83016916b49	Atp5o	ENSMUSG00000022956.11	-12.45	0.0472276
ENSMUST00000203077.2	Serbp1	ENSMUSG00000036371.6	-18.65	0.0476126
ENSMUST00000022268.9	Pdhb	ENSMUSG00000021748.9	-36.1	0.0479849
ENSMUST00000024599.13	Igf2r	ENSMUSG00000023830.14	-67.335	0.0479993
ENSMUST00000051234.8	Cuedc2	ENSMUSG00000036748.16	-32.8	0.0480388
ENSMUST00000050476.10	Slc35a4	ENSMUSG00000033272.12	42.335	0.0481068
ENSMUST00000164181.1	Myl6	ENSMUSG00000090841.2	-17.155	0.0481445
81537994-2d65-4169-8319-316f4bad991c	Pde1a	ENSMUSG00000059173.19	-49.665	0.0484522
ENSMUST00000074840.11	Preb	ENSMUSG00000045302.13	-54.06	0.0485974
ENSMUST00000028280.13	Col5a1	ENSMUSG00000026837.16	-47.46	0.0486691
b08e5985-72a5-4d76-b34a-16d6978814b5	Set	ENSMUSG00000054766.13	26.385	0.048718
ENSMUST00000067284.9	Cpsf3	ENSMUSG00000054309.9	-38.7	0.0487226
ENSMUST00000107107.8	Plaa	ENSMUSG00000028577.13	-62.65	0.0488616
ENSMUST00000005066.8	Map2k1	ENSMUSG00000004936.8	-39.72	0.0489885
ENSMUST00000237263.1	BC031181	ENSMUSG00000036299.5	33.92	0.0490103
4a60e77f-2e7e-40e7-9f85-d224d40e5c91	Fam210b	ENSMUSG00000027495.4	-62.33	0.049186
ENSMUST00000094280.3	Chchd2	ENSMUSG00000070493.3	-11.63	0.0494082
ENSMUST00000029972.3	Smim8	ENSMUSG00000028295.14	-60.675	0.049525
ENSMUST00000045905.13	Fermt2	ENSMUSG00000037712.16	-46.89	0.0495302
a05200f8-9021-4694-8fc8-071d2c088522	Eid2	chr7:28268000	-45.72	0.049554
ENSMUST00000099278.8	Kiz	ENSMUSG00000074749.10	-33.895	0.0498138
ENSMUST00000008594.8	Nutf2	ENSMUSG00000008450.8	-26.26	0.04992

## Sheet: B_Adipose_PolyA_Difference
transcript_id	gene_name	gene_id	median_length_difference	p_value
ENSMUST00000034146.4	Ucp1	ENSMUSG00000031710.4	-43.39	5.27109e-62
ENSMUST00000027634.12	Dbi	ENSMUSG00000026385.16	-32.745	2.34095e-59
ENSMUST00000080926.12	Eno1	ENSMUSG00000063524.13	-38.06	1.6442e-21
ENSMUST00000161401.1	Cycs	ENSMUSG00000063694.5	-21.72	1.67444e-13
ENSMUST00000089377.5	Lgals1	ENSMUSG00000068220.6	-19.3	1.94719e-13
ENSMUST00000043675.8	Atp5l	ENSMUSG00000038717.8	-21.05	2.02176e-12
da5b65c2-0b46-42fb-b902-25ed1597f3af	Cox5a	ENSMUSG00000000088.7	-21.365	2.09215e-12
ENSMUST00000005826.8	Cs	ENSMUSG00000005683.8	-48.255	3.53462e-12
ENSMUST00000021993.4	Uqcrb	ENSMUSG00000021520.4	-22.38	2.92046e-10
ENSMUST00000085065.11	Ifi27	ENSMUSG00000064215.13	-42.325	3.81781e-10
ENSMUST00000025563.7	Fth1	ENSMUSG00000024661.7	-11.795	3.18151e-09
ENSMUST00000167866.1	Idh3a	ENSMUSG00000032279.11	-37.875	3.83785e-09
ENSMUST00000034866.8	Etfa	ENSMUSG00000032314.14	-23.36	1.97258e-07
26d014fa-86ad-48c3-bf5c-5ce85ce10279	Cycs	ENSMUSG00000063694.5	-39.65	3.47175e-07
06e90073-707e-4f61-9bd3-0920bb89c6b7	Gbe1	ENSMUSG00000022707.16	-76.9	5.30656e-07
ENSMUST00000042834.3	Uqcrfs1	ENSMUSG00000038462.3	-16.4	5.59375e-07
ENSMUST00000057885.12	Rpl9	ENSMUSG00000047215.14	22.95	5.93778e-07
ENSMUST00000066701.12	Ifi27	ENSMUSG00000064215.13	-29.515	6.55111e-07
ENSMUST00000043077.7	Thrsp	ENSMUSG00000035686.8	-14.65	1.22326e-06
ENSMUST00000075738.5	Cox6b1	ENSMUSG00000036751.7	-13.33	1.58133e-06
75081c11-6cdd-474d-8f1e-758695e5109f	Ubb	chr11:62551000	-35.785	2.22764e-06
ENSMUST00000033176.6	Uqcrc2	ENSMUSG00000030884.12	-28.49	3.1616e-06
ENSMUST00000143971.1	Micos10	ENSMUSG00000050608.11	-18.23	4.4681e-06
ENSMUST00000204978.2	Ndufa4	ENSMUSG00000029632.7	-10.16	5.16404e-06
ENSMUST00000028167.2	Gpd2	ENSMUSG00000026827.12	-42.79	5.66685e-06
ENSMUST00000193210.5	Cox5b	ENSMUSG00000061518.11	-11.14	5.90033e-06
ENSMUST00000096014.4	Atp5md	ENSMUSG00000071528.4	-14.69	6.86864e-06
ENSMUST00000030742.10	Mecr	ENSMUSG00000028910.12	-38.865	8.64961e-06
ENSMUST00000221191.1	Ndufb1-ps	ENSMUSG00000113902.1	-33.135	9.40454e-06
ENSMUST00000022268.9	Pdhb	ENSMUSG00000021748.9	-52.265	2.00914e-05
ENSMUST00000022286.7	Ndufs4	ENSMUSG00000021764.8	-25.96	2.22842e-05
1a07ea8c-48f4-47bf-b3d4-598e9605012f	Gm42418	ENSMUSG00000106106.2	77.455	2.94732e-05
ENSMUST00000033001.5	Dgat2	ENSMUSG00000030747.5	-27.675	3.68463e-05
ENSMUST00000020286.6	Ppa1	ENSMUSG00000020089.8	-46.96	3.88304e-05
ENSMUST00000026576.4	Taldo1	ENSMUSG00000025503.5	-29.18	4.78555e-05
ENSMUST00000165649.3	Ghitm	ENSMUSG00000041028.16	-41.58	4.94491e-05
ENSMUST00000123296.7	Ndufab1	ENSMUSG00000030869.11	-29.935	5.46753e-05
ENSMUST00000055655.8	Fasn	ENSMUSG00000025153.9	-30.72	6.147e-05
ENSMUST00000002452.7	Ndufa11	ENSMUSG00000002379.7	-33.65	6.26464e-05
ENSMUST00000005647.3	Ndufs3	ENSMUSG00000005510.9	-34.21	6.36663e-05
ENSMUST00000131011.1	Cox7c	ENSMUSG00000017778.14	-13.195	6.41561e-05
ENSMUST00000023707.10	Sod1	ENSMUSG00000022982.10	-15.025	7.10777e-05
ENSMUST00000019323.10	Mdh2	ENSMUSG00000019179.10	-25.01	7.67619e-05
ENSMUST00000029076.5	Car3	ENSMUSG00000027559.5	-42.475	7.94632e-05
ENSMUST00000030401.13	Ndufs5	ENSMUSG00000028648.13	-21.11	8.56444e-05
ENSMUST00000034276.12	Cox4i1	ENSMUSG00000031818.12	-11.61	0.000103867
deca9061-22ff-44df-830a-5451d2f1c703	Cox5b	ENSMUSG00000061518.11	-15.905	0.00011274
ENSMUST00000064740.8	Suclg1	ENSMUSG00000052738.14	-20.18	0.000197054
ENSMUST00000046746.9	Igfbp7	ENSMUSG00000036256.13	-42.93	0.000233904
ENSMUST00000034567.3	Dlat	ENSMUSG00000000168.9	-31.48	0.000309905
ENSMUST00000220227.1	Coq10a	ENSMUSG00000039914.6	-41.12	0.000321613
ENSMUST00000135884.7	Nme1	ENSMUSG00000037601.11	-39.945	0.00033025
ENSMUST00000005651.12	Por	ENSMUSG00000005514.14	-55.875	0.000397771
ENSMUST00000105372.7	Gpx4	ENSMUSG00000075706.10	-14.86	0.000407144
ENSMUST00000108857.1	Atox1	ENSMUSG00000018585.9	-24.09	0.000413182
ENSMUST00000000175.5	Sdhd	ENSMUSG00000000171.5	-14.85	0.000511091
f8220a4b-5322-49ce-bc00-08a99d9c92da	Idh3a	ENSMUSG00000032279.11	-38.33	0.000526082
ENSMUST00000048209.15	Ldha	ENSMUSG00000063229.15	-16.06	0.00056239
ENSMUST00000098048.5	Tufm	ENSMUSG00000073838.10	-35.27	0.00056515
ENSMUST00000027853.5	Mpc2	ENSMUSG00000026568.6	-17.9	0.000579153
ENSMUST00000021719.6	Atp5mpl	ENSMUSG00000021290.6	-15.47	0.00058158
ENSMUST00000102874.10	Mdh1	ENSMUSG00000020321.16	-21.89	0.000750885
ENSMUST00000103217.10-1	Pex14	ENSMUSG00000028975.16	-44.255	0.000773126
ENSMUST00000033662.8	Pdha1	ENSMUSG00000031299.10	-55.03	0.000926445
03368d91-b40d-4b4e-8520-9f5e3357c5eb	Atp5g3	ENSMUSG00000018770.9	-37.755	0.00104707
ENSMUST00000109484.1	Adig	ENSMUSG00000044405.4	101.61	0.00110783
ENSMUST00000038108.11	Ndufc1	ENSMUSG00000037152.11	-13.185	0.0011829
ENSMUST00000005077.6	Hspb1	ENSMUSG00000004951.10	36.665	0.00119372
ENSMUST00000029017.5	Pck1	ENSMUSG00000027513.11	-65.6	0.00123675
ENSMUST00000037324.11	Skp1a	ENSMUSG00000036309.14	37.5	0.00125501
ENSMUST00000020209.15	Ndufa12	ENSMUSG00000020022.17	-12.855	0.00135439
ENSMUST00000036248.12	Pmepa1	ENSMUSG00000038400.15	-97.235	0.00150942
ENSMUST00000023086.14	Smdt1	ENSMUSG00000022452.16	-25.27	0.00160461
ENSMUST00000058550.14	Ccni	ENSMUSG00000063015.12	32.785	0.00164482
ENSMUST00000225035.1	Ndufs4	ENSMUSG00000021764.8	43.26	0.00167235
2f0d73ee-5cf0-4dde-8257-94dc70db4f60	Rplp2	ENSMUSG00000025508.13	35.075	0.00172081
ENSMUST00000048050.8	Tmem45b	ENSMUSG00000041737.8	-28.535	0.00179177
8d2ab6f0-a054-4193-93df-dce06a55c0e9		chr19:4061000	-47.845	0.00189466
ENSMUST00000023210.7	Cyc1	ENSMUSG00000022551.8	-16.59	0.00189956
ENSMUST00000034049.4	Slc25a4	ENSMUSG00000031633.4	-20.555	0.00209057
ENSMUST00000027861.5	Dpt	ENSMUSG00000026574.5	-44.355	0.00210945
d11ee9bc-daec-4dc3-9da2-2bd985a7ddae	Cebpb	chr2:167688000	-15.34	0.00221713
ENSMUST00000026538.12	Echs1	ENSMUSG00000025465.13	-13.98	0.00232937
ENSMUST00000197134.2	Ube2d3	ENSMUSG00000078578.9	-78.44	0.00232996
ENSMUST00000002403.9	Dhrs1	ENSMUSG00000002332.16	-46.7	0.00245494
ENSMUST00000028892.10	Idh3b	ENSMUSG00000027406.13	-24.08	0.00246405
ENSMUST00000026568.9	Ptdss2	ENSMUSG00000025495.15	-83.28	0.00262536
ENSMUST00000027810.13	Fh1	ENSMUSG00000026526.14	-52.69	0.00270915
ENSMUST00000070597.12	Retsat	ENSMUSG00000056666.13	32.295	0.00271638
ENSMUST00000034881.7	Cox7a2	ENSMUSG00000032330.7	-14.18	0.00272086
ENSMUST00000023062.4	Tomm22	ENSMUSG00000022427.4	-46.985	0.00272188
ENSMUST00000030675.7	Mrps15	ENSMUSG00000028861.13	-42.635	0.0027318
ENSMUST00000237341.1	Ndufs8	ENSMUSG00000059734.7	-15.16	0.00276131
ENSMUST00000109333.7-1	Mrps36	ENSMUSG00000061474.11	-39.055	0.00277468
ENSMUST00000068045.13	Actn4	ENSMUSG00000054808.15	-66.58	0.00289964
ENSMUST00000032373.11	Ldhb	ENSMUSG00000030246.11	-18.14	0.00292099
8b0b925c-4579-4637-854d-773f7eb43889	Atp5g3	ENSMUSG00000018770.9	-83.29	0.00307029
ENSMUST00000054908.9	Sugt1	ENSMUSG00000022024.10	-33.285	0.00309351
ENSMUST00000033880.6	Eif4ebp1	ENSMUSG00000031490.6	-24.555	0.0031741
ENSMUST00000135573.7	Prdx1	ENSMUSG00000028691.12	-19.865	0.00317536
ENSMUST00000040668.8	Osbpl2	ENSMUSG00000039050.8	82.15	0.00329451
ENSMUST00000027193.8	Ndufb3	ENSMUSG00000026032.8	-16.46	0.00337036
ENSMUST00000005923.6	Psmb4	ENSMUSG00000005779.12	41.895	0.00340044
ENSMUST00000028250.8	Mrrf	ENSMUSG00000026887.9	-71.73	0.00366027
ENSMUST00000032485.6	Mrpl51	ENSMUSG00000030335.6	-20.695	0.00373053
ENSMUST00000019199.13	Plod1	ENSMUSG00000019055.15	-90.89	0.0037539
ENSMUST00000041053.10	Acaa2	ENSMUSG00000036880.10	-20.815	0.00382955
ENSMUST00000034234.14	Coq9	ENSMUSG00000031782.15	-30.645	0.00399098
ENSMUST00000105364.7	Ndufs7	ENSMUSG00000020153.14	-26.09	0.00399709
ENSMUST00000102604.10	Ak2	ENSMUSG00000028792.14	-42.15	0.00401595
ENSMUST00000034172.7	Ces1d	ENSMUSG00000056973.6	11.63	0.00423066
ENSMUST00000024734.7	Mrpl14	ENSMUSG00000023939.7	-27.355	0.00424036
ENSMUST00000010007.8	Sdhb	ENSMUSG00000009863.14	-11.92	0.00424202
f59c9f1d-361e-448a-bf23-5e61691a567f	Mpc1	ENSMUSG00000023861.17	-26.18	0.0042673
ENSMUST00000037499.5	Immp1l	ENSMUSG00000042670.5	-35.3	0.00446731
ENSMUST00000033582.4	Cox7b	ENSMUSG00000031231.4	-12.325	0.00478732
ENSMUST00000040097.13	Palmd	ENSMUSG00000033377.14	-102.36	0.00486202
ENSMUST00000053811.9	Dlst	ENSMUSG00000004789.10	-64.97	0.004913
ENSMUST00000030400.13-1	Mycbp	ENSMUSG00000028647.13	-84.03	0.00509497
ENSMUST00000025961.6	Prdx3	ENSMUSG00000024997.7	-22.315	0.00516197
ENSMUST00000011896.7	Pgam1	ENSMUSG00000011752.7	-23.605	0.00544464
ENSMUST00000021314.7	Nmt1	ENSMUSG00000020936.8	-58.34	0.00575014
ENSMUST00000041024.14	Afg1l	ENSMUSG00000038302.14	-68.07	0.0058571
ENSMUST00000020522.8	Pfkl	ENSMUSG00000020277.10	-31.525	0.00586848
ENSMUST00000065358.8	Commd4	ENSMUSG00000032299.10	-59.525	0.00611481
ENSMUST00000034570.6	Pts	ENSMUSG00000032067.6	-59.375	0.00623054
ENSMUST00000031420.10	Gpn3	ENSMUSG00000029464.10	-74.08	0.00657066
ENSMUST00000086199.11	Glul	ENSMUSG00000026473.16	-21.23	0.00671791
ENSMUST00000042497.13	Ndufv1	ENSMUSG00000037916.14	-24.095	0.00683065
ENSMUST00000094065.4	Tmem256	ENSMUSG00000070394.10	-42.58	0.00686088
ENSMUST00000038614.11	Ypel3	ENSMUSG00000042675.15	-35.77	0.00690696
ENSMUST00000047226.9	Lonp1	ENSMUSG00000041168.10	-107.925	0.00714966
ENSMUST00000052832.5	Micos13	ENSMUSG00000049760.6	-18.025	0.00740477
ENSMUST00000021913.15	Auh	ENSMUSG00000021460.17	-61.41	0.00775991
ENSMUST00000045376.10	Adk	ENSMUSG00000039197.10	-67.4	0.00777049
ENSMUST00000049040.13	Bri3bp	ENSMUSG00000037905.13	63.575	0.00779434
c48111b2-ecc8-4deb-8018-996606418a2f	Ndufab1	chr7:122085000	-36.76	0.00810918
acc17fc2-81f2-4bf5-b7ad-a15ec80ff734	Mir378a	chr18:61396000	205.435	0.00813202
0784ffe9-39a5-467f-aa66-e59ceec3c423	Spcs3	ENSMUSG00000054408.9	-101.695	0.00822097
ENSMUST00000149248.8	Spg7	ENSMUSG00000000738.18	-94.315	0.00845513
ENSMUST00000031524.10	Acads	ENSMUSG00000029545.13	-26.72	0.00845905
ENSMUST00000075242.6	Hspe1	ENSMUSG00000073676.4	-21.035	0.00846792
ENSMUST00000170202.8	Guk1	ENSMUSG00000020444.19	21.395	0.00853439
ENSMUST00000079716.5	Rpl17	ENSMUSG00000062328.8	10.24	0.00880209
ENSMUST00000036125.9	Eif4h	ENSMUSG00000040731.13	-38.7	0.00907125
ENSMUST00000029786.13	Mrpl9	ENSMUSG00000028140.13	-36.245	0.00955121
4eb0cab9-179a-43fd-961b-170b01947b21	Lmna	ENSMUSG00000028063.15	-99.515	0.00970589
ENSMUST00000018470.9	Ywhab	ENSMUSG00000018326.9	-43.71	0.00979443
ENSMUST00000176381.7	Stx5a	ENSMUSG00000010110.17	-92.48	0.00994544
ENSMUST00000106112.1	Bnip3	ENSMUSG00000078566.8	-51.65	0.0101751
ENSMUST00000033930.4	Dusp4	ENSMUSG00000031530.6	-46.85	0.0102682
c96c4537-4abb-4565-a191-24e3029b17b2	Rdh5	ENSMUSG00000025350.15	-17.95	0.0105302
ENSMUST00000034215.7	Mt1	ENSMUSG00000031765.8	-13.37	0.0105304
ENSMUST00000015903.11	Cnih1	ENSMUSG00000015759.11	-38.595	0.0105467
8f1215e8-7d19-4363-bbd4-dd3813a6fc86	Cox7a2	ENSMUSG00000032330.7	-29.63	0.0107229
ENSMUST00000107796.7	Slc25a51	ENSMUSG00000045973.18	-63.425	0.0108124
eb0b09be-8b84-47e4-a056-3db3d20c064c	Clstn3	ENSMUSG00000008153.12	-79.21	0.0108753
ENSMUST00000114152.1	Lage3	ENSMUSG00000015289.4	92.45	0.0108964
ENSMUST00000021479.5-1	Actr10	ENSMUSG00000021076.6	-30.62	0.0109831
ENSMUST00000027781.6	Cox20	ENSMUSG00000026500.6	-32.27	0.0111935
ENSMUST00000026539.13	Fuom	ENSMUSG00000025466.19	-39.02	0.0112691
ENSMUST00000059093.6	Coa6	ENSMUSG00000051671.7	-36.09	0.0116234
ENSMUST00000066027.13	Dgcr6	ENSMUSG00000003531.15	-14.165	0.01164
ENSMUST00000027123.14	Hspd1	ENSMUSG00000025980.14	-17.05	0.0119525
ENSMUST00000179781.7	Bsg	ENSMUSG00000023175.15	12.435	0.0120752
8c2c2056-dd10-4732-81f7-01f7c6f85d6a	Cldn5	ENSMUSG00000041378.2	-38.275	0.0121419
ENSMUST00000036996.5	Ndufb7	ENSMUSG00000033938.5	-13.555	0.0122897
ENSMUST00000031472.11	Pxmp2	ENSMUSG00000029499.11	37.32	0.0123981
ENSMUST00000145735.5	Lamtor5	ENSMUSG00000087260.5	-42.61	0.0125806
ccd11143-7268-4d7a-bf55-d4b6c6d4bc0e	Plaat3	chr19:7585000	-60.445	0.0127423
ENSMUST00000210139.1	Pih1d1	ENSMUSG00000003423.15	-43.19	0.0128413
ENSMUST00000022296.6	Ube2e1	ENSMUSG00000021774.13	-44.045	0.0130051
ENSMUST00000025684.3-1	Ehd1	ENSMUSG00000024772.9	38.24	0.0130551
ENSMUST00000021001.9	Rab10	ENSMUSG00000020671.9	61.82	0.0131407
ENSMUST00000114846.8	Pfkfb3	ENSMUSG00000026773.19	-78.39	0.0132448
ENSMUST00000224635.1	Mipep	ENSMUSG00000021993.10	-46.64	0.0132921
ENSMUST00000025925.10	Plaat3	ENSMUSG00000060675.13	-14.925	0.013538
ENSMUST00000127401.7	Slc1a5	ENSMUSG00000001918.17	-40.76	0.0136183
f53aaaf2-1f08-4fcf-a8cd-2f1b353fbaac	Gm26712	ENSMUSG00000037788.14	-29.62	0.0143899
5590dd6f-b91a-4758-b04e-08142e189b0d	Ndufc2	ENSMUSG00000030647.8	-87.52	0.0144945
ENSMUST00000205002.2	Ndufa9	ENSMUSG00000000399.10	-23.49	0.0147094
ENSMUST00000062904.10-1	Dnajc11	ENSMUSG00000039768.16	-62.97	0.0149605
ENSMUST00000035007.9	Cmtm6	ENSMUSG00000032434.9	-77.64	0.0150506
ENSMUST00000071250.12	Pygl	ENSMUSG00000021069.17	-50.715	0.0150937
ENSMUST00000018449.10	Prpf8	ENSMUSG00000020850.14	-24.72	0.0152121
ENSMUST00000038160.5	Lum	ENSMUSG00000036446.5	-42.7	0.0155637
ENSMUST00000024811.8	Pim1	ENSMUSG00000024014.8	-79.52	0.015691
ENSMUST00000061280.16	Pcmtd1	ENSMUSG00000051285.17	-58.875	0.0160099
ENSMUST00000029564.11	Pmvk	ENSMUSG00000027952.16	-36.88	0.0167439
ENSMUST00000170241.7	Clta	ENSMUSG00000028478.18	-31.495	0.0167695
ENSMUST00000045847.14	Erf	ENSMUSG00000040857.15	83.35	0.0168046
ENSMUST00000061437.4	Adrm1	ENSMUSG00000039041.15	-85.32	0.0168925
ENSMUST00000020717.11	Arf5	ENSMUSG00000020440.13	-23.855	0.0173747
ENSMUST00000151120.8	Ctsd	ENSMUSG00000007891.16	-17.475	0.0179078
ENSMUST00000029888.3	Rmdn1	ENSMUSG00000028229.11	-44.03	0.0183695
ENSMUST00000172314.8	Hbp1	ENSMUSG00000002996.17	124.86	0.0185135
ENSMUST00000037649.5	Rab3gap1	ENSMUSG00000036104.12	50.885	0.0185433
ENSMUST00000059889.3	Adig	ENSMUSG00000044405.4	-34.005	0.0185705
ENSMUST00000020820.1	Mrpl22	ENSMUSG00000020514.8	-51.89	0.0185975
ENSMUST00000067664.9	Ywhae	ENSMUSG00000020849.13	-38.01	0.0186526
ENSMUST00000037246.6	Ccs	ENSMUSG00000034108.6	-37.315	0.0187916
ENSMUST00000103146.4	Rpl23	ENSMUSG00000071415.6	10.54	0.0190456
ENSMUST00000031249.7	Sparcl1	ENSMUSG00000029309.7	-43.4	0.0192562
ENSMUST00000053386.5	Pyurf	ENSMUSG00000043162.7	-28.395	0.0194217
ENSMUST00000118501.7	Pdcd5	ENSMUSG00000030417.15	-27.87	0.019583
ENSMUST00000048914.7	Mrpl34	ENSMUSG00000034880.7	-13.62	0.0196414
144b94ae-0059-41b8-9431-01fd520bea7e	Ucp1	chr8:83296000	-58.27	0.0196765
ENSMUST00000064393.5	Rcl1	ENSMUSG00000024785.7	-73.725	0.0197006
ENSMUST00000102628.10-1	Yrdc	ENSMUSG00000028889.17	-103.295	0.0199645
ENSMUST00000021667.6	Isca2	ENSMUSG00000021241.7	-42.955	0.0200176
ENSMUST00000030730.13	Trnau1ap	ENSMUSG00000028898.15	78.1	0.0200372
ENSMUST00000054173.3	Phospho1	ENSMUSG00000050860.6	-58.32	0.0201146
ENSMUST00000042700.11	Gstp2	ENSMUSG00000038155.11	68.84	0.0201162
20e1f6c5-8ce7-49e1-8bd9-de6c1f8de183	Atp5j2	ENSMUSG00000038690.15	-50.77	0.0202406
ENSMUST00000035222.5	Slc25a20	ENSMUSG00000032602.6	-32.7	0.0203518
ENSMUST00000058351.15	Pgm1	ENSMUSG00000025791.18	-30.97	0.0211455
ENSMUST00000025270.7	Riok3	ENSMUSG00000024404.7	-91.105	0.0214663
ENSMUST00000074085.11	Rpl10	ENSMUSG00000008682.13	65.595	0.0214888
ENSMUST00000021207.6	Rflnb	ENSMUSG00000020846.6	61.425	0.0215629
ENSMUST00000029090.8-1	Gid8	ENSMUSG00000027573.11	-78.66	0.021754
ENSMUST00000029490.14	Ahcyl1	ENSMUSG00000027893.14	-39.985	0.0220414
ENSMUST00000007012.5	Sod2	ENSMUSG00000006818.5	-23.14	0.0220986
ENSMUST00000129339.7	Eef1b2	ENSMUSG00000025967.16	49.63	0.0222382
ENSMUST00000106780.1	Timm10b	ENSMUSG00000089847.8	-57.135	0.0224107
ENSMUST00000026009.9	Arl3	ENSMUSG00000025035.9	-44.41	0.022546
ENSMUST00000002825.5	Baz1b	ENSMUSG00000002748.7	-79.465	0.0228475
46049cb8-8e31-47c8-b585-01ebcce9a3d0	Bet1l	ENSMUSG00000025484.9	-42.685	0.0231339
24ce8bd0-634c-42c7-8bb3-239dcd4f067d	Acot11	ENSMUSG00000034853.16	-33.47	0.0231909
74c709d1-a937-4f8a-8db9-b4e7bca62b10	Ipo9	chr1:135382000	60.44	0.02324
ENSMUST00000111737.2	Mxi1	ENSMUSG00000025025.14	-95.35	0.0234106
cb93b4de-b3e8-4359-a037-1cae2389b642	Cd36	ENSMUSG00000002944.15	-37.35	0.0234676
ENSMUST00000071056.13	Bckdk	ENSMUSG00000030802.14	-31.02	0.0240651
ENSMUST00000161137.7	Pdcd10	ENSMUSG00000027835.11	-65.65	0.0241162
ENSMUST00000048792.4	1110008P14Rik	ENSMUSG00000039195.4	-25	0.0243055
06537eb9-8327-43c5-a336-6d4dcb96645a-1	Plin2	ENSMUSG00000028494.12	-90.02	0.0246771
ENSMUST00000021063.12	Psmd12	ENSMUSG00000020720.13	-27.77	0.0248317
ENSMUST00000029610.8	Hadh	ENSMUSG00000027984.8	-38.175	0.0251131
ENSMUST00000034264.10	Pgls	ENSMUSG00000031807.10	10.685	0.0253869
ENSMUST00000032887.3	Coq7	ENSMUSG00000030652.11	-24.06	0.0255704
ENSMUST00000044106.5	Psmd7	ENSMUSG00000039067.5	40.895	0.0256418
ENSMUST00000034763.9	Rp9	ENSMUSG00000032239.10	-32.06	0.0259177
ENSMUST00000022573.16	Esd	ENSMUSG00000021996.16	-39.815	0.0260503
ENSMUST00000032214.13	Mlf2	ENSMUSG00000030120.14	71.19	0.0262242
ENSMUST00000114193.7	Atp5j	ENSMUSG00000022890.13	-59.19	0.0262242
ENSMUST00000074058.10-1	Mbd2	ENSMUSG00000024513.16	-42.795	0.0262797
ENSMUST00000223396.1	Gdi2	ENSMUSG00000021218.10	-24.18	0.0263759
ENSMUST00000034876.9	Tspan3	ENSMUSG00000032324.11	-31.87	0.0264916
ENSMUST00000025505.6	Dctn4	ENSMUSG00000024603.8	-109.82	0.0265411
eb5a1bfb-74e6-4283-91f5-32044c6e676b	H2-Q10	ENSMUSG00000067235.14	-62.245	0.0266116
ENSMUST00000122064.7	Emcn	ENSMUSG00000054690.17	-46.315	0.0268091
ENSMUST00000018361.9	Pmp22	ENSMUSG00000018217.12	-56.355	0.0268091
ENSMUST00000033715.4	Nsdhl	ENSMUSG00000031349.4	-64.38	0.0272754
ENSMUST00000177005.7	Glmp	ENSMUSG00000001418.13	43.175	0.0275292
ENSMUST00000075610.12	Pstk	ENSMUSG00000063179.13	-48.13	0.0275471
ec94fc19-3c62-457e-b117-c7d052df4212	Mir8108	ENSMUSG00000065954.11	69.05	0.0275927
ENSMUST00000168345.5	Lamtor3	ENSMUSG00000091512.5	70.72	0.0276944
ENSMUST00000036872.15-1	Wipi2	ENSMUSG00000029578.15	-55	0.0279104
ENSMUST00000057288.5	Pdia6	ENSMUSG00000020571.12	24.78	0.0279397
ENSMUST00000029046.8	Fabp5	ENSMUSG00000027533.10	-40.115	0.0284639
ENSMUST00000114701.9	Pi16	ENSMUSG00000024011.17	-33.68	0.0287249
ENSMUST00000039487.9-1	Gtf2h5	ENSMUSG00000034345.14	-12.11	0.0287347
ENSMUST00000055424.12	Cenpx	ENSMUSG00000025144.17	-66.1	0.0292639
ENSMUST00000018246.5	H2bc4	ENSMUSG00000018102.5	-37.4	0.0294952
ENSMUST00000026624.10	Tm9sf2	ENSMUSG00000025544.13	53.66	0.0294963
ENSMUST00000151708.2	Dbi	ENSMUSG00000026385.16	75.36	0.0298421
ENSMUST00000092096.13-1	Usp14	ENSMUSG00000047879.17	-47.33	0.0298818
ENSMUST00000030882.11	Pmpcb	ENSMUSG00000029017.13	-46.94	0.0303374
44ddbcb4-fd7c-40fb-ba63-2f218dae18d0	Cops7a	ENSMUSG00000030127.15	-34.59	0.0303828
ENSMUST00000119379.1	Ndufb2	ENSMUSG00000002416.13	-20.415	0.0308336
d44a58b9-9bee-48f2-acad-fc43dba597dc	Pbx2	ENSMUSG00000034673.14	-52.86	0.0308728
ENSMUST00000091197.3	Eif2s3y	ENSMUSG00000069049.11	-62.54	0.031072
ENSMUST00000234064.1	Cdo1	ENSMUSG00000033022.8	104.75	0.0311506
ENSMUST00000022419.6	Ppif	ENSMUSG00000021868.7	47.365	0.0311691
ENSMUST00000023365.12	Bfar	ENSMUSG00000022684.15	-63.145	0.0315592
ENSMUST00000026976.11	Get4	ENSMUSG00000025858.12	46.65	0.0320608
3d056983-3bde-445f-81f5-2f0be34029e7	Atp5pb	ENSMUSG00000000563.17	-26.23	0.0321625
ENSMUST00000103188.9	1700037H04Rik	ENSMUSG00000027327.16	-37.6	0.0323627
ENSMUST00000145679.1	Anp32a	ENSMUSG00000032249.14	-88.91	0.0323905
ENSMUST00000024595.3	Slc22a3	ENSMUSG00000023828.3	-41.53	0.0327994
ENSMUST00000064667.8	Rap1b	ENSMUSG00000052681.8	-81.97	0.0334838
dc5222fd-6771-44a5-810e-7f4f4e884d80	Sdhaf1	chr7:30321000	38.08	0.0335182
ENSMUST00000060913.7	Dusp28	ENSMUSG00000047067.7	-49.37	0.0337474
ENSMUST00000108841.1	Ppdpf	ENSMUSG00000016344.14	-47.21	0.03409
ENSMUST00000064910.6	Strap	ENSMUSG00000030224.10	-64.295	0.0341311
ENSMUST00000106197.9	Arhgdia	ENSMUSG00000025132.13	-45.795	0.0342076
ENSMUST00000021410.9	Ppp2r3c	ENSMUSG00000021022.9	64.49	0.0344238
5d23025e-a044-442b-ad46-cd270fbcb469	Ppil2	ENSMUSG00000022771.17	81.94	0.0347556
2822585f-2b74-4964-b37d-df0f14598b20	Gm17634	chr1:105356000	-53.96	0.0347556
ENSMUST00000043584.4	Tubb4b	ENSMUSG00000036752.4	-85.185	0.0347988
ENSMUST00000034834.15	Pkm	ENSMUSG00000032294.17	-42.7	0.0351803
79618eec-c0af-4f1b-8308-1a03c55e9ace	Gnas	ENSMUSG00000027523.20	-58.46	0.0352397
ENSMUST00000032958.13	Ucp3	ENSMUSG00000032942.14	-68.1	0.0354924
ENSMUST00000001884.13	Clpb	ENSMUSG00000001829.17	-31.51	0.0357552
e7784082-911d-4ac5-b8f7-29a543dcf8b6	Ndufa11	ENSMUSG00000002379.7	-105.93	0.0357638
ENSMUST00000168099.8	Ndufs1	ENSMUSG00000025968.16	-88.685	0.0357893
ENSMUST00000034131.9	Vps35	ENSMUSG00000031696.9	-64.99	0.0357929
1a8318cd-0f29-4a22-a820-3c451ea439aa	Atp1a2	chr1:172271000	-25.21	0.0359637
ENSMUST00000146598.7-1	Ufm1	ENSMUSG00000027746.13	-59.83	0.0362489
ENSMUST00000132846.1	Ppia	ENSMUSG00000071866.12	-12.66	0.0363559
ENSMUST00000028852.12	Mrps5	ENSMUSG00000027374.12	-28.805	0.0365929
5779d6fe-5367-432a-af46-1fcaa6924c4d	Kti12	ENSMUSG00000073775.4	-48.57	0.0367947
ENSMUST00000050328.14	Eif2s3x	ENSMUSG00000035150.15	49.03	0.0368264
ENSMUST00000074628.12	Wbp2	ENSMUSG00000034341.17	54.47	0.0369508
ENSMUST00000040706.8	Cnst	ENSMUSG00000038949.8	-51.53	0.0372839
ENSMUST00000152943.7	Snhg3	ENSMUSG00000085241.7	-39.97	0.0376353
ENSMUST00000008594.8	Nutf2	ENSMUSG00000008450.8	-84.815	0.0377006
b651ae53-60ef-46cf-9551-20c1ad890285	Drap1	ENSMUSG00000024914.16	-40.71	0.0377713
ENSMUST00000109682.8	Dynlrb1	ENSMUSG00000047459.14	-29.385	0.0383317
ENSMUST00000101087.9	Srp72	ENSMUSG00000036323.14	-65.945	0.0383345
ENSMUST00000050063.8	Arf6	ENSMUSG00000044147.8	-94.72	0.0385612
ENSMUST00000124998.1	Clstn3	ENSMUSG00000008153.12	16.59	0.0386924
ENSMUST00000069747.5	Emc7	ENSMUSG00000055943.5	-42.31	0.0389458
ENSMUST00000005606.7	Prkaca	ENSMUSG00000005469.10	-30.635	0.0389978
ENSMUST00000093955.11	Supt4a	ENSMUSG00000020485.14	-42.02	0.0390283
ENSMUST00000078084.6	Rsrp1	ENSMUSG00000037266.18	-56.19	0.0391073
ENSMUST00000117989.1	Ngrn	ENSMUSG00000047084.8	-76.59	0.0391733
ENSMUST00000025914.6	Vegfb	ENSMUSG00000024962.13	-27.88	0.0392285
7d7514b7-056c-48a3-a7e9-67dc63d4904b		chr11:106028000	59.31	0.0398326
ENSMUST00000022062.7-1	Sdha	ENSMUSG00000021577.14	-31.565	0.0398624
ENSMUST00000102525.10	Arpc3	ENSMUSG00000029465.14	-15.775	0.0403935
ENSMUST00000032172.13	Chchd6	ENSMUSG00000030086.16	11.66	0.0403974
ENSMUST00000049699.8	Pskh1	ENSMUSG00000048310.8	59.485	0.0405689
ENSMUST00000028083.5	Psmb7	ENSMUSG00000026750.6	-17.66	0.0407933
ENSMUST00000108430.9	Rps19	ENSMUSG00000040952.16	12.05	0.040956
49d50cf5-703d-49c4-b36a-bb4e50a9f807	Adra1a	ENSMUSG00000045875.13	-114.99	0.0414312
f7e1d9f4-00da-4b26-a5cb-9344fec2fb4b	Ubxn2a	ENSMUSG00000020634.12	-79.69	0.041578
ENSMUST00000030432.7	Hmgcl	ENSMUSG00000028672.13	-32.9	0.0416359
ENSMUST00000025617.3	Rfk	ENSMUSG00000024712.9	-34.935	0.0416739
ENSMUST00000020081.10	Zwint	ENSMUSG00000019923.14	-43.985	0.0419126
ENSMUST00000150576.7	Rpl29	ENSMUSG00000048758.14	-17.25	0.0419426
ENSMUST00000088169.6	Rtn3	ENSMUSG00000024758.15	45.155	0.0422957
ENSMUST00000028278.13	Psmd14	ENSMUSG00000026914.15	-37.88	0.0428256
ENSMUST00000039601.9	Snrnp25	ENSMUSG00000040767.10	51.585	0.0428436
ENSMUST00000020454.10-1	Hmg20b	ENSMUSG00000020232.17	-60.8	0.0428436
ba456e82-c670-4806-a315-f2849c8e7016	Pmepa1	chr2:173224000	-112.03	0.0428436
ENSMUST00000021514.9	Ppm1a	ENSMUSG00000021096.11	-44.81	0.0428628
ENSMUST00000155621.2	Ptpmt1	ENSMUSG00000063235.16	27.535	0.043071
ENSMUST00000102617.4	Adprhl2	ENSMUSG00000042558.16	-83.295	0.0433081
ENSMUST00000033935.15	Smim19	ENSMUSG00000031534.15	-51.74	0.0438491
ENSMUST00000029005.3	Rtf2	ENSMUSG00000027502.11	-48.44	0.0441191
c5a8ab0c-30af-4d29-9857-c69b08078b19	Cdk5	ENSMUSG00000028969.10	-40.355	0.0441713
ENSMUST00000023691.11	Il10rb	ENSMUSG00000022969.13	-39.39	0.0443072
88177058-9dec-41c5-91a6-3feeb4391ccc	A530053G22Rik	ENSMUSG00000046764.8	82.62	0.0443072
ENSMUST00000010189.2	Tmem115	ENSMUSG00000010045.2	-60.66	0.0444532
ENSMUST00000022704.8	Itm2b	ENSMUSG00000022108.8	13.855	0.0446604
ENSMUST00000071555.12	Actg1	ENSMUSG00000062825.15	17.15	0.0452211
ENSMUST00000051867.6	Lsm6	ENSMUSG00000031683.16	-31.755	0.0453879
ENSMUST00000121920.7	Mrpl24	ENSMUSG00000019710.13	135.475	0.0453879
ENSMUST00000107584.7	Cisd3	ENSMUSG00000078695.8	-35.675	0.0453879
ENSMUST00000002418.14	Borcs8	ENSMUSG00000002345.18	-26.95	0.0455892
343e3f9f-f11b-4af8-9cb3-9d5eeb23a868	Eci2	ENSMUSG00000021417.15	65.92	0.0456962
ENSMUST00000107729.9	Cyth2	ENSMUSG00000003269.17	-61.99	0.0463866
ENSMUST00000041366.13	Polr2j	ENSMUSG00000039771.13	-49.285	0.0466204
ENSMUST00000060232.7-1	Rab2a	ENSMUSG00000047187.9	-42.64	0.0467914
ENSMUST00000073456.8	Nsa2	ENSMUSG00000060739.8	30.465	0.0472721
ENSMUST00000041968.10-1	Tmem135	ENSMUSG00000039428.11	-40.73	0.0473069
e6750570-ca3f-4582-94de-9511be11260c	Snx15	ENSMUSG00000024787.14	63.13	0.0473361
ENSMUST00000017153.3	Sdc4	ENSMUSG00000017009.3	52.74	0.0476325
ENSMUST00000070112.5	Ndufa8	ENSMUSG00000026895.7	-15.72	0.0477065
ENSMUST00000167199.2	Mrpl16	ENSMUSG00000024683.6	-39.27	0.0479704
ENSMUST00000090569.9	Psma5	ENSMUSG00000068749.9	-31.305	0.0481324
ENSMUST00000030169.14	Stoml2	ENSMUSG00000028455.15	-44.175	0.0481428
ENSMUST00000102742.10	Btf3l4	ENSMUSG00000028568.16	42.92	0.0482714
c709846f-1d95-4643-a06d-9c438f1461a9	Gimap6	ENSMUSG00000047867.11	-25.74	0.0485396
ENSMUST00000023856.8	Msrb2	ENSMUSG00000023094.14	-71.52	0.0485842
ENSMUST00000092430.10	Tfam	ENSMUSG00000003923.14	44.445	0.0488616
2f216344-bbf0-4c57-8995-86ed713c98a5	1700096K18Rik	ENSMUSG00000101856.1	-49.19	0.0489799
ENSMUST00000065938.14	Impa1	ENSMUSG00000027531.16	-98.55	0.0491844
ENSMUST00000161023.7	Slirp	ENSMUSG00000021040.15	-25.045	0.0493036

## Sheet: Lung_PolyA_Difference
transcript_id	gene_name	gene_id	median_length_difference	p_value
ENSMUST00000102845.10	Rps27a	ENSMUSG00000020460.15	14.35	2.68649e-05
ENSMUST00000170719.1	Sftpa1	ENSMUSG00000021789.14	12.015	0.000107483
2bd0fd67-b71a-4d84-829c-72b6b8601b12	Sftpa1	ENSMUSG00000021789.14	23.01	0.000123953
ENSMUST00000186526.6	Ly6a	ENSMUSG00000075602.10	86.73	0.000273527
ENSMUST00000131374.7	Rps15a	ENSMUSG00000008683.16	12.5	0.000364153
4da6ea84-bd21-4650-b558-e312525060bf	Thbd	ENSMUSG00000074743.4	25.89	0.000837488
ENSMUST00000028633.12	Fbn1	ENSMUSG00000027204.13	-62.55	0.000840216
af08e345-953b-4e74-a0aa-247e71c3b61d	Itfg1	ENSMUSG00000031703.8	143.18	0.00137559
ENSMUST00000077136.4	Sftpd	ENSMUSG00000021795.10	10.87	0.00169792
ENSMUST00000006911.11	Cdk4	ENSMUSG00000006728.12	66.765	0.0017426
ENSMUST00000024857.13-1	Lbh	ENSMUSG00000024063.13	43.22	0.00209297
ENSMUST00000072329.14	Dtnbp1	ENSMUSG00000057531.14	78.26	0.00214284
ENSMUST00000087638.3	Aldh1a1	ENSMUSG00000053279.8	29.19	0.00215113
ENSMUST00000064783.9	Mfap4	ENSMUSG00000042436.12	-23.205	0.00242431
ENSMUST00000095427.11	Mtch1	ENSMUSG00000024012.18	54.305	0.00259201
ENSMUST00000150268.7	Plrg1	ENSMUSG00000027998.11	-83.915	0.00265461
ENSMUST00000000365.2	Mcts1	ENSMUSG00000000355.13	91.69	0.00334723
ENSMUST00000058011.7	Mcm2	ENSMUSG00000002870.8	108.535	0.0034116
ENSMUST00000028985.7	Bpifa1	ENSMUSG00000027483.7	-12.2	0.00374633
8c2c2056-dd10-4732-81f7-01f7c6f85d6a	Cldn5	ENSMUSG00000041378.2	18.6	0.00393858
ENSMUST00000007255.12	Ddah2	ENSMUSG00000007039.12	-45.105	0.00393915
ENSMUST00000071926.4	Nol7	ENSMUSG00000063200.4	58.025	0.00402931
ENSMUST00000033313.2	Atp6ap2	ENSMUSG00000031007.2	-92	0.00408148
ENSMUST00000005964.6	Adh5	ENSMUSG00000028138.8	40.455	0.00434401
ENSMUST00000059562.13	Lhfp	ENSMUSG00000048332.13	33.19	0.0045047
ENSMUST00000095214.9	Cnep1r1	ENSMUSG00000036810.16	-100.93	0.00461895
ENSMUST00000022704.8	Itm2b	ENSMUSG00000022108.8	17.96	0.00468938
ENSMUST00000007708.13	Ppp2r1a	ENSMUSG00000007564.15	-48.305	0.0048646
ENSMUST00000094154.5	Serpinh1	ENSMUSG00000070436.12	46.2	0.00501452
e5dbbc78-f6f0-423f-a547-d9b61d92e3c3	Spock2	ENSMUSG00000058297.16	31.015	0.00532931
ENSMUST00000064234.6	Ezr	ENSMUSG00000052397.8	80.73	0.00541391
ENSMUST00000030395.8	Svbp	ENSMUSG00000028643.11	45.82	0.00552438
ENSMUST00000022169.9-1	Hexb	ENSMUSG00000021665.9	-106.86	0.00561421
ENSMUST00000060435.6	Selenon	ENSMUSG00000050989.9	67.44	0.00561421
ENSMUST00000079125.7	Scand1	ENSMUSG00000046229.10	-50.115	0.0059662
ENSMUST00000071044.12	Capg	ENSMUSG00000056737.14	-71.93	0.00614551
ENSMUST00000029414.11	Ssr3	ENSMUSG00000027828.12	-39.47	0.00642191
ENSMUST00000093801.9	Plscr1	ENSMUSG00000032369.13	56.705	0.00653433
ENSMUST00000033741.14	Bgn	ENSMUSG00000031375.17	-24.225	0.00724917
ENSMUST00000017851.3	Serinc3	ENSMUSG00000017707.9	15.93	0.00738019
ENSMUST00000029005.3	Rtf2	ENSMUSG00000027502.11	-48.23	0.00741807
ENSMUST00000002099.10	Ift46	ENSMUSG00000002031.13	75.07	0.00769698
53db2367-ebde-4734-800e-f6408133b20a	H2ax	ENSMUSG00000049932.3	-35.695	0.00777598
ENSMUST00000070673.8	Rab31	ENSMUSG00000056515.9	58.01	0.00878546
ENSMUST00000026387.10	Sbds	ENSMUSG00000025337.10	44.135	0.00878695
ENSMUST00000061506.8	Tmtc2	ENSMUSG00000036019.8	64.825	0.00908393
ENSMUST00000167369.7	Fxyd3	ENSMUSG00000057092.12	-45.13	0.00936777
ENSMUST00000038614.11	Ypel3	ENSMUSG00000042675.15	28.265	0.00937867
ENSMUST00000100539.9	Tsc22d4	ENSMUSG00000029723.16	50.9	0.00958391
ENSMUST00000027153.5-1	Acadl	ENSMUSG00000026003.5	-116.95	0.00970589
ENSMUST00000022808.13-1	Pabpn1	ENSMUSG00000022194.15	-47.18	0.00978649
ENSMUST00000008477.12	Snrpb2	ENSMUSG00000008333.12	-72.43	0.00981686
ENSMUST00000162610.7	Aig1	ENSMUSG00000019806.13	41.91	0.0100611
ENSMUST00000028117.3-1	Yme1l1	ENSMUSG00000026775.9	-63.41	0.0101425
ENSMUST00000038446.9	Myl12b	ENSMUSG00000034868.9	-12.11	0.0104211
ENSMUST00000055117.8-1	Lemd2	ENSMUSG00000044857.8	80.45	0.0111594
8ebb5176-f036-43b8-b64b-11f81e8050fd	2900097C17Rik	ENSMUSG00000102869.2	-41.475	0.0121143
ENSMUST00000081593.12	Pgk1	ENSMUSG00000062070.12	-36.92	0.0121341
ENSMUST00000102825.3	Ifit3	ENSMUSG00000074896.3	90.19	0.0121613
ENSMUST00000161807.7	Psme2	ENSMUSG00000079197.10	30.69	0.0121726
ENSMUST00000034878.11-1	Tmem30a	ENSMUSG00000032328.12	51.57	0.0122545
e57c7c48-99c2-46cf-892c-77a65045d1a2	Aak1	ENSMUSG00000057230.14	-83.68	0.0124193
ENSMUST00000094361.10	Hsp90aa1	ENSMUSG00000021270.13	27.29	0.0127452
ENSMUST00000080202.11	Sirt7	ENSMUSG00000025138.14	81.9	0.0129492
ENSMUST00000180095.3	Mlf2	ENSMUSG00000030120.14	-41.455	0.0138638
6e6abe5b-5a3d-4bd6-828c-f7ff5dec9ab5	Nab1	ENSMUSG00000002881.14	-80.185	0.014214
ENSMUST00000167290.7-1	Smim7	ENSMUSG00000044600.14	49.18	0.0143463
ENSMUST00000066408.5	1700016K19Rik	ENSMUSG00000053783.5	-31.065	0.014548
ENSMUST00000018449.10	Prpf8	ENSMUSG00000020850.14	-68.965	0.0146008
ENSMUST00000174496.8	Ager	ENSMUSG00000015452.14	54.7	0.0148509
ENSMUST00000113516.1	Kdr	ENSMUSG00000062960.10	-42.14	0.0152903
ENSMUST00000020343.8	Rab21	ENSMUSG00000020132.10	33.34	0.0158061
ENSMUST00000046983.9	Smpd1	ENSMUSG00000037049.9	-54.365	0.0161549
ENSMUST00000076622.3	Stmnd1	ENSMUSG00000063529.3	-98.42	0.0163951
ENSMUST00000047906.9	Tiparp	ENSMUSG00000034640.9	55.725	0.0164821
ENSMUST00000098862.8	Atp6v0c	ENSMUSG00000024121.13	19.225	0.0167659
31ed3cb5-ab86-4294-a351-4aadfa432747	Cltb	ENSMUSG00000047547.14	58.87	0.01753
ENSMUST00000107734.9	Kat7	ENSMUSG00000038909.16	-71.095	0.0176723
ENSMUST00000204436.2	Krcc1	ENSMUSG00000053012.17	54.84	0.0178408
ENSMUST00000069180.7	Zcchc24	ENSMUSG00000055538.7	-73.115	0.0180353
ENSMUST00000127206.7	Rgs2	ENSMUSG00000026360.9	-82.05	0.0181817
ENSMUST00000031429.13	P2rx4	ENSMUSG00000029470.15	-45.625	0.0183997
ENSMUST00000046515.14	Nceh1	ENSMUSG00000027698.14	33.35	0.0184013
ENSMUST00000035812.13-1	Ttl	ENSMUSG00000027394.13	-76.145	0.0186071
ENSMUST00000034775.9	Fem1b	ENSMUSG00000032244.9	-42.42	0.018789
63209255-64c0-4533-9a6d-48d60e8d2ef6	Trim26	ENSMUSG00000024457.16	-94.525	0.0187985
ENSMUST00000033169.8	Cdr2	ENSMUSG00000030878.11	60.555	0.0192084
ENSMUST00000068301.10	Cept1	ENSMUSG00000040774.15	72.64	0.0192424
ENSMUST00000028838.4	Hdc	ENSMUSG00000027360.5	39.81	0.0198463
ENSMUST00000095349.5-1	Ubxn8	ENSMUSG00000052906.7	102.7	0.0198735
ENSMUST00000160987.7	Srgn	ENSMUSG00000020077.14	60.7	0.0209952
ENSMUST00000046094.5	Ppp1ca	ENSMUSG00000040385.7	38.69	0.0211649
ENSMUST00000021527.14	Prkch	ENSMUSG00000021108.18	42.64	0.0212731
ENSMUST00000010007.8	Sdhb	ENSMUSG00000009863.14	58.33	0.0214376
ENSMUST00000211719.1	Rbmxl1	ENSMUSG00000037070.10	42.775	0.0216532
ENSMUST00000035121.13	Amotl2	ENSMUSG00000032531.15	-74.095	0.0219468
ENSMUST00000135241.7	Vamp4	ENSMUSG00000026696.15	-45.595	0.0221037
ENSMUST00000000299.13	Itgb2	ENSMUSG00000000290.13	-43.03	0.022236
59fe55a5-19d5-4174-b033-b30cb2fa0af3	Arpc1b	ENSMUSG00000029622.16	30.07	0.0222966
ENSMUST00000016703.7-1	H3f3b	ENSMUSG00000016559.14	13.215	0.022399
ENSMUST00000036407.5	Fam160b1	ENSMUSG00000033478.5	-104.115	0.0224789
ENSMUST00000130916.7	Becn1	ENSMUSG00000035086.13	-79.77	0.0226545
ENSMUST00000043812.14	Pkn2	ENSMUSG00000004591.16	-28.25	0.0229904
ENSMUST00000106098.7	Inpp5a	ENSMUSG00000025477.14	63.375	0.0230633
ENSMUST00000022855.11	Brix1	ENSMUSG00000022247.12	67.715	0.0232193
121a21d6-b681-4015-afbd-925903a7653d	Use1	ENSMUSG00000002395.14	33.135	0.0232976
0a50f959-792d-42ae-9839-4ceee4390eb9	Itsn2	ENSMUSG00000020640.10	64.69	0.023465
ENSMUST00000113110.4	Mthfsl	ENSMUSG00000079427.10	-65.715	0.0234676
ENSMUST00000113820.8	Arpc2	ENSMUSG00000006304.14	-38.28	0.0235695
ENSMUST00000107619.2	Klf4	ENSMUSG00000003032.8	-55.815	0.0235721
ENSMUST00000019939.11	Snx3	ENSMUSG00000019804.12	-36.76	0.023738
ENSMUST00000140299.2	Rxylt1	ENSMUSG00000034620.17	55.74	0.0238507
ENSMUST00000102842.9	Rtn4	ENSMUSG00000020458.16	131.23	0.0238684
ENSMUST00000020653.5	Sar1b	ENSMUSG00000020386.5	-45.735	0.0240647
ENSMUST00000032344.11	Arhgdib	ENSMUSG00000030220.13	23.325	0.0242226
ENSMUST00000159759.2	AI837181	ENSMUSG00000047423.10	-44.115	0.0249297
ENSMUST00000009157.3	Dynll1	ENSMUSG00000009013.5	14.565	0.0250061
ENSMUST00000053764.6	Foxo1	ENSMUSG00000044167.6	60.03	0.0251036
0f81522e-be58-424a-af67-0fcea18c89cc	Chst14	ENSMUSG00000074916.5	86.795	0.0261796
ba8998fb-c1d0-4505-8046-e7a48c6a2c17	AC163616.1	ENSMUSG00000118504.1	-43.3	0.0261825
ENSMUST00000112131.8	Arhgap6	ENSMUSG00000031355.16	65.175	0.0265437
ENSMUST00000021049.8	Psmc5	ENSMUSG00000020708.12	47.25	0.0265703
ENSMUST00000105287.10	Dcn	ENSMUSG00000019929.16	-20.1	0.026605
ENSMUST00000031554.8	Tmem168	ENSMUSG00000029569.9	52.215	0.0268091
ENSMUST00000092162.6	Lyz1	ENSMUSG00000069515.6	-15.29	0.0270319
ENSMUST00000108344.8	Akt2	ENSMUSG00000004056.15	-82.18	0.0279683
ENSMUST00000030360.10	Lrrc42	ENSMUSG00000028617.10	-76.845	0.028387
ENSMUST00000097563.8	Cd74	ENSMUSG00000024610.15	-17.16	0.0286696
ENSMUST00000050867.7	Cactin	ENSMUSG00000034889.8	-90.98	0.0288732
ENSMUST00000003677.10	Rnf215	ENSMUSG00000003581.14	53.49	0.0290716
9ed7d3a3-0d57-4cde-8f93-fe5bcc298a8d		chr6:118163000	44.945	0.0292392
ENSMUST00000032198.10	Usp18	ENSMUSG00000030107.10	118.49	0.0292392
ENSMUST00000022460.10	Galnt15	ENSMUSG00000021903.11	40.505	0.029296
ENSMUST00000045296.5	Siah1a	ENSMUSG00000036840.5	49.71	0.0293604
ENSMUST00000045993.14	Cops4	ENSMUSG00000035297.14	-73.55	0.0294894
ENSMUST00000066319.7	Pifo	ENSMUSG00000010136.14	-35.54	0.0295335
ENSMUST00000023086.14	Smdt1	ENSMUSG00000022452.16	33.37	0.0295611
ENSMUST00000112231.8	Entpd1	ENSMUSG00000048120.16	-79.07	0.0296509
ENSMUST00000067912.7	Klf2	ENSMUSG00000055148.7	-31.48	0.0297193
ENSMUST00000037141.8	Setd7	ENSMUSG00000037111.9	-74.27	0.0298421
ENSMUST00000066469.13	Cope	ENSMUSG00000055681.14	79.795	0.0298936
ENSMUST00000147148.4	Smim20	ENSMUSG00000061461.11	-43.025	0.0304862
2a9b2c36-960f-4a40-bd7e-38c74d05576f	Col14a1	ENSMUSG00000022371.16	-66.455	0.030639
9081c720-fe07-445b-a968-f6e1dae071e3	Gm43085	ENSMUSG00000106957.1	-58.43	0.0306401
ENSMUST00000001715.9	Gstt3	ENSMUSG00000001665.11	-34.62	0.030671
ENSMUST00000097275.8	Prkce	ENSMUSG00000045038.14	71.08	0.0308219
ENSMUST00000109868.3	Idnk	ENSMUSG00000050002.14	57.1	0.0309508
ENSMUST00000064798.15	Ndufv3	ENSMUSG00000024038.17	31.27	0.0311812
290d948c-59c5-47af-b99b-e6c43454194f	Rock2	ENSMUSG00000020580.10	98.78	0.0315592
ENSMUST00000020717.11	Arf5	ENSMUSG00000020440.13	-24.71	0.0320003
5d1a3411-2a81-4225-8484-a4826e868260	Arpc2	ENSMUSG00000006304.14	51.34	0.0320608
ENSMUST00000002091.5	Bcap31	ENSMUSG00000002015.5	-22.535	0.0320682
ea44e607-0425-4eb2-b9ce-734f83cecc75	Fam173a	ENSMUSG00000002274.13	-72.415	0.0321142
ENSMUST00000021412.8	Psma6	ENSMUSG00000021024.14	-14.03	0.0325667
ENSMUST00000050467.8	Tob2	ENSMUSG00000048546.8	66.54	0.03258
ENSMUST00000167493.8	Rnh1	ENSMUSG00000038650.15	32.3	0.0325807
ENSMUST00000129847.7	Rps19	ENSMUSG00000040952.16	41.59	0.0333981
ENSMUST00000146444.7	Tab2	ENSMUSG00000015755.16	-28.085	0.0337888
ENSMUST00000027861.5	Dpt	ENSMUSG00000026574.5	-10.435	0.033853
ENSMUST00000031278.5	Bmp3	ENSMUSG00000029335.5	86.23	0.0340692
75c44659-a0e4-489a-a0c6-b75c004fc7f3	Igf1r	chr7:68228000	71.54	0.0342578
78e2ae98-e560-4a61-a352-bfc748e363b9	Fem1a	ENSMUSG00000043683.4	46.35	0.0343662
ENSMUST00000191899.5	Dag1	ENSMUSG00000039952.15	-84.16	0.0344238
ENSMUST00000154553.1	Sft2d1	ENSMUSG00000073468.12	124.43	0.0344238
92ef8074-ea7c-4353-a4b3-192b1c910f7a	Gm8203	chr6:116173000	51.12	0.0346003
ENSMUST00000152188.1	B430010I23Rik	ENSMUSG00000084960.1	80.38	0.0350891
ed8b3e23-7bdf-4b02-affa-7cfaab972ad8	Ctla2a	ENSMUSG00000044258.10	78.6	0.0350891
ENSMUST00000154460.7	Ap3m1	ENSMUSG00000021824.13	77.42	0.03509
12cbc936-eeb5-4f6f-84c0-f872e43553fe	Hyal1	ENSMUSG00000010051.15	49.235	0.03509
ENSMUST00000030401.13	Ndufs5	ENSMUSG00000028648.13	42.65	0.0351342
a6ccebb4-947f-4f17-a816-48e584ae27c3	Tmem100	chr11:90034000	-46.115	0.0354365
ENSMUST00000110085.10	Bicd2	ENSMUSG00000037933.16	27.54	0.0356361
ENSMUST00000105364.7	Ndufs7	ENSMUSG00000020153.14	-28.605	0.0356746
ENSMUST00000102727.2	Anxa6	ENSMUSG00000018340.13	50.44	0.0358888
ENSMUST00000221459.1-1	Mark3	ENSMUSG00000007411.16	-82.725	0.0358888
ENSMUST00000106197.9	Arhgdia	ENSMUSG00000025132.13	11.48	0.0362122
ENSMUST00000067664.9	Ywhae	ENSMUSG00000020849.13	21.77	0.0363354
ENSMUST00000170953.2	Rps13	ENSMUSG00000090862.3	11.78	0.0364319
ENSMUST00000062117.13	Rap2a	ENSMUSG00000051615.14	-36.215	0.0365307
18eab356-b81f-4e3d-a3bc-99710d740cb6	Mkrn1	ENSMUSG00000029922.15	-15.565	0.036616
ENSMUST00000025581.6	Ms4a4d	ENSMUSG00000024678.6	35.725	0.0371106
ENSMUST00000033570.5	Igbp1	ENSMUSG00000031221.7	-29.07	0.0373044
ca652da3-dfcc-49f9-8c48-103bab278af6	Arl8b	ENSMUSG00000030105.8	56.59	0.0373364
ENSMUST00000125127.7	Gm16286	ENSMUSG00000024571.15	-69.88	0.038099
561c52f7-7fd9-4b76-8923-823f30d48a27	Lama3	ENSMUSG00000024421.16	-46.135	0.0391105
ENSMUST00000065797.6	Chst1	ENSMUSG00000027221.5	60.43	0.0391702
ENSMUST00000119953.1	Rsl1d1	ENSMUSG00000005846.12	78.105	0.0391702
ENSMUST00000114011.10	Lsm2	ENSMUSG00000007050.17	-62.185	0.0392948
ENSMUST00000025506.6	Rbm22	ENSMUSG00000024604.7	-54.63	0.0393684
ENSMUST00000055424.12	Cenpx	ENSMUSG00000025144.17	28.405	0.039584
ENSMUST00000152147.7	1810058I24Rik	ENSMUSG00000073155.12	-22.77	0.0397831
ENSMUST00000162708.6	Unc93b1	ENSMUSG00000036908.17	-47.92	0.0402395
ENSMUST00000032383.13	Sspn	ENSMUSG00000030255.13	63.37	0.0405723
ENSMUST00000030296.8	Txndc12	ENSMUSG00000028567.8	-39.925	0.040615
ENSMUST00000026887.13	Atp5c1	ENSMUSG00000025781.14	-30.05	0.0406767
ENSMUST00000042191.11	Mrps17	ENSMUSG00000034211.14	-84	0.0409136
ENSMUST00000068407.5	Commd5	ENSMUSG00000055041.8	69.92	0.0409136
ENSMUST00000111298.5-1	Tmem248	ENSMUSG00000053094.15	-37.19	0.042059
ENSMUST00000228671.1	Golph3	ENSMUSG00000022200.8	63.26	0.0422248
ENSMUST00000103079.3	Cttn	ENSMUSG00000031078.15	140.23	0.0422601
ENSMUST00000052832.5	Micos13	ENSMUSG00000049760.6	26.495	0.0423504
ENSMUST00000029846.4	Ccn1	ENSMUSG00000028195.4	-50.285	0.0424322
286f8060-0a19-4e70-824a-9e7219689d0c	Rhob	ENSMUSG00000054364.5	-15.125	0.0424811
ENSMUST00000032413.6	Etnk1	ENSMUSG00000030275.6	38.13	0.0427142
ENSMUST00000049308.8	Itpr3	ENSMUSG00000042644.9	59.14	0.0428436
ENSMUST00000167662.7	Ergic1	ENSMUSG00000001576.15	60.1	0.0432428
ENSMUST00000020022.7	Smpdl3a	ENSMUSG00000019872.13	-29.31	0.043273
ENSMUST00000040514.7	Irs2	ENSMUSG00000038894.7	-89.27	0.0432975
ENSMUST00000200020.4	Eif4e	ENSMUSG00000028156.12	23.235	0.0434369
ENSMUST00000071977.8	Mfap2	ENSMUSG00000060572.17	65.095	0.0437908
fa9482d7-91c3-4d55-a1ed-e53c3d10b868	Psmc6	ENSMUSG00000021832.8	-80.845	0.0440453
ENSMUST00000015484.9	Cybb	ENSMUSG00000015340.10	-31.225	0.0442114
1a22aea9-8ff1-40bc-bf4d-5ae1c9f721c3	Rps24	ENSMUSG00000025290.17	-27.03	0.044452
ENSMUST00000021942.7	Prelid1	ENSMUSG00000021486.7	17.96	0.0444539
ENSMUST00000061242.7	Arf1	ENSMUSG00000048076.14	12.78	0.0447008
ENSMUST00000005548.7	Hmox1	ENSMUSG00000005413.8	54.205	0.0447916
ENSMUST00000111080.7	Ap1s1	ENSMUSG00000004849.14	-31.795	0.0451307
ENSMUST00000171362.1	Tstd1	ENSMUSG00000103711.1	-109.635	0.0453276
ENSMUST00000153360.7	Ino80c	ENSMUSG00000047989.11	-61.075	0.0453276
ENSMUST00000006625.7	Rbm14	ENSMUSG00000006456.10	-80.435	0.045436
ENSMUST00000103152.10	Cdk5rap3	ENSMUSG00000018669.14	-27.77	0.0454747
ENSMUST00000051241.6	Zfp36	ENSMUSG00000044786.6	-54.83	0.0457543
ENSMUST00000128960.1	Brip1os	ENSMUSG00000085208.3	64.19	0.0459994
ENSMUST00000030734.4	Sf3a3	ENSMUSG00000028902.4	-29.075	0.0460076
ENSMUST00000076006.4	Scgb3a1	ENSMUSG00000064057.12	16.335	0.0461372
ENSMUST00000142351.8	Vegfa	ENSMUSG00000023951.17	82.89	0.0462147
ENSMUST00000123296.7	Ndufab1	ENSMUSG00000030869.11	-25.835	0.0464719
ENSMUST00000046831.10	Tmem205	ENSMUSG00000040883.18	40.93	0.0465536
9d99c0ee-1f30-4dc8-ad4a-b8a40b7744cc	Nrgn	ENSMUSG00000053310.11	-36.905	0.0470574
ENSMUST00000081848.12	Fdps	ENSMUSG00000059743.12	41.44	0.0477803
ENSMUST00000078676.5	Uqcrh	ENSMUSG00000063882.12	16.88	0.0478799
a6d71abd-1847-458a-bd20-193fa37d0409	Plaur	ENSMUSG00000046223.10	-36.75	0.0480404
ENSMUST00000219037.1	Cnpy2	ENSMUSG00000025381.3	-31.14	0.0484624
ENSMUST00000033880.6	Eif4ebp1	ENSMUSG00000031490.6	41.345	0.0484702
ENSMUST00000021207.6	Rflnb	ENSMUSG00000020846.6	76.86	0.048718
ENSMUST00000033913.10	Dctn6	ENSMUSG00000031516.11	55.485	0.0487819
ENSMUST00000109099.3	Atmin	ENSMUSG00000047388.10	-38.99	0.0488564
ENSMUST00000020209.15	Ndufa12	ENSMUSG00000020022.17	29.36	0.0492736
55ad6b8e-2ef3-4880-be21-84fb8bfbd662	Jund	ENSMUSG00000071076.6	-19.13	0.0493109
ENSMUST00000067404.12	Fgfr1op2	ENSMUSG00000040242.14	51.22	0.0493623
ENSMUST00000058578.7	Pgrmc2	ENSMUSG00000049940.7	38.43	0.0495243

## Sheet: Heart_PolyA_Difference
transcript_id	gene_name	gene_id	median_length_difference	p_value
29812983-8db4-479e-bcd8-4c293a19079c		chr2:22589000	10.39	2.39845e-38
8c891bbe-cfca-4703-8778-07aa0cdbc91c	Mb	ENSMUSG00000018893.15	-10.85	1.31603e-12
7cc60b5c-f9f1-468e-970d-05af5505aad4	Tpm1	ENSMUSG00000032366.15	-26.42	9.47753e-11
ENSMUST00000161401.1	Cycs	ENSMUSG00000063694.5	-19.345	1.57012e-10
ENSMUST00000169169.7	Tnnc1	ENSMUSG00000091898.8	-12.95	2.80129e-08
ENSMUST00000020576.7	Ccng1	ENSMUSG00000020326.7	-30.42	1.87585e-07
da5b65c2-0b46-42fb-b902-25ed1597f3af	Cox5a	ENSMUSG00000000088.7	-14.235	8.67484e-07
ENSMUST00000032373.11	Ldhb	ENSMUSG00000030246.11	-21.38	1.1269e-06
ENSMUST00000058906.6	Chchd10	ENSMUSG00000049422.7	-11.55	3.15891e-06
ENSMUST00000015501.10	Clpx	ENSMUSG00000015357.10	-90.55	7.73225e-06
ENSMUST00000020768.3	Pgam2	ENSMUSG00000020475.3	-19.455	1.35744e-05
ENSMUST00000000175.5	Sdhd	ENSMUSG00000000171.5	-27.93	3.91159e-05
ENSMUST00000023210.7	Cyc1	ENSMUSG00000022551.8	-28.69	4.83158e-05
ENSMUST00000067664.9	Ywhae	ENSMUSG00000020849.13	-54.605	5.03658e-05
ENSMUST00000075738.5	Cox6b1	ENSMUSG00000036751.7	-11.93	5.95229e-05
58b6e983-6928-4afd-a072-48dfdde95b85	Lrrc2	ENSMUSG00000032495.8	-53.74	9.27409e-05
ENSMUST00000033176.6	Uqcrc2	ENSMUSG00000030884.12	-20.965	0.000151863
1dda574f-3892-44ce-9298-945f7dc34493	Dnajb4	ENSMUSG00000028035.13	70.58	0.000238669
ENSMUST00000008812.8	Rps18	ENSMUSG00000008668.15	14.73	0.000256641
ENSMUST00000032508.10	Fkbp4	ENSMUSG00000030357.10	-34.68	0.000317392
ENSMUST00000021802.15	Cap2	ENSMUSG00000021373.16	75.54	0.000348941
ENSMUST00000059093.6	Coa6	ENSMUSG00000051671.7	-56.08	0.000378955
64a397fa-8774-4d84-9df2-5e1b2dd3f9fe	Oaz2	ENSMUSG00000040652.16	-47.255	0.000450184
ENSMUST00000034866.8	Etfa	ENSMUSG00000032314.14	-15.24	0.00046584
ENSMUST00000102874.10	Mdh1	ENSMUSG00000020321.16	-17.13	0.000595601
ENSMUST00000229744.1-1	Rcan2	ENSMUSG00000039601.16	-53.82	0.000664628
ENSMUST00000008021.2	Tcap	ENSMUSG00000007877.2	-26.46	0.00067395
ENSMUST00000031024.13	Mrpl33	ENSMUSG00000106918.3	-30.975	0.000849249
26d014fa-86ad-48c3-bf5c-5ce85ce10279	Cycs	ENSMUSG00000063694.5	-22.35	0.000889452
ENSMUST00000079716.5	Rpl17	ENSMUSG00000062328.8	16.42	0.0010427
ENSMUST00000028938.6	Cst3	ENSMUSG00000027447.6	15.035	0.00105427
ENSMUST00000238997.1	Tecr	ENSMUSG00000031708.17	-19.8	0.00110267
ENSMUST00000070112.5	Ndufa8	ENSMUSG00000026895.7	-17.69	0.00123153
ENSMUST00000043675.8	Atp5l	ENSMUSG00000038717.8	-10.55	0.00129313
f29e4909-7f67-4539-a4e6-ff0f48a99ffe	Gm14121	chr2:150497000	-47.775	0.0014023
ENSMUST00000025570.7	Sdhaf2	ENSMUSG00000024668.8	-76.365	0.0014711
ENSMUST00000102875.10	Ugp2	ENSMUSG00000001891.16	-48.78	0.00163564
ENSMUST00000172132.8	Tpi1	ENSMUSG00000023456.15	-22.145	0.00181073
864ab91f-e3ed-4e9e-b492-79b22f76635e	Eno3	ENSMUSG00000060600.15	-69.79	0.00199208
ENSMUST00000031383.13	Ran	ENSMUSG00000029430.13	-36.285	0.00207899
ENSMUST00000120539.7-1	Lmo4	ENSMUSG00000028266.17	-121.465	0.00211149
ENSMUST00000049208.10	Hjv	ENSMUSG00000038403.10	-58.35	0.00230971
62c20f4d-0ad7-46e2-b380-3010e0c04ee3	Nppb	ENSMUSG00000029019.8	14.44	0.00231351
ENSMUST00000123296.7	Ndufab1	ENSMUSG00000030869.11	-16.395	0.00243541
8c2e6c5e-892f-4865-b532-d37675a0cab6	Trmt5	ENSMUSG00000034442.11	-65.99	0.00251658
ENSMUST00000025590.10	Osbp	ENSMUSG00000024687.11	-97.14	0.00253776
ENSMUST00000002855.13	Kdelr1	ENSMUSG00000002778.14	-42.51	0.00267758
ENSMUST00000170122.3	Rps27	ENSMUSG00000090733.6	11.08	0.00278044
ENSMUST00000048209.15	Ldha	ENSMUSG00000063229.15	-23.89	0.00291033
ENSMUST00000026009.9	Arl3	ENSMUSG00000025035.9	-51.02	0.00291242
ENSMUST00000168612.7-1	Dhrs7c	ENSMUSG00000033044.12	-21.12	0.00315653
ENSMUST00000218893.1	Mrpl42	ENSMUSG00000062981.5	-14.08	0.00320001
ENSMUST00000208710.1	Ckm	ENSMUSG00000030399.2	-20.705	0.00331043
ENSMUST00000140299.2	Rxylt1	ENSMUSG00000034620.17	-63.08	0.00342647
ENSMUST00000079085.10	Rpl34	ENSMUSG00000062006.12	13.685	0.00352579
ENSMUST00000107796.7	Slc25a51	ENSMUSG00000045973.18	-87.235	0.00388069
ENSMUST00000143971.1	Micos10	ENSMUSG00000050608.11	-21.725	0.0039467
ENSMUST00000102980.10	Akr1b3	ENSMUSG00000001642.18	-29.87	0.00404098
004cd7be-e4aa-4b03-980c-f65afb2938db	Myh7	ENSMUSG00000053093.16	85.68	0.00408898
ENSMUST00000077271.8	Gfm1	ENSMUSG00000027774.16	-87.49	0.00414172
ENSMUST00000033695.5	Abcb7	ENSMUSG00000031333.7	-104.07	0.00431036
ENSMUST00000040421.10	Coq5	ENSMUSG00000041733.10	-40.98	0.00443945
ENSMUST00000169826.2	Rps24	ENSMUSG00000025290.17	11.755	0.00451529
ENSMUST00000026841.14	Hadhb	ENSMUSG00000059447.13	-98.38	0.00452707
ENSMUST00000068795.3	Mrfap1	ENSMUSG00000055302.5	-39.07	0.0046614
ENSMUST00000022286.7	Ndufs4	ENSMUSG00000021764.8	-13.53	0.0048544
ENSMUST00000167493.8	Rnh1	ENSMUSG00000038650.15	63.445	0.00487515
ENSMUST00000168345.5	Lamtor3	ENSMUSG00000091512.5	-103.96	0.00494504
54f9b311-44cb-4423-bc17-795ee12c3ffa	Ciao2b	ENSMUSG00000031879.14	-52.745	0.00501677
ENSMUST00000048967.8	Cpe	ENSMUSG00000037852.8	-26.34	0.00504608
ENSMUST00000021133.15	Srp68	ENSMUSG00000020780.15	-30.24	0.00521054
ENSMUST00000023672.9	Rcan1	ENSMUSG00000022951.16	63.84	0.00523739
ENSMUST00000007212.8	Psmd2	ENSMUSG00000006998.16	-38.07	0.0052916
ENSMUST00000102507.9	Capzb	ENSMUSG00000028745.18	-26.355	0.00531001
0244caaf-fc0e-440f-b212-239419a23bc9	Ldhb	ENSMUSG00000030246.11	-48.02	0.0053193
ENSMUST00000002737.6	Alkbh7	ENSMUSG00000002661.14	-41.055	0.00533327
ENSMUST00000030935.9	Prxl2b	ENSMUSG00000029059.9	-22.86	0.00544387
ENSMUST00000027921.10	Iars2	ENSMUSG00000026618.11	-97.97	0.00561888
ENSMUST00000141307.1	Gm15543	ENSMUSG00000086863.1	-36.395	0.00576577
ENSMUST00000005077.6	Hspb1	ENSMUSG00000004951.10	26.29	0.00581037
ENSMUST00000004072.9	Rpl8	ENSMUSG00000003970.9	17.67	0.00601444
ENSMUST00000027861.5	Dpt	ENSMUSG00000026574.5	-25.295	0.00617503
ENSMUST00000042834.3	Uqcrfs1	ENSMUSG00000038462.3	-11.77	0.00629029
ENSMUST00000185641.6	Atp5g2	ENSMUSG00000062683.11	-19.39	0.00629604
ENSMUST00000072312.11-1	Usp13	ENSMUSG00000056900.13	-56.31	0.00647105
44ddbcb4-fd7c-40fb-ba63-2f218dae18d0	Cops7a	ENSMUSG00000030127.15	-77.125	0.00690476
ENSMUST00000135241.7	Vamp4	ENSMUSG00000026696.15	-108.605	0.00707565
ENSMUST00000001304.8	Ckb	ENSMUSG00000001270.9	-54.81	0.00740167
9a664a4c-14b8-4b51-8e64-c8de4d70f320	Acot1	ENSMUSG00000072949.6	48.175	0.00746976
dbeeebfc-9a29-41db-8e8f-62caf6cd0ff7	Gm12751	chr4:34353000	63.215	0.00755071
ENSMUST00000064204.13	Actn2	ENSMUSG00000052374.16	-34.095	0.00766454
ENSMUST00000019199.13	Plod1	ENSMUSG00000019055.15	-70.365	0.007717
ENSMUST00000040655.13	H2-Aa	ENSMUSG00000036594.15	-38.185	0.00792943
ENSMUST00000022268.9	Pdhb	ENSMUSG00000021748.9	-21.04	0.00795177
ENSMUST00000070850.7-1	Ppp1r14b	ENSMUSG00000056612.7	53.88	0.00806762
ENSMUST00000028059.8	Rsu1	ENSMUSG00000026727.10	-69.56	0.00808577
ENSMUST00000026990.5-1	Thoc3	ENSMUSG00000025872.5	-38.06	0.00822097
ENSMUST00000020397.10	Snrpd3	ENSMUSG00000020180.10	40.4	0.00830661
d7721a4f-3f75-481d-81d5-ee4c31f8f3a7	Ncbp2	chr16:31947000	-15.235	0.00846339
ENSMUST00000023687.8	Ifngr2	ENSMUSG00000022965.8	-36.415	0.00849782
ENSMUST00000045970.7	Gpc1	ENSMUSG00000034220.7	-29.84	0.00853753
ENSMUST00000075092.7	Ndufs8	ENSMUSG00000059734.7	-27.12	0.00870306
ENSMUST00000011058.8-1	Pdhx	ENSMUSG00000010914.10	-61.08	0.00890066
ENSMUST00000103230.4	Nppa	ENSMUSG00000041616.9	21.67	0.00904329
ENSMUST00000108613.9	Eif5a	ENSMUSG00000078812.10	-27.78	0.00936114
ENSMUST00000160289.8	Nsmce4a	ENSMUSG00000040331.16	-70.175	0.00950592
ENSMUST00000022497.14	Spryd7	ENSMUSG00000021930.14	-65.095	0.00999848
aed4f37c-61de-4744-b6da-8a9163b0225e	Ddost	ENSMUSG00000028757.4	-57.245	0.0100063
ENSMUST00000205002.2	Ndufa9	ENSMUSG00000000399.10	-17.35	0.010007
ENSMUST00000019323.10	Mdh2	ENSMUSG00000019179.10	-15.915	0.0100843
ENSMUST00000004057.8	Fam162a	ENSMUSG00000003955.8	-23.755	0.010143
8b295fa0-aa22-4518-9bf7-e760c8c47bc0	Cirbp	ENSMUSG00000045193.13	-87.445	0.0104321
ENSMUST00000026289.9	Hsd17b10	ENSMUSG00000025260.10	-16.88	0.01061
ENSMUST00000035154.3	1110059G10Rik	ENSMUSG00000032551.7	50.15	0.0107811
ENSMUST00000002452.7	Ndufa11	ENSMUSG00000002379.7	-10.935	0.0109815
ENSMUST00000097527.9-1	Tor1aip1	ENSMUSG00000026466.16	-81.735	0.0110429
ENSMUST00000030538.4	Ddost	ENSMUSG00000028757.4	-48.88	0.0111558
ENSMUST00000091288.12	Prnp	ENSMUSG00000079037.9	-31.28	0.0114719
ffdf4871-0fb7-453a-bea1-eed5ca18ba75-1	Fbxo31	ENSMUSG00000052934.14	-78.465	0.0114951
ENSMUST00000148721.7	2310061I04Rik	ENSMUSG00000050705.15	-55.485	0.0115129
ENSMUST00000008748.7	Ubqln4	ENSMUSG00000008604.11	-118.525	0.01164
ENSMUST00000030432.7	Hmgcl	ENSMUSG00000028672.13	-83.08	0.012298
ENSMUST00000034369.9	Psmb10	ENSMUSG00000031897.9	-50.435	0.0123785
ENSMUST00000020284.4	Tysnd1	ENSMUSG00000020087.5	-85.35	0.0126904
ENSMUST00000030769.5	Psmc2	ENSMUSG00000028932.7	-25.53	0.0132537
ENSMUST00000102508.9	Capzb	ENSMUSG00000028745.18	61.57	0.0134312
424fae32-f538-48ef-951e-4f3936f5023a	Eef1d	ENSMUSG00000055762.16	51.695	0.0136516
ENSMUST00000080178.12	Pabpc4	ENSMUSG00000011257.19	-31.81	0.0136936
ENSMUST00000021063.12	Psmd12	ENSMUSG00000020720.13	-36.68	0.0137365
ENSMUST00000153892.1	Sumo2	ENSMUSG00000020738.16	-38.2	0.0139078
3179ceef-7159-4d26-b564-d01fdbad881c	Jun	ENSMUSG00000052684.4	35.91	0.0139876
ENSMUST00000031524.10	Acads	ENSMUSG00000029545.13	-32.365	0.0140323
f13c13fe-78b4-4d48-9a8b-425ad25e9873	Nedd4	ENSMUSG00000032216.15	-93.325	0.0143018
ENSMUST00000089112.5	Tcf15	ENSMUSG00000068079.5	-45.95	0.0145358
ENSMUST00000081980.6-1	Med9	ENSMUSG00000061650.6	-63.72	0.0146279
ENSMUST00000029698.14	Lamtor2	ENSMUSG00000028062.15	-58.16	0.0149694
ENSMUST00000064910.6	Strap	ENSMUSG00000030224.10	-49.965	0.0152721
ENSMUST00000110372.8	Acsl1	ENSMUSG00000018796.13	-44.075	0.015591
ENSMUST00000111751.7	Myl2	ENSMUSG00000013936.12	-37.24	0.0155965
ENSMUST00000035116.11	Pccb	ENSMUSG00000032527.13	-67.265	0.0157917
ENSMUST00000034234.14	Coq9	ENSMUSG00000031782.15	-18.995	0.0160093
ENSMUST00000149248.8	Spg7	ENSMUSG00000000738.18	-51.615	0.0160517
ENSMUST00000226459.1	Dnajc15	ENSMUSG00000022013.4	-15.505	0.0162622
ENSMUST00000030296.8	Txndc12	ENSMUSG00000028567.8	-41.795	0.0163068
655cd579-7ee2-4b62-8833-e1b5f1a6510b	Mgst3	ENSMUSG00000026688.5	66.77	0.0165749
ENSMUST00000034453.5	Acta1	ENSMUSG00000031972.5	-38.775	0.0170705
ENSMUST00000020741.11	Drg1	ENSMUSG00000020457.13	-46.865	0.0171814
ENSMUST00000080537.13	Rac1	ENSMUSG00000001847.14	81.68	0.0173572
ENSMUST00000102776.4	Rnf130	ENSMUSG00000020376.17	-45.535	0.0175765
ENSMUST00000071056.13	Bckdk	ENSMUSG00000030802.14	-34.675	0.0179848
06289285-259d-4b32-8867-788a3fef6ba9	H1f0	ENSMUSG00000096210.2	-50.07	0.0183494
ENSMUST00000114753.7	Hacd1	ENSMUSG00000063275.15	-37.775	0.0185266
ENSMUST00000081964.6	Hopx	ENSMUSG00000059325.14	-36.045	0.018642
ENSMUST00000023856.8	Msrb2	ENSMUSG00000023094.14	-41.91	0.0187181
ENSMUST00000019198.6	Fis1	ENSMUSG00000019054.13	19.33	0.0188982
ENSMUST00000035222.5	Slc25a20	ENSMUSG00000032602.6	-63.79	0.0190936
ENSMUST00000031434.7	Rnf34	ENSMUSG00000029474.7	-102.38	0.0192424
ENSMUST00000107810.2	Tomm5	ENSMUSG00000078713.8	30.88	0.0194572
ENSMUST00000022993.6	Derl1	ENSMUSG00000022365.6	-54.725	0.0195266
ENSMUST00000179297.2	Prpf19	ENSMUSG00000024735.13	-49.665	0.0195566
ENSMUST00000021479.5-1	Actr10	ENSMUSG00000021076.6	-71.99	0.0200842
ENSMUST00000004172.14	Hmox2	ENSMUSG00000004070.15	-46.88	0.0202761
a80d9464-ffb8-4457-8178-7f2a7bea61f4	Vdac2	ENSMUSG00000021771.14	-16.84	0.0203157
ENSMUST00000086216.8	Anapc5	ENSMUSG00000029472.13	-33.72	0.0204731
4d218778-af00-4f33-8873-6ab9d16da98a	Slc25a10	ENSMUSG00000025792.9	-16.685	0.0206265
ENSMUST00000066668.13	Dnpep	ENSMUSG00000026209.15	-70.495	0.0206348
ENSMUST00000185893.1	Fhl2	ENSMUSG00000008136.14	-11.13	0.0207145
ENSMUST00000017851.3	Serinc3	ENSMUSG00000017707.9	-22.3	0.0207792
ENSMUST00000046644.6	Tbca	ENSMUSG00000042043.6	61.51	0.0210375
ENSMUST00000024897.9	Vapa	ENSMUSG00000024091.9	-23.165	0.0212394
ENSMUST00000026318.14	Sat1	ENSMUSG00000025283.15	-46.04	0.0213195
ENSMUST00000000828.12	Txnrd3	ENSMUSG00000000811.13	-38.02	0.0214507
ENSMUST00000020856.5	Bzw2	ENSMUSG00000020547.5	47.96	0.0215593
ENSMUST00000004910.11	Eif2b2	ENSMUSG00000004788.11	-94.635	0.0215629
ENSMUST00000023810.11	Prr13	ENSMUSG00000023048.13	81.68	0.021827
ENSMUST00000021692.8	Yy1	ENSMUSG00000021264.12	-66.375	0.0221037
103def2e-7734-4770-94a4-197749f02f68	H1f2	ENSMUSG00000036181.2	-33.08	0.0221543
ENSMUST00000167866.1	Idh3a	ENSMUSG00000032279.11	-33.415	0.0227533
0e048f64-fc05-4972-bfeb-2c21b2b9e92e	Lnpep	chr17:17521000	-86.88	0.0229904
ENSMUST00000077577.7	Tuba1b	ENSMUSG00000023004.8	-42.23	0.0232065
ENSMUST00000032183.5	Tmem43	ENSMUSG00000030095.10	-48.18	0.0234106
edceaa28-7107-4f8b-a86c-a4dd14bdc508	Entpd5	ENSMUSG00000021236.16	-61.35	0.0234405
ENSMUST00000005548.7	Hmox1	ENSMUSG00000005413.8	-60.14	0.0237724
1ee5fcb5-5edf-4ff8-a333-9b4afcc69442	Ryr2	ENSMUSG00000021313.16	-32.08	0.0238526
ENSMUST00000032843.8	Tmem126b	ENSMUSG00000030614.8	98.425	0.0244489
ENSMUST00000038446.9	Myl12b	ENSMUSG00000034868.9	50.785	0.0244489
ENSMUST00000074949.3	Tmem140	ENSMUSG00000057137.9	43.425	0.0247447
ENSMUST00000181536.2	Snhg18	ENSMUSG00000096956.2	53.37	0.0247447
ENSMUST00000111336.9	Sdhc	ENSMUSG00000058076.12	-17.94	0.0250693
ENSMUST00000061882.9	Mcat	ENSMUSG00000048755.9	-73.62	0.0251029
ENSMUST00000058351.15	Pgm1	ENSMUSG00000025791.18	-43.64	0.0251917
ENSMUST00000044825.4	Ndufaf5	ENSMUSG00000027384.6	-45.705	0.0254395
ENSMUST00000042818.10	Pim3	ENSMUSG00000035828.11	-36.43	0.0257435
ENSMUST00000026986.6	Higd2a	ENSMUSG00000025868.6	-29.99	0.0257698
ENSMUST00000030536.12	Pink1	ENSMUSG00000028756.12	-33.27	0.0258335
ENSMUST00000108548.7	Eno3	ENSMUSG00000060600.15	-60.94	0.0260095
ENSMUST00000109333.7-1	Mrps36	ENSMUSG00000061474.11	-32.24	0.0260336
ENSMUST00000031866.8	Mtpn	ENSMUSG00000029840.8	-61.83	0.0260777
ENSMUST00000072735.8	Fam173a	ENSMUSG00000057411.9	-65.24	0.0260812
ENSMUST00000141588.7	Myoz2	ENSMUSG00000028116.13	-47.48	0.0262931
ENSMUST00000059462.11-1	Chmp3	ENSMUSG00000053119.11	-76.75	0.026407
ENSMUST00000160507.7-1	Sucla2	ENSMUSG00000022110.13	-32.73	0.0265091
ENSMUST00000022881.14	Retreg1	ENSMUSG00000022270.16	-129.89	0.0268091
ENSMUST00000035099.8	Gorasp1	ENSMUSG00000032513.8	-125.655	0.0268091
ENSMUST00000016115.5	Actr8	ENSMUSG00000015971.5	-107	0.0268091
ENSMUST00000041782.3	Abt1	ENSMUSG00000036376.3	-107.605	0.0268091
ENSMUST00000080885.11	Dbp	ENSMUSG00000059824.12	-66.935	0.0277377
ENSMUST00000167199.2	Mrpl16	ENSMUSG00000024683.6	-27.905	0.0278352
ENSMUST00000109643.7	Sec61g	ENSMUSG00000078974.10	14.1	0.027865
f8220a4b-5322-49ce-bc00-08a99d9c92da	Idh3a	ENSMUSG00000032279.11	56.215	0.0280263
ENSMUST00000135091.1	Mtln	ENSMUSG00000051319.6	-15.7	0.0281441
ENSMUST00000091197.3	Eif2s3y	ENSMUSG00000069049.11	-65.5	0.0281505
ENSMUST00000154111.7-1	Dpm1	ENSMUSG00000093752.1	25.69	0.0284242
ENSMUST00000235454.1	Nkx2-5	ENSMUSG00000015579.5	-56.23	0.0284602
ENSMUST00000022245.9	Mrps30	ENSMUSG00000021731.10	-37.505	0.0289127
4ccfd5da-ad01-4253-968d-91e4e8d72b76	Gm10171	chr1:172142000	-14.835	0.0289852
ENSMUST00000025961.6	Prdx3	ENSMUSG00000024997.7	-18.65	0.0290955
ENSMUST00000017981.9	Nkiras2	ENSMUSG00000017837.12	-56.875	0.02931
ENSMUST00000185034.7	Camta1	ENSMUSG00000014592.20	-22.59	0.0294125
ENSMUST00000098181.8	Pm20d2	ENSMUSG00000054659.13	-61.35	0.0295349
ENSMUST00000124342.7	Nipsnap2	ENSMUSG00000029432.12	-38.945	0.0297581
ENSMUST00000025319.6	Rpp21	ENSMUSG00000024446.13	-66.9	0.02986
7dabf63b-c70f-4a81-9fd4-5de609822276	Mrpl20	ENSMUSG00000029066.12	59.975	0.0299334
ENSMUST00000021726.7	Adssl1	ENSMUSG00000011148.14	-25.78	0.0299944
ENSMUST00000118808.8	Emc10	ENSMUSG00000008140.18	-59.58	0.030331
ENSMUST00000154132.7	Vta1	ENSMUSG00000019868.16	-66.125	0.0303828
ENSMUST00000002678.9	Tgfb1	ENSMUSG00000002603.15	-55.49	0.0306701
8c62341b-a314-4c3b-b97b-450b71522a16	Phb2	ENSMUSG00000004264.17	-43.72	0.0307278
ENSMUST00000038160.5	Lum	ENSMUSG00000036446.5	-28.745	0.0315017
ENSMUST00000109313.8-1	Cpt1b	ENSMUSG00000078937.8	-42.105	0.0315244
ENSMUST00000069579.6	Elob	ENSMUSG00000055839.6	-15.36	0.031795
ENSMUST00000168665.2	2300009A05Rik	ENSMUSG00000032403.8	-96.325	0.0322827
ENSMUST00000034270.16	Map1lc3b	ENSMUSG00000031812.16	34.12	0.0324632
ENSMUST00000028817.6	Pcna	ENSMUSG00000027342.14	-39.16	0.0325523
ENSMUST00000020382.7	Yeats4	ENSMUSG00000020171.8	-61.235	0.0328783
ENSMUST00000006496.14	Rps9	ENSMUSG00000006333.14	14.735	0.032893
ENSMUST00000014750.14	Slc25a11	ENSMUSG00000014606.14	-11.935	0.0329706
ENSMUST00000034469.6	Egln1	ENSMUSG00000031987.6	-13.71	0.033045
fdebf188-e9eb-49a9-a03d-db5dbf762576	Wbp1	ENSMUSG00000030034.11	-61.935	0.03316
ENSMUST00000039758.5	Cox8a	ENSMUSG00000035885.5	-21.53	0.0334229
ENSMUST00000062802.4	Lyrm2	ENSMUSG00000045854.4	-49.21	0.0336848
3261811e-e2a5-41e2-a686-3ced3e32cd67	Ndufaf6	ENSMUSG00000050323.14	-78.13	0.0342578
ENSMUST00000021062.11	Ddx5	ENSMUSG00000020719.14	-32.08	0.035744
6f96a324-3cd4-41df-8d86-d3fafe260b63		chr6:48086000	85.48	0.0357638
e46d37a6-24c0-4d9e-9b86-df07626c1b8b	Immt	ENSMUSG00000052337.15	-51.96	0.0360402
ENSMUST00000102672.4	Nfe2l2	ENSMUSG00000015839.6	-20.87	0.0360591
ENSMUST00000034203.16	Cog4	ENSMUSG00000031753.16	-40.735	0.0367534
bb5a5b14-69a7-4bc5-8fc4-694726f697a9	Lman2	ENSMUSG00000021484.8	-52.22	0.0367947
ENSMUST00000075896.6	Tsnax	ENSMUSG00000056820.7	-58.52	0.0367951
ENSMUST00000058746.6	Cd151	ENSMUSG00000025510.14	35.11	0.0370149
ENSMUST00000034311.14	Lsm4	ENSMUSG00000031848.15	-49.3	0.0370738
b74212db-295d-4625-bfc7-e07a44b28d47	Mgst1	ENSMUSG00000008540.11	-54.22	0.0372425
5c90403c-39de-494c-b4aa-0145faa085b7	Eno1	ENSMUSG00000063524.13	-38.63	0.037545
ENSMUST00000034131.9	Vps35	ENSMUSG00000031696.9	-32.45	0.0382312
ENSMUST00000097590.4	Lars	ENSMUSG00000024493.9	-96.295	0.0383188
13b248ac-4e01-49c4-9789-76e3900a7fe9	Sox12	chr2:152394000	-72.82	0.0383188
ENSMUST00000071555.12	Actg1	ENSMUSG00000062825.15	-28.2	0.0385776
ENSMUST00000033540.5	Vbp1	ENSMUSG00000031197.11	-35.975	0.0389517
ENSMUST00000033075.13	Stx4a	ENSMUSG00000030805.14	76.355	0.039011
ENSMUST00000071739.11	Gsk3a	ENSMUSG00000057177.12	-76.015	0.0391702
121a21d6-b681-4015-afbd-925903a7653d	Use1	ENSMUSG00000002395.14	17.615	0.0396688
ENSMUST00000215619.1	Cdkn2d	ENSMUSG00000096472.2	-51.705	0.0406279
ENSMUST00000025217.10	Hspa9	ENSMUSG00000024359.10	-26.145	0.0414483
ENSMUST00000237341.1	Ndufs8	ENSMUSG00000059734.7	-14.19	0.041704
ENSMUST00000029815.7	Cisd2	ENSMUSG00000028165.9	-33.62	0.0418362
ENSMUST00000126764.1-1	Hypk	ENSMUSG00000027245.11	-22.535	0.0420115
ENSMUST00000029414.11	Ssr3	ENSMUSG00000027828.12	-51.34	0.0423489
ENSMUST00000033486.5	Plp2	ENSMUSG00000031146.6	32.875	0.0425492
ENSMUST00000073192.13	Erlec1	ENSMUSG00000020311.17	43.145	0.0425829
ENSMUST00000152143.1	Gm15417	ENSMUSG00000074466.12	-39.73	0.042629
ENSMUST00000034244.8	Tmem38a	ENSMUSG00000031791.8	-11.985	0.0426961
ENSMUST00000031617.12	Rpl6	ENSMUSG00000029614.13	17	0.0428139
ENSMUST00000094469.4	Selenom	ENSMUSG00000075702.9	17.71	0.043134
c076fba6-59f0-4576-a6c9-0635b17b5f1e	Csrp3	ENSMUSG00000030470.15	-32.74	0.0435905
ENSMUST00000113898.7	Apoo	ENSMUSG00000079508.8	-33.63	0.0439472
ENSMUST00000075363.9	Acot7	ENSMUSG00000028937.14	-59.225	0.0440453
ENSMUST00000028583.7	Lin7c	ENSMUSG00000027162.7	-66.375	0.0440679
ENSMUST00000025806.4	Doc2g	ENSMUSG00000024871.11	-44.93	0.04423
ENSMUST00000040218.12	Fbxo8	ENSMUSG00000038206.13	86.12	0.0443072
ENSMUST00000027777.11	Parp1	ENSMUSG00000026496.11	-94.58	0.0443072
ENSMUST00000005336.8	Senp3	ENSMUSG00000005204.12	-71.32	0.0451406
ENSMUST00000166658.7	Pfdn5	ENSMUSG00000001289.12	12.34	0.0452219
ENSMUST00000025642.13	Prpf19	ENSMUSG00000024735.13	-33.86	0.0455639
ENSMUST00000020909.3	Laptm4a	ENSMUSG00000020585.4	-15.405	0.0455883
ENSMUST00000073139.13	Ndrg4	ENSMUSG00000036564.17	-15.48	0.04562
ENSMUST00000033674.5	Itgb1bp2	ENSMUSG00000031312.5	-14.07	0.0458347
ENSMUST00000033009.15	Thap12	ENSMUSG00000030753.15	50.75	0.046428
1b748506-1de9-4929-9920-6deff40cd169	2810004N23Rik	chr8:124836000	-48.03	0.0465678
ENSMUST00000181586.7	Cox4i1	ENSMUSG00000031818.12	-26.61	0.0467496
ENSMUST00000061437.4	Adrm1	ENSMUSG00000039041.15	-53.225	0.0472209
ENSMUST00000051094.8	Golga7	ENSMUSG00000015341.17	-36.19	0.047398
ENSMUST00000081649.9	Ifitm2	ENSMUSG00000060591.9	32.29	0.0476227
ENSMUST00000029573.7	Lrrc39	ENSMUSG00000027961.7	-28.895	0.0484522
ENSMUST00000114276.2	Rcn2	ENSMUSG00000032320.7	-72.625	0.0485842
ENSMUST00000029041.5	Fabp4	ENSMUSG00000062515.3	11.92	0.0486417
ENSMUST00000189909.6	Zfas1	ENSMUSG00000074578.14	59.6	0.0489318
ENSMUST00000020454.10-1	Hmg20b	ENSMUSG00000020232.17	-48.79	0.0489723
ENSMUST00000064709.12	BC004004	ENSMUSG00000052712.17	-22.335	0.0489863
ENSMUST00000021990.3	Ptdss1	ENSMUSG00000021518.4	-37.56	0.0491165
6f787d13-8fa8-4c22-9747-c6625c1bffc1	Fhod3	ENSMUSG00000034295.10	-65.795	0.0497288

## Sheet: Spleen_PolyA_Difference
transcript_id	gene_name	gene_id	median_length_difference	p_value
ENSMUST00000191997.1	Gpx1	ENSMUSG00000063856.7	-18.15	3.24171e-05
1a07ea8c-48f4-47bf-b3d4-598e9605012f	Gm42418	ENSMUSG00000106106.2	38.88	0.00026499
ENSMUST00000033486.5	Plp2	ENSMUSG00000031146.6	-43.265	0.00100342
5627520b-582f-47da-b401-e3f42cd66155	Ccr7	ENSMUSG00000037944.8	54.32	0.00104421
a9f0669c-a82d-446a-97d0-646cbbd23391	Eid1	ENSMUSG00000091337.3	-30.17	0.00105174
ENSMUST00000008893.8	Coro1b	ENSMUSG00000024835.15	-34.365	0.00110177
ENSMUST00000067145.11	Fam220a	ENSMUSG00000118332.1	-73.085	0.0011426
ENSMUST00000002048.7-1	Taco1	ENSMUSG00000001983.7	-79.56	0.00166934
6d2a52c5-3cfa-43b3-9b80-5ac92bdfb626	Igkc	ENSMUSG00000095351.2	-14.96	0.0019446
ENSMUST00000145963.8	Txnl4a	ENSMUSG00000057130.12	87.385	0.00208737
ENSMUST00000102689.9	Sp3	ENSMUSG00000027109.16	-55.67	0.00221758
ENSMUST00000001419.9	Zmat2	ENSMUSG00000001383.9	42.495	0.00264751
ENSMUST00000211719.1	Rbmxl1	ENSMUSG00000037070.10	-37.81	0.0028342
ENSMUST00000007251.13	Abhd16a	ENSMUSG00000007036.15	68.75	0.00285198
ENSMUST00000102642.8	Ube2l6	ENSMUSG00000027078.14	-11.125	0.00289082
555174d5-bda6-45af-bf18-1ee6b1d14bff	Cd8a	ENSMUSG00000053977.13	109.795	0.00291564
ENSMUST00000160180.8	Cyb5a	ENSMUSG00000024646.14	28.665	0.00294998
82637a7e-915c-48f8-95f7-93937f14df2c	Zyg11b	ENSMUSG00000034636.9	107.32	0.00303832
ENSMUST00000022721.7	Cln5	ENSMUSG00000022125.7	64.725	0.00317774
ENSMUST00000003513.10-1	Nosip	ENSMUSG00000003421.13	63.355	0.0032622
d146ba23-0fbc-4e42-9aed-5fa306e8d19b	2310039H08Rik	chr17:46772000	58.79	0.003554
ENSMUST00000114152.1	Lage3	ENSMUSG00000015289.4	-57.36	0.003723
ENSMUST00000025197.5	Tap2	ENSMUSG00000024339.12	-34.735	0.0038334
ENSMUST00000009157.3	Dynll1	ENSMUSG00000009013.5	-25.215	0.00383834
ENSMUST00000019354.10	Atp6v1e1	ENSMUSG00000019210.10	57.74	0.00411699
ENSMUST00000018821.8	Slc25a39	ENSMUSG00000018677.9	-34.12	0.004449
fdebf188-e9eb-49a9-a03d-db5dbf762576	Wbp1	ENSMUSG00000030034.11	-81.09	0.0045666
ENSMUST00000029546.14	Jtb	ENSMUSG00000027937.15	-20.79	0.00457262
50c62918-336a-483e-9734-1b28263fdd5b	Tmem181b-ps	ENSMUSG00000096780.7	-99.215	0.00457792
ENSMUST00000031565.14	Fscn1	ENSMUSG00000029581.14	-45.9	0.00511894
ENSMUST00000052503.7	Gimap7	ENSMUSG00000043931.10	-35.815	0.00530994
ENSMUST00000016901.4	Ttll12	ENSMUSG00000016757.11	-67.27	0.00534099
ENSMUST00000050067.9	Hectd3	ENSMUSG00000046861.9	123.53	0.00554567
ENSMUST00000174510.7	Ube2g2	ENSMUSG00000009293.17	-66.9	0.00581686
ENSMUST00000016703.7-1	H3f3b	ENSMUSG00000016559.14	14.02	0.00650614
ENSMUST00000067664.9	Ywhae	ENSMUSG00000020849.13	-30.31	0.00724352
ENSMUST00000099691.10	Hk1	ENSMUSG00000037012.18	79.39	0.00733366
ENSMUST00000043098.8	Gadd45a	ENSMUSG00000036390.8	-106.94	0.00742315
ENSMUST00000060792.5	Cavin1	ENSMUSG00000004044.9	42.305	0.00756064
ENSMUST00000108176.8	Nfkbid	ENSMUSG00000036931.15	-71.98	0.00769863
ENSMUST00000005503.4	Msh6	ENSMUSG00000005370.4	129.4	0.00776235
ENSMUST00000119968.7	Mrpl24	ENSMUSG00000019710.13	-47.515	0.00777396
ENSMUST00000156898.4	Arpc4	ENSMUSG00000079426.13	-25.99	0.00780887
ENSMUST00000025639.6-1	Ccdc86	ENSMUSG00000024732.7	-58.595	0.00796349
ENSMUST00000030799.14	Tmub1	ENSMUSG00000028958.15	55.245	0.00843141
ENSMUST00000136618.7	Ntan1	ENSMUSG00000022681.15	77.9	0.00876353
ec35f77c-93f0-461c-a7f5-180fc7b82a88	Gsn	ENSMUSG00000026879.14	-30.71	0.00894225
ENSMUST00000079644.12	Ybx1	ENSMUSG00000028639.14	-49.5	0.00895364
ENSMUST00000151287.7	Tcp1	ENSMUSG00000068039.13	57.505	0.0092399
ENSMUST00000031613.10	Aimp2	ENSMUSG00000029610.13	-72.94	0.00957852
ENSMUST00000068056.11	Ddx39b	ENSMUSG00000019432.15	110.965	0.00970589
ENSMUST00000056635.12	Rlf	ENSMUSG00000049878.13	-108.12	0.00979151
ENSMUST00000108613.9	Eif5a	ENSMUSG00000078812.10	30.47	0.00992017
14fc041e-a3ac-4d51-978e-b5fff0297946	Phc3	ENSMUSG00000037652.15	-173.535	0.010057
ENSMUST00000161204.7	Rdh11	ENSMUSG00000066441.14	51.1	0.0101624
ENSMUST00000058488.8	Tmed3	ENSMUSG00000032353.9	32.45	0.0104066
ENSMUST00000032259.5	Cd69	ENSMUSG00000030156.5	-53.03	0.0104683
ENSMUST00000034543.4	Rpusd4	ENSMUSG00000032044.4	65.66	0.0106813
ENSMUST00000167264.7	Gtf2e2	ENSMUSG00000031585.13	-56.245	0.0111015
ENSMUST00000236586.1	Fech	ENSMUSG00000024588.9	20.58	0.0112169
ENSMUST00000033000.7-1	Il21r	ENSMUSG00000030745.9	-69.045	0.0112504
ENSMUST00000095797.5-1	Spin1	ENSMUSG00000021395.11	-134.74	0.0113632
ENSMUST00000007602.14	M6pr	ENSMUSG00000007458.14	-26.58	0.0119193
ENSMUST00000029564.11	Pmvk	ENSMUSG00000027952.16	-69.19	0.0121147
ENSMUST00000059354.14	Sigmar1	ENSMUSG00000036078.16	61.97	0.0125861
ENSMUST00000113696.7	Tpm1	ENSMUSG00000032366.15	57.89	0.012763
ENSMUST00000085375.12	Pih1d1	ENSMUSG00000003423.15	-148.78	0.0128267
ENSMUST00000115616.7	Rbm3	ENSMUSG00000031167.16	-37.41	0.0128317
ENSMUST00000058714.9	Cd24a	ENSMUSG00000047139.9	-17.015	0.0130046
ENSMUST00000033156.4	Dctn5	ENSMUSG00000030868.6	-47.16	0.0131056
15e29282-53cb-4570-b512-bb92e70048f4	Crtc3	ENSMUSG00000030527.15	67.72	0.0132448
ENSMUST00000021345.13	Gtf2a1	ENSMUSG00000020962.14	-106.535	0.0133618
ENSMUST00000034049.4	Slc25a4	ENSMUSG00000031633.4	41.75	0.0136505
05f00855-8eb0-4899-b5dd-27de45d69cd1	Rpl27a	ENSMUSG00000046364.14	17.335	0.0138771
ENSMUST00000044165.13	Itga9	ENSMUSG00000039115.13	-42.035	0.0140288
ENSMUST00000024486.13	Mrps23	ENSMUSG00000023723.17	-34.14	0.014106
ENSMUST00000071555.12	Actg1	ENSMUSG00000062825.15	-13.38	0.0141869
8b295fa0-aa22-4518-9bf7-e760c8c47bc0	Cirbp	ENSMUSG00000045193.13	35.15	0.0141923
ENSMUST00000071852.9	Commd7	ENSMUSG00000056941.17	-30.015	0.0142856
ENSMUST00000006911.11	Cdk4	ENSMUSG00000006728.12	36.805	0.014347
adf998a1-d3da-4d3a-96fa-38ebeb01a267	Ctsb	chr14:63142000	38.89	0.0143809
ENSMUST00000042834.3	Uqcrfs1	ENSMUSG00000038462.3	-19.76	0.0144336
ENSMUST00000221730.1	Mrpl36	ENSMUSG00000021607.9	28.66	0.0144411
880bf58a-d35d-443c-b313-cba8dc9aaca8	Ccdc43	ENSMUSG00000020925.16	-111.865	0.014548
50da9cfe-0c70-4e87-b84d-be452fcfb519	Ptges3	ENSMUSG00000071072.12	-35.84	0.0148154
ENSMUST00000222821.1	Ift43	ENSMUSG00000007867.9	146.31	0.0148509
ENSMUST00000003459.3	Myo1g	ENSMUSG00000020437.12	-49.575	0.0150805
ENSMUST00000021083.6	Jpt1	ENSMUSG00000020737.12	19.32	0.0151362
461c24ac-0563-488d-a8d7-55230d0fbacf	Mocs3	ENSMUSG00000074576.4	-82.14	0.0151936
ENSMUST00000038131.9	Rfc3	ENSMUSG00000033970.15	72.39	0.0152074
d9408d3e-9f36-4bf0-a7a1-a53cd19d6899	Atp6v0b	ENSMUSG00000033379.13	62.24	0.0152624
ENSMUST00000001081.9-1	Rmnd5b	ENSMUSG00000001054.9	-77.07	0.0152624
ENSMUST00000022586.1	Nufip1	ENSMUSG00000022009.1	95.1	0.015323
ENSMUST00000059914.12	Virma	ENSMUSG00000040720.15	-82.435	0.0155055
ENSMUST00000021547.7	Zfyve26	ENSMUSG00000066440.5	-86.4	0.01572
ENSMUST00000187171.1	Ly6a	ENSMUSG00000075602.10	-63.835	0.0158088
0c2ac402-6703-49d4-a3c7-d45295f0c5ee	Rps21	ENSMUSG00000039001.12	-17.28	0.015891
ENSMUST00000030202.13	Glipr2	ENSMUSG00000028480.14	74.48	0.0159274
51efb2af-8113-4a2c-a0a3-243ade9c7d7c	Mapk1	ENSMUSG00000063358.17	-42.53	0.0160291
ENSMUST00000023691.11	Il10rb	ENSMUSG00000022969.13	-46.35	0.0162074
ENSMUST00000029316.15	Exosc8	ENSMUSG00000027752.15	39.37	0.0162536
2fc72a30-650b-4e3b-9d51-f9e1966d301e	Cstf2t	ENSMUSG00000053536.7	34.28	0.0164821
ENSMUST00000116598.9	H2-Q7	ENSMUSG00000060550.16	13.645	0.0166473
ENSMUST00000078647.10	Rab43	ENSMUSG00000030055.16	-35.655	0.0167809
ENSMUST00000002756.13	Med6	ENSMUSG00000002679.14	-53.385	0.0169247
ca652da3-dfcc-49f9-8c48-103bab278af6	Arl8b	ENSMUSG00000030105.8	-72.15	0.0172778
7130cf64-bd9c-4b0a-8a7b-1bfa31508b78	Ap2a1	ENSMUSG00000060279.14	73.79	0.01753
3137dc5c-ca52-4c06-82be-98e508468562	Psmd12	ENSMUSG00000020720.13	-88.54	0.0177191
8a0fc149-1893-4f6a-813f-9880e2afac8b	Mrs2	chr13:24987000	110.805	0.018129
ENSMUST00000023243.10	Gpihbp1	ENSMUSG00000022579.10	47.63	0.0183077
ENSMUST00000038514.14	Nup54	ENSMUSG00000034826.14	38.41	0.0184162
ENSMUST00000037480.8	Wipf2	ENSMUSG00000038013.14	94.15	0.0184162
ENSMUST00000097773.3	Klhl21	ENSMUSG00000073700.3	-89.14	0.0185433
ENSMUST00000069927.9	S100a8	ENSMUSG00000056054.9	10.605	0.0186001
ENSMUST00000124482.2	Mrpl17	ENSMUSG00000030879.10	-34.195	0.0187748
ENSMUST00000068795.3	Mrfap1	ENSMUSG00000055302.5	16.73	0.0190723
ENSMUST00000019109.7	Ywhah	ENSMUSG00000018965.11	-21.355	0.0190748
b9b415e6-70aa-4b7d-81de-2f2546971839	Bmp2k	ENSMUSG00000034663.13	70.66	0.0190936
ENSMUST00000001631.6	Acap1	ENSMUSG00000001588.12	93.89	0.0192699
ENSMUST00000080058.10	Egln2	ENSMUSG00000058709.11	45.8	0.0197078
ENSMUST00000033093.9	Bax	ENSMUSG00000003873.11	55.655	0.0202922
b07324cb-fd77-4056-bfba-343d78c5e43b		chr13:51634000	29.46	0.0206465
ENSMUST00000045855.8	Hebp1	ENSMUSG00000042770.8	20.245	0.020761
ENSMUST00000032376.5	Lmcd1	ENSMUSG00000057604.9	-94.9	0.0214507
ENSMUST00000001080.15	N4bp3	ENSMUSG00000001053.15	67.2	0.0214507
ENSMUST00000041190.16	Mcrs1	ENSMUSG00000037570.16	-67.825	0.0215629
ENSMUST00000218127.1	Myl6	ENSMUSG00000090841.2	29.01	0.0217161
bde349e2-4c56-45c0-9f9a-c670154981bc	Ewsr1	ENSMUSG00000009079.16	-74.715	0.021827
ENSMUST00000117268.8	Otud6b	ENSMUSG00000040550.17	-63.755	0.0221037
ENSMUST00000108857.1	Atox1	ENSMUSG00000018585.9	11.4	0.0229703
ENSMUST00000115028.10	Itgb5	ENSMUSG00000022817.15	41.05	0.0229904
b02b8788-1735-4536-b3dd-55687a83f71e	Fem1c	ENSMUSG00000033319.5	-57.82	0.023033
ENSMUST00000028852.12	Mrps5	ENSMUSG00000027374.12	-78.14	0.0230565
1bf5c658-5781-4512-8005-8c5ab2afb7cb	Blvrb	ENSMUSG00000040466.16	-30.13	0.0232146
ENSMUST00000159840.7	Kcnab2	ENSMUSG00000028931.12	-94.55	0.02324
4b4a299a-37da-4e3a-8e0b-30aadd10e8ae	Rpl12	ENSMUSG00000038900.17	30.815	0.0232703
ENSMUST00000105579.7	Sdf4	ENSMUSG00000029076.14	-49.56	0.0234106
ENSMUST00000236421.1	BC031181	ENSMUSG00000036299.5	47.27	0.0234586
f2c29ae4-c96b-4e23-ac43-c9d80ccefd3e	Rps24	ENSMUSG00000025290.17	-20.94	0.0235645
2efa378a-7b12-49dc-b66f-894e40b3baa2	Skil	ENSMUSG00000027660.16	-86.495	0.0235966
ENSMUST00000215619.1	Cdkn2d	ENSMUSG00000096472.2	-24.005	0.0237122
ENSMUST00000019708.11	Arid3a	ENSMUSG00000019564.12	129.215	0.0237385
ENSMUST00000151826.1	Trp53rkb	ENSMUSG00000042854.9	-55.21	0.0238684
ENSMUST00000019577.9	Gipc1	ENSMUSG00000019433.9	-31.41	0.0245782
ENSMUST00000173969.1	Gon7	ENSMUSG00000091931.5	-55.745	0.0247447
ENSMUST00000037918.11	Tmem33	ENSMUSG00000037720.16	-60.3	0.0253401
ENSMUST00000103232.1	2510039O18Rik	ENSMUSG00000044496.6	-34.065	0.0259635
ENSMUST00000002274.9	Napsa	ENSMUSG00000002204.9	-30.71	0.026941
ENSMUST00000182209.7	Ccnd3	ENSMUSG00000034165.16	-54.75	0.0269798
ENSMUST00000035258.9	Ms4a4b	ENSMUSG00000056290.16	-27.09	0.0270054
ENSMUST00000043214.7	Rac2	ENSMUSG00000033220.7	-14.335	0.0274621
ENSMUST00000151698.7	Laptm5	ENSMUSG00000028581.17	-11.655	0.0274799
c07ac34e-bb14-47d7-b507-91bb76736306	Cd74	ENSMUSG00000024610.15	-39.21	0.0276944
ENSMUST00000032968.6	Cd19	ENSMUSG00000030724.7	-32.42	0.0278015
f2a04338-0882-421f-b81e-447f0c34775f	Gpx4	ENSMUSG00000075706.10	-43.155	0.028108
ENSMUST00000028205.9	BC005624	ENSMUSG00000026851.9	-41.555	0.0285745
ENSMUST00000220433.1	Abracl	ENSMUSG00000078453.3	-64.675	0.0286576
ENSMUST00000004057.8	Fam162a	ENSMUSG00000003955.8	25.23	0.0287458
e2b7fb2c-511b-4e72-953c-4089034d263b	Purb	ENSMUSG00000094483.2	32.215	0.0291884
ENSMUST00000130325.7	Lsm6	ENSMUSG00000031683.16	-33.135	0.0291926
9ccd135c-6dc4-42da-bce4-92033f6b2f28	Spi1	ENSMUSG00000002111.8	-46.62	0.0292392
ENSMUST00000209626.1	Rpl13a	ENSMUSG00000074129.14	41.435	0.0292392
ENSMUST00000163892.7	4930523C07Rik	ENSMUSG00000090394.8	75.245	0.0293112
ENSMUST00000154553.1	Sft2d1	ENSMUSG00000073468.12	-73.435	0.029665
ENSMUST00000102672.4	Nfe2l2	ENSMUSG00000015839.6	62.54	0.030239
ENSMUST00000013766.12	Atraid	ENSMUSG00000013622.15	-28.715	0.0320432
ENSMUST00000114037.8	Son	ENSMUSG00000022961.18	-51.565	0.0322773
ENSMUST00000028062.7	Vim	ENSMUSG00000026728.9	-19.275	0.0325678
ENSMUST00000181536.2	Snhg18	ENSMUSG00000096956.2	65.24	0.0326063
ENSMUST00000115812.9	Pik3c3	ENSMUSG00000033628.15	55.785	0.0327994
8d2ab6f0-a054-4193-93df-dce06a55c0e9		chr19:4061000	18.84	0.0331508
641c0689-38aa-4769-9e2b-312c69c3baa0	Rtl6	ENSMUSG00000055745.4	104.63	0.03316
ENSMUST00000152147.7	1810058I24Rik	ENSMUSG00000073155.12	-26.52	0.0331826
ENSMUST00000113028.1	Dipk2a	ENSMUSG00000045414.7	-52.29	0.0333981
ENSMUST00000031697.8	Cul1	ENSMUSG00000029686.15	105.43	0.0333981
ENSMUST00000006035.12	Ergic3	ENSMUSG00000005881.13	54.625	0.0335331
ENSMUST00000102561.10	Rpa2	ENSMUSG00000028884.14	45.395	0.0336473
23039638-8239-4692-a738-7fe2382c3868	Inpp5b	ENSMUSG00000028894.18	38.235	0.0337888
ENSMUST00000174078.1	Iffo2	ENSMUSG00000041025.15	-89.14	0.0337888
ENSMUST00000004172.14	Hmox2	ENSMUSG00000004070.15	-45.575	0.0340788
ENSMUST00000006301.10	Lrwd1	ENSMUSG00000029703.10	-69.79	0.0344536
ENSMUST00000025679.10-1	Otub1	ENSMUSG00000024767.11	-72.65	0.0347556
ENSMUST00000002180.7	Spi1	ENSMUSG00000002111.8	-19.435	0.0348701
ENSMUST00000000137.7	Actr2	ENSMUSG00000020152.7	35.21	0.0350321
ENSMUST00000020657.12	Ube2b	ENSMUSG00000020390.12	62.44	0.03509
ENSMUST00000001046.6	S100a4	ENSMUSG00000001020.8	15.62	0.0351701
a4497a42-c1fe-4e49-a695-8f5756df9c21	Snord35b	ENSMUSG00000003429.11	52.98	0.0352397
ENSMUST00000029649.2	Ctso	ENSMUSG00000028015.3	-26.125	0.0356463
ENSMUST00000162376.1	Ccdc127	ENSMUSG00000021578.17	-57.085	0.0357638
ENSMUST00000239369.1-1	Snhg5	ENSMUSG00000097195.10	-116.21	0.0357638
68463bcf-9a8a-4879-a8a4-ceb2489d201a	Vav2	ENSMUSG00000009621.18	-79.3	0.0357638
4af86eb9-401f-40ab-a353-a665074ab3c4	Iglc3	chr16:19065000	41.79	0.0360402
ENSMUST00000027965.10	Fam107b	ENSMUSG00000026655.15	-49.19	0.0363471
ENSMUST00000107711.7	Gngt2	ENSMUSG00000038811.13	66.64	0.0364603
082603ac-4605-49bf-b715-d08a742ee456	Ndufb11	ENSMUSG00000031059.9	23.64	0.0366296
ENSMUST00000049257.7	Ddx52	ENSMUSG00000020677.7	-44.91	0.0370089
ENSMUST00000055117.8-1	Lemd2	ENSMUSG00000044857.8	32.09	0.0370695
51e78874-0464-4b88-8dd0-023348fbd830	Ubqln2	ENSMUSG00000050148.9	-64.695	0.0371874
f028a1ed-e6dc-4cc7-b50d-fa18b3c03184		chr7:24953000	45.715	0.0372425
ENSMUST00000015003.9	E2f4	ENSMUSG00000014859.9	-62.39	0.0373364
ENSMUST00000025319.6	Rpp21	ENSMUSG00000024446.13	60.105	0.0381544
ENSMUST00000111080.7	Ap1s1	ENSMUSG00000004849.14	44.565	0.0382472
ENSMUST00000002923.9	Adprh	ENSMUSG00000002844.9	-41.17	0.0382621
ENSMUST00000044384.4	Aldh1b1	ENSMUSG00000035561.5	73.785	0.0383188
a5ecdae7-a0d9-461f-b9f4-921713ccf0a9	Fnbp1	ENSMUSG00000075415.13	50.655	0.0383188
ENSMUST00000020023.8	Reep3	ENSMUSG00000019873.8	-52.35	0.0385612
ENSMUST00000113805.7	Pnkd	ENSMUSG00000026179.14	35.815	0.0387446
ENSMUST00000060232.7-1	Rab2a	ENSMUSG00000047187.9	-20.575	0.0389745
d8486783-4771-4065-b4d7-25bdc9346b70	Ripor2	ENSMUSG00000036006.20	118.51	0.0391702
ENSMUST00000033775.8	Mpp1	ENSMUSG00000031402.12	-70.755	0.0391733
ENSMUST00000092464.9	Cd300c2	ENSMUSG00000044811.13	-46.545	0.0398329
ENSMUST00000031024.13	Mrpl33	ENSMUSG00000106918.3	-15.695	0.0402024
ENSMUST00000071329.7	Bckdha	ENSMUSG00000060376.7	-30.855	0.0405723
ENSMUST00000030404.4	Ppie	ENSMUSG00000028651.12	78.415	0.0405723
ENSMUST00000008445.6	Phax	ENSMUSG00000008301.11	46.3	0.0409306
ENSMUST00000021425.7	Ahsa1	ENSMUSG00000021037.7	28.11	0.0409899
ENSMUST00000048375.5	Fam102a	ENSMUSG00000039157.12	20.645	0.0416107
ENSMUST00000050160.5	AU021092	ENSMUSG00000051669.6	35.555	0.0416801
ENSMUST00000047040.3	Cavin3	ENSMUSG00000037060.3	29.095	0.0420983
3cc26538-e2d0-437e-9c7f-7cab0c9a96f1	Hspa4	ENSMUSG00000020361.13	-42.25	0.0422248
ENSMUST00000090192.11	Ube2l3	ENSMUSG00000038965.17	38.63	0.0430934
ENSMUST00000047875.15	Eef2k	ENSMUSG00000035064.17	75.68	0.0432975
ENSMUST00000025399.8	Pmaip1	ENSMUSG00000024521.8	44.33	0.0434418
ENSMUST00000049930.8	Tcf21	ENSMUSG00000045680.8	-17.24	0.0436379
ENSMUST00000042405.7	Fbl	ENSMUSG00000046865.7	-23.495	0.0439465
7d30becf-0f59-4dcc-a8c6-14c4f14a8cca	Mir5107	ENSMUSG00000024610.15	-55.01	0.0440679
ENSMUST00000069180.7	Zcchc24	ENSMUSG00000055538.7	-69.695	0.044452
ENSMUST00000031850.9	Zc3hav1	ENSMUSG00000029826.14	-59.945	0.0447916
cba1634f-f442-44dc-bc99-ebd5d70fda34	H2-K1	ENSMUSG00000061232.16	50.62	0.0452185
ENSMUST00000111663.8	Fgfr1op2	ENSMUSG00000040242.14	78.93	0.0453879
fadffad1-f5ac-4c84-96b8-735efc34bf83	AI506816	ENSMUSG00000105987.4	43.555	0.045723
ENSMUST00000025218.7-1	Etf1	ENSMUSG00000024360.8	-68.905	0.045943
ENSMUST00000136756.1	Plaat3	ENSMUSG00000060675.13	-69.44	0.0463198
ENSMUST00000033577.10	Pbdc1	ENSMUSG00000031226.13	-38.71	0.0464057
ENSMUST00000041366.13	Polr2j	ENSMUSG00000039771.13	-26.235	0.0464472
ENSMUST00000041982.8	H2-DMb2	ENSMUSG00000037548.15	21.81	0.0465227
ENSMUST00000231049.1	Tnfrsf13c	ENSMUSG00000068105.11	25.32	0.0465678
cd5eb938-c974-4d99-add3-b16dcd3821b9	Itfg1	ENSMUSG00000031703.8	-60.525	0.0470574
ENSMUST00000150290.8	Lgals3	ENSMUSG00000050335.17	22.04	0.0472084
ENSMUST00000033418.7	Il13ra1	ENSMUSG00000017057.9	-42.11	0.0473302
ENSMUST00000014684.5	U2af1	ENSMUSG00000061613.13	43.025	0.0474576
4df83ace-15b9-470a-ae7f-f0416dfd3333	Zfp91	ENSMUSG00000118491.1	66.81	0.0475832
ENSMUST00000127405.1	Nhp2	ENSMUSG00000001056.3	17.525	0.0475931
ENSMUST00000172501.7	1110038B12Rik	ENSMUSG00000092203.7	-49.755	0.0476885
ENSMUST00000109868.3	Idnk	ENSMUSG00000050002.14	-24.39	0.0479296
ENSMUST00000021522.4	Glrx5	ENSMUSG00000021102.4	-29.31	0.0481926
ENSMUST00000156525.8	Lig1	ENSMUSG00000056394.17	56.14	0.0482322
1673f65a-d0f3-4ac5-b01b-5003b2ba484a	Arf6	chr12:69372000	-36.475	0.048243
ENSMUST00000006764.8	Aprt	ENSMUSG00000006589.8	-19.31	0.0483049
ENSMUST00000060226.10	Tmed2	ENSMUSG00000029390.13	38.01	0.0483134
45e99f01-1b15-4d8f-a54e-34b8c320337c	Pou2f1	chr1:165865000	-109.65	0.0484522
ENSMUST00000033920.5	Aga	ENSMUSG00000031521.5	44.53	0.048718
ENSMUST00000161684.7	Fxyd5	ENSMUSG00000009687.14	26.36	0.0487277
ENSMUST00000031805.10	Avl9	ENSMUSG00000029787.10	-68.605	0.0496236

## Sheet: Kidney_PolyA_Difference
transcript_id	gene_name	gene_id	median_length_difference	p_value
ENSMUST00000042235.14	Eef1a1	ENSMUSG00000037742.14	13.26	2.11234e-12
ENSMUST00000025563.7	Fth1	ENSMUSG00000024661.7	12.735	5.10901e-11
ENSMUST00000038169.7	Mif	ENSMUSG00000033307.7	37.9	6.61317e-11
ENSMUST00000191997.1	Gpx1	ENSMUSG00000063856.7	10.065	5.86069e-10
742208f3-8373-43af-9a66-a65193420fd8		chr12:97061000	12.42	6.44781e-10
ENSMUST00000094434.12	Ftl1	ENSMUSG00000050708.16	17.67	7.31153e-10
ENSMUST00000070597.12	Retsat	ENSMUSG00000056666.13	47.53	2.16804e-09
ENSMUST00000005685.14	Cyp2a5	ENSMUSG00000005547.14	81.235	1.52091e-08
ENSMUST00000026407.8	Cd63	ENSMUSG00000025351.14	17.09	1.00418e-07
ENSMUST00000027634.12	Dbi	ENSMUSG00000026385.16	13.255	4.47924e-07
ENSMUST00000080813.4	Rps17	ENSMUSG00000061787.15	15.91	4.95516e-06
ENSMUST00000054220.9	Rpl18a	ENSMUSG00000045128.9	13.59	4.39527e-05
ENSMUST00000138502.1	Rps20	ENSMUSG00000028234.6	16.34	5.8863e-05
ENSMUST00000110894.8	Tpt1	ENSMUSG00000060126.14	14.965	6.43755e-05
ENSMUST00000032597.11	Rpl28	ENSMUSG00000030432.12	13.3	0.000185094
ENSMUST00000020640.7	Rack1	ENSMUSG00000020372.15	27.275	0.000195658
c7de8741-b562-4c71-923c-96dafa33b516	Dnase1	ENSMUSG00000005980.15	43.87	0.00020843
ENSMUST00000022781.7	Dad1	ENSMUSG00000022174.8	30.09	0.000221315
ENSMUST00000033683.7	Rps4x	ENSMUSG00000031320.9	17.14	0.000237491
ENSMUST00000003521.9	Rps11	ENSMUSG00000003429.11	15.205	0.000330779
ENSMUST00000027518.11	Spp2	ENSMUSG00000026295.12	19.91	0.000336307
ENSMUST00000014438.4	Ndufa2	ENSMUSG00000014294.4	11.255	0.000372615
ENSMUST00000135573.7	Prdx1	ENSMUSG00000028691.12	11.495	0.000374393
1921149e-08f0-4910-b401-9160d7ecc4a8	Hbb-bs	ENSMUSG00000052305.6	-11.515	0.000405106
ENSMUST00000058437.13	Rpl7	ENSMUSG00000043716.13	15.99	0.000470931
ENSMUST00000081840.5	Rpl32	ENSMUSG00000057841.5	13.64	0.000529752
ENSMUST00000103191.10	Rpl22	ENSMUSG00000028936.15	18.285	0.000544374
ENSMUST00000030051.5	Txn1	ENSMUSG00000028367.5	14.925	0.000581972
ENSMUST00000029722.6	Rps3a1	ENSMUSG00000028081.6	12.32	0.000596722
ENSMUST00000008812.8	Rps18	ENSMUSG00000008668.15	11.615	0.000645393
ENSMUST00000004554.13	Rps5	ENSMUSG00000012848.15	16.56	0.000690412
ENSMUST00000081650.14	Rpl3	ENSMUSG00000060036.14	12.385	0.000832171
ENSMUST00000052248.7	Eef1g	ENSMUSG00000071644.10	25.41	0.000845737
ENSMUST00000102814.4	Rps6	ENSMUSG00000028495.14	14.54	0.000899093
ENSMUST00000105372.7	Gpx4	ENSMUSG00000075706.10	13.255	0.000998027
9f94b14f-8b7e-4719-acd4-f58c617889bf		chr2:167847000	29.7	0.00101309
ENSMUST00000079472.3	Aadat	ENSMUSG00000057228.6	-31.395	0.00103904
ENSMUST00000095541.10	Susd2	ENSMUSG00000006342.15	-66.91	0.00107457
ENSMUST00000126610.1	Rpl12	ENSMUSG00000038900.17	12.26	0.00119645
ENSMUST00000015877.13	Capza2	ENSMUSG00000015733.13	59.55	0.00122747
ENSMUST00000132253.4	Ost4	ENSMUSG00000038803.7	15.665	0.00124378
ENSMUST00000110388.9-1	Gphn	ENSMUSG00000047454.12	110.44	0.001349
ENSMUST00000034946.14	Snx1	ENSMUSG00000032382.14	44.89	0.00137217
ENSMUST00000057115.6	Isca1	ENSMUSG00000044792.7	27.12	0.00158801
ENSMUST00000020298.7	Pcbd1	ENSMUSG00000020098.7	21.36	0.00159249
ENSMUST00000015000.11	Tmem208	ENSMUSG00000014856.12	34.65	0.00170969
ENSMUST00000032074.4	Nat8f5	ENSMUSG00000079494.2	46.095	0.00171294
ENSMUST00000046212.1	Slc16a1	ENSMUSG00000032902.1	-69.37	0.00172222
ENSMUST00000028470.9	Timm10	ENSMUSG00000027076.10	78.205	0.00182318
ENSMUST00000142152.1	Gk	ENSMUSG00000025059.16	71.32	0.00185247
ENSMUST00000073471.12	Rpl26	ENSMUSG00000060938.14	10.28	0.0018837
ENSMUST00000034902.11	Gsta2	ENSMUSG00000057933.10	30.75	0.00205317
4e0dada1-467b-40ab-a333-1635dbc9ef6e	Habp2	ENSMUSG00000025075.14	-48.94	0.00215282
ENSMUST00000075162.4	Klk1	ENSMUSG00000063903.5	-10.61	0.00231122
ENSMUST00000004774.3	Aqp1	ENSMUSG00000004655.5	14.22	0.00247054
ENSMUST00000103146.4	Rpl23	ENSMUSG00000071415.6	10.215	0.00255562
ENSMUST00000035560.8	Acbd6	ENSMUSG00000033701.13	-100.445	0.00298792
ENSMUST00000088610.10	Romo1	ENSMUSG00000067847.13	29.16	0.00319898
ENSMUST00000170715.7	Rps2	ENSMUSG00000044533.15	10.585	0.00329094
ENSMUST00000209026.1	AI314278	ENSMUSG00000109311.1	11.955	0.00358899
05e25c76-ec52-4de5-a151-9579acca961c	Mettl7a1	chr15:100304000	19.815	0.00370055
ENSMUST00000023154.2	Cldn1	ENSMUSG00000022512.3	82.63	0.00388069
ENSMUST00000049294.3	Snrpd2	ENSMUSG00000040824.3	37.66	0.00390925
ENSMUST00000047429.8	Mrps6	ENSMUSG00000039680.10	25.14	0.00400518
ENSMUST00000102536.10	Rpl11	ENSMUSG00000059291.15	25.37	0.00425521
ENSMUST00000106112.1	Bnip3	ENSMUSG00000078566.8	53.305	0.00448121
ENSMUST00000028222.12	Hspa5	ENSMUSG00000026864.13	16.01	0.00464891
ENSMUST00000042119.5	Slco1a1	ENSMUSG00000041698.11	-23.24	0.00484234
ENSMUST00000236415.1	Cndp2	ENSMUSG00000024644.17	-23.61	0.00495714
ENSMUST00000167504.2-1	Tma7	ENSMUSG00000091537.2	20.595	0.00496668
ENSMUST00000060212.12	Fuca2	ENSMUSG00000019810.15	-30.895	0.00506943
60b9547f-0bf1-4b29-9d51-9c31a7a30b6c	Letm1	ENSMUSG00000005299.6	-56.9	0.00538494
ENSMUST00000021133.15	Srp68	ENSMUSG00000020780.15	65.22	0.00573197
ENSMUST00000042334.15	Rpl10a	ENSMUSG00000037805.15	18.185	0.00583413
ENSMUST00000024873.6	Yipf4	ENSMUSG00000024072.9	-47.51	0.00587119
ENSMUST00000032912.5-1	Qprt	ENSMUSG00000030674.5	-42.9	0.00594987
ENSMUST00000032124.8	Mrpl19	ENSMUSG00000030045.10	39.03	0.00646886
ENSMUST00000056370.12	Pmf1	ENSMUSG00000028066.15	74.42	0.00651735
ENSMUST00000077626.12	Pigu	ENSMUSG00000038383.16	56.815	0.00653616
ENSMUST00000075312.4	Ttr	ENSMUSG00000061808.4	-31.2	0.00663672
c4d95701-db3a-49ed-a2be-ec0e6b5d667e	Ndufa13	ENSMUSG00000036199.9	11.41	0.0074272
f91f316c-df70-4d07-a3c6-a78f17b4e20c	Mettl7b	chr10:128958000	20.8	0.00744718
ENSMUST00000028938.6	Cst3	ENSMUSG00000027447.6	13.325	0.00773253
ENSMUST00000034843.8	Ireb2	ENSMUSG00000032293.8	110.925	0.00774575
ENSMUST00000067630.12-1	Dram2	ENSMUSG00000027900.15	-66.04	0.00776235
ENSMUST00000032322.14	Lrp6	ENSMUSG00000030201.15	-43.9	0.00810918
ENSMUST00000109468.2	Top1	ENSMUSG00000070544.6	106.685	0.00811312
ENSMUST00000107924.1	Selenot	ENSMUSG00000075700.9	38.38	0.00878913
ENSMUST00000030400.13-1	Mycbp	ENSMUSG00000028647.13	54.225	0.00885653
ENSMUST00000015950.11	Qdpr	ENSMUSG00000015806.12	15.44	0.00890236
ENSMUST00000179857.2	Tomm20	ENSMUSG00000093904.2	19.045	0.00903475
ENSMUST00000081714.4	Hoga1	ENSMUSG00000025176.14	-12.72	0.00903683
ENSMUST00000038770.3	Vasn	ENSMUSG00000039646.5	116.575	0.0092178
ENSMUST00000143971.1	Micos10	ENSMUSG00000050608.11	11.245	0.00927085
ENSMUST00000051017.8	Defb1	ENSMUSG00000044748.8	10.22	0.00953733
ENSMUST00000050584.9	Cystm1	ENSMUSG00000046727.13	17.255	0.00970064
ENSMUST00000156481.7	Med28	ENSMUSG00000015804.14	15.965	0.00973521
ENSMUST00000023407.11	Riox2	ENSMUSG00000022724.15	84.205	0.00977583
ENSMUST00000143850.7	Derl2	ENSMUSG00000018442.13	41.895	0.00978507
ENSMUST00000078804.11	Rpl35a	ENSMUSG00000060636.14	11.09	0.00983553
ENSMUST00000042281.13	Dhrs7b	ENSMUSG00000042569.13	-56.17	0.0099632
ENSMUST00000032114.7	Mogs	ENSMUSG00000030036.8	55.145	0.010057
ENSMUST00000024011.9	Kcnk5	ENSMUSG00000023243.9	-38.905	0.010084
ENSMUST00000007005.13	Acat2	ENSMUSG00000023832.14	30.825	0.0105319
ENSMUST00000066668.13	Dnpep	ENSMUSG00000026209.15	-64.79	0.010583
ENSMUST00000022826.6	Fitm1	ENSMUSG00000022215.6	44.205	0.0107051
ENSMUST00000154269.6	Pter	ENSMUSG00000026730.12	16.045	0.0107776
ENSMUST00000067298.4	Mrps21	ENSMUSG00000054312.6	17.645	0.0114814
ENSMUST00000014321.4	Tvp23b	ENSMUSG00000014177.10	-52.165	0.0121933
ENSMUST00000029773.12-1	Cnn3	ENSMUSG00000053931.11	32.08	0.0123945
ddec7c27-826c-4a61-98d5-419f04c3d649	Pdzk1	ENSMUSG00000038298.14	-68.375	0.0124193
ENSMUST00000030069.6	Ptgr1	ENSMUSG00000028378.6	41.1	0.012479
ENSMUST00000172387.7	Mrpl13	ENSMUSG00000022370.13	34.04	0.0124828
fc9a9af9-d18f-417d-970d-90a43e92905c	Slc22a8	ENSMUSG00000063796.9	40.275	0.0124891
ENSMUST00000036111.9	Mrps35	ENSMUSG00000040112.9	56.86	0.0127593
ENSMUST00000036382.12-1	Glyctk	ENSMUSG00000020258.16	77.205	0.0128368
ENSMUST00000086199.11	Glul	ENSMUSG00000026473.16	52.605	0.0131109
103def2e-7734-4770-94a4-197749f02f68	H1f2	ENSMUSG00000036181.2	-21.915	0.0132479
ENSMUST00000113211.7	Rpl36a	ENSMUSG00000079435.9	11.77	0.0134286
ENSMUST00000145963.8	Txnl4a	ENSMUSG00000057130.12	59.07	0.013734
ENSMUST00000076657.10	Ndufa3	ENSMUSG00000035674.13	11.375	0.0138032
ENSMUST00000015719.15	Atp6v0e	ENSMUSG00000015575.15	17.76	0.0138544
b8362475-17c7-43e2-8f36-50ffa7e4330b	Cryzl1	ENSMUSG00000058240.14	-94.96	0.0140286
ENSMUST00000033582.4	Cox7b	ENSMUSG00000031231.4	18.41	0.0141321
ENSMUST00000003117.14	Ap1m1	ENSMUSG00000003033.15	43.925	0.0142796
3601eb45-0fff-48e6-ba37-0c7ecb3eef86	Zdhhc9	ENSMUSG00000036985.12	74	0.0143
ENSMUST00000200157.4	Ift22	ENSMUSG00000007987.12	-20.73	0.0146144
ENSMUST00000051955.8	Rps23	ENSMUSG00000049517.8	14.355	0.0149063
ENSMUST00000073339.6	Pgrmc1	ENSMUSG00000006373.10	20.2	0.0149723
ENSMUST00000112748.7	Spp1	ENSMUSG00000029304.14	95.145	0.0150873
ENSMUST00000025217.10	Hspa9	ENSMUSG00000024359.10	18.085	0.0152755
ENSMUST00000060864.12-1	Tesk1	ENSMUSG00000028458.12	63.2	0.0152934
ENSMUST00000029082.8	Psma7	ENSMUSG00000027566.15	21.895	0.0153013
ENSMUST00000161576.7	Herpud1	ENSMUSG00000031770.16	77.455	0.0154679
ENSMUST00000028949.15	Nsfl1c	ENSMUSG00000027455.16	24.35	0.0155113
ENSMUST00000042288.7	Asb13	ENSMUSG00000033781.7	40.19	0.0156031
ENSMUST00000161369.2	Tmem33	ENSMUSG00000037720.16	65.52	0.0159413
ENSMUST00000022853.14	C1qtnf3	ENSMUSG00000058914.12	-26.05	0.0160099
ENSMUST00000057195.16	Nup62	ENSMUSG00000109511.1	103.98	0.016011
ENSMUST00000009777.3	G0s2	ENSMUSG00000009633.3	44.4	0.0160393
ENSMUST00000162565.7	Gm10804	ENSMUSG00000075025.10	65.67	0.0163071
ENSMUST00000059802.6	Rpl29	ENSMUSG00000048758.14	27.915	0.0163391
ENSMUST00000234304.1	Eci1	ENSMUSG00000024132.6	16.085	0.0164221
ENSMUST00000092058.3	Rdh16f2	ENSMUSG00000074639.6	26.71	0.0164742
ENSMUST00000040167.10	Mat2b	ENSMUSG00000042032.13	-50.31	0.0169287
ENSMUST00000045356.8	Rpl37	ENSMUSG00000041841.8	10.73	0.0170498
ENSMUST00000034432.6	Cfdp1	ENSMUSG00000031954.6	-39.91	0.0170581
535fbf9f-afba-4276-9668-91e297c335f6	Fxyd2	ENSMUSG00000059412.7	-34.69	0.0170727
6bf7b68c-d286-4c55-91ec-d5e2104f5ef0	Fbxo9	ENSMUSG00000001366.14	-48.435	0.0170951
ENSMUST00000121652.7	Orai1	ENSMUSG00000049686.14	-71.825	0.0172778
ENSMUST00000222087.1	Ifi30	ENSMUSG00000031838.8	23.98	0.0173832
7e7acd75-503f-478d-bbe5-eaf9a2af046b	Gm19950	ENSMUSG00000109093.1	62.27	0.0174747
fdb6bd78-0389-480e-942b-23c0e5e86f29	Acy3	ENSMUSG00000024866.10	51.24	0.0176948
ENSMUST00000030851.6	Tomm7	ENSMUSG00000028998.6	11.965	0.0179287
ENSMUST00000022499.12	Rnaseh2b	ENSMUSG00000021932.13	58.59	0.0179937
c5328464-bb8f-40fc-abc7-8be237727ad0	Rpl7l1	ENSMUSG00000063888.7	-77.655	0.018163
ENSMUST00000054450.6	Pdcd2	ENSMUSG00000014771.13	-57.145	0.0183613
ENSMUST00000118169.7	Slc5a2	ENSMUSG00000030781.13	-79.63	0.0183978
a0d304c3-7e04-4a2d-8707-90e50496c905	Slco3a1	ENSMUSG00000025790.14	-120.705	0.0184162
82346eef-1b0c-4230-8a5d-d9b30ee52b2d	Tapbp	ENSMUSG00000024308.15	-53.49	0.0184697
ENSMUST00000112871.7	Cxcl12	ENSMUSG00000061353.11	59.71	0.018536
4af2ee6a-da4b-446a-beb1-2fad12826162	Iah1	ENSMUSG00000062054.7	-57.265	0.0186071
ENSMUST00000034698.8	Tmed1	ENSMUSG00000032180.11	50.405	0.0186356
ENSMUST00000105364.7	Ndufs7	ENSMUSG00000020153.14	14.87	0.0186516
ENSMUST00000204073.2	Tmem176b	ENSMUSG00000029810.15	-43.87	0.018771
ENSMUST00000064637.10	Rnf103	ENSMUSG00000052656.12	69.63	0.0187786
ENSMUST00000034983.6	Atp1b3	ENSMUSG00000032412.8	36.515	0.0189542
ENSMUST00000106702.3	Gna13	ENSMUSG00000020611.14	63.175	0.0190575
ENSMUST00000022418.14	Tmem254b	ENSMUSG00000021867.16	30.725	0.0193289
ENSMUST00000027123.14	Hspd1	ENSMUSG00000025980.14	10.53	0.0197402
ENSMUST00000054952.3-1	Emc6	ENSMUSG00000047260.4	23.3	0.0198186
ENSMUST00000049166.4-1	Bet1	ENSMUSG00000032757.6	44.86	0.0199356
ENSMUST00000111230.7	Tagln2	ENSMUSG00000026547.15	-43.47	0.0200785
ENSMUST00000010795.4	Acaa1b	ENSMUSG00000010651.4	26.11	0.0201077
ENSMUST00000058639.10	Vcpkmt	ENSMUSG00000049882.10	49.25	0.0201162
ENSMUST00000044106.5	Psmd7	ENSMUSG00000039067.5	45.61	0.0201297
37806ccb-53bc-4fba-8a05-a52b17e9bf9b	Tmem97	ENSMUSG00000037278.9	70.715	0.0202093
ENSMUST00000043074.13	Fau	ENSMUSG00000038274.13	43.72	0.0202269
ENSMUST00000005452.5	Fgfr4	ENSMUSG00000005320.9	-69.98	0.0202406
ENSMUST00000097563.8	Cd74	ENSMUSG00000024610.15	43.545	0.0202499
9a664a4c-14b8-4b51-8e64-c8de4d70f320	Acot1	ENSMUSG00000072949.6	22.43	0.0204708
c94bea31-4694-40f0-8f08-572e3ada5c9c		ENSMUSG00000101939.1	11.685	0.0205421
ENSMUST00000124549.8	Comtd1	ENSMUSG00000021773.11	51.11	0.0215461
ENSMUST00000019878.7-1	Leng1	ENSMUSG00000078813.3	-80.985	0.0215563
ENSMUST00000107810.2	Tomm5	ENSMUSG00000078713.8	-39.63	0.0217587
c963f8c6-9639-4444-9598-d08766aa13e9	Fam192a	ENSMUSG00000031774.8	60.16	0.0218681
ENSMUST00000046831.10	Tmem205	ENSMUSG00000040883.18	10.66	0.0221939
ENSMUST00000031429.13	P2rx4	ENSMUSG00000029470.15	-42.54	0.0222317
ENSMUST00000000544.11	Acvr1b	ENSMUSG00000000532.11	-81.745	0.0224789
ENSMUST00000094361.10	Hsp90aa1	ENSMUSG00000021270.13	26.5	0.0225743
ENSMUST00000019803.8	Ccdc12	ENSMUSG00000019659.8	25.855	0.0226121
ENSMUST00000107022.7	Hsd3b2	ENSMUSG00000063730.13	-54.08	0.0228793
ENSMUST00000022828.8	Emc9	ENSMUSG00000022217.14	60.35	0.0229288
8f1215e8-7d19-4363-bbd4-dd3813a6fc86	Cox7a2	ENSMUSG00000032330.7	26.115	0.0230345
ENSMUST00000098048.5	Tufm	ENSMUSG00000073838.10	22.42	0.0230912
ENSMUST00000108566.7	Zfp444	ENSMUSG00000044876.15	-62.285	0.0231629
ENSMUST00000118717.9	Akr1c14	ENSMUSG00000033715.15	122.57	0.0232703
ENSMUST00000130411.6	Srsf6	ENSMUSG00000016921.14	89.625	0.0233193
ENSMUST00000042700.11	Gstp2	ENSMUSG00000038155.11	68.69	0.023465
ENSMUST00000019076.9	Map2k3	ENSMUSG00000018932.9	-22.13	0.0237091
ENSMUST00000010198.4	Tusc2	ENSMUSG00000010054.4	-26.045	0.023721
ENSMUST00000110082.10	Calm1	ENSMUSG00000001175.15	21.74	0.0238019
bdade56f-9006-461c-a44c-69554c4ab327	Wdr91	ENSMUSG00000058486.11	65.59	0.0240277
533cd486-8eed-43b3-9256-57971b74879f	BC024386	ENSMUSG00000109628.1	56.48	0.0240277
ENSMUST00000020529.12	Ahsa2	ENSMUSG00000020288.13	63.785	0.0240277
ENSMUST00000040307.5	March9	ENSMUSG00000040502.5	-48.045	0.0240277
ENSMUST00000032165.15	Ruvbl1	ENSMUSG00000030079.15	-74.15	0.0244489
ENSMUST00000013693.10	Commd8	ENSMUSG00000029213.11	26.245	0.0244554
ENSMUST00000090031.11	Gng5	ENSMUSG00000068523.12	16.285	0.024677
b82fee5c-0150-41d0-ba07-25fb342ce168	Snap23	ENSMUSG00000027287.14	60.3	0.0247447
ENSMUST00000029877.8	Decr1	ENSMUSG00000028223.8	18.395	0.02535
b74212db-295d-4625-bfc7-e07a44b28d47	Mgst1	ENSMUSG00000008540.11	17.85	0.0254456
ENSMUST00000032916.5	Maz	ENSMUSG00000030678.7	88.985	0.0261796
ENSMUST00000113674.7	Drap1	ENSMUSG00000024914.16	-26.88	0.0265003
ENSMUST00000026125.2	Alyref	ENSMUSG00000025134.2	-54.285	0.0265437
ENSMUST00000022704.8	Itm2b	ENSMUSG00000022108.8	13.965	0.0266096
ENSMUST00000048216.5	Abhd13	ENSMUSG00000040396.12	-45.525	0.0268091
ENSMUST00000116279.9	Mtfr1l	ENSMUSG00000046671.18	-31.09	0.0271864
ENSMUST00000039631.9	Acta2	ENSMUSG00000035783.9	36.89	0.027283
ENSMUST00000015011.9	Surf4	ENSMUSG00000014867.9	30.165	0.0273688
ENSMUST00000006496.14	Rps9	ENSMUSG00000006333.14	10.99	0.0275987
dbeeebfc-9a29-41db-8e8f-62caf6cd0ff7	Gm12751	chr4:34353000	25.59	0.0278111
ENSMUST00000019354.10	Atp6v1e1	ENSMUSG00000019210.10	18.715	0.028072
ENSMUST00000055052.5	Ces2c	ENSMUSG00000061825.10	18.35	0.0283949
ddac5e47-2745-4fce-90a9-5e0254a579f5	Snord123	chr15:32240000	43.095	0.028447
5b631a3d-5561-4f59-97c5-af17a0c4dfa6	Fmo1	ENSMUSG00000040181.14	24.88	0.0284978
c5274ede-44e8-4707-8a20-4e9f9c4aed36	Zfp560	ENSMUSG00000045519.15	-63.415	0.0287146
ENSMUST00000074669.9	Hnrnpab	ENSMUSG00000020358.17	56.325	0.0288597
ENSMUST00000057921.9	Arf2	ENSMUSG00000062421.13	41.085	0.0290761
ENSMUST00000045388.7	Lyplal1	ENSMUSG00000039246.8	26.58	0.0291579
ENSMUST00000041589.5	Tob1	ENSMUSG00000037573.5	32.42	0.029269
ENSMUST00000094646.5	Vps4b	ENSMUSG00000009907.17	21.26	0.02931
ENSMUST00000074208.5	Ndufaf3	ENSMUSG00000070283.4	34.815	0.029384
ENSMUST00000080953.11	Lrp2	ENSMUSG00000027070.14	14.91	0.0294034
ENSMUST00000041500.7	Srxn1	ENSMUSG00000032802.8	40.63	0.0296861
ENSMUST00000094097.11	Tmem41b	ENSMUSG00000047554.14	43.19	0.0297598
ENSMUST00000006764.8	Aprt	ENSMUSG00000006589.8	27.28	0.030136
ENSMUST00000023918.12-1	Ivns1abp	ENSMUSG00000023150.14	68.915	0.0302796
ENSMUST00000048138.6	S100a13	ENSMUSG00000042312.9	43.46	0.0303169
3e6445c5-4850-4462-944d-2eff2d70c09d		chr4:141207000	45	0.0304862
ENSMUST00000221592.1	Gm48558	ENSMUSG00000113629.1	-82.095	0.0305861
a0a24021-a0ab-47af-95f5-ebbacce8962c	Atp11a	ENSMUSG00000031441.15	43.67	0.030639
ef0f7257-e9e3-4d03-87a5-54f6c03e6e56	Gm21321	chr10:7390000	46.195	0.030639
ENSMUST00000120009.7	Dnase1	ENSMUSG00000005980.15	26.16	0.0311608
ENSMUST00000008733.14	Dnajb6	ENSMUSG00000029131.14	74.62	0.0313598
93394ce1-6ea2-4165-868f-9012db49fee2	Tmem250-ps	ENSMUSG00000087679.2	-33.25	0.0313598
ENSMUST00000072818.5	Ugt2b38	ENSMUSG00000061906.5	-25.11	0.0315321
ENSMUST00000038824.5	Cyp24a1	ENSMUSG00000038567.5	-63.645	0.0315552
ENSMUST00000052727.4	Spsb2	ENSMUSG00000038451.13	-23.665	0.0317198
ENSMUST00000032998.12	Rps3	ENSMUSG00000030744.13	10.32	0.031867
ENSMUST00000035804.8	Cdo1	ENSMUSG00000033022.8	34.72	0.0319125
ENSMUST00000001562.8	Tulp3	ENSMUSG00000001521.12	-95.22	0.0320887
5ad5455e-94aa-47c4-b0a3-d39c1f88a709	Col4a1	ENSMUSG00000031502.11	59.19	0.0321142
ENSMUST00000030471.8	Lrrc41	ENSMUSG00000028703.14	-38.25	0.0322165
ENSMUST00000037489.14	Agpat1	ENSMUSG00000034254.17	22.46	0.0322773
ENSMUST00000094657.9	Dnajc8	ENSMUSG00000054405.14	58.07	0.0325758
546be939-3a7d-4160-b650-6d1edb611149	Itm2b	ENSMUSG00000022108.8	11.52	0.0327536
ENSMUST00000181536.2	Snhg18	ENSMUSG00000096956.2	18.665	0.0329518
37bbb959-f5fb-4db1-a6c1-6a6e8ecd4174	Hps1	ENSMUSG00000025188.15	-65.395	0.03316
ENSMUST00000006136.10-1	Dnase1	ENSMUSG00000005980.15	19.7	0.0334167
ENSMUST00000139056.2	D730003I15Rik	ENSMUSG00000073478.6	29.01	0.0337888
ENSMUST00000008893.8	Coro1b	ENSMUSG00000024835.15	62.26	0.0337888
ENSMUST00000025918.8	Stip1	ENSMUSG00000024966.9	46.455	0.0337921
ENSMUST00000004396.12	Atp6v1f	ENSMUSG00000004285.12	14.055	0.0339455
ENSMUST00000022038.14	Naa35	ENSMUSG00000021555.15	33.37	0.0340692
ENSMUST00000034915.14	Ctsh	ENSMUSG00000032359.14	-27.175	0.0341251
ENSMUST00000117146.8	Ube2w	ENSMUSG00000025939.18	61.66	0.0342874
ac5fb0b3-4a76-4602-957f-e4dc4eb32f7e	B3gat2	ENSMUSG00000026156.8	-58.48	0.0343974
f7f70809-8675-4561-bd83-9b55b81326db	Wbscr25	ENSMUSG00000070473.4	-43.43	0.0344238
ENSMUST00000033715.4	Nsdhl	ENSMUSG00000031349.4	-42.51	0.0345937
ENSMUST00000026144.4	Dcxr	ENSMUSG00000039450.11	-15.965	0.0345978
ENSMUST00000017975.6	Rab5a	ENSMUSG00000017831.8	41.45	0.0346792
ENSMUST00000022856.14	Rad1	ENSMUSG00000022248.14	-94.05	0.0347556
ENSMUST00000043696.8	Serpinf2	ENSMUSG00000038224.12	30.515	0.0348554
ENSMUST00000074241.8	Thnsl2	ENSMUSG00000054474.15	-51.92	0.0349912
ENSMUST00000178977.8	4931406C07Rik	ENSMUSG00000031938.15	-19.525	0.0352003
8e66c6b8-a3bd-4011-8fb7-31042de9c1ca	Scp2	ENSMUSG00000028603.15	28.595	0.0356634
ENSMUST00000002737.6	Alkbh7	ENSMUSG00000002661.14	42.65	0.0358629
ENSMUST00000067268.14	Pxn	ENSMUSG00000029528.19	85.205	0.0360402
ENSMUST00000111231.9	B230118H07Rik	ENSMUSG00000027165.16	30.81	0.0363418
ENSMUST00000030305.12	Cyp2j13	ENSMUSG00000028571.15	-23.04	0.0363495
ENSMUST00000021443.6	Mthfd1	ENSMUSG00000021048.7	-24.6	0.036404
622926a6-ca3b-40d2-908c-60aedf32c059	Gm20186	chr6:18842000	34.26	0.0364292
ENSMUST00000072329.14	Dtnbp1	ENSMUSG00000057531.14	-51.635	0.0364912
ENSMUST00000025092.4	Tmem178	ENSMUSG00000024245.4	-48.11	0.0367329
ENSMUST00000040421.10	Coq5	ENSMUSG00000041733.10	-45.87	0.0368884
ENSMUST00000105397.9-1	Cfap410	ENSMUSG00000020284.16	-37.47	0.0370075
ENSMUST00000073783.5	Chpt1	ENSMUSG00000060002.14	18.6	0.0370763
ENSMUST00000026902.8	Rassf3	ENSMUSG00000025795.8	59.27	0.0373364
5157acbc-f09f-4b53-b4b1-c902186a0e8f	C1galt1	chr6:7873000	58.57	0.0382509
aa454abd-4dc2-4bca-a790-f417feb6900f	1810059H22Rik	chr5:148958000	-38.14	0.0382703
ENSMUST00000053336.7	2510009E07Rik	ENSMUSG00000043391.10	-114.74	0.0383188
ENSMUST00000008748.7	Ubqln4	ENSMUSG00000008604.11	75.095	0.0383188
ENSMUST00000106152.2	Eva1b	ENSMUSG00000050212.4	48.825	0.0383936
ENSMUST00000047978.8	Rabif	ENSMUSG00000042229.9	-68.16	0.0384496
ENSMUST00000037324.11	Skp1a	ENSMUSG00000036309.14	14.21	0.0393354
ENSMUST00000058914.9	Tuba1c	ENSMUSG00000043091.9	-14.78	0.0394301
ENSMUST00000002818.8	Ykt6	ENSMUSG00000002741.9	-27.955	0.0394681
271fb671-86f8-43e8-b1aa-1a53e9607e3c	Rraga	ENSMUSG00000070934.6	35.9	0.0395731
ENSMUST00000024470.12-1	Ogfod2	ENSMUSG00000023707.13	51.6	0.0398184
ENSMUST00000049470.10	Tmem183a	ENSMUSG00000042305.12	45.135	0.0404198
ENSMUST00000031866.8	Mtpn	ENSMUSG00000029840.8	29.555	0.0404555
6d78dfcc-45a9-45d3-bba0-e7a97deab639	Kap	ENSMUSG00000032758.4	-45.4	0.0405523
ENSMUST00000034903.6	Gsta4	ENSMUSG00000032348.6	51.03	0.0405721
ENSMUST00000022553.5-1	Cab39l	ENSMUSG00000021981.10	38.73	0.0405831
ENSMUST00000103035.9	Kctd2	ENSMUSG00000016940.18	41.58	0.0413277
ENSMUST00000112350.7	Mta3	ENSMUSG00000055817.18	-67.5	0.0414312
ENSMUST00000109680.9	Slc6a18	ENSMUSG00000021612.15	63.09	0.041578
ENSMUST00000230494.1	Ndufa6	ENSMUSG00000022450.6	33.915	0.0420462
ENSMUST00000021668.9	Npc2	ENSMUSG00000021242.9	14.2	0.0421707
ENSMUST00000006544.8	Gcat	ENSMUSG00000006378.15	-32.115	0.0423985
ENSMUST00000155676.7-1	Ubl4a	ENSMUSG00000015290.15	-42.11	0.0425554
ENSMUST00000015800.15	Hspa8	ENSMUSG00000015656.17	14.49	0.0426246
ENSMUST00000094151.5	Rnf187	ENSMUSG00000020496.9	16.555	0.0429276
ENSMUST00000118313.7	Osbpl1a	ENSMUSG00000044252.18	77.44	0.043071
06e90073-707e-4f61-9bd3-0920bb89c6b7	Gbe1	ENSMUSG00000022707.16	48.08	0.043071
ENSMUST00000110731.3	Kdelr2	ENSMUSG00000079111.3	-26.845	0.0433081
ENSMUST00000021285.13	Stx8	ENSMUSG00000020903.13	31.015	0.0438455
ENSMUST00000075451.11-1	Cr1l	ENSMUSG00000016481.15	47.305	0.0439797
ENSMUST00000049572.14	Lipa	ENSMUSG00000024781.16	-38.42	0.0441363
ENSMUST00000044158.12	Nop53	ENSMUSG00000041560.12	13.74	0.0443072
ENSMUST00000153892.1	Sumo2	ENSMUSG00000020738.16	33.46	0.0444181
ENSMUST00000042055.9	Ptpa	ENSMUSG00000039515.11	42.07	0.0445349
9d87da55-153e-4e49-b67b-7e2f527bcde5	Gm45051	chr6:72347000	-79.48	0.0446853
ENSMUST00000074941.7	Zfp35	ENSMUSG00000063281.9	37.36	0.0447916
ENSMUST00000005647.3	Ndufs3	ENSMUSG00000005510.9	32.135	0.0448362
95493eca-7fc6-4816-a396-7d9ce633208c	Hspa1b	ENSMUSG00000090877.3	-58.58	0.0451051
ENSMUST00000052125.6	Pard6b	ENSMUSG00000044641.7	59.085	0.0451392
ENSMUST00000063084.15	Xbp1	ENSMUSG00000020484.19	-27.43	0.0451475
ENSMUST00000028004.10-1	Aldh9a1	ENSMUSG00000026687.14	14.075	0.0452302
ENSMUST00000034567.3	Dlat	ENSMUSG00000000168.9	17.455	0.0453147
cc90afa8-3aad-4a23-9fae-c6377640ae51	Gabbr1	ENSMUSG00000024462.17	90.49	0.0453276
ENSMUST00000075242.6	Hspe1	ENSMUSG00000073676.4	20.685	0.0453592
ENSMUST00000047144.12	5031439G07Rik	ENSMUSG00000036046.14	-77.345	0.0453879
ENSMUST00000019734.10	Cyb561	ENSMUSG00000019590.16	-75.75	0.0455003
ENSMUST00000041416.7	Vnn1	ENSMUSG00000037440.8	25.855	0.0460527
ENSMUST00000112507.3	Fam98a	ENSMUSG00000002017.10	41.74	0.0461322
80e20862-f6de-48c3-a3b9-5dd7f5bd1415	Cldn2	chrX:139808000	33.85	0.0461322
c76f654b-04da-423f-9664-55c407322996	Ppp1r1a	ENSMUSG00000022490.7	31.38	0.0464184
821ea66d-5359-4909-9646-cf455aa0e096	Nr1h4	ENSMUSG00000047638.15	40.57	0.0465344
ENSMUST00000025249.6	Apom	ENSMUSG00000024391.7	50.41	0.0468684
ENSMUST00000013304.7	Atp6v0d1	ENSMUSG00000013160.7	-29.06	0.0469894
853dda68-86f7-45c6-afa0-ced977a0e527	Swi5	ENSMUSG00000044627.11	-11.575	0.0470203
ENSMUST00000030734.4	Sf3a3	ENSMUSG00000028902.4	-41.71	0.0471939
ENSMUST00000021297.5-1	Lsm12	ENSMUSG00000020922.11	-17.355	0.0472209
ENSMUST00000023085.6	Ndufa6	ENSMUSG00000022450.6	14.105	0.0472482
ENSMUST00000237871.1	Tm9sf3	ENSMUSG00000025016.11	-20.305	0.0472995
ENSMUST00000028553.3	Nop10	ENSMUSG00000027133.3	13.635	0.0473536
ENSMUST00000019109.7	Ywhah	ENSMUSG00000018965.11	36.52	0.0475352
ENSMUST00000075858.3	Ugt2b37	ENSMUSG00000057425.3	-22.845	0.0476341
ENSMUST00000070878.8	Fkbp2	ENSMUSG00000056629.16	20.54	0.0476468
92b26a1d-675f-437e-9d31-b816f0a4bdb2		chr1:191870000	21.27	0.0476944
ENSMUST00000027792.5	Srp9	ENSMUSG00000026511.7	15.94	0.0480362
6afff361-8140-4ea1-8093-c200d53658e0	Gm31641	ENSMUSG00000116720.1	39	0.0481324
ce0c0357-dbb1-4882-a84a-9983473b8752	Slc22a28	ENSMUSG00000063590.3	-54.475	0.0481324
e30a52c7-4ee3-40f0-ae05-3efe19e6411b	Ncl	ENSMUSG00000026234.12	52.015	0.0484522
ENSMUST00000114839.7	Dnajb6	ENSMUSG00000029131.14	25.755	0.0484588
ENSMUST00000112237.1-1	Adipor1	ENSMUSG00000026457.14	35.775	0.0485396
ENSMUST00000029900.5	Atp6v0d2	ENSMUSG00000028238.6	84.77	0.0485871
7e908fde-d41f-4488-943d-6f145302eead	Pcbp1	ENSMUSG00000051695.6	11.21	0.0486181
ENSMUST00000023225.7	Grina	ENSMUSG00000022564.7	23.035	0.048816
ENSMUST00000041364.12	Nop14	ENSMUSG00000036693.12	-87.765	0.0489799
ENSMUST00000025642.13	Prpf19	ENSMUSG00000024735.13	-54.655	0.0495911
ENSMUST00000034300.7-1	Hsbp1	ENSMUSG00000031839.7	-39.335	0.0496087
