# Supplementary material for: Unveiling Tissue‐Specific RNA Landscapes in Mouse Organs During Fasting and Feeding Using Nanopore Direct RNA Sequencing
Source: Adv Sci (Weinh). 2024 Dec 16;12(5):2408054. doi: 10.1002/advs.202408054 (PMC11792027; doi:10.1002/advs.202408054)
Supplement: Supplementary file 2 — Supplemental Tables [file ADVS-12-2408054-s001.zip › Table S10_DRS_m6A_Modifications.xlsx]

## Sheet: Liver_Fed
loci_motif	gene_name	gene_id	modification_counts	loci_region
chr3:108107880:GGACA:-	Gnai3	ENSMUST00000000001.4	44	3'UTR
chr3:108108240:GGACT:-	Gnai3	ENSMUST00000000001.4	41	3'UTR
chr3:108108556:GGACA:-	Gnai3	ENSMUST00000000001.4	38	3'UTR
chr3:108108782:GGACT:-	Gnai3	ENSMUST00000000001.4	35	3'UTR
chr3:108108916:GGACT:-	Gnai3	ENSMUST00000000001.4	33	3'UTR
chr3:108109096:GGACT:-	Gnai3	ENSMUST00000000001.4	32	3'UTR
chr3:108109137:GGACA:-	Gnai3	ENSMUST00000000001.4	32	3'UTR
chr3:108109246:GGACC:-	Gnai3	ENSMUST00000000001.4	31	3'UTR
chr11:108407378:GGACA:+	Apoh	ENSMUST00000000049.5	798	CDS
chr11:20062931:GGACT:-	Actr2	ENSMUST00000000137.7	31	3'UTR
chr11:20063607:GGACT:-	Actr2	ENSMUST00000000137.7	23	3'UTR
chr11:20064588:GGACT:-	Actr2	ENSMUST00000000137.7	15	3'UTR
chr5:140758665:GGACA:-	Gna12	ENSMUST00000000153.8	41	3'UTR
chr5:140758814:AGACT:-	Gna12	ENSMUST00000000153.8	41	3'UTR
chr5:140759466:GGACA:-	Gna12	ENSMUST00000000153.8	28	3'UTR
chr5:140759691:GGACC:-	Gna12	ENSMUST00000000153.8	27	3'UTR
chr5:140760281:GGACA:-	Gna12	ENSMUST00000000153.8	25	3'UTR
chr5:140760330:AGACT:-	Gna12	ENSMUST00000000153.8	24	3'UTR
chr5:140760338:GGACT:-	Gna12	ENSMUST00000000153.8	24	3'UTR
chr5:140760408:GGACT:-	Gna12	ENSMUST00000000153.8	24	3'UTR
chr5:140760464:GGACC:-	Gna12	ENSMUST00000000153.8	24	3'UTR
chr5:140760592:GGACA:-	Gna12	ENSMUST00000000153.8	23	CDS
chr5:140760799:GGACC:-	Gna12	ENSMUST00000000153.8	21	CDS
chr16:96403778:AGACT:+	Igsf5	ENSMUST00000000163.12	14	3'UTR
chr11:89019692:AGACT:+	Trim25	ENSMUST00000000284.6	5	3'UTR
chr11:89019779:GGACT:+	Trim25	ENSMUST00000000284.6	6	3'UTR
chr11:89020188:GGACA:+	Trim25	ENSMUST00000000284.6	8	3'UTR
chr10:31332954:GGACA:-	Tpd52l1	ENSMUST00000000305.6	11	CDS
chr8:106669217:GGACC:+	Cdh1	ENSMUST00000000312.11	6	3'UTR
chr8:106669451:GGACA:+	Cdh1	ENSMUST00000000312.11	8	3'UTR
chr8:106669815:GGACA:+	Cdh1	ENSMUST00000000312.11	8	3'UTR
chr15:100620033:GGACC:+	Dazap2	ENSMUST00000000356.9	95	3'UTR
chr11:6624009:GGACT:-	Tbrg4	ENSMUST00000000394.13	7	CDS
chr18:24285000:AGACT:+	Galnt1	ENSMUST00000000430.13	5	3'UTR
chr18:24285068:AGACT:+	Galnt1	ENSMUST00000000430.13	5	3'UTR
chr18:24286340:AGACT:+	Galnt1	ENSMUST00000000430.13	6	3'UTR
chr18:24286484:AGACT:+	Galnt1	ENSMUST00000000430.13	6	3'UTR
chr6:115618937:GGACA:-	Raf1	ENSMUST00000000451.13	5	3'UTR
chr6:115618975:GGACA:-	Raf1	ENSMUST00000000451.13	5	3'UTR
chr9:52086616:GGACA:+	Rdx	ENSMUST00000000590.15	32	3'UTR
chr9:52086838:GGACA:+	Rdx	ENSMUST00000000590.15	34	3'UTR
chr9:52087054:GGACT:+	Rdx	ENSMUST00000000590.15	36	3'UTR
chr9:52088132:GGACT:+	Rdx	ENSMUST00000000590.15	54	3'UTR
chr9:52088203:AGACT:+	Rdx	ENSMUST00000000590.15	54	3'UTR
chr11:55110512:GGACT:+	Gm2a	ENSMUST00000000608.7	48	3'UTR
chr7:7283427:GGACA:-	Clcn4	ENSMUST00000000619.7	7	3'UTR
chr7:7283448:GGACA:-	Clcn4	ENSMUST00000000619.7	7	3'UTR
chr7:7283474:GGACT:-	Clcn4	ENSMUST00000000619.7	7	3'UTR
chr11:77864753:GGACA:+	Myo18a	ENSMUST00000000645.12	5	CDS
chr11:77865079:GGACC:+	Myo18a	ENSMUST00000000645.12	8	3'UTR
chr11:77865120:GGACC:+	Myo18a	ENSMUST00000000645.12	9	3'UTR
chr11:77865431:GGACA:+	Myo18a	ENSMUST00000000645.12	9	3'UTR
chr11:77865650:GGACC:+	Myo18a	ENSMUST00000000645.12	8	3'UTR
chr17:83831456:GGACA:-	Haao	ENSMUST00000000687.8	406	3'UTR
chr4:134093880:GGACA:-	Cd52	ENSMUST00000000696.6	11	CDS
chr17:53671945:GGACT:+	Kat2b	ENSMUST00000000724.14	5	3'UTR
chr10:128678765:GGACC:-	Rab5b	ENSMUST00000000727.3	6	3'UTR
chr8:123143035:GGACT:-	Sult5a1	ENSMUST00000000755.14	7	CDS
chr8:123204487:GGACC:-	Chmp1a	ENSMUST00000000759.8	15	3'UTR
chr8:123205100:GGACA:-	Chmp1a	ENSMUST00000000759.8	13	3'UTR
chr8:123205263:GGACT:-	Chmp1a	ENSMUST00000000759.8	13	3'UTR
chr8:123205434:GGACT:-	Chmp1a	ENSMUST00000000759.8	11	3'UTR
chr11:75410231:AGACT:-	Serpinf1	ENSMUST00000000769.13	240	CDS
chrX:13293202:GGACT:+	Ddx3x	ENSMUST00000000804.6	32	3'UTR
chr2:181515424:GGACA:+	Tpd52l2	ENSMUST00000000844.14	12	3'UTR
chr2:154585984:GGACA:-	Pxmp4	ENSMUST00000000896.10	9	3'UTR
chr2:154586325:GGACT:-	Pxmp4	ENSMUST00000000896.10	7	3'UTR
chr2:154587083:GGACA:-	Pxmp4	ENSMUST00000000896.10	29	3'UTR
chr2:154587866:AGACT:-	Pxmp4	ENSMUST00000000896.10	46	CDS
chr2:154587893:GGACA:-	Pxmp4	ENSMUST00000000896.10	46	CDS
chr15:75667593:GGACA:-	Top1mt	ENSMUST00000000958.8	5	CDS
chr3:90499775:GGACT:-	Chtop	ENSMUST00000001043.13	5	3'UTR
chr3:90499871:AGACT:-	Chtop	ENSMUST00000001043.13	5	3'UTR
chr3:90506661:GGACT:-	Chtop	ENSMUST00000001043.13	5	5'UTR
chr11:106394905:GGACA:-	Ern1	ENSMUST00000001059.8	7	3'UTR
chr11:106395068:GGACA:-	Ern1	ENSMUST00000001059.8	6	3'UTR
chr5:34632105:GGACT:+	Add1	ENSMUST00000001108.10	5	3'UTR
chr5:34632218:GGACA:+	Add1	ENSMUST00000001108.10	5	3'UTR
chr5:34632231:GGACA:+	Add1	ENSMUST00000001108.10	5	3'UTR
chr13:55460417:GGACT:+	Grk6	ENSMUST00000001115.15	5	3'UTR
chr13:55460440:AGACT:+	Grk6	ENSMUST00000001115.15	5	3'UTR
chr11:78466699:GGACC:+	Slc46a1	ENSMUST00000001126.3	22	CDS
chr11:78467021:GGACT:+	Slc46a1	ENSMUST00000001126.3	22	CDS
chr11:78522400:GGACT:+	Poldip2	ENSMUST00000001127.10	21	3'UTR
chr11:78522643:GGACT:+	Poldip2	ENSMUST00000001127.10	22	3'UTR
chr1:36539303:GGACC:-	Ankrd39	ENSMUST00000001172.11	5	3'UTR
chr10:76589265:AGACT:+	Ftcd	ENSMUST00000001183.7	21	CDS
chr6:86737747:GGACA:-	Anxa4	ENSMUST00000001187.14	20	3'UTR
chr12:100206217:GGACA:+	Calm1	ENSMUST00000001204.7	90	CDS
chr12:100206689:GGACT:+	Calm1	ENSMUST00000001204.7	116	3'UTR
chr12:100206971:GGACA:+	Calm1	ENSMUST00000001204.7	133	3'UTR
chr12:100209731:GGACC:+	Calm1	ENSMUST00000001204.7	6	3'UTR
chr10:78269870:GGACA:-	Agpat3	ENSMUST00000001240.11	8	3'UTR
chr10:78270112:GGACA:-	Agpat3	ENSMUST00000001240.11	8	3'UTR
chr10:78270516:GGACA:-	Agpat3	ENSMUST00000001240.11	6	3'UTR
chr10:78270966:GGACA:-	Agpat3	ENSMUST00000001240.11	6	3'UTR
chr10:78271316:GGACC:-	Agpat3	ENSMUST00000001240.11	6	3'UTR
chr10:78162410:GGACC:-	Gatd3a	ENSMUST00000001242.8	85	3'UTR
chr7:30958164:GGACC:-	Lsr	ENSMUST00000001279.14	9	CDS
chr7:30958284:AGACT:-	Lsr	ENSMUST00000001279.14	8	CDS
chr18:36798269:GGACC:+	Zmat2	ENSMUST00000001419.9	29	3'UTR
chr3:88321626:GGACA:+	Cct3	ENSMUST00000001452.13	6	3'UTR
chr6:28888257:AGACT:+	Snd1	ENSMUST00000001460.13	11	CDS
chr6:28888609:AGACT:+	Snd1	ENSMUST00000001460.13	13	3'UTR
chr11:97159998:GGACT:-	Kpnb1	ENSMUST00000001479.4	6	3'UTR
chr11:97160145:AGACT:-	Kpnb1	ENSMUST00000001479.4	5	3'UTR
chr11:97048477:GGACA:+	Mrpl10	ENSMUST00000001485.9	21	3'UTR
chr11:97048630:AGACT:+	Mrpl10	ENSMUST00000001485.9	21	3'UTR
chr14:55754555:GGACT:-	Cideb	ENSMUST00000001497.8	58	CDS
chr14:55754764:GGACT:-	Cideb	ENSMUST00000001497.8	46	CDS
chr5:4082153:AGACT:-	Cyp51	ENSMUST00000001507.4	32	3'UTR
chr5:4082296:GGACC:-	Cyp51	ENSMUST00000001507.4	29	3'UTR
chr5:4082478:AGACT:-	Cyp51	ENSMUST00000001507.4	27	3'UTR
chr8:123461729:GGACT:+	Def8	ENSMUST00000001522.9	9	3'UTR
chr13:75770751:AGACT:+	Ell2	ENSMUST00000001583.7	6	CDS
chr13:75770809:GGACC:+	Ell2	ENSMUST00000001583.7	6	3'UTR
chr11:100370745:GGACT:-	Jup	ENSMUST00000001592.14	7	3'UTR
chr11:100371017:GGACC:-	Jup	ENSMUST00000001592.14	6	3'UTR
chr12:40223061:AGACT:-	Ifrd1	ENSMUST00000001672.11	5	5'UTR
chr10:75784106:GGACT:-	Gstt1	ENSMUST00000001713.9	349	CDS
chr10:75774865:GGACC:-	Gstt3	ENSMUST00000001715.9	24	CDS
chr11:101077214:GGACT:+	Naglu	ENSMUST00000001802.9	9	CDS
chr11:101077260:GGACT:+	Naglu	ENSMUST00000001802.9	9	CDS
chr11:101077384:GGACA:+	Naglu	ENSMUST00000001802.9	9	CDS
chr11:101077393:GGACC:+	Naglu	ENSMUST00000001802.9	9	CDS
chr11:101077465:GGACC:+	Naglu	ENSMUST00000001802.9	9	3'UTR
chr9:18313899:GGACA:+	Chordc1	ENSMUST00000001825.8	13	3'UTR
chr7:141881930:GGACA:-	Tollip	ENSMUST00000001950.11	19	3'UTR
chr7:141882087:GGACC:-	Tollip	ENSMUST00000001950.11	17	3'UTR
chr7:141882385:AGACT:-	Tollip	ENSMUST00000001950.11	14	3'UTR
chr7:141883186:GGACA:-	Tollip	ENSMUST00000001950.11	10	3'UTR
chr7:141883454:GGACC:-	Tollip	ENSMUST00000001950.11	9	3'UTR
chr7:141884069:GGACC:-	Tollip	ENSMUST00000001950.11	8	3'UTR
chr7:141884146:GGACA:-	Tollip	ENSMUST00000001950.11	8	3'UTR
chr7:141884159:GGACA:-	Tollip	ENSMUST00000001950.11	8	3'UTR
chr7:141884326:GGACT:-	Tollip	ENSMUST00000001950.11	8	3'UTR
chr7:141884458:GGACA:-	Tollip	ENSMUST00000001950.11	8	CDS
chrX:74257605:GGACC:+	Emd	ENSMUST00000002029.12	8	3'UTR
chr11:106199529:AGACT:-	Ccdc47	ENSMUST00000002043.9	10	3'UTR
chr11:106200429:AGACT:-	Ccdc47	ENSMUST00000002043.9	8	3'UTR
chr11:106073147:GGACT:+	Taco1	ENSMUST00000002048.7	10	CDS
chr11:106073369:AGACT:+	Taco1	ENSMUST00000002048.7	11	3'UTR
chr11:106073432:GGACT:+	Taco1	ENSMUST00000002048.7	11	3'UTR
chrX:73686487:AGACT:-	Bcap31	ENSMUST00000002091.5	45	3'UTR
chr9:44790594:GGACT:+	Ift46	ENSMUST00000002099.10	13	3'UTR
chr9:44790796:GGACT:+	Ift46	ENSMUST00000002099.10	16	3'UTR
chr9:44790826:GGACA:+	Ift46	ENSMUST00000002099.10	16	3'UTR
chr7:19516054:GGACC:+	Trappc6a	ENSMUST00000002112.14	21	3'UTR
chr11:78207149:GGACT:-	Supt6	ENSMUST00000002121.4	9	3'UTR
chr11:78207231:GGACA:-	Supt6	ENSMUST00000002121.4	9	3'UTR
chr11:78207566:GGACT:-	Supt6	ENSMUST00000002121.4	6	3'UTR
chr11:78348635:GGACA:+	Unc119	ENSMUST00000002127.13	6	CDS
chr11:78254902:GGACA:+	Sdf2	ENSMUST00000002133.8	27	CDS
chr11:78254919:GGACC:+	Sdf2	ENSMUST00000002133.8	27	CDS
chr11:78255018:GGACA:+	Sdf2	ENSMUST00000002133.8	31	CDS
chr11:78255243:GGACC:+	Sdf2	ENSMUST00000002133.8	34	3'UTR
chr11:78255307:GGACT:+	Sdf2	ENSMUST00000002133.8	34	3'UTR
chr7:16317317:GGACT:+	Bbc3	ENSMUST00000002152.12	5	3'UTR
chr7:16317863:GGACC:+	Bbc3	ENSMUST00000002152.12	5	3'UTR
chr2:91058035:GGACA:+	Psmc3	ENSMUST00000002171.13	18	CDS
chr2:91210825:GGACA:+	Acp2	ENSMUST00000002172.13	11	3'UTR
chr2:91210940:GGACA:+	Acp2	ENSMUST00000002172.13	10	3'UTR
chr2:91210988:GGACT:+	Acp2	ENSMUST00000002172.13	10	3'UTR
chr2:91211032:GGACT:+	Acp2	ENSMUST00000002172.13	10	3'UTR
chr2:91211157:GGACA:+	Acp2	ENSMUST00000002172.13	10	3'UTR
chr2:91211337:GGACA:+	Acp2	ENSMUST00000002172.13	9	3'UTR
chr2:91211394:GGACT:+	Acp2	ENSMUST00000002172.13	9	3'UTR
chr2:91211405:GGACC:+	Acp2	ENSMUST00000002172.13	9	3'UTR
chr2:91184385:GGACA:-	Nr1h3	ENSMUST00000002177.8	21	CDS
chr2:91115141:GGACA:+	Spi1	ENSMUST00000002180.7	6	CDS
chr2:91115159:GGACA:+	Spi1	ENSMUST00000002180.7	6	CDS
chr2:91115563:GGACT:+	Spi1	ENSMUST00000002180.7	7	3'UTR
chr6:71389407:GGACA:-	Rmnd5a	ENSMUST00000002292.14	26	3'UTR
chr6:71389447:AGACT:-	Rmnd5a	ENSMUST00000002292.14	25	3'UTR
chr6:71390534:GGACA:-	Rmnd5a	ENSMUST00000002292.14	18	3'UTR
chr6:71390891:GGACA:-	Rmnd5a	ENSMUST00000002292.14	16	3'UTR
chr6:71391119:AGACT:-	Rmnd5a	ENSMUST00000002292.14	15	3'UTR
chr6:71391703:GGACT:-	Rmnd5a	ENSMUST00000002292.14	11	3'UTR
chr6:71391896:AGACT:-	Rmnd5a	ENSMUST00000002292.14	9	3'UTR
chr3:104794123:GGACT:+	Rhoc	ENSMUST00000002303.11	15	3'UTR
chr3:104794376:GGACT:+	Rhoc	ENSMUST00000002303.11	15	3'UTR
chr17:25782108:GGACT:+	Ciao3	ENSMUST00000002350.10	9	CDS
chr17:25782295:AGACT:+	Ciao3	ENSMUST00000002350.10	9	3'UTR
chr17:25782307:AGACT:+	Ciao3	ENSMUST00000002350.10	9	3'UTR
chr17:25782312:AGACT:+	Ciao3	ENSMUST00000002350.10	9	3'UTR
chr17:25782391:GGACT:+	Ciao3	ENSMUST00000002350.10	9	3'UTR
chr17:33775232:GGACC:-	Angptl4	ENSMUST00000002360.16	28	3'UTR
chr17:33775240:AGACT:-	Angptl4	ENSMUST00000002360.16	28	3'UTR
chr17:33775267:GGACA:-	Angptl4	ENSMUST00000002360.16	28	3'UTR
chr14:55641443:GGACT:-	Tm9sf1	ENSMUST00000002391.14	5	CDS
chr14:55641453:GGACA:-	Tm9sf1	ENSMUST00000002391.14	5	CDS
chr17:56711397:GGACA:+	Ranbp3	ENSMUST00000002445.9	5	3'UTR
chr17:56711572:GGACT:+	Ranbp3	ENSMUST00000002445.9	5	3'UTR
chr8:71374400:AGACT:-	Nr2f6	ENSMUST00000002466.8	35	3'UTR
chr8:71374464:GGACA:-	Nr2f6	ENSMUST00000002466.8	33	3'UTR
chr8:71375820:GGACA:-	Nr2f6	ENSMUST00000002466.8	5	CDS
chr8:71381087:GGACA:-	Nr2f6	ENSMUST00000002466.8	47	CDS
chr8:71381105:GGACT:-	Nr2f6	ENSMUST00000002466.8	47	CDS
chr8:71381216:GGACA:-	Nr2f6	ENSMUST00000002466.8	47	CDS
chr8:71381311:GGACT:-	Nr2f6	ENSMUST00000002466.8	47	5'UTR
chr8:71381443:GGACC:-	Nr2f6	ENSMUST00000002466.8	47	5'UTR
chr8:71381534:AGACT:-	Nr2f6	ENSMUST00000002466.8	48	5'UTR
chr8:71381557:GGACC:-	Nr2f6	ENSMUST00000002466.8	48	5'UTR
chr8:71381564:GGACT:-	Nr2f6	ENSMUST00000002466.8	48	5'UTR
chr8:71381738:GGACT:-	Nr2f6	ENSMUST00000002466.8	44	5'UTR
chr8:71397847:GGACC:+	Babam1	ENSMUST00000002473.9	13	CDS
chr6:39603706:GGACT:-	Braf	ENSMUST00000002487.14	5	3'UTR
chr10:81565635:GGACA:+	Tle5	ENSMUST00000002518.8	477	CDS
chr10:81565656:GGACA:+	Tle5	ENSMUST00000002518.8	487	CDS
chr10:81566070:GGACA:+	Tle5	ENSMUST00000002518.8	521	3'UTR
chr17:24639507:GGACA:-	Slc9a3r2	ENSMUST00000002572.5	10	3'UTR
chr17:24639814:GGACT:-	Slc9a3r2	ENSMUST00000002572.5	12	3'UTR
chr17:24640147:AGACT:-	Slc9a3r2	ENSMUST00000002572.5	13	3'UTR
chr15:76070245:GGACC:-	Puf60	ENSMUST00000002599.10	5	3'UTR
chr15:76070308:GGACT:-	Puf60	ENSMUST00000002599.10	6	3'UTR
chr2:32255524:GGACC:-	Uck1	ENSMUST00000002625.14	7	3'UTR
chr2:32255883:AGACT:-	Uck1	ENSMUST00000002625.14	5	3'UTR
chr2:32255911:GGACC:-	Uck1	ENSMUST00000002625.14	5	3'UTR
chr11:98438288:GGACA:-	Mien1	ENSMUST00000002655.7	45	CDS
chr6:5168149:AGACT:-	Pon1	ENSMUST00000002663.11	575	3'UTR
chr7:34192940:GGACA:-	Pdcd2l	ENSMUST00000002710.9	13	CDS
chr7:34192971:GGACT:-	Pdcd2l	ENSMUST00000002710.9	13	CDS
chr7:34192976:AGACT:-	Pdcd2l	ENSMUST00000002710.9	13	CDS
chr7:34193057:AGACT:-	Pdcd2l	ENSMUST00000002710.9	13	CDS
chr17:56996139:AGACT:+	Clpp	ENSMUST00000002735.8	47	3'UTR
chr17:56997428:AGACT:+	Alkbh7	ENSMUST00000002737.6	15	CDS
chr12:81472341:GGACT:-	Cox16	ENSMUST00000002757.10	30	CDS
chr11:5966134:AGACT:+	Ykt6	ENSMUST00000002818.8	18	3'UTR
chr11:5966593:GGACA:+	Ykt6	ENSMUST00000002818.8	17	3'UTR
chr11:5966671:GGACA:+	Ykt6	ENSMUST00000002818.8	17	3'UTR
chr11:5966819:GGACT:+	Ykt6	ENSMUST00000002818.8	17	3'UTR
chr11:5966831:GGACT:+	Ykt6	ENSMUST00000002818.8	17	3'UTR
chr11:5966942:GGACA:+	Ykt6	ENSMUST00000002818.8	17	3'UTR
chr11:5966952:GGACA:+	Ykt6	ENSMUST00000002818.8	17	3'UTR
chr11:5967396:GGACT:+	Ykt6	ENSMUST00000002818.8	21	3'UTR
chr5:108123890:GGACT:-	Tmed5	ENSMUST00000002837.10	13	3'UTR
chr5:108124021:GGACA:-	Tmed5	ENSMUST00000002837.10	12	3'UTR
chr5:108124733:AGACT:-	Tmed5	ENSMUST00000002837.10	8	CDS
chr17:46711956:GGACA:+	Pex6	ENSMUST00000002840.8	22	CDS
chr17:46712147:GGACT:+	Pex6	ENSMUST00000002840.8	22	CDS
chr17:46725230:GGACC:+	Pex6	ENSMUST00000002840.8	6	CDS
chr17:46650106:GGACT:+	Mrpl2	ENSMUST00000002844.13	29	3'UTR
chr17:46681688:AGACT:+	Mea1	ENSMUST00000002845.7	7	CDS
chr17:46681695:GGACT:+	Mea1	ENSMUST00000002845.7	7	CDS
chr17:46682913:GGACC:+	Mea1	ENSMUST00000002845.7	32	3'UTR
chr17:46683030:GGACA:+	Mea1	ENSMUST00000002845.7	32	3'UTR
chr17:46725804:AGACT:-	Gnmt	ENSMUST00000002846.8	125	CDS
chr17:46726112:GGACT:-	Gnmt	ENSMUST00000002846.8	49	CDS
chr17:46729042:GGACA:-	Gnmt	ENSMUST00000002846.8	55	CDS
chr17:46729144:GGACA:-	Gnmt	ENSMUST00000002846.8	52	CDS
chr12:112934795:GGACA:-	Nudt14	ENSMUST00000002881.4	11	3'UTR
chr8:4259964:GGACT:-	Timm44	ENSMUST00000003029.13	10	3'UTR
chr8:4260090:GGACA:-	Timm44	ENSMUST00000003029.13	9	3'UTR
chr7:141632558:GGACT:+	Ap2a2	ENSMUST00000003038.11	8	3'UTR
chr7:44858500:GGACT:+	Pnkp	ENSMUST00000003044.13	10	CDS
chr7:19697089:GGACA:-	Apoe	ENSMUST00000003066.15	12493	CDS
chr7:19678158:GGACT:-	Apoc4	ENSMUST00000003071.9	1333	CDS
chr7:19678628:GGACA:-	Apoc4	ENSMUST00000003071.9	299	CDS
chr7:19681352:GGACC:-	Apoc4	ENSMUST00000003071.9	26	CDS
chr7:19673299:GGACC:-	Apoc2	ENSMUST00000003074.15	5	CDS
chr8:72256951:GGACA:+	Ap1m1	ENSMUST00000003117.14	7	3'UTR
chr8:72180140:GGACA:+	Rab8a	ENSMUST00000003121.8	42	3'UTR
chr8:72180223:GGACA:+	Rab8a	ENSMUST00000003121.8	42	3'UTR
chr8:72180237:GGACT:+	Rab8a	ENSMUST00000003121.8	42	3'UTR
chr8:72180511:GGACA:+	Rab8a	ENSMUST00000003121.8	43	3'UTR
chr8:72180549:GGACA:+	Rab8a	ENSMUST00000003121.8	43	3'UTR
chr8:72180686:AGACT:+	Rab8a	ENSMUST00000003121.8	43	3'UTR
chr8:72181083:GGACT:+	Rab8a	ENSMUST00000003121.8	41	3'UTR
chr8:72181133:GGACT:+	Rab8a	ENSMUST00000003121.8	41	3'UTR
chr8:72222369:AGACT:+	Fam32a	ENSMUST00000003123.9	35	3'UTR
chr8:72222436:GGACA:+	Fam32a	ENSMUST00000003123.9	33	3'UTR
chr8:72222551:GGACA:+	Fam32a	ENSMUST00000003123.9	33	3'UTR
chr8:72222568:GGACC:+	Fam32a	ENSMUST00000003123.9	33	3'UTR
chr8:72222657:GGACA:+	Fam32a	ENSMUST00000003123.9	33	3'UTR
chr8:72222664:GGACA:+	Fam32a	ENSMUST00000003123.9	33	3'UTR
chr8:72222709:AGACT:+	Fam32a	ENSMUST00000003123.9	34	3'UTR
chr8:72222898:GGACT:+	Fam32a	ENSMUST00000003123.9	34	3'UTR
chr8:72222907:GGACC:+	Fam32a	ENSMUST00000003123.9	34	3'UTR
chr8:72223065:GGACA:+	Fam32a	ENSMUST00000003123.9	13	3'UTR
chr8:72223123:AGACT:+	Fam32a	ENSMUST00000003123.9	13	3'UTR
chr8:72223172:GGACT:+	Fam32a	ENSMUST00000003123.9	13	3'UTR
chr10:80116310:GGACC:+	Stk11	ENSMUST00000003152.13	24	5'UTR
chr10:80116601:GGACA:+	Stk11	ENSMUST00000003152.13	30	5'UTR
chr10:80116631:GGACC:+	Stk11	ENSMUST00000003152.13	30	CDS
chr10:80145291:GGACA:+	Atp5d	ENSMUST00000003156.14	53	CDS
chr10:80145300:GGACC:+	Atp5d	ENSMUST00000003156.14	53	CDS
chr7:17005025:GGACC:-	Ppp5c	ENSMUST00000003183.11	6	3'UTR
chr17:78950618:GGACC:-	Prkd3	ENSMUST00000003191.13	10	3'UTR
chr17:78951375:GGACC:-	Prkd3	ENSMUST00000003191.13	7	3'UTR
chr17:78951423:GGACC:-	Prkd3	ENSMUST00000003191.13	7	3'UTR
chr17:78951735:GGACT:-	Prkd3	ENSMUST00000003191.13	6	3'UTR
chr17:78971367:GGACA:-	Prkd3	ENSMUST00000003191.13	44	CDS
chr7:45000801:GGACA:+	Irf3	ENSMUST00000003284.15	13	CDS
chr10:58478990:GGACA:+	Ranbp2	ENSMUST00000003310.6	5	CDS
chr10:58479891:GGACA:+	Ranbp2	ENSMUST00000003310.6	7	CDS
chr10:58480162:GGACT:+	Ranbp2	ENSMUST00000003310.6	7	CDS
chr10:80665402:GGACT:-	Mknk2	ENSMUST00000003433.10	8	3'UTR
chr10:80665735:GGACA:-	Mknk2	ENSMUST00000003433.10	8	3'UTR
chr10:80665837:GGACA:-	Mknk2	ENSMUST00000003433.10	5	3'UTR
chr10:80583794:GGACT:-	Abhd17a	ENSMUST00000003436.11	22	3'UTR
chr10:80586935:GGACT:-	Abhd17a	ENSMUST00000003436.11	35	5'UTR
chr15:98669949:GGACT:-	Rnd1	ENSMUST00000003451.10	12	3'UTR
chr15:98670192:GGACT:-	Rnd1	ENSMUST00000003451.10	11	3'UTR
chr15:98670472:GGACT:-	Rnd1	ENSMUST00000003451.10	11	3'UTR
chr15:98670752:GGACA:-	Rnd1	ENSMUST00000003451.10	10	CDS
chr11:6356191:GGACT:+	Ogdh	ENSMUST00000003461.14	5	3'UTR
chr11:6356536:GGACA:+	Ogdh	ENSMUST00000003461.14	6	3'UTR
chr7:45102060:GGACT:-	Fcgrt	ENSMUST00000003512.8	5	CDS
chr6:55170766:GGACC:-	Inmt	ENSMUST00000003569.5	886	3'UTR
chr16:18071769:AGACT:-	Prodh	ENSMUST00000003620.12	13	3'UTR
chr16:18071773:GGACA:-	Prodh	ENSMUST00000003620.12	13	3'UTR
chr16:18071942:GGACT:-	Prodh	ENSMUST00000003620.12	13	3'UTR
chr16:18072001:GGACA:-	Prodh	ENSMUST00000003620.12	13	3'UTR
chr16:18072490:GGACA:-	Prodh	ENSMUST00000003620.12	7	CDS
chr16:17925260:GGACC:-	Slc25a1	ENSMUST00000003622.15	25	3'UTR
chr16:17926069:GGACT:-	Slc25a1	ENSMUST00000003622.15	5	CDS
chr17:46631042:GGACC:-	Klc4	ENSMUST00000003642.6	19	CDS
chr19:46740495:GGACT:+	As3mt	ENSMUST00000003655.8	7	CDS
chr19:46740895:GGACA:+	As3mt	ENSMUST00000003655.8	10	3'UTR
chr11:4097651:GGACC:-	Sec14l2	ENSMUST00000003681.7	125	3'UTR
chr2:127242695:GGACT:-	Ciao1	ENSMUST00000003759.10	28	3'UTR
chr1:121305056:GGACT:-	Insig2	ENSMUST00000003818.13	142	3'UTR
chr10:54074684:GGACC:-	Man1a	ENSMUST00000003843.15	13	CDS
chr10:54075056:AGACT:-	Man1a	ENSMUST00000003843.15	11	5'UTR
chr10:54075060:GGACA:-	Man1a	ENSMUST00000003843.15	11	5'UTR
chr19:53371738:GGACC:+	Mxi1	ENSMUST00000003870.14	9	3'UTR
chr19:53372023:AGACT:+	Mxi1	ENSMUST00000003870.14	9	3'UTR
chr19:53372799:GGACC:+	Mxi1	ENSMUST00000003870.14	12	3'UTR
chr19:53373114:GGACT:+	Mxi1	ENSMUST00000003870.14	15	3'UTR
chr8:84886392:GGACA:-	Gcdh	ENSMUST00000003907.13	21	3'UTR
chr8:84886578:GGACT:-	Gcdh	ENSMUST00000003907.13	30	3'UTR
chr8:84886877:GGACA:-	Gcdh	ENSMUST00000003907.13	106	3'UTR
chr8:84834986:GGACA:-	Rad23a	ENSMUST00000003911.12	18	3'UTR
chr8:84835855:GGACA:-	Rad23a	ENSMUST00000003911.12	13	CDS
chr8:84842618:GGACT:-	Calr	ENSMUST00000003912.6	281	3'UTR
chr8:84842780:GGACA:-	Calr	ENSMUST00000003912.6	264	CDS
chr8:84842822:GGACA:-	Calr	ENSMUST00000003912.6	245	CDS
chr8:84843024:GGACA:-	Calr	ENSMUST00000003912.6	63	CDS
chr11:90277909:GGACT:+	Mmd	ENSMUST00000004050.6	90	3'UTR
chr11:90278248:GGACA:+	Mmd	ENSMUST00000004050.6	58	3'UTR
chr11:90339833:GGACA:-	Hlf	ENSMUST00000004051.7	7	3'UTR
chr11:90340434:AGACT:-	Hlf	ENSMUST00000004051.7	5	3'UTR
chr11:90340722:GGACA:-	Hlf	ENSMUST00000004051.7	5	3'UTR
chr16:36035336:GGACA:+	Kpna1	ENSMUST00000004054.12	5	3'UTR
chr16:36035455:AGACT:+	Kpna1	ENSMUST00000004054.12	5	3'UTR
chr16:36036696:AGACT:+	Kpna1	ENSMUST00000004054.12	8	3'UTR
chr16:36036816:GGACA:+	Kpna1	ENSMUST00000004054.12	8	3'UTR
chr16:36036916:AGACT:+	Kpna1	ENSMUST00000004054.12	8	3'UTR
chr16:36036929:GGACT:+	Kpna1	ENSMUST00000004054.12	8	3'UTR
chr15:76906232:GGACT:+	Rpl8	ENSMUST00000004072.9	42	CDS
chr3:107964136:GGACA:-	Gstm3	ENSMUST00000004136.9	23	3'UTR
chr3:108012619:GGACA:-	Gstm1	ENSMUST00000004140.10	103	3'UTR
chr11:100781165:AGACT:-	Stat5b	ENSMUST00000004143.2	8	3'UTR
chr11:100781273:GGACA:-	Stat5b	ENSMUST00000004143.2	8	3'UTR
chr11:100781301:GGACT:-	Stat5b	ENSMUST00000004143.2	8	3'UTR
chr11:100781353:GGACT:-	Stat5b	ENSMUST00000004143.2	8	3'UTR
chr11:100781965:GGACC:-	Stat5b	ENSMUST00000004143.2	5	3'UTR
chr16:4764670:GGACC:+	Hmox2	ENSMUST00000004172.14	15	CDS
chr16:4764880:GGACC:+	Hmox2	ENSMUST00000004172.14	17	CDS
chr16:4764979:GGACA:+	Hmox2	ENSMUST00000004172.14	17	CDS
chr16:4768522:GGACT:-	Cdip1	ENSMUST00000004173.11	8	3'UTR
chr16:4768528:AGACT:-	Cdip1	ENSMUST00000004173.11	8	3'UTR
chr16:4768966:GGACC:-	Cdip1	ENSMUST00000004173.11	6	CDS
chr9:20895927:GGACC:-	Eif3g	ENSMUST00000004206.9	7	CDS
chr3:138286795:GGACA:+	Adh1	ENSMUST00000004232.9	1545	CDS
chr10:118856010:GGACT:-	Dyrk2	ENSMUST00000004281.9	9	3'UTR
chr10:118859578:GGACA:-	Dyrk2	ENSMUST00000004281.9	5	CDS
chr10:118859626:GGACT:-	Dyrk2	ENSMUST00000004281.9	5	CDS
chrX:74448824:GGACA:+	Ikbkg	ENSMUST00000004330.9	9	3'UTR
chr6:124711982:GGACT:-	Emg1	ENSMUST00000004379.7	20	CDS
chr6:124703969:GGACT:+	Lpcat3	ENSMUST00000004381.13	6	3'UTR
chr8:72731142:GGACA:+	Sin3b	ENSMUST00000004494.15	31	CDS
chr6:120893864:GGACA:-	Bid	ENSMUST00000004560.11	9	3'UTR
chr1:119470538:GGACA:-	Ralb	ENSMUST00000004565.14	5	3'UTR
chr16:22872272:AGACT:+	Dnajb11	ENSMUST00000004574.13	11	3'UTR
chr7:12850033:GGACA:+	Zfp110	ENSMUST00000004614.14	10	3'UTR
chr7:12850043:GGACA:+	Zfp110	ENSMUST00000004614.14	10	3'UTR
chr14:51906187:GGACT:-	Ndrg2	ENSMUST00000004673.14	449	CDS
chr8:3458978:GGACT:-	Pex11g	ENSMUST00000004686.12	40	3'UTR
chr8:3459173:GGACA:-	Pex11g	ENSMUST00000004686.12	38	3'UTR
chr7:43452357:GGACA:+	Etfb	ENSMUST00000004729.4	23	CDS
chr7:43456513:GGACA:+	Etfb	ENSMUST00000004729.4	8	CDS
chr6:55347276:GGACC:+	Aqp1	ENSMUST00000004774.3	44	3'UTR
chr6:55347364:GGACA:+	Aqp1	ENSMUST00000004774.3	44	3'UTR
chr6:55347391:GGACA:+	Aqp1	ENSMUST00000004774.3	45	3'UTR
chr6:55347793:GGACA:+	Aqp1	ENSMUST00000004774.3	52	3'UTR
chr6:55347910:GGACA:+	Aqp1	ENSMUST00000004774.3	53	3'UTR
chr6:55348243:GGACC:+	Aqp1	ENSMUST00000004774.3	62	3'UTR
chr6:55348324:GGACT:+	Aqp1	ENSMUST00000004774.3	61	3'UTR
chr10:79994872:GGACA:+	Cnn2	ENSMUST00000004784.10	8	3'UTR
chr10:79995322:GGACC:+	Cnn2	ENSMUST00000004784.10	9	3'UTR
chr10:80036249:GGACT:-	Polr2e	ENSMUST00000004786.9	8	3'UTR
chr11:4091526:GGACA:-	Mtfp1	ENSMUST00000004868.5	16	3'UTR
chr11:4092067:GGACC:-	Mtfp1	ENSMUST00000004868.5	18	3'UTR
chr11:61777130:GGACT:-	Ulk2	ENSMUST00000004920.3	7	3'UTR
chr11:61777229:GGACA:-	Ulk2	ENSMUST00000004920.3	5	3'UTR
chr11:61777698:GGACA:-	Ulk2	ENSMUST00000004920.3	8	3'UTR
chr11:61777761:GGACT:-	Ulk2	ENSMUST00000004920.3	8	3'UTR
chr11:61854529:GGACA:-	Ulk2	ENSMUST00000004920.3	5	CDS
chr11:61854539:GGACC:-	Ulk2	ENSMUST00000004920.3	5	CDS
chr11:61671914:GGACC:+	Grap	ENSMUST00000004959.2	5	3'UTR
chr11:61672030:AGACT:+	Grap	ENSMUST00000004959.2	5	3'UTR
chr16:65539220:GGACT:-	Chmp2b	ENSMUST00000004965.7	12	3'UTR
chr16:65539716:GGACC:-	Chmp2b	ENSMUST00000004965.7	10	3'UTR
chr17:28747385:GGACA:+	Mapk14	ENSMUST00000004990.13	8	3'UTR
chr17:28747454:GGACT:+	Mapk14	ENSMUST00000004990.13	8	3'UTR
chr17:28747862:GGACC:+	Mapk14	ENSMUST00000004990.13	14	3'UTR
chr17:28748028:AGACT:+	Mapk14	ENSMUST00000004990.13	14	3'UTR
chr17:28748213:GGACT:+	Mapk14	ENSMUST00000004990.13	15	3'UTR
chr3:87914610:GGACC:+	Hdgf	ENSMUST00000005017.14	22	CDS
chr3:87915362:GGACA:+	Hdgf	ENSMUST00000005017.14	37	3'UTR
chr7:5079497:GGACT:+	U2af2	ENSMUST00000005041.14	10	3'UTR
chr17:5411151:GGACC:-	Tmem242	ENSMUST00000005053.13	52	3'UTR
chr9:64186331:GGACC:-	Map2k1	ENSMUST00000005066.8	9	3'UTR
chr10:81044525:GGACC:-	Sgta	ENSMUST00000005067.5	15	3'UTR
chr10:81044557:GGACT:-	Sgta	ENSMUST00000005067.5	14	3'UTR
chr10:81044685:GGACT:-	Sgta	ENSMUST00000005067.5	13	3'UTR
chr10:81044905:GGACT:-	Sgta	ENSMUST00000005067.5	12	3'UTR
chr15:66929795:GGACT:-	Ndrg1	ENSMUST00000005256.13	7	3'UTR
chr15:66929985:GGACT:-	Ndrg1	ENSMUST00000005256.13	5	3'UTR
chr16:18821139:AGACT:+	Ufd1	ENSMUST00000005394.12	6	CDS
chr5:33769605:GGACT:-	Letm1	ENSMUST00000005431.5	8	CDS
chr5:33769658:GGACC:-	Letm1	ENSMUST00000005431.5	8	CDS
chr5:135137610:GGACC:+	Mlxipl	ENSMUST00000005507.9	11	3'UTR
chr8:83692704:AGACT:-	Pkn1	ENSMUST00000005616.15	5	CDS
chr8:83609979:GGACA:+	Dnajb1	ENSMUST00000005620.9	14	CDS
chr8:83610276:GGACC:+	Dnajb1	ENSMUST00000005620.9	15	CDS
chr8:83610634:GGACC:+	Dnajb1	ENSMUST00000005620.9	17	CDS
chr8:83610839:GGACT:+	Dnajb1	ENSMUST00000005620.9	17	3'UTR
chr8:83610978:AGACT:+	Dnajb1	ENSMUST00000005620.9	13	3'UTR
chr8:83611037:GGACC:+	Dnajb1	ENSMUST00000005620.9	13	3'UTR
chr8:83611093:GGACT:+	Dnajb1	ENSMUST00000005620.9	14	3'UTR
chr8:83611292:GGACT:+	Dnajb1	ENSMUST00000005620.9	15	3'UTR
chr8:83611331:GGACC:+	Dnajb1	ENSMUST00000005620.9	15	3'UTR
chr8:83611552:GGACT:+	Dnajb1	ENSMUST00000005620.9	15	3'UTR
chr8:83611887:AGACT:+	Dnajb1	ENSMUST00000005620.9	12	3'UTR
chr5:135735172:GGACC:+	Por	ENSMUST00000005651.12	6	3'UTR
chr7:13035738:GGACC:-	Ube2m	ENSMUST00000005714.13	44	CDS
chr7:13035900:GGACT:-	Ube2m	ENSMUST00000005714.13	31	CDS
chr7:111055565:GGACA:+	Ctr9	ENSMUST00000005749.5	7	CDS
chr7:111055655:GGACC:+	Ctr9	ENSMUST00000005749.5	7	CDS
chr7:111055802:AGACT:+	Ctr9	ENSMUST00000005749.5	7	3'UTR
chr10:128361122:GGACT:+	Cs	ENSMUST00000005826.8	8	CDS
chr10:128361147:AGACT:+	Cs	ENSMUST00000005826.8	9	3'UTR
chr10:128361533:GGACA:+	Cs	ENSMUST00000005826.8	8	3'UTR
chr10:128362383:GGACA:+	Cs	ENSMUST00000005826.8	15	3'UTR
chr3:103178564:GGACT:+	Bcas2	ENSMUST00000005830.14	24	3'UTR
chr8:105682020:GGACT:+	Ctcf	ENSMUST00000005841.15	5	3'UTR
chr2:122747411:GGACC:+	Bloc1s6	ENSMUST00000005954.8	7	3'UTR
chr2:122748051:GGACA:+	Bloc1s6	ENSMUST00000005954.8	6	3'UTR
chr3:138450981:GGACT:+	Adh5	ENSMUST00000005964.6	124	CDS
chr3:138451291:GGACT:+	Adh5	ENSMUST00000005964.6	136	CDS
chr18:34345001:GGACT:-	Reep5	ENSMUST00000006027.6	8	3'UTR
chr18:34345047:AGACT:-	Reep5	ENSMUST00000006027.6	8	3'UTR
chr18:34346531:AGACT:-	Reep5	ENSMUST00000006027.6	6	3'UTR
chr2:156011168:GGACA:+	Ergic3	ENSMUST00000006035.12	39	CDS
chr15:82790258:GGACA:-	Cyp2d26	ENSMUST00000006094.5	30	CDS
chr11:73183898:AGACT:-	Ctns	ENSMUST00000006103.8	5	3'UTR
chr11:73183979:GGACC:-	Ctns	ENSMUST00000006103.8	5	3'UTR
chr11:73223926:GGACA:+	Shpk	ENSMUST00000006105.6	13	3'UTR
chr11:73224024:GGACC:+	Shpk	ENSMUST00000006105.6	13	3'UTR
chr11:73224058:AGACT:+	Shpk	ENSMUST00000006105.6	13	3'UTR
chr11:73224352:GGACC:+	Shpk	ENSMUST00000006105.6	13	3'UTR
chr16:4040070:GGACC:-	Trap1	ENSMUST00000006137.8	56	3'UTR
chr16:4040195:GGACT:-	Trap1	ENSMUST00000006137.8	54	CDS
chr7:16116490:AGACT:+	Napa	ENSMUST00000006181.6	29	CDS
chr7:16117248:GGACT:+	Napa	ENSMUST00000006181.6	6	3'UTR
chr14:63142663:GGACC:+	Ctsb	ENSMUST00000006235.8	153	3'UTR
chr14:63142685:GGACT:+	Ctsb	ENSMUST00000006235.8	153	3'UTR
chr16:17487070:GGACA:+	Crkl	ENSMUST00000006293.4	5	3'UTR
chr16:17487089:GGACA:+	Crkl	ENSMUST00000006293.4	5	3'UTR
chr13:33016619:GGACA:+	Serpinb9	ENSMUST00000006391.4	5	3'UTR
chr13:33016632:AGACT:+	Serpinb9	ENSMUST00000006391.4	5	3'UTR
chr8:69112459:AGACT:+	Atp6v1b2	ENSMUST00000006435.7	8	CDS
chr8:69112964:AGACT:+	Atp6v1b2	ENSMUST00000006435.7	12	3'UTR
chr8:69113260:AGACT:+	Atp6v1b2	ENSMUST00000006435.7	14	3'UTR
chr4:118432488:GGACT:+	Elovl1	ENSMUST00000006557.12	6	3'UTR
chr4:118360200:GGACT:+	Hyi	ENSMUST00000006562.5	38	CDS
chr11:30100105:GGACC:-	Sptbn1	ENSMUST00000006629.13	7	3'UTR
chr2:25061750:GGACT:+	Nsmf	ENSMUST00000006646.14	5	CDS
chr2:25061821:GGACC:+	Nsmf	ENSMUST00000006646.14	7	3'UTR
chr2:25061852:GGACA:+	Nsmf	ENSMUST00000006646.14	7	3'UTR
chr2:25061890:GGACC:+	Nsmf	ENSMUST00000006646.14	7	3'UTR
chr2:25062569:GGACA:+	Nsmf	ENSMUST00000006646.14	9	3'UTR
chr2:71901837:GGACT:+	Pdk1	ENSMUST00000006669.5	18	3'UTR
chr8:122433638:GGACC:-	Mvd	ENSMUST00000006692.5	10	3'UTR
chr8:122433878:GGACC:-	Mvd	ENSMUST00000006692.5	10	3'UTR
chr14:30908599:GGACA:-	Itih3	ENSMUST00000006697.16	209	3'UTR
chr14:30912073:GGACA:-	Itih3	ENSMUST00000006697.16	41	CDS
chr14:30874847:GGACA:+	Stimate	ENSMUST00000006701.7	5	3'UTR
chr14:30892678:GGACC:+	Itih4	ENSMUST00000006703.14	6	CDS
chr14:30929302:AGACT:-	Itih1	ENSMUST00000006704.16	13	3'UTR
chr14:30929312:GGACC:-	Itih1	ENSMUST00000006704.16	13	3'UTR
chr11:102306307:GGACT:-	Ubtf	ENSMUST00000006754.13	11	3'UTR
chr11:102306314:GGACA:-	Ubtf	ENSMUST00000006754.13	11	3'UTR
chr11:102306389:GGACA:-	Ubtf	ENSMUST00000006754.13	11	3'UTR
chr11:102306510:AGACT:-	Ubtf	ENSMUST00000006754.13	10	3'UTR
chr11:102306666:GGACT:-	Ubtf	ENSMUST00000006754.13	9	CDS
chr11:102306902:GGACT:-	Ubtf	ENSMUST00000006754.13	6	CDS
chr9:108534514:AGACT:+	Qrich1	ENSMUST00000006851.14	5	CDS
chr9:108534530:GGACC:+	Qrich1	ENSMUST00000006851.14	5	CDS
chr9:108559721:GGACT:+	Qrich1	ENSMUST00000006851.14	6	3'UTR
chr13:24831326:AGACT:-	Acot13	ENSMUST00000006900.6	22	5'UTR
chr13:24831393:AGACT:-	Acot13	ENSMUST00000006900.6	20	5'UTR
chr10:127172140:GGACT:+	B4galnt1	ENSMUST00000006914.10	11	3'UTR
chr10:127172215:GGACA:+	B4galnt1	ENSMUST00000006914.10	11	3'UTR
chr7:46728893:GGACC:-	Saa4	ENSMUST00000006952.8	80	3'UTR
chr7:46729100:GGACA:-	Saa4	ENSMUST00000006952.8	79	3'UTR
chr7:46729494:GGACT:-	Saa4	ENSMUST00000006952.8	116	3'UTR
chr17:12943759:GGACA:-	Acat2	ENSMUST00000007005.13	27	3'UTR
chr17:12943775:GGACA:-	Acat2	ENSMUST00000007005.13	27	3'UTR
chr17:12943837:GGACA:-	Acat2	ENSMUST00000007005.13	27	3'UTR
chr17:13015627:GGACA:+	Sod2	ENSMUST00000007012.5	7	3'UTR
chr17:13015932:GGACA:+	Sod2	ENSMUST00000007012.5	8	3'UTR
chr17:13017019:GGACC:+	Sod2	ENSMUST00000007012.5	9	3'UTR
chr17:13017256:GGACA:+	Sod2	ENSMUST00000007012.5	10	3'UTR
chr9:120959366:GGACC:+	Ctnnb1	ENSMUST00000007130.14	11	CDS
chr9:120959453:GGACC:+	Ctnnb1	ENSMUST00000007130.14	14	CDS
chr9:120960398:GGACA:+	Ctnnb1	ENSMUST00000007130.14	27	3'UTR
chr11:100477180:GGACA:-	Acly	ENSMUST00000007131.15	14	3'UTR
chr9:120495050:AGACT:+	Eif1b	ENSMUST00000007139.5	10	3'UTR
chr9:120495075:AGACT:+	Eif1b	ENSMUST00000007139.5	10	3'UTR
chr17:34934428:GGACC:+	Neu1	ENSMUST00000007253.5	23	CDS
chr17:34934885:GGACC:+	Neu1	ENSMUST00000007253.5	24	3'UTR
chr17:34935075:GGACA:+	Neu1	ENSMUST00000007253.5	25	3'UTR
chr17:34935099:GGACA:+	Neu1	ENSMUST00000007253.5	25	3'UTR
chr17:34935681:GGACT:+	Neu1	ENSMUST00000007253.5	9	3'UTR
chr17:34935728:AGACT:+	Neu1	ENSMUST00000007253.5	9	3'UTR
chr17:35058570:GGACA:+	Clic1	ENSMUST00000007257.9	21	3'UTR
chr17:34985749:GGACT:+	Lsm2	ENSMUST00000007266.13	17	3'UTR
chr19:6053753:AGACT:-	Mrpl49	ENSMUST00000007482.7	6	3'UTR
chr19:6054474:GGACT:-	Mrpl49	ENSMUST00000007482.7	24	3'UTR
chr19:6054798:AGACT:-	Mrpl49	ENSMUST00000007482.7	25	3'UTR
chr5:3641438:GGACC:-	Gatad1	ENSMUST00000007559.14	10	CDS
chr5:3641449:GGACT:-	Gatad1	ENSMUST00000007559.14	9	CDS
chr9:75052307:GGACA:+	Arpp19	ENSMUST00000007800.7	11	CDS
chr9:75056657:GGACT:+	Arpp19	ENSMUST00000007800.7	45	CDS
chr9:75056756:GGACC:+	Arpp19	ENSMUST00000007800.7	52	CDS
chr9:75057166:GGACC:+	Arpp19	ENSMUST00000007800.7	9	3'UTR
chr9:75057302:GGACT:+	Arpp19	ENSMUST00000007800.7	9	3'UTR
chr9:75059881:AGACT:+	Arpp19	ENSMUST00000007800.7	6	3'UTR
chr2:152781829:GGACC:-	Bcl2l1	ENSMUST00000007803.11	19	3'UTR
chr8:70868965:GGACT:-	Ccdc124	ENSMUST00000007865.6	7	CDS
chr11:51685876:GGACA:-	0610009B22Rik	ENSMUST00000007921.8	36	CDS
chr9:108337412:AGACT:+	Rhoa	ENSMUST00000007959.13	16	3'UTR
chr9:108337745:GGACT:+	Rhoa	ENSMUST00000007959.13	16	3'UTR
chr13:58126291:GGACA:-	Hnrnpa0	ENSMUST00000007980.6	10	3'UTR
chr13:58127186:GGACC:-	Hnrnpa0	ENSMUST00000007980.6	18	3'UTR
chr13:58127211:GGACT:-	Hnrnpa0	ENSMUST00000007980.6	18	3'UTR
chr13:58127256:GGACT:-	Hnrnpa0	ENSMUST00000007980.6	18	3'UTR
chr13:58127444:GGACC:-	Hnrnpa0	ENSMUST00000007980.6	17	CDS
chr4:136145130:AGACT:+	Id3	ENSMUST00000008016.2	57	3'UTR
chrX:10718315:GGACC:+	Mid1ip1	ENSMUST00000008179.6	34	CDS
chrX:10718483:GGACA:+	Mid1ip1	ENSMUST00000008179.6	35	CDS
chrX:10718600:GGACA:+	Mid1ip1	ENSMUST00000008179.6	35	CDS
chr6:124430955:GGACC:-	Clstn3	ENSMUST00000008297.4	10	3'UTR
chr18:56575529:GGACT:+	Phax	ENSMUST00000008445.6	8	CDS
chr18:56575635:GGACC:+	Phax	ENSMUST00000008445.6	8	CDS
chr7:27489635:GGACC:+	Sertad1	ENSMUST00000008528.7	5	CDS
chr7:27489722:GGACT:+	Sertad1	ENSMUST00000008528.7	5	CDS
chr7:27489902:GGACT:+	Sertad1	ENSMUST00000008528.7	5	CDS
chr7:27490088:AGACT:+	Sertad1	ENSMUST00000008528.7	6	3'UTR
chr16:8658827:AGACT:-	Carhsp1	ENSMUST00000008537.9	40	3'UTR
chr16:8659668:AGACT:-	Carhsp1	ENSMUST00000008537.9	28	3'UTR
chr16:8660390:GGACT:-	Carhsp1	ENSMUST00000008537.9	25	3'UTR
chr16:8660587:GGACT:-	Carhsp1	ENSMUST00000008537.9	23	3'UTR
chr16:8660903:AGACT:-	Carhsp1	ENSMUST00000008537.9	21	3'UTR
chr17:32702801:GGACA:+	Cyp4f15	ENSMUST00000008801.6	14	CDS
chr19:4153734:GGACC:+	Coro1b	ENSMUST00000008893.8	17	3'UTR
chr19:4153934:GGACC:+	Coro1b	ENSMUST00000008893.8	18	3'UTR
chr19:4752140:GGACC:+	Sptbn2	ENSMUST00000008991.7	5	3'UTR
chr19:4752164:GGACC:+	Sptbn2	ENSMUST00000008991.7	5	3'UTR
chr13:17893224:GGACT:-	Rala	ENSMUST00000009003.8	6	CDS
chr17:28971687:GGACC:-	Stk38	ENSMUST00000009138.12	7	3'UTR
chr17:28971808:GGACA:-	Stk38	ENSMUST00000009138.12	7	3'UTR
chr17:28971955:GGACA:-	Stk38	ENSMUST00000009138.12	6	3'UTR
chr17:28972367:GGACA:-	Stk38	ENSMUST00000009138.12	5	3'UTR
chr17:28972634:AGACT:-	Stk38	ENSMUST00000009138.12	5	CDS
chr2:37351785:GGACA:-	Pdcl	ENSMUST00000009174.14	6	3'UTR
chr2:37352154:GGACT:-	Pdcl	ENSMUST00000009174.14	5	CDS
chr11:5041775:AGACT:+	Ap1b1	ENSMUST00000009234.15	7	CDS
chr11:5042207:GGACT:+	Ap1b1	ENSMUST00000009234.15	9	3'UTR
chr6:120887456:AGACT:+	Bcl2l13	ENSMUST00000009256.3	13	3'UTR
chr6:120888501:GGACT:+	Bcl2l13	ENSMUST00000009256.3	13	3'UTR
chr6:120888660:GGACA:+	Bcl2l13	ENSMUST00000009256.3	14	3'UTR
chr6:120888773:GGACC:+	Bcl2l13	ENSMUST00000009256.3	14	3'UTR
chr6:120888801:GGACT:+	Bcl2l13	ENSMUST00000009256.3	14	3'UTR
chr6:120888859:GGACC:+	Bcl2l13	ENSMUST00000009256.3	14	3'UTR
chr6:120888882:GGACA:+	Bcl2l13	ENSMUST00000009256.3	14	3'UTR
chr6:47932352:GGACT:+	Zfp212	ENSMUST00000009411.8	5	3'UTR
chr6:48597628:GGACT:+	Repin1	ENSMUST00000009420.14	5	CDS
chr6:48597907:GGACC:+	Repin1	ENSMUST00000009420.14	6	CDS
chr6:48598099:GGACT:+	Repin1	ENSMUST00000009420.14	6	3'UTR
chr6:48598202:AGACT:+	Repin1	ENSMUST00000009420.14	6	3'UTR
chr6:48572104:GGACA:-	Rarres2	ENSMUST00000009425.6	642	CDS
chr6:48572210:GGACA:-	Rarres2	ENSMUST00000009425.6	640	CDS
chr10:77597219:GGACA:+	Pttg1ip	ENSMUST00000009435.11	90	3'UTR
chr10:77597799:GGACT:+	Pttg1ip	ENSMUST00000009435.11	102	3'UTR
chr10:77597956:GGACC:+	Pttg1ip	ENSMUST00000009435.11	103	3'UTR
chr19:34668761:GGACA:-	Slc16a12	ENSMUST00000009522.3	14	3'UTR
chr19:34669194:AGACT:-	Slc16a12	ENSMUST00000009522.3	11	3'UTR
chr19:34669539:GGACA:-	Slc16a12	ENSMUST00000009522.3	9	3'UTR
chr19:34670097:GGACT:-	Slc16a12	ENSMUST00000009522.3	6	3'UTR
chr2:118476107:GGACT:-	Srp14	ENSMUST00000009693.14	49	3'UTR
chr2:32707848:GGACA:-	Cdk9	ENSMUST00000009699.15	7	3'UTR
chr2:32681955:GGACT:+	Eng	ENSMUST00000009705.13	11	3'UTR
chr2:32761844:GGACC:+	Tor2a	ENSMUST00000009707.13	23	3'UTR
chr2:32762039:GGACT:+	Tor2a	ENSMUST00000009707.13	24	3'UTR
chr8:33599948:GGACC:+	Ppp2cb	ENSMUST00000009774.10	13	CDS
chr8:33619181:AGACT:+	Ppp2cb	ENSMUST00000009774.10	12	CDS
chr1:193272338:GGACT:-	G0s2	ENSMUST00000009777.3	96	3'UTR
chr10:59421812:GGACC:+	Pla2g12b	ENSMUST00000009790.13	71	3'UTR
chr10:59423718:GGACT:-	Oit3	ENSMUST00000009798.4	6	3'UTR
chr10:59423800:GGACT:-	Oit3	ENSMUST00000009798.4	5	3'UTR
chr4:140966571:GGACC:+	Sdhb	ENSMUST00000010007.8	39	CDS
chr4:140972955:GGACC:+	Sdhb	ENSMUST00000010007.8	14	CDS
chr11:59407698:GGACA:-	Snap47	ENSMUST00000010038.9	16	CDS
chr11:59407719:GGACC:-	Snap47	ENSMUST00000010038.9	16	CDS
chr1:106724699:GGACA:-	Kdsr	ENSMUST00000010049.5	5	3'UTR
chr9:107534942:AGACT:+	Tmem115	ENSMUST00000010189.2	13	CDS
chr9:107535128:GGACA:+	Tmem115	ENSMUST00000010189.2	13	CDS
chr9:107538456:GGACC:+	Tmem115	ENSMUST00000010189.2	5	3'UTR
chr9:107538497:AGACT:+	Tmem115	ENSMUST00000010189.2	5	3'UTR
chr9:107538593:GGACC:+	Tmem115	ENSMUST00000010189.2	5	3'UTR
chr9:107570161:GGACT:+	Hyal2	ENSMUST00000010191.12	20	CDS
chr9:107570429:GGACA:+	Hyal2	ENSMUST00000010191.12	21	CDS
chr9:107572148:GGACC:+	Hyal2	ENSMUST00000010191.12	10	CDS
chr9:107572460:GGACC:+	Hyal2	ENSMUST00000010191.12	15	CDS
chr9:107592705:GGACA:+	Ifrd2	ENSMUST00000010192.10	5	3'UTR
chr9:107592863:GGACC:+	Ifrd2	ENSMUST00000010192.10	5	3'UTR
chr9:107565426:GGACA:+	Tusc2	ENSMUST00000010198.4	20	3'UTR
chr9:107565430:AGACT:+	Tusc2	ENSMUST00000010198.4	20	3'UTR
chr9:107565526:GGACC:+	Tusc2	ENSMUST00000010198.4	20	3'UTR
chr9:107565563:GGACT:+	Tusc2	ENSMUST00000010198.4	21	3'UTR
chr9:107565625:GGACA:+	Tusc2	ENSMUST00000010198.4	23	3'UTR
chr9:107565654:GGACT:+	Tusc2	ENSMUST00000010198.4	24	3'UTR
chr19:8713737:GGACA:-	Slc3a2	ENSMUST00000010239.5	10	CDS
chr19:8772273:GGACA:+	Tmem223	ENSMUST00000010248.3	30	CDS
chr19:8772283:GGACA:+	Tmem223	ENSMUST00000010248.3	30	CDS
chr19:8772399:GGACA:+	Tmem223	ENSMUST00000010248.3	30	3'UTR
chr11:61343578:AGACT:-	Slc47a1	ENSMUST00000010267.9	12	3'UTR
chr9:21067553:GGACT:-	Fdx2	ENSMUST00000010348.6	16	3'UTR
chr9:21067642:GGACA:-	Fdx2	ENSMUST00000010348.6	16	3'UTR
chr9:21067698:GGACT:-	Fdx2	ENSMUST00000010348.6	16	3'UTR
chr9:21067754:GGACA:-	Fdx2	ENSMUST00000010348.6	16	3'UTR
chr11:78290038:GGACT:+	2610507B11Rik	ENSMUST00000010421.6	7	3'UTR
chr7:47053484:GGACA:+	Tmem86a	ENSMUST00000010451.7	6	CDS
chr7:47053649:GGACA:+	Tmem86a	ENSMUST00000010451.7	6	CDS
chr7:47053834:AGACT:+	Tmem86a	ENSMUST00000010451.7	7	CDS
chr7:47053857:GGACT:+	Tmem86a	ENSMUST00000010451.7	7	3'UTR
chr7:47053898:AGACT:+	Tmem86a	ENSMUST00000010451.7	7	3'UTR
chr7:47054080:GGACT:+	Tmem86a	ENSMUST00000010451.7	7	3'UTR
chr7:47054169:GGACC:+	Tmem86a	ENSMUST00000010451.7	7	3'UTR
chr14:55662387:GGACC:-	Nedd8	ENSMUST00000010520.9	99	3'UTR
chr14:55662455:GGACA:-	Nedd8	ENSMUST00000010520.9	99	3'UTR
chr11:76727470:GGACC:-	Gosr1	ENSMUST00000010536.8	10	3'UTR
chr11:76727513:GGACA:-	Gosr1	ENSMUST00000010536.8	10	3'UTR
chr11:76727757:GGACT:-	Gosr1	ENSMUST00000010536.8	8	3'UTR
chr11:76728801:AGACT:-	Gosr1	ENSMUST00000010536.8	8	3'UTR
chr11:76728951:AGACT:-	Gosr1	ENSMUST00000010536.8	8	3'UTR
chr11:76729076:GGACT:-	Gosr1	ENSMUST00000010536.8	8	3'UTR
chr11:76729771:AGACT:-	Gosr1	ENSMUST00000010536.8	7	3'UTR
chr11:76729788:GGACT:-	Gosr1	ENSMUST00000010536.8	7	3'UTR
chr11:76730093:GGACT:-	Gosr1	ENSMUST00000010536.8	8	3'UTR
chr1:180227604:GGACA:-	Psen2	ENSMUST00000010753.13	206	CDS
chr1:180227651:GGACT:-	Psen2	ENSMUST00000010753.13	206	CDS
chr9:119148117:GGACA:-	Acaa1b	ENSMUST00000010795.4	164	3'UTR
chr9:119148257:GGACA:-	Acaa1b	ENSMUST00000010795.4	144	3'UTR
chr9:119157007:GGACC:-	Acaa1b	ENSMUST00000010795.4	34	5'UTR
chr19:10194986:GGACA:+	Fads1	ENSMUST00000010807.5	21	3'UTR
chr19:10195153:GGACA:+	Fads1	ENSMUST00000010807.5	25	3'UTR
chr19:10195788:AGACT:+	Fads1	ENSMUST00000010807.5	32	3'UTR
chr2:103092519:GGACT:+	Apip	ENSMUST00000011055.6	9	CDS
chr7:45475214:GGACC:-	Dhdh	ENSMUST00000011526.6	6	3'UTR
chr3:20248499:GGACC:-	Cpb1	ENSMUST00000011607.5	9	3'UTR
chr3:20248508:GGACC:-	Cpb1	ENSMUST00000011607.5	9	3'UTR
chr3:20248538:AGACT:-	Cpb1	ENSMUST00000011607.5	9	3'UTR
chr19:41917790:AGACT:+	Pgam1	ENSMUST00000011896.7	7	3'UTR
chr19:41918015:GGACA:+	Pgam1	ENSMUST00000011896.7	11	3'UTR
chr8:4255633:GGACT:+	Snapc2	ENSMUST00000011981.4	5	CDS
chr8:4255885:GGACT:+	Snapc2	ENSMUST00000011981.4	5	3'UTR
chr8:4256151:GGACC:+	Snapc2	ENSMUST00000011981.4	5	3'UTR
chr16:17840868:GGACC:-	Dgcr2	ENSMUST00000012152.12	8	3'UTR
chr16:17841385:GGACA:-	Dgcr2	ENSMUST00000012152.12	5	3'UTR
chr16:17841392:GGACA:-	Dgcr2	ENSMUST00000012152.12	5	3'UTR
chr4:133970748:GGACC:-	Dhdds	ENSMUST00000012262.11	8	3'UTR
chr4:133970843:GGACT:-	Dhdds	ENSMUST00000012262.11	7	3'UTR
chr4:133971201:GGACC:-	Dhdds	ENSMUST00000012262.11	8	CDS
chr13:90104479:AGACT:+	Tmem167	ENSMUST00000012566.8	46	3'UTR
chr13:90104492:GGACT:+	Tmem167	ENSMUST00000012566.8	46	3'UTR
chr13:90104594:GGACC:+	Tmem167	ENSMUST00000012566.8	45	3'UTR
chr6:29541111:GGACA:-	Tnpo3	ENSMUST00000012679.14	7	3'UTR
chr13:67590342:AGACT:-	Zfp729b	ENSMUST00000012873.15	5	3'UTR
chr11:59485637:AGACT:-	Zkscan17	ENSMUST00000013262.14	5	3'UTR
chr11:59485646:AGACT:-	Zkscan17	ENSMUST00000013262.14	5	3'UTR
chr11:59486086:GGACC:-	Zkscan17	ENSMUST00000013262.14	5	3'UTR
chr11:59486268:GGACT:-	Zkscan17	ENSMUST00000013262.14	5	3'UTR
chr8:105716561:GGACC:-	Gfod2	ENSMUST00000013294.15	6	3'UTR
chr8:105716696:GGACC:-	Gfod2	ENSMUST00000013294.15	6	3'UTR
chr8:105716887:GGACT:-	Gfod2	ENSMUST00000013294.15	6	CDS
chr8:105717062:AGACT:-	Gfod2	ENSMUST00000013294.15	6	CDS
chr8:105717359:GGACC:-	Gfod2	ENSMUST00000013294.15	6	CDS
chr8:105525176:GGACC:-	Atp6v0d1	ENSMUST00000013304.7	39	CDS
chr5:108705034:GGACA:+	Fgfrl1	ENSMUST00000013633.11	5	CDS
chr5:108705224:GGACT:+	Fgfrl1	ENSMUST00000013633.11	5	CDS
chr5:108705251:GGACA:+	Fgfrl1	ENSMUST00000013633.11	5	CDS
chr5:108706007:GGACA:+	Fgfrl1	ENSMUST00000013633.11	6	CDS
chr5:108706361:GGACA:+	Fgfrl1	ENSMUST00000013633.11	8	3'UTR
chr5:108706788:GGACT:+	Fgfrl1	ENSMUST00000013633.11	10	3'UTR
chr5:72159530:GGACT:-	Commd8	ENSMUST00000013693.10	11	3'UTR
chr5:72159721:GGACA:-	Commd8	ENSMUST00000013693.10	12	3'UTR
chr5:31054547:GGACA:+	Atraid	ENSMUST00000013766.12	105	3'UTR
chr1:172198277:GGACC:-	Pea15a	ENSMUST00000013842.11	7	3'UTR
chr6:106780974:AGACT:-	Crbn	ENSMUST00000013882.9	9	CDS
chr9:22113177:GGACC:-	Elof1	ENSMUST00000013966.7	46	3'UTR
chr9:22113221:GGACC:-	Elof1	ENSMUST00000013966.7	46	3'UTR
chr9:22113475:GGACA:-	Elof1	ENSMUST00000013966.7	44	3'UTR
chr9:22113532:GGACC:-	Elof1	ENSMUST00000013966.7	42	3'UTR
chr9:22113677:GGACC:-	Elof1	ENSMUST00000013966.7	40	CDS
chr10:127197842:GGACC:-	Pip4k2c	ENSMUST00000013970.8	5	3'UTR
chr10:127197968:GGACA:-	Pip4k2c	ENSMUST00000013970.8	5	3'UTR
chr1:88138832:GGACA:+	Ugt1a6a	ENSMUST00000014263.5	32	CDS
chr1:88138868:GGACT:+	Ugt1a6a	ENSMUST00000014263.5	32	CDS
chr11:62894403:AGACT:+	Tvp23b	ENSMUST00000014321.4	25	3'UTR
chr11:62894985:AGACT:+	Tvp23b	ENSMUST00000014321.4	28	3'UTR
chr11:100583037:GGACA:-	Dnajc7	ENSMUST00000014339.14	6	3'UTR
chr1:160203261:AGACT:-	Cacybp	ENSMUST00000014370.10	12	3'UTR
chr8:122466298:GGACT:-	Rnf166	ENSMUST00000014614.3	6	3'UTR
chr8:122466375:GGACA:-	Rnf166	ENSMUST00000014614.3	6	3'UTR
chr6:83652559:GGACC:-	Clec4f	ENSMUST00000014686.2	38	CDS
chr6:83652713:AGACT:-	Clec4f	ENSMUST00000014686.2	37	CDS
chr6:83652814:GGACA:-	Clec4f	ENSMUST00000014686.2	37	CDS
chr6:83653183:GGACA:-	Clec4f	ENSMUST00000014686.2	33	CDS
chr11:70644349:GGACT:-	Slc25a11	ENSMUST00000014750.14	18	3'UTR
chr6:83770123:AGACT:-	Tex261	ENSMUST00000014892.7	21	3'UTR
chr6:83770139:GGACA:-	Tex261	ENSMUST00000014892.7	21	3'UTR
chr6:83771135:GGACT:-	Tex261	ENSMUST00000014892.7	39	3'UTR
chr17:15517068:GGACA:+	Tbp	ENSMUST00000014911.11	7	3'UTR
chr17:15517105:GGACT:+	Tbp	ENSMUST00000014911.11	7	3'UTR
chr17:15475849:GGACC:-	Psmb1	ENSMUST00000014913.10	6	3'UTR
chr2:26922045:GGACA:-	Surf4	ENSMUST00000015011.9	94	CDS
chr12:44206960:GGACA:-	Dnajb9	ENSMUST00000015049.4	30	CDS
chr12:44207013:GGACT:-	Dnajb9	ENSMUST00000015049.4	30	CDS
chr12:44207052:AGACT:-	Dnajb9	ENSMUST00000015049.4	30	CDS
chr12:44207261:AGACT:-	Dnajb9	ENSMUST00000015049.4	28	CDS
chr12:44207326:GGACA:-	Dnajb9	ENSMUST00000015049.4	28	CDS
chr12:44207353:GGACA:-	Dnajb9	ENSMUST00000015049.4	28	CDS
chr15:65872696:GGACA:+	Efr3a	ENSMUST00000015146.15	8	3'UTR
chr8:122780582:GGACC:+	Acsf3	ENSMUST00000015160.5	15	CDS
chr2:25498785:GGACA:-	C8g	ENSMUST00000015227.3	14	3'UTR
chr6:6042209:GGACT:-	Slc25a13	ENSMUST00000015256.14	15	CDS
chrX:71418622:GGACA:+	Mtmr1	ENSMUST00000015358.7	6	3'UTR
chrX:74311439:GGACC:+	Gdi1	ENSMUST00000015435.10	9	3'UTR
chr10:8722625:GGACT:-	Sash1	ENSMUST00000015449.5	6	3'UTR
chr10:8723017:GGACA:-	Sash1	ENSMUST00000015449.5	5	3'UTR
chr2:30171891:GGACC:+	Endog	ENSMUST00000015481.5	44	CDS
chr2:30171957:GGACT:+	Endog	ENSMUST00000015481.5	44	CDS
chr2:30173983:GGACT:+	Endog	ENSMUST00000015481.5	8	3'UTR
chr9:65329913:AGACT:+	Clpx	ENSMUST00000015501.10	43	3'UTR
chr9:65330093:GGACT:+	Clpx	ENSMUST00000015501.10	51	3'UTR
chr17:34601336:GGACA:-	Rnf5	ENSMUST00000015622.7	10	3'UTR
chr17:34601488:GGACC:-	Rnf5	ENSMUST00000015622.7	10	3'UTR
chr13:114828515:AGACT:+	Mocs2	ENSMUST00000015680.10	106	3'UTR
chr17:26699523:GGACA:+	Atp6v0e	ENSMUST00000015719.15	58	3'UTR
chr17:26791955:GGACT:+	Bnip1	ENSMUST00000015725.15	11	CDS
chr17:26792222:GGACT:+	Bnip1	ENSMUST00000015725.15	11	3'UTR
chr17:26792371:GGACT:+	Bnip1	ENSMUST00000015725.15	11	3'UTR
chr17:26792406:GGACT:+	Bnip1	ENSMUST00000015725.15	11	3'UTR
chr9:40804932:AGACT:+	Hspa8	ENSMUST00000015800.15	6	CDS
chr9:40805153:GGACC:+	Hspa8	ENSMUST00000015800.15	11	3'UTR
chrX:100623352:GGACA:-	Pdzd11	ENSMUST00000015812.11	15	3'UTR
chr3:95254657:GGACT:-	Prune1	ENSMUST00000015855.7	6	3'UTR
chr3:95254719:GGACC:-	Prune1	ENSMUST00000015855.7	6	3'UTR
chr3:95254829:GGACA:-	Prune1	ENSMUST00000015855.7	6	3'UTR
chr3:95255207:GGACA:-	Prune1	ENSMUST00000015855.7	5	CDS
chr6:17665622:GGACA:+	Capza2	ENSMUST00000015877.13	39	3'UTR
chr3:95945260:GGACC:+	Anp32e	ENSMUST00000015893.12	10	3'UTR
chr3:95896709:GGACA:+	Aph1a	ENSMUST00000015894.11	6	3'UTR
chr3:95896754:GGACT:+	Aph1a	ENSMUST00000015894.11	6	3'UTR
chr3:95896836:GGACA:+	Aph1a	ENSMUST00000015894.11	6	3'UTR
chr3:95896861:GGACC:+	Aph1a	ENSMUST00000015894.11	6	3'UTR
chr3:95897170:GGACT:+	Aph1a	ENSMUST00000015894.11	10	3'UTR
chr3:95897292:AGACT:+	Aph1a	ENSMUST00000015894.11	11	3'UTR
chr3:95897456:GGACT:+	Aph1a	ENSMUST00000015894.11	9	3'UTR
chr2:26905690:GGACT:-	Med22	ENSMUST00000015920.11	8	3'UTR
chr5:45434155:GGACT:-	Qdpr	ENSMUST00000015950.11	474	3'UTR
chr5:45434324:AGACT:-	Qdpr	ENSMUST00000015950.11	464	3'UTR
chr5:45434349:GGACA:-	Qdpr	ENSMUST00000015950.11	462	3'UTR
chr11:50200221:GGACC:-	Sqstm1	ENSMUST00000015981.11	132	3'UTR
chr3:87370517:GGACT:+	Cd5l	ENSMUST00000015998.7	33	3'UTR
chr10:93523775:GGACA:-	Amdhd1	ENSMUST00000016034.2	27	3'UTR
chr10:93524068:GGACC:-	Amdhd1	ENSMUST00000016034.2	29	3'UTR
chr2:143947619:GGACT:-	Rrbp1	ENSMUST00000016072.11	17	3'UTR
chr2:143988523:GGACC:-	Rrbp1	ENSMUST00000016072.11	26	CDS
chr13:56074130:GGACT:-	Macroh2a1	ENSMUST00000016081.12	11	3'UTR
chr3:96196871:GGACC:-	Bola1	ENSMUST00000016087.3	46	CDS
chr3:96196915:GGACA:-	Bola1	ENSMUST00000016087.3	45	CDS
chr3:96197187:GGACC:-	Bola1	ENSMUST00000016087.3	45	CDS
chr2:158331953:GGACA:+	Lbp	ENSMUST00000016168.8	9	3'UTR
chr5:150572107:GGACA:-	N4bp2l1	ENSMUST00000016279.10	8	3'UTR
chr5:150572538:GGACC:-	N4bp2l1	ENSMUST00000016279.10	7	3'UTR
chr1:74288289:GGACA:-	Tmbim1	ENSMUST00000016309.15	25	3'UTR
chr1:74289338:GGACT:-	Tmbim1	ENSMUST00000016309.15	19	3'UTR
chr1:74289376:AGACT:-	Tmbim1	ENSMUST00000016309.15	19	CDS
chr2:174461134:GGACA:-	Atp5e	ENSMUST00000016396.7	109	3'UTR
chr2:174427591:GGACA:-	Ctsz	ENSMUST00000016400.8	130	3'UTR
chr2:174427704:GGACC:-	Ctsz	ENSMUST00000016400.8	129	3'UTR
chr2:174427753:GGACT:-	Ctsz	ENSMUST00000016400.8	129	3'UTR
chr2:174427806:GGACA:-	Ctsz	ENSMUST00000016400.8	127	3'UTR
chr2:174427885:GGACC:-	Ctsz	ENSMUST00000016400.8	124	CDS
chr2:174465403:GGACT:-	Prelid3b	ENSMUST00000016401.14	28	3'UTR
chr2:174465480:GGACC:-	Prelid3b	ENSMUST00000016401.14	28	3'UTR
chr2:174465778:GGACT:-	Prelid3b	ENSMUST00000016401.14	25	3'UTR
chr5:146955129:AGACT:-	Mtif3	ENSMUST00000016654.8	15	3'UTR
chr5:146955238:GGACA:-	Mtif3	ENSMUST00000016654.8	15	3'UTR
chr5:146955476:GGACT:-	Mtif3	ENSMUST00000016654.8	14	3'UTR
chr5:146955734:GGACT:-	Mtif3	ENSMUST00000016654.8	14	CDS
chr1:131054037:GGACA:-	Mapkapk2	ENSMUST00000016672.10	18	3'UTR
chr1:131054085:GGACC:-	Mapkapk2	ENSMUST00000016672.10	15	3'UTR
chr1:131054326:GGACC:-	Mapkapk2	ENSMUST00000016672.10	13	3'UTR
chr1:131055064:GGACA:-	Mapkapk2	ENSMUST00000016672.10	6	3'UTR
chr8:13146943:GGACA:+	Cul4a	ENSMUST00000016680.13	8	3'UTR
chr11:116022790:AGACT:-	H3f3b	ENSMUST00000016703.7	61	3'UTR
chr11:116023771:GGACC:-	H3f3b	ENSMUST00000016703.7	46	CDS
chr15:77760708:GGACC:-	Myh9	ENSMUST00000016771.12	5	3'UTR
chr15:83544149:GGACC:+	Bik	ENSMUST00000016902.4	11	CDS
chr15:78440152:GGACA:-	Tmprss6	ENSMUST00000017086.4	82	3'UTR
chr2:164425740:GGACC:-	Sdc4	ENSMUST00000017153.3	52	3'UTR
chr2:164426059:GGACT:-	Sdc4	ENSMUST00000017153.3	52	3'UTR
chr11:118165332:GGACA:-	Cyth1	ENSMUST00000017276.13	8	3'UTR
chr11:118165822:AGACT:-	Cyth1	ENSMUST00000017276.13	5	3'UTR
chr11:101278220:AGACT:-	Coa3	ENSMUST00000017332.3	33	3'UTR
chr11:101278249:GGACT:-	Coa3	ENSMUST00000017332.3	33	3'UTR
chr11:101278331:GGACC:-	Coa3	ENSMUST00000017332.3	30	3'UTR
chr11:101278346:GGACC:-	Coa3	ENSMUST00000017332.3	30	CDS
chr11:98695548:GGACC:+	Psmd3	ENSMUST00000017365.14	13	CDS
chr11:98695871:GGACA:+	Psmd3	ENSMUST00000017365.14	15	3'UTR
chr11:98695895:GGACT:+	Psmd3	ENSMUST00000017365.14	15	3'UTR
chr11:98695914:GGACA:+	Psmd3	ENSMUST00000017365.14	15	3'UTR
chr11:76221541:GGACT:-	Glod4	ENSMUST00000017430.11	11	3'UTR
chr11:77529674:GGACA:-	Taok1	ENSMUST00000017435.10	5	3'UTR
chr11:102055452:GGACC:+	Cd300lg	ENSMUST00000017453.11	5	3'UTR
chr11:78499290:GGACA:+	Vtn	ENSMUST00000017488.4	5	5'UTR
chr11:78500800:GGACA:+	Vtn	ENSMUST00000017488.4	6	CDS
chr11:78159623:GGACT:-	Traf4	ENSMUST00000017530.3	8	3'UTR
chr11:78159849:GGACC:-	Traf4	ENSMUST00000017530.3	8	3'UTR
chr11:78159878:GGACT:-	Traf4	ENSMUST00000017530.3	8	3'UTR
chr11:78159998:GGACA:-	Traf4	ENSMUST00000017530.3	8	CDS
chr11:80395155:GGACA:+	Zfp207	ENSMUST00000017567.13	14	CDS
chr11:80395454:GGACA:+	Zfp207	ENSMUST00000017567.13	16	CDS
chr11:80395460:GGACC:+	Zfp207	ENSMUST00000017567.13	16	CDS
chr11:80395690:GGACA:+	Zfp207	ENSMUST00000017567.13	16	3'UTR
chr11:77880829:GGACA:-	Pipox	ENSMUST00000017597.4	54	3'UTR
chr8:122424920:GGACC:-	Cyba	ENSMUST00000017604.9	10	CDS
chr8:122425063:GGACT:-	Cyba	ENSMUST00000017604.9	9	CDS
chr14:16430736:AGACT:+	Top2b	ENSMUST00000017629.11	5	3'UTR
chr11:78523047:GGACA:-	Tnfaip1	ENSMUST00000017759.8	9	3'UTR
chr11:78523198:GGACT:-	Tnfaip1	ENSMUST00000017759.8	9	3'UTR
chr11:78524524:GGACC:-	Tnfaip1	ENSMUST00000017759.8	5	3'UTR
chr11:78525387:GGACC:-	Tnfaip1	ENSMUST00000017759.8	5	CDS
chr2:165276589:GGACC:-	Slc35c2	ENSMUST00000017808.13	6	3'UTR
chr2:165276799:GGACT:-	Slc35c2	ENSMUST00000017808.13	8	3'UTR
chr2:165276851:GGACT:-	Slc35c2	ENSMUST00000017808.13	8	3'UTR
chr2:165277019:GGACT:-	Slc35c2	ENSMUST00000017808.13	8	3'UTR
chr11:79240153:GGACT:-	Wsb1	ENSMUST00000017821.11	5	3'UTR
chr11:80199676:GGACC:+	Rnf135	ENSMUST00000017839.2	5	3'UTR
chr2:163623645:AGACT:-	Serinc3	ENSMUST00000017851.3	11	3'UTR
chr2:163624177:GGACC:-	Serinc3	ENSMUST00000017851.3	9	3'UTR
chr2:163624610:AGACT:-	Serinc3	ENSMUST00000017851.3	7	3'UTR
chr2:164490353:AGACT:+	Dbndd2	ENSMUST00000017878.2	11	3'UTR
chr2:164490550:GGACT:+	Dbndd2	ENSMUST00000017878.2	11	3'UTR
chr2:164490582:GGACA:+	Dbndd2	ENSMUST00000017878.2	11	3'UTR
chr11:75703493:GGACT:+	Crk	ENSMUST00000017920.13	16	CDS
chr11:75703634:AGACT:+	Crk	ENSMUST00000017920.13	17	3'UTR
chr11:75703901:AGACT:+	Crk	ENSMUST00000017920.13	17	3'UTR
chr11:75703975:GGACC:+	Crk	ENSMUST00000017920.13	17	3'UTR
chr11:75704302:GGACA:+	Crk	ENSMUST00000017920.13	20	3'UTR
chr11:75704673:AGACT:+	Crk	ENSMUST00000017920.13	26	3'UTR
chr11:75705642:GGACC:+	Crk	ENSMUST00000017920.13	35	3'UTR
chr11:75705660:GGACT:+	Crk	ENSMUST00000017920.13	36	3'UTR
chr11:101096938:GGACA:-	Retreg3	ENSMUST00000017946.5	27	3'UTR
chr11:101097003:GGACA:-	Retreg3	ENSMUST00000017946.5	27	3'UTR
chr11:101098159:AGACT:-	Retreg3	ENSMUST00000017946.5	20	3'UTR
chr11:101098248:GGACA:-	Retreg3	ENSMUST00000017946.5	20	CDS
chr17:53506614:GGACT:+	Rab5a	ENSMUST00000017975.6	35	3'UTR
chr11:100626897:AGACT:+	Nkiras2	ENSMUST00000017981.9	14	3'UTR
chr11:100627200:GGACT:+	Nkiras2	ENSMUST00000017981.9	17	3'UTR
chr11:100627575:GGACA:+	Nkiras2	ENSMUST00000017981.9	10	3'UTR
chr2:163013374:GGACT:+	Sgk2	ENSMUST00000018012.13	12	3'UTR
chr2:163013708:GGACA:+	Sgk2	ENSMUST00000018012.13	17	3'UTR
chr2:163013731:AGACT:+	Sgk2	ENSMUST00000018012.13	17	3'UTR
chr2:163569960:AGACT:+	Hnf4a	ENSMUST00000018094.12	9	CDS
chr2:163570188:GGACC:+	Hnf4a	ENSMUST00000018094.12	14	3'UTR
chr2:163570314:GGACT:+	Hnf4a	ENSMUST00000018094.12	15	3'UTR
chr2:163570333:GGACT:+	Hnf4a	ENSMUST00000018094.12	15	3'UTR
chr2:163570431:GGACC:+	Hnf4a	ENSMUST00000018094.12	18	3'UTR
chr2:163571071:GGACC:+	Hnf4a	ENSMUST00000018094.12	38	3'UTR
chr2:163572012:GGACA:+	Hnf4a	ENSMUST00000018094.12	52	3'UTR
chr2:163572489:GGACA:+	Hnf4a	ENSMUST00000018094.12	61	3'UTR
chr11:120961950:GGACC:-	Csnk1d	ENSMUST00000018274.9	8	3'UTR
chr11:120961997:AGACT:-	Csnk1d	ENSMUST00000018274.9	8	3'UTR
chr11:120962179:AGACT:-	Csnk1d	ENSMUST00000018274.9	7	3'UTR
chr11:120962501:GGACC:-	Csnk1d	ENSMUST00000018274.9	7	3'UTR
chr11:120963527:GGACC:-	Csnk1d	ENSMUST00000018274.9	6	3'UTR
chr11:120963684:GGACA:-	Csnk1d	ENSMUST00000018274.9	5	3'UTR
chr11:98380763:GGACT:+	Stard3	ENSMUST00000018311.4	6	3'UTR
chr11:98380794:GGACT:+	Stard3	ENSMUST00000018311.4	6	3'UTR
chr11:98380855:AGACT:+	Stard3	ENSMUST00000018311.4	6	3'UTR
chr11:98381059:GGACC:+	Stard3	ENSMUST00000018311.4	6	3'UTR
chr2:164154945:GGACT:+	Stk4	ENSMUST00000018353.13	5	3'UTR
chr11:53332499:GGACT:+	Zcchc10	ENSMUST00000018383.9	5	CDS
chr11:53332505:GGACT:+	Zcchc10	ENSMUST00000018383.9	5	CDS
chr11:53332617:GGACC:+	Zcchc10	ENSMUST00000018383.9	5	3'UTR
chr11:53332874:AGACT:+	Zcchc10	ENSMUST00000018383.9	6	3'UTR
chr11:53332911:GGACT:+	Zcchc10	ENSMUST00000018383.9	6	3'UTR
chr11:53333098:GGACA:+	Zcchc10	ENSMUST00000018383.9	6	3'UTR
chr2:164016819:GGACT:+	Ywhab	ENSMUST00000018470.9	24	3'UTR
chr1:51751197:AGACT:-	Myo1b	ENSMUST00000018561.13	10	CDS
chr1:51751273:GGACA:-	Myo1b	ENSMUST00000018561.13	8	CDS
chr11:88831393:GGACT:-	Akap1	ENSMUST00000018572.10	5	3'UTR
chr11:88844289:GGACC:-	Akap1	ENSMUST00000018572.10	10	CDS
chr11:88844749:GGACA:-	Akap1	ENSMUST00000018572.10	10	CDS
chr11:88845264:GGACA:-	Akap1	ENSMUST00000018572.10	10	CDS
chr11:88845434:GGACA:-	Akap1	ENSMUST00000018572.10	7	CDS
chr11:88845481:GGACC:-	Akap1	ENSMUST00000018572.10	7	CDS
chr11:88845590:GGACA:-	Akap1	ENSMUST00000018572.10	7	CDS
chr11:69998374:GGACT:+	Phf23	ENSMUST00000018716.9	9	CDS
chr11:69998406:AGACT:+	Phf23	ENSMUST00000018716.9	10	CDS
chr11:69998471:GGACC:+	Phf23	ENSMUST00000018716.9	10	CDS
chr11:69998545:GGACT:+	Phf23	ENSMUST00000018716.9	14	CDS
chr11:69998659:GGACC:+	Phf23	ENSMUST00000018716.9	14	CDS
chr11:69998683:GGACC:+	Phf23	ENSMUST00000018716.9	15	CDS
chr11:69998705:GGACC:+	Phf23	ENSMUST00000018716.9	15	CDS
chr11:69998831:AGACT:+	Phf23	ENSMUST00000018716.9	15	CDS
chr11:69999115:GGACA:+	Phf23	ENSMUST00000018716.9	16	CDS
chr11:69999614:GGACT:+	Phf23	ENSMUST00000018716.9	18	3'UTR
chr11:70010294:AGACT:-	Acadvl	ENSMUST00000018718.7	8	3'UTR
chr11:55499911:AGACT:+	G3bp1	ENSMUST00000018727.3	7	3'UTR
chr11:55499947:GGACT:+	G3bp1	ENSMUST00000018727.3	8	3'UTR
chr11:55500257:GGACT:+	G3bp1	ENSMUST00000018727.3	7	3'UTR
chr11:55394821:AGACT:-	Sparc	ENSMUST00000018737.12	22	3'UTR
chr11:55395001:AGACT:-	Sparc	ENSMUST00000018737.12	20	3'UTR
chr11:60730679:GGACA:+	Mief2	ENSMUST00000018743.4	7	CDS
chr11:60731246:GGACA:+	Mief2	ENSMUST00000018743.4	9	CDS
chr11:60731327:GGACC:+	Mief2	ENSMUST00000018743.4	9	CDS
chr11:60731782:GGACT:+	Mief2	ENSMUST00000018743.4	9	CDS
chr11:60731981:GGACT:+	Mief2	ENSMUST00000018743.4	9	3'UTR
chr11:60732036:GGACA:+	Mief2	ENSMUST00000018743.4	9	3'UTR
chr11:60732150:AGACT:+	Mief2	ENSMUST00000018743.4	8	3'UTR
chr11:60732338:AGACT:+	Mief2	ENSMUST00000018743.4	9	3'UTR
chr11:60732472:GGACA:+	Mief2	ENSMUST00000018743.4	10	3'UTR
chr11:60788217:GGACA:-	Shmt1	ENSMUST00000018744.14	9	3'UTR
chr11:60789100:GGACC:-	Shmt1	ENSMUST00000018744.14	26	3'UTR
chr11:96938174:GGACA:-	Pnpo	ENSMUST00000018803.11	92	3'UTR
chr11:102403008:GGACT:-	Slc25a39	ENSMUST00000018821.8	13	3'UTR
chr11:102403377:AGACT:-	Slc25a39	ENSMUST00000018821.8	33	3'UTR
chr11:102403643:GGACT:-	Slc25a39	ENSMUST00000018821.8	11	CDS
chr11:102404094:GGACT:-	Slc25a39	ENSMUST00000018821.8	9	CDS
chr11:83403613:AGACT:+	Ap2b1	ENSMUST00000018875.12	5	3'UTR
chr11:83404119:GGACT:+	Ap2b1	ENSMUST00000018875.12	5	3'UTR
chr11:68821583:AGACT:-	Ndel1	ENSMUST00000018880.13	6	3'UTR
chr11:69656736:GGACA:-	Mpdu1	ENSMUST00000018905.11	41	3'UTR
chr11:69657498:GGACA:-	Mpdu1	ENSMUST00000018905.11	33	CDS
chr19:42123613:GGACA:-	Avpi1	ENSMUST00000018965.3	36	3'UTR
chr19:42123648:GGACT:-	Avpi1	ENSMUST00000018965.3	36	3'UTR
chr11:117362026:GGACT:+	9-Sep	ENSMUST00000019038.14	6	3'UTR
chr11:53776364:GGACT:+	Irf1	ENSMUST00000019043.12	10	CDS
chr11:53776382:GGACA:+	Irf1	ENSMUST00000019043.12	10	CDS
chr11:53776527:AGACT:+	Irf1	ENSMUST00000019043.12	10	3'UTR
chr11:53776581:GGACC:+	Irf1	ENSMUST00000019043.12	10	3'UTR
chr11:53777050:GGACT:+	Irf1	ENSMUST00000019043.12	10	3'UTR
chr11:70453178:AGACT:+	Med11	ENSMUST00000019067.7	12	CDS
chr11:60951850:GGACT:+	Map2k3	ENSMUST00000019076.9	6	3'UTR
chr11:60951861:GGACC:+	Map2k3	ENSMUST00000019076.9	6	3'UTR
chr11:60952175:GGACA:+	Map2k3	ENSMUST00000019076.9	10	3'UTR
chr11:60952251:GGACT:+	Map2k3	ENSMUST00000019076.9	12	3'UTR
chr11:60952308:GGACA:+	Map2k3	ENSMUST00000019076.9	12	3'UTR
chr11:60952577:GGACT:+	Map2k3	ENSMUST00000019076.9	15	3'UTR
chr5:33027929:GGACT:+	Ywhah	ENSMUST00000019109.7	6	3'UTR
chr5:136965987:GGACT:+	Fis1	ENSMUST00000019198.6	91	CDS
chr4:147910296:GGACT:-	Plod1	ENSMUST00000019199.13	9	3'UTR
chr7:141430269:GGACT:-	Slc25a22	ENSMUST00000019226.13	27	3'UTR
chr7:141430341:GGACC:-	Slc25a22	ENSMUST00000019226.13	27	3'UTR
chr7:141430432:GGACC:-	Slc25a22	ENSMUST00000019226.13	26	3'UTR
chr7:141430594:GGACC:-	Slc25a22	ENSMUST00000019226.13	24	3'UTR
chr7:141430700:GGACC:-	Slc25a22	ENSMUST00000019226.13	24	3'UTR
chr7:141431359:GGACT:-	Slc25a22	ENSMUST00000019226.13	20	CDS
chr7:141431417:AGACT:-	Slc25a22	ENSMUST00000019226.13	20	CDS
chr7:141431759:GGACT:-	Slc25a22	ENSMUST00000019226.13	20	CDS
chr4:118414875:GGACA:+	Med8	ENSMUST00000019229.14	32	3'UTR
chrX:74303475:GGACC:+	Atp6ap1	ENSMUST00000019231.11	12	CDS
chr11:83575398:GGACC:-	Ccl9	ENSMUST00000019266.5	77	CDS
chr13:24803388:GGACC:+	BC005537	ENSMUST00000019276.11	19	CDS
chr13:24812865:GGACT:+	BC005537	ENSMUST00000019276.11	14	3'UTR
chr13:24812969:GGACT:+	BC005537	ENSMUST00000019276.11	14	3'UTR
chr13:24813038:GGACT:+	BC005537	ENSMUST00000019276.11	17	3'UTR
chr7:16455237:GGACC:+	Tmem160	ENSMUST00000019302.9	62	CDS
chr7:16455444:GGACT:+	Tmem160	ENSMUST00000019302.9	62	3'UTR
chr7:16455467:GGACA:+	Tmem160	ENSMUST00000019302.9	60	3'UTR
chr11:100715485:GGACA:-	Rab5c	ENSMUST00000019317.11	66	3'UTR
chr11:100715727:GGACA:-	Rab5c	ENSMUST00000019317.11	64	3'UTR
chr11:44564051:GGACT:+	Rnf145	ENSMUST00000019333.9	5	CDS
chr11:44564058:GGACA:+	Rnf145	ENSMUST00000019333.9	5	CDS
chr11:44564151:GGACT:+	Rnf145	ENSMUST00000019333.9	5	CDS
chr11:44564157:GGACC:+	Rnf145	ENSMUST00000019333.9	5	CDS
chr11:44564176:GGACA:+	Rnf145	ENSMUST00000019333.9	5	CDS
chr11:44564311:GGACT:+	Rnf145	ENSMUST00000019333.9	5	3'UTR
chr11:44564375:GGACT:+	Rnf145	ENSMUST00000019333.9	5	3'UTR
chr11:44564425:GGACA:+	Rnf145	ENSMUST00000019333.9	5	3'UTR
chr11:44564813:GGACT:+	Rnf145	ENSMUST00000019333.9	5	3'UTR
chr6:120795453:GGACC:-	Atp6v1e1	ENSMUST00000019354.10	96	3'UTR
chr6:120795606:GGACA:-	Atp6v1e1	ENSMUST00000019354.10	96	3'UTR
chr6:120795706:GGACT:-	Atp6v1e1	ENSMUST00000019354.10	90	CDS
chr14:55746226:GGACT:+	Nop9	ENSMUST00000019441.8	6	CDS
chr14:55746468:GGACT:+	Nop9	ENSMUST00000019441.8	6	CDS
chr11:98455060:GGACT:+	Grb7	ENSMUST00000019456.4	7	3'UTR
chr11:101376423:GGACC:+	G6pc	ENSMUST00000019469.2	122	CDS
chr11:101376434:GGACT:+	G6pc	ENSMUST00000019469.2	122	CDS
chr11:101376775:GGACA:+	G6pc	ENSMUST00000019469.2	130	CDS
chr11:101376845:GGACT:+	G6pc	ENSMUST00000019469.2	131	3'UTR
chr11:101322533:GGACA:+	Psme3	ENSMUST00000019470.13	7	3'UTR
chr8:84246512:GGACT:-	D8Ertd738e	ENSMUST00000019506.8	103	3'UTR
chr8:84246542:GGACT:-	D8Ertd738e	ENSMUST00000019506.8	103	3'UTR
chr11:4046345:GGACA:+	Sec14l4	ENSMUST00000019512.7	13	3'UTR
chr11:4046354:AGACT:+	Sec14l4	ENSMUST00000019512.7	13	3'UTR
chr11:4046485:GGACC:+	Sec14l4	ENSMUST00000019512.7	11	3'UTR
chr11:4046569:GGACA:+	Sec14l4	ENSMUST00000019512.7	12	3'UTR
chr11:4046760:AGACT:+	Sec14l4	ENSMUST00000019512.7	12	3'UTR
chr11:4046998:GGACC:+	Sec14l4	ENSMUST00000019512.7	13	3'UTR
chr11:4047903:GGACT:+	Sec14l4	ENSMUST00000019512.7	23	3'UTR
chr7:16916416:GGACC:-	Calm3	ENSMUST00000019514.9	14	3'UTR
chr7:16917611:GGACA:-	Calm3	ENSMUST00000019514.9	6	CDS
chr11:59817958:GGACA:-	Cops3	ENSMUST00000019517.9	20	3'UTR
chr9:21139674:AGACT:-	Cdc37	ENSMUST00000019615.10	34	3'UTR
chr9:21139863:GGACC:-	Cdc37	ENSMUST00000019615.10	33	CDS
chr5:138163864:GGACT:+	Cops6	ENSMUST00000019638.14	8	CDS
chr17:56176185:AGACT:-	Mydgf	ENSMUST00000019723.7	9	3'UTR
chr17:56176547:GGACT:-	Mydgf	ENSMUST00000019723.7	66	3'UTR
chr17:56176653:GGACC:-	Mydgf	ENSMUST00000019723.7	87	3'UTR
chr17:56176728:GGACT:-	Mydgf	ENSMUST00000019723.7	87	3'UTR
chr17:56280039:GGACA:-	Plin3	ENSMUST00000019726.7	5	CDS
chr17:56111654:AGACT:-	Plin5	ENSMUST00000019808.11	17	3'UTR
chr17:56112144:GGACT:-	Plin5	ENSMUST00000019808.11	15	CDS
chr12:72073970:GGACA:-	L3hypdh	ENSMUST00000019862.2	13	CDS
chr12:72073989:GGACA:-	L3hypdh	ENSMUST00000019862.2	13	CDS
chr12:72084800:GGACT:-	L3hypdh	ENSMUST00000019862.2	6	CDS
chr12:72084936:GGACA:-	L3hypdh	ENSMUST00000019862.2	6	CDS
chr7:30232942:GGACC:+	Polr2i	ENSMUST00000019882.15	7	CDS
chr7:30232966:GGACC:+	Polr2i	ENSMUST00000019882.15	7	CDS
chr10:3551900:GGACA:+	Iyd	ENSMUST00000019896.4	5	CDS
chr10:37001632:GGACA:+	Hdac2	ENSMUST00000019911.13	6	3'UTR
chr10:37001665:GGACT:+	Hdac2	ENSMUST00000019911.13	6	3'UTR
chr10:42828940:GGACA:+	Sec63	ENSMUST00000019937.4	15	CDS
chr10:42829030:AGACT:+	Sec63	ENSMUST00000019937.4	16	CDS
chr10:42829048:GGACT:+	Sec63	ENSMUST00000019937.4	16	3'UTR
chr10:42829911:GGACT:+	Sec63	ENSMUST00000019937.4	12	3'UTR
chr10:42831499:GGACC:+	Sec63	ENSMUST00000019937.4	6	3'UTR
chr10:13524481:GGACT:-	Pex3	ENSMUST00000019945.14	10	3'UTR
chr10:13524523:GGACT:-	Pex3	ENSMUST00000019945.14	10	3'UTR
chr10:13524856:GGACT:-	Pex3	ENSMUST00000019945.14	8	3'UTR
chr10:41528865:GGACT:+	Cd164	ENSMUST00000019962.14	119	3'UTR
chr10:41529093:GGACT:+	Cd164	ENSMUST00000019962.14	117	3'UTR
chr10:40249627:GGACC:-	Gtf3c6	ENSMUST00000019982.8	11	CDS
chr10:53607867:GGACT:+	Asf1a	ENSMUST00000020004.7	8	CDS
chr10:57811723:GGACA:+	Smpdl3a	ENSMUST00000020022.7	23	3'UTR
chr10:57788187:GGACT:+	Fabp7	ENSMUST00000020024.11	7	3'UTR
chr10:57516931:GGACA:-	Serinc1	ENSMUST00000020027.10	31	3'UTR
chr10:57517201:GGACA:-	Serinc1	ENSMUST00000020027.10	25	CDS
chr10:57517258:GGACA:-	Serinc1	ENSMUST00000020027.10	25	CDS
chr10:29344468:GGACT:+	Echdc1	ENSMUST00000020034.5	53	CDS
chr10:29345740:GGACC:+	Echdc1	ENSMUST00000020034.5	72	3'UTR
chr10:21998852:GGACT:+	Sgk1	ENSMUST00000020145.11	5	3'UTR
chr10:21368583:GGACT:+	Hbs1l	ENSMUST00000020153.9	7	3'UTR
chr10:24915636:GGACT:-	Arg1	ENSMUST00000020161.9	962	CDS
chr10:24773865:GGACA:-	Enpp3	ENSMUST00000020169.8	13	3'UTR
chr10:20280153:AGACT:+	Map7	ENSMUST00000020173.15	10	3'UTR
chr10:20280313:GGACT:+	Map7	ENSMUST00000020173.15	11	3'UTR
chr10:20280727:AGACT:+	Map7	ENSMUST00000020173.15	10	3'UTR
chr10:20281107:GGACA:+	Map7	ENSMUST00000020173.15	11	3'UTR
chr10:20281113:GGACT:+	Map7	ENSMUST00000020173.15	11	3'UTR
chr10:19860251:GGACT:-	Pex7	ENSMUST00000020182.15	11	3'UTR
chr10:19860620:GGACA:-	Pex7	ENSMUST00000020182.15	51	3'UTR
chr10:19609498:GGACT:+	Ifngr1	ENSMUST00000020188.12	9	CDS
chr10:19609658:AGACT:+	Ifngr1	ENSMUST00000020188.12	11	CDS
chr10:19609801:AGACT:+	Ifngr1	ENSMUST00000020188.12	11	3'UTR
chr10:19609861:AGACT:+	Ifngr1	ENSMUST00000020188.12	12	3'UTR
chr10:19609985:GGACA:+	Ifngr1	ENSMUST00000020188.12	12	3'UTR
chr10:23865774:GGACT:+	Vnn3	ENSMUST00000020190.7	30	CDS
chr10:23865805:AGACT:+	Vnn3	ENSMUST00000020190.7	30	CDS
chr10:95411656:GGACA:-	Socs2	ENSMUST00000020215.15	7	3'UTR
chr10:95411868:AGACT:-	Socs2	ENSMUST00000020215.15	7	3'UTR
chr10:95412515:GGACA:-	Socs2	ENSMUST00000020215.15	5	3'UTR
chr10:95412593:AGACT:-	Socs2	ENSMUST00000020215.15	5	3'UTR
chr10:95412692:AGACT:-	Socs2	ENSMUST00000020215.15	5	CDS
chr10:95412710:GGACT:-	Socs2	ENSMUST00000020215.15	5	CDS
chr10:95412838:GGACA:-	Socs2	ENSMUST00000020215.15	5	CDS
chr10:95413014:AGACT:-	Socs2	ENSMUST00000020215.15	5	CDS
chr10:95547796:GGACT:-	Nudt4	ENSMUST00000020217.6	45	3'UTR
chr10:95548451:AGACT:-	Nudt4	ENSMUST00000020217.6	36	3'UTR
chr10:95548700:GGACC:-	Nudt4	ENSMUST00000020217.6	32	3'UTR
chr10:84613815:AGACT:+	Tcp11l2	ENSMUST00000020223.7	6	3'UTR
chr10:86347247:GGACA:+	Timp3	ENSMUST00000020234.13	5	3'UTR
chr10:86349236:GGACA:+	Timp3	ENSMUST00000020234.13	7	3'UTR
chr10:86691033:AGACT:-	Hsp90b1	ENSMUST00000020238.13	95	3'UTR
chr10:86691658:GGACA:-	Hsp90b1	ENSMUST00000020238.13	9	CDS
chr10:86701763:AGACT:-	Hsp90b1	ENSMUST00000020238.13	177	CDS
chr10:88474180:GGACT:-	Chpt1	ENSMUST00000020253.14	23	3'UTR
chr10:63058658:GGACA:+	Pbld2	ENSMUST00000020262.4	65	3'UTR
chr10:63077658:GGACA:+	Pbld1	ENSMUST00000020266.14	52	3'UTR
chr10:63077763:GGACC:+	Pbld1	ENSMUST00000020266.14	52	3'UTR
chr10:62494740:AGACT:-	Srgn	ENSMUST00000020271.12	9	3'UTR
chr10:61695588:GGACC:+	Tysnd1	ENSMUST00000020284.4	25	CDS
chr10:61695645:GGACA:+	Tysnd1	ENSMUST00000020284.4	25	CDS
chr10:61696179:GGACC:+	Tysnd1	ENSMUST00000020284.4	24	CDS
chr10:61696268:GGACA:+	Tysnd1	ENSMUST00000020284.4	24	CDS
chr10:61696596:GGACC:+	Tysnd1	ENSMUST00000020284.4	24	CDS
chr10:61702467:AGACT:+	Tysnd1	ENSMUST00000020284.4	16	3'UTR
chr10:61691409:GGACA:+	Sar1a	ENSMUST00000020285.9	50	3'UTR
chr10:61691438:GGACT:+	Sar1a	ENSMUST00000020285.9	47	3'UTR
chr10:61691466:GGACT:+	Sar1a	ENSMUST00000020285.9	37	3'UTR
chr10:61691604:GGACT:+	Sar1a	ENSMUST00000020285.9	37	3'UTR
chr10:61691651:GGACA:+	Sar1a	ENSMUST00000020285.9	37	3'UTR
chr10:61691916:GGACA:+	Sar1a	ENSMUST00000020285.9	37	3'UTR
chr10:61692309:GGACT:+	Sar1a	ENSMUST00000020285.9	38	3'UTR
chr10:61692700:GGACA:+	Sar1a	ENSMUST00000020285.9	43	3'UTR
chr10:61693000:GGACT:+	Sar1a	ENSMUST00000020285.9	47	3'UTR
chr10:61674113:GGACA:+	Ppa1	ENSMUST00000020286.6	20	3'UTR
chr10:61429694:GGACT:-	Eif4ebp2	ENSMUST00000020288.14	17	3'UTR
chr10:61431474:GGACA:-	Eif4ebp2	ENSMUST00000020288.14	8	3'UTR
chr10:61431584:GGACC:-	Eif4ebp2	ENSMUST00000020288.14	6	3'UTR
chr10:61431673:GGACT:-	Eif4ebp2	ENSMUST00000020288.14	6	3'UTR
chr10:61319834:GGACC:-	Pald1	ENSMUST00000020289.9	6	3'UTR
chr10:59988099:AGACT:-	Anapc16	ENSMUST00000020307.10	14	3'UTR
chr10:59988318:GGACA:-	Anapc16	ENSMUST00000020307.10	12	3'UTR
chr10:59988471:GGACA:-	Anapc16	ENSMUST00000020307.10	26	3'UTR
chr10:59897548:GGACT:+	Dnajb12	ENSMUST00000020309.6	6	3'UTR
chr10:59897798:GGACT:+	Dnajb12	ENSMUST00000020309.6	7	3'UTR
chr10:59897811:GGACA:+	Dnajb12	ENSMUST00000020309.6	7	3'UTR
chr10:59447070:GGACA:-	Mcu	ENSMUST00000020312.12	9	3'UTR
chr10:59447346:AGACT:-	Mcu	ENSMUST00000020312.12	9	3'UTR
chr10:59447419:GGACA:-	Mcu	ENSMUST00000020312.12	9	3'UTR
chr10:122452382:AGACT:+	Avpr1a	ENSMUST00000020323.6	5	3'UTR
chr11:16752426:GGACT:+	Egfr	ENSMUST00000020329.12	10	5'UTR
chr11:16917403:AGACT:+	Egfr	ENSMUST00000020329.12	5	3'UTR
chr10:80318746:GGACT:-	2310011J03Rik	ENSMUST00000020341.8	26	3'UTR
chr10:80319119:GGACT:-	2310011J03Rik	ENSMUST00000020341.8	25	3'UTR
chr10:80319176:GGACT:-	2310011J03Rik	ENSMUST00000020341.8	26	3'UTR
chr10:115287398:AGACT:-	Rab21	ENSMUST00000020343.8	5	3'UTR
chr10:115288328:GGACT:-	Rab21	ENSMUST00000020343.8	8	3'UTR
chr10:115288803:AGACT:-	Rab21	ENSMUST00000020343.8	8	3'UTR
chr10:115290710:AGACT:-	Rab21	ENSMUST00000020343.8	21	3'UTR
chr11:20226783:GGACA:+	Rab1a	ENSMUST00000020358.11	27	3'UTR
chr10:117215543:GGACT:-	Yeats4	ENSMUST00000020382.7	19	3'UTR
chr10:117215621:GGACT:-	Yeats4	ENSMUST00000020382.7	19	3'UTR
chr10:110939416:GGACC:+	Csrp2	ENSMUST00000020403.6	34	3'UTR
chr10:117689788:AGACT:-	Mdm2	ENSMUST00000020408.15	5	3'UTR
chr10:80899994:GGACC:-	Timm13	ENSMUST00000020440.6	66	3'UTR
chr10:80900141:GGACA:-	Timm13	ENSMUST00000020440.6	66	3'UTR
chr10:81346090:GGACT:-	Hmg20b	ENSMUST00000020454.10	7	3'UTR
chr10:81346186:GGACC:-	Hmg20b	ENSMUST00000020454.10	7	3'UTR
chr10:81346216:GGACC:-	Hmg20b	ENSMUST00000020454.10	7	3'UTR
chr10:81346257:GGACT:-	Hmg20b	ENSMUST00000020454.10	7	3'UTR
chr10:81346452:GGACC:-	Hmg20b	ENSMUST00000020454.10	5	3'UTR
chr10:81486803:GGACC:-	Ncln	ENSMUST00000020463.13	8	3'UTR
chr10:81486858:GGACC:-	Ncln	ENSMUST00000020463.13	8	3'UTR
chr10:81486886:GGACA:-	Ncln	ENSMUST00000020463.13	8	3'UTR
chr10:81487159:GGACA:-	Ncln	ENSMUST00000020463.13	8	3'UTR
chr10:82897098:GGACA:+	Txnrd1	ENSMUST00000020484.7	12	3'UTR
chr10:83368616:GGACC:+	D10Wsu102e	ENSMUST00000020488.8	7	3'UTR
chr10:77616167:GGACA:+	Sumo3	ENSMUST00000020501.14	56	CDS
chr11:54870287:GGACA:+	Hint1	ENSMUST00000020504.5	350	CDS
chr11:23647669:AGACT:-	Pex13	ENSMUST00000020523.3	7	3'UTR
chr11:23648249:AGACT:-	Pex13	ENSMUST00000020523.3	6	3'UTR
chr11:23649532:GGACT:-	Pex13	ENSMUST00000020523.3	10	CDS
chr11:32231867:GGACA:+	Mpg	ENSMUST00000020528.13	7	CDS
chr10:79688126:AGACT:+	Cdc34	ENSMUST00000020550.12	5	3'UTR
chr10:79688285:GGACC:+	Cdc34	ENSMUST00000020550.12	5	3'UTR
chr10:79675576:GGACC:+	Tpgs1	ENSMUST00000020552.6	22	CDS
chr10:79675681:GGACC:+	Tpgs1	ENSMUST00000020552.6	23	CDS
chr10:79675974:GGACT:+	Tpgs1	ENSMUST00000020552.6	24	3'UTR
chr10:79676045:GGACT:+	Tpgs1	ENSMUST00000020552.6	24	3'UTR
chr10:79676055:GGACC:+	Tpgs1	ENSMUST00000020552.6	24	3'UTR
chr11:40748619:GGACA:-	Ccng1	ENSMUST00000020576.7	14	3'UTR
chr11:40748821:GGACA:-	Ccng1	ENSMUST00000020576.7	13	3'UTR
chr11:40750315:GGACT:-	Ccng1	ENSMUST00000020576.7	13	3'UTR
chr11:52121961:AGACT:+	Ppp2ca	ENSMUST00000020608.2	45	CDS
chr11:52122098:GGACC:+	Ppp2ca	ENSMUST00000020608.2	46	3'UTR
chr11:53261584:AGACT:-	Hspa4	ENSMUST00000020630.7	10	3'UTR
chr11:53261622:GGACA:-	Hspa4	ENSMUST00000020630.7	13	CDS
chr11:49883604:GGACT:+	Mapk9	ENSMUST00000020634.13	7	3'UTR
chr11:50389787:GGACC:-	Rufy1	ENSMUST00000020643.3	5	3'UTR
chr11:50199911:GGACT:+	Mrnip	ENSMUST00000020647.9	18	CDS
chr11:50199947:GGACC:+	Mrnip	ENSMUST00000020647.9	18	CDS
chr11:50199999:GGACT:+	Mrnip	ENSMUST00000020647.9	18	CDS
chr11:51791514:AGACT:+	Sar1b	ENSMUST00000020653.5	243	3'UTR
chr11:46440979:AGACT:+	Med7	ENSMUST00000020665.12	10	CDS
chr11:46441176:GGACA:+	Med7	ENSMUST00000020665.12	10	CDS
chr11:46441217:GGACC:+	Med7	ENSMUST00000020665.12	10	CDS
chr11:46441377:AGACT:+	Med7	ENSMUST00000020665.12	12	3'UTR
chr11:43424799:GGACA:-	Pttg1	ENSMUST00000020685.9	31	CDS
chr11:7198207:GGACT:+	Igfbp1	ENSMUST00000020704.7	5	CDS
chr11:7201980:GGACC:+	Igfbp1	ENSMUST00000020704.7	21	CDS
chr6:28426218:AGACT:+	Arf5	ENSMUST00000020717.11	91	3'UTR
chr6:28426372:GGACC:+	Arf5	ENSMUST00000020717.11	90	3'UTR
chr11:87981001:GGACA:-	Dynll2	ENSMUST00000020775.8	27	3'UTR
chr11:87981313:GGACT:-	Dynll2	ENSMUST00000020775.8	47	3'UTR
chr11:87981371:GGACT:-	Dynll2	ENSMUST00000020775.8	48	3'UTR
chr11:5529804:GGACC:-	Ccdc117	ENSMUST00000020776.4	6	3'UTR
chr11:5529889:AGACT:-	Ccdc117	ENSMUST00000020776.4	6	3'UTR
chr11:5531388:GGACT:-	Ccdc117	ENSMUST00000020776.4	6	CDS
chr11:57801677:GGACT:+	Sap30l	ENSMUST00000020826.5	9	5'UTR
chr11:57801992:GGACC:+	Sap30l	ENSMUST00000020826.5	19	5'UTR
chr11:57802276:GGACA:+	Sap30l	ENSMUST00000020826.5	19	CDS
chr11:57483516:GGACA:-	Fam114a2	ENSMUST00000020831.12	6	3'UTR
chr11:57483694:AGACT:-	Fam114a2	ENSMUST00000020831.12	6	3'UTR
chr11:57483721:GGACT:-	Fam114a2	ENSMUST00000020831.12	6	3'UTR
chr11:84401091:GGACT:+	Acaca	ENSMUST00000020843.12	9	3'UTR
chr11:60199899:GGACC:-	Srebf1	ENSMUST00000020846.7	10	3'UTR
chr11:60199977:GGACT:-	Srebf1	ENSMUST00000020846.7	10	CDS
chr11:90644711:AGACT:+	Cox11	ENSMUST00000020851.14	12	3'UTR
chr11:89983907:GGACA:-	Pctp	ENSMUST00000020864.8	42	3'UTR
chr11:89984333:GGACT:-	Pctp	ENSMUST00000020864.8	34	3'UTR
chr12:8792112:GGACA:+	Sdc1	ENSMUST00000020911.13	21	3'UTR
chr12:8792123:GGACC:+	Sdc1	ENSMUST00000020911.13	22	3'UTR
chr12:8792174:GGACA:+	Sdc1	ENSMUST00000020911.13	22	3'UTR
chr12:8792574:GGACT:+	Sdc1	ENSMUST00000020911.13	34	3'UTR
chr12:8793104:GGACT:+	Sdc1	ENSMUST00000020911.13	5	3'UTR
chr12:8793418:GGACA:+	Sdc1	ENSMUST00000020911.13	7	3'UTR
chr12:8793446:GGACA:+	Sdc1	ENSMUST00000020911.13	7	3'UTR
chr11:109572645:GGACT:+	Arsg	ENSMUST00000020928.12	11	3'UTR
chr11:109573008:GGACC:+	Arsg	ENSMUST00000020928.12	11	3'UTR
chr11:109721941:AGACT:-	Fam20a	ENSMUST00000020938.7	5	5'UTR
chr12:10394675:GGACT:+	Rdh14	ENSMUST00000020947.6	18	CDS
chr11:109932723:GGACA:-	Abca8b	ENSMUST00000020948.14	7	3'UTR
chr11:109932999:GGACA:-	Abca8b	ENSMUST00000020948.14	7	3'UTR
chr11:109933079:AGACT:-	Abca8b	ENSMUST00000020948.14	7	3'UTR
chr11:109933132:GGACA:-	Abca8b	ENSMUST00000020948.14	7	3'UTR
chr11:109933149:GGACA:-	Abca8b	ENSMUST00000020948.14	7	3'UTR
chr11:109933166:GGACA:-	Abca8b	ENSMUST00000020948.14	7	3'UTR
chr11:109933196:GGACA:-	Abca8b	ENSMUST00000020948.14	7	3'UTR
chr11:109934362:GGACC:-	Abca8b	ENSMUST00000020948.14	5	3'UTR
chr11:109934553:AGACT:-	Abca8b	ENSMUST00000020948.14	5	CDS
chr12:28747167:GGACA:-	Trappc12	ENSMUST00000020954.14	7	CDS
chr12:28681011:GGACA:+	Adi1	ENSMUST00000020957.12	90	CDS
chr12:28681313:AGACT:+	Adi1	ENSMUST00000020957.12	101	3'UTR
chr12:4879386:GGACA:-	Ubxn2a	ENSMUST00000020962.11	9	3'UTR
chr12:4879753:GGACA:-	Ubxn2a	ENSMUST00000020962.11	9	3'UTR
chr12:4880562:AGACT:-	Ubxn2a	ENSMUST00000020962.11	9	3'UTR
chr12:4880618:AGACT:-	Ubxn2a	ENSMUST00000020962.11	9	CDS
chr12:25094082:GGACT:-	Id2	ENSMUST00000020974.6	184	3'UTR
chr12:25094202:GGACC:-	Id2	ENSMUST00000020974.6	180	3'UTR
chr12:25094360:AGACT:-	Id2	ENSMUST00000020974.6	172	3'UTR
chr12:25094385:GGACT:-	Id2	ENSMUST00000020974.6	172	3'UTR
chr12:25094456:GGACC:-	Id2	ENSMUST00000020974.6	170	3'UTR
chr12:25094566:GGACT:-	Id2	ENSMUST00000020974.6	128	3'UTR
chr12:25095961:GGACC:-	Id2	ENSMUST00000020974.6	10	CDS
chr12:31595758:AGACT:-	Bcap29	ENSMUST00000020979.8	12	3'UTR
chr12:3248149:GGACA:-	Rab10	ENSMUST00000021001.9	26	3'UTR
chr12:3249625:GGACT:-	Rab10	ENSMUST00000021001.9	18	3'UTR
chr12:3309369:GGACT:-	Rab10	ENSMUST00000021001.9	7	CDS
chr11:82805743:GGACC:-	Rffl	ENSMUST00000021036.12	5	3'UTR
chr11:82805893:AGACT:-	Rffl	ENSMUST00000021036.12	5	3'UTR
chr11:82805974:GGACA:-	Rffl	ENSMUST00000021036.12	5	3'UTR
chr11:106779096:GGACA:-	Polg2	ENSMUST00000021060.5	6	CDS
chr11:106779135:GGACT:-	Polg2	ENSMUST00000021060.5	6	CDS
chr11:106779221:GGACC:-	Polg2	ENSMUST00000021060.5	6	CDS
chr11:106781245:GGACA:-	Ddx5	ENSMUST00000021062.11	17	3'UTR
chr11:106782002:GGACT:-	Ddx5	ENSMUST00000021062.11	20	CDS
chr11:115180798:GGACC:+	Slc9a3r1	ENSMUST00000021077.3	80	3'UTR
chr11:115180893:GGACA:+	Slc9a3r1	ENSMUST00000021077.3	80	3'UTR
chr11:115497388:GGACT:-	Jpt1	ENSMUST00000021083.6	13	3'UTR
chr11:115497480:GGACC:-	Jpt1	ENSMUST00000021083.6	13	3'UTR
chr11:115644099:GGACA:-	Grb2	ENSMUST00000021090.13	6	3'UTR
chr11:115644372:GGACT:-	Grb2	ENSMUST00000021090.13	9	3'UTR
chr11:115645203:AGACT:-	Grb2	ENSMUST00000021090.13	6	3'UTR
chr11:74674365:GGACT:-	Pafah1b1	ENSMUST00000021091.14	8	3'UTR
chr11:74675871:GGACA:-	Pafah1b1	ENSMUST00000021091.14	6	3'UTR
chr11:74676120:GGACT:-	Pafah1b1	ENSMUST00000021091.14	5	3'UTR
chr11:116245484:GGACT:-	Srp68	ENSMUST00000021133.15	10	3'UTR
chr11:116301229:GGACC:-	Exoc7	ENSMUST00000021147.13	10	CDS
chr11:72685342:AGACT:+	Ube2g1	ENSMUST00000021148.12	7	3'UTR
chr11:72685529:GGACA:+	Ube2g1	ENSMUST00000021148.12	7	3'UTR
chr11:72209602:GGACA:+	Txndc17	ENSMUST00000021158.3	27	3'UTR
chr11:116803652:AGACT:-	Mxra7	ENSMUST00000021170.8	5	3'UTR
chr11:116804489:GGACT:-	Mxra7	ENSMUST00000021170.8	5	3'UTR
chr11:116804510:GGACA:-	Mxra7	ENSMUST00000021170.8	5	3'UTR
chr11:116804574:GGACA:-	Mxra7	ENSMUST00000021170.8	5	CDS
chr11:116873929:GGACT:+	Mfsd11	ENSMUST00000021173.13	5	CDS
chr11:116874044:AGACT:+	Mfsd11	ENSMUST00000021173.13	6	3'UTR
chr11:116874398:GGACT:+	Mfsd11	ENSMUST00000021173.13	5	3'UTR
chr11:116874507:GGACT:+	Mfsd11	ENSMUST00000021173.13	6	3'UTR
chr11:70513773:GGACA:-	Vmo1	ENSMUST00000021179.3	9	CDS
chr11:70235248:GGACA:-	0610010K14Rik	ENSMUST00000021181.12	11	3'UTR
chr11:70235351:GGACT:-	0610010K14Rik	ENSMUST00000021181.12	11	3'UTR
chr11:76986685:GGACA:+	Blmh	ENSMUST00000021197.9	6	3'UTR
chr11:76986697:GGACT:+	Blmh	ENSMUST00000021197.9	6	3'UTR
chr11:76986745:AGACT:+	Blmh	ENSMUST00000021197.9	6	3'UTR
chr11:76414198:GGACT:+	Timm22	ENSMUST00000021203.6	12	3'UTR
chr11:76414390:GGACT:+	Timm22	ENSMUST00000021203.6	11	3'UTR
chr11:94343609:GGACA:-	Abcc3	ENSMUST00000021231.7	15	3'UTR
chr11:94643610:GGACA:+	Lrrc59	ENSMUST00000021239.6	19	3'UTR
chr11:94643930:GGACA:+	Lrrc59	ENSMUST00000021239.6	21	3'UTR
chr11:94741984:GGACC:+	Cdc34b	ENSMUST00000021240.6	38	CDS
chr11:94742743:AGACT:+	Cdc34b	ENSMUST00000021240.6	17	3'UTR
chr11:94742928:AGACT:+	Cdc34b	ENSMUST00000021240.6	17	3'UTR
chr11:95391613:GGACT:+	Slc35b1	ENSMUST00000021243.15	31	3'UTR
chr11:68203787:GGACC:+	Stx8	ENSMUST00000021285.13	15	3'UTR
chr11:102994483:AGACT:-	Dcakd	ENSMUST00000021313.8	6	3'UTR
chr11:102994503:GGACC:-	Dcakd	ENSMUST00000021313.8	6	3'UTR
chr11:102994739:GGACT:-	Dcakd	ENSMUST00000021313.8	5	3'UTR
chr11:103678297:GGACC:-	Gosr2	ENSMUST00000021329.13	23	3'UTR
chr11:103679116:GGACT:-	Gosr2	ENSMUST00000021329.13	23	3'UTR
chr11:103679214:GGACA:-	Gosr2	ENSMUST00000021329.13	26	3'UTR
chr12:51999258:GGACA:-	Dtd2	ENSMUST00000021339.7	5	3'UTR
chr12:51999399:AGACT:-	Dtd2	ENSMUST00000021339.7	5	3'UTR
chr12:51999412:GGACT:-	Dtd2	ENSMUST00000021339.7	5	3'UTR
chr12:51999421:GGACA:-	Dtd2	ENSMUST00000021339.7	5	3'UTR
chr12:51999451:GGACC:-	Dtd2	ENSMUST00000021339.7	5	3'UTR
chr12:51999575:GGACC:-	Dtd2	ENSMUST00000021339.7	5	CDS
chr12:51999585:GGACA:-	Dtd2	ENSMUST00000021339.7	5	CDS
chr12:91807709:GGACA:-	Sel1l	ENSMUST00000021347.11	5	3'UTR
chr12:91809406:AGACT:-	Sel1l	ENSMUST00000021347.11	7	3'UTR
chr12:91809871:GGACC:-	Sel1l	ENSMUST00000021347.11	5	CDS
chr12:91809926:GGACA:-	Sel1l	ENSMUST00000021347.11	5	CDS
chr12:91809998:GGACC:-	Sel1l	ENSMUST00000021347.11	5	CDS
chr12:91810009:GGACC:-	Sel1l	ENSMUST00000021347.11	5	CDS
chr12:69296796:GGACC:+	Klhdc2	ENSMUST00000021362.4	21	5'UTR
chr12:69296885:GGACA:+	Klhdc2	ENSMUST00000021362.4	21	5'UTR
chr12:69691570:GGACA:-	L2hgdh	ENSMUST00000021370.9	13	3'UTR
chr12:69691988:GGACT:-	L2hgdh	ENSMUST00000021370.9	8	3'UTR
chr12:55281602:AGACT:-	Ppp2r3c	ENSMUST00000021410.9	8	3'UTR
chr12:55489896:GGACT:-	Nfkbia	ENSMUST00000021413.8	7	3'UTR
chr12:87450381:GGACA:-	Snw1	ENSMUST00000021428.8	5	3'UTR
chr12:87450420:AGACT:-	Snw1	ENSMUST00000021428.8	5	3'UTR
chr12:70466146:GGACA:+	Tmx1	ENSMUST00000021471.12	19	CDS
chr12:70466270:GGACA:+	Tmx1	ENSMUST00000021471.12	19	3'UTR
chr12:70467309:GGACT:+	Tmx1	ENSMUST00000021471.12	25	3'UTR
chr12:71123533:GGACT:-	Timm9	ENSMUST00000021486.9	20	3'UTR
chr12:104408788:GGACA:+	Serpina3n	ENSMUST00000021506.5	5	CDS
chr12:104408798:GGACA:+	Serpina3n	ENSMUST00000021506.5	5	CDS
chr12:104409056:GGACC:+	Serpina3n	ENSMUST00000021506.5	5	CDS
chr12:72656437:GGACA:-	Dhrs7	ENSMUST00000021512.10	9	CDS
chr12:72783849:GGACT:+	Ppm1a	ENSMUST00000021514.9	22	CDS
chr12:72784139:AGACT:+	Ppm1a	ENSMUST00000021514.9	22	CDS
chr12:72794132:GGACT:+	Ppm1a	ENSMUST00000021514.9	15	3'UTR
chr12:105040377:GGACC:+	Glrx5	ENSMUST00000021522.4	122	CDS
chr12:105040799:GGACA:+	Glrx5	ENSMUST00000021522.4	125	3'UTR
chr12:78843557:GGACT:-	Atp6v1d	ENSMUST00000021536.8	21	CDS
chr12:80109572:GGACC:-	Zfp36l1	ENSMUST00000021552.2	23	3'UTR
chr12:80109944:GGACA:-	Zfp36l1	ENSMUST00000021552.2	19	CDS
chr12:80110208:GGACA:-	Zfp36l1	ENSMUST00000021552.2	18	CDS
chr12:81184981:GGACT:+	Smoc1	ENSMUST00000021564.10	5	3'UTR
chr12:81185031:GGACT:+	Smoc1	ENSMUST00000021564.10	5	3'UTR
chr12:81185627:GGACT:+	Smoc1	ENSMUST00000021564.10	7	3'UTR
chr12:81185872:GGACT:+	Smoc1	ENSMUST00000021564.10	8	3'UTR
chr12:81185990:GGACC:+	Smoc1	ENSMUST00000021564.10	10	3'UTR
chr12:102394595:GGACA:-	Lgmn	ENSMUST00000021607.8	16	CDS
chr13:4436381:GGACT:+	Akr1c6	ENSMUST00000021630.14	103	CDS
chr13:4268342:GGACC:-	Akr1c12	ENSMUST00000021632.4	62	3'UTR
chr13:4268380:GGACC:-	Akr1c12	ENSMUST00000021632.4	62	3'UTR
chr13:4276295:GGACA:-	Akr1c12	ENSMUST00000021632.4	11	CDS
chr13:4194135:GGACA:+	Akr1c13	ENSMUST00000021634.3	15	CDS
chr13:4205429:GGACA:+	Akr1c13	ENSMUST00000021634.3	107	3'UTR
chr13:4205471:GGACT:+	Akr1c13	ENSMUST00000021634.3	107	3'UTR
chr12:84043549:GGACC:+	Acot4	ENSMUST00000021652.4	19	CDS
chr12:84043602:GGACT:+	Acot4	ENSMUST00000021652.4	19	CDS
chr12:84044130:GGACC:+	Acot4	ENSMUST00000021652.4	13	3'UTR
chr12:84044626:AGACT:+	Acot4	ENSMUST00000021652.4	14	3'UTR
chr12:84374325:GGACC:-	Entpd5	ENSMUST00000021662.11	28	3'UTR
chr12:84375971:GGACA:-	Entpd5	ENSMUST00000021662.11	16	3'UTR
chr12:84377234:GGACT:-	Entpd5	ENSMUST00000021662.11	13	3'UTR
chr12:84774617:GGACT:+	Isca2	ENSMUST00000021667.6	48	CDS
chr12:85815570:GGACC:-	Erg28	ENSMUST00000021676.11	79	3'UTR
chr12:108815782:GGACA:+	Yy1	ENSMUST00000021692.8	11	3'UTR
chr12:108815913:GGACA:+	Yy1	ENSMUST00000021692.8	11	3'UTR
chr12:108815971:GGACT:+	Yy1	ENSMUST00000021692.8	11	3'UTR
chr12:108818707:GGACT:+	Yy1	ENSMUST00000021692.8	9	3'UTR
chr12:108819156:GGACA:+	Yy1	ENSMUST00000021692.8	11	3'UTR
chr12:108819478:GGACA:+	Yy1	ENSMUST00000021692.8	13	3'UTR
chr12:108819489:AGACT:+	Yy1	ENSMUST00000021692.8	13	3'UTR
chr12:108819914:GGACT:+	Yy1	ENSMUST00000021692.8	14	3'UTR
chr12:111828219:AGACT:+	Zfyve21	ENSMUST00000021714.8	28	3'UTR
chr13:21192233:GGACC:+	Trim27	ENSMUST00000021761.12	5	CDS
chr13:21192374:GGACC:+	Trim27	ENSMUST00000021761.12	5	CDS
chr13:21192405:GGACT:+	Trim27	ENSMUST00000021761.12	5	CDS
chr13:24990118:AGACT:+	Gpld1	ENSMUST00000021773.12	21	CDS
chr13:24990212:GGACA:+	Gpld1	ENSMUST00000021773.12	24	3'UTR
chr13:24990337:GGACT:+	Gpld1	ENSMUST00000021773.12	25	3'UTR
chr13:24990585:GGACC:+	Gpld1	ENSMUST00000021773.12	29	3'UTR
chr13:43539552:GGACT:-	Mcur1	ENSMUST00000021800.5	5	3'UTR
chr13:46680507:AGACT:-	Nup153	ENSMUST00000021803.9	5	3'UTR
chr13:47023692:GGACC:-	Tpmt	ENSMUST00000021806.10	9	3'UTR
chr13:47024222:GGACC:-	Tpmt	ENSMUST00000021806.10	8	3'UTR
chr13:47084849:GGACT:-	Dek	ENSMUST00000021807.12	17	3'UTR
chr13:47085039:GGACT:-	Dek	ENSMUST00000021807.12	17	3'UTR
chr13:32802611:GGACT:+	Wrnip1	ENSMUST00000021832.6	11	CDS
chr13:32802970:AGACT:+	Wrnip1	ENSMUST00000021832.6	11	CDS
chr13:32822104:GGACT:+	Wrnip1	ENSMUST00000021832.6	16	CDS
chr13:34033207:GGACT:+	Ripk1	ENSMUST00000021844.14	5	3'UTR
chr13:34977849:GGACT:-	Eci2	ENSMUST00000021854.13	59	3'UTR
chr13:34977891:AGACT:-	Eci2	ENSMUST00000021854.13	59	3'UTR
chr13:36204848:GGACA:+	Fars2	ENSMUST00000021857.12	16	CDS
chr13:36204954:GGACA:+	Fars2	ENSMUST00000021857.12	16	CDS
chr13:36205014:GGACT:+	Fars2	ENSMUST00000021857.12	16	CDS
chr13:37418666:GGACC:+	Ly86	ENSMUST00000021860.6	8	3'UTR
chr13:37418682:GGACT:+	Ly86	ENSMUST00000021860.6	8	3'UTR
chr13:37977503:GGACC:-	Ssr1	ENSMUST00000021864.7	5	3'UTR
chr13:37977531:GGACA:-	Ssr1	ENSMUST00000021864.7	5	3'UTR
chr13:37979007:GGACT:-	Ssr1	ENSMUST00000021864.7	17	3'UTR
chr13:37979012:AGACT:-	Ssr1	ENSMUST00000021864.7	17	3'UTR
chr13:37979622:GGACT:-	Ssr1	ENSMUST00000021864.7	18	3'UTR
chr13:38932479:AGACT:-	Slc35b3	ENSMUST00000021870.11	7	3'UTR
chr13:38932492:GGACC:-	Slc35b3	ENSMUST00000021870.11	7	3'UTR
chr13:38932774:AGACT:-	Slc35b3	ENSMUST00000021870.11	6	CDS
chr13:51847558:GGACC:+	Gadd45g	ENSMUST00000021903.2	9	CDS
chr13:51847894:GGACC:+	Gadd45g	ENSMUST00000021903.2	10	CDS
chr13:51847993:GGACC:+	Gadd45g	ENSMUST00000021903.2	10	3'UTR
chr13:51848168:GGACT:+	Gadd45g	ENSMUST00000021903.2	12	3'UTR
chr13:51848321:GGACT:+	Gadd45g	ENSMUST00000021903.2	12	3'UTR
chr13:51848364:GGACT:+	Gadd45g	ENSMUST00000021903.2	12	3'UTR
chr13:64185723:GGACA:+	Habp4	ENSMUST00000021929.9	17	3'UTR
chr13:64185840:GGACA:+	Habp4	ENSMUST00000021929.9	17	3'UTR
chr13:64186039:GGACT:+	Habp4	ENSMUST00000021929.9	19	3'UTR
chr13:64186050:AGACT:+	Habp4	ENSMUST00000021929.9	19	3'UTR
chr13:64186167:GGACC:+	Habp4	ENSMUST00000021929.9	21	3'UTR
chr13:54106559:GGACT:+	Sfxn1	ENSMUST00000021930.9	25	CDS
chr13:64364147:GGACA:-	Ctsl	ENSMUST00000021933.7	307	CDS
chr13:64366899:GGACT:-	Ctsl	ENSMUST00000021933.7	14	CDS
chr13:64366986:GGACT:-	Ctsl	ENSMUST00000021933.7	15	CDS
chr13:55344006:GGACC:-	Lman2	ENSMUST00000021940.7	45	3'UTR
chr13:55344707:AGACT:-	Lman2	ENSMUST00000021940.7	34	3'UTR
chr13:55346012:GGACT:-	Lman2	ENSMUST00000021940.7	38	3'UTR
chr13:55346209:GGACA:-	Lman2	ENSMUST00000021940.7	36	3'UTR
chr13:55346476:GGACC:-	Lman2	ENSMUST00000021940.7	34	3'UTR
chr13:55346524:GGACC:-	Lman2	ENSMUST00000021940.7	33	3'UTR
chr13:55324923:GGACC:+	Prelid1	ENSMUST00000021942.7	9	CDS
chr13:55717888:GGACC:+	Txndc15	ENSMUST00000021959.10	23	CDS
chr13:55725839:GGACA:+	Txndc15	ENSMUST00000021959.10	70	CDS
chr13:55725912:GGACT:+	Txndc15	ENSMUST00000021959.10	72	3'UTR
chr13:55725941:GGACT:+	Txndc15	ENSMUST00000021959.10	72	3'UTR
chr13:55725983:GGACT:+	Txndc15	ENSMUST00000021959.10	75	3'UTR
chr13:55726198:GGACC:+	Txndc15	ENSMUST00000021959.10	72	3'UTR
chr13:56473694:GGACT:+	Slc25a48	ENSMUST00000021971.5	11	3'UTR
chr13:56473859:AGACT:+	Slc25a48	ENSMUST00000021971.5	11	3'UTR
chr13:66997142:GGACC:+	Ptdss1	ENSMUST00000021990.3	6	3'UTR
chr13:81796959:GGACT:+	Cetn3	ENSMUST00000022009.9	12	3'UTR
chr13:58381629:GGACC:-	2210016F16Rik	ENSMUST00000022032.6	6	3'UTR
chr13:58381850:GGACT:-	2210016F16Rik	ENSMUST00000022032.6	12	CDS
chr13:58384910:GGACA:-	2210016F16Rik	ENSMUST00000022032.6	25	CDS
chr13:74323066:GGACC:-	Sdha	ENSMUST00000022062.7	57	3'UTR
chr13:69634124:GGACT:+	Nsun2	ENSMUST00000022087.6	12	3'UTR
chr13:69815720:AGACT:+	Med10	ENSMUST00000022089.9	21	3'UTR
chr13:69815818:GGACT:+	Med10	ENSMUST00000022089.9	21	3'UTR
chr13:73331602:AGACT:+	Mrpl36	ENSMUST00000022098.9	39	CDS
chr13:73620401:GGACA:+	Clptm1l	ENSMUST00000022102.8	10	3'UTR
chr13:91784762:GGACT:+	Acot12	ENSMUST00000022120.4	16	CDS
chr13:91785529:GGACC:+	Acot12	ENSMUST00000022120.4	5	3'UTR
chr13:99948924:GGACA:-	Mccc2	ENSMUST00000022148.6	9	CDS
chr13:99319941:AGACT:-	Ptcd2	ENSMUST00000022153.7	9	3'UTR
chr13:97176132:GGACC:+	Gfm2	ENSMUST00000022170.7	5	3'UTR
chr13:95351663:GGACA:-	Aggf1	ENSMUST00000022189.8	5	CDS
chr13:95351681:GGACA:-	Aggf1	ENSMUST00000022189.8	5	CDS
chr13:94203618:GGACA:-	Scamp1	ENSMUST00000022197.14	11	3'UTR
chr13:94203966:GGACT:-	Scamp1	ENSMUST00000022197.14	11	3'UTR
chr13:92384868:GGACT:+	Dhfr	ENSMUST00000022218.5	23	3'UTR
chr13:103819086:GGACT:-	Erbin	ENSMUST00000022222.11	10	3'UTR
chr13:118380359:GGACC:-	Mrps30	ENSMUST00000022245.9	11	CDS
chr14:14116577:GGACA:-	Psmd6	ENSMUST00000022256.4	16	CDS
chr14:8166330:GGACT:-	Pdhb	ENSMUST00000022268.9	10	3'UTR
chr14:8225747:GGACC:-	Acox2	ENSMUST00000022271.13	27	3'UTR
chr13:112883214:GGACT:-	Mtrex	ENSMUST00000022281.4	6	CDS
chr14:18037537:GGACA:+	Thrb	ENSMUST00000022304.9	7	3'UTR
chr14:16238919:AGACT:-	Oxsm	ENSMUST00000022311.11	11	3'UTR
chr14:16239857:GGACA:-	Oxsm	ENSMUST00000022311.11	6	3'UTR
chr14:34311002:GGACA:+	Glud1	ENSMUST00000022322.16	6	CDS
chr14:34311145:GGACA:+	Glud1	ENSMUST00000022322.16	5	CDS
chr14:34343834:GGACA:+	Glud1	ENSMUST00000022322.16	105	3'UTR
chr14:20320459:GGACA:-	Ecd	ENSMUST00000022344.3	5	3'UTR
chr14:20320720:GGACT:-	Ecd	ENSMUST00000022344.3	5	3'UTR
chr14:20320802:GGACC:-	Ecd	ENSMUST00000022344.3	5	CDS
chr14:45348628:AGACT:+	Psmc6	ENSMUST00000022380.8	18	CDS
chr14:45348685:GGACT:+	Psmc6	ENSMUST00000022380.8	18	CDS
chr14:26203588:GGACT:-	Tmem254b	ENSMUST00000022418.14	94	3'UTR
chr14:25699623:GGACA:+	Ppif	ENSMUST00000022419.6	15	3'UTR
chr14:25700415:GGACA:+	Ppif	ENSMUST00000022419.6	13	3'UTR
chr14:51104948:GGACC:+	Rnase4	ENSMUST00000022428.12	529	CDS
chr14:51105146:GGACT:+	Rnase4	ENSMUST00000022428.12	557	CDS
chr14:31508199:GGACA:+	Eaf1	ENSMUST00000022446.6	6	3'UTR
chr14:31508489:GGACT:+	Eaf1	ENSMUST00000022446.6	7	3'UTR
chr14:31508742:GGACT:+	Eaf1	ENSMUST00000022446.6	9	3'UTR
chr14:32102304:AGACT:+	Oxnad1	ENSMUST00000022462.13	5	CDS
chr14:32102324:GGACC:+	Oxnad1	ENSMUST00000022462.13	5	CDS
chr14:31171404:AGACT:-	Nisch	ENSMUST00000022469.12	5	3'UTR
chr14:61367457:GGACT:-	Kpna3	ENSMUST00000022496.8	5	3'UTR
chr14:57826849:GGACT:+	Mrpl57	ENSMUST00000022538.4	57	3'UTR
chr14:57916368:GGACA:-	Micu2	ENSMUST00000022543.9	14	3'UTR
chr14:57916903:AGACT:-	Micu2	ENSMUST00000022543.9	11	3'UTR
chr14:64811721:AGACT:-	Hmbox1	ENSMUST00000022544.13	6	3'UTR
chr14:64811879:GGACT:-	Hmbox1	ENSMUST00000022544.13	5	3'UTR
chr14:59236299:GGACT:+	Rcbtb1	ENSMUST00000022551.13	6	3'UTR
chr14:59547440:GGACA:+	Cab39l	ENSMUST00000022553.5	19	3'UTR
chr14:59548586:GGACA:+	Cab39l	ENSMUST00000022553.5	25	3'UTR
chr14:75343708:AGACT:+	Zc3h13	ENSMUST00000022577.5	5	CDS
chr14:75762199:GGACA:-	Slc25a30	ENSMUST00000022580.7	9	3'UTR
chr14:75762656:GGACT:-	Slc25a30	ENSMUST00000022580.7	6	CDS
chr14:76087008:GGACC:-	Gpalpp1	ENSMUST00000022585.4	6	3'UTR
chr14:76087494:GGACA:-	Gpalpp1	ENSMUST00000022585.4	6	3'UTR
chr14:76087625:AGACT:-	Gpalpp1	ENSMUST00000022585.4	6	3'UTR
chr14:76506802:AGACT:+	Tsc22d1	ENSMUST00000022587.9	73	3'UTR
chr14:76507132:AGACT:+	Tsc22d1	ENSMUST00000022587.9	80	3'UTR
chr14:76507366:GGACT:+	Tsc22d1	ENSMUST00000022587.9	90	3'UTR
chr14:79637942:GGACT:-	Cnmd	ENSMUST00000022603.7	7	3'UTR
chr14:65530607:GGACA:-	Elp3	ENSMUST00000022609.6	6	3'UTR
chr14:65865467:GGACT:+	Ccdc25	ENSMUST00000022614.6	14	3'UTR
chr14:65866553:AGACT:+	Ccdc25	ENSMUST00000022614.6	16	3'UTR
chr14:65979651:AGACT:+	Clu	ENSMUST00000022616.13	48	CDS
chr14:70474959:GGACT:-	Bmp1	ENSMUST00000022693.8	14	3'UTR
chr14:70475054:GGACA:-	Bmp1	ENSMUST00000022693.8	13	3'UTR
chr14:70475137:GGACA:-	Bmp1	ENSMUST00000022693.8	12	CDS
chr14:73363075:AGACT:-	Itm2b	ENSMUST00000022704.8	390	CDS
chr14:73366358:GGACA:-	Itm2b	ENSMUST00000022704.8	67	CDS
chr14:103082848:GGACA:-	Fbxl3	ENSMUST00000022720.14	11	3'UTR
chr14:103083359:GGACA:-	Fbxl3	ENSMUST00000022720.14	10	CDS
chr14:103075867:GGACA:+	Cln5	ENSMUST00000022721.7	21	CDS
chr14:103076460:GGACA:+	Cln5	ENSMUST00000022721.7	23	3'UTR
chr14:103076946:GGACT:+	Cln5	ENSMUST00000022721.7	27	3'UTR
chr14:118112859:GGACA:-	Tgds	ENSMUST00000022727.9	24	3'UTR
chr14:118938156:GGACC:+	Dnajc3	ENSMUST00000022734.8	12	CDS
chr14:118978590:GGACA:+	Dnajc3	ENSMUST00000022734.8	6	3'UTR
chr14:118980112:GGACA:+	Dnajc3	ENSMUST00000022734.8	13	3'UTR
chr14:118981539:GGACA:+	Dnajc3	ENSMUST00000022734.8	26	3'UTR
chr15:6486780:GGACT:+	C9	ENSMUST00000022749.15	46	CDS
chr15:6486812:GGACA:+	C9	ENSMUST00000022749.15	46	CDS
chr15:6498478:GGACA:+	C9	ENSMUST00000022749.15	84	3'UTR
chr15:5217322:GGACT:+	Ttc33	ENSMUST00000022751.14	8	CDS
chr15:5217429:GGACT:+	Ttc33	ENSMUST00000022751.14	8	CDS
chr15:5217692:GGACT:+	Ttc33	ENSMUST00000022751.14	10	3'UTR
chr14:52299910:GGACC:-	Mettl3	ENSMUST00000022767.15	5	CDS
chr14:54467950:GGACT:+	Lrp10	ENSMUST00000022782.9	5	CDS
chr14:54468076:GGACT:+	Lrp10	ENSMUST00000022782.9	6	CDS
chr14:54468385:GGACT:+	Lrp10	ENSMUST00000022782.9	6	CDS
chr14:54468652:GGACT:+	Lrp10	ENSMUST00000022782.9	6	CDS
chr14:54469140:AGACT:+	Lrp10	ENSMUST00000022782.9	6	CDS
chr14:54469727:GGACC:+	Lrp10	ENSMUST00000022782.9	10	CDS
chr14:54470107:AGACT:+	Lrp10	ENSMUST00000022782.9	12	3'UTR
chr14:54470203:GGACA:+	Lrp10	ENSMUST00000022782.9	11	3'UTR
chr14:54541977:GGACA:-	Haus4	ENSMUST00000022784.8	5	3'UTR
chr14:54542008:GGACC:-	Haus4	ENSMUST00000022784.8	5	3'UTR
chr14:54542131:AGACT:-	Haus4	ENSMUST00000022784.8	5	CDS
chr15:3979334:GGACC:-	Fbxo4	ENSMUST00000022791.8	6	CDS
chr14:54887758:GGACT:+	Bcl2l2	ENSMUST00000022806.9	6	3'UTR
chr15:11983212:GGACA:-	Sub1	ENSMUST00000022816.14	8	3'UTR
chr15:11983317:GGACA:-	Sub1	ENSMUST00000022816.14	8	3'UTR
chr14:55489936:GGACC:+	Dhrs4	ENSMUST00000022821.7	125	3'UTR
chr14:55490263:GGACA:+	Dhrs4	ENSMUST00000022821.7	125	3'UTR
chr15:31595729:GGACA:-	Cct5	ENSMUST00000022842.15	44	CDS
chr15:31597426:GGACC:-	Cct5	ENSMUST00000022842.15	5	CDS
chr15:11384085:GGACA:-	Tars	ENSMUST00000022849.6	27	CDS
chr15:10373779:GGACA:+	Agxt2	ENSMUST00000022858.7	7	CDS
chr15:10373823:GGACT:+	Agxt2	ENSMUST00000022858.7	7	CDS
chr15:9314395:GGACT:+	Ugt3a1	ENSMUST00000022861.8	13	CDS
chr15:34141058:AGACT:+	Mtdh	ENSMUST00000022865.16	5	3'UTR
chr15:33033114:AGACT:+	Sdc2	ENSMUST00000022871.6	47	3'UTR
chr15:33033258:GGACA:+	Sdc2	ENSMUST00000022871.6	47	3'UTR
chr15:25971889:GGACA:+	Retreg1	ENSMUST00000022881.14	30	CDS
chr15:25971965:GGACT:+	Retreg1	ENSMUST00000022881.14	30	CDS
chr15:36770837:GGACA:-	Ywhaz	ENSMUST00000022894.13	14	3'UTR
chr15:41859341:GGACA:+	Oxr1	ENSMUST00000022918.14	8	3'UTR
chr15:51963289:AGACT:-	Rad21	ENSMUST00000022927.10	16	3'UTR
chr15:34484082:GGACC:-	Rida	ENSMUST00000022946.5	697	3'UTR
chr15:69092915:GGACT:+	Khdrbs3	ENSMUST00000022954.6	5	CDS
chr15:44640499:GGACA:+	Ebag9	ENSMUST00000022964.8	12	3'UTR
chr15:44640560:GGACA:+	Ebag9	ENSMUST00000022964.8	14	3'UTR
chr15:44640604:AGACT:+	Ebag9	ENSMUST00000022964.8	15	3'UTR
chr15:59315233:GGACA:+	Sqle	ENSMUST00000022977.13	21	5'UTR
chr15:59315607:GGACA:+	Sqle	ENSMUST00000022977.13	22	5'UTR
chr15:59315737:GGACA:+	Sqle	ENSMUST00000022977.13	22	5'UTR
chr15:59315851:GGACT:+	Sqle	ENSMUST00000022977.13	22	CDS
chr15:59330998:GGACT:+	Sqle	ENSMUST00000022977.13	12	3'UTR
chr15:59331163:GGACA:+	Sqle	ENSMUST00000022977.13	12	3'UTR
chr15:57870130:GGACT:-	Derl1	ENSMUST00000022993.6	25	3'UTR
chr15:57871123:GGACT:-	Derl1	ENSMUST00000022993.6	27	3'UTR
chr15:57871289:GGACT:-	Derl1	ENSMUST00000022993.6	25	3'UTR
chr15:57871668:GGACC:-	Derl1	ENSMUST00000022993.6	27	3'UTR
chr15:81823481:GGACA:+	Tef	ENSMUST00000023024.7	6	CDS
chr15:81823760:AGACT:+	Tef	ENSMUST00000023024.7	6	3'UTR
chr15:81823767:GGACT:+	Tef	ENSMUST00000023024.7	6	3'UTR
chr15:81824034:GGACT:+	Tef	ENSMUST00000023024.7	7	3'UTR
chr15:81824227:GGACC:+	Tef	ENSMUST00000023024.7	7	3'UTR
chr15:81824832:GGACA:+	Tef	ENSMUST00000023024.7	6	3'UTR
chr15:81825204:GGACT:+	Tef	ENSMUST00000023024.7	8	3'UTR
chr15:81825490:GGACA:+	Tef	ENSMUST00000023024.7	9	3'UTR
chr15:81826195:GGACC:+	Tef	ENSMUST00000023024.7	10	3'UTR
chr15:81826262:GGACA:+	Tef	ENSMUST00000023024.7	10	3'UTR
chr15:81826366:GGACA:+	Tef	ENSMUST00000023024.7	11	3'UTR
chr15:81475735:GGACA:+	Rbx1	ENSMUST00000023036.6	9	3'UTR
chr15:81476060:GGACA:+	Rbx1	ENSMUST00000023036.6	8	3'UTR
chr15:81319338:GGACT:-	Slc25a17	ENSMUST00000023040.8	47	3'UTR
chr15:81319614:GGACA:-	Slc25a17	ENSMUST00000023040.8	49	3'UTR
chr15:81319758:GGACT:-	Slc25a17	ENSMUST00000023040.8	48	CDS
chr15:79761609:GGACC:-	Dnal4	ENSMUST00000023055.7	5	3'UTR
chr15:79761886:GGACT:-	Dnal4	ENSMUST00000023055.7	5	3'UTR
chr15:79761968:AGACT:-	Dnal4	ENSMUST00000023055.7	5	3'UTR
chr15:79674646:GGACC:-	Josd1	ENSMUST00000023061.6	8	3'UTR
chr15:79672618:GGACT:+	Tomm22	ENSMUST00000023062.4	14	3'UTR
chr15:82371367:GGACT:-	Cyp2d22	ENSMUST00000023083.8	6	3'UTR
chr15:82371628:GGACA:-	Cyp2d22	ENSMUST00000023083.8	9	CDS
chr15:82350326:GGACA:-	Ndufa6	ENSMUST00000023085.6	200	CDS
chr15:94577992:GGACA:-	Twf1	ENSMUST00000023087.12	5	3'UTR
chr15:94578241:GGACT:-	Twf1	ENSMUST00000023087.12	6	3'UTR
chr15:96687546:GGACT:-	Slc38a2	ENSMUST00000023099.7	10	3'UTR
chr15:96688145:AGACT:-	Slc38a2	ENSMUST00000023099.7	12	3'UTR
chr15:96688274:AGACT:-	Slc38a2	ENSMUST00000023099.7	11	3'UTR
chr15:96688360:GGACT:-	Slc38a2	ENSMUST00000023099.7	11	3'UTR
chr16:10960737:GGACC:-	Litaf	ENSMUST00000023143.13	25	3'UTR
chr16:10960941:GGACT:-	Litaf	ENSMUST00000023143.13	25	3'UTR
chr16:10960995:GGACC:-	Litaf	ENSMUST00000023143.13	25	CDS
chr16:10423311:GGACC:+	Nubp1	ENSMUST00000023146.4	14	3'UTR
chr16:8855894:GGACT:+	1810013L24Rik	ENSMUST00000023150.6	7	CDS
chr16:8855950:GGACA:+	1810013L24Rik	ENSMUST00000023150.6	7	CDS
chr16:8856004:AGACT:+	1810013L24Rik	ENSMUST00000023150.6	7	CDS
chr16:8856251:GGACT:+	1810013L24Rik	ENSMUST00000023150.6	8	3'UTR
chr16:8857146:GGACT:+	1810013L24Rik	ENSMUST00000023150.6	5	3'UTR
chr16:8857789:GGACA:+	1810013L24Rik	ENSMUST00000023150.6	7	3'UTR
chr16:8857961:GGACC:+	1810013L24Rik	ENSMUST00000023150.6	9	3'UTR
chr16:26358994:GGACA:-	Cldn1	ENSMUST00000023154.2	28	3'UTR
chr16:30067098:GGACC:+	Hes1	ENSMUST00000023171.7	5	CDS
chr16:30067345:GGACC:+	Hes1	ENSMUST00000023171.7	6	CDS
chr16:30067400:GGACT:+	Hes1	ENSMUST00000023171.7	6	CDS
chr16:30067485:GGACA:+	Hes1	ENSMUST00000023171.7	6	3'UTR
chr16:5014503:GGACC:-	Glyr1	ENSMUST00000023189.14	14	3'UTR
chr16:5014531:GGACT:-	Glyr1	ENSMUST00000023189.14	13	3'UTR
chr16:5015093:AGACT:-	Glyr1	ENSMUST00000023189.14	8	3'UTR
chr16:5015099:GGACA:-	Glyr1	ENSMUST00000023189.14	8	3'UTR
chr16:5015143:GGACT:-	Glyr1	ENSMUST00000023189.14	8	3'UTR
chr16:5015445:GGACC:-	Glyr1	ENSMUST00000023189.14	5	3'UTR
chr16:5015456:GGACT:-	Glyr1	ENSMUST00000023189.14	5	3'UTR
chr16:5008786:GGACC:-	Rogdi	ENSMUST00000023191.16	5	3'UTR
chr15:76350536:GGACC:-	Sharpin	ENSMUST00000023211.15	13	CDS
chr15:76350695:GGACT:-	Sharpin	ENSMUST00000023211.15	11	5'UTR
chr15:76511586:GGACC:-	Dgat1	ENSMUST00000023214.10	5	CDS
chr15:76511600:GGACA:-	Dgat1	ENSMUST00000023214.10	5	CDS
chr15:76249230:GGACA:+	Grina	ENSMUST00000023225.7	5	CDS
chr15:75597918:GGACT:+	Gpihbp1	ENSMUST00000023243.10	19	CDS
chr15:75598059:GGACC:+	Gpihbp1	ENSMUST00000023243.10	19	CDS
chr15:89371980:GGACC:-	Tymp	ENSMUST00000023285.4	39	3'UTR
chr15:89372303:AGACT:-	Tymp	ENSMUST00000023285.4	28	3'UTR
chr16:46448584:AGACT:-	Nectin3	ENSMUST00000023334.14	5	CDS
chr16:46448728:AGACT:-	Nectin3	ENSMUST00000023334.14	5	CDS
chr16:15848565:GGACA:-	Mzt2	ENSMUST00000023351.10	11	3'UTR
chr16:15862960:AGACT:-	Mzt2	ENSMUST00000023351.10	12	5'UTR
chr16:15863238:GGACC:-	Mzt2	ENSMUST00000023351.10	11	5'UTR
chr16:15863278:GGACA:-	Mzt2	ENSMUST00000023351.10	9	5'UTR
chr16:13946802:GGACT:+	Mpv17l	ENSMUST00000023360.13	12	CDS
chr16:13947029:GGACA:+	Mpv17l	ENSMUST00000023360.13	14	3'UTR
chr16:13949051:GGACT:+	Mpv17l	ENSMUST00000023360.13	5	3'UTR
chr16:13703432:GGACA:+	Bfar	ENSMUST00000023365.12	6	3'UTR
chr16:18872334:AGACT:-	Mrpl40	ENSMUST00000023391.15	29	3'UTR
chr16:8657036:GGACA:+	Pmm2	ENSMUST00000023396.9	19	3'UTR
chr16:8657207:GGACA:+	Pmm2	ENSMUST00000023396.9	20	3'UTR
chr16:8657425:GGACT:+	Pmm2	ENSMUST00000023396.9	20	3'UTR
chr16:59613682:GGACT:-	Arl6	ENSMUST00000023405.15	5	3'UTR
chr16:17525735:AGACT:+	Lztr1	ENSMUST00000023444.10	6	CDS
chr16:17525912:GGACC:+	Lztr1	ENSMUST00000023444.10	7	3'UTR
chr16:17525940:GGACA:+	Lztr1	ENSMUST00000023444.10	8	3'UTR
chr16:17428248:GGACA:+	Snap29	ENSMUST00000023449.10	8	CDS
chr16:17428759:GGACA:+	Snap29	ENSMUST00000023449.10	6	3'UTR
chr16:17428962:GGACT:+	Snap29	ENSMUST00000023449.10	6	3'UTR
chr16:17429742:GGACA:+	Snap29	ENSMUST00000023449.10	5	3'UTR
chr16:17430530:AGACT:+	Snap29	ENSMUST00000023449.10	7	3'UTR
chr16:17336801:AGACT:+	Serpind1	ENSMUST00000023450.14	266	CDS
chr16:17336951:GGACT:+	Serpind1	ENSMUST00000023450.14	266	CDS
chr16:17343079:GGACA:+	Serpind1	ENSMUST00000023450.14	89	3'UTR
chr16:17343115:GGACA:+	Serpind1	ENSMUST00000023450.14	97	3'UTR
chr16:17343249:AGACT:+	Serpind1	ENSMUST00000023450.14	104	3'UTR
chr16:17130737:GGACA:-	Sdf2l1	ENSMUST00000023453.9	29	CDS
chr16:32018071:GGACT:-	Pak2	ENSMUST00000023467.8	5	3'UTR
chr16:32018192:GGACA:-	Pak2	ENSMUST00000023467.8	5	3'UTR
chr16:32018409:GGACT:-	Pak2	ENSMUST00000023467.8	6	3'UTR
chr16:32906072:GGACA:+	Fyttd1	ENSMUST00000023489.10	9	3'UTR
chr16:32906399:GGACA:+	Fyttd1	ENSMUST00000023489.10	9	3'UTR
chr16:32907135:AGACT:+	Fyttd1	ENSMUST00000023489.10	7	3'UTR
chr16:32907352:GGACT:+	Fyttd1	ENSMUST00000023489.10	7	3'UTR
chr16:38249163:GGACA:-	Nr1i2	ENSMUST00000023504.4	14	3'UTR
chr16:38294560:GGACC:-	Nr1i2	ENSMUST00000023504.4	5	5'UTR
chr16:20128139:GGACA:+	Klhl24	ENSMUST00000023509.4	7	3'UTR
chr16:35697703:GGACA:-	Slc49a4	ENSMUST00000023554.8	9	3'UTR
chr16:35697887:GGACT:-	Slc49a4	ENSMUST00000023554.8	8	3'UTR
chr16:35697896:AGACT:-	Slc49a4	ENSMUST00000023554.8	8	3'UTR
chr16:35768976:GGACA:-	Slc49a4	ENSMUST00000023554.8	5	CDS
chr16:21761686:GGACA:-	Ehhadh	ENSMUST00000023559.6	243	3'UTR
chr16:21762105:GGACC:-	Ehhadh	ENSMUST00000023559.6	221	CDS
chr16:21934569:GGACA:-	Tmem41a	ENSMUST00000023562.8	5	3'UTR
chr16:21934663:GGACC:-	Tmem41a	ENSMUST00000023562.8	5	3'UTR
chr16:21934797:GGACT:-	Tmem41a	ENSMUST00000023562.8	5	3'UTR
chr16:78336328:AGACT:+	Cxadr	ENSMUST00000023572.14	11	CDS
chr16:78339718:AGACT:+	Cxadr	ENSMUST00000023572.14	19	3'UTR
chr16:22892251:GGACT:+	Ahsg	ENSMUST00000023583.6	60	CDS
chr16:23079264:GGACA:+	Kng1	ENSMUST00000023589.14	63	CDS
chr16:23079351:GGACA:+	Kng1	ENSMUST00000023589.14	66	CDS
chr16:23079596:GGACT:+	Kng1	ENSMUST00000023589.14	89	CDS
chr16:23079974:GGACT:+	Kng1	ENSMUST00000023589.14	110	3'UTR
chr16:22961026:GGACA:+	Hrg	ENSMUST00000023590.8	290	CDS
chr16:22961041:GGACA:+	Hrg	ENSMUST00000023590.8	290	CDS
chr16:22961221:GGACA:+	Hrg	ENSMUST00000023590.8	307	CDS
chr16:22961242:GGACC:+	Hrg	ENSMUST00000023590.8	311	CDS
chr16:22961314:GGACA:+	Hrg	ENSMUST00000023590.8	316	CDS
chr16:22961344:GGACT:+	Hrg	ENSMUST00000023590.8	316	CDS
chr16:23113512:AGACT:+	Eif4a2	ENSMUST00000023599.12	38	3'UTR
chr16:23358172:AGACT:+	St6gal1	ENSMUST00000023601.13	13	3'UTR
chr16:23359140:GGACC:+	St6gal1	ENSMUST00000023601.13	17	3'UTR
chr16:23359856:GGACT:+	St6gal1	ENSMUST00000023601.13	23	3'UTR
chr16:23359926:AGACT:+	St6gal1	ENSMUST00000023601.13	22	3'UTR
chr16:84828537:GGACC:-	Atp5j	ENSMUST00000023608.13	7	CDS
chr16:84831359:GGACA:-	Atp5j	ENSMUST00000023608.13	327	CDS
chr16:84834967:AGACT:-	Atp5j	ENSMUST00000023608.13	29	5'UTR
chr16:84835609:GGACA:-	Atp5j	ENSMUST00000023608.13	6	5'UTR
chr16:94498287:GGACA:-	Vps26c	ENSMUST00000023615.6	12	3'UTR
chr16:94498643:AGACT:-	Vps26c	ENSMUST00000023615.6	15	3'UTR
chr16:94498960:GGACA:-	Vps26c	ENSMUST00000023615.6	15	3'UTR
chr16:35947953:GGACA:+	Parp9	ENSMUST00000023622.12	24	5'UTR
chr16:35948194:GGACC:+	Parp9	ENSMUST00000023622.12	24	CDS
chr16:35948245:GGACC:+	Parp9	ENSMUST00000023622.12	23	CDS
chr16:35972526:GGACA:+	Parp9	ENSMUST00000023622.12	9	3'UTR
chr16:62928194:AGACT:+	Pros1	ENSMUST00000023629.8	5	3'UTR
chr16:62928491:AGACT:+	Pros1	ENSMUST00000023629.8	6	3'UTR
chr16:62928894:GGACA:+	Pros1	ENSMUST00000023629.8	7	3'UTR
chr16:92392166:GGACT:-	Rcan1	ENSMUST00000023672.9	12	3'UTR
chr16:92392926:GGACC:-	Rcan1	ENSMUST00000023672.9	9	3'UTR
chr16:92393010:GGACA:-	Rcan1	ENSMUST00000023672.9	9	3'UTR
chr16:92393137:GGACA:-	Rcan1	ENSMUST00000023672.9	9	3'UTR
chr16:92393199:GGACA:-	Rcan1	ENSMUST00000023672.9	9	3'UTR
chr16:92393251:GGACT:-	Rcan1	ENSMUST00000023672.9	9	3'UTR
chr16:92393440:AGACT:-	Rcan1	ENSMUST00000023672.9	9	3'UTR
chr16:91562935:GGACT:+	Ifngr2	ENSMUST00000023687.8	11	CDS
chr16:91562944:GGACT:+	Ifngr2	ENSMUST00000023687.8	11	CDS
chr16:91563079:GGACT:+	Ifngr2	ENSMUST00000023687.8	11	3'UTR
chr16:91563695:GGACA:+	Ifngr2	ENSMUST00000023687.8	11	3'UTR
chr16:91563938:GGACA:+	Ifngr2	ENSMUST00000023687.8	11	3'UTR
chr16:91373037:GGACA:+	Ifnar2	ENSMUST00000023693.13	12	5'UTR
chr16:90222809:GGACA:+	Sod1	ENSMUST00000023707.10	5	CDS
chr15:99408925:GGACT:+	Tmbim6	ENSMUST00000023749.14	585	3'UTR
chr15:99409759:GGACA:+	Tmbim6	ENSMUST00000023749.14	714	3'UTR
chr15:99409789:AGACT:+	Tmbim6	ENSMUST00000023749.14	715	3'UTR
chr15:99723306:GGACA:+	Gpd1	ENSMUST00000023760.12	83	3'UTR
chr15:99723369:GGACT:+	Gpd1	ENSMUST00000023760.12	83	3'UTR
chr15:99724457:GGACC:+	Gpd1	ENSMUST00000023760.12	128	3'UTR
chr15:100674471:AGACT:-	Cela1	ENSMUST00000023775.8	2009	3'UTR
chr15:102177022:GGACA:-	Csad	ENSMUST00000023805.2	84	3'UTR
chr15:102177352:GGACT:-	Csad	ENSMUST00000023805.2	89	3'UTR
chr15:102177717:GGACC:-	Csad	ENSMUST00000023805.2	53	CDS
chr15:102163154:GGACT:+	Soat2	ENSMUST00000023806.13	6	3'UTR
chr10:52417966:GGACC:+	Nus1	ENSMUST00000023830.15	5	CDS
chr10:52417978:GGACC:+	Nus1	ENSMUST00000023830.15	5	CDS
chr10:52417984:GGACC:+	Nus1	ENSMUST00000023830.15	5	CDS
chr10:52436714:GGACC:+	Nus1	ENSMUST00000023830.15	12	3'UTR
chr10:52437782:GGACA:+	Nus1	ENSMUST00000023830.15	19	3'UTR
chr10:52437924:AGACT:+	Nus1	ENSMUST00000023830.15	20	3'UTR
chr10:52438345:GGACT:+	Nus1	ENSMUST00000023830.15	9	3'UTR
chr10:52438470:AGACT:+	Nus1	ENSMUST00000023830.15	9	3'UTR
chrX:20557647:GGACC:+	Rgn	ENSMUST00000023832.6	22	CDS
chr2:19394606:GGACT:+	Msrb2	ENSMUST00000023856.8	12	3'UTR
chr2:19394780:GGACA:+	Msrb2	ENSMUST00000023856.8	12	3'UTR
chr1:151364032:AGACT:+	Ivns1abp	ENSMUST00000023918.12	11	3'UTR
chr14:8089960:GGACT:+	Rpp14	ENSMUST00000023924.3	11	CDS
chr14:8090101:AGACT:+	Rpp14	ENSMUST00000023924.3	11	3'UTR
chr14:8090317:GGACT:+	Rpp14	ENSMUST00000023924.3	14	3'UTR
chr7:103827648:GGACC:-	Hbb-bs	ENSMUST00000023934.7	45	CDS
chr2:84765629:GGACC:-	Serping1	ENSMUST00000023994.9	110	CDS
chr2:84773390:GGACA:-	Serping1	ENSMUST00000023994.9	264	CDS
chr14:20141860:GGACT:-	Kcnk5	ENSMUST00000024011.9	6	CDS
chr14:20141899:GGACC:-	Kcnk5	ENSMUST00000024011.9	6	CDS
chr14:20141988:GGACA:-	Kcnk5	ENSMUST00000024011.9	6	CDS
chr14:20142005:AGACT:-	Kcnk5	ENSMUST00000024011.9	6	CDS
chr14:20142087:AGACT:-	Kcnk5	ENSMUST00000024011.9	6	CDS
chr14:20142114:GGACA:-	Kcnk5	ENSMUST00000024011.9	6	CDS
chr15:88826565:GGACA:+	Creld2	ENSMUST00000024042.4	17	3'UTR
chr11:88210661:AGACT:+	Mrps23	ENSMUST00000024486.13	7	CDS
chr11:88210813:GGACT:+	Mrps23	ENSMUST00000024486.13	7	3'UTR
chr17:12648975:GGACT:-	Slc22a1	ENSMUST00000024596.9	41	3'UTR
chr17:12675346:GGACC:-	Slc22a1	ENSMUST00000024596.9	206	CDS
chr17:23675118:GGACC:+	Hcfc1r1	ENSMUST00000024697.4	31	3'UTR
chr17:23675858:GGACT:-	Tnfrsf12a	ENSMUST00000024698.9	5	3'UTR
chr17:42793417:GGACT:-	Cd2ap	ENSMUST00000024709.8	7	3'UTR
chr17:45698240:GGACA:+	Mrpl14	ENSMUST00000024734.7	114	CDS
chr17:45698325:GGACT:+	Mrpl14	ENSMUST00000024734.7	116	CDS
chr17:45568499:GGACA:-	Hsp90ab1	ENSMUST00000024739.13	24	CDS
chr17:46017929:GGACC:-	Vegfa	ENSMUST00000024747.13	9	3'UTR
chr17:46018203:GGACA:-	Vegfa	ENSMUST00000024747.13	8	3'UTR
chr17:46018394:GGACT:-	Vegfa	ENSMUST00000024747.13	7	3'UTR
chr17:44086247:GGACA:+	Enpp5	ENSMUST00000024756.4	15	3'UTR
chr17:44096487:GGACA:-	Enpp4	ENSMUST00000024757.13	7	3'UTR
chr17:44097219:AGACT:-	Enpp4	ENSMUST00000024757.13	6	3'UTR
chr17:46667814:GGACT:-	Rrp36	ENSMUST00000024766.6	6	3'UTR
chr17:49454720:GGACA:+	Mocs1	ENSMUST00000024797.15	16	3'UTR
chr17:49454755:AGACT:+	Mocs1	ENSMUST00000024797.15	16	3'UTR
chr17:29702378:GGACT:+	Cmtr1	ENSMUST00000024816.12	5	3'UTR
chr17:29702526:GGACT:+	Cmtr1	ENSMUST00000024816.12	5	3'UTR
chr17:29627103:AGACT:+	Rnf8	ENSMUST00000024817.14	5	CDS
chr17:31142279:GGACT:-	Tff2	ENSMUST00000024826.7	19	CDS
chr17:73831478:GGACA:+	Ehd3	ENSMUST00000024860.8	6	3'UTR
chr17:73831770:GGACT:+	Ehd3	ENSMUST00000024860.8	7	3'UTR
chr17:73884304:GGACA:-	Xdh	ENSMUST00000024866.5	12	3'UTR
chr17:73884335:GGACT:-	Xdh	ENSMUST00000024866.5	12	3'UTR
chr17:74423379:GGACA:+	Slc30a6	ENSMUST00000024870.8	9	CDS
chr17:74499918:GGACA:+	Yipf4	ENSMUST00000024873.6	14	3'UTR
chr17:78934698:GGACA:-	Cebpz	ENSMUST00000024885.9	5	CDS
chr17:78935170:AGACT:-	Cebpz	ENSMUST00000024885.9	5	CDS
chr17:78935237:AGACT:-	Cebpz	ENSMUST00000024885.9	5	CDS
chr17:78935253:GGACT:-	Cebpz	ENSMUST00000024885.9	5	CDS
chr17:78935364:GGACA:-	Cebpz	ENSMUST00000024885.9	5	CDS
chr17:78935794:AGACT:-	Cebpz	ENSMUST00000024885.9	5	CDS
chr17:65925182:GGACA:-	Twsg1	ENSMUST00000024906.5	10	3'UTR
chr17:65925350:GGACT:-	Twsg1	ENSMUST00000024906.5	10	3'UTR
chr17:66079463:GGACA:-	Ndufv2	ENSMUST00000024909.14	26	3'UTR
chr17:66079524:GGACC:-	Ndufv2	ENSMUST00000024909.14	29	CDS
chr17:85064057:GGACA:+	Slc3a1	ENSMUST00000024944.8	14	CDS
chr17:24439170:GGACA:+	Eci1	ENSMUST00000024946.6	196	3'UTR
chr17:87035031:AGACT:+	Cript	ENSMUST00000024959.9	46	CDS
chr17:87255581:GGACA:-	Mcfd2	ENSMUST00000024963.10	149	3'UTR
chr17:87255756:GGACA:-	Mcfd2	ENSMUST00000024963.10	140	3'UTR
chr17:24852863:GGACA:+	Hagh	ENSMUST00000024974.15	52	CDS
chr17:24864267:GGACC:+	Hagh	ENSMUST00000024974.15	258	CDS
chr17:24864316:GGACT:+	Hagh	ENSMUST00000024974.15	258	3'UTR
chr17:24864349:GGACA:+	Hagh	ENSMUST00000024974.15	258	3'UTR
chr17:24944332:GGACT:-	Jpt2	ENSMUST00000024981.8	9	3'UTR
chr17:24944566:AGACT:-	Jpt2	ENSMUST00000024981.8	8	CDS
chr17:26126487:GGACT:+	Mrpl28	ENSMUST00000025014.9	34	3'UTR
chr17:27580300:GGACA:-	Nudt3	ENSMUST00000025050.12	8	3'UTR
chr17:27580750:AGACT:-	Nudt3	ENSMUST00000025050.12	7	3'UTR
chr17:27901504:GGACT:-	Taf11	ENSMUST00000025057.4	12	3'UTR
chr17:28560595:GGACC:-	Clps	ENSMUST00000025062.4	21	CDS
chr18:3267906:GGACT:-	Crem	ENSMUST00000025069.10	22	3'UTR
chr18:3267969:GGACC:-	Crem	ENSMUST00000025069.10	21	3'UTR
chr18:3512103:GGACT:+	Bambi	ENSMUST00000025075.2	10	CDS
chr18:3512217:GGACA:+	Bambi	ENSMUST00000025075.2	10	CDS
chr18:3512252:GGACT:+	Bambi	ENSMUST00000025075.2	10	CDS
chr18:3512619:GGACT:+	Bambi	ENSMUST00000025075.2	10	3'UTR
chr18:5119021:AGACT:+	Svil	ENSMUST00000025079.15	7	3'UTR
chr18:6201413:GGACA:-	Kif5b	ENSMUST00000025083.13	8	3'UTR
chr18:6202642:GGACA:-	Kif5b	ENSMUST00000025083.13	5	3'UTR
chr17:83501952:GGACT:-	Cox7a2l	ENSMUST00000025095.8	20	3'UTR
chr17:83502206:GGACA:-	Cox7a2l	ENSMUST00000025095.8	18	3'UTR
chr17:83502292:GGACT:-	Cox7a2l	ENSMUST00000025095.8	16	3'UTR
chr17:83502683:GGACC:-	Cox7a2l	ENSMUST00000025095.8	6	CDS
chr17:33929068:GGACA:+	Tapbp	ENSMUST00000025161.9	7	3'UTR
chr17:33996309:GGACC:-	H2-K1	ENSMUST00000025181.17	220	3'UTR
chr17:33999775:GGACC:-	H2-K1	ENSMUST00000025181.17	5	CDS
chr17:34028434:GGACT:-	Slc39a7	ENSMUST00000025186.15	16	3'UTR
chr17:34028620:AGACT:-	Slc39a7	ENSMUST00000025186.15	16	3'UTR
chr17:34028986:GGACA:-	Slc39a7	ENSMUST00000025186.15	12	CDS
chr17:34112081:AGACT:-	Brd2	ENSMUST00000025193.13	8	3'UTR
chr17:34112435:GGACA:-	Brd2	ENSMUST00000025193.13	7	3'UTR
chr17:34112538:GGACC:-	Brd2	ENSMUST00000025193.13	7	3'UTR
chr17:34112585:AGACT:-	Brd2	ENSMUST00000025193.13	6	CDS
chr17:34118900:AGACT:-	Brd2	ENSMUST00000025193.13	5	5'UTR
chr17:34118916:GGACT:-	Brd2	ENSMUST00000025193.13	5	5'UTR
chr17:34118968:GGACC:-	Brd2	ENSMUST00000025193.13	5	5'UTR
chr17:34119178:GGACA:-	Brd2	ENSMUST00000025193.13	5	5'UTR
chr17:34119210:GGACT:-	Brd2	ENSMUST00000025193.13	5	5'UTR
chr17:34198491:GGACA:+	Psmb8	ENSMUST00000025196.8	8	CDS
chr17:34201314:AGACT:+	Psmb8	ENSMUST00000025196.8	7	3'UTR
chr17:34201329:GGACT:+	Psmb8	ENSMUST00000025196.8	7	3'UTR
chr18:35614783:GGACA:-	Slc23a1	ENSMUST00000025212.7	6	3'UTR
chr18:35615009:GGACA:-	Slc23a1	ENSMUST00000025212.7	6	3'UTR
chr18:35266467:GGACT:-	Sil1	ENSMUST00000025215.9	16	3'UTR
chr18:35266485:GGACA:-	Sil1	ENSMUST00000025215.9	16	3'UTR
chr18:35266531:GGACT:-	Sil1	ENSMUST00000025215.9	16	3'UTR
chr18:35266695:GGACC:-	Sil1	ENSMUST00000025215.9	15	CDS
chr18:34904513:AGACT:-	Etf1	ENSMUST00000025218.7	7	3'UTR
chr18:34904752:GGACT:-	Etf1	ENSMUST00000025218.7	6	3'UTR
chr17:34856399:GGACA:-	Cfb	ENSMUST00000025229.10	65	3'UTR
chr17:34856503:GGACT:-	Cfb	ENSMUST00000025229.10	66	CDS
chr17:34857806:GGACC:-	Cfb	ENSMUST00000025229.10	8	CDS
chr18:33199599:GGACT:-	Stard4	ENSMUST00000025236.8	29	3'UTR
chr18:33199725:GGACT:-	Stard4	ENSMUST00000025236.8	27	3'UTR
chr18:33200311:GGACA:-	Stard4	ENSMUST00000025236.8	19	3'UTR
chr18:33200602:GGACA:-	Stard4	ENSMUST00000025236.8	19	3'UTR
chr18:33200709:GGACT:-	Stard4	ENSMUST00000025236.8	19	3'UTR
chr18:33202089:GGACC:-	Stard4	ENSMUST00000025236.8	12	3'UTR
chr18:33202157:GGACA:-	Stard4	ENSMUST00000025236.8	11	3'UTR
chr18:33202217:AGACT:-	Stard4	ENSMUST00000025236.8	10	3'UTR
chr18:33202907:GGACC:-	Stard4	ENSMUST00000025236.8	9	3'UTR
chr18:33203164:GGACA:-	Stard4	ENSMUST00000025236.8	12	3'UTR
chr18:33203554:GGACT:-	Stard4	ENSMUST00000025236.8	12	3'UTR
chr18:32435450:GGACT:+	Bin1	ENSMUST00000025239.8	5	3'UTR
chr18:12155399:GGACA:+	Riok3	ENSMUST00000025270.7	7	3'UTR
chr18:12155823:GGACA:+	Riok3	ENSMUST00000025270.7	7	3'UTR
chr18:12156561:GGACA:+	Riok3	ENSMUST00000025270.7	10	3'UTR
chr18:12189899:AGACT:-	Npc1	ENSMUST00000025279.5	6	3'UTR
chr18:12695299:GGACA:+	Ttc39c	ENSMUST00000025294.8	13	CDS
chr18:12695417:AGACT:+	Ttc39c	ENSMUST00000025294.8	13	CDS
chr18:38262094:GGACT:+	Dele1	ENSMUST00000025314.6	7	3'UTR
chr18:38262173:AGACT:+	Dele1	ENSMUST00000025314.6	7	3'UTR
chr18:38262318:GGACA:+	Dele1	ENSMUST00000025314.6	7	3'UTR
chr15:54602366:AGACT:+	Mal2	ENSMUST00000025356.3	18	3'UTR
chr18:46790512:GGACT:+	Ap3s1	ENSMUST00000025357.8	9	3'UTR
chr18:40205173:GGACT:-	Yipf5	ENSMUST00000025364.5	12	3'UTR
chr18:40205592:GGACT:-	Yipf5	ENSMUST00000025364.5	20	3'UTR
chr18:40206083:GGACA:-	Yipf5	ENSMUST00000025364.5	17	3'UTR
chr18:40206181:GGACT:-	Yipf5	ENSMUST00000025364.5	16	3'UTR
chr18:40206221:GGACA:-	Yipf5	ENSMUST00000025364.5	16	3'UTR
chr18:65817534:GGACC:+	Sec11c	ENSMUST00000025394.13	39	3'UTR
chr18:67405020:AGACT:-	Afg3l2	ENSMUST00000025408.9	7	3'UTR
chr18:67405271:GGACC:-	Afg3l2	ENSMUST00000025408.9	6	3'UTR
chr18:80192350:GGACT:-	Rbfa	ENSMUST00000025462.6	23	3'UTR
chr18:80192431:GGACA:-	Rbfa	ENSMUST00000025462.6	23	3'UTR
chr18:80211680:GGACC:+	Gm16286	ENSMUST00000025463.13	32	CDS
chr18:80212356:GGACT:+	Gm16286	ENSMUST00000025463.13	40	3'UTR
chr18:80212467:GGACA:+	Gm16286	ENSMUST00000025463.13	41	3'UTR
chr18:80212641:AGACT:+	Gm16286	ENSMUST00000025463.13	42	3'UTR
chr18:62997029:GGACT:+	Napg	ENSMUST00000025474.13	6	3'UTR
chr18:64529374:GGACA:-	Atp8b1	ENSMUST00000025482.9	8	3'UTR
chr18:64530250:GGACT:-	Atp8b1	ENSMUST00000025482.9	5	3'UTR
chr18:64530255:GGACA:-	Atp8b1	ENSMUST00000025482.9	5	3'UTR
chr18:64530603:GGACA:-	Atp8b1	ENSMUST00000025482.9	5	3'UTR
chr18:64531036:GGACA:-	Atp8b1	ENSMUST00000025482.9	5	3'UTR
chr18:64500478:AGACT:-	Nars	ENSMUST00000025483.10	21	3'UTR
chr18:56957232:GGACT:-	C330018D20Rik	ENSMUST00000025488.14	7	3'UTR
chr18:56957579:GGACA:-	C330018D20Rik	ENSMUST00000025488.14	7	3'UTR
chr18:56957636:GGACT:-	C330018D20Rik	ENSMUST00000025488.14	7	3'UTR
chr18:56957902:GGACA:-	C330018D20Rik	ENSMUST00000025488.14	6	CDS
chr18:58677955:AGACT:+	Isoc1	ENSMUST00000025503.9	32	3'UTR
chr18:61130567:GGACT:+	Csf1r	ENSMUST00000025523.12	12	3'UTR
chr18:61130791:AGACT:+	Csf1r	ENSMUST00000025523.12	14	3'UTR
chr18:61131020:AGACT:+	Csf1r	ENSMUST00000025523.12	14	3'UTR
chr19:10062903:GGACT:-	Fads2	ENSMUST00000025567.8	48	3'UTR
chr19:10062966:GGACT:-	Fads2	ENSMUST00000025567.8	48	3'UTR
chr19:10062998:GGACC:-	Fads2	ENSMUST00000025567.8	48	3'UTR
chr19:10063254:GGACA:-	Fads2	ENSMUST00000025567.8	35	3'UTR
chr19:10063579:GGACT:-	Fads2	ENSMUST00000025567.8	28	3'UTR
chr19:10502913:AGACT:-	Sdhaf2	ENSMUST00000025570.7	15	3'UTR
chr19:17399760:AGACT:+	Rfk	ENSMUST00000025617.3	21	3'UTR
chr19:17400943:GGACT:+	Rfk	ENSMUST00000025617.3	21	3'UTR
chr19:18581298:GGACT:-	Ostf1	ENSMUST00000025631.6	38	CDS
chr19:10629409:GGACC:+	Ddb1	ENSMUST00000025649.9	30	3'UTR
chr19:20693155:GGACC:-	Aldh1a7	ENSMUST00000025656.3	45	3'UTR
chr19:21280457:GGACT:+	Zfand5	ENSMUST00000025659.11	9	CDS
chr19:21280591:AGACT:+	Zfand5	ENSMUST00000025659.11	10	3'UTR
chr19:21280797:GGACA:+	Zfand5	ENSMUST00000025659.11	10	3'UTR
chr19:21280989:GGACT:+	Zfand5	ENSMUST00000025659.11	10	3'UTR
chr19:21281127:GGACA:+	Zfand5	ENSMUST00000025659.11	10	3'UTR
chr19:7426746:GGACA:-	Rtn3	ENSMUST00000025667.13	24	3'UTR
chr19:7427235:GGACA:-	Rtn3	ENSMUST00000025667.13	52	3'UTR
chr19:7427490:GGACT:-	Rtn3	ENSMUST00000025667.13	43	3'UTR
chr19:7536501:GGACA:+	Atl3	ENSMUST00000025668.8	6	3'UTR
chr19:7226536:GGACT:-	Naa40	ENSMUST00000025675.10	5	3'UTR
chr19:34327693:GGACA:+	Fas	ENSMUST00000025691.12	16	3'UTR
chr19:29021073:AGACT:-	Ak3	ENSMUST00000025696.4	200	3'UTR
chr19:29021283:GGACA:-	Ak3	ENSMUST00000025696.4	198	3'UTR
chr19:29021959:GGACA:-	Ak3	ENSMUST00000025696.4	174	3'UTR
chr19:29022059:GGACT:-	Ak3	ENSMUST00000025696.4	171	3'UTR
chr19:29022094:GGACC:-	Ak3	ENSMUST00000025696.4	168	3'UTR
chr19:29022107:GGACC:-	Ak3	ENSMUST00000025696.4	168	3'UTR
chr19:6053074:GGACC:+	Syvn1	ENSMUST00000025723.8	7	3'UTR
chr19:6053098:AGACT:+	Syvn1	ENSMUST00000025723.8	7	3'UTR
chr19:6053511:GGACT:+	Syvn1	ENSMUST00000025723.8	10	3'UTR
chr19:30093150:GGACA:+	Uhrf2	ENSMUST00000025739.13	6	3'UTR
chr19:5370094:GGACC:+	Eif1ad	ENSMUST00000025759.8	14	3'UTR
chr19:5370118:GGACT:+	Eif1ad	ENSMUST00000025759.8	14	3'UTR
chr19:5370187:GGACA:+	Eif1ad	ENSMUST00000025759.8	14	3'UTR
chr19:5365055:GGACT:-	Banf1	ENSMUST00000025762.15	55	CDS
chr19:4233293:GGACA:+	Pold4	ENSMUST00000025773.4	8	3'UTR
chr19:4233411:GGACC:+	Pold4	ENSMUST00000025773.4	8	3'UTR
chr19:5274208:GGACT:-	Sf3b2	ENSMUST00000025774.10	9	3'UTR
chr19:5274339:AGACT:-	Sf3b2	ENSMUST00000025774.10	7	3'UTR
chr19:5274375:GGACT:-	Sf3b2	ENSMUST00000025774.10	6	3'UTR
chr19:4001912:GGACC:+	Nudt8	ENSMUST00000025802.9	8	CDS
chr19:5099941:GGACA:-	Rab1b	ENSMUST00000025804.6	75	3'UTR
chr19:5100562:AGACT:-	Rab1b	ENSMUST00000025804.6	61	CDS
chr19:5100683:GGACA:-	Rab1b	ENSMUST00000025804.6	58	CDS
chr19:5089433:GGACC:+	Yif1a	ENSMUST00000025811.5	20	CDS
chr19:4622753:GGACT:-	Rce1	ENSMUST00000025823.5	12	3'UTR
chr19:3383870:GGACT:+	Cpt1a	ENSMUST00000025835.5	8	3'UTR
chr19:3383918:GGACA:+	Cpt1a	ENSMUST00000025835.5	8	3'UTR
chr19:3384167:AGACT:+	Cpt1a	ENSMUST00000025835.5	13	3'UTR
chr19:3384200:GGACT:+	Cpt1a	ENSMUST00000025835.5	14	3'UTR
chr19:4964855:GGACT:+	Mrpl11	ENSMUST00000025836.5	25	3'UTR
chr19:3455252:GGACT:-	Ppp6r3	ENSMUST00000025846.15	6	3'UTR
chr19:4907520:GGACT:-	Dpp3	ENSMUST00000025851.3	5	3'UTR
chr19:5647109:AGACT:+	Rela	ENSMUST00000025867.5	5	CDS
chr19:5647172:GGACA:+	Rela	ENSMUST00000025867.5	5	CDS
chr19:5647382:GGACT:+	Rela	ENSMUST00000025867.5	5	CDS
chr19:5647619:GGACT:+	Rela	ENSMUST00000025867.5	5	3'UTR
chr19:5647713:GGACA:+	Rela	ENSMUST00000025867.5	6	3'UTR
chr19:5770356:GGACA:-	Scyl1	ENSMUST00000025890.9	5	CDS
chr19:6907120:AGACT:-	Prdx5	ENSMUST00000025904.11	11	CDS
chr19:6910066:GGACC:-	Prdx5	ENSMUST00000025904.11	5	5'UTR
chr19:6911182:GGACA:-	Esrra	ENSMUST00000025906.11	7	3'UTR
chr19:6951786:GGACT:+	Bad	ENSMUST00000025910.12	15	3'UTR
chr19:6951846:GGACC:+	Bad	ENSMUST00000025910.12	15	3'UTR
chr19:6982735:GGACC:-	Vegfb	ENSMUST00000025914.6	6	3'UTR
chr19:7020968:AGACT:-	Stip1	ENSMUST00000025918.8	11	3'UTR
chr19:7579129:AGACT:+	Plaat3	ENSMUST00000025925.10	9	CDS
chr19:53929699:AGACT:+	Pdcd4	ENSMUST00000025931.13	12	3'UTR
chr19:37439833:GGACT:+	Hhex	ENSMUST00000025944.8	39	3'UTR
chr19:37440504:GGACA:+	Hhex	ENSMUST00000025944.8	42	3'UTR
chr19:37701267:GGACC:+	Cyp26a1	ENSMUST00000025946.6	10	CDS
chr19:37701308:GGACA:+	Cyp26a1	ENSMUST00000025946.6	11	CDS
[truncated: 7,282 more rows]

## Sheet: Liver_Fasting
loci_motif	gene_name	gene_id	modification_counts	loci_region
chr3:108107870:GGACA:-	Gnai3	ENSMUST00000000001.4	34	3'UTR
chr3:108107880:GGACA:-	Gnai3	ENSMUST00000000001.4	34	3'UTR
chr3:108108556:GGACA:-	Gnai3	ENSMUST00000000001.4	31	3'UTR
chr3:108108782:GGACT:-	Gnai3	ENSMUST00000000001.4	30	3'UTR
chr3:108108916:GGACT:-	Gnai3	ENSMUST00000000001.4	30	3'UTR
chr3:108109096:GGACT:-	Gnai3	ENSMUST00000000001.4	27	3'UTR
chr3:108109137:GGACA:-	Gnai3	ENSMUST00000000001.4	27	3'UTR
chr11:108407378:GGACA:+	Apoh	ENSMUST00000000049.5	711	CDS
chr11:20062918:GGACT:-	Actr2	ENSMUST00000000137.7	12	3'UTR
chr11:20063607:GGACT:-	Actr2	ENSMUST00000000137.7	9	3'UTR
chr11:20064588:GGACT:-	Actr2	ENSMUST00000000137.7	7	3'UTR
chr5:140758665:GGACA:-	Gna12	ENSMUST00000000153.8	31	3'UTR
chr5:140758814:AGACT:-	Gna12	ENSMUST00000000153.8	31	3'UTR
chr5:140759466:GGACA:-	Gna12	ENSMUST00000000153.8	23	3'UTR
chr5:140760281:GGACA:-	Gna12	ENSMUST00000000153.8	17	3'UTR
chr5:140760338:GGACT:-	Gna12	ENSMUST00000000153.8	16	3'UTR
chr5:140760408:GGACT:-	Gna12	ENSMUST00000000153.8	16	3'UTR
chr5:140760464:GGACC:-	Gna12	ENSMUST00000000153.8	16	3'UTR
chr5:140760592:GGACA:-	Gna12	ENSMUST00000000153.8	16	CDS
chr16:96372984:GGACC:+	Igsf5	ENSMUST00000000163.12	5	CDS
chr16:96403367:AGACT:+	Igsf5	ENSMUST00000000163.12	17	3'UTR
chr16:96403778:AGACT:+	Igsf5	ENSMUST00000000163.12	19	3'UTR
chr11:89017238:GGACA:+	Trim25	ENSMUST00000000284.6	5	3'UTR
chr11:89017267:GGACA:+	Trim25	ENSMUST00000000284.6	5	3'UTR
chr11:89017783:GGACA:+	Trim25	ENSMUST00000000284.6	5	3'UTR
chr11:89018052:AGACT:+	Trim25	ENSMUST00000000284.6	6	3'UTR
chr11:89018619:AGACT:+	Trim25	ENSMUST00000000284.6	6	3'UTR
chr11:89018707:GGACA:+	Trim25	ENSMUST00000000284.6	6	3'UTR
chr11:89019692:AGACT:+	Trim25	ENSMUST00000000284.6	8	3'UTR
chr11:89019779:GGACT:+	Trim25	ENSMUST00000000284.6	13	3'UTR
chr11:89020188:GGACA:+	Trim25	ENSMUST00000000284.6	15	3'UTR
chr15:100620033:GGACC:+	Dazap2	ENSMUST00000000356.9	61	3'UTR
chr15:100620045:AGACT:+	Dazap2	ENSMUST00000000356.9	61	3'UTR
chr11:6596351:GGACT:+	Ccm2	ENSMUST00000000388.14	6	CDS
chr11:6596371:GGACA:+	Ccm2	ENSMUST00000000388.14	6	3'UTR
chr11:6596663:GGACA:+	Ccm2	ENSMUST00000000388.14	6	3'UTR
chr11:6624009:GGACT:-	Tbrg4	ENSMUST00000000394.13	5	CDS
chr9:52086616:GGACA:+	Rdx	ENSMUST00000000590.15	12	3'UTR
chr9:52087054:GGACT:+	Rdx	ENSMUST00000000590.15	14	3'UTR
chr9:52087083:GGACA:+	Rdx	ENSMUST00000000590.15	14	3'UTR
chr11:55110512:GGACT:+	Gm2a	ENSMUST00000000608.7	7	3'UTR
chr11:55110860:GGACT:+	Gm2a	ENSMUST00000000608.7	8	3'UTR
chr7:7282708:GGACA:-	Clcn4	ENSMUST00000000619.7	11	3'UTR
chr7:7283406:GGACA:-	Clcn4	ENSMUST00000000619.7	8	3'UTR
chr7:7283474:GGACT:-	Clcn4	ENSMUST00000000619.7	7	3'UTR
chr7:7283492:AGACT:-	Clcn4	ENSMUST00000000619.7	7	3'UTR
chr7:7284209:GGACC:-	Clcn4	ENSMUST00000000619.7	5	CDS
chr17:83831456:GGACA:-	Haao	ENSMUST00000000687.8	160	3'UTR
chr4:134093880:GGACA:-	Cd52	ENSMUST00000000696.6	12	CDS
chr8:123143035:GGACT:-	Sult5a1	ENSMUST00000000755.14	6	CDS
chr8:123204487:GGACC:-	Chmp1a	ENSMUST00000000759.8	24	3'UTR
chr8:123205263:GGACT:-	Chmp1a	ENSMUST00000000759.8	13	3'UTR
chr8:123205405:AGACT:-	Chmp1a	ENSMUST00000000759.8	13	3'UTR
chr8:123205434:GGACT:-	Chmp1a	ENSMUST00000000759.8	13	3'UTR
chr11:75300510:GGACA:-	Rpa1	ENSMUST00000000767.5	5	3'UTR
chr11:75300729:AGACT:-	Rpa1	ENSMUST00000000767.5	5	3'UTR
chr11:75410231:AGACT:-	Serpinf1	ENSMUST00000000769.13	192	CDS
chrX:13291558:AGACT:+	Ddx3x	ENSMUST00000000804.6	8	3'UTR
chrX:13293202:GGACT:+	Ddx3x	ENSMUST00000000804.6	20	3'UTR
chr2:181515424:GGACA:+	Tpd52l2	ENSMUST00000000844.14	11	3'UTR
chr2:154587083:GGACA:-	Pxmp4	ENSMUST00000000896.10	19	3'UTR
chrX:100816279:GGACC:+	Dlg3	ENSMUST00000000901.12	5	CDS
chrX:100816653:GGACT:+	Dlg3	ENSMUST00000000901.12	5	3'UTR
chrX:100816676:GGACA:+	Dlg3	ENSMUST00000000901.12	5	3'UTR
chr8:123268002:GGACC:+	Zfp276	ENSMUST00000001092.14	5	CDS
chr8:123268158:GGACC:+	Zfp276	ENSMUST00000001092.14	6	3'UTR
chr11:78466413:GGACT:+	Slc46a1	ENSMUST00000001126.3	5	CDS
chr11:78522400:GGACT:+	Poldip2	ENSMUST00000001127.10	35	3'UTR
chr11:78522643:GGACT:+	Poldip2	ENSMUST00000001127.10	35	3'UTR
chr12:100206217:GGACA:+	Calm1	ENSMUST00000001204.7	71	CDS
chr12:100206689:GGACT:+	Calm1	ENSMUST00000001204.7	82	3'UTR
chr12:100206971:GGACA:+	Calm1	ENSMUST00000001204.7	89	3'UTR
chr12:100209731:GGACC:+	Calm1	ENSMUST00000001204.7	5	3'UTR
chr10:78269870:GGACA:-	Agpat3	ENSMUST00000001240.11	9	3'UTR
chr10:78270112:GGACA:-	Agpat3	ENSMUST00000001240.11	8	3'UTR
chr10:78273756:AGACT:-	Agpat3	ENSMUST00000001240.11	22	CDS
chr10:78274195:GGACC:-	Agpat3	ENSMUST00000001240.11	10	CDS
chr10:78162579:GGACC:-	Gatd3a	ENSMUST00000001242.8	99	3'UTR
chr7:30958164:GGACC:-	Lsr	ENSMUST00000001279.14	7	CDS
chr18:36797943:GGACT:+	Zmat2	ENSMUST00000001419.9	30	CDS
chr18:36798058:GGACC:+	Zmat2	ENSMUST00000001419.9	30	3'UTR
chr11:97161784:AGACT:-	Kpnb1	ENSMUST00000001479.4	10	3'UTR
chr11:97048124:AGACT:+	Mrpl10	ENSMUST00000001485.9	10	CDS
chr11:97048477:GGACA:+	Mrpl10	ENSMUST00000001485.9	12	3'UTR
chr14:55754555:GGACT:-	Cideb	ENSMUST00000001497.8	35	CDS
chr14:55754764:GGACT:-	Cideb	ENSMUST00000001497.8	29	CDS
chr8:123461729:GGACT:+	Def8	ENSMUST00000001522.9	6	3'UTR
chr12:40223061:AGACT:-	Ifrd1	ENSMUST00000001672.11	6	5'UTR
chr10:75784106:GGACT:-	Gstt1	ENSMUST00000001713.9	205	CDS
chr10:75774865:GGACC:-	Gstt3	ENSMUST00000001715.9	22	CDS
chr8:109991666:GGACA:+	Tat	ENSMUST00000001720.13	5	CDS
chr8:109998980:GGACC:+	Tat	ENSMUST00000001720.13	163	3'UTR
chr13:38646120:GGACC:-	Eef1e1	ENSMUST00000001757.8	13	3'UTR
chr13:38646191:AGACT:-	Eef1e1	ENSMUST00000001757.8	13	CDS
chr11:101086434:GGACA:+	Coasy	ENSMUST00000001806.9	6	3'UTR
chr11:101086586:GGACC:+	Coasy	ENSMUST00000001806.9	6	3'UTR
chr9:18313899:GGACA:+	Chordc1	ENSMUST00000001825.8	19	3'UTR
chr7:141883077:GGACT:-	Tollip	ENSMUST00000001950.11	7	3'UTR
chr7:141883186:GGACA:-	Tollip	ENSMUST00000001950.11	7	3'UTR
chr7:141884069:GGACC:-	Tollip	ENSMUST00000001950.11	5	3'UTR
chr7:141884326:GGACT:-	Tollip	ENSMUST00000001950.11	6	3'UTR
chr7:141884494:GGACC:-	Tollip	ENSMUST00000001950.11	6	CDS
chr9:37537852:GGACT:+	Esam	ENSMUST00000002011.13	5	3'UTR
chr9:37537977:GGACC:+	Esam	ENSMUST00000002011.13	5	3'UTR
chrX:74257605:GGACC:+	Emd	ENSMUST00000002029.12	9	3'UTR
chr11:106073147:GGACT:+	Taco1	ENSMUST00000002048.7	12	CDS
chr11:106073316:AGACT:+	Taco1	ENSMUST00000002048.7	12	3'UTR
chr11:106073369:AGACT:+	Taco1	ENSMUST00000002048.7	12	3'UTR
chr11:106073432:GGACT:+	Taco1	ENSMUST00000002048.7	12	3'UTR
chrX:73787090:GGACA:+	Ssr4	ENSMUST00000002090.2	27	5'UTR
chrX:73686487:AGACT:-	Bcap31	ENSMUST00000002091.5	28	3'UTR
chr9:44790796:GGACT:+	Ift46	ENSMUST00000002099.10	13	3'UTR
chr9:44790826:GGACA:+	Ift46	ENSMUST00000002099.10	13	3'UTR
chr9:44790849:AGACT:+	Ift46	ENSMUST00000002099.10	13	3'UTR
chr7:19516054:GGACC:+	Trappc6a	ENSMUST00000002112.14	23	3'UTR
chr11:78255018:GGACA:+	Sdf2	ENSMUST00000002133.8	31	CDS
chr11:78255307:GGACT:+	Sdf2	ENSMUST00000002133.8	33	3'UTR
chr2:91054123:GGACA:+	Psmc3	ENSMUST00000002171.13	5	5'UTR
chr2:91058035:GGACA:+	Psmc3	ENSMUST00000002171.13	22	CDS
chr2:91210825:GGACA:+	Acp2	ENSMUST00000002172.13	7	3'UTR
chr2:91210940:GGACA:+	Acp2	ENSMUST00000002172.13	7	3'UTR
chr2:91210988:GGACT:+	Acp2	ENSMUST00000002172.13	8	3'UTR
chr2:91211032:GGACT:+	Acp2	ENSMUST00000002172.13	8	3'UTR
chr2:91211157:GGACA:+	Acp2	ENSMUST00000002172.13	10	3'UTR
chr2:91211337:GGACA:+	Acp2	ENSMUST00000002172.13	10	3'UTR
chr2:91211405:GGACC:+	Acp2	ENSMUST00000002172.13	10	3'UTR
chr2:91184385:GGACA:-	Nr1h3	ENSMUST00000002177.8	18	CDS
chr2:91184481:GGACC:-	Nr1h3	ENSMUST00000002177.8	15	CDS
chr6:71390534:GGACA:-	Rmnd5a	ENSMUST00000002292.14	9	3'UTR
chr6:71390891:GGACA:-	Rmnd5a	ENSMUST00000002292.14	8	3'UTR
chr6:71391119:AGACT:-	Rmnd5a	ENSMUST00000002292.14	8	3'UTR
chr6:71391703:GGACT:-	Rmnd5a	ENSMUST00000002292.14	6	3'UTR
chr6:71392034:AGACT:-	Rmnd5a	ENSMUST00000002292.14	8	3'UTR
chr3:104794123:GGACT:+	Rhoc	ENSMUST00000002303.11	16	3'UTR
chr3:104794430:GGACA:+	Rhoc	ENSMUST00000002303.11	17	3'UTR
chr17:25782533:AGACT:+	Ciao3	ENSMUST00000002350.10	5	3'UTR
chr17:25782695:GGACC:+	Ciao3	ENSMUST00000002350.10	5	3'UTR
chr17:33775048:GGACT:-	Angptl4	ENSMUST00000002360.16	62	3'UTR
chr17:33775085:GGACC:-	Angptl4	ENSMUST00000002360.16	62	3'UTR
chr17:33775232:GGACC:-	Angptl4	ENSMUST00000002360.16	58	3'UTR
chr17:33775240:AGACT:-	Angptl4	ENSMUST00000002360.16	58	3'UTR
chr17:33775525:GGACA:-	Angptl4	ENSMUST00000002360.16	51	CDS
chr8:71374400:AGACT:-	Nr2f6	ENSMUST00000002466.8	22	3'UTR
chr8:71374435:GGACC:-	Nr2f6	ENSMUST00000002466.8	22	3'UTR
chr8:71381087:GGACA:-	Nr2f6	ENSMUST00000002466.8	31	CDS
chr8:71381105:GGACT:-	Nr2f6	ENSMUST00000002466.8	31	CDS
chr8:71381216:GGACA:-	Nr2f6	ENSMUST00000002466.8	31	CDS
chr8:71381311:GGACT:-	Nr2f6	ENSMUST00000002466.8	33	5'UTR
chr8:71381443:GGACC:-	Nr2f6	ENSMUST00000002466.8	33	5'UTR
chr8:71381534:AGACT:-	Nr2f6	ENSMUST00000002466.8	33	5'UTR
chr8:71381549:GGACC:-	Nr2f6	ENSMUST00000002466.8	33	5'UTR
chr8:71381557:GGACC:-	Nr2f6	ENSMUST00000002466.8	33	5'UTR
chr8:71381564:GGACT:-	Nr2f6	ENSMUST00000002466.8	33	5'UTR
chr8:71404507:GGACT:+	Babam1	ENSMUST00000002473.9	21	3'UTR
chr10:81565656:GGACA:+	Tle5	ENSMUST00000002518.8	268	CDS
chr10:81565849:GGACA:+	Tle5	ENSMUST00000002518.8	287	3'UTR
chr10:81566070:GGACA:+	Tle5	ENSMUST00000002518.8	289	3'UTR
chr17:24639814:GGACT:-	Slc9a3r2	ENSMUST00000002572.5	5	3'UTR
chr11:98438288:GGACA:-	Mien1	ENSMUST00000002655.7	43	CDS
chr6:5168149:AGACT:-	Pon1	ENSMUST00000002663.11	594	3'UTR
chr7:34193057:AGACT:-	Pdcd2l	ENSMUST00000002710.9	5	CDS
chr17:56997428:AGACT:+	Alkbh7	ENSMUST00000002737.6	18	CDS
chr12:81573839:AGACT:-	Med6	ENSMUST00000002756.13	9	CDS
chr12:81472341:GGACT:-	Cox16	ENSMUST00000002757.10	36	CDS
chr2:166946179:GGACA:+	Cse1l	ENSMUST00000002790.13	6	3'UTR
chr2:76630549:GGACA:-	Prkra	ENSMUST00000002808.6	13	CDS
chr11:5966241:GGACC:+	Ykt6	ENSMUST00000002818.8	15	3'UTR
chr11:5966593:GGACA:+	Ykt6	ENSMUST00000002818.8	15	3'UTR
chr11:5966671:GGACA:+	Ykt6	ENSMUST00000002818.8	15	3'UTR
chr11:5966701:AGACT:+	Ykt6	ENSMUST00000002818.8	15	3'UTR
chr11:5966819:GGACT:+	Ykt6	ENSMUST00000002818.8	15	3'UTR
chr11:5966831:GGACT:+	Ykt6	ENSMUST00000002818.8	15	3'UTR
chr11:5966942:GGACA:+	Ykt6	ENSMUST00000002818.8	16	3'UTR
chr11:5966952:GGACA:+	Ykt6	ENSMUST00000002818.8	16	3'UTR
chr11:5967396:GGACT:+	Ykt6	ENSMUST00000002818.8	22	3'UTR
chr5:108123501:GGACA:-	Tmed5	ENSMUST00000002837.10	26	3'UTR
chr5:108123890:GGACT:-	Tmed5	ENSMUST00000002837.10	20	3'UTR
chr5:108124021:GGACA:-	Tmed5	ENSMUST00000002837.10	20	3'UTR
chr5:108124733:AGACT:-	Tmed5	ENSMUST00000002837.10	15	CDS
chr17:46712147:GGACT:+	Pex6	ENSMUST00000002840.8	17	CDS
chr17:46650106:GGACT:+	Mrpl2	ENSMUST00000002844.13	15	3'UTR
chr17:46681695:GGACT:+	Mea1	ENSMUST00000002845.7	5	CDS
chr17:46682913:GGACC:+	Mea1	ENSMUST00000002845.7	44	3'UTR
chr17:46683030:GGACA:+	Mea1	ENSMUST00000002845.7	43	3'UTR
chr17:46725804:AGACT:-	Gnmt	ENSMUST00000002846.8	195	CDS
chr17:46727387:GGACT:-	Gnmt	ENSMUST00000002846.8	33	CDS
chr17:46729042:GGACA:-	Gnmt	ENSMUST00000002846.8	108	CDS
chr17:46729144:GGACA:-	Gnmt	ENSMUST00000002846.8	105	CDS
chr7:45976770:AGACT:-	Abcc6	ENSMUST00000002850.7	6	3'UTR
chr12:112934795:GGACA:-	Nudt14	ENSMUST00000002881.4	17	3'UTR
chr8:4260090:GGACA:-	Timm44	ENSMUST00000003029.13	11	3'UTR
chr7:19678158:GGACT:-	Apoc4	ENSMUST00000003071.9	2384	CDS
chr7:19678628:GGACA:-	Apoc4	ENSMUST00000003071.9	558	CDS
chr7:19681352:GGACC:-	Apoc4	ENSMUST00000003071.9	42	CDS
chr8:72180223:GGACA:+	Rab8a	ENSMUST00000003121.8	50	3'UTR
chr8:72180237:GGACT:+	Rab8a	ENSMUST00000003121.8	50	3'UTR
chr8:72180549:GGACA:+	Rab8a	ENSMUST00000003121.8	50	3'UTR
chr8:72180686:AGACT:+	Rab8a	ENSMUST00000003121.8	55	3'UTR
chr8:72181066:GGACT:+	Rab8a	ENSMUST00000003121.8	42	3'UTR
chr8:72181133:GGACT:+	Rab8a	ENSMUST00000003121.8	42	3'UTR
chr8:72222369:AGACT:+	Fam32a	ENSMUST00000003123.9	29	3'UTR
chr8:72222436:GGACA:+	Fam32a	ENSMUST00000003123.9	26	3'UTR
chr8:72222551:GGACA:+	Fam32a	ENSMUST00000003123.9	28	3'UTR
chr8:72222664:GGACA:+	Fam32a	ENSMUST00000003123.9	28	3'UTR
chr8:72222709:AGACT:+	Fam32a	ENSMUST00000003123.9	30	3'UTR
chr8:72222898:GGACT:+	Fam32a	ENSMUST00000003123.9	30	3'UTR
chr8:72223123:AGACT:+	Fam32a	ENSMUST00000003123.9	8	3'UTR
chr10:80116190:GGACC:+	Stk11	ENSMUST00000003152.13	6	5'UTR
chr10:80116276:GGACC:+	Stk11	ENSMUST00000003152.13	6	5'UTR
chr10:80116601:GGACA:+	Stk11	ENSMUST00000003152.13	9	5'UTR
chr10:80116685:GGACA:+	Stk11	ENSMUST00000003152.13	9	CDS
chr10:80145291:GGACA:+	Atp5d	ENSMUST00000003156.14	68	CDS
chr10:80145300:GGACC:+	Atp5d	ENSMUST00000003156.14	68	CDS
chr7:17004920:AGACT:-	Ppp5c	ENSMUST00000003183.11	7	3'UTR
chr7:17005025:GGACC:-	Ppp5c	ENSMUST00000003183.11	6	3'UTR
chr17:78950618:GGACC:-	Prkd3	ENSMUST00000003191.13	7	3'UTR
chr17:78971367:GGACA:-	Prkd3	ENSMUST00000003191.13	30	CDS
chr7:45000801:GGACA:+	Irf3	ENSMUST00000003284.15	6	CDS
chr7:45002237:GGACT:+	Irf3	ENSMUST00000003284.15	7	CDS
chr7:45002303:GGACT:+	Irf3	ENSMUST00000003284.15	7	CDS
chr7:45002321:GGACT:+	Irf3	ENSMUST00000003284.15	7	CDS
chr10:58494319:GGACT:+	Ranbp2	ENSMUST00000003310.6	5	3'UTR
chr10:58494353:GGACC:+	Ranbp2	ENSMUST00000003310.6	5	3'UTR
chr10:80665402:GGACT:-	Mknk2	ENSMUST00000003433.10	11	3'UTR
chr10:80665664:GGACT:-	Mknk2	ENSMUST00000003433.10	11	3'UTR
chr10:80665705:GGACC:-	Mknk2	ENSMUST00000003433.10	11	3'UTR
chr10:80666432:GGACC:-	Mknk2	ENSMUST00000003433.10	7	3'UTR
chr10:80666482:GGACA:-	Mknk2	ENSMUST00000003433.10	7	3'UTR
chr10:80583794:GGACT:-	Abhd17a	ENSMUST00000003436.11	23	3'UTR
chr10:80583824:GGACC:-	Abhd17a	ENSMUST00000003436.11	23	3'UTR
chr15:98670192:GGACT:-	Rnd1	ENSMUST00000003451.10	6	3'UTR
chr15:98670472:GGACT:-	Rnd1	ENSMUST00000003451.10	6	3'UTR
chr15:98670752:GGACA:-	Rnd1	ENSMUST00000003451.10	6	CDS
chr11:6355934:GGACA:+	Ogdh	ENSMUST00000003461.14	6	3'UTR
chr11:6356536:GGACA:+	Ogdh	ENSMUST00000003461.14	10	3'UTR
chr7:45102060:GGACT:-	Fcgrt	ENSMUST00000003512.8	10	CDS
chr6:55170766:GGACC:-	Inmt	ENSMUST00000003569.5	256	3'UTR
chr16:18071769:AGACT:-	Prodh	ENSMUST00000003620.12	12	3'UTR
chr16:18071773:GGACA:-	Prodh	ENSMUST00000003620.12	12	3'UTR
chr16:18072001:GGACA:-	Prodh	ENSMUST00000003620.12	12	3'UTR
chr16:18072490:GGACA:-	Prodh	ENSMUST00000003620.12	6	CDS
chr16:17925817:AGACT:-	Slc25a1	ENSMUST00000003622.15	11	CDS
chr16:17926069:GGACT:-	Slc25a1	ENSMUST00000003622.15	5	CDS
chr17:46631042:GGACC:-	Klc4	ENSMUST00000003642.6	9	CDS
chr19:46740895:GGACA:+	As3mt	ENSMUST00000003655.8	25	3'UTR
chr11:4098192:AGACT:-	Sec14l2	ENSMUST00000003681.7	58	3'UTR
chr2:127242695:GGACT:-	Ciao1	ENSMUST00000003759.10	27	3'UTR
chr1:121305056:GGACT:-	Insig2	ENSMUST00000003818.13	217	3'UTR
chr1:121305334:GGACC:-	Insig2	ENSMUST00000003818.13	205	3'UTR
chr10:54074540:GGACC:-	Man1a	ENSMUST00000003843.15	10	CDS
chr10:54075056:AGACT:-	Man1a	ENSMUST00000003843.15	10	5'UTR
chr10:54075060:GGACA:-	Man1a	ENSMUST00000003843.15	10	5'UTR
chr19:53371738:GGACC:+	Mxi1	ENSMUST00000003870.14	5	3'UTR
chr19:53372799:GGACC:+	Mxi1	ENSMUST00000003870.14	5	3'UTR
chr19:53373114:GGACT:+	Mxi1	ENSMUST00000003870.14	5	3'UTR
chr8:84886444:GGACA:-	Gcdh	ENSMUST00000003907.13	17	3'UTR
chr8:84886578:GGACT:-	Gcdh	ENSMUST00000003907.13	18	3'UTR
chr8:84886677:GGACT:-	Gcdh	ENSMUST00000003907.13	126	3'UTR
chr8:84886877:GGACA:-	Gcdh	ENSMUST00000003907.13	123	3'UTR
chr8:84834986:GGACA:-	Rad23a	ENSMUST00000003911.12	16	3'UTR
chr8:84835855:GGACA:-	Rad23a	ENSMUST00000003911.12	14	CDS
chr8:84842618:GGACT:-	Calr	ENSMUST00000003912.6	125	3'UTR
chr8:84842780:GGACA:-	Calr	ENSMUST00000003912.6	122	CDS
chr8:84842822:GGACA:-	Calr	ENSMUST00000003912.6	115	CDS
chr8:84843024:GGACA:-	Calr	ENSMUST00000003912.6	34	CDS
chr8:107412565:GGACA:-	Nob1	ENSMUST00000003946.8	5	3'UTR
chr8:107412727:GGACT:-	Nob1	ENSMUST00000003946.8	6	3'UTR
chr11:90278248:GGACA:+	Mmd	ENSMUST00000004050.6	48	3'UTR
chr16:36035057:AGACT:+	Kpna1	ENSMUST00000004054.12	5	3'UTR
chr16:36035455:AGACT:+	Kpna1	ENSMUST00000004054.12	5	3'UTR
chr15:76904973:AGACT:+	Rpl8	ENSMUST00000004072.9	14	CDS
chr3:108012619:GGACA:-	Gstm1	ENSMUST00000004140.10	13	3'UTR
chr11:100781165:AGACT:-	Stat5b	ENSMUST00000004143.2	6	3'UTR
chr11:100781301:GGACT:-	Stat5b	ENSMUST00000004143.2	5	3'UTR
chr16:4764670:GGACC:+	Hmox2	ENSMUST00000004172.14	17	CDS
chr16:4764880:GGACC:+	Hmox2	ENSMUST00000004172.14	19	CDS
chr16:4764951:GGACC:+	Hmox2	ENSMUST00000004172.14	19	CDS
chr16:4764979:GGACA:+	Hmox2	ENSMUST00000004172.14	19	CDS
chr16:4768522:GGACT:-	Cdip1	ENSMUST00000004173.11	17	3'UTR
chr9:20895927:GGACC:-	Eif3g	ENSMUST00000004206.9	16	CDS
chr3:138286795:GGACA:+	Adh1	ENSMUST00000004232.9	819	CDS
chr3:138290608:AGACT:+	Adh1	ENSMUST00000004232.9	39	3'UTR
chr10:118856010:GGACT:-	Dyrk2	ENSMUST00000004281.9	6	3'UTR
chrX:74448824:GGACA:+	Ikbkg	ENSMUST00000004330.9	5	3'UTR
chr6:124703815:GGACT:+	Lpcat3	ENSMUST00000004381.13	5	3'UTR
chr6:124703969:GGACT:+	Lpcat3	ENSMUST00000004381.13	7	3'UTR
chr6:29470216:AGACT:+	Atp6v1f	ENSMUST00000004396.12	5	CDS
chr8:72731142:GGACA:+	Sin3b	ENSMUST00000004494.15	36	CDS
chr6:120893864:GGACA:-	Bid	ENSMUST00000004560.11	6	3'UTR
chr16:22871752:GGACT:+	Dnajb11	ENSMUST00000004574.13	9	3'UTR
chr7:12848790:GGACT:+	Zfp110	ENSMUST00000004614.14	5	CDS
chr7:12848888:GGACC:+	Zfp110	ENSMUST00000004614.14	5	CDS
chr7:12848970:GGACA:+	Zfp110	ENSMUST00000004614.14	5	CDS
chr7:12849680:GGACC:+	Zfp110	ENSMUST00000004614.14	6	CDS
chr7:12850033:GGACA:+	Zfp110	ENSMUST00000004614.14	7	3'UTR
chr7:12850043:GGACA:+	Zfp110	ENSMUST00000004614.14	7	3'UTR
chr8:3458978:GGACT:-	Pex11g	ENSMUST00000004686.12	38	3'UTR
chr8:3459153:GGACT:-	Pex11g	ENSMUST00000004686.12	38	3'UTR
chr8:3459173:GGACA:-	Pex11g	ENSMUST00000004686.12	38	3'UTR
chr7:43452357:GGACA:+	Etfb	ENSMUST00000004729.4	49	CDS
chr7:43456513:GGACA:+	Etfb	ENSMUST00000004729.4	16	CDS
chr6:55347391:GGACA:+	Aqp1	ENSMUST00000004774.3	30	3'UTR
chr6:55347793:GGACA:+	Aqp1	ENSMUST00000004774.3	35	3'UTR
chr6:55348243:GGACC:+	Aqp1	ENSMUST00000004774.3	43	3'UTR
chr6:55348324:GGACT:+	Aqp1	ENSMUST00000004774.3	44	3'UTR
chr10:80035984:GGACT:-	Polr2e	ENSMUST00000004786.9	10	3'UTR
chr11:4091526:GGACA:-	Mtfp1	ENSMUST00000004868.5	14	3'UTR
chr11:4092067:GGACC:-	Mtfp1	ENSMUST00000004868.5	15	3'UTR
chr12:85226180:GGACC:+	Eif2b2	ENSMUST00000004910.11	14	3'UTR
chr16:65539220:GGACT:-	Chmp2b	ENSMUST00000004965.7	14	3'UTR
chr16:65539827:AGACT:-	Chmp2b	ENSMUST00000004965.7	17	3'UTR
chr17:28747385:GGACA:+	Mapk14	ENSMUST00000004990.13	7	3'UTR
chr17:28747454:GGACT:+	Mapk14	ENSMUST00000004990.13	7	3'UTR
chr17:28747967:GGACA:+	Mapk14	ENSMUST00000004990.13	8	3'UTR
chr17:28748028:AGACT:+	Mapk14	ENSMUST00000004990.13	8	3'UTR
chr17:28748213:GGACT:+	Mapk14	ENSMUST00000004990.13	10	3'UTR
chr3:87914519:GGACA:+	Hdgf	ENSMUST00000005017.14	7	CDS
chr3:87914610:GGACC:+	Hdgf	ENSMUST00000005017.14	7	CDS
chr3:87915362:GGACA:+	Hdgf	ENSMUST00000005017.14	13	3'UTR
chr3:87915467:AGACT:+	Hdgf	ENSMUST00000005017.14	13	3'UTR
chr7:5079355:GGACT:+	U2af2	ENSMUST00000005041.14	6	3'UTR
chr7:5079753:GGACC:+	U2af2	ENSMUST00000005041.14	8	3'UTR
chr7:46855030:GGACA:+	Ldha	ENSMUST00000005051.5	79	CDS
chr17:5411151:GGACC:-	Tmem242	ENSMUST00000005053.13	49	3'UTR
chr10:81044232:GGACA:-	Sgta	ENSMUST00000005067.5	13	3'UTR
chr10:81044525:GGACC:-	Sgta	ENSMUST00000005067.5	14	3'UTR
chr10:81044557:GGACT:-	Sgta	ENSMUST00000005067.5	12	3'UTR
chr10:81044685:GGACT:-	Sgta	ENSMUST00000005067.5	10	3'UTR
chr10:81044905:GGACT:-	Sgta	ENSMUST00000005067.5	10	3'UTR
chr3:146730217:AGACT:-	Prkacb	ENSMUST00000005164.11	5	3'UTR
chr16:84955293:GGACA:-	App	ENSMUST00000005406.11	6	3'UTR
chr5:33769605:GGACT:-	Letm1	ENSMUST00000005431.5	17	CDS
chr5:33769735:GGACT:-	Letm1	ENSMUST00000005431.5	17	CDS
chr15:77915808:GGACA:-	Txn2	ENSMUST00000005487.11	148	CDS
chr8:83609979:GGACA:+	Dnajb1	ENSMUST00000005620.9	18	CDS
chr8:83610276:GGACC:+	Dnajb1	ENSMUST00000005620.9	18	CDS
chr8:83610634:GGACC:+	Dnajb1	ENSMUST00000005620.9	19	CDS
chr8:83610839:GGACT:+	Dnajb1	ENSMUST00000005620.9	20	3'UTR
chr8:83611093:GGACT:+	Dnajb1	ENSMUST00000005620.9	12	3'UTR
chr8:83611292:GGACT:+	Dnajb1	ENSMUST00000005620.9	14	3'UTR
chr8:83611331:GGACC:+	Dnajb1	ENSMUST00000005620.9	14	3'UTR
chr2:91018739:GGACA:+	Celf1	ENSMUST00000005643.13	5	3'UTR
chr7:26843002:AGACT:+	Cyp2a5	ENSMUST00000005685.14	31	CDS
chr7:13035738:GGACC:-	Ube2m	ENSMUST00000005714.13	56	CDS
chr7:13035900:GGACT:-	Ube2m	ENSMUST00000005714.13	40	CDS
chr10:128361122:GGACT:+	Cs	ENSMUST00000005826.8	5	CDS
chr10:128361147:AGACT:+	Cs	ENSMUST00000005826.8	5	3'UTR
chr10:128362112:GGACC:+	Cs	ENSMUST00000005826.8	6	3'UTR
chr3:103178519:GGACT:+	Bcas2	ENSMUST00000005830.14	15	3'UTR
chr3:103178564:GGACT:+	Bcas2	ENSMUST00000005830.14	15	3'UTR
chr3:94886486:AGACT:-	Psmb4	ENSMUST00000005923.6	23	CDS
chr2:122809489:GGACA:+	Sqor	ENSMUST00000005953.10	21	3'UTR
chr2:122747204:GGACC:+	Bloc1s6	ENSMUST00000005954.8	7	3'UTR
chr2:122747411:GGACC:+	Bloc1s6	ENSMUST00000005954.8	6	3'UTR
chr2:122748051:GGACA:+	Bloc1s6	ENSMUST00000005954.8	10	3'UTR
chr3:138450981:GGACT:+	Adh5	ENSMUST00000005964.6	103	CDS
chr3:138451291:GGACT:+	Adh5	ENSMUST00000005964.6	116	CDS
chr17:57235101:GGACC:-	Gpr108	ENSMUST00000005975.7	9	3'UTR
chr17:57235199:GGACA:-	Gpr108	ENSMUST00000005975.7	9	3'UTR
chr2:156011168:GGACA:+	Ergic3	ENSMUST00000006035.12	21	CDS
chr2:155848316:GGACC:-	Uqcc1	ENSMUST00000006036.12	10	3'UTR
chr2:155848350:GGACC:-	Uqcc1	ENSMUST00000006036.12	10	3'UTR
chr2:155848374:GGACA:-	Uqcc1	ENSMUST00000006036.12	10	3'UTR
chr15:82790258:GGACA:-	Cyp2d26	ENSMUST00000006094.5	28	CDS
chr15:82794103:GGACC:-	Cyp2d26	ENSMUST00000006094.5	167	CDS
chr11:73223926:GGACA:+	Shpk	ENSMUST00000006105.6	10	3'UTR
chr11:73224024:GGACC:+	Shpk	ENSMUST00000006105.6	10	3'UTR
chr11:73224058:AGACT:+	Shpk	ENSMUST00000006105.6	10	3'UTR
chr11:73224352:GGACC:+	Shpk	ENSMUST00000006105.6	10	3'UTR
chr2:105387653:AGACT:-	Rcn1	ENSMUST00000006128.6	6	3'UTR
chr16:4040070:GGACC:-	Trap1	ENSMUST00000006137.8	49	3'UTR
chr11:21319951:GGACC:+	Vps54	ENSMUST00000006221.13	5	3'UTR
chr14:63142663:GGACC:+	Ctsb	ENSMUST00000006235.8	75	3'UTR
chr14:63142685:GGACT:+	Ctsb	ENSMUST00000006235.8	75	3'UTR
chr13:33016201:GGACA:+	Serpinb9	ENSMUST00000006391.4	5	3'UTR
chr13:33016632:AGACT:+	Serpinb9	ENSMUST00000006391.4	5	3'UTR
chr8:69113260:AGACT:+	Atp6v1b2	ENSMUST00000006435.7	5	3'UTR
chr1:74280127:GGACT:-	Aamp	ENSMUST00000006462.13	10	3'UTR
chr4:118360192:AGACT:+	Hyi	ENSMUST00000006562.5	29	CDS
chr4:118360200:GGACT:+	Hyi	ENSMUST00000006562.5	29	CDS
chr2:71901075:GGACA:+	Pdk1	ENSMUST00000006669.5	9	3'UTR
chr14:30908599:GGACA:-	Itih3	ENSMUST00000006697.16	228	3'UTR
chr14:30912073:GGACA:-	Itih3	ENSMUST00000006697.16	35	CDS
chr14:30915675:GGACA:-	Itih3	ENSMUST00000006697.16	5	CDS
chr14:30929302:AGACT:-	Itih1	ENSMUST00000006704.16	8	3'UTR
chr14:30929312:GGACC:-	Itih1	ENSMUST00000006704.16	8	3'UTR
chr13:23822378:GGACA:+	Slc17a2	ENSMUST00000006786.10	9	3'UTR
chr13:24752107:AGACT:-	Gmnn	ENSMUST00000006898.9	7	CDS
chr13:24820727:GGACA:-	Acot13	ENSMUST00000006900.6	12	CDS
chr13:24820787:GGACA:-	Acot13	ENSMUST00000006900.6	12	CDS
chr13:24831326:AGACT:-	Acot13	ENSMUST00000006900.6	13	5'UTR
chr13:24831393:AGACT:-	Acot13	ENSMUST00000006900.6	13	5'UTR
chr10:127172140:GGACT:+	B4galnt1	ENSMUST00000006914.10	11	3'UTR
chr10:127172215:GGACA:+	B4galnt1	ENSMUST00000006914.10	11	3'UTR
chr7:46728893:GGACC:-	Saa4	ENSMUST00000006952.8	35	3'UTR
chr7:46729100:GGACA:-	Saa4	ENSMUST00000006952.8	35	3'UTR
chr7:46729494:GGACT:-	Saa4	ENSMUST00000006952.8	62	3'UTR
chr11:99493067:GGACC:-	Krt23	ENSMUST00000006969.7	13	5'UTR
chr17:12943219:AGACT:-	Acat2	ENSMUST00000007005.13	8	3'UTR
chr17:12943787:GGACC:-	Acat2	ENSMUST00000007005.13	8	3'UTR
chr17:12943837:GGACA:-	Acat2	ENSMUST00000007005.13	7	3'UTR
chr17:13013592:GGACC:+	Sod2	ENSMUST00000007012.5	5	CDS
chr17:13017019:GGACC:+	Sod2	ENSMUST00000007012.5	5	3'UTR
chr17:13017256:GGACA:+	Sod2	ENSMUST00000007012.5	5	3'UTR
chr9:120959366:GGACC:+	Ctnnb1	ENSMUST00000007130.14	7	CDS
chr9:120959594:AGACT:+	Ctnnb1	ENSMUST00000007130.14	10	3'UTR
chr9:120960398:GGACA:+	Ctnnb1	ENSMUST00000007130.14	17	3'UTR
chr11:100476466:AGACT:-	Acly	ENSMUST00000007131.15	10	3'UTR
chr11:100477180:GGACA:-	Acly	ENSMUST00000007131.15	6	3'UTR
chr9:120495050:AGACT:+	Eif1b	ENSMUST00000007139.5	18	3'UTR
chr17:34934044:GGACA:+	Neu1	ENSMUST00000007253.5	14	CDS
chr17:34934428:GGACC:+	Neu1	ENSMUST00000007253.5	14	CDS
chr17:34934885:GGACC:+	Neu1	ENSMUST00000007253.5	15	3'UTR
chr17:34935075:GGACA:+	Neu1	ENSMUST00000007253.5	15	3'UTR
chr17:35058570:GGACA:+	Clic1	ENSMUST00000007257.9	21	3'UTR
chr1:133329369:GGACC:+	Kiss1	ENSMUST00000007433.4	9	CDS
chr19:6054474:GGACT:-	Mrpl49	ENSMUST00000007482.7	17	3'UTR
chr19:6054500:GGACA:-	Mrpl49	ENSMUST00000007482.7	17	3'UTR
chr19:6054798:AGACT:-	Mrpl49	ENSMUST00000007482.7	16	3'UTR
chr5:3640309:GGACT:-	Gatad1	ENSMUST00000007559.14	10	3'UTR
chr5:3640643:GGACT:-	Gatad1	ENSMUST00000007559.14	7	3'UTR
chr5:3641370:GGACA:-	Gatad1	ENSMUST00000007559.14	19	3'UTR
chr5:3641438:GGACC:-	Gatad1	ENSMUST00000007559.14	19	CDS
chr5:3641449:GGACT:-	Gatad1	ENSMUST00000007559.14	19	CDS
chr9:75052307:GGACA:+	Arpp19	ENSMUST00000007800.7	10	CDS
chr9:75056657:GGACT:+	Arpp19	ENSMUST00000007800.7	29	CDS
chr9:75056756:GGACC:+	Arpp19	ENSMUST00000007800.7	34	CDS
chr2:152781265:GGACT:-	Bcl2l1	ENSMUST00000007803.11	12	3'UTR
chr2:152781829:GGACC:-	Bcl2l1	ENSMUST00000007803.11	11	3'UTR
chr11:51685876:GGACA:-	0610009B22Rik	ENSMUST00000007921.8	39	CDS
chr13:58126248:AGACT:-	Hnrnpa0	ENSMUST00000007980.6	9	3'UTR
chr13:58126291:GGACA:-	Hnrnpa0	ENSMUST00000007980.6	9	3'UTR
chr13:58127036:GGACT:-	Hnrnpa0	ENSMUST00000007980.6	18	3'UTR
chr13:58127186:GGACC:-	Hnrnpa0	ENSMUST00000007980.6	17	3'UTR
chr13:58127211:GGACT:-	Hnrnpa0	ENSMUST00000007980.6	17	3'UTR
chr13:58127256:GGACT:-	Hnrnpa0	ENSMUST00000007980.6	16	3'UTR
chr13:58127444:GGACC:-	Hnrnpa0	ENSMUST00000007980.6	17	CDS
chr4:136144919:GGACT:+	Id3	ENSMUST00000008016.2	11	3'UTR
chr6:124431671:GGACA:-	Clstn3	ENSMUST00000008297.4	10	CDS
chr18:56575513:GGACT:+	Phax	ENSMUST00000008445.6	10	CDS
chr18:56575529:GGACT:+	Phax	ENSMUST00000008445.6	10	CDS
chr18:56575956:AGACT:+	Phax	ENSMUST00000008445.6	10	CDS
chr18:56587118:GGACC:+	Phax	ENSMUST00000008445.6	6	CDS
chr18:56587158:GGACA:+	Phax	ENSMUST00000008445.6	6	3'UTR
chr18:56587280:GGACA:+	Phax	ENSMUST00000008445.6	6	3'UTR
chr16:8658649:AGACT:-	Carhsp1	ENSMUST00000008537.9	24	3'UTR
chr16:8658752:AGACT:-	Carhsp1	ENSMUST00000008537.9	24	3'UTR
chr16:8659596:AGACT:-	Carhsp1	ENSMUST00000008537.9	18	3'UTR
chr16:8659668:AGACT:-	Carhsp1	ENSMUST00000008537.9	19	3'UTR
chr16:8660587:GGACT:-	Carhsp1	ENSMUST00000008537.9	18	3'UTR
chr16:8660903:AGACT:-	Carhsp1	ENSMUST00000008537.9	20	3'UTR
chr19:4153734:GGACC:+	Coro1b	ENSMUST00000008893.8	7	3'UTR
chr19:4153934:GGACC:+	Coro1b	ENSMUST00000008893.8	7	3'UTR
chr3:100565539:AGACT:-	Man1a2	ENSMUST00000008907.13	5	3'UTR
chr12:85272631:AGACT:-	Acyp1	ENSMUST00000008966.12	12	CDS
chr19:4751813:GGACA:+	Sptbn2	ENSMUST00000008991.7	6	3'UTR
chr19:4751876:GGACA:+	Sptbn2	ENSMUST00000008991.7	6	3'UTR
chr19:4751932:GGACC:+	Sptbn2	ENSMUST00000008991.7	6	3'UTR
chr13:17893299:GGACA:-	Rala	ENSMUST00000009003.8	7	CDS
chr16:84861986:GGACC:+	Gabpa	ENSMUST00000009120.7	5	3'UTR
chr16:84862056:AGACT:+	Gabpa	ENSMUST00000009120.7	5	3'UTR
chr16:84862384:GGACA:+	Gabpa	ENSMUST00000009120.7	5	3'UTR
chr11:5042454:GGACA:+	Ap1b1	ENSMUST00000009234.15	5	3'UTR
chr6:120886776:GGACA:+	Bcl2l13	ENSMUST00000009256.3	5	CDS
chr6:120887456:AGACT:+	Bcl2l13	ENSMUST00000009256.3	5	3'UTR
chr6:120887474:GGACA:+	Bcl2l13	ENSMUST00000009256.3	5	3'UTR
chr6:120888087:GGACC:+	Bcl2l13	ENSMUST00000009256.3	5	3'UTR
chr6:120888501:GGACT:+	Bcl2l13	ENSMUST00000009256.3	7	3'UTR
chr6:120888685:AGACT:+	Bcl2l13	ENSMUST00000009256.3	7	3'UTR
chr6:120888726:AGACT:+	Bcl2l13	ENSMUST00000009256.3	7	3'UTR
chr6:120888773:GGACC:+	Bcl2l13	ENSMUST00000009256.3	7	3'UTR
chr6:120888859:GGACC:+	Bcl2l13	ENSMUST00000009256.3	7	3'UTR
chr6:48572104:GGACA:-	Rarres2	ENSMUST00000009425.6	652	CDS
chr6:48572210:GGACA:-	Rarres2	ENSMUST00000009425.6	655	CDS
chr10:77597219:GGACA:+	Pttg1ip	ENSMUST00000009435.11	67	3'UTR
chr2:32681708:AGACT:+	Eng	ENSMUST00000009705.13	6	3'UTR
chr2:32681955:GGACT:+	Eng	ENSMUST00000009705.13	7	3'UTR
chr2:32761652:GGACA:+	Tor2a	ENSMUST00000009707.13	24	CDS
chr2:32761844:GGACC:+	Tor2a	ENSMUST00000009707.13	26	3'UTR
chr2:32762039:GGACT:+	Tor2a	ENSMUST00000009707.13	26	3'UTR
chr8:33619181:AGACT:+	Ppp2cb	ENSMUST00000009774.10	10	CDS
chr1:193272338:GGACT:-	G0s2	ENSMUST00000009777.3	421	3'UTR
chr10:59421893:GGACA:+	Pla2g12b	ENSMUST00000009790.13	66	3'UTR
chr4:140966571:GGACC:+	Sdhb	ENSMUST00000010007.8	27	CDS
chr4:140977442:GGACC:+	Sdhb	ENSMUST00000010007.8	11	CDS
chr11:59407698:GGACA:-	Snap47	ENSMUST00000010038.9	10	CDS
chr9:107534600:GGACA:+	Tmem115	ENSMUST00000010189.2	6	CDS
chr9:107535128:GGACA:+	Tmem115	ENSMUST00000010189.2	6	CDS
chr9:107572460:GGACC:+	Hyal2	ENSMUST00000010191.12	10	CDS
chr9:107565426:GGACA:+	Tusc2	ENSMUST00000010198.4	12	3'UTR
chr9:107565625:GGACA:+	Tusc2	ENSMUST00000010198.4	13	3'UTR
chr9:107651750:GGACC:-	Slc38a3	ENSMUST00000010208.13	98	3'UTR
chr19:8707799:GGACA:-	Slc3a2	ENSMUST00000010239.5	5	CDS
chr19:8772273:GGACA:+	Tmem223	ENSMUST00000010248.3	29	CDS
chr19:8772283:GGACA:+	Tmem223	ENSMUST00000010248.3	29	CDS
chr19:8772390:AGACT:+	Tmem223	ENSMUST00000010248.3	29	3'UTR
chr19:8772399:GGACA:+	Tmem223	ENSMUST00000010248.3	29	3'UTR
chr19:8755125:GGACA:+	Stx5a	ENSMUST00000010254.15	15	CDS
chr19:8755286:GGACT:+	Stx5a	ENSMUST00000010254.15	17	CDS
chr3:105968113:GGACT:+	Wdr77	ENSMUST00000010278.11	6	3'UTR
chr9:21067553:GGACT:-	Fdx2	ENSMUST00000010348.6	24	3'UTR
chr9:21067642:GGACA:-	Fdx2	ENSMUST00000010348.6	24	3'UTR
chr9:21067698:GGACT:-	Fdx2	ENSMUST00000010348.6	24	3'UTR
chr9:21067754:GGACA:-	Fdx2	ENSMUST00000010348.6	24	3'UTR
chr11:78290038:GGACT:+	2610507B11Rik	ENSMUST00000010421.6	9	3'UTR
chr14:55662387:GGACC:-	Nedd8	ENSMUST00000010520.9	89	3'UTR
chr1:180227604:GGACA:-	Psen2	ENSMUST00000010753.13	114	CDS
chr1:180227651:GGACT:-	Psen2	ENSMUST00000010753.13	111	CDS
chr9:119148117:GGACA:-	Acaa1b	ENSMUST00000010795.4	236	3'UTR
chr9:119157007:GGACC:-	Acaa1b	ENSMUST00000010795.4	47	5'UTR
chr19:10195153:GGACA:+	Fads1	ENSMUST00000010807.5	9	3'UTR
chr2:103091844:AGACT:+	Apip	ENSMUST00000011055.6	13	CDS
chr2:103092519:GGACT:+	Apip	ENSMUST00000011055.6	10	CDS
chr7:45475039:GGACA:-	Dhdh	ENSMUST00000011526.6	6	3'UTR
chr3:20262569:GGACC:-	Cpb1	ENSMUST00000011607.5	12	CDS
chr19:41918015:GGACA:+	Pgam1	ENSMUST00000011896.7	9	3'UTR
chr8:4255302:GGACT:+	Snapc2	ENSMUST00000011981.4	5	CDS
chr8:4255885:GGACT:+	Snapc2	ENSMUST00000011981.4	5	3'UTR
chr8:4256151:GGACC:+	Snapc2	ENSMUST00000011981.4	5	3'UTR
chr16:17840717:AGACT:-	Dgcr2	ENSMUST00000012152.12	7	3'UTR
chr16:17840886:AGACT:-	Dgcr2	ENSMUST00000012152.12	7	3'UTR
chr16:17840895:AGACT:-	Dgcr2	ENSMUST00000012152.12	7	3'UTR
chr4:133970843:GGACT:-	Dhdds	ENSMUST00000012262.11	5	3'UTR
chr13:90104492:GGACT:+	Tmem167	ENSMUST00000012566.8	54	3'UTR
chr13:90104594:GGACC:+	Tmem167	ENSMUST00000012566.8	54	3'UTR
chr11:59485637:AGACT:-	Zkscan17	ENSMUST00000013262.14	7	3'UTR
chr11:59486086:GGACC:-	Zkscan17	ENSMUST00000013262.14	6	3'UTR
chr11:59486268:GGACT:-	Zkscan17	ENSMUST00000013262.14	6	3'UTR
chr8:105524765:GGACT:-	Atp6v0d1	ENSMUST00000013304.7	27	3'UTR
chr8:105525176:GGACC:-	Atp6v0d1	ENSMUST00000013304.7	22	CDS
chr5:108706361:GGACA:+	Fgfrl1	ENSMUST00000013633.11	5	3'UTR
chr5:108706788:GGACT:+	Fgfrl1	ENSMUST00000013633.11	8	3'UTR
chr5:72159530:GGACT:-	Commd8	ENSMUST00000013693.10	16	3'UTR
chr5:31054547:GGACA:+	Atraid	ENSMUST00000013766.12	114	3'UTR
chr19:32822614:AGACT:+	Pten	ENSMUST00000013807.7	6	3'UTR
chr19:32822724:GGACA:+	Pten	ENSMUST00000013807.7	6	3'UTR
chr9:22113171:AGACT:-	Elof1	ENSMUST00000013966.7	55	3'UTR
chr9:22113177:GGACC:-	Elof1	ENSMUST00000013966.7	55	3'UTR
chr9:22113221:GGACC:-	Elof1	ENSMUST00000013966.7	55	3'UTR
chr9:22113475:GGACA:-	Elof1	ENSMUST00000013966.7	53	3'UTR
chr9:22113532:GGACC:-	Elof1	ENSMUST00000013966.7	53	3'UTR
chr9:22113677:GGACC:-	Elof1	ENSMUST00000013966.7	52	CDS
chr2:119585483:GGACT:+	Chp1	ENSMUST00000014221.12	54	3'UTR
chr1:88138832:GGACA:+	Ugt1a6a	ENSMUST00000014263.5	14	CDS
chr11:62894140:AGACT:+	Tvp23b	ENSMUST00000014321.4	19	CDS
chr11:62894403:AGACT:+	Tvp23b	ENSMUST00000014321.4	21	3'UTR
chr6:83652713:AGACT:-	Clec4f	ENSMUST00000014686.2	35	CDS
chr6:83652814:GGACA:-	Clec4f	ENSMUST00000014686.2	34	CDS
chr6:83653183:GGACA:-	Clec4f	ENSMUST00000014686.2	33	CDS
chr6:83770139:GGACA:-	Tex261	ENSMUST00000014892.7	10	3'UTR
chr6:83770681:GGACT:-	Tex261	ENSMUST00000014892.7	7	3'UTR
chr2:26922045:GGACA:-	Surf4	ENSMUST00000015011.9	54	CDS
chr12:44205593:GGACT:-	Dnajb9	ENSMUST00000015049.4	8	3'UTR
chr12:44206960:GGACA:-	Dnajb9	ENSMUST00000015049.4	22	CDS
chr12:44207013:GGACT:-	Dnajb9	ENSMUST00000015049.4	22	CDS
chr12:44207052:AGACT:-	Dnajb9	ENSMUST00000015049.4	22	CDS
chr12:44207261:AGACT:-	Dnajb9	ENSMUST00000015049.4	21	CDS
chr12:44207353:GGACA:-	Dnajb9	ENSMUST00000015049.4	21	CDS
chr5:32491101:GGACA:+	Ppp1cb	ENSMUST00000015100.14	22	3'UTR
chr8:122780244:GGACC:+	Acsf3	ENSMUST00000015160.5	6	CDS
chr8:122780388:GGACT:+	Acsf3	ENSMUST00000015160.5	6	CDS
chr2:25498785:GGACA:-	C8g	ENSMUST00000015227.3	24	3'UTR
chr2:25499464:AGACT:-	C8g	ENSMUST00000015227.3	25	CDS
chr2:25561969:GGACC:+	Edf1	ENSMUST00000015236.3	6	3'UTR
chr6:6042209:GGACT:-	Slc25a13	ENSMUST00000015256.14	13	CDS
chr6:4642233:GGACA:+	Casd1	ENSMUST00000015333.11	5	3'UTR
chrX:74385280:AGACT:-	Fam3a	ENSMUST00000015427.12	8	3'UTR
chrX:74385317:AGACT:-	Fam3a	ENSMUST00000015427.12	7	3'UTR
chrX:74385322:GGACC:-	Fam3a	ENSMUST00000015427.12	7	3'UTR
chr2:30171733:GGACC:+	Endog	ENSMUST00000015481.5	33	CDS
chr2:30171891:GGACC:+	Endog	ENSMUST00000015481.5	33	CDS
chr2:30171957:GGACT:+	Endog	ENSMUST00000015481.5	33	CDS
chr9:65329913:AGACT:+	Clpx	ENSMUST00000015501.10	25	3'UTR
chr9:65330093:GGACT:+	Clpx	ENSMUST00000015501.10	30	3'UTR
chr17:34601336:GGACA:-	Rnf5	ENSMUST00000015622.7	5	3'UTR
chr17:26792052:GGACA:+	Bnip1	ENSMUST00000015725.15	11	CDS
chr17:26792222:GGACT:+	Bnip1	ENSMUST00000015725.15	11	3'UTR
chr17:26792371:GGACT:+	Bnip1	ENSMUST00000015725.15	11	3'UTR
chr17:26792406:GGACT:+	Bnip1	ENSMUST00000015725.15	11	3'UTR
chr9:40804637:GGACA:+	Hspa8	ENSMUST00000015800.15	5	CDS
chr9:40805153:GGACC:+	Hspa8	ENSMUST00000015800.15	20	3'UTR
chrX:100623352:GGACA:-	Pdzd11	ENSMUST00000015812.11	12	3'UTR
chr3:95254657:GGACT:-	Prune1	ENSMUST00000015855.7	6	3'UTR
chr3:95254697:GGACT:-	Prune1	ENSMUST00000015855.7	6	3'UTR
chr3:95254719:GGACC:-	Prune1	ENSMUST00000015855.7	6	3'UTR
chr3:95254829:GGACA:-	Prune1	ENSMUST00000015855.7	6	3'UTR
chr3:95255207:GGACA:-	Prune1	ENSMUST00000015855.7	5	CDS
chr3:95322941:AGACT:+	Cers2	ENSMUST00000015858.11	5	3'UTR
chr6:17665329:GGACA:+	Capza2	ENSMUST00000015877.13	44	CDS
chr3:95945260:GGACC:+	Anp32e	ENSMUST00000015893.12	8	3'UTR
chr3:95896754:GGACT:+	Aph1a	ENSMUST00000015894.11	7	3'UTR
chr3:95897292:AGACT:+	Aph1a	ENSMUST00000015894.11	14	3'UTR
chr5:45434155:GGACT:-	Qdpr	ENSMUST00000015950.11	268	3'UTR
chr5:45434324:AGACT:-	Qdpr	ENSMUST00000015950.11	263	3'UTR
chr5:45434349:GGACA:-	Qdpr	ENSMUST00000015950.11	262	3'UTR
chr11:50200221:GGACC:-	Sqstm1	ENSMUST00000015981.11	147	3'UTR
chr13:56074130:GGACT:-	Macroh2a1	ENSMUST00000016081.12	8	3'UTR
chr3:96196871:GGACC:-	Bola1	ENSMUST00000016087.3	53	CDS
chr3:96196915:GGACA:-	Bola1	ENSMUST00000016087.3	53	CDS
chr3:96197187:GGACC:-	Bola1	ENSMUST00000016087.3	52	CDS
chr14:29996604:AGACT:-	Il17rb	ENSMUST00000016110.12	5	3'UTR
chr13:112867667:GGACT:+	Plpp1	ENSMUST00000016144.11	6	3'UTR
chr2:158331953:GGACA:+	Lbp	ENSMUST00000016168.8	14	3'UTR
chr5:150572107:GGACA:-	N4bp2l1	ENSMUST00000016279.10	6	3'UTR
chr1:74288664:GGACC:-	Tmbim1	ENSMUST00000016309.15	18	3'UTR
chr1:74289250:GGACC:-	Tmbim1	ENSMUST00000016309.15	15	3'UTR
chr1:74289376:AGACT:-	Tmbim1	ENSMUST00000016309.15	15	CDS
chr1:74289457:GGACT:-	Tmbim1	ENSMUST00000016309.15	14	CDS
chr2:174461134:GGACA:-	Atp5e	ENSMUST00000016396.7	72	3'UTR
chr2:174427591:GGACA:-	Ctsz	ENSMUST00000016400.8	122	3'UTR
chr2:174427704:GGACC:-	Ctsz	ENSMUST00000016400.8	119	3'UTR
chr2:174427753:GGACT:-	Ctsz	ENSMUST00000016400.8	118	3'UTR
chr2:174427773:GGACA:-	Ctsz	ENSMUST00000016400.8	118	3'UTR
chr2:174427806:GGACA:-	Ctsz	ENSMUST00000016400.8	117	3'UTR
chr2:174427885:GGACC:-	Ctsz	ENSMUST00000016400.8	115	CDS
chr2:174465403:GGACT:-	Prelid3b	ENSMUST00000016401.14	42	3'UTR
chr2:174465480:GGACC:-	Prelid3b	ENSMUST00000016401.14	42	3'UTR
chr2:174465778:GGACT:-	Prelid3b	ENSMUST00000016401.14	41	3'UTR
chr2:181188289:GGACC:+	Ppdpf	ENSMUST00000016488.12	6	CDS
chr6:147031597:GGACA:+	Ppfibp1	ENSMUST00000016631.13	9	3'UTR
chr5:146955129:AGACT:-	Mtif3	ENSMUST00000016654.8	22	3'UTR
chr5:146955238:GGACA:-	Mtif3	ENSMUST00000016654.8	21	3'UTR
chr5:146955476:GGACT:-	Mtif3	ENSMUST00000016654.8	19	3'UTR
chr5:146955734:GGACT:-	Mtif3	ENSMUST00000016654.8	18	CDS
chr1:131054037:GGACA:-	Mapkapk2	ENSMUST00000016672.10	15	3'UTR
chr1:131054085:GGACC:-	Mapkapk2	ENSMUST00000016672.10	13	3'UTR
chr1:131055064:GGACA:-	Mapkapk2	ENSMUST00000016672.10	7	3'UTR
chr8:13147903:AGACT:+	Cul4a	ENSMUST00000016680.13	7	3'UTR
chr11:116022790:AGACT:-	H3f3b	ENSMUST00000016703.7	73	3'UTR
chr11:116023771:GGACC:-	H3f3b	ENSMUST00000016703.7	63	CDS
chr15:78440152:GGACA:-	Tmprss6	ENSMUST00000017086.4	34	3'UTR
chr2:164426059:GGACT:-	Sdc4	ENSMUST00000017153.3	40	3'UTR
chr13:33918273:AGACT:-	Serpinb6a	ENSMUST00000017188.13	10	CDS
chr13:33918403:GGACA:-	Serpinb6a	ENSMUST00000017188.13	6	CDS
chr11:118165332:GGACA:-	Cyth1	ENSMUST00000017276.13	6	3'UTR
chr11:118165426:GGACT:-	Cyth1	ENSMUST00000017276.13	6	3'UTR
chr11:118165822:AGACT:-	Cyth1	ENSMUST00000017276.13	5	3'UTR
chr11:101278220:AGACT:-	Coa3	ENSMUST00000017332.3	19	3'UTR
chr11:101278249:GGACT:-	Coa3	ENSMUST00000017332.3	18	3'UTR
chr11:101278331:GGACC:-	Coa3	ENSMUST00000017332.3	17	3'UTR
chr11:98695708:AGACT:+	Psmd3	ENSMUST00000017365.14	16	3'UTR
chr11:98695871:GGACA:+	Psmd3	ENSMUST00000017365.14	17	3'UTR
chr11:98695914:GGACA:+	Psmd3	ENSMUST00000017365.14	17	3'UTR
chr11:102054727:GGACT:+	Cd300lg	ENSMUST00000017453.11	7	3'UTR
chr11:102055220:AGACT:+	Cd300lg	ENSMUST00000017453.11	7	3'UTR
chr11:102055277:GGACT:+	Cd300lg	ENSMUST00000017453.11	9	3'UTR
chr11:102055452:GGACC:+	Cd300lg	ENSMUST00000017453.11	8	3'UTR
chr11:80395155:GGACA:+	Zfp207	ENSMUST00000017567.13	10	CDS
chr11:80395454:GGACA:+	Zfp207	ENSMUST00000017567.13	13	CDS
chr11:80395690:GGACA:+	Zfp207	ENSMUST00000017567.13	14	3'UTR
chr11:77880863:AGACT:-	Pipox	ENSMUST00000017597.4	33	3'UTR
chr8:122424920:GGACC:-	Cyba	ENSMUST00000017604.9	10	CDS
chr8:122425063:GGACT:-	Cyba	ENSMUST00000017604.9	10	CDS
chr11:78523047:GGACA:-	Tnfaip1	ENSMUST00000017759.8	8	3'UTR
chr11:78523198:GGACT:-	Tnfaip1	ENSMUST00000017759.8	8	3'UTR
chr11:78524302:AGACT:-	Tnfaip1	ENSMUST00000017759.8	6	3'UTR
chr11:78524524:GGACC:-	Tnfaip1	ENSMUST00000017759.8	6	3'UTR
chr11:78524581:GGACC:-	Tnfaip1	ENSMUST00000017759.8	6	3'UTR
chr11:78525387:GGACC:-	Tnfaip1	ENSMUST00000017759.8	6	CDS
chr2:165276799:GGACT:-	Slc35c2	ENSMUST00000017808.13	6	3'UTR
chr2:165276818:AGACT:-	Slc35c2	ENSMUST00000017808.13	6	3'UTR
chr2:165276851:GGACT:-	Slc35c2	ENSMUST00000017808.13	6	3'UTR
chr2:165276953:GGACC:-	Slc35c2	ENSMUST00000017808.13	6	3'UTR
chr2:165277019:GGACT:-	Slc35c2	ENSMUST00000017808.13	6	3'UTR
chr2:163625485:GGACT:-	Serinc3	ENSMUST00000017851.3	30	CDS
chr2:164490189:GGACC:+	Dbndd2	ENSMUST00000017878.2	5	CDS
chr11:75679539:GGACT:+	Crk	ENSMUST00000017920.13	5	CDS
chr11:75679560:GGACT:+	Crk	ENSMUST00000017920.13	5	CDS
chr11:75703493:GGACT:+	Crk	ENSMUST00000017920.13	12	CDS
chr11:75703634:AGACT:+	Crk	ENSMUST00000017920.13	13	3'UTR
chr11:75703901:AGACT:+	Crk	ENSMUST00000017920.13	15	3'UTR
chr11:75703975:GGACC:+	Crk	ENSMUST00000017920.13	16	3'UTR
chr11:75704302:GGACA:+	Crk	ENSMUST00000017920.13	17	3'UTR
chr11:75705642:GGACC:+	Crk	ENSMUST00000017920.13	23	3'UTR
chr11:75705660:GGACT:+	Crk	ENSMUST00000017920.13	23	3'UTR
chr11:101091245:AGACT:+	Mlx	ENSMUST00000017945.14	20	3'UTR
chr11:101096938:GGACA:-	Retreg3	ENSMUST00000017946.5	26	3'UTR
chr11:101097003:GGACA:-	Retreg3	ENSMUST00000017946.5	26	3'UTR
chr11:101098159:AGACT:-	Retreg3	ENSMUST00000017946.5	19	3'UTR
chr11:101098248:GGACA:-	Retreg3	ENSMUST00000017946.5	19	CDS
chr11:101098569:AGACT:-	Retreg3	ENSMUST00000017946.5	19	CDS
chr17:53506510:AGACT:+	Rab5a	ENSMUST00000017975.6	26	3'UTR
chr17:53506614:GGACT:+	Rab5a	ENSMUST00000017975.6	27	3'UTR
chr11:100626897:AGACT:+	Nkiras2	ENSMUST00000017981.9	5	3'UTR
chr11:100627200:GGACT:+	Nkiras2	ENSMUST00000017981.9	5	3'UTR
chr2:163013374:GGACT:+	Sgk2	ENSMUST00000018012.13	15	3'UTR
chr2:163013630:GGACT:+	Sgk2	ENSMUST00000018012.13	18	3'UTR
chr2:163013731:AGACT:+	Sgk2	ENSMUST00000018012.13	21	3'UTR
chr2:163569960:AGACT:+	Hnf4a	ENSMUST00000018094.12	15	CDS
chr2:163570188:GGACC:+	Hnf4a	ENSMUST00000018094.12	22	3'UTR
chr2:163570314:GGACT:+	Hnf4a	ENSMUST00000018094.12	26	3'UTR
chr2:163570333:GGACT:+	Hnf4a	ENSMUST00000018094.12	26	3'UTR
chr2:163571071:GGACC:+	Hnf4a	ENSMUST00000018094.12	44	3'UTR
chr2:163572012:GGACA:+	Hnf4a	ENSMUST00000018094.12	65	3'UTR
chr2:163572489:GGACA:+	Hnf4a	ENSMUST00000018094.12	84	3'UTR
chr2:164011709:GGACA:+	Ywhab	ENSMUST00000018470.9	5	CDS
chr2:164016819:GGACT:+	Ywhab	ENSMUST00000018470.9	14	3'UTR
chr2:164017158:GGACT:+	Ywhab	ENSMUST00000018470.9	14	3'UTR
chr1:51750687:AGACT:-	Myo1b	ENSMUST00000018561.13	11	3'UTR
chr1:51751273:GGACA:-	Myo1b	ENSMUST00000018561.13	10	CDS
chr11:88831299:AGACT:-	Akap1	ENSMUST00000018572.10	8	3'UTR
chr11:88844420:AGACT:-	Akap1	ENSMUST00000018572.10	12	CDS
chr11:88845255:GGACT:-	Akap1	ENSMUST00000018572.10	12	CDS
chr11:88845264:GGACA:-	Akap1	ENSMUST00000018572.10	12	CDS
chr11:88845330:AGACT:-	Akap1	ENSMUST00000018572.10	12	CDS
chr11:88845434:GGACA:-	Akap1	ENSMUST00000018572.10	10	CDS
chr11:70057546:GGACT:+	Asgr1	ENSMUST00000018699.12	27	CDS
chr11:69998374:GGACT:+	Phf23	ENSMUST00000018716.9	6	CDS
chr11:69998545:GGACT:+	Phf23	ENSMUST00000018716.9	9	CDS
chr11:69998705:GGACC:+	Phf23	ENSMUST00000018716.9	9	CDS
chr11:69998875:AGACT:+	Phf23	ENSMUST00000018716.9	9	CDS
chr11:69999115:GGACA:+	Phf23	ENSMUST00000018716.9	9	CDS
chr11:69999614:GGACT:+	Phf23	ENSMUST00000018716.9	10	3'UTR
chr11:55500366:GGACA:+	G3bp1	ENSMUST00000018727.3	7	3'UTR
chr11:55500728:GGACT:+	G3bp1	ENSMUST00000018727.3	6	3'UTR
chr11:55500823:GGACA:+	G3bp1	ENSMUST00000018727.3	6	3'UTR
chr11:55394777:AGACT:-	Sparc	ENSMUST00000018737.12	11	3'UTR
chr11:55394821:AGACT:-	Sparc	ENSMUST00000018737.12	11	3'UTR
chr11:55395001:AGACT:-	Sparc	ENSMUST00000018737.12	10	3'UTR
chr11:55395088:GGACC:-	Sparc	ENSMUST00000018737.12	9	3'UTR
chr11:60731173:GGACT:+	Mief2	ENSMUST00000018743.4	5	CDS
chr11:60731246:GGACA:+	Mief2	ENSMUST00000018743.4	5	CDS
chr11:60731287:GGACT:+	Mief2	ENSMUST00000018743.4	5	CDS
chr11:60732036:GGACA:+	Mief2	ENSMUST00000018743.4	6	3'UTR
chr11:60788217:GGACA:-	Shmt1	ENSMUST00000018744.14	9	3'UTR
chr11:60788980:GGACT:-	Shmt1	ENSMUST00000018744.14	22	3'UTR
chr11:60789061:GGACC:-	Shmt1	ENSMUST00000018744.14	22	3'UTR
chr11:60789100:GGACC:-	Shmt1	ENSMUST00000018744.14	22	3'UTR
chr11:96938174:GGACA:-	Pnpo	ENSMUST00000018803.11	96	3'UTR
chr11:102403008:GGACT:-	Slc25a39	ENSMUST00000018821.8	8	3'UTR
chr11:102403377:AGACT:-	Slc25a39	ENSMUST00000018821.8	27	3'UTR
chr11:102403643:GGACT:-	Slc25a39	ENSMUST00000018821.8	12	CDS
chr11:102403695:GGACT:-	Slc25a39	ENSMUST00000018821.8	12	CDS
chr11:102404094:GGACT:-	Slc25a39	ENSMUST00000018821.8	6	CDS
chr11:83404752:GGACT:+	Ap2b1	ENSMUST00000018875.12	5	3'UTR
chr11:68821583:AGACT:-	Ndel1	ENSMUST00000018880.13	12	3'UTR
chr11:68821730:AGACT:-	Ndel1	ENSMUST00000018880.13	12	3'UTR
chr11:68821894:AGACT:-	Ndel1	ENSMUST00000018880.13	11	3'UTR
chr11:68822403:GGACT:-	Ndel1	ENSMUST00000018880.13	11	3'UTR
chr11:68822524:GGACA:-	Ndel1	ENSMUST00000018880.13	11	3'UTR
chr11:69656736:GGACA:-	Mpdu1	ENSMUST00000018905.11	36	3'UTR
chr11:69657498:GGACA:-	Mpdu1	ENSMUST00000018905.11	31	CDS
chr19:42123648:GGACT:-	Avpi1	ENSMUST00000018965.3	37	3'UTR
chr11:117361604:AGACT:+	9-Sep	ENSMUST00000019038.14	6	3'UTR
chr11:117362026:GGACT:+	9-Sep	ENSMUST00000019038.14	6	3'UTR
chr11:53865558:AGACT:-	Slc22a5	ENSMUST00000019044.7	13	3'UTR
chr11:70453178:AGACT:+	Med11	ENSMUST00000019067.7	13	CDS
chr11:83588688:GGACT:-	Ccl6	ENSMUST00000019071.3	15	3'UTR
chr11:60952251:GGACT:+	Map2k3	ENSMUST00000019076.9	7	3'UTR
chr11:60952335:AGACT:+	Map2k3	ENSMUST00000019076.9	7	3'UTR
chr11:60952577:GGACT:+	Map2k3	ENSMUST00000019076.9	8	3'UTR
chr5:33027107:GGACT:+	Ywhah	ENSMUST00000019109.7	6	CDS
chr5:33027374:GGACT:+	Ywhah	ENSMUST00000019109.7	9	3'UTR
chr5:136965987:GGACT:+	Fis1	ENSMUST00000019198.6	81	CDS
chr7:141430269:GGACT:-	Slc25a22	ENSMUST00000019226.13	57	3'UTR
chr7:141430341:GGACC:-	Slc25a22	ENSMUST00000019226.13	56	3'UTR
chr7:141430594:GGACC:-	Slc25a22	ENSMUST00000019226.13	53	3'UTR
chr7:141430700:GGACC:-	Slc25a22	ENSMUST00000019226.13	51	3'UTR
chr7:141431359:GGACT:-	Slc25a22	ENSMUST00000019226.13	44	CDS
chr4:118414875:GGACA:+	Med8	ENSMUST00000019229.14	21	3'UTR
chrX:74303475:GGACC:+	Atp6ap1	ENSMUST00000019231.11	7	CDS
chrX:74304609:AGACT:+	Atp6ap1	ENSMUST00000019231.11	18	3'UTR
chr11:83575398:GGACC:-	Ccl9	ENSMUST00000019266.5	30	CDS
chr13:24802200:GGACC:+	BC005537	ENSMUST00000019276.11	7	5'UTR
chr13:24803173:GGACA:+	BC005537	ENSMUST00000019276.11	8	5'UTR
chr13:24803388:GGACC:+	BC005537	ENSMUST00000019276.11	8	CDS
chr13:24812865:GGACT:+	BC005537	ENSMUST00000019276.11	14	3'UTR
chr13:24813038:GGACT:+	BC005537	ENSMUST00000019276.11	15	3'UTR
chr7:16455237:GGACC:+	Tmem160	ENSMUST00000019302.9	52	CDS
chr7:16455444:GGACT:+	Tmem160	ENSMUST00000019302.9	52	3'UTR
chr7:16455467:GGACA:+	Tmem160	ENSMUST00000019302.9	49	3'UTR
chr11:100715727:GGACA:-	Rab5c	ENSMUST00000019317.11	51	3'UTR
chr6:120795453:GGACC:-	Atp6v1e1	ENSMUST00000019354.10	108	3'UTR
chr6:120795606:GGACA:-	Atp6v1e1	ENSMUST00000019354.10	107	3'UTR
chr6:120795706:GGACT:-	Atp6v1e1	ENSMUST00000019354.10	105	CDS
chr11:98455060:GGACT:+	Grb7	ENSMUST00000019456.4	6	3'UTR
chr11:101376423:GGACC:+	G6pc	ENSMUST00000019469.2	130	CDS
chr11:101376434:GGACT:+	G6pc	ENSMUST00000019469.2	130	CDS
chr11:101376775:GGACA:+	G6pc	ENSMUST00000019469.2	137	CDS
chr11:101376845:GGACT:+	G6pc	ENSMUST00000019469.2	139	3'UTR
chr11:101322348:GGACT:+	Psme3	ENSMUST00000019470.13	9	3'UTR
chr8:84246542:GGACT:-	D8Ertd738e	ENSMUST00000019506.8	98	3'UTR
chr11:4046345:GGACA:+	Sec14l4	ENSMUST00000019512.7	9	3'UTR
chr11:4046485:GGACC:+	Sec14l4	ENSMUST00000019512.7	6	3'UTR
chr11:4046569:GGACA:+	Sec14l4	ENSMUST00000019512.7	6	3'UTR
chr11:4046998:GGACC:+	Sec14l4	ENSMUST00000019512.7	7	3'UTR
chr11:4047525:GGACA:+	Sec14l4	ENSMUST00000019512.7	12	3'UTR
chr11:4047903:GGACT:+	Sec14l4	ENSMUST00000019512.7	18	3'UTR
chr7:16915598:GGACA:-	Calm3	ENSMUST00000019514.9	12	3'UTR
chr7:16915653:GGACC:-	Calm3	ENSMUST00000019514.9	12	3'UTR
chr11:59817958:GGACA:-	Cops3	ENSMUST00000019517.9	16	3'UTR
chr9:21139674:AGACT:-	Cdc37	ENSMUST00000019615.10	34	3'UTR
chr9:21139863:GGACC:-	Cdc37	ENSMUST00000019615.10	33	CDS
chr5:138163864:GGACT:+	Cops6	ENSMUST00000019638.14	8	CDS
chr17:56176185:AGACT:-	Mydgf	ENSMUST00000019723.7	8	3'UTR
chr17:56176349:GGACC:-	Mydgf	ENSMUST00000019723.7	17	3'UTR
chr17:56176547:GGACT:-	Mydgf	ENSMUST00000019723.7	72	3'UTR
chr17:56176653:GGACC:-	Mydgf	ENSMUST00000019723.7	85	3'UTR
chr17:56111654:AGACT:-	Plin5	ENSMUST00000019808.11	69	3'UTR
chr17:56112036:GGACT:-	Plin5	ENSMUST00000019808.11	65	CDS
chr17:56112144:GGACT:-	Plin5	ENSMUST00000019808.11	64	CDS
chr17:56112929:AGACT:-	Plin5	ENSMUST00000019808.11	12	CDS
chr12:72073989:GGACA:-	L3hypdh	ENSMUST00000019862.2	11	CDS
chr12:72084936:GGACA:-	L3hypdh	ENSMUST00000019862.2	6	CDS
chr10:42829030:AGACT:+	Sec63	ENSMUST00000019937.4	10	CDS
chr10:42829048:GGACT:+	Sec63	ENSMUST00000019937.4	10	3'UTR
chr10:42829911:GGACT:+	Sec63	ENSMUST00000019937.4	6	3'UTR
chr10:13524523:GGACT:-	Pex3	ENSMUST00000019945.14	8	3'UTR
chr10:41528677:GGACA:+	Cd164	ENSMUST00000019962.14	39	CDS
chr10:41528865:GGACT:+	Cd164	ENSMUST00000019962.14	45	3'UTR
chr10:41529093:GGACT:+	Cd164	ENSMUST00000019962.14	45	3'UTR
chr10:18011578:AGACT:-	Abracl	ENSMUST00000020002.8	15	3'UTR
chr10:53607867:GGACT:+	Asf1a	ENSMUST00000020004.7	8	CDS
chr10:43951217:GGACA:-	Crybg1	ENSMUST00000020017.13	5	3'UTR
chr10:57811723:GGACA:+	Smpdl3a	ENSMUST00000020022.7	40	3'UTR
chr10:57517258:GGACA:-	Serinc1	ENSMUST00000020027.10	35	CDS
chr10:29344468:GGACT:+	Echdc1	ENSMUST00000020034.5	12	CDS
chr10:105847184:GGACA:+	Ccdc59	ENSMUST00000020049.8	6	3'UTR
chr10:71255849:GGACT:-	Ube2d1	ENSMUST00000020085.6	7	CDS
chr10:69291402:GGACA:+	Rhobtb1	ENSMUST00000020101.11	5	3'UTR
chr10:21368546:AGACT:+	Hbs1l	ENSMUST00000020153.9	6	3'UTR
chr10:21368583:GGACT:+	Hbs1l	ENSMUST00000020153.9	6	3'UTR
chr10:24915636:GGACT:-	Arg1	ENSMUST00000020161.9	2080	CDS
chr10:24920773:GGACC:-	Arg1	ENSMUST00000020161.9	28	CDS
chr10:24773865:GGACA:-	Enpp3	ENSMUST00000020169.8	7	3'UTR
chr10:20280553:AGACT:+	Map7	ENSMUST00000020173.15	6	3'UTR
chr10:20281142:GGACT:+	Map7	ENSMUST00000020173.15	7	3'UTR
chr10:19609498:GGACT:+	Ifngr1	ENSMUST00000020188.12	7	CDS
chr10:19609658:AGACT:+	Ifngr1	ENSMUST00000020188.12	7	CDS
chr10:23865774:GGACT:+	Vnn3	ENSMUST00000020190.7	28	CDS
chr10:23865805:AGACT:+	Vnn3	ENSMUST00000020190.7	28	CDS
chr10:23869639:GGACC:+	Vnn3	ENSMUST00000020190.7	15	CDS
chr10:94220903:GGACC:+	Ndufa12	ENSMUST00000020209.15	9	3'UTR
chr10:95411656:GGACA:-	Socs2	ENSMUST00000020215.15	8	3'UTR
chr10:95412710:GGACT:-	Socs2	ENSMUST00000020215.15	7	CDS
chr10:95412811:GGACT:-	Socs2	ENSMUST00000020215.15	6	CDS
chr10:95412838:GGACA:-	Socs2	ENSMUST00000020215.15	6	CDS
chr10:95547796:GGACT:-	Nudt4	ENSMUST00000020217.6	53	3'UTR
chr10:95548451:AGACT:-	Nudt4	ENSMUST00000020217.6	43	3'UTR
chr10:95563953:GGACT:-	Nudt4	ENSMUST00000020217.6	6	5'UTR
chr10:86348072:AGACT:+	Timp3	ENSMUST00000020234.13	6	3'UTR
chr10:86348480:GGACA:+	Timp3	ENSMUST00000020234.13	5	3'UTR
chr10:86348871:AGACT:+	Timp3	ENSMUST00000020234.13	7	3'UTR
chr10:86691033:AGACT:-	Hsp90b1	ENSMUST00000020238.13	70	3'UTR
chr10:86691658:GGACA:-	Hsp90b1	ENSMUST00000020238.13	5	CDS
chr10:86701763:AGACT:-	Hsp90b1	ENSMUST00000020238.13	141	CDS
chr10:87583964:AGACT:+	Pah	ENSMUST00000020241.16	178	3'UTR
chr10:88472935:AGACT:-	Chpt1	ENSMUST00000020253.14	5	3'UTR
chr10:88474180:GGACT:-	Chpt1	ENSMUST00000020253.14	26	3'UTR
chr10:88474246:GGACC:-	Chpt1	ENSMUST00000020253.14	27	3'UTR
chr10:63058658:GGACA:+	Pbld2	ENSMUST00000020262.4	61	3'UTR
chr10:63077658:GGACA:+	Pbld1	ENSMUST00000020266.14	32	3'UTR
chr10:62494740:AGACT:-	Srgn	ENSMUST00000020271.12	11	3'UTR
chr10:61695588:GGACC:+	Tysnd1	ENSMUST00000020284.4	11	CDS
chr10:61695645:GGACA:+	Tysnd1	ENSMUST00000020284.4	11	CDS
chr10:61695834:GGACC:+	Tysnd1	ENSMUST00000020284.4	12	CDS
chr10:61696268:GGACA:+	Tysnd1	ENSMUST00000020284.4	13	CDS
chr10:61696596:GGACC:+	Tysnd1	ENSMUST00000020284.4	13	CDS
chr10:61702467:AGACT:+	Tysnd1	ENSMUST00000020284.4	6	3'UTR
chr10:61691409:GGACA:+	Sar1a	ENSMUST00000020285.9	24	3'UTR
chr10:61691438:GGACT:+	Sar1a	ENSMUST00000020285.9	22	3'UTR
chr10:61691466:GGACT:+	Sar1a	ENSMUST00000020285.9	17	3'UTR
chr10:61691604:GGACT:+	Sar1a	ENSMUST00000020285.9	17	3'UTR
chr10:61691651:GGACA:+	Sar1a	ENSMUST00000020285.9	18	3'UTR
chr10:61692700:GGACA:+	Sar1a	ENSMUST00000020285.9	26	3'UTR
chr10:61693000:GGACT:+	Sar1a	ENSMUST00000020285.9	26	3'UTR
chr10:61693184:AGACT:+	Sar1a	ENSMUST00000020285.9	28	3'UTR
chr10:61674113:GGACA:+	Ppa1	ENSMUST00000020286.6	38	3'UTR
chr10:61429969:GGACT:-	Eif4ebp2	ENSMUST00000020288.14	15	3'UTR
chr10:61431474:GGACA:-	Eif4ebp2	ENSMUST00000020288.14	9	3'UTR
chr10:61431673:GGACT:-	Eif4ebp2	ENSMUST00000020288.14	9	3'UTR
chr10:61432000:GGACA:-	Eif4ebp2	ENSMUST00000020288.14	18	3'UTR
chr10:61433804:GGACA:-	Eif4ebp2	ENSMUST00000020288.14	7	CDS
chr10:59988318:GGACA:-	Anapc16	ENSMUST00000020307.10	17	3'UTR
chr10:59988471:GGACA:-	Anapc16	ENSMUST00000020307.10	27	3'UTR
chr10:59949984:AGACT:-	Ddit4	ENSMUST00000020308.4	10	3'UTR
chr10:59950078:GGACC:-	Ddit4	ENSMUST00000020308.4	10	3'UTR
chr10:59950436:GGACT:-	Ddit4	ENSMUST00000020308.4	7	3'UTR
chr10:59950444:GGACT:-	Ddit4	ENSMUST00000020308.4	7	3'UTR
chr10:59950690:GGACT:-	Ddit4	ENSMUST00000020308.4	5	CDS
chr10:119202961:GGACC:-	Cand1	ENSMUST00000020315.12	6	3'UTR
chr10:119202991:GGACA:-	Cand1	ENSMUST00000020315.12	6	CDS
chr11:16752426:GGACT:+	Egfr	ENSMUST00000020329.12	5	5'UTR
chr11:16912538:AGACT:+	Egfr	ENSMUST00000020329.12	5	3'UTR
chr11:16918088:GGACC:+	Egfr	ENSMUST00000020329.12	11	3'UTR
chr10:80318746:GGACT:-	2310011J03Rik	ENSMUST00000020341.8	19	3'UTR
chr10:80319119:GGACT:-	2310011J03Rik	ENSMUST00000020341.8	18	3'UTR
chr10:80319143:GGACA:-	2310011J03Rik	ENSMUST00000020341.8	18	3'UTR
chr10:80319176:GGACT:-	2310011J03Rik	ENSMUST00000020341.8	18	3'UTR
chr10:115290710:AGACT:-	Rab21	ENSMUST00000020343.8	16	3'UTR
chr11:20225985:AGACT:+	Rab1a	ENSMUST00000020358.11	24	3'UTR
chr10:80404209:GGACT:-	Uqcr11	ENSMUST00000020372.5	5	CDS
chr10:117215543:GGACT:-	Yeats4	ENSMUST00000020382.7	12	3'UTR
chr10:110939416:GGACC:+	Csrp2	ENSMUST00000020403.6	61	3'UTR
chr10:117689703:AGACT:-	Mdm2	ENSMUST00000020408.15	6	3'UTR
chr10:117690318:GGACA:-	Mdm2	ENSMUST00000020408.15	5	CDS
chr10:117690424:GGACA:-	Mdm2	ENSMUST00000020408.15	5	CDS
chr10:117690716:GGACC:-	Mdm2	ENSMUST00000020408.15	5	CDS
chr10:80899994:GGACC:-	Timm13	ENSMUST00000020440.6	88	3'UTR
chr10:80900141:GGACA:-	Timm13	ENSMUST00000020440.6	85	3'UTR
chr10:120231382:AGACT:+	Llph	ENSMUST00000020444.15	5	3'UTR
chr10:82896254:AGACT:+	Txnrd1	ENSMUST00000020484.7	12	3'UTR
chr10:82897098:GGACA:+	Txnrd1	ENSMUST00000020484.7	17	3'UTR
chr10:83368644:GGACA:+	D10Wsu102e	ENSMUST00000020488.8	5	3'UTR
chr9:106190178:AGACT:+	Wdr82	ENSMUST00000020490.12	6	3'UTR
chr9:106190433:GGACT:+	Wdr82	ENSMUST00000020490.12	7	3'UTR
chr10:77616167:GGACA:+	Sumo3	ENSMUST00000020501.14	38	CDS
chr11:54870287:GGACA:+	Hint1	ENSMUST00000020504.5	490	CDS
chr11:23647669:AGACT:-	Pex13	ENSMUST00000020523.3	8	3'UTR
chr10:79675729:GGACA:+	Tpgs1	ENSMUST00000020552.6	21	CDS
chr10:79675974:GGACT:+	Tpgs1	ENSMUST00000020552.6	22	3'UTR
chr10:79676045:GGACT:+	Tpgs1	ENSMUST00000020552.6	22	3'UTR
chr10:79676055:GGACC:+	Tpgs1	ENSMUST00000020552.6	22	3'UTR
chr11:40748821:GGACA:-	Ccng1	ENSMUST00000020576.7	6	3'UTR
chr11:40749966:GGACC:-	Ccng1	ENSMUST00000020576.7	7	3'UTR
chr11:40750315:GGACT:-	Ccng1	ENSMUST00000020576.7	6	3'UTR
chr11:40750412:GGACT:-	Ccng1	ENSMUST00000020576.7	6	3'UTR
chr11:40739215:GGACC:+	Nudcd2	ENSMUST00000020578.10	21	CDS
chr11:52121961:AGACT:+	Ppp2ca	ENSMUST00000020608.2	60	CDS
chr11:52122098:GGACC:+	Ppp2ca	ENSMUST00000020608.2	62	3'UTR
chr11:52122256:AGACT:+	Ppp2ca	ENSMUST00000020608.2	63	3'UTR
chr11:52122861:GGACT:+	Ppp2ca	ENSMUST00000020608.2	11	3'UTR
chr11:52123010:GGACT:+	Ppp2ca	ENSMUST00000020608.2	11	3'UTR
chr11:50199773:GGACT:+	Mrnip	ENSMUST00000020647.9	6	CDS
chr11:50199867:GGACA:+	Mrnip	ENSMUST00000020647.9	6	CDS
chr11:50199999:GGACT:+	Mrnip	ENSMUST00000020647.9	6	CDS
chr11:51791514:AGACT:+	Sar1b	ENSMUST00000020653.5	269	3'UTR
chr11:46440979:AGACT:+	Med7	ENSMUST00000020665.12	10	CDS
chr11:46441176:GGACA:+	Med7	ENSMUST00000020665.12	10	CDS
chr11:46441377:AGACT:+	Med7	ENSMUST00000020665.12	10	3'UTR
chr11:43424799:GGACA:-	Pttg1	ENSMUST00000020685.9	36	CDS
chr11:7206772:GGACT:-	Igfbp3	ENSMUST00000020702.10	7	3'UTR
chr11:7207467:AGACT:-	Igfbp3	ENSMUST00000020702.10	5	3'UTR
chr11:3917444:AGACT:-	Tcn2	ENSMUST00000020710.10	12	3'UTR
chr6:28426218:AGACT:+	Arf5	ENSMUST00000020717.11	40	3'UTR
chr6:28426372:GGACC:+	Arf5	ENSMUST00000020717.11	41	3'UTR
chr11:3250151:AGACT:-	Drg1	ENSMUST00000020741.11	32	3'UTR
chr11:87980244:GGACC:-	Dynll2	ENSMUST00000020775.8	21	3'UTR
chr11:87980833:AGACT:-	Dynll2	ENSMUST00000020775.8	16	3'UTR
chr11:87981313:GGACT:-	Dynll2	ENSMUST00000020775.8	31	3'UTR
chr11:87981371:GGACT:-	Dynll2	ENSMUST00000020775.8	31	3'UTR
chr11:87987317:GGACA:-	Dynll2	ENSMUST00000020775.8	5	5'UTR
chr11:5530048:GGACT:-	Ccdc117	ENSMUST00000020776.4	10	3'UTR
chr11:5530862:GGACT:-	Ccdc117	ENSMUST00000020776.4	8	3'UTR
chr11:5531162:GGACT:-	Ccdc117	ENSMUST00000020776.4	7	3'UTR
chr11:5531388:GGACT:-	Ccdc117	ENSMUST00000020776.4	6	CDS
chr11:87085357:GGACT:-	Smg8	ENSMUST00000020801.13	5	CDS
chr11:87085717:GGACC:-	Smg8	ENSMUST00000020801.13	5	CDS
chr11:87085837:GGACC:-	Smg8	ENSMUST00000020801.13	5	CDS
chr11:87085962:AGACT:-	Smg8	ENSMUST00000020801.13	5	CDS
chr11:87086058:GGACT:-	Smg8	ENSMUST00000020801.13	5	CDS
chr11:57801737:GGACA:+	Sap30l	ENSMUST00000020826.5	14	5'UTR
chr11:57802276:GGACA:+	Sap30l	ENSMUST00000020826.5	14	CDS
chr11:60199846:GGACC:-	Srebf1	ENSMUST00000020846.7	5	3'UTR
chr11:89983278:GGACA:-	Pctp	ENSMUST00000020864.8	14	3'UTR
chr11:89983348:GGACA:-	Pctp	ENSMUST00000020864.8	14	3'UTR
chr11:89983538:GGACA:-	Pctp	ENSMUST00000020864.8	76	3'UTR
chr11:89983907:GGACA:-	Pctp	ENSMUST00000020864.8	63	3'UTR
chr12:8922096:GGACA:+	Laptm4a	ENSMUST00000020909.3	19	CDS
chr12:8792112:GGACA:+	Sdc1	ENSMUST00000020911.13	17	3'UTR
chr12:8792123:GGACC:+	Sdc1	ENSMUST00000020911.13	17	3'UTR
chr12:8792574:GGACT:+	Sdc1	ENSMUST00000020911.13	24	3'UTR
chr12:8793418:GGACA:+	Sdc1	ENSMUST00000020911.13	7	3'UTR
chr11:109572645:GGACT:+	Arsg	ENSMUST00000020928.12	20	3'UTR
chr11:109572665:AGACT:+	Arsg	ENSMUST00000020928.12	20	3'UTR
chr12:10394675:GGACT:+	Rdh14	ENSMUST00000020947.6	30	CDS
chr12:28681011:GGACA:+	Adi1	ENSMUST00000020957.12	41	CDS
chr12:28681313:AGACT:+	Adi1	ENSMUST00000020957.12	43	3'UTR
chr12:4879386:GGACA:-	Ubxn2a	ENSMUST00000020962.11	12	3'UTR
chr12:4880562:AGACT:-	Ubxn2a	ENSMUST00000020962.11	9	3'UTR
chr12:4880618:AGACT:-	Ubxn2a	ENSMUST00000020962.11	9	CDS
chr12:25094082:GGACT:-	Id2	ENSMUST00000020974.6	127	3'UTR
chr12:25094202:GGACC:-	Id2	ENSMUST00000020974.6	124	3'UTR
chr12:25094360:AGACT:-	Id2	ENSMUST00000020974.6	112	3'UTR
chr12:25094385:GGACT:-	Id2	ENSMUST00000020974.6	112	3'UTR
chr12:25094456:GGACC:-	Id2	ENSMUST00000020974.6	111	3'UTR
chr12:25094566:GGACT:-	Id2	ENSMUST00000020974.6	84	3'UTR
chr12:25095772:GGACT:-	Id2	ENSMUST00000020974.6	10	CDS
chr12:3248149:GGACA:-	Rab10	ENSMUST00000021001.9	12	3'UTR
chr12:3248223:GGACA:-	Rab10	ENSMUST00000021001.9	12	3'UTR
chr12:3309369:GGACT:-	Rab10	ENSMUST00000021001.9	18	CDS
chr11:105140143:AGACT:+	Mettl2	ENSMUST00000021030.7	5	3'UTR
chr11:105140375:GGACA:+	Mettl2	ENSMUST00000021030.7	5	3'UTR
chr11:106780767:GGACA:-	Ddx5	ENSMUST00000021062.11	9	3'UTR
chr11:106781245:GGACA:-	Ddx5	ENSMUST00000021062.11	8	3'UTR
chr11:107497786:AGACT:+	Psmd12	ENSMUST00000021063.12	19	3'UTR
chr11:115180472:GGACT:+	Slc9a3r1	ENSMUST00000021077.3	22	CDS
chr11:115180798:GGACC:+	Slc9a3r1	ENSMUST00000021077.3	24	3'UTR
chr11:73305110:GGACA:-	Aspa	ENSMUST00000021119.8	8	3'UTR
chr11:116215073:GGACT:+	Ten1	ENSMUST00000021130.6	9	CDS
chr11:72685385:GGACC:+	Ube2g1	ENSMUST00000021148.12	5	3'UTR
chr11:72209602:GGACA:+	Txndc17	ENSMUST00000021158.3	28	3'UTR
chr11:70513695:AGACT:-	Vmo1	ENSMUST00000021179.3	5	CDS
chr11:70513773:GGACA:-	Vmo1	ENSMUST00000021179.3	5	CDS
chr11:76986636:GGACT:+	Blmh	ENSMUST00000021197.9	6	3'UTR
chr11:76986685:GGACA:+	Blmh	ENSMUST00000021197.9	6	3'UTR
chr11:76986697:GGACT:+	Blmh	ENSMUST00000021197.9	7	3'UTR
chr11:76986745:AGACT:+	Blmh	ENSMUST00000021197.9	7	3'UTR
chr11:76414198:GGACT:+	Timm22	ENSMUST00000021203.6	8	3'UTR
chr11:76414390:GGACT:+	Timm22	ENSMUST00000021203.6	5	3'UTR
chr11:94343609:GGACA:-	Abcc3	ENSMUST00000021231.7	20	3'UTR
chr11:94343630:GGACT:-	Abcc3	ENSMUST00000021231.7	20	3'UTR
chr11:94343676:GGACT:-	Abcc3	ENSMUST00000021231.7	19	CDS
chr11:94343761:GGACA:-	Abcc3	ENSMUST00000021231.7	17	CDS
chr11:94643610:GGACA:+	Lrrc59	ENSMUST00000021239.6	20	3'UTR
chr11:94643930:GGACA:+	Lrrc59	ENSMUST00000021239.6	17	3'UTR
chr11:94741984:GGACC:+	Cdc34b	ENSMUST00000021240.6	64	CDS
chr11:94742586:GGACC:+	Cdc34b	ENSMUST00000021240.6	76	CDS
chr11:94742743:AGACT:+	Cdc34b	ENSMUST00000021240.6	37	3'UTR
chr11:94742928:AGACT:+	Cdc34b	ENSMUST00000021240.6	36	3'UTR
chr11:69091409:GGACT:+	Vamp2	ENSMUST00000021273.12	5	3'UTR
chr11:68203787:GGACC:+	Stx8	ENSMUST00000021285.13	20	3'UTR
chr11:102994483:AGACT:-	Dcakd	ENSMUST00000021313.8	7	3'UTR
chr11:102994739:GGACT:-	Dcakd	ENSMUST00000021313.8	7	3'UTR
chr11:103679116:GGACT:-	Gosr2	ENSMUST00000021329.13	31	3'UTR
chr11:103679214:GGACA:-	Gosr2	ENSMUST00000021329.13	34	3'UTR
chr11:103679309:GGACA:-	Gosr2	ENSMUST00000021329.13	34	CDS
chr12:51449921:GGACA:+	Scfd1	ENSMUST00000021335.6	14	CDS
chr12:69296796:GGACC:+	Klhdc2	ENSMUST00000021362.4	25	5'UTR
chr12:69296885:GGACA:+	Klhdc2	ENSMUST00000021362.4	25	5'UTR
chr12:55489896:GGACT:-	Nfkbia	ENSMUST00000021413.8	6	3'UTR
chr12:75452826:GGACC:-	Ppp2r5e	ENSMUST00000021447.8	6	3'UTR
chr12:75453041:GGACT:-	Ppp2r5e	ENSMUST00000021447.8	5	3'UTR
chr12:70466146:GGACA:+	Tmx1	ENSMUST00000021471.12	22	CDS
chr12:70466270:GGACA:+	Tmx1	ENSMUST00000021471.12	21	3'UTR
chr12:70467309:GGACT:+	Tmx1	ENSMUST00000021471.12	31	3'UTR
chr12:70467389:AGACT:+	Tmx1	ENSMUST00000021471.12	31	3'UTR
chr12:71123533:GGACT:-	Timm9	ENSMUST00000021486.9	30	3'UTR
chr12:104414040:GGACT:+	Serpina3n	ENSMUST00000021506.5	104	3'UTR
chr12:72783849:GGACT:+	Ppm1a	ENSMUST00000021514.9	28	CDS
chr12:72784139:AGACT:+	Ppm1a	ENSMUST00000021514.9	26	CDS
chr12:72793967:AGACT:+	Ppm1a	ENSMUST00000021514.9	21	3'UTR
chr12:72794132:GGACT:+	Ppm1a	ENSMUST00000021514.9	24	3'UTR
chr12:105040377:GGACC:+	Glrx5	ENSMUST00000021522.4	151	CDS
chr12:105040799:GGACA:+	Glrx5	ENSMUST00000021522.4	148	3'UTR
chr12:78843557:GGACT:-	Atp6v1d	ENSMUST00000021536.8	30	CDS
chr12:81185031:GGACT:+	Smoc1	ENSMUST00000021564.10	5	3'UTR
chr12:81185627:GGACT:+	Smoc1	ENSMUST00000021564.10	7	3'UTR
chr12:81185990:GGACC:+	Smoc1	ENSMUST00000021564.10	8	3'UTR
chr12:102472198:GGACA:+	Golga5	ENSMUST00000021609.9	5	CDS
chr12:102472295:GGACA:+	Golga5	ENSMUST00000021609.9	5	CDS
chr13:4436381:GGACT:+	Akr1c6	ENSMUST00000021630.14	37	CDS
chr13:4268380:GGACC:-	Akr1c12	ENSMUST00000021632.4	59	3'UTR
chr13:4276295:GGACA:-	Akr1c12	ENSMUST00000021632.4	18	CDS
chr13:4205429:GGACA:+	Akr1c13	ENSMUST00000021634.3	65	3'UTR
chr13:4205471:GGACT:+	Akr1c13	ENSMUST00000021634.3	65	3'UTR
chr12:84043549:GGACC:+	Acot4	ENSMUST00000021652.4	22	CDS
chr12:84043602:GGACT:+	Acot4	ENSMUST00000021652.4	24	CDS
chr12:84058970:AGACT:+	Acot3	ENSMUST00000021653.7	21	CDS
chr12:84059289:GGACT:+	Acot3	ENSMUST00000021653.7	23	3'UTR
chr12:84059650:GGACA:+	Acot3	ENSMUST00000021653.7	6	3'UTR
chr12:84059711:GGACA:+	Acot3	ENSMUST00000021653.7	6	3'UTR
chr12:84059801:GGACT:+	Acot3	ENSMUST00000021653.7	6	3'UTR
chr12:84059831:AGACT:+	Acot3	ENSMUST00000021653.7	6	3'UTR
chr12:84375971:GGACA:-	Entpd5	ENSMUST00000021662.11	8	3'UTR
chr12:84376946:GGACC:-	Entpd5	ENSMUST00000021662.11	11	3'UTR
chr12:84377234:GGACT:-	Entpd5	ENSMUST00000021662.11	9	3'UTR
chr12:85815610:GGACA:-	Erg28	ENSMUST00000021676.11	35	3'UTR
chr12:85816392:GGACA:-	Erg28	ENSMUST00000021676.11	21	CDS
chr12:108815782:GGACA:+	Yy1	ENSMUST00000021692.8	15	3'UTR
chr12:108815913:GGACA:+	Yy1	ENSMUST00000021692.8	16	3'UTR
chr12:108815971:GGACT:+	Yy1	ENSMUST00000021692.8	17	3'UTR
chr12:111828219:AGACT:+	Zfyve21	ENSMUST00000021714.8	21	3'UTR
chr13:21192374:GGACC:+	Trim27	ENSMUST00000021761.12	6	CDS
chr13:24990212:GGACA:+	Gpld1	ENSMUST00000021773.12	16	3'UTR
chr13:24990337:GGACT:+	Gpld1	ENSMUST00000021773.12	17	3'UTR
chr13:43560122:GGACA:-	Mcur1	ENSMUST00000021800.5	8	CDS
chr13:47084849:GGACT:-	Dek	ENSMUST00000021807.12	15	3'UTR
chr13:47085039:GGACT:-	Dek	ENSMUST00000021807.12	15	3'UTR
chr13:47085139:GGACA:-	Dek	ENSMUST00000021807.12	15	3'UTR
chr13:47086060:GGACA:-	Dek	ENSMUST00000021807.12	10	3'UTR
chr13:32802611:GGACT:+	Wrnip1	ENSMUST00000021832.6	10	CDS
chr13:32802935:GGACT:+	Wrnip1	ENSMUST00000021832.6	9	CDS
chr13:32822098:GGACC:+	Wrnip1	ENSMUST00000021832.6	9	CDS
chr13:34977891:AGACT:-	Eci2	ENSMUST00000021854.13	121	3'UTR
chr13:36204848:GGACA:+	Fars2	ENSMUST00000021857.12	12	CDS
chr13:36204954:GGACA:+	Fars2	ENSMUST00000021857.12	12	CDS
chr13:37978122:GGACC:-	Ssr1	ENSMUST00000021864.7	6	3'UTR
chr13:37979007:GGACT:-	Ssr1	ENSMUST00000021864.7	9	3'UTR
chr13:37979622:GGACT:-	Ssr1	ENSMUST00000021864.7	8	3'UTR
chr13:38932479:AGACT:-	Slc35b3	ENSMUST00000021870.11	7	3'UTR
chr13:38932774:AGACT:-	Slc35b3	ENSMUST00000021870.11	7	CDS
chr13:51847558:GGACC:+	Gadd45g	ENSMUST00000021903.2	15	CDS
chr13:51847993:GGACC:+	Gadd45g	ENSMUST00000021903.2	20	3'UTR
chr13:51848077:AGACT:+	Gadd45g	ENSMUST00000021903.2	22	3'UTR
chr13:51848147:GGACA:+	Gadd45g	ENSMUST00000021903.2	22	3'UTR
chr13:51848168:GGACT:+	Gadd45g	ENSMUST00000021903.2	22	3'UTR
chr13:51848321:GGACT:+	Gadd45g	ENSMUST00000021903.2	22	3'UTR
chr13:51848364:GGACT:+	Gadd45g	ENSMUST00000021903.2	22	3'UTR
chr13:53333431:GGACT:-	Sptlc1	ENSMUST00000021920.7	9	3'UTR
chr13:64185367:AGACT:+	Habp4	ENSMUST00000021929.9	14	3'UTR
chr13:64185393:AGACT:+	Habp4	ENSMUST00000021929.9	15	3'UTR
chr13:64185723:GGACA:+	Habp4	ENSMUST00000021929.9	18	3'UTR
chr13:64185840:GGACA:+	Habp4	ENSMUST00000021929.9	20	3'UTR
chr13:64186039:GGACT:+	Habp4	ENSMUST00000021929.9	24	3'UTR
chr13:64186167:GGACC:+	Habp4	ENSMUST00000021929.9	25	3'UTR
chr13:54106559:GGACT:+	Sfxn1	ENSMUST00000021930.9	17	CDS
chr13:54107000:AGACT:+	Sfxn1	ENSMUST00000021930.9	21	3'UTR
chr13:54107503:AGACT:+	Sfxn1	ENSMUST00000021930.9	27	3'UTR
chr13:64364147:GGACA:-	Ctsl	ENSMUST00000021933.7	649	CDS
chr13:64367900:GGACT:-	Ctsl	ENSMUST00000021933.7	5	CDS
chr13:55344707:AGACT:-	Lman2	ENSMUST00000021940.7	16	3'UTR
chr13:55346012:GGACT:-	Lman2	ENSMUST00000021940.7	29	3'UTR
chr13:55346209:GGACA:-	Lman2	ENSMUST00000021940.7	26	3'UTR
chr13:55732973:GGACC:+	Pcbd2	ENSMUST00000021958.5	5	CDS
chr13:55717888:GGACC:+	Txndc15	ENSMUST00000021959.10	10	CDS
chr13:55725839:GGACA:+	Txndc15	ENSMUST00000021959.10	56	CDS
chr13:55725912:GGACT:+	Txndc15	ENSMUST00000021959.10	56	3'UTR
chr13:55725941:GGACT:+	Txndc15	ENSMUST00000021959.10	56	3'UTR
chr13:55725983:GGACT:+	Txndc15	ENSMUST00000021959.10	56	3'UTR
chr13:55726198:GGACC:+	Txndc15	ENSMUST00000021959.10	56	3'UTR
chr13:66930026:AGACT:-	Mterf3	ENSMUST00000021991.10	6	CDS
chr13:58381850:GGACT:-	2210016F16Rik	ENSMUST00000022032.6	8	CDS
chr13:58384910:GGACA:-	2210016F16Rik	ENSMUST00000022032.6	18	CDS
chr13:58384946:GGACT:-	2210016F16Rik	ENSMUST00000022032.6	18	CDS
chr13:74323066:GGACC:-	Sdha	ENSMUST00000022062.7	43	3'UTR
chr13:69634124:GGACT:+	Nsun2	ENSMUST00000022087.6	10	3'UTR
chr13:69815818:GGACT:+	Med10	ENSMUST00000022089.9	16	3'UTR
chr13:73331416:GGACC:+	Mrpl36	ENSMUST00000022098.9	43	CDS
chr13:90936186:GGACT:-	Atg10	ENSMUST00000022119.5	5	3'UTR
chr13:91785529:GGACC:+	Acot12	ENSMUST00000022120.4	15	3'UTR
chr13:99319941:AGACT:-	Ptcd2	ENSMUST00000022153.7	8	3'UTR
chr13:99320365:GGACA:-	Ptcd2	ENSMUST00000022153.7	8	CDS
chr13:94202663:AGACT:-	Scamp1	ENSMUST00000022197.14	11	3'UTR
chr13:94203442:AGACT:-	Scamp1	ENSMUST00000022197.14	9	3'UTR
chr13:94203618:GGACA:-	Scamp1	ENSMUST00000022197.14	8	3'UTR
chr13:94203966:GGACT:-	Scamp1	ENSMUST00000022197.14	8	3'UTR
chr13:92384868:GGACT:+	Dhfr	ENSMUST00000022218.5	12	3'UTR
chr13:103819086:GGACT:-	Erbin	ENSMUST00000022222.11	13	3'UTR
chr14:14116397:GGACC:-	Psmd6	ENSMUST00000022256.4	20	CDS
chr14:14116577:GGACA:-	Psmd6	ENSMUST00000022256.4	20	CDS
chr14:14116583:AGACT:-	Psmd6	ENSMUST00000022256.4	20	CDS
chr14:8166284:GGACT:-	Pdhb	ENSMUST00000022268.9	6	3'UTR
chr14:16311503:GGACA:+	Ngly1	ENSMUST00000022310.6	6	3'UTR
chr14:34311002:GGACA:+	Glud1	ENSMUST00000022322.16	7	CDS
chr14:34311145:GGACA:+	Glud1	ENSMUST00000022322.16	6	CDS
chr14:34343834:GGACA:+	Glud1	ENSMUST00000022322.16	64	3'UTR
chr14:20320459:GGACA:-	Ecd	ENSMUST00000022344.3	5	3'UTR
chr14:20385447:GGACA:-	Dnajc9	ENSMUST00000022345.6	5	CDS
chr14:47736212:GGACA:+	Ktn1	ENSMUST00000022391.13	6	3'UTR
chr14:26203398:GGACC:-	Tmem254b	ENSMUST00000022418.14	10	3'UTR
chr14:26203588:GGACT:-	Tmem254b	ENSMUST00000022418.14	45	3'UTR
chr14:25699623:GGACA:+	Ppif	ENSMUST00000022419.6	35	3'UTR
chr14:25700415:GGACA:+	Ppif	ENSMUST00000022419.6	32	3'UTR
chr14:51104948:GGACC:+	Rnase4	ENSMUST00000022428.12	543	CDS
chr14:51105146:GGACT:+	Rnase4	ENSMUST00000022428.12	566	CDS
chr14:31508489:GGACT:+	Eaf1	ENSMUST00000022446.6	5	3'UTR
chr14:32102304:AGACT:+	Oxnad1	ENSMUST00000022462.13	15	CDS
chr14:32102324:GGACC:+	Oxnad1	ENSMUST00000022462.13	15	CDS
chr14:32102446:GGACA:+	Oxnad1	ENSMUST00000022462.13	15	3'UTR
chr14:61367457:GGACT:-	Kpna3	ENSMUST00000022496.8	6	3'UTR
chr14:33381254:GGACT:-	Mapk8	ENSMUST00000022504.11	5	3'UTR
chr14:57826849:GGACT:+	Mrpl57	ENSMUST00000022538.4	62	3'UTR
chr14:59236299:GGACT:+	Rcbtb1	ENSMUST00000022551.13	5	3'UTR
chr14:59547088:GGACA:+	Cab39l	ENSMUST00000022553.5	15	CDS
chr14:59548586:GGACA:+	Cab39l	ENSMUST00000022553.5	21	3'UTR
chr14:59548837:AGACT:+	Cab39l	ENSMUST00000022553.5	22	3'UTR
chr14:75343698:GGACA:+	Zc3h13	ENSMUST00000022577.5	6	CDS
chr14:75344351:GGACC:+	Zc3h13	ENSMUST00000022577.5	6	3'UTR
chr14:76111021:GGACA:+	Nufip1	ENSMUST00000022586.1	6	CDS
chr14:76111106:GGACA:+	Nufip1	ENSMUST00000022586.1	6	CDS
chr14:76506802:AGACT:+	Tsc22d1	ENSMUST00000022587.9	20	3'UTR
chr14:76507132:AGACT:+	Tsc22d1	ENSMUST00000022587.9	20	3'UTR
chr14:76507366:GGACT:+	Tsc22d1	ENSMUST00000022587.9	22	3'UTR
chr14:65866178:AGACT:+	Ccdc25	ENSMUST00000022614.6	5	3'UTR
chr14:65979651:AGACT:+	Clu	ENSMUST00000022616.13	37	CDS
chr14:70474831:GGACC:-	Bmp1	ENSMUST00000022693.8	9	3'UTR
chr14:70474959:GGACT:-	Bmp1	ENSMUST00000022693.8	9	3'UTR
chr14:73366358:GGACA:-	Itm2b	ENSMUST00000022704.8	73	CDS
chr14:103081509:GGACT:-	Fbxl3	ENSMUST00000022720.14	9	3'UTR
chr14:103082710:AGACT:-	Fbxl3	ENSMUST00000022720.14	6	3'UTR
chr14:103082848:GGACA:-	Fbxl3	ENSMUST00000022720.14	5	3'UTR
chr14:103083155:AGACT:-	Fbxl3	ENSMUST00000022720.14	5	CDS
chr14:103083359:GGACA:-	Fbxl3	ENSMUST00000022720.14	5	CDS
chr14:103076460:GGACA:+	Cln5	ENSMUST00000022721.7	7	3'UTR
chr14:103077179:GGACA:+	Cln5	ENSMUST00000022721.7	9	3'UTR
chr14:118112859:GGACA:-	Tgds	ENSMUST00000022727.9	24	3'UTR
chr14:118163209:GGACT:+	Gpr180	ENSMUST00000022728.3	10	3'UTR
chr14:118978154:GGACC:+	Dnajc3	ENSMUST00000022734.8	18	CDS
chr14:118978590:GGACA:+	Dnajc3	ENSMUST00000022734.8	10	3'UTR
chr14:118978629:AGACT:+	Dnajc3	ENSMUST00000022734.8	10	3'UTR
chr14:118979066:GGACT:+	Dnajc3	ENSMUST00000022734.8	13	3'UTR
chr15:6486812:GGACA:+	C9	ENSMUST00000022749.15	25	CDS
chr15:5217322:GGACT:+	Ttc33	ENSMUST00000022751.14	13	CDS
chr15:5217429:GGACT:+	Ttc33	ENSMUST00000022751.14	14	CDS
chr15:5217692:GGACT:+	Ttc33	ENSMUST00000022751.14	14	3'UTR
chr14:52294172:AGACT:+	Tox4	ENSMUST00000022766.7	5	3'UTR
chr14:54467950:GGACT:+	Lrp10	ENSMUST00000022782.9	9	CDS
chr14:54468076:GGACT:+	Lrp10	ENSMUST00000022782.9	10	CDS
chr14:54468292:GGACA:+	Lrp10	ENSMUST00000022782.9	10	CDS
chr14:54468385:GGACT:+	Lrp10	ENSMUST00000022782.9	10	CDS
chr14:54468652:GGACT:+	Lrp10	ENSMUST00000022782.9	9	CDS
chr14:54469140:AGACT:+	Lrp10	ENSMUST00000022782.9	9	CDS
chr14:54469727:GGACC:+	Lrp10	ENSMUST00000022782.9	13	CDS
chr14:54470058:GGACA:+	Lrp10	ENSMUST00000022782.9	15	3'UTR
chr14:54886341:GGACT:+	Bcl2l2	ENSMUST00000022806.9	5	3'UTR
chr14:54886777:AGACT:+	Bcl2l2	ENSMUST00000022806.9	5	3'UTR
chr14:54887019:GGACC:+	Bcl2l2	ENSMUST00000022806.9	6	3'UTR
chr14:54887498:GGACA:+	Bcl2l2	ENSMUST00000022806.9	6	3'UTR
chr14:54887733:AGACT:+	Bcl2l2	ENSMUST00000022806.9	6	3'UTR
chr14:55489936:GGACC:+	Dhrs4	ENSMUST00000022821.7	145	3'UTR
chr14:55490263:GGACA:+	Dhrs4	ENSMUST00000022821.7	148	3'UTR
chr15:31595729:GGACA:-	Cct5	ENSMUST00000022842.15	33	CDS
chr15:31597426:GGACC:-	Cct5	ENSMUST00000022842.15	7	CDS
chr15:11384085:GGACA:-	Tars	ENSMUST00000022849.6	14	CDS
chr15:10476503:AGACT:-	Brix1	ENSMUST00000022855.11	10	CDS
chr15:10373779:GGACA:+	Agxt2	ENSMUST00000022858.7	5	CDS
chr15:10373823:GGACT:+	Agxt2	ENSMUST00000022858.7	5	CDS
chr15:9314395:GGACT:+	Ugt3a1	ENSMUST00000022861.8	11	CDS
chr15:33033114:AGACT:+	Sdc2	ENSMUST00000022871.6	27	3'UTR
chr15:33034743:AGACT:+	Sdc2	ENSMUST00000022871.6	5	3'UTR
chr15:25971965:GGACT:+	Retreg1	ENSMUST00000022881.14	34	CDS
chr15:36240709:GGACT:-	Rnf19a	ENSMUST00000022890.9	9	3'UTR
chr15:36771485:GGACT:-	Ywhaz	ENSMUST00000022894.13	5	3'UTR
chr15:39094968:AGACT:-	Slc25a32	ENSMUST00000022908.9	5	3'UTR
chr15:41859341:GGACA:+	Oxr1	ENSMUST00000022918.14	5	3'UTR
chr15:51963289:AGACT:-	Rad21	ENSMUST00000022927.10	7	3'UTR
chr15:34484082:GGACC:-	Rida	ENSMUST00000022946.5	592	3'UTR
chr15:68928786:GGACT:+	Khdrbs3	ENSMUST00000022954.6	7	CDS
chr15:44640499:GGACA:+	Ebag9	ENSMUST00000022964.8	9	3'UTR
chr15:44640560:GGACA:+	Ebag9	ENSMUST00000022964.8	9	3'UTR
chr15:57870130:GGACT:-	Derl1	ENSMUST00000022993.6	14	3'UTR
chr15:57871289:GGACT:-	Derl1	ENSMUST00000022993.6	19	3'UTR
chr15:57871668:GGACC:-	Derl1	ENSMUST00000022993.6	17	3'UTR
chr15:81823767:GGACT:+	Tef	ENSMUST00000023024.7	6	3'UTR
chr15:81824832:GGACA:+	Tef	ENSMUST00000023024.7	6	3'UTR
chr15:81825204:GGACT:+	Tef	ENSMUST00000023024.7	7	3'UTR
chr15:81825490:GGACA:+	Tef	ENSMUST00000023024.7	9	3'UTR
chr15:81826195:GGACC:+	Tef	ENSMUST00000023024.7	12	3'UTR
chr15:81475735:GGACA:+	Rbx1	ENSMUST00000023036.6	5	3'UTR
chr15:81476060:GGACA:+	Rbx1	ENSMUST00000023036.6	6	3'UTR
chr15:81319338:GGACT:-	Slc25a17	ENSMUST00000023040.8	28	3'UTR
chr15:81319758:GGACT:-	Slc25a17	ENSMUST00000023040.8	25	CDS
chr15:79674646:GGACC:-	Josd1	ENSMUST00000023061.6	10	3'UTR
chr15:79675412:GGACA:-	Josd1	ENSMUST00000023061.6	7	3'UTR
chr15:79675701:GGACA:-	Josd1	ENSMUST00000023061.6	7	3'UTR
chr15:79675948:GGACT:-	Josd1	ENSMUST00000023061.6	7	3'UTR
chr15:79675960:GGACA:-	Josd1	ENSMUST00000023061.6	6	3'UTR
chr15:82371159:AGACT:-	Cyp2d22	ENSMUST00000023083.8	9	3'UTR
chr15:82371207:GGACC:-	Cyp2d22	ENSMUST00000023083.8	9	3'UTR
chr15:82371367:GGACT:-	Cyp2d22	ENSMUST00000023083.8	8	3'UTR
chr15:82371628:GGACA:-	Cyp2d22	ENSMUST00000023083.8	9	CDS
chr15:82350326:GGACA:-	Ndufa6	ENSMUST00000023085.6	229	CDS
chr15:94578425:GGACA:-	Twf1	ENSMUST00000023087.12	11	3'UTR
chr15:94578448:AGACT:-	Twf1	ENSMUST00000023087.12	11	3'UTR
chr15:96687661:GGACA:-	Slc38a2	ENSMUST00000023099.7	19	3'UTR
chr15:96688145:AGACT:-	Slc38a2	ENSMUST00000023099.7	16	3'UTR
chr15:96688448:AGACT:-	Slc38a2	ENSMUST00000023099.7	12	3'UTR
chr15:81951140:GGACT:-	Pmm1	ENSMUST00000023112.11	6	3'UTR
chr15:81951173:GGACA:-	Pmm1	ENSMUST00000023112.11	6	3'UTR
chr15:81951245:GGACA:-	Pmm1	ENSMUST00000023112.11	6	3'UTR
chr15:81951465:GGACC:-	Pmm1	ENSMUST00000023112.11	6	3'UTR
chr15:81951545:GGACA:-	Pmm1	ENSMUST00000023112.11	5	CDS
chr15:81951584:GGACC:-	Pmm1	ENSMUST00000023112.11	5	CDS
chr15:81916244:GGACT:-	Polr3h	ENSMUST00000023113.6	7	3'UTR
chr15:81916567:AGACT:-	Polr3h	ENSMUST00000023113.6	6	3'UTR
chr15:81916645:GGACT:-	Polr3h	ENSMUST00000023113.6	6	CDS
chr16:10960737:GGACC:-	Litaf	ENSMUST00000023143.13	19	3'UTR
chr16:10960941:GGACT:-	Litaf	ENSMUST00000023143.13	18	3'UTR
chr16:10423311:GGACC:+	Nubp1	ENSMUST00000023146.4	10	3'UTR
chr16:10423588:GGACT:+	Nubp1	ENSMUST00000023146.4	5	3'UTR
chr16:10424301:AGACT:+	Nubp1	ENSMUST00000023146.4	5	3'UTR
chr16:26358029:AGACT:-	Cldn1	ENSMUST00000023154.2	12	3'UTR
chr16:26358543:AGACT:-	Cldn1	ENSMUST00000023154.2	8	3'UTR
chr16:26358961:AGACT:-	Cldn1	ENSMUST00000023154.2	9	3'UTR
chr16:4938206:AGACT:+	Mgrn1	ENSMUST00000023159.9	5	3'UTR
chr16:30067098:GGACC:+	Hes1	ENSMUST00000023171.7	5	CDS
chr16:30067485:GGACA:+	Hes1	ENSMUST00000023171.7	5	3'UTR
chr16:30067516:AGACT:+	Hes1	ENSMUST00000023171.7	5	3'UTR
chr16:5014387:GGACA:-	Glyr1	ENSMUST00000023189.14	7	3'UTR
chr16:5014503:GGACC:-	Glyr1	ENSMUST00000023189.14	6	3'UTR
chr16:5008786:GGACC:-	Rogdi	ENSMUST00000023191.16	7	3'UTR
chr16:5008936:GGACC:-	Rogdi	ENSMUST00000023191.16	7	3'UTR
chr15:76511600:GGACA:-	Dgat1	ENSMUST00000023214.10	6	CDS
chr15:75597918:GGACT:+	Gpihbp1	ENSMUST00000023243.10	15	CDS
chr15:75598059:GGACC:+	Gpihbp1	ENSMUST00000023243.10	18	CDS
chr15:89371980:GGACC:-	Tymp	ENSMUST00000023285.4	38	3'UTR
chr15:89372303:AGACT:-	Tymp	ENSMUST00000023285.4	32	3'UTR
chr15:89426544:GGACC:-	Chkb	ENSMUST00000023289.12	13	3'UTR
chr16:15848565:GGACA:-	Mzt2	ENSMUST00000023351.10	7	3'UTR
chr16:15862960:AGACT:-	Mzt2	ENSMUST00000023351.10	9	5'UTR
chr16:15863238:GGACC:-	Mzt2	ENSMUST00000023351.10	8	5'UTR
chr16:15863278:GGACA:-	Mzt2	ENSMUST00000023351.10	7	5'UTR
chr16:14299524:GGACT:-	Fopnl	ENSMUST00000023357.13	14	3'UTR
chr16:13946935:GGACT:+	Mpv17l	ENSMUST00000023360.13	12	3'UTR
chr16:13946949:GGACT:+	Mpv17l	ENSMUST00000023360.13	12	3'UTR
chr16:13947029:GGACA:+	Mpv17l	ENSMUST00000023360.13	12	3'UTR
chr16:13947935:GGACC:+	Mpv17l	ENSMUST00000023360.13	7	3'UTR
chr16:13948041:GGACA:+	Mpv17l	ENSMUST00000023360.13	7	3'UTR
chr16:13948206:AGACT:+	Mpv17l	ENSMUST00000023360.13	7	3'UTR
chr16:13834216:GGACA:-	Pdxdc1	ENSMUST00000023361.11	13	3'UTR
chr16:13703424:GGACA:+	Bfar	ENSMUST00000023365.12	6	3'UTR
chr16:18872334:AGACT:-	Mrpl40	ENSMUST00000023391.15	33	3'UTR
chr16:8657036:GGACA:+	Pmm2	ENSMUST00000023396.9	28	3'UTR
chr16:8657207:GGACA:+	Pmm2	ENSMUST00000023396.9	28	3'UTR
chr16:8657425:GGACT:+	Pmm2	ENSMUST00000023396.9	28	3'UTR
chr16:58733452:AGACT:+	Cldnd1	ENSMUST00000023426.11	5	3'UTR
chr16:17428248:GGACA:+	Snap29	ENSMUST00000023449.10	5	CDS
chr16:17428699:GGACC:+	Snap29	ENSMUST00000023449.10	7	3'UTR
chr16:17428759:GGACA:+	Snap29	ENSMUST00000023449.10	7	3'UTR
chr16:17429742:GGACA:+	Snap29	ENSMUST00000023449.10	5	3'UTR
chr16:17430123:AGACT:+	Snap29	ENSMUST00000023449.10	5	3'UTR
chr16:17430224:GGACT:+	Snap29	ENSMUST00000023449.10	7	3'UTR
chr16:17430407:AGACT:+	Snap29	ENSMUST00000023449.10	7	3'UTR
chr16:17336801:AGACT:+	Serpind1	ENSMUST00000023450.14	119	CDS
chr16:17336951:GGACT:+	Serpind1	ENSMUST00000023450.14	119	CDS
chr16:17343079:GGACA:+	Serpind1	ENSMUST00000023450.14	46	3'UTR
chr16:17343115:GGACA:+	Serpind1	ENSMUST00000023450.14	48	3'UTR
chr16:17130737:GGACA:-	Sdf2l1	ENSMUST00000023453.9	10	CDS
chr16:31872376:GGACA:+	Dlg1	ENSMUST00000023454.11	5	3'UTR
chr16:31872388:GGACT:+	Dlg1	ENSMUST00000023454.11	5	3'UTR
chr16:32906072:GGACA:+	Fyttd1	ENSMUST00000023489.10	7	3'UTR
chr16:38248681:AGACT:-	Nr1i2	ENSMUST00000023504.4	8	3'UTR
chr16:38249163:GGACA:-	Nr1i2	ENSMUST00000023504.4	10	3'UTR
chr16:33961729:GGACC:-	Umps	ENSMUST00000023510.6	7	CDS
chr16:33962090:GGACC:-	Umps	ENSMUST00000023510.6	7	CDS
chr16:33962148:AGACT:-	Umps	ENSMUST00000023510.6	7	CDS
chr16:37510355:GGACT:-	Gtf2e1	ENSMUST00000023525.8	7	3'UTR
chr16:35697517:GGACT:-	Slc49a4	ENSMUST00000023554.8	8	3'UTR
chr16:35697703:GGACA:-	Slc49a4	ENSMUST00000023554.8	7	3'UTR
chr16:21761686:GGACA:-	Ehhadh	ENSMUST00000023559.6	1056	3'UTR
chr16:21762105:GGACC:-	Ehhadh	ENSMUST00000023559.6	963	CDS
chr16:21766442:AGACT:-	Ehhadh	ENSMUST00000023559.6	9	CDS
chr16:21766507:GGACA:-	Ehhadh	ENSMUST00000023559.6	9	CDS
chr16:21934734:GGACA:-	Tmem41a	ENSMUST00000023562.8	6	3'UTR
chr16:21934797:GGACT:-	Tmem41a	ENSMUST00000023562.8	6	3'UTR
chr16:78339200:AGACT:+	Cxadr	ENSMUST00000023572.14	5	3'UTR
chr16:22892251:GGACT:+	Ahsg	ENSMUST00000023583.6	85	CDS
chr16:22895194:AGACT:+	Ahsg	ENSMUST00000023583.6	24	CDS
chr16:23079111:GGACC:+	Kng1	ENSMUST00000023589.14	35	CDS
chr16:23079264:GGACA:+	Kng1	ENSMUST00000023589.14	38	CDS
chr16:23079333:GGACA:+	Kng1	ENSMUST00000023589.14	39	CDS
chr16:23079351:GGACA:+	Kng1	ENSMUST00000023589.14	39	CDS
chr16:23079974:GGACT:+	Kng1	ENSMUST00000023589.14	68	3'UTR
chr16:22961026:GGACA:+	Hrg	ENSMUST00000023590.8	181	CDS
chr16:22961041:GGACA:+	Hrg	ENSMUST00000023590.8	182	CDS
chr16:22961242:GGACC:+	Hrg	ENSMUST00000023590.8	195	CDS
chr16:22961344:GGACT:+	Hrg	ENSMUST00000023590.8	208	CDS
chr16:23113512:AGACT:+	Eif4a2	ENSMUST00000023599.12	26	3'UTR
chr16:23358172:AGACT:+	St6gal1	ENSMUST00000023601.13	5	3'UTR
chr16:23359531:GGACC:+	St6gal1	ENSMUST00000023601.13	7	3'UTR
chr16:23359926:AGACT:+	St6gal1	ENSMUST00000023601.13	9	3'UTR
chr16:23360055:GGACT:+	St6gal1	ENSMUST00000023601.13	9	3'UTR
chr16:84831359:GGACA:-	Atp5j	ENSMUST00000023608.13	301	CDS
chr16:84834967:AGACT:-	Atp5j	ENSMUST00000023608.13	23	5'UTR
chr16:84835609:GGACA:-	Atp5j	ENSMUST00000023608.13	7	5'UTR
chr16:95720701:GGACC:+	Ets2	ENSMUST00000023612.16	5	3'UTR
chr16:95720773:GGACC:+	Ets2	ENSMUST00000023612.16	5	3'UTR
chr16:95720820:GGACT:+	Ets2	ENSMUST00000023612.16	5	3'UTR
chr16:94498287:GGACA:-	Vps26c	ENSMUST00000023615.6	11	3'UTR
chr16:94498320:GGACT:-	Vps26c	ENSMUST00000023615.6	11	3'UTR
chr16:94498643:AGACT:-	Vps26c	ENSMUST00000023615.6	12	3'UTR
chr16:94498960:GGACA:-	Vps26c	ENSMUST00000023615.6	12	3'UTR
chr16:94499005:GGACA:-	Vps26c	ENSMUST00000023615.6	12	CDS
chr16:35947686:GGACC:+	Parp9	ENSMUST00000023622.12	18	5'UTR
chr16:35947943:GGACC:+	Parp9	ENSMUST00000023622.12	19	5'UTR
chr16:35947953:GGACA:+	Parp9	ENSMUST00000023622.12	19	5'UTR
chr16:35948194:GGACC:+	Parp9	ENSMUST00000023622.12	19	CDS
chr16:35972107:GGACT:+	Parp9	ENSMUST00000023622.12	6	CDS
chr16:35972169:GGACC:+	Parp9	ENSMUST00000023622.12	6	CDS
chr16:62928194:AGACT:+	Pros1	ENSMUST00000023629.8	9	3'UTR
chr16:62928894:GGACA:+	Pros1	ENSMUST00000023629.8	14	3'UTR
chr16:92392166:GGACT:-	Rcan1	ENSMUST00000023672.9	14	3'UTR
chr16:92392926:GGACC:-	Rcan1	ENSMUST00000023672.9	12	3'UTR
chr16:92393251:GGACT:-	Rcan1	ENSMUST00000023672.9	12	3'UTR
chr16:92393440:AGACT:-	Rcan1	ENSMUST00000023672.9	10	3'UTR
chr16:91562935:GGACT:+	Ifngr2	ENSMUST00000023687.8	7	CDS
chr16:91562944:GGACT:+	Ifngr2	ENSMUST00000023687.8	7	CDS
chr16:91563079:GGACT:+	Ifngr2	ENSMUST00000023687.8	8	3'UTR
chr16:91563695:GGACA:+	Ifngr2	ENSMUST00000023687.8	9	3'UTR
chr16:91563938:GGACA:+	Ifngr2	ENSMUST00000023687.8	9	3'UTR
chr16:91393809:AGACT:+	Ifnar2	ENSMUST00000023693.13	46	CDS
chr15:99408925:GGACT:+	Tmbim6	ENSMUST00000023749.14	304	3'UTR
chr15:99409006:AGACT:+	Tmbim6	ENSMUST00000023749.14	308	3'UTR
chr15:99409759:GGACA:+	Tmbim6	ENSMUST00000023749.14	353	3'UTR
chr15:99409789:AGACT:+	Tmbim6	ENSMUST00000023749.14	354	3'UTR
chr15:99723306:GGACA:+	Gpd1	ENSMUST00000023760.12	94	3'UTR
chr15:99724457:GGACC:+	Gpd1	ENSMUST00000023760.12	119	3'UTR
chr15:100674471:AGACT:-	Cela1	ENSMUST00000023775.8	513	3'UTR
chr15:102031996:GGACC:+	Krt18	ENSMUST00000023803.7	6	3'UTR
chr15:102177022:GGACA:-	Csad	ENSMUST00000023805.2	28	3'UTR
chr15:102177352:GGACT:-	Csad	ENSMUST00000023805.2	28	3'UTR
chr15:102177747:GGACC:-	Csad	ENSMUST00000023805.2	15	CDS
chr10:52436612:GGACT:+	Nus1	ENSMUST00000023830.15	8	CDS
chr10:52436714:GGACC:+	Nus1	ENSMUST00000023830.15	8	3'UTR
chr10:52437245:GGACT:+	Nus1	ENSMUST00000023830.15	12	3'UTR
chr10:52437782:GGACA:+	Nus1	ENSMUST00000023830.15	13	3'UTR
chr10:52438345:GGACT:+	Nus1	ENSMUST00000023830.15	8	3'UTR
chr2:19394286:GGACC:+	Msrb2	ENSMUST00000023856.8	6	CDS
chr2:19394577:GGACC:+	Msrb2	ENSMUST00000023856.8	6	3'UTR
chr2:19394606:GGACT:+	Msrb2	ENSMUST00000023856.8	6	3'UTR
chr2:19394760:GGACA:+	Msrb2	ENSMUST00000023856.8	6	3'UTR
chr2:19394780:GGACA:+	Msrb2	ENSMUST00000023856.8	6	3'UTR
chr5:134598163:GGACT:+	Rfc2	ENSMUST00000023867.7	6	3'UTR
chr1:151364032:AGACT:+	Ivns1abp	ENSMUST00000023918.12	16	3'UTR
chr14:8089960:GGACT:+	Rpp14	ENSMUST00000023924.3	8	CDS
chr14:8090101:AGACT:+	Rpp14	ENSMUST00000023924.3	10	3'UTR
chr14:8090317:GGACT:+	Rpp14	ENSMUST00000023924.3	10	3'UTR
chr7:103827648:GGACC:-	Hbb-bs	ENSMUST00000023934.7	67	CDS
chr2:84765629:GGACC:-	Serping1	ENSMUST00000023994.9	88	CDS
chr2:84773390:GGACA:-	Serping1	ENSMUST00000023994.9	169	CDS
chr14:20140171:GGACC:-	Kcnk5	ENSMUST00000024011.9	7	3'UTR
chr14:20141065:GGACC:-	Kcnk5	ENSMUST00000024011.9	6	3'UTR
chr14:20141411:GGACA:-	Kcnk5	ENSMUST00000024011.9	6	3'UTR
chr14:20141730:GGACC:-	Kcnk5	ENSMUST00000024011.9	6	CDS
chr14:20141899:GGACC:-	Kcnk5	ENSMUST00000024011.9	5	CDS
chr14:20142005:AGACT:-	Kcnk5	ENSMUST00000024011.9	5	CDS
chr14:20142087:AGACT:-	Kcnk5	ENSMUST00000024011.9	5	CDS
chr14:20142102:GGACC:-	Kcnk5	ENSMUST00000024011.9	5	CDS
chr14:20142114:GGACA:-	Kcnk5	ENSMUST00000024011.9	5	CDS
chr15:88826565:GGACA:+	Creld2	ENSMUST00000024042.4	15	3'UTR
chr5:124114479:AGACT:+	Ogfod2	ENSMUST00000024470.12	15	CDS
chr5:124115108:GGACA:+	Ogfod2	ENSMUST00000024470.12	5	3'UTR
chr5:124115300:GGACT:+	Ogfod2	ENSMUST00000024470.12	5	3'UTR
chr5:124115417:GGACT:+	Ogfod2	ENSMUST00000024470.12	5	3'UTR
chr11:88210813:GGACT:+	Mrps23	ENSMUST00000024486.13	13	3'UTR
chr11:103111997:GGACT:+	Acbd4	ENSMUST00000024492.14	21	3'UTR
chr17:12648975:GGACT:-	Slc22a1	ENSMUST00000024596.9	44	3'UTR
chr17:12675346:GGACC:-	Slc22a1	ENSMUST00000024596.9	143	CDS
chr17:17387507:GGACT:+	Riok2	ENSMUST00000024620.7	10	CDS
chr17:8196208:AGACT:+	Fgfr1op	ENSMUST00000024636.14	6	3'UTR
chr17:23675118:GGACC:+	Hcfc1r1	ENSMUST00000024697.4	26	3'UTR
chr17:23675474:AGACT:-	Tnfrsf12a	ENSMUST00000024698.9	9	3'UTR
chr17:45698240:GGACA:+	Mrpl14	ENSMUST00000024734.7	111	CDS
chr17:45698325:GGACT:+	Mrpl14	ENSMUST00000024734.7	111	CDS
chr17:45568499:GGACA:-	Hsp90ab1	ENSMUST00000024739.13	16	CDS
chr17:46017929:GGACC:-	Vegfa	ENSMUST00000024747.13	12	3'UTR
chr17:46018203:GGACA:-	Vegfa	ENSMUST00000024747.13	9	3'UTR
chr17:46018622:GGACT:-	Vegfa	ENSMUST00000024747.13	6	3'UTR
chr17:46018673:AGACT:-	Vegfa	ENSMUST00000024747.13	6	3'UTR
chr17:47623224:GGACT:+	Med20	ENSMUST00000024778.2	7	3'UTR
chr17:47623833:GGACA:+	Med20	ENSMUST00000024778.2	8	3'UTR
chr17:47624042:AGACT:+	Med20	ENSMUST00000024778.2	9	3'UTR
chr17:47624112:GGACA:+	Med20	ENSMUST00000024778.2	9	3'UTR
chr17:49454424:GGACC:+	Mocs1	ENSMUST00000024797.15	9	3'UTR
chr17:49454720:GGACA:+	Mocs1	ENSMUST00000024797.15	11	3'UTR
chr17:29251358:AGACT:-	Ppil1	ENSMUST00000024802.9	6	3'UTR
chr17:73831050:AGACT:+	Ehd3	ENSMUST00000024860.8	5	3'UTR
chr17:73831478:GGACA:+	Ehd3	ENSMUST00000024860.8	7	3'UTR
chr17:73831770:GGACT:+	Ehd3	ENSMUST00000024860.8	12	3'UTR
chr17:73884335:GGACT:-	Xdh	ENSMUST00000024866.5	5	3'UTR
chr17:74499730:GGACT:+	Yipf4	ENSMUST00000024873.6	15	3'UTR
chr17:78934698:GGACA:-	Cebpz	ENSMUST00000024885.9	10	CDS
chr17:78935170:AGACT:-	Cebpz	ENSMUST00000024885.9	9	CDS
chr17:78935364:GGACA:-	Cebpz	ENSMUST00000024885.9	7	CDS
chr17:78947000:AGACT:+	Ndufaf7	ENSMUST00000024887.5	5	CDS
chr17:65925350:GGACT:-	Twsg1	ENSMUST00000024906.5	5	3'UTR
chr17:66079524:GGACC:-	Ndufv2	ENSMUST00000024909.14	33	CDS
chr17:24215383:AGACT:-	Tedc2	ENSMUST00000024930.7	29	3'UTR
chr17:24215424:GGACC:-	Tedc2	ENSMUST00000024930.7	29	3'UTR
chr17:24215620:AGACT:-	Tedc2	ENSMUST00000024930.7	34	3'UTR
chr17:24219794:GGACC:-	Tedc2	ENSMUST00000024930.7	11	CDS
chr17:24219808:GGACC:-	Tedc2	ENSMUST00000024930.7	12	CDS
chr17:24220036:GGACA:-	Tedc2	ENSMUST00000024930.7	13	CDS
chr17:24439170:GGACA:+	Eci1	ENSMUST00000024946.6	353	3'UTR
chr17:87035031:AGACT:+	Cript	ENSMUST00000024959.9	38	CDS
chr17:87255581:GGACA:-	Mcfd2	ENSMUST00000024963.10	113	3'UTR
chr17:87255756:GGACA:-	Mcfd2	ENSMUST00000024963.10	110	3'UTR
chr17:24852887:GGACC:+	Hagh	ENSMUST00000024974.15	31	CDS
chr17:24864267:GGACC:+	Hagh	ENSMUST00000024974.15	231	CDS
chr17:24864316:GGACT:+	Hagh	ENSMUST00000024974.15	232	3'UTR
chr17:24864349:GGACA:+	Hagh	ENSMUST00000024974.15	232	3'UTR
chr17:27580095:GGACC:-	Nudt3	ENSMUST00000025050.12	7	3'UTR
chr17:27580300:GGACA:-	Nudt3	ENSMUST00000025050.12	7	3'UTR
chr17:27580671:GGACA:-	Nudt3	ENSMUST00000025050.12	10	3'UTR
chr17:27580750:AGACT:-	Nudt3	ENSMUST00000025050.12	8	3'UTR
chr17:27901482:AGACT:-	Taf11	ENSMUST00000025057.4	8	3'UTR
chr17:27901504:GGACT:-	Taf11	ENSMUST00000025057.4	8	3'UTR
chr17:27901647:AGACT:-	Taf11	ENSMUST00000025057.4	7	3'UTR
chr17:59000494:GGACA:-	Nudt12	ENSMUST00000025065.11	10	3'UTR
chr18:3267906:GGACT:-	Crem	ENSMUST00000025069.10	15	3'UTR
chr18:3267969:GGACC:-	Crem	ENSMUST00000025069.10	14	3'UTR
chr17:83502206:GGACA:-	Cox7a2l	ENSMUST00000025095.8	24	3'UTR
chr17:83502292:GGACT:-	Cox7a2l	ENSMUST00000025095.8	22	3'UTR
chr17:83502587:GGACT:-	Cox7a2l	ENSMUST00000025095.8	11	3'UTR
chr17:33996309:GGACC:-	H2-K1	ENSMUST00000025181.17	166	3'UTR
chr17:33999353:AGACT:-	H2-K1	ENSMUST00000025181.17	11	CDS
chr17:33999408:GGACA:-	H2-K1	ENSMUST00000025181.17	11	CDS
chr17:33999775:GGACC:-	H2-K1	ENSMUST00000025181.17	10	CDS
chr17:34028434:GGACT:-	Slc39a7	ENSMUST00000025186.15	9	3'UTR
chr17:34028620:AGACT:-	Slc39a7	ENSMUST00000025186.15	8	3'UTR
chr17:34112081:AGACT:-	Brd2	ENSMUST00000025193.13	7	3'UTR
chr17:34112429:GGACA:-	Brd2	ENSMUST00000025193.13	7	3'UTR
chr17:34112538:GGACC:-	Brd2	ENSMUST00000025193.13	7	3'UTR
chr17:34112585:AGACT:-	Brd2	ENSMUST00000025193.13	7	CDS
chr17:34201329:GGACT:+	Psmb8	ENSMUST00000025196.8	5	3'UTR
chr18:36404222:GGACA:-	Pfdn1	ENSMUST00000025204.6	27	3'UTR
chr18:35266467:GGACT:-	Sil1	ENSMUST00000025215.9	7	3'UTR
chr18:35266485:GGACA:-	Sil1	ENSMUST00000025215.9	7	3'UTR
chr18:35266678:GGACA:-	Sil1	ENSMUST00000025215.9	7	CDS
chr18:35266695:GGACC:-	Sil1	ENSMUST00000025215.9	7	CDS
chr18:34937447:AGACT:-	Hspa9	ENSMUST00000025217.10	11	3'UTR
chr18:34938669:GGACA:-	Hspa9	ENSMUST00000025217.10	11	CDS
chr18:34904752:GGACT:-	Etf1	ENSMUST00000025218.7	13	3'UTR
chr17:34856399:GGACA:-	Cfb	ENSMUST00000025229.10	49	3'UTR
chr18:33199365:GGACT:-	Stard4	ENSMUST00000025236.8	6	3'UTR
chr18:33199725:GGACT:-	Stard4	ENSMUST00000025236.8	5	3'UTR
chr18:33199957:AGACT:-	Stard4	ENSMUST00000025236.8	5	3'UTR
chr18:33200311:GGACA:-	Stard4	ENSMUST00000025236.8	5	3'UTR
chr18:12155399:GGACA:+	Riok3	ENSMUST00000025270.7	9	3'UTR
chr18:12155823:GGACA:+	Riok3	ENSMUST00000025270.7	7	3'UTR
chr18:12156246:GGACT:+	Riok3	ENSMUST00000025270.7	15	3'UTR
chr18:12189899:AGACT:-	Npc1	ENSMUST00000025279.5	8	3'UTR
chr18:12190848:AGACT:-	Npc1	ENSMUST00000025279.5	8	3'UTR
chr18:12190949:GGACA:-	Npc1	ENSMUST00000025279.5	8	CDS
chr18:12695299:GGACA:+	Ttc39c	ENSMUST00000025294.8	12	CDS
chr15:54602161:GGACT:+	Mal2	ENSMUST00000025356.3	15	3'UTR
chr15:54602366:AGACT:+	Mal2	ENSMUST00000025356.3	15	3'UTR
chr18:40205141:GGACA:-	Yipf5	ENSMUST00000025364.5	8	3'UTR
chr18:40205592:GGACT:-	Yipf5	ENSMUST00000025364.5	15	3'UTR
chr18:40206083:GGACA:-	Yipf5	ENSMUST00000025364.5	14	3'UTR
chr18:40206181:GGACT:-	Yipf5	ENSMUST00000025364.5	13	3'UTR
chr18:43733573:GGACT:-	Spink1	ENSMUST00000025381.3	16	CDS
chr18:80192350:GGACT:-	Rbfa	ENSMUST00000025462.6	16	3'UTR
chr18:80192431:GGACA:-	Rbfa	ENSMUST00000025462.6	16	3'UTR
chr18:80192439:AGACT:-	Rbfa	ENSMUST00000025462.6	16	3'UTR
chr18:80212356:GGACT:+	Gm16286	ENSMUST00000025463.13	33	3'UTR
chr18:80212467:GGACA:+	Gm16286	ENSMUST00000025463.13	33	3'UTR
chr18:80212641:AGACT:+	Gm16286	ENSMUST00000025463.13	33	3'UTR
chr18:63692105:AGACT:-	Txnl1	ENSMUST00000025476.3	47	CDS
chr18:64500478:AGACT:-	Nars	ENSMUST00000025483.10	7	3'UTR
chr18:56957232:GGACT:-	C330018D20Rik	ENSMUST00000025488.14	5	3'UTR
chr18:56957579:GGACA:-	C330018D20Rik	ENSMUST00000025488.14	5	3'UTR
chr18:56957636:GGACT:-	C330018D20Rik	ENSMUST00000025488.14	5	3'UTR
chr18:58678404:GGACT:+	Isoc1	ENSMUST00000025503.9	20	3'UTR
chr18:58678806:AGACT:+	Isoc1	ENSMUST00000025503.9	23	3'UTR
chr18:58679102:AGACT:+	Isoc1	ENSMUST00000025503.9	9	3'UTR
chr19:10062903:GGACT:-	Fads2	ENSMUST00000025567.8	52	3'UTR
chr19:10062966:GGACT:-	Fads2	ENSMUST00000025567.8	51	3'UTR
chr19:10062998:GGACC:-	Fads2	ENSMUST00000025567.8	51	3'UTR
chr19:10063254:GGACA:-	Fads2	ENSMUST00000025567.8	39	3'UTR
chr19:10101498:GGACC:-	Fads2	ENSMUST00000025567.8	16	5'UTR
chr19:10502913:AGACT:-	Sdhaf2	ENSMUST00000025570.7	14	3'UTR
chr19:12719786:GGACC:+	Keg1	ENSMUST00000025598.9	47	3'UTR
chr19:17399760:AGACT:+	Rfk	ENSMUST00000025617.3	11	3'UTR
chr19:17399882:GGACT:+	Rfk	ENSMUST00000025617.3	9	3'UTR
chr19:17400943:GGACT:+	Rfk	ENSMUST00000025617.3	11	3'UTR
chr19:18581298:GGACT:-	Ostf1	ENSMUST00000025631.6	36	CDS
chr19:10905471:GGACT:+	Prpf19	ENSMUST00000025642.13	7	3'UTR
chr19:20693155:GGACC:-	Aldh1a7	ENSMUST00000025656.3	25	3'UTR
chr19:21280457:GGACT:+	Zfand5	ENSMUST00000025659.11	5	CDS
chr19:21280797:GGACA:+	Zfand5	ENSMUST00000025659.11	6	3'UTR
chr19:21281127:GGACA:+	Zfand5	ENSMUST00000025659.11	7	3'UTR
chr19:7426746:GGACA:-	Rtn3	ENSMUST00000025667.13	13	3'UTR
chr19:7427235:GGACA:-	Rtn3	ENSMUST00000025667.13	29	3'UTR
chr19:7427490:GGACT:-	Rtn3	ENSMUST00000025667.13	27	3'UTR
chr19:7532342:GGACT:+	Atl3	ENSMUST00000025668.8	5	CDS
chr19:7536501:GGACA:+	Atl3	ENSMUST00000025668.8	6	3'UTR
chr19:6298465:GGACA:+	Ehd1	ENSMUST00000025684.3	7	CDS
chr19:6298742:AGACT:+	Ehd1	ENSMUST00000025684.3	6	3'UTR
chr19:34327251:GGACA:+	Fas	ENSMUST00000025691.12	15	CDS
chr19:29021073:AGACT:-	Ak3	ENSMUST00000025696.4	121	3'UTR
chr19:29021283:GGACA:-	Ak3	ENSMUST00000025696.4	120	3'UTR
chr19:29021959:GGACA:-	Ak3	ENSMUST00000025696.4	120	3'UTR
chr19:29022059:GGACT:-	Ak3	ENSMUST00000025696.4	117	3'UTR
chr19:29022094:GGACC:-	Ak3	ENSMUST00000025696.4	117	3'UTR
chr19:29022107:GGACC:-	Ak3	ENSMUST00000025696.4	118	3'UTR
chr19:30093150:GGACA:+	Uhrf2	ENSMUST00000025739.13	6	3'UTR
chr19:5370118:GGACT:+	Eif1ad	ENSMUST00000025759.8	25	3'UTR
chr19:5370187:GGACA:+	Eif1ad	ENSMUST00000025759.8	25	3'UTR
chr19:5365055:GGACT:-	Banf1	ENSMUST00000025762.15	41	CDS
chr19:4233293:GGACA:+	Pold4	ENSMUST00000025773.4	13	3'UTR
chr19:5274216:GGACT:-	Sf3b2	ENSMUST00000025774.10	5	3'UTR
chr19:5099941:GGACA:-	Rab1b	ENSMUST00000025804.6	62	3'UTR
chr19:5100562:AGACT:-	Rab1b	ENSMUST00000025804.6	56	CDS
chr19:5100683:GGACA:-	Rab1b	ENSMUST00000025804.6	55	CDS
chr19:5088584:GGACA:+	Yif1a	ENSMUST00000025811.5	14	5'UTR
chr19:5089433:GGACC:+	Yif1a	ENSMUST00000025811.5	29	CDS
chr19:5092317:GGACT:+	Yif1a	ENSMUST00000025811.5	9	CDS
chr19:3383798:GGACA:+	Cpt1a	ENSMUST00000025835.5	30	CDS
chr19:3383870:GGACT:+	Cpt1a	ENSMUST00000025835.5	33	3'UTR
chr19:3383918:GGACA:+	Cpt1a	ENSMUST00000025835.5	34	3'UTR
chr19:3384200:GGACT:+	Cpt1a	ENSMUST00000025835.5	46	3'UTR
chr19:3385381:GGACT:+	Cpt1a	ENSMUST00000025835.5	104	3'UTR
chr19:4964855:GGACT:+	Mrpl11	ENSMUST00000025836.5	33	3'UTR
chr19:5648084:GGACT:+	Rela	ENSMUST00000025867.5	5	3'UTR
chr19:6134596:AGACT:-	Arl2	ENSMUST00000025893.6	11	3'UTR
chr19:6911067:AGACT:-	Esrra	ENSMUST00000025906.11	7	3'UTR
chr19:6951786:GGACT:+	Bad	ENSMUST00000025910.12	22	3'UTR
chr19:6951846:GGACC:+	Bad	ENSMUST00000025910.12	22	3'UTR
chr19:37439651:AGACT:+	Hhex	ENSMUST00000025944.8	17	CDS
chr19:37439768:GGACA:+	Hhex	ENSMUST00000025944.8	18	CDS
chr19:37439833:GGACT:+	Hhex	ENSMUST00000025944.8	18	3'UTR
chr19:37440504:GGACA:+	Hhex	ENSMUST00000025944.8	18	3'UTR
chr19:38116760:GGACA:-	Rbp4	ENSMUST00000025951.13	4960	3'UTR
chr19:38124642:AGACT:-	Rbp4	ENSMUST00000025951.13	31	CDS
chr19:38125132:GGACC:-	Rbp4	ENSMUST00000025951.13	19	5'UTR
chr19:60762098:GGACC:-	Eif3a	ENSMUST00000025955.7	19	CDS
chr19:41214767:GGACA:-	Tm9sf3	ENSMUST00000025989.9	16	3'UTR
chr19:46531208:GGACA:-	Arl3	ENSMUST00000026009.9	9	3'UTR
chr19:46594710:GGACA:+	Sfxn2	ENSMUST00000026011.7	5	CDS
chr19:46594812:GGACC:+	Sfxn2	ENSMUST00000026011.7	5	3'UTR
chr19:46596200:GGACA:+	Sfxn2	ENSMUST00000026011.7	6	3'UTR
chrX:17556769:AGACT:-	Fundc1	ENSMUST00000026016.12	5	3'UTR
chrX:17556793:AGACT:-	Fundc1	ENSMUST00000026016.12	5	3'UTR
chr19:47864419:GGACA:+	Gsto1	ENSMUST00000026050.7	109	CDS
chr19:56441682:GGACT:+	Casp7	ENSMUST00000026062.9	7	3'UTR
chr19:56441777:GGACA:+	Casp7	ENSMUST00000026062.9	8	3'UTR
chr19:58236281:GGACT:-	Gfra1	ENSMUST00000026076.13	38	3'UTR
chr19:58237434:GGACA:-	Gfra1	ENSMUST00000026076.13	21	3'UTR
chr19:58237915:AGACT:-	Gfra1	ENSMUST00000026076.13	15	3'UTR
chr19:58238144:GGACT:-	Gfra1	ENSMUST00000026076.13	13	3'UTR
chr11:120538626:GGACT:+	Gcgr	ENSMUST00000026119.7	16	CDS
chr11:120605318:GGACA:+	Anapc11	ENSMUST00000026128.9	29	CDS
chr11:120610144:AGACT:-	Pcyt2	ENSMUST00000026129.15	55	3'UTR
chr11:120610272:GGACC:-	Pcyt2	ENSMUST00000026129.15	55	3'UTR
chr11:120610445:GGACA:-	Pcyt2	ENSMUST00000026129.15	55	3'UTR
chr11:120725462:GGACA:-	Dcxr	ENSMUST00000026144.4	7	3'UTR
chr11:120725589:GGACA:-	Dcxr	ENSMUST00000026144.4	7	CDS
chr19:43768254:GGACT:+	Cutc	ENSMUST00000026199.13	9	CDS
chr19:43837925:GGACA:+	Abcc2	ENSMUST00000026208.5	12	3'UTR
chr19:43838054:GGACA:+	Abcc2	ENSMUST00000026208.5	12	3'UTR
chr19:43839642:AGACT:+	Abcc2	ENSMUST00000026208.5	7	3'UTR
chr19:43840117:GGACA:+	Abcc2	ENSMUST00000026208.5	10	3'UTR
chr19:43956412:GGACA:-	Cpn1	ENSMUST00000026210.4	43	3'UTR
chr19:43956543:GGACA:-	Cpn1	ENSMUST00000026210.4	42	CDS
chr19:44005282:GGACA:-	Cyp2c23	ENSMUST00000026211.9	23	3'UTR
chr19:44005517:GGACC:-	Cyp2c23	ENSMUST00000026211.9	21	CDS
chr19:45003123:GGACA:+	Sema4g	ENSMUST00000026225.14	8	3'UTR
chr19:45751224:GGACT:-	Oga	ENSMUST00000026243.4	9	3'UTR
chr9:59564879:AGACT:+	Hexa	ENSMUST00000026262.7	5	CDS
chr9:123590933:AGACT:+	Sacm1l	ENSMUST00000026270.8	8	CDS
chr9:123590972:AGACT:+	Sacm1l	ENSMUST00000026270.8	9	3'UTR
chr9:123591698:AGACT:+	Sacm1l	ENSMUST00000026270.8	13	3'UTR
chr9:123592484:GGACT:+	Sacm1l	ENSMUST00000026270.8	16	3'UTR
chrX:152002346:GGACA:+	Hsd17b10	ENSMUST00000026289.9	20	CDS
chrX:152003506:GGACT:+	Hsd17b10	ENSMUST00000026289.9	6	CDS
chrX:151089756:GGACT:-	Tsr2	ENSMUST00000026295.9	7	3'UTR
chrX:151090624:GGACA:-	Tsr2	ENSMUST00000026295.9	5	CDS
chrX:155338183:GGACA:-	Prdx4	ENSMUST00000026328.10	91	CDS
chrX:155338407:GGACT:-	Prdx4	ENSMUST00000026328.10	46	5'UTR
chr10:128958535:GGACT:-	Mettl7b	ENSMUST00000026398.4	403	3'UTR
chr10:128958622:AGACT:-	Mettl7b	ENSMUST00000026398.4	399	3'UTR
chr10:128960646:GGACC:-	Mettl7b	ENSMUST00000026398.4	80	CDS
chr10:128960737:GGACT:-	Mettl7b	ENSMUST00000026398.4	79	CDS
chr10:128806299:GGACC:+	Dnajc14	ENSMUST00000026410.1	8	CDS
chr10:128806324:GGACT:+	Dnajc14	ENSMUST00000026410.1	8	CDS
chr10:128806343:AGACT:+	Dnajc14	ENSMUST00000026410.1	8	CDS
chr10:128806456:GGACC:+	Dnajc14	ENSMUST00000026410.1	8	CDS
chr10:128806544:AGACT:+	Dnajc14	ENSMUST00000026410.1	8	CDS
chr10:128806924:GGACT:+	Dnajc14	ENSMUST00000026410.1	8	CDS
chr10:128807435:GGACT:+	Dnajc14	ENSMUST00000026410.1	9	CDS
chr11:119918697:GGACT:+	Chmp6	ENSMUST00000026434.12	14	3'UTR
chr11:119918762:GGACT:+	Chmp6	ENSMUST00000026434.12	14	3'UTR
chr11:119918870:GGACT:+	Chmp6	ENSMUST00000026434.12	14	3'UTR
chr11:119919403:GGACA:+	Chmp6	ENSMUST00000026434.12	14	3'UTR
chr10:128088451:GGACT:+	Atp5b	ENSMUST00000026459.5	39	CDS
chr10:127356404:AGACT:-	Inhbc	ENSMUST00000026472.9	23	3'UTR
chr10:127356429:GGACA:-	Inhbc	ENSMUST00000026472.9	23	3'UTR
chr10:127356496:AGACT:-	Inhbc	ENSMUST00000026472.9	23	3'UTR
chr10:127356535:GGACA:-	Inhbc	ENSMUST00000026472.9	23	3'UTR
chr10:127356968:GGACT:-	Inhbc	ENSMUST00000026472.9	23	3'UTR
chr10:127357148:GGACA:-	Inhbc	ENSMUST00000026472.9	22	CDS
chr10:127357597:GGACC:-	Inhbc	ENSMUST00000026472.9	22	CDS
chr10:127281721:GGACT:+	Dctn2	ENSMUST00000026479.10	21	3'UTR
chr18:76970689:GGACC:+	Hdhd2	ENSMUST00000026485.14	11	CDS
chr18:76970734:GGACT:+	Hdhd2	ENSMUST00000026485.14	11	3'UTR
chr18:77782572:GGACA:+	Atp5a1	ENSMUST00000026495.14	56	3'UTR
chr7:140099569:AGACT:-	Fuom	ENSMUST00000026539.13	27	3'UTR
chr7:139579329:GGACT:+	Inpp5a	ENSMUST00000026550.13	8	3'UTR
chr7:140764927:GGACA:+	Cyp2e1	ENSMUST00000026552.8	14	CDS
chr7:140853871:GGACT:-	Bet1l	ENSMUST00000026557.9	28	3'UTR
chr7:140853892:GGACT:-	Bet1l	ENSMUST00000026557.9	28	3'UTR
chr7:140853953:GGACC:-	Bet1l	ENSMUST00000026557.9	28	3'UTR
chr7:140854396:GGACC:-	Bet1l	ENSMUST00000026557.9	25	3'UTR
chr7:140864070:GGACA:-	Sirt3	ENSMUST00000026559.13	54	CDS
chr7:140898275:GGACA:+	Psmd13	ENSMUST00000026560.13	10	CDS
chr7:140898557:GGACA:+	Psmd13	ENSMUST00000026560.13	11	3'UTR
chr7:141010601:GGACA:-	Ifitm3	ENSMUST00000026565.6	69	CDS
chr7:141191045:AGACT:-	Hras	ENSMUST00000026572.10	8	3'UTR
chr7:141191085:GGACA:-	Hras	ENSMUST00000026572.10	8	3'UTR
chr7:141493132:AGACT:+	Tspan4	ENSMUST00000026585.13	31	3'UTR
chr7:141493386:AGACT:+	Tspan4	ENSMUST00000026585.13	31	3'UTR
chr8:64968829:GGACT:+	Tmem192	ENSMUST00000026595.12	10	CDS
chr5:129989423:GGACT:-	Gusb	ENSMUST00000026613.13	5	3'UTR
chr11:117813136:GGACT:+	Syngr2	ENSMUST00000026649.13	19	CDS
chr11:117814055:GGACA:+	Syngr2	ENSMUST00000026649.13	25	3'UTR
chr16:87487579:GGACA:-	Cct8	ENSMUST00000026704.13	20	CDS
chr9:109056866:GGACC:+	Shisa5	ENSMUST00000026737.11	17	3'UTR
chr9:109057300:GGACC:+	Shisa5	ENSMUST00000026737.11	21	3'UTR
chr9:109057433:GGACA:+	Shisa5	ENSMUST00000026737.11	21	3'UTR
chr9:109057683:AGACT:+	Shisa5	ENSMUST00000026737.11	21	3'UTR
chr9:108949456:AGACT:+	Uqcrc1	ENSMUST00000026743.13	19	CDS
chr7:80891615:GGACT:-	Wdr73	ENSMUST00000026816.14	14	3'UTR
chr7:80891693:GGACC:-	Wdr73	ENSMUST00000026816.14	14	CDS
chr7:80891702:GGACT:-	Wdr73	ENSMUST00000026816.14	14	CDS
chr7:80891795:AGACT:-	Wdr73	ENSMUST00000026816.14	14	CDS
chr7:80915654:GGACT:-	Sec11a	ENSMUST00000026818.11	37	3'UTR
chr7:80915761:GGACA:-	Sec11a	ENSMUST00000026818.11	37	3'UTR
chr17:25926666:GGACC:-	Pigq	ENSMUST00000026823.15	6	3'UTR
chr17:25926765:GGACC:-	Pigq	ENSMUST00000026823.15	6	3'UTR
chr17:25875646:GGACA:+	Mettl26	ENSMUST00000026827.15	9	CDS
chr17:25863753:GGACC:-	Mcrip2	ENSMUST00000026828.6	79	3'UTR
chr17:25863850:GGACT:-	Mcrip2	ENSMUST00000026828.6	80	3'UTR
chr11:120497958:GGACC:+	Slc25a10	ENSMUST00000026899.3	14	CDS
chr11:120498651:GGACC:+	Slc25a10	ENSMUST00000026899.3	101	3'UTR
chr10:121412745:GGACT:-	Rassf3	ENSMUST00000026902.8	11	3'UTR
chr10:121412758:GGACT:-	Rassf3	ENSMUST00000026902.8	11	3'UTR
chr8:45268228:AGACT:-	Klkb1	ENSMUST00000026907.5	5	3'UTR
chr8:45269963:GGACT:-	Klkb1	ENSMUST00000026907.5	8	CDS
chr5:113778108:GGACT:+	Iscu	ENSMUST00000026937.11	6	3'UTR
chr5:138755250:GGACC:+	Fam20c	ENSMUST00000026972.7	5	5'UTR
chr5:138755540:GGACC:+	Fam20c	ENSMUST00000026972.7	5	5'UTR
chr5:138810005:GGACA:+	Fam20c	ENSMUST00000026972.7	5	3'UTR
chrX:42108136:GGACA:+	Xiap	ENSMUST00000026978.6	5	3'UTR
chr13:54590984:GGACC:+	Higd2a	ENSMUST00000026986.6	83	3'UTR
chr13:54585285:AGACT:-	Nop16	ENSMUST00000026987.11	23	CDS
chr13:54551945:GGACA:-	4833439L19Rik	ENSMUST00000026989.14	8	3'UTR
chr13:54552450:GGACC:-	4833439L19Rik	ENSMUST00000026989.14	7	3'UTR
chr13:54458943:GGACA:-	Thoc3	ENSMUST00000026990.5	5	3'UTR
chr13:54460092:GGACT:-	Thoc3	ENSMUST00000026990.5	5	CDS
chr13:54661088:GGACT:+	Faf2	ENSMUST00000026991.15	7	CDS
chr13:54661120:GGACC:+	Faf2	ENSMUST00000026991.15	7	CDS
chr13:54661363:AGACT:+	Faf2	ENSMUST00000026991.15	7	3'UTR
chr13:54661531:AGACT:+	Faf2	ENSMUST00000026991.15	7	3'UTR
chr1:4845809:GGACA:+	Lypla1	ENSMUST00000027036.10	92	3'UTR
chr1:16132118:GGACA:+	Rdh10	ENSMUST00000027053.7	5	3'UTR
chr1:21265213:AGACT:+	Gsta3	ENSMUST00000027067.14	102	3'UTR
chr1:21265493:GGACA:+	Gsta3	ENSMUST00000027067.14	28	3'UTR
chr1:13566104:GGACC:-	Tram1	ENSMUST00000027068.10	13	3'UTR
chr1:13566357:AGACT:-	Tram1	ENSMUST00000027068.10	9	CDS
chr1:63731517:GGACC:+	Fastkd2	ENSMUST00000027103.6	5	CDS
chr1:63731780:AGACT:+	Fastkd2	ENSMUST00000027103.6	5	CDS
chr1:63731820:GGACA:+	Fastkd2	ENSMUST00000027103.6	5	CDS
chr1:63143816:GGACC:-	Ndufs1	ENSMUST00000027111.14	8	3'UTR
chr1:57406956:GGACA:+	Maip1	ENSMUST00000027114.5	13	CDS
chr1:57407142:GGACT:+	Maip1	ENSMUST00000027114.5	13	CDS
chr1:45908339:GGACA:-	Slc40a1	ENSMUST00000027137.10	20	3'UTR
chr1:45908545:GGACT:-	Slc40a1	ENSMUST00000027137.10	20	3'UTR
chr1:45908653:GGACC:-	Slc40a1	ENSMUST00000027137.10	20	3'UTR
chr1:45909489:AGACT:-	Slc40a1	ENSMUST00000027137.10	8	CDS
chr1:45909520:GGACA:-	Slc40a1	ENSMUST00000027137.10	8	CDS
chr1:67230294:GGACT:+	Cps1	ENSMUST00000027144.7	474	CDS
chr1:67230730:GGACA:+	Cps1	ENSMUST00000027144.7	658	3'UTR
chr1:66831069:AGACT:-	Acadl	ENSMUST00000027153.5	39	3'UTR
chr1:66718487:AGACT:+	Rpe	ENSMUST00000027157.9	7	3'UTR
chr1:66719191:AGACT:+	Rpe	ENSMUST00000027157.9	6	3'UTR
chr1:66719445:GGACA:+	Rpe	ENSMUST00000027157.9	7	3'UTR
chr1:30941932:GGACA:-	Ptp4a1	ENSMUST00000027232.14	11	3'UTR
chr1:38051728:GGACA:+	Eif5b	ENSMUST00000027252.7	5	3'UTR
chr1:37879030:GGACC:-	Mitd1	ENSMUST00000027257.9	6	3'UTR
chr1:53347121:GGACA:-	Asnsd1	ENSMUST00000027264.9	19	CDS
chr1:53347243:GGACT:-	Asnsd1	ENSMUST00000027264.9	19	CDS
chr1:37431430:GGACT:+	Unc50	ENSMUST00000027285.12	15	CDS
chr1:37417750:GGACC:-	Coa5	ENSMUST00000027286.6	18	3'UTR
chr1:37417888:GGACA:-	Coa5	ENSMUST00000027286.6	17	3'UTR
chr1:37419963:GGACA:-	Coa5	ENSMUST00000027286.6	10	3'UTR
chr1:37420385:GGACT:-	Coa5	ENSMUST00000027286.6	28	3'UTR
chr1:34444638:GGACA:+	Imp4	ENSMUST00000027303.13	5	3'UTR
chr1:34444925:AGACT:+	Imp4	ENSMUST00000027303.13	7	3'UTR
chr1:74737594:AGACT:+	Cyp27a1	ENSMUST00000027356.6	7	CDS
chr1:74395643:AGACT:+	Ctdsp1	ENSMUST00000027367.13	5	3'UTR
chr1:74395737:GGACA:+	Ctdsp1	ENSMUST00000027367.13	6	3'UTR
chr1:74395973:GGACA:+	Ctdsp1	ENSMUST00000027367.13	7	3'UTR
chr1:74351912:GGACA:+	Pnkd	ENSMUST00000027370.12	7	CDS
chr1:74352239:GGACC:+	Pnkd	ENSMUST00000027370.12	7	3'UTR
chr1:74353024:GGACC:+	Pnkd	ENSMUST00000027370.12	8	3'UTR
chr1:71579094:GGACT:+	Atic	ENSMUST00000027384.5	5	3'UTR
chr1:71579174:GGACT:+	Atic	ENSMUST00000027384.5	5	3'UTR
chr1:71579280:GGACA:+	Atic	ENSMUST00000027384.5	5	3'UTR
chr1:75180064:GGACT:-	Abcb6	ENSMUST00000027396.14	12	CDS
chr1:75180205:GGACA:-	Abcb6	ENSMUST00000027396.14	12	5'UTR
chr1:85907854:GGACA:+	Itm2c	ENSMUST00000027425.15	9	3'UTR
chr1:86053105:GGACT:+	2810459M11Rik	ENSMUST00000027429.10	22	3'UTR
chr1:86053128:GGACT:+	2810459M11Rik	ENSMUST00000027429.10	22	3'UTR
chr1:86053260:GGACC:+	2810459M11Rik	ENSMUST00000027429.10	24	3'UTR
chr1:86078769:GGACT:+	Psmd1	ENSMUST00000027432.8	9	CDS
chr1:86090083:AGACT:+	Psmd1	ENSMUST00000027432.8	7	CDS
chr1:79781080:GGACT:+	Mrpl44	ENSMUST00000027464.8	13	CDS
chr1:93135705:AGACT:+	Agxt	ENSMUST00000027491.6	17	CDS
chr1:93135736:GGACT:+	Agxt	ENSMUST00000027491.6	17	CDS
chr1:93145183:AGACT:+	Agxt	ENSMUST00000027491.6	110	3'UTR
chr1:93145228:AGACT:+	Agxt	ENSMUST00000027491.6	111	3'UTR
chr1:93301409:GGACC:-	Mterf4	ENSMUST00000027492.13	10	3'UTR
chr1:93301775:GGACT:-	Mterf4	ENSMUST00000027492.13	7	CDS
chr1:93622207:AGACT:-	Stk25	ENSMUST00000027498.13	5	3'UTR
chr1:87792222:GGACA:+	Atg16l1	ENSMUST00000027512.12	6	3'UTR
chr1:87792253:GGACA:+	Atg16l1	ENSMUST00000027512.12	6	3'UTR
chr1:90958214:GGACT:-	Rab17	ENSMUST00000027529.11	7	3'UTR
chr1:90958246:GGACA:-	Rab17	ENSMUST00000027529.11	7	3'UTR
chr1:90958631:AGACT:-	Rab17	ENSMUST00000027529.11	7	3'UTR
chr1:90958853:GGACA:-	Rab17	ENSMUST00000027529.11	7	3'UTR
chr1:91320430:GGACA:+	Scly	ENSMUST00000027532.12	8	3'UTR
chr1:91320448:GGACT:+	Scly	ENSMUST00000027532.12	8	3'UTR
chr1:91321008:GGACC:+	Scly	ENSMUST00000027532.12	8	3'UTR
chr1:91375868:GGACT:-	Ilkap	ENSMUST00000027534.12	12	3'UTR
chr8:14896544:AGACT:+	Cln8	ENSMUST00000027554.7	13	CDS
chr8:14896735:GGACA:+	Cln8	ENSMUST00000027554.7	13	CDS
chr8:14896871:GGACT:+	Cln8	ENSMUST00000027554.7	14	3'UTR
chr8:14896880:GGACC:+	Cln8	ENSMUST00000027554.7	14	3'UTR
chr8:14896951:GGACA:+	Cln8	ENSMUST00000027554.7	14	3'UTR
chr8:14897205:GGACC:+	Cln8	ENSMUST00000027554.7	15	3'UTR
chr8:14897368:GGACA:+	Cln8	ENSMUST00000027554.7	15	3'UTR
chr1:125595095:GGACC:+	Slc35f5	ENSMUST00000027580.10	7	3'UTR
chr1:128277348:AGACT:+	Ubxn4	ENSMUST00000027592.5	5	3'UTR
chr1:128279133:GGACA:+	Ubxn4	ENSMUST00000027592.5	5	3'UTR
chr1:118332992:GGACT:+	Nifk	ENSMUST00000027626.12	17	3'UTR
chr1:118333037:AGACT:+	Nifk	ENSMUST00000027626.12	17	3'UTR
chr1:118333439:AGACT:+	Nifk	ENSMUST00000027626.12	18	3'UTR
chr1:120119970:AGACT:-	Dbi	ENSMUST00000027634.12	7	CDS
chr1:138485021:GGACT:-	Nek7	ENSMUST00000027642.4	16	3'UTR
chr1:138485030:GGACA:-	Nek7	ENSMUST00000027642.4	16	3'UTR
chr1:138486400:GGACA:-	Nek7	ENSMUST00000027642.4	11	3'UTR
chr1:138486648:GGACC:-	Nek7	ENSMUST00000027642.4	11	3'UTR
chr1:130635834:AGACT:-	C4bp	ENSMUST00000027657.13	8	3'UTR
chr1:130844638:GGACC:+	Pigr	ENSMUST00000027675.13	10	CDS
chr1:131867740:GGACA:+	Rab29	ENSMUST00000027693.7	6	CDS
chr1:134431687:GGACT:+	Adipor1	ENSMUST00000027727.14	22	3'UTR
chr1:133620241:GGACT:-	Zc3h11a	ENSMUST00000027736.12	5	3'UTR
chr1:156007019:GGACC:-	Tor1aip1	ENSMUST00000027738.13	8	CDS
chr1:156007319:GGACA:-	Tor1aip1	ENSMUST00000027738.13	7	CDS
chr1:156007627:GGACT:-	Tor1aip1	ENSMUST00000027738.13	5	CDS
chr1:155202053:GGACC:+	Stx6	ENSMUST00000027743.12	5	3'UTR
chr1:153743743:GGACT:+	Rgs16	ENSMUST00000027748.7	5	CDS
chr1:153744053:AGACT:+	Rgs16	ENSMUST00000027748.7	6	3'UTR
chr1:153744265:GGACT:+	Rgs16	ENSMUST00000027748.7	7	3'UTR
chr1:153744511:GGACC:+	Rgs16	ENSMUST00000027748.7	7	3'UTR
chr1:153744754:AGACT:+	Rgs16	ENSMUST00000027748.7	7	3'UTR
chr1:153745320:GGACT:+	Rgs16	ENSMUST00000027748.7	8	3'UTR
chr1:180166828:GGACA:-	Coq8a	ENSMUST00000027766.12	23	3'UTR
chr1:180753012:GGACT:+	Acbd3	ENSMUST00000027780.5	5	3'UTR
chr1:180753096:GGACC:+	Acbd3	ENSMUST00000027780.5	6	3'UTR
chr1:182132115:AGACT:+	Srp9	ENSMUST00000027792.5	31	3'UTR
chr1:172894236:GGACT:-	Apcs	ENSMUST00000027824.6	37	CDS
chr1:172894316:GGACA:-	Apcs	ENSMUST00000027824.6	36	CDS
chr1:172894490:GGACA:-	Apcs	ENSMUST00000027824.6	32	CDS
chr1:172631275:GGACT:-	Dusp23	ENSMUST00000027826.6	6	3'UTR
chr1:172631638:GGACT:-	Dusp23	ENSMUST00000027826.6	6	3'UTR
chr1:165461355:GGACA:+	Mpc2	ENSMUST00000027853.5	30	5'UTR
chr1:165480975:GGACA:+	Mpc2	ENSMUST00000027853.5	33	3'UTR
chr1:164438183:GGACC:-	Atp1b1	ENSMUST00000027863.12	11	3'UTR
chr1:157567592:GGACT:+	Sec16b	ENSMUST00000027881.14	6	3'UTR
chr1:157567690:GGACC:+	Sec16b	ENSMUST00000027881.14	9	3'UTR
chr1:157567776:GGACT:+	Sec16b	ENSMUST00000027881.14	9	3'UTR
chr2:3779856:GGACC:+	Fam107b	ENSMUST00000027965.10	7	3'UTR
chr2:3781782:GGACA:+	Fam107b	ENSMUST00000027965.10	13	3'UTR
chr1:170960760:AGACT:-	Fcgr2b	ENSMUST00000027966.13	21	3'UTR
chr1:170960819:AGACT:-	Fcgr2b	ENSMUST00000027966.13	21	3'UTR
chr1:170874401:GGACC:-	Dusp12	ENSMUST00000027970.13	12	3'UTR
chr2:4930796:GGACA:+	Phyh	ENSMUST00000027975.7	21	CDS
chr2:4990818:GGACT:-	Mcm10	ENSMUST00000027980.7	58	3'UTR
chr2:5020986:GGACA:-	Optn	ENSMUST00000027986.4	6	3'UTR
chr1:161970712:GGACC:+	Pigc	ENSMUST00000028021.6	6	CDS
chr1:161970717:GGACT:+	Pigc	ENSMUST00000028021.6	6	CDS
chr1:161971352:GGACC:+	Pigc	ENSMUST00000028021.6	6	3'UTR
chr2:14331539:GGACC:+	Mrc1	ENSMUST00000028045.3	11	3'UTR
chr2:13001216:GGACA:+	Pter	ENSMUST00000028063.6	16	3'UTR
chr2:39196911:GGACT:-	Ppp6c	ENSMUST00000028087.5	10	3'UTR
chr2:39197129:GGACT:-	Ppp6c	ENSMUST00000028087.5	10	3'UTR
chr2:48905274:GGACA:-	Orc4	ENSMUST00000028098.10	6	3'UTR
chr2:23196972:AGACT:+	Yme1l1	ENSMUST00000028117.3	5	CDS
chr2:23112755:AGACT:+	Acbd5	ENSMUST00000028121.14	20	3'UTR
chr2:23112779:GGACT:+	Acbd5	ENSMUST00000028121.14	20	3'UTR
chr2:23113128:AGACT:+	Acbd5	ENSMUST00000028121.14	23	3'UTR
chr2:32415490:GGACC:-	Slc25a25	ENSMUST00000028160.14	29	3'UTR
chr2:32416123:GGACT:-	Slc25a25	ENSMUST00000028160.14	21	3'UTR
chr2:32416263:GGACT:-	Slc25a25	ENSMUST00000028160.14	18	CDS
chr2:32416427:GGACC:-	Slc25a25	ENSMUST00000028160.14	15	CDS
chr2:32402324:AGACT:+	Ptges2	ENSMUST00000028162.4	5	CDS
chr2:32402560:GGACT:+	Ptges2	ENSMUST00000028162.4	7	3'UTR
chr2:32402609:AGACT:+	Ptges2	ENSMUST00000028162.4	7	3'UTR
chr2:32402702:GGACT:+	Ptges2	ENSMUST00000028162.4	7	3'UTR
chr2:30957167:GGACT:+	Tor1b	ENSMUST00000028199.11	9	3'UTR
chr2:30957485:GGACT:+	Tor1b	ENSMUST00000028199.11	10	3'UTR
chr2:30957538:GGACA:+	Tor1b	ENSMUST00000028199.11	10	3'UTR
chr2:30957728:GGACC:+	Tor1b	ENSMUST00000028199.11	11	3'UTR
chr2:30958075:GGACA:+	Tor1b	ENSMUST00000028199.11	10	3'UTR
chr2:30958084:AGACT:+	Tor1b	ENSMUST00000028199.11	11	3'UTR
chr2:30958889:GGACA:+	Tor1b	ENSMUST00000028199.11	12	3'UTR
chr2:30958910:GGACT:+	Tor1b	ENSMUST00000028199.11	12	3'UTR
chr2:30960754:GGACT:-	Tor1a	ENSMUST00000028200.8	66	3'UTR
chr2:30960896:GGACA:-	Tor1a	ENSMUST00000028200.8	67	3'UTR
chr2:30960966:GGACT:-	Tor1a	ENSMUST00000028200.8	66	CDS
chr2:30960985:AGACT:-	Tor1a	ENSMUST00000028200.8	66	CDS
chr2:30399239:GGACA:+	Dolpp1	ENSMUST00000028209.14	5	3'UTR
chr2:34805896:GGACA:-	Fbxw2	ENSMUST00000028220.9	6	CDS
chr2:34805904:GGACT:-	Fbxw2	ENSMUST00000028220.9	6	CDS
chr2:34775983:GGACA:+	Hspa5	ENSMUST00000028222.12	67	CDS
chr2:34775992:AGACT:+	Hspa5	ENSMUST00000028222.12	67	CDS
chr2:34776154:GGACT:+	Hspa5	ENSMUST00000028222.12	78	3'UTR
chr2:43681432:AGACT:+	Kynu	ENSMUST00000028223.8	28	CDS
chr2:34852445:AGACT:-	Psmd5	ENSMUST00000028225.11	8	3'UTR
chr2:34852804:AGACT:-	Psmd5	ENSMUST00000028225.11	7	CDS
chr2:34890939:AGACT:+	Cutal	ENSMUST00000028228.5	8	3'UTR
chr2:34890953:GGACT:+	Cutal	ENSMUST00000028228.5	8	3'UTR
chr2:34891672:GGACT:+	Cutal	ENSMUST00000028228.5	5	3'UTR
chr2:34891781:GGACC:+	Cutal	ENSMUST00000028228.5	5	3'UTR
chr2:35181386:GGACA:-	Rab14	ENSMUST00000028238.14	29	3'UTR
chr2:36117603:AGACT:-	Rbm18	ENSMUST00000028251.9	10	3'UTR
chr2:36117856:GGACT:-	Rbm18	ENSMUST00000028251.9	10	CDS
chr2:26593277:GGACA:-	Agpat2	ENSMUST00000028286.11	132	3'UTR
chr2:26593414:GGACC:-	Agpat2	ENSMUST00000028286.11	131	3'UTR
chr2:26593534:GGACA:-	Agpat2	ENSMUST00000028286.11	131	3'UTR
chr2:26593687:GGACA:-	Agpat2	ENSMUST00000028286.11	125	CDS
chr2:26350381:AGACT:-	Dnlz	ENSMUST00000028295.8	5	3'UTR
chr2:26351801:GGACC:-	Dnlz	ENSMUST00000028295.8	12	CDS
chr2:26351899:AGACT:-	Dnlz	ENSMUST00000028295.8	12	CDS
chr2:26351961:GGACC:-	Dnlz	ENSMUST00000028295.8	12	CDS
chr2:26352003:GGACA:-	Dnlz	ENSMUST00000028295.8	10	CDS
chr2:25624715:GGACA:-	Fcna	ENSMUST00000028307.8	5	3'UTR
chr2:25624790:GGACA:-	Fcna	ENSMUST00000028307.8	6	3'UTR
chr2:25273203:GGACT:+	Anapc2	ENSMUST00000028341.10	5	CDS
chr2:25284945:GGACC:+	Anapc2	ENSMUST00000028341.10	6	CDS
chr2:25285090:GGACA:+	Anapc2	ENSMUST00000028341.10	6	CDS
chr2:25285519:GGACA:+	Anapc2	ENSMUST00000028341.10	6	3'UTR
chr2:25271266:GGACC:-	Ssna1	ENSMUST00000028342.6	19	3'UTR
chr2:25271318:GGACA:-	Ssna1	ENSMUST00000028342.6	19	3'UTR
chr2:60750679:AGACT:-	Rbms1	ENSMUST00000028347.12	7	3'UTR
chr2:60750728:AGACT:-	Rbms1	ENSMUST00000028347.12	6	3'UTR
chr2:60751057:GGACA:-	Rbms1	ENSMUST00000028347.12	6	3'UTR
chr2:78920138:GGACT:+	Ube2e3	ENSMUST00000028398.13	5	3'UTR
chr2:84829897:GGACA:+	Timm10	ENSMUST00000028470.9	42	CDS
chr2:84723479:GGACT:-	Clp1	ENSMUST00000028475.8	9	3'UTR
chr2:84723952:GGACT:-	Clp1	ENSMUST00000028475.8	9	CDS
chr2:84724018:GGACC:-	Clp1	ENSMUST00000028475.8	9	CDS
chr2:69795634:GGACA:+	Phospho2	ENSMUST00000028494.8	11	CDS
chr2:69795770:GGACA:+	Phospho2	ENSMUST00000028494.8	11	CDS
chr2:69795818:AGACT:+	Phospho2	ENSMUST00000028494.8	11	CDS
chr2:69796844:GGACT:+	Phospho2	ENSMUST00000028494.8	12	3'UTR
chr2:69796906:AGACT:+	Phospho2	ENSMUST00000028494.8	12	3'UTR
chr2:69797090:AGACT:+	Phospho2	ENSMUST00000028494.8	13	3'UTR
chr2:69797125:AGACT:+	Phospho2	ENSMUST00000028494.8	13	3'UTR
chr2:70690913:GGACA:+	Gorasp2	ENSMUST00000028509.10	13	CDS
chr2:74825990:GGACC:+	Mtx2	ENSMUST00000028511.7	5	5'UTR
chr2:72256714:AGACT:+	Rapgef4	ENSMUST00000028525.5	17	3'UTR
chr2:112262330:GGACA:+	Nop10	ENSMUST00000028553.3	97	CDS
chr2:109897609:GGACA:+	Lin7c	ENSMUST00000028583.7	5	3'UTR
chr2:109899834:GGACT:+	Lin7c	ENSMUST00000028583.7	8	3'UTR
chr2:109899852:GGACT:+	Lin7c	ENSMUST00000028583.7	8	3'UTR
chr2:104730337:GGACT:-	Depdc7	ENSMUST00000028595.7	12	CDS
chr2:104427122:GGACC:-	Hipk3	ENSMUST00000028600.13	5	3'UTR
chr2:104060464:GGACT:+	Fbxo3	ENSMUST00000028603.9	7	3'UTR
chr2:103766656:GGACT:-	Caprin1	ENSMUST00000028607.12	11	3'UTR
chr2:103766681:GGACT:-	Caprin1	ENSMUST00000028607.12	10	3'UTR
chr2:103454656:AGACT:-	Cat	ENSMUST00000028610.9	232	3'UTR
chr2:94412035:GGACT:-	Api5	ENSMUST00000028617.6	15	3'UTR
chr2:94412091:GGACC:-	Api5	ENSMUST00000028617.6	15	3'UTR
chr2:94032810:AGACT:-	Hsd17b12	ENSMUST00000028619.4	120	3'UTR
chr2:94032865:GGACA:-	Hsd17b12	ENSMUST00000028619.4	119	3'UTR
chr2:94033014:GGACC:-	Hsd17b12	ENSMUST00000028619.4	120	3'UTR
chr2:93695972:GGACA:-	Ext2	ENSMUST00000028623.12	6	3'UTR
chr2:93696008:GGACT:-	Ext2	ENSMUST00000028623.12	6	3'UTR
chr2:93696200:GGACC:-	Ext2	ENSMUST00000028623.12	6	CDS
chr2:125832173:GGACA:-	Cops2	ENSMUST00000028635.5	17	3'UTR
chr2:125832243:GGACC:-	Cops2	ENSMUST00000028635.5	16	CDS
chr2:93419347:GGACT:-	Cd82	ENSMUST00000028644.10	29	3'UTR
chr2:91675447:GGACA:-	Atg13	ENSMUST00000028678.8	5	3'UTR
chr2:91630586:AGACT:-	F2	ENSMUST00000028681.14	78	CDS
chr2:91630750:GGACA:-	F2	ENSMUST00000028681.14	77	CDS
chr2:121437732:GGACT:+	Pdia3	ENSMUST00000028683.13	68	3'UTR
chr2:121437765:GGACA:+	Pdia3	ENSMUST00000028683.13	68	3'UTR
chr2:134498049:GGACT:-	Hao1	ENSMUST00000028704.2	59	3'UTR
chr2:136880585:GGACT:-	Mkks	ENSMUST00000028730.12	6	CDS
chr2:136880912:AGACT:-	Mkks	ENSMUST00000028730.12	9	CDS
chr2:119660048:GGACA:-	Ndufaf1	ENSMUST00000028768.1	18	CDS
chr2:119660346:GGACA:-	Ndufaf1	ENSMUST00000028768.1	20	CDS
chr2:132239666:AGACT:-	Tmem230	ENSMUST00000028816.8	7	3'UTR
chr2:132865993:GGACT:+	Crls1	ENSMUST00000028835.12	21	3'UTR
chr2:133561563:AGACT:+	Bmp2	ENSMUST00000028836.6	5	CDS
chr2:133561684:GGACA:+	Bmp2	ENSMUST00000028836.6	5	CDS
chr2:133561827:AGACT:+	Bmp2	ENSMUST00000028836.6	7	3'UTR
chr2:133562446:GGACC:+	Bmp2	ENSMUST00000028836.6	9	3'UTR
chr2:126894068:GGACA:-	Sppl2a	ENSMUST00000028844.10	8	3'UTR
chr2:126894203:GGACT:-	Sppl2a	ENSMUST00000028844.10	5	3'UTR
chr2:127442035:AGACT:-	Fahd2a	ENSMUST00000028848.3	7	CDS
chr2:144253760:GGACA:-	Snx5	ENSMUST00000028909.4	7	CDS
chr2:144768286:GGACT:+	Dtd1	ENSMUST00000028917.6	6	3'UTR
chr2:144768358:GGACC:+	Dtd1	ENSMUST00000028917.6	6	3'UTR
chr2:148692205:GGACC:+	Gzf1	ENSMUST00000028928.7	7	3'UTR
chr2:152311348:GGACT:+	Tbc1d20	ENSMUST00000028963.13	5	CDS
chr2:152311794:GGACT:+	Tbc1d20	ENSMUST00000028963.13	5	CDS
chr2:152311843:GGACC:+	Tbc1d20	ENSMUST00000028963.13	5	CDS
chr2:152312390:AGACT:+	Tbc1d20	ENSMUST00000028963.13	5	3'UTR
chr2:152313651:GGACA:+	Tbc1d20	ENSMUST00000028963.13	7	3'UTR
chr2:152313671:GGACC:+	Tbc1d20	ENSMUST00000028963.13	7	3'UTR
chr2:152313871:GGACT:+	Tbc1d20	ENSMUST00000028963.13	7	3'UTR
chr2:153009451:GGACA:-	Pdrg1	ENSMUST00000028972.8	12	3'UTR
chr2:153009566:GGACA:-	Pdrg1	ENSMUST00000028972.8	13	3'UTR
chr2:153009621:GGACT:-	Pdrg1	ENSMUST00000028972.8	12	3'UTR
chr2:172352772:GGACT:+	Fam210b	ENSMUST00000028995.4	44	CDS
chr2:172354386:GGACA:+	Fam210b	ENSMUST00000028995.4	14	3'UTR
chr2:172354468:GGACT:+	Fam210b	ENSMUST00000028995.4	14	3'UTR
chr2:172355349:GGACT:+	Fam210b	ENSMUST00000028995.4	15	3'UTR
chr2:172469376:GGACA:+	Rtf2	ENSMUST00000029005.3	33	3'UTR
chr2:172469793:GGACA:+	Rtf2	ENSMUST00000029005.3	33	3'UTR
chr2:173159223:GGACC:+	Pck1	ENSMUST00000029017.5	373	3'UTR
chr2:173701223:GGACT:+	Rab22a	ENSMUST00000029024.9	11	3'UTR
chr2:173701257:AGACT:+	Rab22a	ENSMUST00000029024.9	11	3'UTR
chr2:173701297:GGACT:+	Rab22a	ENSMUST00000029024.9	11	3'UTR
chr2:173701794:GGACA:+	Rab22a	ENSMUST00000029024.9	12	3'UTR
chr2:168634529:GGACC:-	Atp9a	ENSMUST00000029060.10	5	3'UTR
chr3:14605736:GGACT:+	E2f5	ENSMUST00000029069.12	8	3'UTR
chr2:180038097:AGACT:-	Psma7	ENSMUST00000029082.8	9	CDS
chr2:180595383:GGACC:+	Ogfr	ENSMUST00000029087.3	6	CDS
chr2:180718025:GGACC:+	Gid8	ENSMUST00000029090.8	18	3'UTR
chr2:180718050:GGACT:+	Gid8	ENSMUST00000029090.8	18	3'UTR
chr2:180718403:AGACT:+	Gid8	ENSMUST00000029090.8	21	3'UTR
chr3:19133678:AGACT:-	Armc1	ENSMUST00000029125.9	6	3'UTR
chr3:19133877:GGACA:-	Armc1	ENSMUST00000029125.9	6	3'UTR
[truncated: 5,425 more rows]

## Sheet: Muscle_Fed
loci_motif	gene_name	gene_id	modification_counts	loci_region
chr3:108107880:GGACA:-	Gnai3	ENSMUST00000000001.4	17	3'UTR
chr3:108108014:GGACT:-	Gnai3	ENSMUST00000000001.4	16	3'UTR
chr3:108108240:GGACT:-	Gnai3	ENSMUST00000000001.4	16	3'UTR
chr3:108108556:GGACA:-	Gnai3	ENSMUST00000000001.4	13	3'UTR
chr3:108108782:GGACT:-	Gnai3	ENSMUST00000000001.4	13	3'UTR
chr3:108108916:GGACT:-	Gnai3	ENSMUST00000000001.4	13	3'UTR
chr3:108109096:GGACT:-	Gnai3	ENSMUST00000000001.4	13	3'UTR
chr3:108109137:GGACA:-	Gnai3	ENSMUST00000000001.4	13	3'UTR
chr3:108109246:GGACC:-	Gnai3	ENSMUST00000000001.4	12	3'UTR
chr11:108407378:GGACA:+	Apoh	ENSMUST00000000049.5	39	CDS
chr13:5867497:GGACT:+	Klf6	ENSMUST00000000080.7	10	3'UTR
chr13:5867621:AGACT:+	Klf6	ENSMUST00000000080.7	11	3'UTR
chr13:5868517:GGACT:+	Klf6	ENSMUST00000000080.7	17	3'UTR
chr13:5868678:GGACA:+	Klf6	ENSMUST00000000080.7	17	3'UTR
chr2:156762860:GGACA:+	Dlgap4	ENSMUST00000000094.13	7	3'UTR
chr11:59330959:GGACC:+	Wnt9a	ENSMUST00000000128.9	5	CDS
chr11:59331411:GGACT:+	Wnt9a	ENSMUST00000000128.9	7	3'UTR
chr11:59331818:GGACC:+	Wnt9a	ENSMUST00000000128.9	7	3'UTR
chr11:59332670:GGACT:+	Wnt9a	ENSMUST00000000128.9	8	3'UTR
chr11:59332881:GGACT:+	Wnt9a	ENSMUST00000000128.9	10	3'UTR
chr11:59333369:GGACT:+	Wnt9a	ENSMUST00000000128.9	10	3'UTR
chr11:20063607:GGACT:-	Actr2	ENSMUST00000000137.7	10	3'UTR
chr5:140758665:GGACA:-	Gna12	ENSMUST00000000153.8	26	3'UTR
chr5:140758814:AGACT:-	Gna12	ENSMUST00000000153.8	25	3'UTR
chr5:140759466:GGACA:-	Gna12	ENSMUST00000000153.8	24	3'UTR
chr5:140759691:GGACC:-	Gna12	ENSMUST00000000153.8	23	3'UTR
chr5:140760281:GGACA:-	Gna12	ENSMUST00000000153.8	21	3'UTR
chr5:140760330:AGACT:-	Gna12	ENSMUST00000000153.8	21	3'UTR
chr5:140760338:GGACT:-	Gna12	ENSMUST00000000153.8	21	3'UTR
chr5:140760408:GGACT:-	Gna12	ENSMUST00000000153.8	21	3'UTR
chr5:140760464:GGACC:-	Gna12	ENSMUST00000000153.8	21	3'UTR
chr5:140760592:GGACA:-	Gna12	ENSMUST00000000153.8	21	CDS
chr5:140760799:GGACC:-	Gna12	ENSMUST00000000153.8	21	CDS
chr13:45546166:AGACT:+	Gmpr	ENSMUST00000000260.12	118	3'UTR
chr13:45546345:GGACA:+	Gmpr	ENSMUST00000000260.12	89	3'UTR
chr11:89019779:GGACT:+	Trim25	ENSMUST00000000284.6	5	3'UTR
chr11:89020188:GGACA:+	Trim25	ENSMUST00000000284.6	6	3'UTR
chr11:88924464:AGACT:-	Scpep1	ENSMUST00000000287.8	5	3'UTR
chr11:88924526:AGACT:-	Scpep1	ENSMUST00000000287.8	5	3'UTR
chr11:74845120:GGACC:+	Mnt	ENSMUST00000000291.8	9	3'UTR
chr11:74845145:GGACC:+	Mnt	ENSMUST00000000291.8	9	3'UTR
chr11:74845441:GGACT:+	Mnt	ENSMUST00000000291.8	10	3'UTR
chr11:82062283:GGACC:+	Ccl11	ENSMUST00000000342.2	38	CDS
chr15:100620033:GGACC:+	Dazap2	ENSMUST00000000356.9	80	3'UTR
chr15:100620045:AGACT:+	Dazap2	ENSMUST00000000356.9	80	3'UTR
chr10:78186814:GGACA:-	Trappc10	ENSMUST00000000384.7	5	3'UTR
chr10:78186860:AGACT:-	Trappc10	ENSMUST00000000384.7	5	3'UTR
chr11:6596108:GGACA:+	Ccm2	ENSMUST00000000388.14	10	CDS
chr11:6596239:GGACC:+	Ccm2	ENSMUST00000000388.14	10	CDS
chr11:6596351:GGACT:+	Ccm2	ENSMUST00000000388.14	10	CDS
chr11:6596371:GGACA:+	Ccm2	ENSMUST00000000388.14	10	3'UTR
chr11:6596663:GGACA:+	Ccm2	ENSMUST00000000388.14	11	3'UTR
chr11:6624009:GGACT:-	Tbrg4	ENSMUST00000000394.13	24	CDS
chr18:24284768:GGACA:+	Galnt1	ENSMUST00000000430.13	10	CDS
chr18:24285000:AGACT:+	Galnt1	ENSMUST00000000430.13	10	3'UTR
chr18:24285068:AGACT:+	Galnt1	ENSMUST00000000430.13	10	3'UTR
chr18:24286039:GGACT:+	Galnt1	ENSMUST00000000430.13	16	3'UTR
chr18:24286484:AGACT:+	Galnt1	ENSMUST00000000430.13	16	3'UTR
chr6:115617335:GGACC:+	Mkrn2	ENSMUST00000000449.8	8	CDS
chr6:115617937:GGACC:+	Mkrn2	ENSMUST00000000449.8	12	3'UTR
chr6:115618202:AGACT:+	Mkrn2	ENSMUST00000000449.8	12	3'UTR
chr6:115618331:GGACT:+	Mkrn2	ENSMUST00000000449.8	12	3'UTR
chr6:115618858:GGACA:-	Raf1	ENSMUST00000000451.13	10	3'UTR
chr6:115618937:GGACA:-	Raf1	ENSMUST00000000451.13	10	3'UTR
chr6:115619145:AGACT:-	Raf1	ENSMUST00000000451.13	9	3'UTR
chr6:115619315:GGACA:-	Raf1	ENSMUST00000000451.13	6	CDS
chr4:86656813:GGACC:-	Plin2	ENSMUST00000000466.12	44	3'UTR
chr5:75196164:AGACT:+	Pdgfra	ENSMUST00000000476.14	5	3'UTR
chr15:101211239:GGACC:+	Acvr1b	ENSMUST00000000544.11	5	3'UTR
chr15:101211332:GGACA:+	Acvr1b	ENSMUST00000000544.11	5	3'UTR
chr15:101211344:GGACT:+	Acvr1b	ENSMUST00000000544.11	5	3'UTR
chr15:101212602:GGACC:+	Acvr1b	ENSMUST00000000544.11	7	3'UTR
chr15:101213331:GGACC:+	Acvr1b	ENSMUST00000000544.11	10	3'UTR
chr15:101213544:GGACT:+	Acvr1b	ENSMUST00000000544.11	11	3'UTR
chr9:52086838:GGACA:+	Rdx	ENSMUST00000000590.15	65	3'UTR
chr9:52087054:GGACT:+	Rdx	ENSMUST00000000590.15	69	3'UTR
chr11:55109687:GGACC:+	Gm2a	ENSMUST00000000608.7	24	3'UTR
chr11:55110512:GGACT:+	Gm2a	ENSMUST00000000608.7	31	3'UTR
chr7:7283448:GGACA:-	Clcn4	ENSMUST00000000619.7	6	3'UTR
chr7:7283487:GGACT:-	Clcn4	ENSMUST00000000619.7	6	3'UTR
chr6:82725342:GGACT:-	Hk2	ENSMUST00000000642.10	49	3'UTR
chr6:82725906:AGACT:-	Hk2	ENSMUST00000000642.10	41	3'UTR
chr6:82725960:GGACT:-	Hk2	ENSMUST00000000642.10	39	3'UTR
chr6:82727046:GGACA:-	Hk2	ENSMUST00000000642.10	19	3'UTR
chr6:82727207:AGACT:-	Hk2	ENSMUST00000000642.10	18	3'UTR
chr6:82727245:GGACC:-	Hk2	ENSMUST00000000642.10	18	3'UTR
chr6:82727291:GGACT:-	Hk2	ENSMUST00000000642.10	18	3'UTR
chr11:77864753:GGACA:+	Myo18a	ENSMUST00000000645.12	8	CDS
chr11:77864951:GGACT:+	Myo18a	ENSMUST00000000645.12	10	3'UTR
chr11:77865079:GGACC:+	Myo18a	ENSMUST00000000645.12	10	3'UTR
chr11:77865120:GGACC:+	Myo18a	ENSMUST00000000645.12	11	3'UTR
chr11:77865698:AGACT:+	Myo18a	ENSMUST00000000645.12	16	3'UTR
chr11:77865938:GGACC:+	Myo18a	ENSMUST00000000645.12	17	3'UTR
chr17:83831456:GGACA:-	Haao	ENSMUST00000000687.8	12	3'UTR
chr17:83831465:AGACT:-	Haao	ENSMUST00000000687.8	12	3'UTR
chr10:128679299:GGACC:-	Rab5b	ENSMUST00000000727.3	6	3'UTR
chr8:123205100:GGACA:-	Chmp1a	ENSMUST00000000759.8	13	3'UTR
chr8:123205263:GGACT:-	Chmp1a	ENSMUST00000000759.8	13	3'UTR
chr8:123205434:GGACT:-	Chmp1a	ENSMUST00000000759.8	9	3'UTR
chr11:75300510:GGACA:-	Rpa1	ENSMUST00000000767.5	16	3'UTR
chr11:75301167:GGACT:-	Rpa1	ENSMUST00000000767.5	14	3'UTR
chr11:75301227:GGACA:-	Rpa1	ENSMUST00000000767.5	14	3'UTR
chr11:75410186:GGACA:-	Serpinf1	ENSMUST00000000769.13	76	CDS
chr11:75410231:AGACT:-	Serpinf1	ENSMUST00000000769.13	75	CDS
chr14:70439291:GGACC:-	Polr3d	ENSMUST00000000793.12	7	3'UTR
chr14:70439450:GGACA:-	Polr3d	ENSMUST00000000793.12	7	3'UTR
chr14:70440047:GGACA:-	Polr3d	ENSMUST00000000793.12	7	CDS
chr14:70440087:GGACA:-	Polr3d	ENSMUST00000000793.12	7	CDS
chrX:13291195:AGACT:+	Ddx3x	ENSMUST00000000804.6	11	CDS
chrX:13293202:GGACT:+	Ddx3x	ENSMUST00000000804.6	33	3'UTR
chr2:181515424:GGACA:+	Tpd52l2	ENSMUST00000000844.14	24	3'UTR
chr2:154587866:AGACT:-	Pxmp4	ENSMUST00000000896.10	10	CDS
chr14:54368507:AGACT:+	Oxa1l	ENSMUST00000000985.6	5	3'UTR
chr14:54368526:GGACT:+	Oxa1l	ENSMUST00000000985.6	5	3'UTR
chr14:54368573:AGACT:+	Oxa1l	ENSMUST00000000985.6	5	3'UTR
chr3:90499775:GGACT:-	Chtop	ENSMUST00000001043.13	30	3'UTR
chr3:90499871:AGACT:-	Chtop	ENSMUST00000001043.13	30	3'UTR
chr3:90499999:GGACA:-	Chtop	ENSMUST00000001043.13	28	CDS
chr3:90605786:GGACA:+	S100a4	ENSMUST00000001046.6	48	CDS
chr3:90605907:AGACT:+	S100a4	ENSMUST00000001046.6	50	3'UTR
chr5:34631984:GGACA:+	Add1	ENSMUST00000001108.10	6	3'UTR
chr5:34632218:GGACA:+	Add1	ENSMUST00000001108.10	5	3'UTR
chr5:34632222:AGACT:+	Add1	ENSMUST00000001108.10	5	3'UTR
chr5:34632231:GGACA:+	Add1	ENSMUST00000001108.10	5	3'UTR
chr11:78522400:GGACT:+	Poldip2	ENSMUST00000001127.10	32	3'UTR
chr11:78522643:GGACT:+	Poldip2	ENSMUST00000001127.10	31	3'UTR
chr10:76708969:GGACA:-	Col6a1	ENSMUST00000001147.4	31	3'UTR
chr10:76709538:GGACA:-	Col6a1	ENSMUST00000001147.4	20	3'UTR
chr10:76709675:AGACT:-	Col6a1	ENSMUST00000001147.4	19	CDS
chr10:76709721:GGACC:-	Col6a1	ENSMUST00000001147.4	18	CDS
chr10:76709932:GGACA:-	Col6a1	ENSMUST00000001147.4	12	CDS
chrX:20851489:GGACA:+	Araf	ENSMUST00000001155.10	28	CDS
chr1:36539348:AGACT:-	Ankrd39	ENSMUST00000001172.11	5	3'UTR
chr10:76596078:GGACT:-	Col6a2	ENSMUST00000001181.12	23	3'UTR
chr10:76596086:GGACA:-	Col6a2	ENSMUST00000001181.12	22	3'UTR
chr10:76596331:GGACA:-	Col6a2	ENSMUST00000001181.12	20	CDS
chr10:76614443:GGACA:-	Col6a2	ENSMUST00000001181.12	5	CDS
chr10:76589265:AGACT:+	Ftcd	ENSMUST00000001183.7	6	CDS
chr6:86648291:GGACC:-	Mxd1	ENSMUST00000001184.9	5	3'UTR
chr6:86649199:GGACC:-	Mxd1	ENSMUST00000001184.9	6	3'UTR
chr6:86649627:GGACA:-	Mxd1	ENSMUST00000001184.9	6	3'UTR
chr6:86650689:AGACT:-	Mxd1	ENSMUST00000001184.9	6	3'UTR
chr6:86650830:GGACC:-	Mxd1	ENSMUST00000001184.9	6	3'UTR
chr6:86737747:GGACA:-	Anxa4	ENSMUST00000001187.14	9	3'UTR
chr12:100206217:GGACA:+	Calm1	ENSMUST00000001204.7	353	CDS
chr12:100206689:GGACT:+	Calm1	ENSMUST00000001204.7	422	3'UTR
chr12:100206971:GGACA:+	Calm1	ENSMUST00000001204.7	444	3'UTR
chr12:100207356:GGACA:+	Calm1	ENSMUST00000001204.7	99	3'UTR
chr12:100207467:AGACT:+	Calm1	ENSMUST00000001204.7	99	3'UTR
chr12:100207558:AGACT:+	Calm1	ENSMUST00000001204.7	100	3'UTR
chr12:100209731:GGACC:+	Calm1	ENSMUST00000001204.7	148	3'UTR
chr10:78269549:GGACT:-	Agpat3	ENSMUST00000001240.11	7	3'UTR
chr10:78269629:GGACT:-	Agpat3	ENSMUST00000001240.11	7	3'UTR
chr10:78269870:GGACA:-	Agpat3	ENSMUST00000001240.11	11	3'UTR
chr10:78270112:GGACA:-	Agpat3	ENSMUST00000001240.11	11	3'UTR
chr10:78270516:GGACA:-	Agpat3	ENSMUST00000001240.11	7	3'UTR
chr10:78270966:GGACA:-	Agpat3	ENSMUST00000001240.11	6	3'UTR
chr10:78271316:GGACC:-	Agpat3	ENSMUST00000001240.11	6	3'UTR
chr10:78272480:GGACC:-	Agpat3	ENSMUST00000001240.11	12	3'UTR
chr10:78273590:AGACT:-	Agpat3	ENSMUST00000001240.11	7	3'UTR
chr1:186721321:GGACT:-	Rrp15	ENSMUST00000001339.5	5	3'UTR
chr9:78081929:GGACA:-	Fbxo9	ENSMUST00000001402.13	5	3'UTR
chr18:36766609:GGACT:-	Hars	ENSMUST00000001416.7	6	3'UTR
chr18:36798058:GGACC:+	Zmat2	ENSMUST00000001419.9	32	3'UTR
chr3:88361442:GGACT:+	Smg5	ENSMUST00000001451.10	5	3'UTR
chr3:88361944:AGACT:+	Smg5	ENSMUST00000001451.10	6	3'UTR
chr3:88362304:AGACT:+	Smg5	ENSMUST00000001451.10	8	3'UTR
chr3:88168256:GGACT:+	Mef2d	ENSMUST00000001455.12	7	CDS
chr3:88168926:GGACA:+	Mef2d	ENSMUST00000001455.12	10	3'UTR
chr3:88169083:GGACT:+	Mef2d	ENSMUST00000001455.12	10	3'UTR
chr3:88169380:GGACC:+	Mef2d	ENSMUST00000001455.12	13	3'UTR
chr3:88170710:GGACC:+	Mef2d	ENSMUST00000001455.12	13	3'UTR
chr11:97159998:GGACT:-	Kpnb1	ENSMUST00000001479.4	7	3'UTR
chr11:97048477:GGACA:+	Mrpl10	ENSMUST00000001485.9	16	3'UTR
chr11:97048630:AGACT:+	Mrpl10	ENSMUST00000001485.9	16	3'UTR
chr11:97048706:GGACC:+	Mrpl10	ENSMUST00000001485.9	16	3'UTR
chr11:97048719:AGACT:+	Mrpl10	ENSMUST00000001485.9	16	3'UTR
chr14:55754405:AGACT:-	Cideb	ENSMUST00000001497.8	6	3'UTR
chr14:55754555:GGACT:-	Cideb	ENSMUST00000001497.8	5	CDS
chr8:123461729:GGACT:+	Def8	ENSMUST00000001522.9	7	3'UTR
chr11:94951744:GGACT:+	Col1a1	ENSMUST00000001547.7	25	3'UTR
chr11:94952750:GGACT:+	Col1a1	ENSMUST00000001547.7	15	3'UTR
chr6:128321243:GGACT:-	Tulp3	ENSMUST00000001562.8	5	3'UTR
chr11:100370965:GGACC:-	Jup	ENSMUST00000001592.14	16	3'UTR
chr11:100371017:GGACC:-	Jup	ENSMUST00000001592.14	14	3'UTR
chr11:100371211:AGACT:-	Jup	ENSMUST00000001592.14	13	3'UTR
chr12:40223061:AGACT:-	Ifrd1	ENSMUST00000001672.11	16	5'UTR
chr15:102971214:AGACT:+	Hoxc10	ENSMUST00000001699.7	39	3'UTR
chr15:102971230:GGACC:+	Hoxc10	ENSMUST00000001699.7	39	3'UTR
chr15:102971582:AGACT:+	Hoxc10	ENSMUST00000001699.7	41	3'UTR
chr15:102956815:GGACT:+	Hoxc11	ENSMUST00000001701.3	10	3'UTR
chr15:102956981:AGACT:+	Hoxc11	ENSMUST00000001701.3	10	3'UTR
chr15:102981690:GGACT:+	Hoxc9	ENSMUST00000001706.6	6	CDS
chr15:102982071:GGACT:+	Hoxc9	ENSMUST00000001706.6	7	CDS
chr10:75784106:GGACT:-	Gstt1	ENSMUST00000001713.9	27	CDS
chr10:75774865:GGACC:-	Gstt3	ENSMUST00000001715.9	7	CDS
chr13:38646120:GGACC:-	Eef1e1	ENSMUST00000001757.8	29	3'UTR
chr12:112654569:GGACC:-	Akt1	ENSMUST00000001780.9	12	3'UTR
chr12:112654756:GGACA:-	Akt1	ENSMUST00000001780.9	10	CDS
chr9:18313899:GGACA:+	Chordc1	ENSMUST00000001825.8	29	3'UTR
chr9:18314405:GGACC:+	Chordc1	ENSMUST00000001825.8	5	3'UTR
chr10:85888189:AGACT:+	Pwp1	ENSMUST00000001836.10	6	3'UTR
chr10:85888516:GGACC:+	Pwp1	ENSMUST00000001836.10	7	3'UTR
chr10:85889011:AGACT:+	Pwp1	ENSMUST00000001836.10	5	3'UTR
chr17:75391061:AGACT:+	Ltbp1	ENSMUST00000001927.11	6	3'UTR
chr7:141882087:GGACC:-	Tollip	ENSMUST00000001950.11	31	3'UTR
chr7:141883077:GGACT:-	Tollip	ENSMUST00000001950.11	24	3'UTR
chr7:141883186:GGACA:-	Tollip	ENSMUST00000001950.11	23	3'UTR
chr7:141883454:GGACC:-	Tollip	ENSMUST00000001950.11	23	3'UTR
chr7:141884069:GGACC:-	Tollip	ENSMUST00000001950.11	22	3'UTR
chr7:141884146:GGACA:-	Tollip	ENSMUST00000001950.11	22	3'UTR
chr7:141884247:GGACA:-	Tollip	ENSMUST00000001950.11	22	3'UTR
chr7:141884326:GGACT:-	Tollip	ENSMUST00000001950.11	21	3'UTR
chr11:105989694:GGACA:+	Ace	ENSMUST00000001963.13	9	3'UTR
chr8:84690832:GGACT:+	Trmt1	ENSMUST00000001974.10	5	CDS
chr8:84690921:GGACT:+	Trmt1	ENSMUST00000001974.10	5	CDS
chr8:84671711:GGACT:-	Nacc1	ENSMUST00000001975.5	13	3'UTR
chr8:84672107:GGACA:-	Nacc1	ENSMUST00000001975.5	11	3'UTR
chr8:84672941:GGACC:-	Nacc1	ENSMUST00000001975.5	7	3'UTR
chr8:84673194:AGACT:-	Nacc1	ENSMUST00000001975.5	6	CDS
chr9:37537486:GGACC:+	Esam	ENSMUST00000002011.13	16	CDS
chr9:37537647:AGACT:+	Esam	ENSMUST00000002011.13	16	CDS
chr9:37537852:GGACT:+	Esam	ENSMUST00000002011.13	16	3'UTR
chr9:37537977:GGACC:+	Esam	ENSMUST00000002011.13	18	3'UTR
chrX:74257605:GGACC:+	Emd	ENSMUST00000002029.12	35	3'UTR
chr11:106199529:AGACT:-	Ccdc47	ENSMUST00000002043.9	26	3'UTR
chr11:106073147:GGACT:+	Taco1	ENSMUST00000002048.7	30	CDS
chr11:106073316:AGACT:+	Taco1	ENSMUST00000002048.7	32	3'UTR
chr11:106073369:AGACT:+	Taco1	ENSMUST00000002048.7	32	3'UTR
chr11:106073432:GGACT:+	Taco1	ENSMUST00000002048.7	33	3'UTR
chrX:73787090:GGACA:+	Ssr4	ENSMUST00000002090.2	61	5'UTR
chrX:73686487:AGACT:-	Bcap31	ENSMUST00000002091.5	28	3'UTR
chr9:44790594:GGACT:+	Ift46	ENSMUST00000002099.10	8	3'UTR
chr9:44790796:GGACT:+	Ift46	ENSMUST00000002099.10	9	3'UTR
chr9:44790813:GGACA:+	Ift46	ENSMUST00000002099.10	9	3'UTR
chr11:78348635:GGACA:+	Unc119	ENSMUST00000002127.13	7	CDS
chr11:78254902:GGACA:+	Sdf2	ENSMUST00000002133.8	78	CDS
chr11:78254919:GGACC:+	Sdf2	ENSMUST00000002133.8	79	CDS
chr11:78255018:GGACA:+	Sdf2	ENSMUST00000002133.8	84	CDS
chr11:78255243:GGACC:+	Sdf2	ENSMUST00000002133.8	85	3'UTR
chr11:78255307:GGACT:+	Sdf2	ENSMUST00000002133.8	85	3'UTR
chr2:91211032:GGACT:+	Acp2	ENSMUST00000002172.13	5	3'UTR
chr2:91211157:GGACA:+	Acp2	ENSMUST00000002172.13	5	3'UTR
chr2:91211337:GGACA:+	Acp2	ENSMUST00000002172.13	5	3'UTR
chr2:91211394:GGACT:+	Acp2	ENSMUST00000002172.13	5	3'UTR
chr2:91211405:GGACC:+	Acp2	ENSMUST00000002172.13	5	3'UTR
chr2:6541945:AGACT:-	Celf2	ENSMUST00000002176.12	13	3'UTR
chr2:6542935:AGACT:-	Celf2	ENSMUST00000002176.12	10	3'UTR
chr2:6544023:AGACT:-	Celf2	ENSMUST00000002176.12	5	3'UTR
chr2:91184385:GGACA:-	Nr1h3	ENSMUST00000002177.8	7	CDS
chr6:71388764:GGACT:-	Rmnd5a	ENSMUST00000002292.14	21	3'UTR
chr6:71389407:GGACA:-	Rmnd5a	ENSMUST00000002292.14	24	3'UTR
chr6:71389447:AGACT:-	Rmnd5a	ENSMUST00000002292.14	24	3'UTR
chr6:71390163:GGACC:-	Rmnd5a	ENSMUST00000002292.14	21	3'UTR
chr6:71390534:GGACA:-	Rmnd5a	ENSMUST00000002292.14	15	3'UTR
chr6:71390891:GGACA:-	Rmnd5a	ENSMUST00000002292.14	15	3'UTR
chr6:71391703:GGACT:-	Rmnd5a	ENSMUST00000002292.14	8	3'UTR
chr6:71391896:AGACT:-	Rmnd5a	ENSMUST00000002292.14	10	3'UTR
chr6:71392034:AGACT:-	Rmnd5a	ENSMUST00000002292.14	9	3'UTR
chr3:104781270:AGACT:+	Ppm1j	ENSMUST00000002298.6	10	CDS
chr3:104794123:GGACT:+	Rhoc	ENSMUST00000002303.11	40	3'UTR
chr6:39137527:AGACT:-	Kdm7a	ENSMUST00000002305.8	5	3'UTR
chr17:25794948:GGACC:-	Metrn	ENSMUST00000002344.6	14	3'UTR
chr17:25794979:GGACT:-	Metrn	ENSMUST00000002344.6	14	CDS
chr17:25781696:GGACT:+	Ciao3	ENSMUST00000002350.10	17	CDS
chr17:25782108:GGACT:+	Ciao3	ENSMUST00000002350.10	18	CDS
chr17:25782172:GGACT:+	Ciao3	ENSMUST00000002350.10	18	CDS
chr17:25782295:AGACT:+	Ciao3	ENSMUST00000002350.10	18	3'UTR
chr17:25782307:AGACT:+	Ciao3	ENSMUST00000002350.10	18	3'UTR
chr17:25782312:AGACT:+	Ciao3	ENSMUST00000002350.10	18	3'UTR
chr17:25782391:GGACT:+	Ciao3	ENSMUST00000002350.10	20	3'UTR
chr17:33775240:AGACT:-	Angptl4	ENSMUST00000002360.16	6	3'UTR
chr17:33775267:GGACA:-	Angptl4	ENSMUST00000002360.16	6	3'UTR
chr17:33775525:GGACA:-	Angptl4	ENSMUST00000002360.16	5	CDS
chr8:70182189:GGACT:+	Tmem161a	ENSMUST00000002413.14	5	3'UTR
chr8:70182246:GGACT:+	Tmem161a	ENSMUST00000002413.14	5	3'UTR
chr8:70182369:AGACT:+	Tmem161a	ENSMUST00000002413.14	6	3'UTR
chr8:70182465:GGACT:+	Tmem161a	ENSMUST00000002413.14	6	3'UTR
chr17:56711057:GGACT:+	Ranbp3	ENSMUST00000002445.9	10	3'UTR
chr17:56711397:GGACA:+	Ranbp3	ENSMUST00000002445.9	11	3'UTR
chr17:56711572:GGACT:+	Ranbp3	ENSMUST00000002445.9	11	3'UTR
chr8:71374400:AGACT:-	Nr2f6	ENSMUST00000002466.8	8	3'UTR
chr8:71374464:GGACA:-	Nr2f6	ENSMUST00000002466.8	8	3'UTR
chr8:71375820:GGACA:-	Nr2f6	ENSMUST00000002466.8	5	CDS
chr8:71381087:GGACA:-	Nr2f6	ENSMUST00000002466.8	23	CDS
chr8:71381105:GGACT:-	Nr2f6	ENSMUST00000002466.8	23	CDS
chr8:71381216:GGACA:-	Nr2f6	ENSMUST00000002466.8	23	CDS
chr8:71381311:GGACT:-	Nr2f6	ENSMUST00000002466.8	23	5'UTR
chr8:71381443:GGACC:-	Nr2f6	ENSMUST00000002466.8	25	5'UTR
chr8:71381534:AGACT:-	Nr2f6	ENSMUST00000002466.8	26	5'UTR
chr8:71381564:GGACT:-	Nr2f6	ENSMUST00000002466.8	26	5'UTR
chr8:71381738:GGACT:-	Nr2f6	ENSMUST00000002466.8	22	5'UTR
chr8:71404507:GGACT:+	Babam1	ENSMUST00000002473.9	27	3'UTR
chr10:81565635:GGACA:+	Tle5	ENSMUST00000002518.8	860	CDS
chr10:81565656:GGACA:+	Tle5	ENSMUST00000002518.8	888	CDS
chr10:81566070:GGACA:+	Tle5	ENSMUST00000002518.8	973	3'UTR
chr17:24639507:GGACA:-	Slc9a3r2	ENSMUST00000002572.5	15	3'UTR
chr17:24639814:GGACT:-	Slc9a3r2	ENSMUST00000002572.5	17	3'UTR
chr17:24640147:AGACT:-	Slc9a3r2	ENSMUST00000002572.5	19	3'UTR
chr17:24640184:GGACC:-	Slc9a3r2	ENSMUST00000002572.5	19	3'UTR
chr15:76070245:GGACC:-	Puf60	ENSMUST00000002599.10	7	3'UTR
chr15:76070308:GGACT:-	Puf60	ENSMUST00000002599.10	7	3'UTR
chr11:98438288:GGACA:-	Mien1	ENSMUST00000002655.7	31	CDS
chr6:5168149:AGACT:-	Pon1	ENSMUST00000002663.11	52	3'UTR
chr7:25758248:GGACC:-	Axl	ENSMUST00000002677.10	14	3'UTR
chr7:25758630:GGACC:-	Axl	ENSMUST00000002677.10	7	3'UTR
chr7:25758643:GGACA:-	Axl	ENSMUST00000002677.10	6	3'UTR
chr7:25758722:GGACC:-	Axl	ENSMUST00000002677.10	6	CDS
chr7:25687358:GGACC:+	Tgfb1	ENSMUST00000002678.9	5	5'UTR
chr7:25687366:GGACT:+	Tgfb1	ENSMUST00000002678.9	5	5'UTR
chr7:25687439:GGACC:+	Tgfb1	ENSMUST00000002678.9	6	5'UTR
chr7:25687591:GGACC:+	Tgfb1	ENSMUST00000002678.9	6	5'UTR
chr7:25687748:GGACT:+	Tgfb1	ENSMUST00000002678.9	7	5'UTR
chr7:25687955:GGACT:+	Tgfb1	ENSMUST00000002678.9	7	CDS
chr7:25711279:GGACT:-	Ccdc97	ENSMUST00000002683.2	11	3'UTR
chr7:25711373:GGACA:-	Ccdc97	ENSMUST00000002683.2	10	3'UTR
chr7:25711417:AGACT:-	Ccdc97	ENSMUST00000002683.2	10	3'UTR
chr7:25712142:GGACT:-	Ccdc97	ENSMUST00000002683.2	7	3'UTR
chr7:25713054:GGACC:-	Ccdc97	ENSMUST00000002683.2	5	CDS
chr17:32304785:GGACA:-	Akap8	ENSMUST00000002699.6	7	3'UTR
chr17:32304980:GGACA:-	Akap8	ENSMUST00000002699.6	7	3'UTR
chr17:32305501:GGACA:-	Akap8	ENSMUST00000002699.6	8	CDS
chr7:34193057:AGACT:-	Pdcd2l	ENSMUST00000002710.9	27	CDS
chr17:56997428:AGACT:+	Alkbh7	ENSMUST00000002737.6	31	CDS
chr2:76672952:GGACA:-	Fkbp7	ENSMUST00000002809.13	7	CDS
chr11:5966134:AGACT:+	Ykt6	ENSMUST00000002818.8	24	3'UTR
chr11:5966593:GGACA:+	Ykt6	ENSMUST00000002818.8	26	3'UTR
chr11:5966671:GGACA:+	Ykt6	ENSMUST00000002818.8	27	3'UTR
chr11:5966819:GGACT:+	Ykt6	ENSMUST00000002818.8	27	3'UTR
chr11:5966831:GGACT:+	Ykt6	ENSMUST00000002818.8	27	3'UTR
chr11:5966942:GGACA:+	Ykt6	ENSMUST00000002818.8	27	3'UTR
chr11:5966952:GGACA:+	Ykt6	ENSMUST00000002818.8	26	3'UTR
chr11:5967396:GGACT:+	Ykt6	ENSMUST00000002818.8	30	3'UTR
chr11:5967455:GGACA:+	Ykt6	ENSMUST00000002818.8	31	3'UTR
chr5:135244411:GGACA:+	Baz1b	ENSMUST00000002825.5	7	CDS
chr5:135244433:GGACA:+	Baz1b	ENSMUST00000002825.5	9	CDS
chr5:135245015:GGACA:+	Baz1b	ENSMUST00000002825.5	14	3'UTR
chr5:135245079:GGACT:+	Baz1b	ENSMUST00000002825.5	14	3'UTR
chr5:135245162:AGACT:+	Baz1b	ENSMUST00000002825.5	14	3'UTR
chr5:108121959:AGACT:-	Tmed5	ENSMUST00000002837.10	23	3'UTR
chr5:108124021:GGACA:-	Tmed5	ENSMUST00000002837.10	16	3'UTR
chr17:46712147:GGACT:+	Pex6	ENSMUST00000002840.8	8	CDS
chr17:46712267:GGACC:+	Pex6	ENSMUST00000002840.8	8	CDS
chr17:46650106:GGACT:+	Mrpl2	ENSMUST00000002844.13	39	3'UTR
chr17:46682913:GGACC:+	Mea1	ENSMUST00000002845.7	20	3'UTR
chr17:46683030:GGACA:+	Mea1	ENSMUST00000002845.7	20	3'UTR
chr12:112977539:GGACA:+	Btbd6	ENSMUST00000002880.6	11	CDS
chr12:112978172:GGACA:+	Btbd6	ENSMUST00000002880.6	14	CDS
chr12:112978358:GGACA:+	Btbd6	ENSMUST00000002880.6	14	CDS
chr12:112978489:GGACT:+	Btbd6	ENSMUST00000002880.6	15	CDS
chr12:112978506:GGACA:+	Btbd6	ENSMUST00000002880.6	15	CDS
chr12:112978555:GGACT:+	Btbd6	ENSMUST00000002880.6	15	3'UTR
chr12:112978614:GGACA:+	Btbd6	ENSMUST00000002880.6	15	3'UTR
chr12:112978791:GGACC:+	Btbd6	ENSMUST00000002880.6	15	3'UTR
chr12:112934795:GGACA:-	Nudt14	ENSMUST00000002881.4	8	3'UTR
chr12:112934878:AGACT:-	Nudt14	ENSMUST00000002881.4	8	CDS
chr13:19592587:GGACA:-	Epdr1	ENSMUST00000002885.7	88	3'UTR
chr13:19593092:AGACT:-	Epdr1	ENSMUST00000002885.7	85	3'UTR
chr13:19593228:GGACC:-	Epdr1	ENSMUST00000002885.7	84	CDS
chr17:56101373:AGACT:-	Plin4	ENSMUST00000002908.7	15	3'UTR
chr17:56101973:GGACC:-	Plin4	ENSMUST00000002908.7	13	3'UTR
chr17:56102040:GGACC:-	Plin4	ENSMUST00000002908.7	13	CDS
chr17:56102308:GGACA:-	Plin4	ENSMUST00000002908.7	10	CDS
chr17:56103670:GGACA:-	Plin4	ENSMUST00000002908.7	23	CDS
chr17:56103962:GGACA:-	Plin4	ENSMUST00000002908.7	24	CDS
chr17:56104061:GGACT:-	Plin4	ENSMUST00000002908.7	24	CDS
chr17:56104070:GGACA:-	Plin4	ENSMUST00000002908.7	24	CDS
chr17:56104243:GGACT:-	Plin4	ENSMUST00000002908.7	24	CDS
chr17:56104441:GGACT:-	Plin4	ENSMUST00000002908.7	25	CDS
chr17:56104540:GGACT:-	Plin4	ENSMUST00000002908.7	25	CDS
chr17:56105035:GGACT:-	Plin4	ENSMUST00000002908.7	26	CDS
chr17:56105134:GGACT:-	Plin4	ENSMUST00000002908.7	26	CDS
chr17:56105431:GGACT:-	Plin4	ENSMUST00000002908.7	25	CDS
chr17:56106124:GGACT:-	Plin4	ENSMUST00000002908.7	24	CDS
chr17:56106520:GGACT:-	Plin4	ENSMUST00000002908.7	23	CDS
chr17:56106756:AGACT:-	Plin4	ENSMUST00000002908.7	22	CDS
chr17:56106817:GGACT:-	Plin4	ENSMUST00000002908.7	22	CDS
chr17:56106916:GGACT:-	Plin4	ENSMUST00000002908.7	22	CDS
chr17:56107015:GGACT:-	Plin4	ENSMUST00000002908.7	22	CDS
chr17:56107083:GGACA:-	Plin4	ENSMUST00000002908.7	22	CDS
chr16:38445951:GGACA:-	Adprh	ENSMUST00000002923.9	31	CDS
chr16:38498930:GGACC:-	Timmdc1	ENSMUST00000002925.5	7	3'UTR
chr8:4259964:GGACT:-	Timm44	ENSMUST00000003029.13	24	3'UTR
chr8:4260090:GGACA:-	Timm44	ENSMUST00000003029.13	24	3'UTR
chr7:44858500:GGACT:+	Pnkp	ENSMUST00000003044.13	11	CDS
chr7:19756168:GGACT:-	Bcam	ENSMUST00000003061.13	16	3'UTR
chr7:19756460:GGACC:-	Bcam	ENSMUST00000003061.13	15	3'UTR
chr7:19756556:GGACC:-	Bcam	ENSMUST00000003061.13	15	3'UTR
chr7:19697089:GGACA:-	Apoe	ENSMUST00000003066.15	499	CDS
chr7:19678158:GGACT:-	Apoc4	ENSMUST00000003071.9	127	CDS
chr7:19678628:GGACA:-	Apoc4	ENSMUST00000003071.9	25	CDS
chr6:134924346:GGACA:+	Cdkn1b	ENSMUST00000003115.8	7	3'UTR
chr6:134925369:AGACT:+	Cdkn1b	ENSMUST00000003115.8	16	3'UTR
chr8:72256951:GGACA:+	Ap1m1	ENSMUST00000003117.14	7	3'UTR
chr8:72180140:GGACA:+	Rab8a	ENSMUST00000003121.8	12	3'UTR
chr8:72180237:GGACT:+	Rab8a	ENSMUST00000003121.8	13	3'UTR
chr8:72180549:GGACA:+	Rab8a	ENSMUST00000003121.8	13	3'UTR
chr8:72180686:AGACT:+	Rab8a	ENSMUST00000003121.8	13	3'UTR
chr8:72181023:AGACT:+	Rab8a	ENSMUST00000003121.8	13	3'UTR
chr8:72181066:GGACT:+	Rab8a	ENSMUST00000003121.8	13	3'UTR
chr8:72181083:GGACT:+	Rab8a	ENSMUST00000003121.8	13	3'UTR
chr8:72181116:GGACT:+	Rab8a	ENSMUST00000003121.8	13	3'UTR
chr8:72181133:GGACT:+	Rab8a	ENSMUST00000003121.8	13	3'UTR
chr8:72222369:AGACT:+	Fam32a	ENSMUST00000003123.9	17	3'UTR
chr8:72222436:GGACA:+	Fam32a	ENSMUST00000003123.9	17	3'UTR
chr8:72222551:GGACA:+	Fam32a	ENSMUST00000003123.9	17	3'UTR
chr8:72222657:GGACA:+	Fam32a	ENSMUST00000003123.9	18	3'UTR
chr8:72222709:AGACT:+	Fam32a	ENSMUST00000003123.9	18	3'UTR
chr8:72222898:GGACT:+	Fam32a	ENSMUST00000003123.9	18	3'UTR
chr8:72222907:GGACC:+	Fam32a	ENSMUST00000003123.9	18	3'UTR
chr8:72223065:GGACA:+	Fam32a	ENSMUST00000003123.9	9	3'UTR
chr8:72223123:AGACT:+	Fam32a	ENSMUST00000003123.9	9	3'UTR
chr10:80116276:GGACC:+	Stk11	ENSMUST00000003152.13	60	5'UTR
chr10:80116310:GGACC:+	Stk11	ENSMUST00000003152.13	60	5'UTR
chr10:80116601:GGACA:+	Stk11	ENSMUST00000003152.13	65	5'UTR
chr10:80116631:GGACC:+	Stk11	ENSMUST00000003152.13	64	CDS
chr10:80116685:GGACA:+	Stk11	ENSMUST00000003152.13	64	CDS
chr10:80130350:GGACC:+	Stk11	ENSMUST00000003152.13	9	3'UTR
chr10:80145291:GGACA:+	Atp5d	ENSMUST00000003156.14	119	CDS
chr10:80145300:GGACC:+	Atp5d	ENSMUST00000003156.14	119	CDS
chr1:39546544:GGACT:+	Cnot11	ENSMUST00000003219.13	6	3'UTR
chr1:39546605:GGACC:+	Cnot11	ENSMUST00000003219.13	5	3'UTR
chr6:122845142:GGACA:+	Foxj2	ENSMUST00000003238.13	6	3'UTR
chr10:58479891:GGACA:+	Ranbp2	ENSMUST00000003310.6	5	CDS
chr10:58480094:GGACC:+	Ranbp2	ENSMUST00000003310.6	5	CDS
chr10:58480162:GGACT:+	Ranbp2	ENSMUST00000003310.6	5	CDS
chr10:58480183:GGACT:+	Ranbp2	ENSMUST00000003310.6	5	CDS
chr10:58480408:GGACA:+	Ranbp2	ENSMUST00000003310.6	5	CDS
chr16:20560552:GGACT:+	Abcf3	ENSMUST00000003319.5	5	3'UTR
chr16:20560624:GGACA:+	Abcf3	ENSMUST00000003319.5	6	3'UTR
chr10:80665402:GGACT:-	Mknk2	ENSMUST00000003433.10	50	3'UTR
chr10:80665705:GGACC:-	Mknk2	ENSMUST00000003433.10	51	3'UTR
chr10:80665735:GGACA:-	Mknk2	ENSMUST00000003433.10	49	3'UTR
chr10:80666482:GGACA:-	Mknk2	ENSMUST00000003433.10	35	3'UTR
chr10:80666706:GGACA:-	Mknk2	ENSMUST00000003433.10	31	3'UTR
chr10:80667045:GGACA:-	Mknk2	ENSMUST00000003433.10	24	3'UTR
chr10:80667240:GGACC:-	Mknk2	ENSMUST00000003433.10	22	CDS
chr10:80642954:GGACA:-	Btbd2	ENSMUST00000003434.13	9	3'UTR
chr10:80643322:GGACA:-	Btbd2	ENSMUST00000003434.13	8	3'UTR
chr10:80643337:GGACT:-	Btbd2	ENSMUST00000003434.13	8	3'UTR
chr10:80643959:GGACA:-	Btbd2	ENSMUST00000003434.13	7	CDS
chr10:80583794:GGACT:-	Abhd17a	ENSMUST00000003436.11	42	3'UTR
chr11:6296973:GGACA:+	Ogdh	ENSMUST00000003461.14	5	5'UTR
chr11:6354977:GGACC:+	Ogdh	ENSMUST00000003461.14	7	CDS
chr11:6355934:GGACA:+	Ogdh	ENSMUST00000003461.14	38	3'UTR
chr11:6356536:GGACA:+	Ogdh	ENSMUST00000003461.14	52	3'UTR
chr7:45103142:GGACC:-	Fcgrt	ENSMUST00000003512.8	5	5'UTR
chr1:172210250:GGACA:-	Casq1	ENSMUST00000003554.10	814	3'UTR
chr1:172219845:GGACC:-	Casq1	ENSMUST00000003554.10	31	5'UTR
chr6:55170766:GGACC:-	Inmt	ENSMUST00000003569.5	44	3'UTR
chr18:37840346:GGACC:+	Pcdhgb6	ENSMUST00000003599.8	7	3'UTR
chr18:37840403:GGACA:+	Pcdhgb6	ENSMUST00000003599.8	7	3'UTR
chr18:37840820:GGACA:+	Pcdhgb6	ENSMUST00000003599.8	11	3'UTR
chr18:37841030:GGACT:+	Pcdhgb6	ENSMUST00000003599.8	14	3'UTR
chr18:37841124:GGACC:+	Pcdhgb6	ENSMUST00000003599.8	16	3'UTR
chr18:37841245:GGACC:+	Pcdhgb6	ENSMUST00000003599.8	18	3'UTR
chr18:37841324:GGACC:+	Pcdhgb6	ENSMUST00000003599.8	18	3'UTR
chr11:101971711:AGACT:-	Dusp3	ENSMUST00000003612.12	17	3'UTR
chr11:101972148:GGACA:-	Dusp3	ENSMUST00000003612.12	13	3'UTR
chr11:101972159:GGACA:-	Dusp3	ENSMUST00000003612.12	13	3'UTR
chr11:101972269:GGACA:-	Dusp3	ENSMUST00000003612.12	13	3'UTR
chr11:101973516:GGACC:-	Dusp3	ENSMUST00000003612.12	6	3'UTR
chr11:101973721:GGACA:-	Dusp3	ENSMUST00000003612.12	6	3'UTR
chr11:101974426:GGACA:-	Dusp3	ENSMUST00000003612.12	6	3'UTR
chr16:18071769:AGACT:-	Prodh	ENSMUST00000003620.12	7	3'UTR
chr16:18071773:GGACA:-	Prodh	ENSMUST00000003620.12	7	3'UTR
chr16:18071942:GGACT:-	Prodh	ENSMUST00000003620.12	7	3'UTR
chr17:35822258:GGACT:+	Ier3	ENSMUST00000003635.6	13	CDS
chr17:35822465:GGACA:+	Ier3	ENSMUST00000003635.6	13	3'UTR
chr17:35822471:AGACT:+	Ier3	ENSMUST00000003635.6	13	3'UTR
chr17:35822660:GGACT:+	Ier3	ENSMUST00000003635.6	14	3'UTR
chr12:86056874:AGACT:-	Tgfb3	ENSMUST00000003687.7	15	3'UTR
chr12:86057269:GGACA:-	Tgfb3	ENSMUST00000003687.7	13	3'UTR
chr12:86057499:GGACA:-	Tgfb3	ENSMUST00000003687.7	13	3'UTR
chr12:86057874:GGACC:-	Tgfb3	ENSMUST00000003687.7	7	CDS
chr12:86057930:GGACT:-	Tgfb3	ENSMUST00000003687.7	7	CDS
chr12:86077798:GGACA:-	Tgfb3	ENSMUST00000003687.7	15	CDS
chr12:86077841:GGACT:-	Tgfb3	ENSMUST00000003687.7	15	CDS
chr12:86078385:GGACC:-	Tgfb3	ENSMUST00000003687.7	15	5'UTR
chr2:127241205:GGACA:-	Ciao1	ENSMUST00000003759.10	6	3'UTR
chr2:127242695:GGACT:-	Ciao1	ENSMUST00000003759.10	41	3'UTR
chr1:121305334:GGACC:-	Insig2	ENSMUST00000003818.13	28	3'UTR
chr19:53371738:GGACC:+	Mxi1	ENSMUST00000003870.14	36	3'UTR
chr19:53372023:AGACT:+	Mxi1	ENSMUST00000003870.14	36	3'UTR
chr19:53372734:GGACA:+	Mxi1	ENSMUST00000003870.14	39	3'UTR
chr19:53373114:GGACT:+	Mxi1	ENSMUST00000003870.14	39	3'UTR
chr8:84886877:GGACA:-	Gcdh	ENSMUST00000003907.13	9	3'UTR
chr8:84886923:GGACA:-	Gcdh	ENSMUST00000003907.13	9	3'UTR
chr4:116306855:GGACT:-	Mast2	ENSMUST00000003908.10	12	CDS
chr4:116306948:GGACA:-	Mast2	ENSMUST00000003908.10	12	CDS
chr4:116307249:GGACA:-	Mast2	ENSMUST00000003908.10	12	CDS
chr4:116307701:AGACT:-	Mast2	ENSMUST00000003908.10	6	CDS
chr8:84834986:GGACA:-	Rad23a	ENSMUST00000003911.12	87	3'UTR
chr8:84842618:GGACT:-	Calr	ENSMUST00000003912.6	143	3'UTR
chr8:84842780:GGACA:-	Calr	ENSMUST00000003912.6	135	CDS
chr8:84842822:GGACA:-	Calr	ENSMUST00000003912.6	125	CDS
chr8:84843024:GGACA:-	Calr	ENSMUST00000003912.6	21	CDS
chr8:107412565:GGACA:-	Nob1	ENSMUST00000003946.8	11	3'UTR
chr8:107412571:GGACA:-	Nob1	ENSMUST00000003946.8	11	3'UTR
chr8:107412727:GGACT:-	Nob1	ENSMUST00000003946.8	14	3'UTR
chr8:107388453:GGACT:-	Nqo1	ENSMUST00000003947.8	37	3'UTR
chr7:45455288:GGACA:+	Gys1	ENSMUST00000003964.16	62	CDS
chr7:45455767:GGACC:+	Gys1	ENSMUST00000003964.16	78	3'UTR
chr7:45455823:GGACA:+	Gys1	ENSMUST00000003964.16	79	3'UTR
chr7:45456196:GGACC:+	Gys1	ENSMUST00000003964.16	88	3'UTR
chr11:90278248:GGACA:+	Mmd	ENSMUST00000004050.6	32	3'UTR
chr16:36034240:GGACT:+	Kpna1	ENSMUST00000004054.12	23	3'UTR
chr16:36035336:GGACA:+	Kpna1	ENSMUST00000004054.12	34	3'UTR
chr16:36035455:AGACT:+	Kpna1	ENSMUST00000004054.12	34	3'UTR
chr16:36036916:AGACT:+	Kpna1	ENSMUST00000004054.12	35	3'UTR
chr16:36036929:GGACT:+	Kpna1	ENSMUST00000004054.12	36	3'UTR
chr3:108012619:GGACA:-	Gstm1	ENSMUST00000004140.10	20	3'UTR
chr11:100781165:AGACT:-	Stat5b	ENSMUST00000004143.2	38	3'UTR
chr11:100781273:GGACA:-	Stat5b	ENSMUST00000004143.2	37	3'UTR
chr11:100783127:GGACA:-	Stat5b	ENSMUST00000004143.2	9	CDS
chr19:5689846:GGACT:+	Map3k11	ENSMUST00000004156.9	9	5'UTR
chr19:5689950:GGACT:+	Map3k11	ENSMUST00000004156.9	9	5'UTR
chr19:5689969:GGACT:+	Map3k11	ENSMUST00000004156.9	9	5'UTR
chr19:5690388:GGACA:+	Map3k11	ENSMUST00000004156.9	10	CDS
chr19:5690695:GGACC:+	Map3k11	ENSMUST00000004156.9	10	CDS
chr16:4764880:GGACC:+	Hmox2	ENSMUST00000004172.14	19	CDS
chr16:4764979:GGACA:+	Hmox2	ENSMUST00000004172.14	19	CDS
chr16:4765719:AGACT:-	Cdip1	ENSMUST00000004173.11	5	3'UTR
chr16:4767779:GGACT:-	Cdip1	ENSMUST00000004173.11	48	3'UTR
chr16:4768188:GGACC:-	Cdip1	ENSMUST00000004173.11	45	3'UTR
chr16:4768292:GGACA:-	Cdip1	ENSMUST00000004173.11	43	3'UTR
chr16:4768522:GGACT:-	Cdip1	ENSMUST00000004173.11	41	3'UTR
chr9:20770101:GGACA:-	Col5a3	ENSMUST00000004201.7	13	3'UTR
chr9:20770967:GGACA:-	Col5a3	ENSMUST00000004201.7	7	CDS
chr9:20895927:GGACC:-	Eif3g	ENSMUST00000004206.9	11	CDS
chr2:33228251:GGACT:+	Angptl2	ENSMUST00000004208.6	5	CDS
chr2:33228748:GGACC:+	Angptl2	ENSMUST00000004208.6	5	CDS
chr3:138286795:GGACA:+	Adh1	ENSMUST00000004232.9	63	CDS
chr10:118857159:GGACT:-	Dyrk2	ENSMUST00000004281.9	21	3'UTR
chr10:118858102:GGACA:-	Dyrk2	ENSMUST00000004281.9	17	3'UTR
chr10:118858523:AGACT:-	Dyrk2	ENSMUST00000004281.9	15	3'UTR
chr10:118859365:GGACA:-	Dyrk2	ENSMUST00000004281.9	19	3'UTR
chr10:118859394:AGACT:-	Dyrk2	ENSMUST00000004281.9	24	3'UTR
chr10:118859578:GGACA:-	Dyrk2	ENSMUST00000004281.9	25	CDS
chr10:118859626:GGACT:-	Dyrk2	ENSMUST00000004281.9	25	CDS
chr10:118860072:GGACC:-	Dyrk2	ENSMUST00000004281.9	24	CDS
chr10:118860528:GGACA:-	Dyrk2	ENSMUST00000004281.9	23	CDS
chr10:118860767:GGACC:-	Dyrk2	ENSMUST00000004281.9	23	CDS
chr6:124716745:GGACT:+	Phb2	ENSMUST00000004375.15	79	3'UTR
chr6:124716840:GGACA:+	Phb2	ENSMUST00000004375.15	80	3'UTR
chr6:124711974:AGACT:-	Emg1	ENSMUST00000004379.7	23	CDS
chr1:119470697:AGACT:-	Ralb	ENSMUST00000004565.14	8	3'UTR
chr1:119471583:GGACA:-	Ralb	ENSMUST00000004565.14	7	3'UTR
chr1:119471694:AGACT:-	Ralb	ENSMUST00000004565.14	7	3'UTR
chr16:22871752:GGACT:+	Dnajb11	ENSMUST00000004574.13	11	3'UTR
chr16:22872265:AGACT:+	Dnajb11	ENSMUST00000004574.13	7	3'UTR
chr16:22872272:AGACT:+	Dnajb11	ENSMUST00000004574.13	7	3'UTR
chr7:12848738:GGACA:+	Zfp110	ENSMUST00000004614.14	10	CDS
chr7:12848790:GGACT:+	Zfp110	ENSMUST00000004614.14	10	CDS
chr7:12848888:GGACC:+	Zfp110	ENSMUST00000004614.14	11	CDS
chr7:12848970:GGACA:+	Zfp110	ENSMUST00000004614.14	11	CDS
chr7:12849680:GGACC:+	Zfp110	ENSMUST00000004614.14	12	CDS
chr5:113842703:GGACT:-	Coro1c	ENSMUST00000004646.12	6	3'UTR
chr14:51906187:GGACT:-	Ndrg2	ENSMUST00000004673.14	621	CDS
chr6:55336633:GGACA:+	Aqp1	ENSMUST00000004774.3	15	CDS
chr6:55347276:GGACC:+	Aqp1	ENSMUST00000004774.3	207	3'UTR
chr6:55347364:GGACA:+	Aqp1	ENSMUST00000004774.3	209	3'UTR
chr6:55347793:GGACA:+	Aqp1	ENSMUST00000004774.3	223	3'UTR
chr6:55347910:GGACA:+	Aqp1	ENSMUST00000004774.3	225	3'UTR
chr6:55348324:GGACT:+	Aqp1	ENSMUST00000004774.3	232	3'UTR
chr10:79994372:GGACC:+	Cnn2	ENSMUST00000004784.10	10	CDS
chr10:79994872:GGACA:+	Cnn2	ENSMUST00000004784.10	12	3'UTR
chr10:79995112:AGACT:+	Cnn2	ENSMUST00000004784.10	13	3'UTR
chr10:79995322:GGACC:+	Cnn2	ENSMUST00000004784.10	13	3'UTR
chr10:80035984:GGACT:-	Polr2e	ENSMUST00000004786.9	8	3'UTR
chr10:80036249:GGACT:-	Polr2e	ENSMUST00000004786.9	8	3'UTR
chr11:4091526:GGACA:-	Mtfp1	ENSMUST00000004868.5	50	3'UTR
chr11:4092067:GGACC:-	Mtfp1	ENSMUST00000004868.5	50	3'UTR
chr11:4092291:GGACT:-	Mtfp1	ENSMUST00000004868.5	49	CDS
chr11:4095236:GGACA:-	Mtfp1	ENSMUST00000004868.5	5	CDS
chr11:4095401:GGACC:-	Mtfp1	ENSMUST00000004868.5	5	5'UTR
chr11:61776723:AGACT:-	Ulk2	ENSMUST00000004920.3	14	3'UTR
chr11:61777130:GGACT:-	Ulk2	ENSMUST00000004920.3	12	3'UTR
chr11:61777229:GGACA:-	Ulk2	ENSMUST00000004920.3	12	3'UTR
chr11:61777698:GGACA:-	Ulk2	ENSMUST00000004920.3	8	3'UTR
chr11:61777761:GGACT:-	Ulk2	ENSMUST00000004920.3	7	3'UTR
chr5:135570767:GGACA:-	Ccl24	ENSMUST00000004936.9	8	3'UTR
chr11:61671914:GGACC:+	Grap	ENSMUST00000004959.2	8	3'UTR
chr11:61672030:AGACT:+	Grap	ENSMUST00000004959.2	8	3'UTR
chr16:65539716:GGACC:-	Chmp2b	ENSMUST00000004965.7	44	3'UTR
chr16:65539827:AGACT:-	Chmp2b	ENSMUST00000004965.7	48	3'UTR
chr17:28747238:GGACA:+	Mapk14	ENSMUST00000004990.13	26	3'UTR
chr17:28747385:GGACA:+	Mapk14	ENSMUST00000004990.13	26	3'UTR
chr17:28747454:GGACT:+	Mapk14	ENSMUST00000004990.13	26	3'UTR
chr17:28747862:GGACC:+	Mapk14	ENSMUST00000004990.13	32	3'UTR
chr17:28748028:AGACT:+	Mapk14	ENSMUST00000004990.13	34	3'UTR
chr17:28748208:GGACT:+	Mapk14	ENSMUST00000004990.13	36	3'UTR
chr17:28748213:GGACT:+	Mapk14	ENSMUST00000004990.13	36	3'UTR
chr1:181815437:GGACA:-	Lbr	ENSMUST00000005003.11	9	3'UTR
chr1:181815770:AGACT:-	Lbr	ENSMUST00000005003.11	8	3'UTR
chr1:181816430:GGACC:-	Lbr	ENSMUST00000005003.11	6	3'UTR
chr3:87885404:GGACA:-	Prcc	ENSMUST00000005015.9	16	5'UTR
chr3:87914519:GGACA:+	Hdgf	ENSMUST00000005017.14	44	CDS
chr3:87914610:GGACC:+	Hdgf	ENSMUST00000005017.14	44	CDS
chr3:87915362:GGACA:+	Hdgf	ENSMUST00000005017.14	66	3'UTR
chr7:5079497:GGACT:+	U2af2	ENSMUST00000005041.14	9	3'UTR
chr7:5079753:GGACC:+	U2af2	ENSMUST00000005041.14	9	3'UTR
chr17:5411151:GGACC:-	Tmem242	ENSMUST00000005053.13	130	3'UTR
chr17:5411299:AGACT:-	Tmem242	ENSMUST00000005053.13	125	3'UTR
chr10:81044525:GGACC:-	Sgta	ENSMUST00000005067.5	37	3'UTR
chr10:81044557:GGACT:-	Sgta	ENSMUST00000005067.5	36	3'UTR
chr10:81044685:GGACT:-	Sgta	ENSMUST00000005067.5	33	3'UTR
chr10:81044905:GGACT:-	Sgta	ENSMUST00000005067.5	29	3'UTR
chr10:81198514:GGACT:-	Nmrk2	ENSMUST00000005069.7	12	3'UTR
chr10:81199204:GGACT:-	Nmrk2	ENSMUST00000005069.7	44	3'UTR
chr10:81201999:GGACC:-	Nmrk2	ENSMUST00000005069.7	15	5'UTR
chr6:120440988:AGACT:+	Kdm5a	ENSMUST00000005108.9	6	3'UTR
chr3:146730227:GGACT:-	Prkacb	ENSMUST00000005164.11	6	3'UTR
chr3:146730362:AGACT:-	Prkacb	ENSMUST00000005164.11	5	3'UTR
chr3:146731322:GGACA:-	Prkacb	ENSMUST00000005164.11	5	3'UTR
chr3:146732012:GGACT:-	Prkacb	ENSMUST00000005164.11	5	3'UTR
chr15:66929795:GGACT:-	Ndrg1	ENSMUST00000005256.13	22	3'UTR
chr15:66930636:GGACC:-	Ndrg1	ENSMUST00000005256.13	12	3'UTR
chr15:66930690:GGACC:-	Ndrg1	ENSMUST00000005256.13	12	3'UTR
chr15:66930710:GGACC:-	Ndrg1	ENSMUST00000005256.13	12	3'UTR
chr15:66930841:GGACT:-	Ndrg1	ENSMUST00000005256.13	11	3'UTR
chr8:84974449:GGACA:+	Prdx2	ENSMUST00000005292.14	8	3'UTR
chr16:18834912:AGACT:+	Ufd1	ENSMUST00000005394.12	21	3'UTR
chr16:84955293:GGACA:-	App	ENSMUST00000005406.11	13	3'UTR
chr5:33769605:GGACT:-	Letm1	ENSMUST00000005431.5	23	CDS
chr5:33769658:GGACC:-	Letm1	ENSMUST00000005431.5	23	CDS
chr17:87991678:GGACA:-	Fbxo11	ENSMUST00000005504.14	6	3'UTR
chr5:135137556:GGACC:+	Mlxipl	ENSMUST00000005507.9	11	3'UTR
chr5:135137610:GGACC:+	Mlxipl	ENSMUST00000005507.9	11	3'UTR
chr13:13510137:AGACT:+	Nid1	ENSMUST00000005532.8	12	3'UTR
chr13:13510279:GGACA:+	Nid1	ENSMUST00000005532.8	14	3'UTR
chr13:13510528:GGACT:+	Nid1	ENSMUST00000005532.8	17	3'UTR
chr13:13511394:GGACA:+	Nid1	ENSMUST00000005532.8	32	3'UTR
chr8:83667011:GGACA:-	Pkn1	ENSMUST00000005616.15	7	3'UTR
chr8:83667343:AGACT:-	Pkn1	ENSMUST00000005616.15	7	3'UTR
chr8:83668046:GGACA:-	Pkn1	ENSMUST00000005616.15	7	3'UTR
chr8:83609979:GGACA:+	Dnajb1	ENSMUST00000005620.9	6	CDS
chr8:83610248:GGACC:+	Dnajb1	ENSMUST00000005620.9	6	CDS
chr8:83610276:GGACC:+	Dnajb1	ENSMUST00000005620.9	6	CDS
chr8:83610634:GGACC:+	Dnajb1	ENSMUST00000005620.9	6	CDS
chr8:83610839:GGACT:+	Dnajb1	ENSMUST00000005620.9	6	3'UTR
chr2:91018509:GGACT:+	Celf1	ENSMUST00000005643.13	7	3'UTR
chr2:91018739:GGACA:+	Celf1	ENSMUST00000005643.13	8	3'UTR
chr5:135734902:GGACT:+	Por	ENSMUST00000005651.12	5	CDS
chr5:135735167:GGACT:+	Por	ENSMUST00000005651.12	8	3'UTR
chr7:13035738:GGACC:-	Ube2m	ENSMUST00000005714.13	134	CDS
chr7:13035900:GGACT:-	Ube2m	ENSMUST00000005714.13	93	CDS
chr13:83663065:GGACA:+	Mef2c	ENSMUST00000005722.13	31	3'UTR
chr13:83665824:GGACC:+	Mef2c	ENSMUST00000005722.13	83	3'UTR
chr7:111055565:GGACA:+	Ctr9	ENSMUST00000005749.5	8	CDS
chr7:111055655:GGACC:+	Ctr9	ENSMUST00000005749.5	8	CDS
chr7:111055802:AGACT:+	Ctr9	ENSMUST00000005749.5	8	3'UTR
chr3:95058734:GGACA:-	Pip5k1a	ENSMUST00000005768.7	6	3'UTR
chr3:95059720:GGACT:-	Pip5k1a	ENSMUST00000005768.7	5	3'UTR
chr3:95059742:GGACT:-	Pip5k1a	ENSMUST00000005768.7	5	3'UTR
chr3:95059782:GGACT:-	Pip5k1a	ENSMUST00000005768.7	5	3'UTR
chr3:95059900:GGACA:-	Pip5k1a	ENSMUST00000005768.7	5	3'UTR
chr10:128361122:GGACT:+	Cs	ENSMUST00000005826.8	65	CDS
chr10:128361533:GGACA:+	Cs	ENSMUST00000005826.8	90	3'UTR
chr3:103178519:GGACT:+	Bcas2	ENSMUST00000005830.14	54	3'UTR
chr3:103178564:GGACT:+	Bcas2	ENSMUST00000005830.14	54	3'UTR
chr8:105681645:GGACT:+	Ctcf	ENSMUST00000005841.15	6	3'UTR
chr8:105682003:AGACT:+	Ctcf	ENSMUST00000005841.15	7	3'UTR
chr15:78191179:GGACT:-	Pvalb	ENSMUST00000005860.15	4040	3'UTR
chr15:78191461:GGACC:-	Pvalb	ENSMUST00000005860.15	9932	3'UTR
chr15:78191479:GGACA:-	Pvalb	ENSMUST00000005860.15	15738	3'UTR
chr2:122681995:GGACC:-	Slc30a4	ENSMUST00000005952.10	5	3'UTR
chr2:122809418:GGACT:+	Sqor	ENSMUST00000005953.10	7	3'UTR
chr2:122747204:GGACC:+	Bloc1s6	ENSMUST00000005954.8	12	3'UTR
chr2:122748051:GGACA:+	Bloc1s6	ENSMUST00000005954.8	12	3'UTR
chr3:138451291:GGACT:+	Adh5	ENSMUST00000005964.6	23	CDS
chr3:138455232:AGACT:+	Adh5	ENSMUST00000005964.6	9	3'UTR
chr18:34345001:GGACT:-	Reep5	ENSMUST00000006027.6	88	3'UTR
chr18:34345047:AGACT:-	Reep5	ENSMUST00000006027.6	87	3'UTR
chr2:156011168:GGACA:+	Ergic3	ENSMUST00000006035.12	18	CDS
chr15:82790258:GGACA:-	Cyp2d26	ENSMUST00000006094.5	10	CDS
chr2:105387577:GGACA:-	Rcn1	ENSMUST00000006128.6	9	3'UTR
chr16:4040051:GGACT:-	Trap1	ENSMUST00000006137.8	55	3'UTR
chr16:4040070:GGACC:-	Trap1	ENSMUST00000006137.8	55	3'UTR
chr16:4040195:GGACT:-	Trap1	ENSMUST00000006137.8	54	CDS
chr7:16117102:GGACA:+	Napa	ENSMUST00000006181.6	101	3'UTR
chr7:16117173:GGACC:+	Napa	ENSMUST00000006181.6	12	3'UTR
chr7:16117248:GGACT:+	Napa	ENSMUST00000006181.6	12	3'UTR
chr7:16117722:GGACC:+	Napa	ENSMUST00000006181.6	12	3'UTR
chr14:63142583:AGACT:+	Ctsb	ENSMUST00000006235.8	83	3'UTR
chr14:63142663:GGACC:+	Ctsb	ENSMUST00000006235.8	84	3'UTR
chr14:63142685:GGACT:+	Ctsb	ENSMUST00000006235.8	84	3'UTR
chr16:17485176:GGACA:+	Crkl	ENSMUST00000006293.4	5	3'UTR
chr16:17485704:AGACT:+	Crkl	ENSMUST00000006293.4	7	3'UTR
chr16:17486120:AGACT:+	Crkl	ENSMUST00000006293.4	8	3'UTR
chr16:17486708:AGACT:+	Crkl	ENSMUST00000006293.4	8	3'UTR
chr16:17486979:GGACT:+	Crkl	ENSMUST00000006293.4	9	3'UTR
chr16:17487089:GGACA:+	Crkl	ENSMUST00000006293.4	9	3'UTR
chr13:29325955:AGACT:-	Cdkal1	ENSMUST00000006353.13	8	3'UTR
chr13:29326056:AGACT:-	Cdkal1	ENSMUST00000006353.13	6	CDS
chr7:130985005:GGACA:+	Htra1	ENSMUST00000006367.7	11	CDS
chr7:130985169:AGACT:+	Htra1	ENSMUST00000006367.7	12	3'UTR
chr7:130985211:GGACA:+	Htra1	ENSMUST00000006367.7	12	3'UTR
chr7:130985220:GGACC:+	Htra1	ENSMUST00000006367.7	12	3'UTR
chr13:33016193:GGACA:+	Serpinb9	ENSMUST00000006391.4	6	3'UTR
chr13:33016569:GGACA:+	Serpinb9	ENSMUST00000006391.4	7	3'UTR
chr8:69113260:AGACT:+	Atp6v1b2	ENSMUST00000006435.7	8	3'UTR
chr1:74280127:GGACT:-	Aamp	ENSMUST00000006462.13	9	3'UTR
chr7:30727869:GGACA:-	Tmem147	ENSMUST00000006478.9	6	CDS
chr2:167644051:GGACT:-	Tmem189	ENSMUST00000006587.6	9	3'UTR
chr19:4861706:GGACC:-	Actn3	ENSMUST00000006626.4	347	CDS
chr19:4863993:GGACA:-	Actn3	ENSMUST00000006626.4	21	CDS
chr19:4864468:GGACC:-	Actn3	ENSMUST00000006626.4	5	CDS
chr19:4867665:GGACT:-	Actn3	ENSMUST00000006626.4	46	CDS
chr19:4867687:GGACA:-	Actn3	ENSMUST00000006626.4	39	CDS
chr19:4867955:GGACT:-	Actn3	ENSMUST00000006626.4	74	CDS
chr19:4872286:AGACT:-	Actn3	ENSMUST00000006626.4	5	CDS
chr19:4877763:GGACT:-	Actn3	ENSMUST00000006626.4	53	CDS
chr7:106157539:GGACA:-	Gvin1	ENSMUST00000006667.10	5	3'UTR
chr11:102306307:GGACT:-	Ubtf	ENSMUST00000006754.13	21	3'UTR
chr11:102306314:GGACA:-	Ubtf	ENSMUST00000006754.13	21	3'UTR
chr11:102306375:AGACT:-	Ubtf	ENSMUST00000006754.13	21	3'UTR
chr11:102306389:GGACA:-	Ubtf	ENSMUST00000006754.13	21	3'UTR
chr11:102306430:GGACT:-	Ubtf	ENSMUST00000006754.13	20	3'UTR
chr11:102306510:AGACT:-	Ubtf	ENSMUST00000006754.13	19	3'UTR
chr11:102306666:GGACT:-	Ubtf	ENSMUST00000006754.13	19	CDS
chr11:102306902:GGACT:-	Ubtf	ENSMUST00000006754.13	16	CDS
chr8:122454628:GGACC:-	Snai3	ENSMUST00000006762.6	8	3'UTR
chr8:122454790:GGACA:-	Snai3	ENSMUST00000006762.6	7	3'UTR
chr9:108533737:AGACT:+	Qrich1	ENSMUST00000006851.14	14	CDS
chr9:108533923:AGACT:+	Qrich1	ENSMUST00000006851.14	14	CDS
chr9:108534032:GGACA:+	Qrich1	ENSMUST00000006851.14	14	CDS
chr9:108534134:AGACT:+	Qrich1	ENSMUST00000006851.14	14	CDS
chr9:108534208:GGACC:+	Qrich1	ENSMUST00000006851.14	14	CDS
chr9:108534514:AGACT:+	Qrich1	ENSMUST00000006851.14	14	CDS
chr9:108534530:GGACC:+	Qrich1	ENSMUST00000006851.14	14	CDS
chr9:108559721:GGACT:+	Qrich1	ENSMUST00000006851.14	5	3'UTR
chr13:24752107:AGACT:-	Gmnn	ENSMUST00000006898.9	7	CDS
chr13:24752136:AGACT:-	Gmnn	ENSMUST00000006898.9	7	CDS
chr13:24831326:AGACT:-	Acot13	ENSMUST00000006900.6	44	5'UTR
chr13:24831393:AGACT:-	Acot13	ENSMUST00000006900.6	44	5'UTR
chr17:13015627:GGACA:+	Sod2	ENSMUST00000007012.5	17	3'UTR
chr17:13017073:GGACC:+	Sod2	ENSMUST00000007012.5	33	3'UTR
chr17:13017256:GGACA:+	Sod2	ENSMUST00000007012.5	36	3'UTR
chr17:13018983:GGACA:+	Sod2	ENSMUST00000007012.5	11	3'UTR
chr17:13019882:GGACA:+	Sod2	ENSMUST00000007012.5	13	3'UTR
chr9:120959453:GGACC:+	Ctnnb1	ENSMUST00000007130.14	15	CDS
chr9:120959594:AGACT:+	Ctnnb1	ENSMUST00000007130.14	16	3'UTR
chr9:120960398:GGACA:+	Ctnnb1	ENSMUST00000007130.14	31	3'UTR
chr9:120495050:AGACT:+	Eif1b	ENSMUST00000007139.5	33	3'UTR
chr17:34977490:GGACT:+	Hspa1l	ENSMUST00000007248.4	9	CDS
chr17:34977687:GGACT:+	Hspa1l	ENSMUST00000007248.4	9	CDS
chr17:34978047:GGACT:+	Hspa1l	ENSMUST00000007248.4	11	CDS
chr17:34978290:GGACA:+	Hspa1l	ENSMUST00000007248.4	11	CDS
chr17:34978671:GGACA:+	Hspa1l	ENSMUST00000007248.4	12	CDS
chr17:34978999:GGACT:+	Hspa1l	ENSMUST00000007248.4	12	3'UTR
chr17:34934848:GGACA:+	Neu1	ENSMUST00000007253.5	10	3'UTR
chr17:34935075:GGACA:+	Neu1	ENSMUST00000007253.5	10	3'UTR
chr17:35058570:GGACA:+	Clic1	ENSMUST00000007257.9	27	3'UTR
chr17:34985487:GGACA:+	Lsm2	ENSMUST00000007266.13	19	CDS
chr17:34985749:GGACT:+	Lsm2	ENSMUST00000007266.13	19	3'UTR
chr19:6053753:AGACT:-	Mrpl49	ENSMUST00000007482.7	5	3'UTR
chr19:6054500:GGACA:-	Mrpl49	ENSMUST00000007482.7	19	3'UTR
chr19:6054513:GGACT:-	Mrpl49	ENSMUST00000007482.7	19	3'UTR
chr19:6054798:AGACT:-	Mrpl49	ENSMUST00000007482.7	19	3'UTR
chr5:3640643:GGACT:-	Gatad1	ENSMUST00000007559.14	21	3'UTR
chr5:3640694:AGACT:-	Gatad1	ENSMUST00000007559.14	21	3'UTR
chr5:3641370:GGACA:-	Gatad1	ENSMUST00000007559.14	40	3'UTR
chr5:3641438:GGACC:-	Gatad1	ENSMUST00000007559.14	38	CDS
chr5:3641449:GGACT:-	Gatad1	ENSMUST00000007559.14	38	CDS
chr6:122317272:GGACA:+	M6pr	ENSMUST00000007602.14	7	3'UTR
chr17:20965781:GGACC:+	Ppp2r1a	ENSMUST00000007708.13	5	3'UTR
chr4:47412831:GGACC:+	Tgfbr1	ENSMUST00000007757.14	5	3'UTR
chr4:47413717:GGACA:+	Tgfbr1	ENSMUST00000007757.14	7	3'UTR
chr4:47414192:GGACT:+	Tgfbr1	ENSMUST00000007757.14	9	3'UTR
chr4:47414628:AGACT:+	Tgfbr1	ENSMUST00000007757.14	10	3'UTR
chr6:17339458:GGACA:+	Cav1	ENSMUST00000007799.12	101	3'UTR
chr9:75052307:GGACA:+	Arpp19	ENSMUST00000007800.7	11	CDS
chr9:75056657:GGACT:+	Arpp19	ENSMUST00000007800.7	58	CDS
chr9:75056756:GGACC:+	Arpp19	ENSMUST00000007800.7	62	CDS
chr9:75057166:GGACC:+	Arpp19	ENSMUST00000007800.7	24	3'UTR
chr9:75057302:GGACT:+	Arpp19	ENSMUST00000007800.7	25	3'UTR
chr9:75058395:GGACA:+	Arpp19	ENSMUST00000007800.7	7	3'UTR
chr9:75058903:AGACT:+	Arpp19	ENSMUST00000007800.7	7	3'UTR
chr9:75059881:AGACT:+	Arpp19	ENSMUST00000007800.7	8	3'UTR
chr2:152780846:AGACT:-	Bcl2l1	ENSMUST00000007803.11	5	3'UTR
chr2:152781265:GGACT:-	Bcl2l1	ENSMUST00000007803.11	5	3'UTR
chr8:70868965:GGACT:-	Ccdc124	ENSMUST00000007865.6	13	CDS
chr11:51685876:GGACA:-	0610009B22Rik	ENSMUST00000007921.8	60	CDS
chr9:108337412:AGACT:+	Rhoa	ENSMUST00000007959.13	29	3'UTR
chr13:58126291:GGACA:-	Hnrnpa0	ENSMUST00000007980.6	36	3'UTR
chr13:58127036:GGACT:-	Hnrnpa0	ENSMUST00000007980.6	60	3'UTR
chr13:58127186:GGACC:-	Hnrnpa0	ENSMUST00000007980.6	50	3'UTR
chr13:58127211:GGACT:-	Hnrnpa0	ENSMUST00000007980.6	47	3'UTR
chr13:58127256:GGACT:-	Hnrnpa0	ENSMUST00000007980.6	47	3'UTR
chr13:58127444:GGACC:-	Hnrnpa0	ENSMUST00000007980.6	43	CDS
chr13:58128210:GGACT:-	Hnrnpa0	ENSMUST00000007980.6	24	CDS
chr7:45054058:GGACC:-	Prrg2	ENSMUST00000007981.8	9	3'UTR
chr4:136144102:AGACT:+	Id3	ENSMUST00000008016.2	5	CDS
chr4:136144919:GGACT:+	Id3	ENSMUST00000008016.2	5	3'UTR
chr4:136145041:GGACT:+	Id3	ENSMUST00000008016.2	8	3'UTR
chr4:136145130:AGACT:+	Id3	ENSMUST00000008016.2	10	3'UTR
chr11:98384206:GGACA:+	Tcap	ENSMUST00000008021.2	1296	CDS
chr11:98384551:GGACT:+	Tcap	ENSMUST00000008021.2	1280	3'UTR
chr11:98384565:AGACT:+	Tcap	ENSMUST00000008021.2	1268	3'UTR
chr11:98384842:GGACT:+	Tcap	ENSMUST00000008021.2	1224	3'UTR
chr4:133680073:AGACT:-	Arid1a	ENSMUST00000008024.6	5	3'UTR
chr4:133680320:GGACA:-	Arid1a	ENSMUST00000008024.6	5	3'UTR
chr4:133680587:GGACA:-	Arid1a	ENSMUST00000008024.6	5	CDS
chr4:133680656:GGACA:-	Arid1a	ENSMUST00000008024.6	5	CDS
chr4:133680791:GGACC:-	Arid1a	ENSMUST00000008024.6	5	CDS
chr4:133680803:GGACA:-	Arid1a	ENSMUST00000008024.6	5	CDS
chr4:133681076:GGACC:-	Arid1a	ENSMUST00000008024.6	5	CDS
chr8:71461420:AGACT:-	Abhd8	ENSMUST00000008094.9	17	CDS
chr8:71461642:GGACC:-	Abhd8	ENSMUST00000008094.9	17	CDS
chrX:10718315:GGACC:+	Mid1ip1	ENSMUST00000008179.6	22	CDS
chrX:10718483:GGACA:+	Mid1ip1	ENSMUST00000008179.6	23	CDS
chrX:10718600:GGACA:+	Mid1ip1	ENSMUST00000008179.6	23	CDS
chr18:56575529:GGACT:+	Phax	ENSMUST00000008445.6	12	CDS
chr18:56575635:GGACC:+	Phax	ENSMUST00000008445.6	12	CDS
chr18:56587118:GGACC:+	Phax	ENSMUST00000008445.6	5	CDS
chr7:100846730:GGACC:-	Relt	ENSMUST00000008462.10	5	3'UTR
chr7:27489320:GGACT:+	Sertad1	ENSMUST00000008528.7	12	CDS
chr7:27489635:GGACC:+	Sertad1	ENSMUST00000008528.7	13	CDS
chr7:27489722:GGACT:+	Sertad1	ENSMUST00000008528.7	13	CDS
chr7:27489762:GGACT:+	Sertad1	ENSMUST00000008528.7	14	CDS
chr7:27489782:GGACA:+	Sertad1	ENSMUST00000008528.7	14	CDS
chr7:27489902:GGACT:+	Sertad1	ENSMUST00000008528.7	14	CDS
chr7:27489975:GGACC:+	Sertad1	ENSMUST00000008528.7	14	3'UTR
chr7:27490088:AGACT:+	Sertad1	ENSMUST00000008528.7	14	3'UTR
chr16:8658649:AGACT:-	Carhsp1	ENSMUST00000008537.9	17	3'UTR
chr16:8658752:AGACT:-	Carhsp1	ENSMUST00000008537.9	17	3'UTR
chr16:8659668:AGACT:-	Carhsp1	ENSMUST00000008537.9	16	3'UTR
chr16:8660587:GGACT:-	Carhsp1	ENSMUST00000008537.9	13	3'UTR
chr16:8660903:AGACT:-	Carhsp1	ENSMUST00000008537.9	13	3'UTR
chr9:25150870:GGACC:-	Herpud2	ENSMUST00000008573.8	34	CDS
chr9:25150894:AGACT:-	Herpud2	ENSMUST00000008573.8	34	CDS
chr9:25150988:AGACT:-	Herpud2	ENSMUST00000008573.8	34	5'UTR
chr9:25151009:GGACT:-	Herpud2	ENSMUST00000008573.8	34	5'UTR
chr9:25151696:GGACT:-	Herpud2	ENSMUST00000008573.8	27	5'UTR
chr7:4426568:GGACA:-	Rdh13	ENSMUST00000008579.13	5	3'UTR
chr7:4426913:GGACA:-	Rdh13	ENSMUST00000008579.13	5	3'UTR
chr7:4427419:GGACA:-	Rdh13	ENSMUST00000008579.13	5	3'UTR
chr7:4427460:AGACT:-	Rdh13	ENSMUST00000008579.13	5	3'UTR
chr7:4427523:AGACT:-	Rdh13	ENSMUST00000008579.13	5	3'UTR
chr7:4427576:GGACA:-	Rdh13	ENSMUST00000008579.13	5	CDS
chr5:29785504:AGACT:+	Dnajb6	ENSMUST00000008733.14	8	3'UTR
chr5:29786195:GGACC:+	Dnajb6	ENSMUST00000008733.14	8	3'UTR
chr3:88568209:AGACT:+	Ubqln4	ENSMUST00000008748.7	7	CDS
chr3:88568805:GGACA:+	Ubqln4	ENSMUST00000008748.7	13	3'UTR
chr3:88568850:GGACC:+	Ubqln4	ENSMUST00000008748.7	13	3'UTR
chr3:88568968:GGACT:+	Ubqln4	ENSMUST00000008748.7	14	3'UTR
chr3:88569626:GGACA:+	Ubqln4	ENSMUST00000008748.7	16	3'UTR
chr17:33239851:GGACA:-	Zfp955a	ENSMUST00000008830.9	5	3'UTR
chr17:33242421:GGACC:-	Zfp955a	ENSMUST00000008830.9	5	CDS
chr7:118972456:GGACA:-	Gprc5b	ENSMUST00000008878.9	5	3'UTR
chr19:4153734:GGACC:+	Coro1b	ENSMUST00000008893.8	6	3'UTR
chr19:4153934:GGACC:+	Coro1b	ENSMUST00000008893.8	7	3'UTR
chr12:85272631:AGACT:-	Acyp1	ENSMUST00000008966.12	41	CDS
chr13:17881783:GGACA:-	Rala	ENSMUST00000009003.8	14	3'UTR
chr13:17893299:GGACA:-	Rala	ENSMUST00000009003.8	7	CDS
chr12:113136765:AGACT:+	Mta1	ENSMUST00000009099.12	8	3'UTR
chr12:113136844:GGACA:+	Mta1	ENSMUST00000009099.12	8	3'UTR
chr16:84861019:GGACA:+	Gabpa	ENSMUST00000009120.7	6	3'UTR
chr16:84861986:GGACC:+	Gabpa	ENSMUST00000009120.7	6	3'UTR
chr16:84862056:AGACT:+	Gabpa	ENSMUST00000009120.7	6	3'UTR
chr16:84862384:GGACA:+	Gabpa	ENSMUST00000009120.7	6	3'UTR
chr2:37351785:GGACA:-	Pdcl	ENSMUST00000009174.14	14	3'UTR
chr2:37352154:GGACT:-	Pdcl	ENSMUST00000009174.14	14	CDS
chr16:18582416:GGACC:-	Tbx1	ENSMUST00000009241.6	8	CDS
chr6:120886922:GGACC:+	Bcl2l13	ENSMUST00000009256.3	24	CDS
chr6:120887456:AGACT:+	Bcl2l13	ENSMUST00000009256.3	26	3'UTR
chr6:120887474:GGACA:+	Bcl2l13	ENSMUST00000009256.3	26	3'UTR
chr6:120887485:GGACA:+	Bcl2l13	ENSMUST00000009256.3	26	3'UTR
chr6:120887835:AGACT:+	Bcl2l13	ENSMUST00000009256.3	26	3'UTR
chr6:120888501:GGACT:+	Bcl2l13	ENSMUST00000009256.3	30	3'UTR
chr6:120888660:GGACA:+	Bcl2l13	ENSMUST00000009256.3	30	3'UTR
chr6:120888773:GGACC:+	Bcl2l13	ENSMUST00000009256.3	30	3'UTR
chr6:120888801:GGACT:+	Bcl2l13	ENSMUST00000009256.3	30	3'UTR
chr6:120891464:GGACA:+	Bcl2l13	ENSMUST00000009256.3	10	3'UTR
chr6:120891803:GGACA:+	Bcl2l13	ENSMUST00000009256.3	12	3'UTR
chr6:47930936:GGACT:+	Zfp212	ENSMUST00000009411.8	5	CDS
chr6:47931014:GGACT:+	Zfp212	ENSMUST00000009411.8	5	CDS
chr6:47931401:AGACT:+	Zfp212	ENSMUST00000009411.8	5	CDS
chr6:47931839:GGACT:+	Zfp212	ENSMUST00000009411.8	5	3'UTR
chr6:47932318:AGACT:+	Zfp212	ENSMUST00000009411.8	7	3'UTR
chr6:47932352:GGACT:+	Zfp212	ENSMUST00000009411.8	7	3'UTR
chr6:47932465:AGACT:+	Zfp212	ENSMUST00000009411.8	7	3'UTR
chr6:48596860:GGACC:+	Repin1	ENSMUST00000009420.14	9	CDS
chr6:48596983:GGACC:+	Repin1	ENSMUST00000009420.14	9	CDS
chr6:48597628:GGACT:+	Repin1	ENSMUST00000009420.14	10	CDS
chr6:48597907:GGACC:+	Repin1	ENSMUST00000009420.14	14	CDS
chr6:48598099:GGACT:+	Repin1	ENSMUST00000009420.14	14	3'UTR
chr6:48598202:AGACT:+	Repin1	ENSMUST00000009420.14	16	3'UTR
chr6:48598638:GGACA:+	Repin1	ENSMUST00000009420.14	17	3'UTR
chr6:48572104:GGACA:-	Rarres2	ENSMUST00000009425.6	65	CDS
chr6:48572210:GGACA:-	Rarres2	ENSMUST00000009425.6	65	CDS
chr10:77597219:GGACA:+	Pttg1ip	ENSMUST00000009435.11	30	3'UTR
chr10:77597956:GGACC:+	Pttg1ip	ENSMUST00000009435.11	36	3'UTR
chr3:107439229:AGACT:-	Kcnc4	ENSMUST00000009617.9	6	3'UTR
chr3:107439254:AGACT:-	Kcnc4	ENSMUST00000009617.9	6	3'UTR
chr2:32707573:GGACC:-	Cdk9	ENSMUST00000009699.15	6	3'UTR
chr2:32707848:GGACA:-	Cdk9	ENSMUST00000009699.15	6	3'UTR
chr2:32681955:GGACT:+	Eng	ENSMUST00000009705.13	13	3'UTR
chr2:32761844:GGACC:+	Tor2a	ENSMUST00000009707.13	11	3'UTR
chr2:32762039:GGACT:+	Tor2a	ENSMUST00000009707.13	11	3'UTR
chr2:32762090:AGACT:+	Tor2a	ENSMUST00000009707.13	12	3'UTR
chr2:32762156:GGACT:+	Tor2a	ENSMUST00000009707.13	12	3'UTR
chr8:33599948:GGACC:+	Ppp2cb	ENSMUST00000009774.10	17	CDS
chr1:193272338:GGACT:-	G0s2	ENSMUST00000009777.3	53	3'UTR
chr10:59371808:AGACT:+	P4ha1	ENSMUST00000009789.14	7	3'UTR
chr10:59371827:GGACA:+	P4ha1	ENSMUST00000009789.14	7	3'UTR
chr4:140966571:GGACC:+	Sdhb	ENSMUST00000010007.8	51	CDS
chr4:140977442:GGACC:+	Sdhb	ENSMUST00000010007.8	23	CDS
chr11:59407698:GGACA:-	Snap47	ENSMUST00000010038.9	8	CDS
chr9:107534600:GGACA:+	Tmem115	ENSMUST00000010189.2	13	CDS
chr9:107534659:GGACC:+	Tmem115	ENSMUST00000010189.2	13	CDS
chr9:107535128:GGACA:+	Tmem115	ENSMUST00000010189.2	13	CDS
chr9:107570429:GGACA:+	Hyal2	ENSMUST00000010191.12	13	CDS
chr9:107572148:GGACC:+	Hyal2	ENSMUST00000010191.12	6	CDS
chr9:107572460:GGACC:+	Hyal2	ENSMUST00000010191.12	6	CDS
chr9:107565137:GGACA:+	Tusc2	ENSMUST00000010198.4	34	3'UTR
chr9:107565426:GGACA:+	Tusc2	ENSMUST00000010198.4	35	3'UTR
chr9:107565430:AGACT:+	Tusc2	ENSMUST00000010198.4	35	3'UTR
chr9:107565563:GGACT:+	Tusc2	ENSMUST00000010198.4	35	3'UTR
chr9:107565625:GGACA:+	Tusc2	ENSMUST00000010198.4	35	3'UTR
chr9:107565654:GGACT:+	Tusc2	ENSMUST00000010198.4	35	3'UTR
chr9:107651310:GGACT:-	Slc38a3	ENSMUST00000010208.13	17	3'UTR
chr9:107651822:AGACT:-	Slc38a3	ENSMUST00000010208.13	11	3'UTR
chr9:107562083:GGACC:+	Rassf1	ENSMUST00000010211.6	20	3'UTR
chr19:8713725:GGACA:-	Slc3a2	ENSMUST00000010239.5	10	CDS
chr19:8713737:GGACA:-	Slc3a2	ENSMUST00000010239.5	10	CDS
chr19:8771155:GGACT:+	Tmem223	ENSMUST00000010248.3	9	CDS
chr19:8771262:GGACC:+	Tmem223	ENSMUST00000010248.3	9	CDS
chr19:8772273:GGACA:+	Tmem223	ENSMUST00000010248.3	112	CDS
chr19:8772283:GGACA:+	Tmem223	ENSMUST00000010248.3	112	CDS
chr19:8772399:GGACA:+	Tmem223	ENSMUST00000010248.3	111	3'UTR
chr19:8755286:GGACT:+	Stx5a	ENSMUST00000010254.15	5	CDS
chr11:61344417:GGACA:-	Slc47a1	ENSMUST00000010267.9	9	CDS
chr11:61344472:AGACT:-	Slc47a1	ENSMUST00000010267.9	9	CDS
chr9:21067553:GGACT:-	Fdx2	ENSMUST00000010348.6	44	3'UTR
chr9:21067642:GGACA:-	Fdx2	ENSMUST00000010348.6	47	3'UTR
chr9:21067698:GGACT:-	Fdx2	ENSMUST00000010348.6	47	3'UTR
chr9:21067754:GGACA:-	Fdx2	ENSMUST00000010348.6	47	3'UTR
chr9:21067908:GGACA:-	Fdx2	ENSMUST00000010348.6	46	CDS
chr11:78290038:GGACT:+	2610507B11Rik	ENSMUST00000010421.6	18	3'UTR
chr1:43113332:GGACT:+	AI597479	ENSMUST00000010434.7	14	3'UTR
chr1:43113726:GGACC:+	AI597479	ENSMUST00000010434.7	14	3'UTR
chr1:43113995:GGACT:+	AI597479	ENSMUST00000010434.7	14	3'UTR
chr7:47053094:GGACC:+	Tmem86a	ENSMUST00000010451.7	7	CDS
chr7:47053484:GGACA:+	Tmem86a	ENSMUST00000010451.7	8	CDS
chr7:47053649:GGACA:+	Tmem86a	ENSMUST00000010451.7	8	CDS
chr7:47053857:GGACT:+	Tmem86a	ENSMUST00000010451.7	8	3'UTR
chr7:47053898:AGACT:+	Tmem86a	ENSMUST00000010451.7	9	3'UTR
chr7:47054169:GGACC:+	Tmem86a	ENSMUST00000010451.7	9	3'UTR
chr14:55662387:GGACC:-	Nedd8	ENSMUST00000010520.9	98	3'UTR
chr14:55662455:GGACA:-	Nedd8	ENSMUST00000010520.9	97	3'UTR
chr11:76727513:GGACA:-	Gosr1	ENSMUST00000010536.8	11	3'UTR
chr11:76727757:GGACT:-	Gosr1	ENSMUST00000010536.8	11	3'UTR
chr11:76728801:AGACT:-	Gosr1	ENSMUST00000010536.8	13	3'UTR
chr11:76729076:GGACT:-	Gosr1	ENSMUST00000010536.8	12	3'UTR
chr11:76729771:AGACT:-	Gosr1	ENSMUST00000010536.8	11	3'UTR
chr11:76729788:GGACT:-	Gosr1	ENSMUST00000010536.8	11	3'UTR
chr11:76730059:GGACT:-	Gosr1	ENSMUST00000010536.8	11	3'UTR
chr11:76730093:GGACT:-	Gosr1	ENSMUST00000010536.8	11	3'UTR
chr1:36336092:GGACT:-	Kansl3	ENSMUST00000010597.9	6	3'UTR
chr11:74817471:AGACT:+	Mettl16	ENSMUST00000010698.12	6	CDS
chr1:180227362:AGACT:-	Psen2	ENSMUST00000010753.13	8	3'UTR
chr1:180227604:GGACA:-	Psen2	ENSMUST00000010753.13	8	CDS
chr9:119148117:GGACA:-	Acaa1b	ENSMUST00000010795.4	40	3'UTR
chr3:36091209:GGACA:+	Acad9	ENSMUST00000011492.14	5	3'UTR
chr3:36091386:AGACT:+	Acad9	ENSMUST00000011492.14	5	3'UTR
chr2:76704028:GGACC:-	Ttn	ENSMUST00000011934.12	261	3'UTR
chr2:76705106:GGACT:-	Ttn	ENSMUST00000011934.12	96	CDS
chr2:76708462:GGACA:-	Ttn	ENSMUST00000011934.12	8	CDS
chr2:76708850:GGACA:-	Ttn	ENSMUST00000011934.12	7	CDS
chr2:76708957:GGACC:-	Ttn	ENSMUST00000011934.12	8	CDS
chr2:76709480:GGACA:-	Ttn	ENSMUST00000011934.12	8	CDS
chr2:76709904:AGACT:-	Ttn	ENSMUST00000011934.12	8	CDS
chr2:76710162:GGACC:-	Ttn	ENSMUST00000011934.12	8	CDS
chr2:76711707:GGACA:-	Ttn	ENSMUST00000011934.12	11	CDS
chr2:76712362:GGACC:-	Ttn	ENSMUST00000011934.12	11	CDS
chr2:76713287:GGACT:-	Ttn	ENSMUST00000011934.12	12	CDS
chr2:76713448:GGACA:-	Ttn	ENSMUST00000011934.12	11	CDS
chr2:76713758:GGACA:-	Ttn	ENSMUST00000011934.12	8	CDS
chr2:76713847:GGACA:-	Ttn	ENSMUST00000011934.12	7	CDS
chr2:76714474:GGACT:-	Ttn	ENSMUST00000011934.12	6	CDS
chr8:4255633:GGACT:+	Snapc2	ENSMUST00000011981.4	17	CDS
chr8:4255648:GGACT:+	Snapc2	ENSMUST00000011981.4	17	CDS
chr8:4255885:GGACT:+	Snapc2	ENSMUST00000011981.4	18	3'UTR
chr8:4256151:GGACC:+	Snapc2	ENSMUST00000011981.4	18	3'UTR
chr5:114670398:GGACA:-	Gltp	ENSMUST00000012028.13	9	3'UTR
chr16:17841036:GGACA:-	Dgcr2	ENSMUST00000012152.12	9	3'UTR
chr16:17841385:GGACA:-	Dgcr2	ENSMUST00000012152.12	7	3'UTR
chr16:17841601:GGACT:-	Dgcr2	ENSMUST00000012152.12	7	3'UTR
chr16:17841728:GGACA:-	Dgcr2	ENSMUST00000012152.12	7	3'UTR
chr16:17842419:GGACC:-	Dgcr2	ENSMUST00000012152.12	6	3'UTR
chr4:133971130:GGACA:-	Dhdds	ENSMUST00000012262.11	6	CDS
chr17:46258367:AGACT:-	Tjap1	ENSMUST00000012440.13	9	3'UTR
chr17:46258456:GGACA:-	Tjap1	ENSMUST00000012440.13	9	CDS
chr17:46258768:AGACT:-	Tjap1	ENSMUST00000012440.13	8	CDS
chr17:46258819:GGACC:-	Tjap1	ENSMUST00000012440.13	8	CDS
chr17:46258852:GGACC:-	Tjap1	ENSMUST00000012440.13	8	CDS
chr17:46259068:GGACA:-	Tjap1	ENSMUST00000012440.13	8	CDS
chr17:46259263:GGACA:-	Tjap1	ENSMUST00000012440.13	8	CDS
chr13:90104479:AGACT:+	Tmem167	ENSMUST00000012566.8	31	3'UTR
chr13:90104492:GGACT:+	Tmem167	ENSMUST00000012566.8	31	3'UTR
chr13:90104594:GGACC:+	Tmem167	ENSMUST00000012566.8	31	3'UTR
chr11:6405751:GGACT:+	Zmiz2	ENSMUST00000012612.10	10	3'UTR
chr6:29541111:GGACA:-	Tnpo3	ENSMUST00000012679.14	5	3'UTR
chr8:3657298:GGACA:+	Retn	ENSMUST00000012849.14	8	CDS
chr12:51609910:GGACA:-	Strn3	ENSMUST00000013130.14	21	3'UTR
chr12:51610092:AGACT:-	Strn3	ENSMUST00000013130.14	19	3'UTR
chr12:51610239:GGACA:-	Strn3	ENSMUST00000013130.14	17	CDS
chr9:14542136:GGACT:-	Amotl1	ENSMUST00000013220.7	31	3'UTR
chr9:14542410:GGACA:-	Amotl1	ENSMUST00000013220.7	29	3'UTR
chr9:14544321:GGACA:-	Amotl1	ENSMUST00000013220.7	9	3'UTR
chr9:14545067:GGACT:-	Amotl1	ENSMUST00000013220.7	7	3'UTR
chr9:14545250:GGACC:-	Amotl1	ENSMUST00000013220.7	7	3'UTR
chr9:14545589:GGACA:-	Amotl1	ENSMUST00000013220.7	7	3'UTR
chr9:14546095:GGACT:-	Amotl1	ENSMUST00000013220.7	5	3'UTR
chr11:59485637:AGACT:-	Zkscan17	ENSMUST00000013262.14	9	3'UTR
chr11:59485646:AGACT:-	Zkscan17	ENSMUST00000013262.14	9	3'UTR
chr11:59486086:GGACC:-	Zkscan17	ENSMUST00000013262.14	8	3'UTR
chr11:59486268:GGACT:-	Zkscan17	ENSMUST00000013262.14	7	3'UTR
chr11:59487253:GGACT:-	Zkscan17	ENSMUST00000013262.14	7	CDS
chr11:59487484:GGACC:-	Zkscan17	ENSMUST00000013262.14	5	CDS
chr8:105716341:GGACC:-	Gfod2	ENSMUST00000013294.15	7	3'UTR
chr8:105716887:GGACT:-	Gfod2	ENSMUST00000013294.15	5	CDS
chr8:105716927:GGACC:-	Gfod2	ENSMUST00000013294.15	5	CDS
chr8:105717062:AGACT:-	Gfod2	ENSMUST00000013294.15	5	CDS
chr8:105717359:GGACC:-	Gfod2	ENSMUST00000013294.15	5	CDS
chr8:105525176:GGACC:-	Atp6v0d1	ENSMUST00000013304.7	29	CDS
chr9:108603727:GGACC:-	Arih2	ENSMUST00000013338.13	6	3'UTR
chr5:108705224:GGACT:+	Fgfrl1	ENSMUST00000013633.11	10	CDS
chr5:108705251:GGACA:+	Fgfrl1	ENSMUST00000013633.11	10	CDS
chr5:108705276:GGACT:+	Fgfrl1	ENSMUST00000013633.11	10	CDS
chr5:108705287:GGACA:+	Fgfrl1	ENSMUST00000013633.11	10	CDS
chr5:108706007:GGACA:+	Fgfrl1	ENSMUST00000013633.11	11	CDS
chr5:108706035:GGACC:+	Fgfrl1	ENSMUST00000013633.11	11	CDS
chr5:108706361:GGACA:+	Fgfrl1	ENSMUST00000013633.11	11	3'UTR
chr5:108706788:GGACT:+	Fgfrl1	ENSMUST00000013633.11	11	3'UTR
chr5:72159530:GGACT:-	Commd8	ENSMUST00000013693.10	18	3'UTR
chr1:171241052:AGACT:-	Ndufs2	ENSMUST00000013737.12	14	CDS
chr5:31054547:GGACA:+	Atraid	ENSMUST00000013766.12	84	3'UTR
chr19:32821582:AGACT:+	Pten	ENSMUST00000013807.7	9	3'UTR
chr19:32826088:GGACA:+	Pten	ENSMUST00000013807.7	7	3'UTR
chr9:22113171:AGACT:-	Elof1	ENSMUST00000013966.7	47	3'UTR
chr9:22113177:GGACC:-	Elof1	ENSMUST00000013966.7	47	3'UTR
chr9:22113221:GGACC:-	Elof1	ENSMUST00000013966.7	47	3'UTR
chr9:22113475:GGACA:-	Elof1	ENSMUST00000013966.7	45	3'UTR
chr9:22113532:GGACC:-	Elof1	ENSMUST00000013966.7	45	3'UTR
chr9:22113677:GGACC:-	Elof1	ENSMUST00000013966.7	43	CDS
chr10:127197968:GGACA:-	Pip4k2c	ENSMUST00000013970.8	8	3'UTR
chr10:127198448:GGACT:-	Pip4k2c	ENSMUST00000013970.8	8	3'UTR
chr10:127198464:GGACC:-	Pip4k2c	ENSMUST00000013970.8	8	3'UTR
chr10:127198524:GGACA:-	Pip4k2c	ENSMUST00000013970.8	6	3'UTR
chr10:127198695:GGACT:-	Pip4k2c	ENSMUST00000013970.8	6	3'UTR
chr10:127198989:GGACT:-	Pip4k2c	ENSMUST00000013970.8	5	3'UTR
chr10:127199089:GGACT:-	Pip4k2c	ENSMUST00000013970.8	5	CDS
chr10:127199735:GGACT:-	Pip4k2c	ENSMUST00000013970.8	5	CDS
chr10:127199831:GGACT:-	Pip4k2c	ENSMUST00000013970.8	5	CDS
chr11:100583037:GGACA:-	Dnajc7	ENSMUST00000014339.14	11	3'UTR
chr1:160203261:AGACT:-	Cacybp	ENSMUST00000014370.10	21	3'UTR
chr18:36742521:GGACT:-	Ndufa2	ENSMUST00000014438.4	510	3'UTR
chr17:12418980:GGACC:+	Plg	ENSMUST00000014578.6	10	CDS
chr8:122466375:GGACA:-	Rnf166	ENSMUST00000014614.3	20	3'UTR
chr14:31699811:AGACT:-	Ankrd28	ENSMUST00000014640.8	6	3'UTR
chr14:31701010:AGACT:-	Ankrd28	ENSMUST00000014640.8	7	3'UTR
chr14:31701156:GGACA:-	Ankrd28	ENSMUST00000014640.8	6	3'UTR
chr14:31701196:AGACT:-	Ankrd28	ENSMUST00000014640.8	5	3'UTR
chr10:128393730:GGACT:+	Ankrd52	ENSMUST00000014642.9	5	3'UTR
chr10:128393844:GGACA:+	Ankrd52	ENSMUST00000014642.9	5	3'UTR
chr6:92187054:GGACA:-	Rbsn	ENSMUST00000014694.10	5	3'UTR
chr6:92187528:GGACA:-	Rbsn	ENSMUST00000014694.10	5	3'UTR
chr11:70644349:GGACT:-	Slc25a11	ENSMUST00000014750.14	37	3'UTR
chr11:70644748:GGACT:-	Slc25a11	ENSMUST00000014750.14	27	3'UTR
chr6:83770139:GGACA:-	Tex261	ENSMUST00000014892.7	29	3'UTR
chr6:83771135:GGACT:-	Tex261	ENSMUST00000014892.7	38	3'UTR
chr17:15476024:AGACT:-	Psmb1	ENSMUST00000014913.10	15	CDS
chr8:105467678:AGACT:-	Tppp3	ENSMUST00000014990.12	23	3'UTR
chr8:105467987:GGACA:-	Tppp3	ENSMUST00000014990.12	19	CDS
chr8:105467999:GGACC:-	Tppp3	ENSMUST00000014990.12	19	CDS
chr2:26922045:GGACA:-	Surf4	ENSMUST00000015011.9	97	CDS
chr12:44205593:GGACT:-	Dnajb9	ENSMUST00000015049.4	16	3'UTR
chr12:44206960:GGACA:-	Dnajb9	ENSMUST00000015049.4	51	CDS
chr12:44207013:GGACT:-	Dnajb9	ENSMUST00000015049.4	51	CDS
chr12:44207052:AGACT:-	Dnajb9	ENSMUST00000015049.4	50	CDS
chr12:44207261:AGACT:-	Dnajb9	ENSMUST00000015049.4	47	CDS
chr12:44207326:GGACA:-	Dnajb9	ENSMUST00000015049.4	45	CDS
chr12:44207353:GGACA:-	Dnajb9	ENSMUST00000015049.4	44	CDS
chr11:105281644:AGACT:+	Tlk2	ENSMUST00000015107.12	5	3'UTR
chr11:105282036:GGACA:+	Tlk2	ENSMUST00000015107.12	7	3'UTR
chrX:74311439:GGACC:+	Gdi1	ENSMUST00000015435.10	8	3'UTR
chr10:80931918:AGACT:+	Gadd45b	ENSMUST00000015456.9	11	3'UTR
chr10:80932024:GGACA:+	Gadd45b	ENSMUST00000015456.9	11	3'UTR
chr10:80932080:GGACT:+	Gadd45b	ENSMUST00000015456.9	10	3'UTR
chr10:80932093:GGACT:+	Gadd45b	ENSMUST00000015456.9	10	3'UTR
chr3:90253409:GGACA:+	Slc39a1	ENSMUST00000015467.8	11	3'UTR
chr3:90253489:AGACT:+	Slc39a1	ENSMUST00000015467.8	12	3'UTR
chr2:30171733:GGACC:+	Endog	ENSMUST00000015481.5	65	CDS
chr2:30171891:GGACC:+	Endog	ENSMUST00000015481.5	65	CDS
chr2:30171957:GGACT:+	Endog	ENSMUST00000015481.5	65	CDS
chr9:65329913:AGACT:+	Clpx	ENSMUST00000015501.10	12	3'UTR
chr6:115954856:GGACT:-	Plxnd1	ENSMUST00000015511.14	8	3'UTR
chr6:115955133:GGACT:-	Plxnd1	ENSMUST00000015511.14	8	3'UTR
chr6:115955455:GGACA:-	Plxnd1	ENSMUST00000015511.14	7	3'UTR
chr6:115955474:AGACT:-	Plxnd1	ENSMUST00000015511.14	7	3'UTR
chr6:115955817:GGACC:-	Plxnd1	ENSMUST00000015511.14	6	CDS
chr6:115993541:GGACA:-	Plxnd1	ENSMUST00000015511.14	7	CDS
chr6:115994408:GGACC:-	Plxnd1	ENSMUST00000015511.14	7	CDS
chr6:115994435:GGACA:-	Plxnd1	ENSMUST00000015511.14	7	CDS
chr6:115994501:GGACA:-	Plxnd1	ENSMUST00000015511.14	7	CDS
chr10:14127433:GGACA:+	Hivep2	ENSMUST00000015645.10	5	5'UTR
chr10:14127664:GGACA:+	Hivep2	ENSMUST00000015645.10	5	CDS
chr10:14127673:GGACA:+	Hivep2	ENSMUST00000015645.10	5	CDS
chr10:14128570:GGACA:+	Hivep2	ENSMUST00000015645.10	6	CDS
chr10:14128798:AGACT:+	Hivep2	ENSMUST00000015645.10	6	CDS
chr10:14128849:GGACT:+	Hivep2	ENSMUST00000015645.10	6	CDS
chr10:14129266:GGACT:+	Hivep2	ENSMUST00000015645.10	6	CDS
chr10:14129712:GGACT:+	Hivep2	ENSMUST00000015645.10	6	CDS
chr10:14131108:GGACA:+	Hivep2	ENSMUST00000015645.10	7	CDS
chr10:14132538:GGACA:+	Hivep2	ENSMUST00000015645.10	7	CDS
chr10:14149599:AGACT:+	Hivep2	ENSMUST00000015645.10	6	CDS
chr10:14149657:GGACT:+	Hivep2	ENSMUST00000015645.10	6	CDS
chr10:14149751:GGACA:+	Hivep2	ENSMUST00000015645.10	6	3'UTR
chr10:14150756:GGACT:+	Hivep2	ENSMUST00000015645.10	10	3'UTR
chr10:14150907:GGACT:+	Hivep2	ENSMUST00000015645.10	12	3'UTR
chr3:95509122:GGACA:+	Ctsk	ENSMUST00000015664.4	6	3'UTR
chr8:68906067:GGACC:+	Lpl	ENSMUST00000015712.14	48	3'UTR
chr17:26699513:AGACT:+	Atp6v0e	ENSMUST00000015719.15	43	3'UTR
chr17:26699523:GGACA:+	Atp6v0e	ENSMUST00000015719.15	43	3'UTR
chr17:26792052:GGACA:+	Bnip1	ENSMUST00000015725.15	23	CDS
chr17:26792200:GGACT:+	Bnip1	ENSMUST00000015725.15	24	3'UTR
chr17:26792222:GGACT:+	Bnip1	ENSMUST00000015725.15	24	3'UTR
chr17:26792371:GGACT:+	Bnip1	ENSMUST00000015725.15	23	3'UTR
chr17:26792406:GGACT:+	Bnip1	ENSMUST00000015725.15	23	3'UTR
chr17:46548786:GGACT:-	Srf	ENSMUST00000015749.6	22	3'UTR
chr17:46548950:GGACT:-	Srf	ENSMUST00000015749.6	19	3'UTR
chr17:46555723:GGACT:-	Srf	ENSMUST00000015749.6	11	CDS
chr17:46556053:GGACA:-	Srf	ENSMUST00000015749.6	10	5'UTR
chr9:40805153:GGACC:+	Hspa8	ENSMUST00000015800.15	26	3'UTR
chrX:100623352:GGACA:-	Pdzd11	ENSMUST00000015812.11	11	3'UTR
chr7:131445067:GGACT:+	Acadsb	ENSMUST00000015829.14	12	3'UTR
chr7:131445187:AGACT:+	Acadsb	ENSMUST00000015829.14	13	3'UTR
chr3:95254829:GGACA:-	Prune1	ENSMUST00000015855.7	23	3'UTR
chr3:95255195:GGACA:-	Prune1	ENSMUST00000015855.7	21	CDS
chr3:95255201:GGACT:-	Prune1	ENSMUST00000015855.7	21	CDS
chr3:95255207:GGACA:-	Prune1	ENSMUST00000015855.7	21	CDS
chr3:95988893:AGACT:-	Plekho1	ENSMUST00000015889.9	22	3'UTR
chr3:95988984:GGACT:-	Plekho1	ENSMUST00000015889.9	22	CDS
chr3:95988999:GGACC:-	Plekho1	ENSMUST00000015889.9	22	CDS
chr3:95989175:GGACT:-	Plekho1	ENSMUST00000015889.9	22	CDS
chr3:95989320:GGACA:-	Plekho1	ENSMUST00000015889.9	21	CDS
chr3:95989482:GGACT:-	Plekho1	ENSMUST00000015889.9	21	CDS
chr3:95929406:GGACT:+	Anp32e	ENSMUST00000015893.12	12	5'UTR
chr3:95929447:GGACT:+	Anp32e	ENSMUST00000015893.12	11	5'UTR
chr3:95929595:GGACA:+	Anp32e	ENSMUST00000015893.12	13	CDS
chr3:95945260:GGACC:+	Anp32e	ENSMUST00000015893.12	29	3'UTR
chr3:95896709:GGACA:+	Aph1a	ENSMUST00000015894.11	6	3'UTR
chr3:95896940:AGACT:+	Aph1a	ENSMUST00000015894.11	6	3'UTR
chr3:95897292:AGACT:+	Aph1a	ENSMUST00000015894.11	8	3'UTR
chr3:95897475:GGACT:+	Aph1a	ENSMUST00000015894.11	5	3'UTR
chr3:95898046:GGACA:+	Aph1a	ENSMUST00000015894.11	7	3'UTR
chr10:7822366:AGACT:+	Ppil4	ENSMUST00000015901.10	6	3'UTR
chr5:45434155:GGACT:-	Qdpr	ENSMUST00000015950.11	70	3'UTR
chr5:45434349:GGACA:-	Qdpr	ENSMUST00000015950.11	69	3'UTR
chr11:50200221:GGACC:-	Sqstm1	ENSMUST00000015981.11	204	3'UTR
chr2:143947515:AGACT:-	Rrbp1	ENSMUST00000016072.11	8	3'UTR
chr2:143947619:GGACT:-	Rrbp1	ENSMUST00000016072.11	6	3'UTR
chr3:96196871:GGACC:-	Bola1	ENSMUST00000016087.3	38	CDS
chr3:96196915:GGACA:-	Bola1	ENSMUST00000016087.3	39	CDS
chr3:96197187:GGACC:-	Bola1	ENSMUST00000016087.3	37	CDS
chr5:134141845:AGACT:+	Castor2	ENSMUST00000016088.8	5	3'UTR
chr5:134142060:AGACT:+	Castor2	ENSMUST00000016088.8	5	3'UTR
chr5:134142129:GGACC:+	Castor2	ENSMUST00000016088.8	6	3'UTR
chr5:134142190:AGACT:+	Castor2	ENSMUST00000016088.8	6	3'UTR
chr5:134142432:GGACA:+	Castor2	ENSMUST00000016088.8	6	3'UTR
chr5:134142773:GGACA:+	Castor2	ENSMUST00000016088.8	6	3'UTR
chr5:134143687:GGACT:+	Castor2	ENSMUST00000016088.8	7	3'UTR
chr14:29993126:GGACA:+	Actr8	ENSMUST00000016115.5	6	3'UTR
chr14:29993135:AGACT:+	Actr8	ENSMUST00000016115.5	6	3'UTR
chr13:112867667:GGACT:+	Plpp1	ENSMUST00000016144.11	20	3'UTR
chr1:74289250:GGACC:-	Tmbim1	ENSMUST00000016309.15	46	3'UTR
chr1:74289376:AGACT:-	Tmbim1	ENSMUST00000016309.15	45	CDS
chr1:74289457:GGACT:-	Tmbim1	ENSMUST00000016309.15	45	CDS
chr2:174461134:GGACA:-	Atp5e	ENSMUST00000016396.7	395	3'UTR
chr2:174427591:GGACA:-	Ctsz	ENSMUST00000016400.8	38	3'UTR
chr2:174427704:GGACC:-	Ctsz	ENSMUST00000016400.8	38	3'UTR
chr2:174427753:GGACT:-	Ctsz	ENSMUST00000016400.8	38	3'UTR
chr2:174427773:GGACA:-	Ctsz	ENSMUST00000016400.8	38	3'UTR
chr2:174427806:GGACA:-	Ctsz	ENSMUST00000016400.8	37	3'UTR
chr2:174427885:GGACC:-	Ctsz	ENSMUST00000016400.8	37	CDS
chr2:174465403:GGACT:-	Prelid3b	ENSMUST00000016401.14	62	3'UTR
chr2:174465480:GGACC:-	Prelid3b	ENSMUST00000016401.14	61	3'UTR
chr2:174465778:GGACT:-	Prelid3b	ENSMUST00000016401.14	58	3'UTR
chr2:181188289:GGACC:+	Ppdpf	ENSMUST00000016488.12	5	CDS
chr1:194959989:GGACC:+	Cd34	ENSMUST00000016638.7	38	CDS
chr1:194960784:GGACA:+	Cd34	ENSMUST00000016638.7	45	3'UTR
chr19:29348950:GGACT:-	Plgrkt	ENSMUST00000016639.11	21	CDS
chr19:29348993:GGACA:-	Plgrkt	ENSMUST00000016639.11	21	CDS
chr5:146955041:GGACA:-	Mtif3	ENSMUST00000016654.8	18	3'UTR
chr5:146955129:AGACT:-	Mtif3	ENSMUST00000016654.8	18	3'UTR
chr5:146955238:GGACA:-	Mtif3	ENSMUST00000016654.8	17	3'UTR
chr5:146955476:GGACT:-	Mtif3	ENSMUST00000016654.8	16	3'UTR
chr5:146955734:GGACT:-	Mtif3	ENSMUST00000016654.8	15	CDS
chr5:146955788:AGACT:-	Mtif3	ENSMUST00000016654.8	14	CDS
chr1:131054037:GGACA:-	Mapkapk2	ENSMUST00000016672.10	51	3'UTR
chr1:131054085:GGACC:-	Mapkapk2	ENSMUST00000016672.10	50	3'UTR
chr1:131055064:GGACA:-	Mapkapk2	ENSMUST00000016672.10	32	3'UTR
chr1:131097501:AGACT:-	Mapkapk2	ENSMUST00000016672.10	7	CDS
chr1:131097592:GGACC:-	Mapkapk2	ENSMUST00000016672.10	7	5'UTR
chr1:131097694:GGACC:-	Mapkapk2	ENSMUST00000016672.10	7	5'UTR
chr8:13146575:AGACT:+	Cul4a	ENSMUST00000016680.13	13	CDS
chr8:13146943:GGACA:+	Cul4a	ENSMUST00000016680.13	15	3'UTR
chr8:13147162:GGACA:+	Cul4a	ENSMUST00000016680.13	17	3'UTR
chr11:116023771:GGACC:-	H3f3b	ENSMUST00000016703.7	71	CDS
chr17:24048750:GGACT:-	Kctd5	ENSMUST00000017090.5	5	3'UTR
chr2:164426059:GGACT:-	Sdc4	ENSMUST00000017153.3	10	3'UTR
chr13:33918273:AGACT:-	Serpinb6a	ENSMUST00000017188.13	169	CDS
chr13:33918403:GGACA:-	Serpinb6a	ENSMUST00000017188.13	163	CDS
chr11:118165332:GGACA:-	Cyth1	ENSMUST00000017276.13	10	3'UTR
chr11:118165426:GGACT:-	Cyth1	ENSMUST00000017276.13	9	3'UTR
chr11:101278220:AGACT:-	Coa3	ENSMUST00000017332.3	44	3'UTR
chr11:101278249:GGACT:-	Coa3	ENSMUST00000017332.3	44	3'UTR
chr11:101278331:GGACC:-	Coa3	ENSMUST00000017332.3	44	3'UTR
chr11:101278346:GGACC:-	Coa3	ENSMUST00000017332.3	44	CDS
chr11:98695871:GGACA:+	Psmd3	ENSMUST00000017365.14	22	3'UTR
chr11:98695895:GGACT:+	Psmd3	ENSMUST00000017365.14	22	3'UTR
chr11:98695914:GGACA:+	Psmd3	ENSMUST00000017365.14	22	3'UTR
chr11:77529978:GGACC:-	Taok1	ENSMUST00000017435.10	13	3'UTR
chr11:77533137:GGACC:-	Taok1	ENSMUST00000017435.10	6	3'UTR
chr2:164768277:GGACC:+	Dnttip1	ENSMUST00000017443.13	6	3'UTR
chr2:164792857:GGACT:-	Acot8	ENSMUST00000017451.6	6	3'UTR
chr2:164799901:GGACA:-	Acot8	ENSMUST00000017451.6	6	CDS
chr11:102054727:GGACT:+	Cd300lg	ENSMUST00000017453.11	18	3'UTR
chr11:102055277:GGACT:+	Cd300lg	ENSMUST00000017453.11	19	3'UTR
chr11:102055452:GGACC:+	Cd300lg	ENSMUST00000017453.11	19	3'UTR
chr11:98003133:GGACA:-	Cacnb1	ENSMUST00000017552.12	9	CDS
chr11:98003145:AGACT:-	Cacnb1	ENSMUST00000017552.12	9	CDS
chr11:98003360:GGACC:-	Cacnb1	ENSMUST00000017552.12	8	CDS
chr2:15079100:AGACT:+	Arl5b	ENSMUST00000017562.12	5	3'UTR
chr2:15080662:GGACA:+	Arl5b	ENSMUST00000017562.12	6	3'UTR
chr2:15081319:GGACT:+	Arl5b	ENSMUST00000017562.12	6	3'UTR
chr11:80395155:GGACA:+	Zfp207	ENSMUST00000017567.13	20	CDS
chr11:80395185:GGACC:+	Zfp207	ENSMUST00000017567.13	20	CDS
chr11:80395454:GGACA:+	Zfp207	ENSMUST00000017567.13	20	CDS
chr11:80395460:GGACC:+	Zfp207	ENSMUST00000017567.13	20	CDS
chr11:80395690:GGACA:+	Zfp207	ENSMUST00000017567.13	21	3'UTR
chr11:118448355:GGACA:+	C1qtnf1	ENSMUST00000017590.8	7	3'UTR
chr11:118448378:GGACT:+	C1qtnf1	ENSMUST00000017590.8	7	3'UTR
chr11:118448745:GGACA:+	C1qtnf1	ENSMUST00000017590.8	8	3'UTR
chr11:118448993:GGACA:+	C1qtnf1	ENSMUST00000017590.8	8	3'UTR
chr11:118449001:GGACT:+	C1qtnf1	ENSMUST00000017590.8	8	3'UTR
chr11:118449185:GGACT:+	C1qtnf1	ENSMUST00000017590.8	9	3'UTR
chr11:118449513:GGACA:+	C1qtnf1	ENSMUST00000017590.8	8	3'UTR
chr11:118449856:AGACT:+	C1qtnf1	ENSMUST00000017590.8	9	3'UTR
chr8:122424920:GGACC:-	Cyba	ENSMUST00000017604.9	22	CDS
chr8:122425063:GGACT:-	Cyba	ENSMUST00000017604.9	21	CDS
chr11:118301086:GGACA:-	Timp2	ENSMUST00000017610.9	66	3'UTR
chr11:118302095:GGACA:-	Timp2	ENSMUST00000017610.9	63	3'UTR
chr11:118303161:GGACC:-	Timp2	ENSMUST00000017610.9	56	3'UTR
chr11:118303293:AGACT:-	Timp2	ENSMUST00000017610.9	56	3'UTR
chr11:118303648:AGACT:-	Timp2	ENSMUST00000017610.9	65	3'UTR
chr11:118303706:GGACC:-	Timp2	ENSMUST00000017610.9	64	CDS
chr11:118355114:GGACC:-	Timp2	ENSMUST00000017610.9	28	5'UTR
chr11:118406626:GGACA:-	Cant1	ENSMUST00000017620.9	8	3'UTR
chr14:16365245:GGACT:+	Top2b	ENSMUST00000017629.11	6	5'UTR
chr14:16365331:GGACT:+	Top2b	ENSMUST00000017629.11	6	5'UTR
chr14:16430736:AGACT:+	Top2b	ENSMUST00000017629.11	5	3'UTR
chr11:78523047:GGACA:-	Tnfaip1	ENSMUST00000017759.8	31	3'UTR
chr11:78523481:AGACT:-	Tnfaip1	ENSMUST00000017759.8	27	3'UTR
chr11:78523918:GGACT:-	Tnfaip1	ENSMUST00000017759.8	27	3'UTR
chr11:78524302:AGACT:-	Tnfaip1	ENSMUST00000017759.8	25	3'UTR
chr11:78524581:GGACC:-	Tnfaip1	ENSMUST00000017759.8	24	3'UTR
chr11:78524742:GGACA:-	Tnfaip1	ENSMUST00000017759.8	24	3'UTR
chr11:78524908:GGACC:-	Tnfaip1	ENSMUST00000017759.8	23	3'UTR
chr2:165276589:GGACC:-	Slc35c2	ENSMUST00000017808.13	6	3'UTR
chr2:165276799:GGACT:-	Slc35c2	ENSMUST00000017808.13	6	3'UTR
chr2:165276851:GGACT:-	Slc35c2	ENSMUST00000017808.13	6	3'UTR
chr2:163624177:GGACC:-	Serinc3	ENSMUST00000017851.3	8	3'UTR
chr2:163625485:GGACT:-	Serinc3	ENSMUST00000017851.3	30	CDS
chr2:164490189:GGACC:+	Dbndd2	ENSMUST00000017878.2	26	CDS
chr2:164490353:AGACT:+	Dbndd2	ENSMUST00000017878.2	27	3'UTR
chr2:164490582:GGACA:+	Dbndd2	ENSMUST00000017878.2	27	3'UTR
chr2:164824902:AGACT:+	Zswim1	ENSMUST00000017908.2	5	CDS
chr2:164825036:GGACC:+	Zswim1	ENSMUST00000017908.2	5	CDS
chr2:164825182:GGACC:+	Zswim1	ENSMUST00000017908.2	5	CDS
chr2:164825650:GGACA:+	Zswim1	ENSMUST00000017908.2	5	CDS
chr2:164825991:GGACC:+	Zswim1	ENSMUST00000017908.2	6	CDS
chr11:75692284:GGACA:+	Crk	ENSMUST00000017920.13	5	CDS
chr11:75703493:GGACT:+	Crk	ENSMUST00000017920.13	23	CDS
chr11:75703634:AGACT:+	Crk	ENSMUST00000017920.13	24	3'UTR
chr11:75703901:AGACT:+	Crk	ENSMUST00000017920.13	27	3'UTR
chr11:75703975:GGACC:+	Crk	ENSMUST00000017920.13	28	3'UTR
chr11:75704302:GGACA:+	Crk	ENSMUST00000017920.13	29	3'UTR
chr11:75704386:GGACC:+	Crk	ENSMUST00000017920.13	31	3'UTR
chr11:75704673:AGACT:+	Crk	ENSMUST00000017920.13	34	3'UTR
chr11:75705142:GGACA:+	Crk	ENSMUST00000017920.13	38	3'UTR
chr11:75705642:GGACC:+	Crk	ENSMUST00000017920.13	38	3'UTR
chr11:75705660:GGACT:+	Crk	ENSMUST00000017920.13	39	3'UTR
chr11:101096938:GGACA:-	Retreg3	ENSMUST00000017946.5	28	3'UTR
chr11:101097003:GGACA:-	Retreg3	ENSMUST00000017946.5	27	3'UTR
chr11:101098159:AGACT:-	Retreg3	ENSMUST00000017946.5	23	3'UTR
chr11:101098212:GGACC:-	Retreg3	ENSMUST00000017946.5	22	CDS
chr11:101098248:GGACA:-	Retreg3	ENSMUST00000017946.5	22	CDS
chr11:101098569:AGACT:-	Retreg3	ENSMUST00000017946.5	21	CDS
chr2:163336702:GGACC:-	Jph2	ENSMUST00000017961.10	139	3'UTR
chr2:163337814:GGACA:-	Jph2	ENSMUST00000017961.10	74	3'UTR
chr2:163337845:GGACC:-	Jph2	ENSMUST00000017961.10	74	3'UTR
chr2:163375814:GGACA:-	Jph2	ENSMUST00000017961.10	24	CDS
chr2:163376222:GGACT:-	Jph2	ENSMUST00000017961.10	24	CDS
chr2:163397823:AGACT:-	Jph2	ENSMUST00000017961.10	22	5'UTR
chr17:53506510:AGACT:+	Rab5a	ENSMUST00000017975.6	45	3'UTR
chr11:100627575:GGACA:+	Nkiras2	ENSMUST00000017981.9	14	3'UTR
chr2:163572012:GGACA:+	Hnf4a	ENSMUST00000018094.12	7	3'UTR
chr15:83154631:GGACC:-	Cyb5r3	ENSMUST00000018186.15	18	CDS
chr11:120961997:AGACT:-	Csnk1d	ENSMUST00000018274.9	7	3'UTR
chr11:120962501:GGACC:-	Csnk1d	ENSMUST00000018274.9	5	3'UTR
chr5:139800642:GGACA:+	Mafk	ENSMUST00000018287.9	6	3'UTR
chr5:139800660:GGACA:+	Mafk	ENSMUST00000018287.9	6	3'UTR
chr5:139800820:GGACT:+	Mafk	ENSMUST00000018287.9	6	3'UTR
chr5:139801065:AGACT:+	Mafk	ENSMUST00000018287.9	6	3'UTR
chr5:139801164:AGACT:+	Mafk	ENSMUST00000018287.9	5	3'UTR
chr5:139801450:GGACA:+	Mafk	ENSMUST00000018287.9	7	3'UTR
chr5:139801490:AGACT:+	Mafk	ENSMUST00000018287.9	7	3'UTR
chr5:139802318:GGACA:+	Mafk	ENSMUST00000018287.9	8	3'UTR
chr5:139802407:GGACA:+	Mafk	ENSMUST00000018287.9	8	3'UTR
chr5:139802540:AGACT:+	Mafk	ENSMUST00000018287.9	8	3'UTR
chr15:79248829:GGACC:+	Pick1	ENSMUST00000018295.13	6	CDS
chr15:79248964:GGACA:+	Pick1	ENSMUST00000018295.13	7	CDS
chr15:79249034:GGACC:+	Pick1	ENSMUST00000018295.13	8	3'UTR
chr15:79249056:GGACC:+	Pick1	ENSMUST00000018295.13	8	3'UTR
chr15:79249173:GGACT:+	Pick1	ENSMUST00000018295.13	8	3'UTR
chr15:79249230:GGACA:+	Pick1	ENSMUST00000018295.13	8	3'UTR
chr11:98380657:GGACT:+	Stard3	ENSMUST00000018311.4	10	3'UTR
chr11:98380763:GGACT:+	Stard3	ENSMUST00000018311.4	12	3'UTR
chr11:98380794:GGACT:+	Stard3	ENSMUST00000018311.4	12	3'UTR
chr11:98380825:AGACT:+	Stard3	ENSMUST00000018311.4	12	3'UTR
chr1:143806802:GGACA:+	Uchl5	ENSMUST00000018333.12	9	3'UTR
chr1:143599463:GGACT:-	Cdc73	ENSMUST00000018337.8	6	3'UTR
chr11:63158868:GGACA:+	Pmp22	ENSMUST00000018361.9	63	3'UTR
chr11:53332617:GGACC:+	Zcchc10	ENSMUST00000018383.9	6	3'UTR
chr11:53333098:GGACA:+	Zcchc10	ENSMUST00000018383.9	6	3'UTR
chr11:70664040:GGACC:-	Spag7	ENSMUST00000018431.12	9	3'UTR
chr11:70664060:GGACA:-	Spag7	ENSMUST00000018431.12	9	3'UTR
chr2:164054208:GGACT:-	Tomm34	ENSMUST00000018466.3	7	3'UTR
chr2:164016819:GGACT:+	Ywhab	ENSMUST00000018470.9	25	3'UTR
chr2:164016897:AGACT:+	Ywhab	ENSMUST00000018470.9	25	3'UTR
chr2:164018048:GGACA:+	Ywhab	ENSMUST00000018470.9	27	3'UTR
chr15:34875654:AGACT:-	Stk3	ENSMUST00000018476.13	5	3'UTR
chr15:34876387:AGACT:-	Stk3	ENSMUST00000018476.13	5	3'UTR
chr11:79014740:GGACA:-	Ksr1	ENSMUST00000018478.10	25	3'UTR
chr11:79015631:GGACT:-	Ksr1	ENSMUST00000018478.10	18	3'UTR
chr11:79016077:GGACT:-	Ksr1	ENSMUST00000018478.10	16	3'UTR
chr11:79016214:GGACC:-	Ksr1	ENSMUST00000018478.10	12	CDS
chr11:54910810:GGACA:-	Tnip1	ENSMUST00000018482.12	13	3'UTR
chr11:54910910:AGACT:-	Tnip1	ENSMUST00000018482.12	15	3'UTR
chr11:54911100:GGACC:-	Tnip1	ENSMUST00000018482.12	15	3'UTR
chr11:54911176:AGACT:-	Tnip1	ENSMUST00000018482.12	14	3'UTR
chr11:88082956:GGACA:+	Vezf1	ENSMUST00000018521.10	9	3'UTR
chr11:88083085:AGACT:+	Vezf1	ENSMUST00000018521.10	10	3'UTR
chr11:88083160:AGACT:+	Vezf1	ENSMUST00000018521.10	12	3'UTR
chr11:88084152:AGACT:+	Vezf1	ENSMUST00000018521.10	6	3'UTR
chr11:88193133:GGACT:+	Cuedc1	ENSMUST00000018522.12	5	3'UTR
chr11:88193172:GGACA:+	Cuedc1	ENSMUST00000018522.12	6	3'UTR
chr11:88193453:AGACT:+	Cuedc1	ENSMUST00000018522.12	8	3'UTR
chr11:88193723:GGACT:+	Cuedc1	ENSMUST00000018522.12	10	3'UTR
chr11:86936723:AGACT:-	Ypel2	ENSMUST00000018571.4	5	3'UTR
chr11:86937296:GGACA:-	Ypel2	ENSMUST00000018571.4	6	3'UTR
chr11:86938396:GGACC:-	Ypel2	ENSMUST00000018571.4	5	3'UTR
chr11:86938669:AGACT:-	Ypel2	ENSMUST00000018571.4	5	3'UTR
chr11:86938916:AGACT:-	Ypel2	ENSMUST00000018571.4	5	3'UTR
chr11:86939582:GGACC:-	Ypel2	ENSMUST00000018571.4	5	3'UTR
chr11:88830825:GGACT:-	Akap1	ENSMUST00000018572.10	10	3'UTR
chr11:88831299:AGACT:-	Akap1	ENSMUST00000018572.10	15	3'UTR
chr11:88844749:GGACA:-	Akap1	ENSMUST00000018572.10	27	CDS
chr11:88845255:GGACT:-	Akap1	ENSMUST00000018572.10	27	CDS
chr11:88845264:GGACA:-	Akap1	ENSMUST00000018572.10	27	CDS
chr11:88845434:GGACA:-	Akap1	ENSMUST00000018572.10	23	CDS
chr11:88845481:GGACC:-	Akap1	ENSMUST00000018572.10	21	CDS
chr11:88845590:GGACA:-	Akap1	ENSMUST00000018572.10	20	CDS
chr11:67240984:GGACA:+	Myh4	ENSMUST00000018632.10	18	CDS
chr11:67248627:GGACT:+	Myh4	ENSMUST00000018632.10	14	CDS
chr11:67248713:AGACT:+	Myh4	ENSMUST00000018632.10	12	CDS
chr11:67253347:GGACC:+	Myh4	ENSMUST00000018632.10	19	CDS
chr11:67259336:GGACA:+	Myh4	ENSMUST00000018632.10	27	CDS
chr11:67259347:AGACT:+	Myh4	ENSMUST00000018632.10	27	CDS
chr11:67215111:GGACC:+	Myh1	ENSMUST00000018637.14	9	CDS
chr11:67215174:GGACA:+	Myh1	ENSMUST00000018637.14	9	CDS
chr11:67189575:GGACA:+	Myh2	ENSMUST00000018641.7	5	CDS
chr11:97715187:GGACA:-	Pip4k2b	ENSMUST00000018691.8	11	3'UTR
chr11:97715448:GGACC:-	Pip4k2b	ENSMUST00000018691.8	13	3'UTR
chr11:97715514:GGACA:-	Pip4k2b	ENSMUST00000018691.8	13	3'UTR
chr11:97715891:GGACT:-	Pip4k2b	ENSMUST00000018691.8	9	3'UTR
chr11:97715948:AGACT:-	Pip4k2b	ENSMUST00000018691.8	9	3'UTR
chr11:97717053:GGACT:-	Pip4k2b	ENSMUST00000018691.8	7	3'UTR
chr11:97717125:GGACT:-	Pip4k2b	ENSMUST00000018691.8	7	3'UTR
chr11:97717809:GGACA:-	Pip4k2b	ENSMUST00000018691.8	6	3'UTR
chr11:97718367:GGACT:-	Pip4k2b	ENSMUST00000018691.8	5	3'UTR
chr11:69943112:AGACT:-	Slc2a4	ENSMUST00000018710.12	73	3'UTR
chr11:69943329:AGACT:-	Slc2a4	ENSMUST00000018710.12	56	3'UTR
chr11:69998374:GGACT:+	Phf23	ENSMUST00000018716.9	12	CDS
chr11:69998389:GGACC:+	Phf23	ENSMUST00000018716.9	12	CDS
chr11:69998471:GGACC:+	Phf23	ENSMUST00000018716.9	12	CDS
chr11:69998545:GGACT:+	Phf23	ENSMUST00000018716.9	15	CDS
chr11:69998705:GGACC:+	Phf23	ENSMUST00000018716.9	15	CDS
chr11:69998831:AGACT:+	Phf23	ENSMUST00000018716.9	16	CDS
chr11:69998875:AGACT:+	Phf23	ENSMUST00000018716.9	16	CDS
chr11:69999115:GGACA:+	Phf23	ENSMUST00000018716.9	19	CDS
chr11:69999614:GGACT:+	Phf23	ENSMUST00000018716.9	22	3'UTR
chr11:55499947:GGACT:+	G3bp1	ENSMUST00000018727.3	10	3'UTR
chr11:55500257:GGACT:+	G3bp1	ENSMUST00000018727.3	11	3'UTR
chr11:55500366:GGACA:+	G3bp1	ENSMUST00000018727.3	10	3'UTR
chr11:55500601:AGACT:+	G3bp1	ENSMUST00000018727.3	9	3'UTR
chr11:55500823:GGACA:+	G3bp1	ENSMUST00000018727.3	10	3'UTR
chr11:55504625:AGACT:+	G3bp1	ENSMUST00000018727.3	6	3'UTR
chr11:55394821:AGACT:-	Sparc	ENSMUST00000018737.12	439	3'UTR
chr11:55395001:AGACT:-	Sparc	ENSMUST00000018737.12	418	3'UTR
chr11:55395610:GGACA:-	Sparc	ENSMUST00000018737.12	311	CDS
chr11:60730353:GGACT:+	Mief2	ENSMUST00000018743.4	38	CDS
chr11:60730679:GGACA:+	Mief2	ENSMUST00000018743.4	51	CDS
chr11:60731173:GGACT:+	Mief2	ENSMUST00000018743.4	57	CDS
chr11:60731246:GGACA:+	Mief2	ENSMUST00000018743.4	57	CDS
chr11:60731287:GGACT:+	Mief2	ENSMUST00000018743.4	58	CDS
chr11:60731782:GGACT:+	Mief2	ENSMUST00000018743.4	61	CDS
chr11:60731981:GGACT:+	Mief2	ENSMUST00000018743.4	63	3'UTR
chr11:60732036:GGACA:+	Mief2	ENSMUST00000018743.4	63	3'UTR
chr11:60732338:AGACT:+	Mief2	ENSMUST00000018743.4	65	3'UTR
chr11:84048953:AGACT:-	Dusp14	ENSMUST00000018792.11	8	CDS
chr11:84049180:GGACT:-	Dusp14	ENSMUST00000018792.11	8	CDS
chr11:96938174:GGACA:-	Pnpo	ENSMUST00000018803.11	10	3'UTR
chr11:102403377:AGACT:-	Slc25a39	ENSMUST00000018821.8	11	3'UTR
chr11:84510330:GGACT:-	Aatf	ENSMUST00000018841.2	5	CDS
chr11:83404688:AGACT:+	Ap2b1	ENSMUST00000018875.12	5	3'UTR
chr11:83404752:GGACT:+	Ap2b1	ENSMUST00000018875.12	5	3'UTR
chr11:68821583:AGACT:-	Ndel1	ENSMUST00000018880.13	38	3'UTR
chr11:68821730:AGACT:-	Ndel1	ENSMUST00000018880.13	38	3'UTR
chr11:68821894:AGACT:-	Ndel1	ENSMUST00000018880.13	38	3'UTR
chr11:68822403:GGACT:-	Ndel1	ENSMUST00000018880.13	34	3'UTR
chr11:68822524:GGACA:-	Ndel1	ENSMUST00000018880.13	34	3'UTR
chr11:69656736:GGACA:-	Mpdu1	ENSMUST00000018905.11	6	3'UTR
chr11:69656954:GGACC:-	Mpdu1	ENSMUST00000018905.11	6	3'UTR
chr11:69657498:GGACA:-	Mpdu1	ENSMUST00000018905.11	5	CDS
chr11:69633356:GGACT:+	Fxr2	ENSMUST00000018909.3	6	CDS
chr7:142494534:GGACT:+	Lsp1	ENSMUST00000018963.10	15	3'UTR
chr19:42123530:GGACT:-	Avpi1	ENSMUST00000018965.3	26	3'UTR
chr19:42123613:GGACA:-	Avpi1	ENSMUST00000018965.3	26	3'UTR
chr19:42123648:GGACT:-	Avpi1	ENSMUST00000018965.3	26	3'UTR
chr19:42198452:GGACT:-	Sfrp5	ENSMUST00000018966.7	15	3'UTR
chr19:42198989:GGACC:-	Sfrp5	ENSMUST00000018966.7	12	CDS
chr11:82942877:AGACT:+	Unc45b	ENSMUST00000018989.13	31	3'UTR
chr11:82943039:AGACT:+	Unc45b	ENSMUST00000018989.13	31	3'UTR
chr11:35789542:GGACA:+	Pank3	ENSMUST00000018990.7	10	3'UTR
chr11:97328696:GGACA:+	Mrpl45	ENSMUST00000019026.9	6	3'UTR
chr11:97328762:AGACT:+	Mrpl45	ENSMUST00000019026.9	6	3'UTR
chr11:117361604:AGACT:+	9-Sep	ENSMUST00000019038.14	7	3'UTR
chr11:117362026:GGACT:+	9-Sep	ENSMUST00000019038.14	9	3'UTR
chr11:53777050:GGACT:+	Irf1	ENSMUST00000019043.12	5	3'UTR
chr11:53777273:GGACC:+	Irf1	ENSMUST00000019043.12	6	3'UTR
chr11:83588281:GGACC:-	Ccl6	ENSMUST00000019071.3	7	3'UTR
chr11:83588386:GGACT:-	Ccl6	ENSMUST00000019071.3	7	3'UTR
chr11:83588688:GGACT:-	Ccl6	ENSMUST00000019071.3	21	3'UTR
chr11:60904072:GGACA:-	Natd1	ENSMUST00000019075.3	5	3'UTR
chr11:60904692:GGACC:-	Natd1	ENSMUST00000019075.3	5	3'UTR
chr11:60951850:GGACT:+	Map2k3	ENSMUST00000019076.9	19	3'UTR
chr11:60951861:GGACC:+	Map2k3	ENSMUST00000019076.9	19	3'UTR
chr11:60952308:GGACA:+	Map2k3	ENSMUST00000019076.9	28	3'UTR
chr11:60952335:AGACT:+	Map2k3	ENSMUST00000019076.9	28	3'UTR
chr5:33027107:GGACT:+	Ywhah	ENSMUST00000019109.7	9	CDS
chr5:33027374:GGACT:+	Ywhah	ENSMUST00000019109.7	14	3'UTR
chr6:34156796:AGACT:-	Slc35b4	ENSMUST00000019143.8	5	3'UTR
chr6:34157322:GGACT:-	Slc35b4	ENSMUST00000019143.8	5	3'UTR
chr5:136963102:GGACA:+	Fis1	ENSMUST00000019198.6	6	CDS
chr5:136965987:GGACT:+	Fis1	ENSMUST00000019198.6	181	CDS
chr4:147910097:GGACA:-	Plod1	ENSMUST00000019199.13	11	3'UTR
chr4:147910234:AGACT:-	Plod1	ENSMUST00000019199.13	10	3'UTR
chr4:147910296:GGACT:-	Plod1	ENSMUST00000019199.13	10	3'UTR
chr4:147910548:GGACT:-	Plod1	ENSMUST00000019199.13	7	3'UTR
chr4:118414875:GGACA:+	Med8	ENSMUST00000019229.14	26	3'UTR
chrX:74303475:GGACC:+	Atp6ap1	ENSMUST00000019231.11	36	CDS
chrX:74304609:AGACT:+	Atp6ap1	ENSMUST00000019231.11	52	3'UTR
chrX:74273415:GGACT:-	Dnase1l1	ENSMUST00000019232.9	52	3'UTR
chrX:74273995:AGACT:-	Dnase1l1	ENSMUST00000019232.9	39	CDS
chr11:83575398:GGACC:-	Ccl9	ENSMUST00000019266.5	7	CDS
chr13:24803173:GGACA:+	BC005537	ENSMUST00000019276.11	20	5'UTR
chr13:24812865:GGACT:+	BC005537	ENSMUST00000019276.11	5	3'UTR
chr13:24812969:GGACT:+	BC005537	ENSMUST00000019276.11	5	3'UTR
chr13:24813038:GGACT:+	BC005537	ENSMUST00000019276.11	7	3'UTR
chr18:36791451:AGACT:+	Hars2	ENSMUST00000019287.8	5	3'UTR
chr18:36791541:AGACT:+	Hars2	ENSMUST00000019287.8	5	3'UTR
chr7:16455237:GGACC:+	Tmem160	ENSMUST00000019302.9	86	CDS
chr7:16455444:GGACT:+	Tmem160	ENSMUST00000019302.9	86	3'UTR
chr7:16455467:GGACA:+	Tmem160	ENSMUST00000019302.9	84	3'UTR
chr11:100715485:GGACA:-	Rab5c	ENSMUST00000019317.11	47	3'UTR
chr11:100715679:GGACT:-	Rab5c	ENSMUST00000019317.11	48	3'UTR
chr11:100715727:GGACA:-	Rab5c	ENSMUST00000019317.11	48	3'UTR
chr6:120795606:GGACA:-	Atp6v1e1	ENSMUST00000019354.10	87	3'UTR
chr6:120795706:GGACT:-	Atp6v1e1	ENSMUST00000019354.10	85	CDS
chr8:70913642:GGACC:+	Map1s	ENSMUST00000019405.3	5	CDS
chr8:70913861:GGACA:+	Map1s	ENSMUST00000019405.3	5	CDS
chr8:70914446:GGACC:+	Map1s	ENSMUST00000019405.3	5	CDS
chr8:70914722:GGACC:+	Map1s	ENSMUST00000019405.3	5	CDS
chr14:55746226:GGACT:+	Nop9	ENSMUST00000019441.8	15	CDS
chr14:55746468:GGACT:+	Nop9	ENSMUST00000019441.8	15	CDS
chr14:55753794:AGACT:+	Nop9	ENSMUST00000019441.8	5	CDS
chr14:55753812:GGACT:+	Nop9	ENSMUST00000019441.8	5	3'UTR
chr11:101376423:GGACC:+	G6pc	ENSMUST00000019469.2	7	CDS
chr11:101376845:GGACT:+	G6pc	ENSMUST00000019469.2	7	3'UTR
chr11:101321894:GGACT:+	Psme3	ENSMUST00000019470.13	21	3'UTR
chr8:84246512:GGACT:-	D8Ertd738e	ENSMUST00000019506.8	107	3'UTR
chr8:84246542:GGACT:-	D8Ertd738e	ENSMUST00000019506.8	107	3'UTR
chr7:16917611:GGACA:-	Calm3	ENSMUST00000019514.9	73	CDS
chr11:59817958:GGACA:-	Cops3	ENSMUST00000019517.9	32	3'UTR
chr9:21139674:AGACT:-	Cdc37	ENSMUST00000019615.10	33	3'UTR
chr9:21139863:GGACC:-	Cdc37	ENSMUST00000019615.10	33	CDS
chr17:57263219:GGACC:+	Trip10	ENSMUST00000019631.10	15	3'UTR
chr5:138163864:GGACT:+	Cops6	ENSMUST00000019638.14	11	CDS
chr5:138101914:GGACA:+	Zkscan1	ENSMUST00000019660.10	5	3'UTR
chr5:138101995:GGACT:+	Zkscan1	ENSMUST00000019660.10	5	3'UTR
chr5:138102373:GGACT:+	Zkscan1	ENSMUST00000019660.10	5	3'UTR
chr5:138102455:GGACA:+	Zkscan1	ENSMUST00000019660.10	6	3'UTR
chr5:138102476:GGACT:+	Zkscan1	ENSMUST00000019660.10	6	3'UTR
chr5:138102531:AGACT:+	Zkscan1	ENSMUST00000019660.10	6	3'UTR
chr5:138103202:GGACA:+	Zkscan1	ENSMUST00000019660.10	7	3'UTR
chr5:138103249:AGACT:+	Zkscan1	ENSMUST00000019660.10	7	3'UTR
chr5:138103648:GGACT:+	Zkscan1	ENSMUST00000019660.10	8	3'UTR
chr5:138103901:AGACT:+	Zkscan1	ENSMUST00000019660.10	11	3'UTR
chr5:138104595:GGACC:+	Zkscan1	ENSMUST00000019660.10	5	3'UTR
chr5:138105832:GGACT:+	Zkscan1	ENSMUST00000019660.10	5	3'UTR
chr5:138107200:AGACT:+	Zkscan1	ENSMUST00000019660.10	7	3'UTR
chr6:5484415:GGACA:-	Pdk4	ENSMUST00000019721.6	26	3'UTR
chr6:5485295:GGACA:-	Pdk4	ENSMUST00000019721.6	20	3'UTR
chr6:5485377:GGACT:-	Pdk4	ENSMUST00000019721.6	19	3'UTR
chr17:56176349:GGACC:-	Mydgf	ENSMUST00000019723.7	5	3'UTR
chr17:56176547:GGACT:-	Mydgf	ENSMUST00000019723.7	25	3'UTR
chr17:56176653:GGACC:-	Mydgf	ENSMUST00000019723.7	31	3'UTR
chr11:105933898:AGACT:-	Cyb561	ENSMUST00000019734.10	7	3'UTR
chr2:74705819:GGACT:+	Hoxd8	ENSMUST00000019749.3	13	CDS
chr2:74706056:GGACC:+	Hoxd8	ENSMUST00000019749.3	13	CDS
chr2:74706839:AGACT:+	Hoxd8	ENSMUST00000019749.3	17	3'UTR
chr2:74706848:AGACT:+	Hoxd8	ENSMUST00000019749.3	17	3'UTR
chr2:74706879:GGACA:+	Hoxd8	ENSMUST00000019749.3	17	3'UTR
chr2:74706915:GGACT:+	Hoxd8	ENSMUST00000019749.3	17	3'UTR
chr17:56111925:GGACC:-	Plin5	ENSMUST00000019808.11	8	3'UTR
chr17:56112036:GGACT:-	Plin5	ENSMUST00000019808.11	7	CDS
chr17:56112144:GGACT:-	Plin5	ENSMUST00000019808.11	6	CDS
chr10:42829048:GGACT:+	Sec63	ENSMUST00000019937.4	11	3'UTR
chr10:42831767:GGACT:+	Sec63	ENSMUST00000019937.4	6	3'UTR
chr10:41528865:GGACT:+	Cd164	ENSMUST00000019962.14	119	3'UTR
chr10:41529093:GGACT:+	Cd164	ENSMUST00000019962.14	119	3'UTR
chr10:10546106:GGACC:-	Rab32	ENSMUST00000019974.4	6	3'UTR
chr10:40647737:AGACT:+	Ddo	ENSMUST00000019977.7	9	CDS
chr10:40648015:GGACC:+	Ddo	ENSMUST00000019977.7	9	CDS
chr10:40648485:GGACC:+	Ddo	ENSMUST00000019977.7	10	3'UTR
chr10:40648625:GGACC:+	Ddo	ENSMUST00000019977.7	10	3'UTR
chr10:40649461:GGACA:+	Ddo	ENSMUST00000019977.7	9	3'UTR
chr10:40649693:GGACA:+	Ddo	ENSMUST00000019977.7	9	3'UTR
chr10:45314734:GGACT:+	Popdc3	ENSMUST00000019994.13	20	5'UTR
chr10:45318018:AGACT:+	Popdc3	ENSMUST00000019994.13	17	3'UTR
chr10:45318337:GGACA:+	Popdc3	ENSMUST00000019994.13	15	3'UTR
chr10:45318412:GGACT:+	Popdc3	ENSMUST00000019994.13	14	3'UTR
chr10:18856629:GGACT:+	Perp	ENSMUST00000019998.8	11	3'UTR
chr10:18856860:AGACT:+	Perp	ENSMUST00000019998.8	12	3'UTR
chr10:53607867:GGACT:+	Asf1a	ENSMUST00000020004.7	29	CDS
chr10:67011625:GGACA:-	Reep3	ENSMUST00000020023.8	5	3'UTR
chr10:57517201:GGACA:-	Serinc1	ENSMUST00000020027.10	34	CDS
chr10:57517258:GGACA:-	Serinc1	ENSMUST00000020027.10	34	CDS
chr10:29344468:GGACT:+	Echdc1	ENSMUST00000020034.5	7	CDS
chr10:105847184:GGACA:+	Ccdc59	ENSMUST00000020049.8	14	3'UTR
chr10:105847201:GGACT:+	Ccdc59	ENSMUST00000020049.8	14	3'UTR
chr10:105847619:GGACT:+	Ccdc59	ENSMUST00000020049.8	11	3'UTR
chr10:58421883:GGACC:+	Lims1	ENSMUST00000020078.13	8	3'UTR
chr10:58423414:GGACC:+	Lims1	ENSMUST00000020078.13	10	3'UTR
chr10:58423557:AGACT:+	Lims1	ENSMUST00000020078.13	10	3'UTR
chr10:71255388:AGACT:-	Ube2d1	ENSMUST00000020085.6	198	3'UTR
chr10:99023297:AGACT:+	Atp2b1	ENSMUST00000020107.7	5	3'UTR
chr10:99024000:GGACA:+	Atp2b1	ENSMUST00000020107.7	10	3'UTR
chr10:99025130:GGACT:+	Atp2b1	ENSMUST00000020107.7	5	3'UTR
chr10:99025205:GGACT:+	Atp2b1	ENSMUST00000020107.7	5	3'UTR
chr10:100096217:GGACT:+	Kitl	ENSMUST00000020129.7	7	3'UTR
chr10:100096247:GGACA:+	Kitl	ENSMUST00000020129.7	7	3'UTR
chr10:21998024:GGACC:+	Sgk1	ENSMUST00000020145.11	5	CDS
chr10:21998852:GGACT:+	Sgk1	ENSMUST00000020145.11	44	3'UTR
chr10:21999388:GGACA:+	Sgk1	ENSMUST00000020145.11	59	3'UTR
chr10:91098563:GGACT:+	Ikbip	ENSMUST00000020149.5	6	3'UTR
chr10:21368546:AGACT:+	Hbs1l	ENSMUST00000020153.9	7	3'UTR
chr10:21368583:GGACT:+	Hbs1l	ENSMUST00000020153.9	7	3'UTR
chr10:24915636:GGACT:-	Arg1	ENSMUST00000020161.9	114	CDS
chr10:19609498:GGACT:+	Ifngr1	ENSMUST00000020188.12	26	CDS
chr10:19609658:AGACT:+	Ifngr1	ENSMUST00000020188.12	29	CDS
chr10:19609801:AGACT:+	Ifngr1	ENSMUST00000020188.12	31	3'UTR
chr10:19609861:AGACT:+	Ifngr1	ENSMUST00000020188.12	33	3'UTR
chr10:94220903:GGACC:+	Ndufa12	ENSMUST00000020209.15	15	3'UTR
chr10:94221364:AGACT:+	Ndufa12	ENSMUST00000020209.15	13	3'UTR
chr10:95411656:GGACA:-	Socs2	ENSMUST00000020215.15	7	3'UTR
chr10:95411868:AGACT:-	Socs2	ENSMUST00000020215.15	7	3'UTR
chr10:95412515:GGACA:-	Socs2	ENSMUST00000020215.15	7	3'UTR
chr10:95412593:AGACT:-	Socs2	ENSMUST00000020215.15	7	3'UTR
chr10:95412692:AGACT:-	Socs2	ENSMUST00000020215.15	7	CDS
chr10:95412710:GGACT:-	Socs2	ENSMUST00000020215.15	7	CDS
chr10:95412811:GGACT:-	Socs2	ENSMUST00000020215.15	7	CDS
chr10:95412838:GGACA:-	Socs2	ENSMUST00000020215.15	7	CDS
chr10:95413014:AGACT:-	Socs2	ENSMUST00000020215.15	6	CDS
chr10:95547191:GGACA:-	Nudt4	ENSMUST00000020217.6	167	3'UTR
chr10:95547796:GGACT:-	Nudt4	ENSMUST00000020217.6	154	3'UTR
chr10:95548451:AGACT:-	Nudt4	ENSMUST00000020217.6	133	3'UTR
chr10:95548700:GGACC:-	Nudt4	ENSMUST00000020217.6	123	3'UTR
chr10:95563953:GGACT:-	Nudt4	ENSMUST00000020217.6	7	5'UTR
chr10:84371286:GGACA:-	Nuak1	ENSMUST00000020220.14	6	3'UTR
chr10:84371395:GGACT:-	Nuak1	ENSMUST00000020220.14	5	3'UTR
chr10:84613642:GGACC:+	Tcp11l2	ENSMUST00000020223.7	6	CDS
chr10:84613815:AGACT:+	Tcp11l2	ENSMUST00000020223.7	6	3'UTR
chr10:85184436:GGACT:-	Cry1	ENSMUST00000020227.10	6	CDS
chr10:86346020:GGACA:+	Timp3	ENSMUST00000020234.13	40	3'UTR
chr10:86347247:GGACA:+	Timp3	ENSMUST00000020234.13	47	3'UTR
chr10:86348068:GGACA:+	Timp3	ENSMUST00000020234.13	57	3'UTR
chr10:86348538:AGACT:+	Timp3	ENSMUST00000020234.13	63	3'UTR
chr10:86349236:GGACA:+	Timp3	ENSMUST00000020234.13	75	3'UTR
chr10:86701763:AGACT:-	Hsp90b1	ENSMUST00000020238.13	46	CDS
chr10:88472935:AGACT:-	Chpt1	ENSMUST00000020253.14	6	3'UTR
chr10:88474180:GGACT:-	Chpt1	ENSMUST00000020253.14	24	3'UTR
chr10:88474246:GGACC:-	Chpt1	ENSMUST00000020253.14	24	3'UTR
chr10:63077658:GGACA:+	Pbld1	ENSMUST00000020266.14	5	3'UTR
chr10:62494740:AGACT:-	Srgn	ENSMUST00000020271.12	26	3'UTR
chr10:61695645:GGACA:+	Tysnd1	ENSMUST00000020284.4	13	CDS
chr10:61695834:GGACC:+	Tysnd1	ENSMUST00000020284.4	15	CDS
chr10:61696179:GGACC:+	Tysnd1	ENSMUST00000020284.4	15	CDS
chr10:61696268:GGACA:+	Tysnd1	ENSMUST00000020284.4	15	CDS
chr10:61696596:GGACC:+	Tysnd1	ENSMUST00000020284.4	15	CDS
chr10:61702144:AGACT:+	Tysnd1	ENSMUST00000020284.4	6	CDS
chr10:61702281:GGACC:+	Tysnd1	ENSMUST00000020284.4	7	3'UTR
chr10:61691409:GGACA:+	Sar1a	ENSMUST00000020285.9	96	3'UTR
chr10:61691438:GGACT:+	Sar1a	ENSMUST00000020285.9	90	3'UTR
chr10:61691466:GGACT:+	Sar1a	ENSMUST00000020285.9	84	3'UTR
chr10:61691604:GGACT:+	Sar1a	ENSMUST00000020285.9	87	3'UTR
chr10:61691651:GGACA:+	Sar1a	ENSMUST00000020285.9	87	3'UTR
chr10:61692309:GGACT:+	Sar1a	ENSMUST00000020285.9	100	3'UTR
chr10:61693000:GGACT:+	Sar1a	ENSMUST00000020285.9	107	3'UTR
chr10:61674113:GGACA:+	Ppa1	ENSMUST00000020286.6	19	3'UTR
chr10:61429969:GGACT:-	Eif4ebp2	ENSMUST00000020288.14	73	3'UTR
chr10:61431474:GGACA:-	Eif4ebp2	ENSMUST00000020288.14	57	3'UTR
chr10:61431673:GGACT:-	Eif4ebp2	ENSMUST00000020288.14	55	3'UTR
chr10:61432000:GGACA:-	Eif4ebp2	ENSMUST00000020288.14	68	3'UTR
chr10:60369012:GGACA:+	Vsir	ENSMUST00000020301.13	7	3'UTR
chr10:60369063:AGACT:+	Vsir	ENSMUST00000020301.13	7	3'UTR
chr10:60369190:AGACT:+	Vsir	ENSMUST00000020301.13	7	3'UTR
chr10:60369340:AGACT:+	Vsir	ENSMUST00000020301.13	7	3'UTR
chr10:60369403:GGACT:+	Vsir	ENSMUST00000020301.13	9	3'UTR
chr10:60369637:GGACC:+	Vsir	ENSMUST00000020301.13	9	3'UTR
chr10:60369645:GGACA:+	Vsir	ENSMUST00000020301.13	9	3'UTR
chr10:60369788:GGACC:+	Vsir	ENSMUST00000020301.13	9	3'UTR
chr10:60372044:GGACC:+	Vsir	ENSMUST00000020301.13	5	3'UTR
chr10:59988318:GGACA:-	Anapc16	ENSMUST00000020307.10	21	3'UTR
chr10:59988471:GGACA:-	Anapc16	ENSMUST00000020307.10	27	3'UTR
chr10:59949984:AGACT:-	Ddit4	ENSMUST00000020308.4	9	3'UTR
chr10:59950436:GGACT:-	Ddit4	ENSMUST00000020308.4	5	3'UTR
chr10:59950444:GGACT:-	Ddit4	ENSMUST00000020308.4	5	3'UTR
chr10:59950690:GGACT:-	Ddit4	ENSMUST00000020308.4	5	CDS
chr10:59897548:GGACT:+	Dnajb12	ENSMUST00000020309.6	10	3'UTR
chr10:59897798:GGACT:+	Dnajb12	ENSMUST00000020309.6	14	3'UTR
chr10:59897811:GGACA:+	Dnajb12	ENSMUST00000020309.6	14	3'UTR
chr10:59863317:GGACT:+	Micu1	ENSMUST00000020311.12	7	CDS
chr10:59863971:GGACT:+	Micu1	ENSMUST00000020311.12	9	3'UTR
chr10:59447070:GGACA:-	Mcu	ENSMUST00000020312.12	20	3'UTR
chr10:59447346:AGACT:-	Mcu	ENSMUST00000020312.12	18	3'UTR
chr10:59447419:GGACA:-	Mcu	ENSMUST00000020312.12	17	3'UTR
chr11:16918088:GGACC:+	Egfr	ENSMUST00000020329.12	11	3'UTR
chr10:123113478:AGACT:-	Usp15	ENSMUST00000020334.8	13	3'UTR
chr10:123113650:GGACA:-	Usp15	ENSMUST00000020334.8	10	CDS
chr10:115198774:AGACT:-	Tbc1d15	ENSMUST00000020339.9	8	3'UTR
chr10:115199724:GGACA:-	Tbc1d15	ENSMUST00000020339.9	5	CDS
chr10:80318746:GGACT:-	2310011J03Rik	ENSMUST00000020341.8	19	3'UTR
chr10:80319119:GGACT:-	2310011J03Rik	ENSMUST00000020341.8	19	3'UTR
chr10:80319143:GGACA:-	2310011J03Rik	ENSMUST00000020341.8	19	3'UTR
chr10:80319168:GGACA:-	2310011J03Rik	ENSMUST00000020341.8	19	3'UTR
chr10:80319176:GGACT:-	2310011J03Rik	ENSMUST00000020341.8	19	3'UTR
chr10:115287398:AGACT:-	Rab21	ENSMUST00000020343.8	6	3'UTR
chr10:115288328:GGACT:-	Rab21	ENSMUST00000020343.8	15	3'UTR
chr10:115288722:AGACT:-	Rab21	ENSMUST00000020343.8	15	3'UTR
chr10:115288803:AGACT:-	Rab21	ENSMUST00000020343.8	15	3'UTR
chr10:115290035:AGACT:-	Rab21	ENSMUST00000020343.8	45	3'UTR
chr11:20226783:GGACA:+	Rab1a	ENSMUST00000020358.11	54	3'UTR
chr10:80409820:GGACT:-	Tcf3	ENSMUST00000020377.12	5	3'UTR
chr10:80409846:GGACC:-	Tcf3	ENSMUST00000020377.12	5	3'UTR
chr10:117070326:GGACT:-	Frs2	ENSMUST00000020381.4	6	3'UTR
chr10:117070504:GGACA:-	Frs2	ENSMUST00000020381.4	6	3'UTR
chr10:117071265:GGACT:-	Frs2	ENSMUST00000020381.4	6	3'UTR
chr10:117071304:AGACT:-	Frs2	ENSMUST00000020381.4	6	3'UTR
chr10:117071961:GGACC:-	Frs2	ENSMUST00000020381.4	6	3'UTR
chr10:117072572:GGACA:-	Frs2	ENSMUST00000020381.4	6	3'UTR
chr10:117215543:GGACT:-	Yeats4	ENSMUST00000020382.7	10	3'UTR
chr10:117215621:GGACT:-	Yeats4	ENSMUST00000020382.7	10	3'UTR
chr10:75536449:AGACT:+	Snrpd3	ENSMUST00000020397.10	11	3'UTR
chr10:110939416:GGACC:+	Csrp2	ENSMUST00000020403.6	9	3'UTR
chr10:117689889:GGACC:-	Mdm2	ENSMUST00000020408.15	18	3'UTR
chr10:117689941:GGACT:-	Mdm2	ENSMUST00000020408.15	18	3'UTR
chr10:117690318:GGACA:-	Mdm2	ENSMUST00000020408.15	16	CDS
chr10:117690323:AGACT:-	Mdm2	ENSMUST00000020408.15	16	CDS
chr10:117690424:GGACA:-	Mdm2	ENSMUST00000020408.15	16	CDS
chr10:117690553:GGACA:-	Mdm2	ENSMUST00000020408.15	15	CDS
chr10:80707119:GGACA:-	Ap3d1	ENSMUST00000020420.8	9	3'UTR
chr10:80707637:GGACT:-	Ap3d1	ENSMUST00000020420.8	7	3'UTR
chr10:121100105:GGACA:+	Wif1	ENSMUST00000020439.10	7	3'UTR
chr10:121100332:GGACA:+	Wif1	ENSMUST00000020439.10	8	3'UTR
chr10:80899994:GGACC:-	Timm13	ENSMUST00000020440.6	99	3'UTR
chr10:80900141:GGACA:-	Timm13	ENSMUST00000020440.6	99	3'UTR
chr10:120231382:AGACT:+	Llph	ENSMUST00000020444.15	6	3'UTR
chr10:82896072:AGACT:+	Txnrd1	ENSMUST00000020484.7	6	3'UTR
chr10:82896254:AGACT:+	Txnrd1	ENSMUST00000020484.7	10	3'UTR
chr10:82897098:GGACA:+	Txnrd1	ENSMUST00000020484.7	13	3'UTR
chr9:106188809:GGACT:+	Wdr82	ENSMUST00000020490.12	6	3'UTR
chr9:106188886:AGACT:+	Wdr82	ENSMUST00000020490.12	6	3'UTR
chr9:106190433:GGACT:+	Wdr82	ENSMUST00000020490.12	7	3'UTR
chr10:77268598:GGACC:+	Pofut2	ENSMUST00000020493.8	6	CDS
chr10:77616167:GGACA:+	Sumo3	ENSMUST00000020501.14	39	CDS
chr11:54870287:GGACA:+	Hint1	ENSMUST00000020504.5	236	CDS
chr11:23649099:GGACC:-	Pex13	ENSMUST00000020523.3	7	3'UTR
chr11:23649532:GGACT:-	Pex13	ENSMUST00000020523.3	5	CDS
chr11:23490376:GGACA:-	Ahsa2	ENSMUST00000020529.12	10	3'UTR
chr10:79688102:GGACC:+	Cdc34	ENSMUST00000020550.12	28	3'UTR
chr10:79688126:AGACT:+	Cdc34	ENSMUST00000020550.12	29	3'UTR
chr10:79688311:AGACT:+	Cdc34	ENSMUST00000020550.12	31	3'UTR
chr10:79675576:GGACC:+	Tpgs1	ENSMUST00000020552.6	16	CDS
chr10:79675681:GGACC:+	Tpgs1	ENSMUST00000020552.6	16	CDS
chr10:79675729:GGACA:+	Tpgs1	ENSMUST00000020552.6	17	CDS
chr10:79675974:GGACT:+	Tpgs1	ENSMUST00000020552.6	17	3'UTR
chr10:79675981:GGACC:+	Tpgs1	ENSMUST00000020552.6	17	3'UTR
chr10:79676045:GGACT:+	Tpgs1	ENSMUST00000020552.6	17	3'UTR
chr10:79676055:GGACC:+	Tpgs1	ENSMUST00000020552.6	17	3'UTR
chr11:40748619:GGACA:-	Ccng1	ENSMUST00000020576.7	607	3'UTR
chr11:40748821:GGACA:-	Ccng1	ENSMUST00000020576.7	611	3'UTR
chr11:40749966:GGACC:-	Ccng1	ENSMUST00000020576.7	520	3'UTR
chr11:40750315:GGACT:-	Ccng1	ENSMUST00000020576.7	485	3'UTR
chr11:40750412:GGACT:-	Ccng1	ENSMUST00000020576.7	480	3'UTR
chr11:40739215:GGACC:+	Nudcd2	ENSMUST00000020578.10	11	CDS
chr11:52121961:AGACT:+	Ppp2ca	ENSMUST00000020608.2	63	CDS
chr11:52122098:GGACC:+	Ppp2ca	ENSMUST00000020608.2	67	3'UTR
chr11:53260670:GGACA:-	Hspa4	ENSMUST00000020630.7	7	3'UTR
chr11:53261622:GGACA:-	Hspa4	ENSMUST00000020630.7	7	CDS
chr11:49885419:GGACA:+	Mapk9	ENSMUST00000020634.13	5	3'UTR
chr11:49885559:GGACA:+	Mapk9	ENSMUST00000020634.13	5	3'UTR
chr11:50389787:GGACC:-	Rufy1	ENSMUST00000020643.3	7	3'UTR
chr11:51791514:AGACT:+	Sar1b	ENSMUST00000020653.5	802	3'UTR
chr11:5191786:GGACA:-	Kremen1	ENSMUST00000020662.14	22	3'UTR
chr11:5192275:AGACT:-	Kremen1	ENSMUST00000020662.14	19	3'UTR
chr11:5192324:AGACT:-	Kremen1	ENSMUST00000020662.14	19	3'UTR
chr11:5192328:GGACA:-	Kremen1	ENSMUST00000020662.14	19	3'UTR
chr11:5192397:GGACC:-	Kremen1	ENSMUST00000020662.14	19	3'UTR
chr11:5192552:GGACT:-	Kremen1	ENSMUST00000020662.14	19	3'UTR
chr11:5193130:GGACA:-	Kremen1	ENSMUST00000020662.14	16	3'UTR
chr11:5193226:GGACT:-	Kremen1	ENSMUST00000020662.14	16	3'UTR
chr11:5193431:GGACA:-	Kremen1	ENSMUST00000020662.14	14	3'UTR
chr11:5193515:GGACT:-	Kremen1	ENSMUST00000020662.14	14	3'UTR
chr11:5194011:GGACC:-	Kremen1	ENSMUST00000020662.14	10	3'UTR
chr11:5194340:AGACT:-	Kremen1	ENSMUST00000020662.14	9	3'UTR
chr11:5194475:GGACT:-	Kremen1	ENSMUST00000020662.14	9	3'UTR
chr11:5194724:AGACT:-	Kremen1	ENSMUST00000020662.14	8	3'UTR
chr11:5194749:GGACA:-	Kremen1	ENSMUST00000020662.14	8	3'UTR
chr11:46440979:AGACT:+	Med7	ENSMUST00000020665.12	25	CDS
chr11:46441176:GGACA:+	Med7	ENSMUST00000020665.12	25	CDS
chr11:46441217:GGACC:+	Med7	ENSMUST00000020665.12	25	CDS
chr11:46441377:AGACT:+	Med7	ENSMUST00000020665.12	26	3'UTR
chr11:43446185:GGACA:+	Slu7	ENSMUST00000020681.9	6	CDS
chr11:43446206:GGACA:+	Slu7	ENSMUST00000020681.9	6	3'UTR
chr11:43424799:GGACA:-	Pttg1	ENSMUST00000020685.9	87	CDS
chr1:134076681:AGACT:-	Btg2	ENSMUST00000020692.6	15	3'UTR
chr1:134077588:GGACT:-	Btg2	ENSMUST00000020692.6	14	CDS
chr11:8432068:AGACT:-	Tns3	ENSMUST00000020695.12	7	3'UTR
chr11:7206287:AGACT:-	Igfbp3	ENSMUST00000020702.10	10	3'UTR
chr11:7206844:GGACC:-	Igfbp3	ENSMUST00000020702.10	9	3'UTR
chr11:7207033:GGACA:-	Igfbp3	ENSMUST00000020702.10	9	3'UTR
chr11:7207467:AGACT:-	Igfbp3	ENSMUST00000020702.10	8	3'UTR
chr11:3917331:GGACC:-	Tcn2	ENSMUST00000020710.10	8	3'UTR
chr6:28426218:AGACT:+	Arf5	ENSMUST00000020717.11	60	3'UTR
chr6:28426226:GGACT:+	Arf5	ENSMUST00000020717.11	60	3'UTR
chr11:3517789:GGACA:-	Smtn	ENSMUST00000020718.9	21	3'UTR
chr11:3527502:GGACC:-	Smtn	ENSMUST00000020718.9	69	CDS
chr11:28926207:GGACC:+	Efemp1	ENSMUST00000020759.11	5	CDS
chr11:28926227:GGACC:+	Efemp1	ENSMUST00000020759.11	5	CDS
chr11:28926434:AGACT:+	Efemp1	ENSMUST00000020759.11	6	3'UTR
chr11:5803121:GGACA:-	Pgam2	ENSMUST00000020768.3	2386	CDS
chr11:5803178:GGACC:-	Pgam2	ENSMUST00000020768.3	2376	CDS
chr11:5803484:GGACC:-	Pgam2	ENSMUST00000020768.3	2417	CDS
chr11:87981313:GGACT:-	Dynll2	ENSMUST00000020775.8	82	3'UTR
chr11:87981371:GGACT:-	Dynll2	ENSMUST00000020775.8	82	3'UTR
chr11:87987258:GGACT:-	Dynll2	ENSMUST00000020775.8	5	5'UTR
chr11:87987317:GGACA:-	Dynll2	ENSMUST00000020775.8	5	5'UTR
chr11:5529804:GGACC:-	Ccdc117	ENSMUST00000020776.4	10	3'UTR
chr11:5529889:AGACT:-	Ccdc117	ENSMUST00000020776.4	10	3'UTR
chr11:5530048:GGACT:-	Ccdc117	ENSMUST00000020776.4	14	3'UTR
chr11:5531162:GGACT:-	Ccdc117	ENSMUST00000020776.4	11	3'UTR
chr11:5531388:GGACT:-	Ccdc117	ENSMUST00000020776.4	10	CDS
chr11:57801737:GGACA:+	Sap30l	ENSMUST00000020826.5	18	5'UTR
chr11:57801787:AGACT:+	Sap30l	ENSMUST00000020826.5	24	5'UTR
chr11:57801992:GGACC:+	Sap30l	ENSMUST00000020826.5	32	5'UTR
chr11:57810115:GGACA:+	Sap30l	ENSMUST00000020826.5	14	3'UTR
chr11:57810170:GGACT:+	Sap30l	ENSMUST00000020826.5	12	3'UTR
chr12:36092065:GGACT:-	Bzw2	ENSMUST00000020856.5	19	3'UTR
chr11:89983538:GGACA:-	Pctp	ENSMUST00000020864.8	7	3'UTR
chr12:33438154:GGACA:+	Twistnb	ENSMUST00000020877.8	7	3'UTR
chr12:33438741:AGACT:+	Twistnb	ENSMUST00000020877.8	7	3'UTR
chr12:32851139:GGACA:+	Nampt	ENSMUST00000020886.8	12	3'UTR
chr12:32852578:AGACT:+	Nampt	ENSMUST00000020886.8	5	3'UTR
chr12:36014799:GGACC:-	Tspan13	ENSMUST00000020896.16	33	3'UTR
chr12:16984923:GGACT:+	Rock2	ENSMUST00000020904.7	6	3'UTR
chr12:16825551:AGACT:+	E2f6	ENSMUST00000020908.8	33	3'UTR
chr12:16825710:AGACT:+	E2f6	ENSMUST00000020908.8	33	3'UTR
chr12:16825722:GGACA:+	E2f6	ENSMUST00000020908.8	33	3'UTR
chr12:16825748:GGACT:+	E2f6	ENSMUST00000020908.8	33	3'UTR
chr12:16825897:GGACT:+	E2f6	ENSMUST00000020908.8	36	3'UTR
chr12:8792774:AGACT:+	Sdc1	ENSMUST00000020911.13	5	3'UTR
chr11:109397941:AGACT:+	Gna13	ENSMUST00000020930.13	5	3'UTR
chr12:11317936:GGACT:+	Smc6	ENSMUST00000020931.5	5	3'UTR
chr12:10394675:GGACT:+	Rdh14	ENSMUST00000020947.6	33	CDS
chr12:10394755:AGACT:+	Rdh14	ENSMUST00000020947.6	33	CDS
chr12:10395172:GGACT:+	Rdh14	ENSMUST00000020947.6	33	3'UTR
chr11:109932723:GGACA:-	Abca8b	ENSMUST00000020948.14	11	3'UTR
chr11:109932999:GGACA:-	Abca8b	ENSMUST00000020948.14	8	3'UTR
chr11:109933132:GGACA:-	Abca8b	ENSMUST00000020948.14	8	3'UTR
chr11:109933149:GGACA:-	Abca8b	ENSMUST00000020948.14	8	3'UTR
chr11:109933166:GGACA:-	Abca8b	ENSMUST00000020948.14	8	3'UTR
chr11:109933558:GGACT:-	Abca8b	ENSMUST00000020948.14	6	3'UTR
chr11:110512862:GGACT:+	Map2k6	ENSMUST00000020949.11	6	CDS
chr11:110513089:GGACT:+	Map2k6	ENSMUST00000020949.11	7	3'UTR
chr12:28747002:GGACA:-	Trappc12	ENSMUST00000020954.14	5	CDS
chr12:28747167:GGACA:-	Trappc12	ENSMUST00000020954.14	5	CDS
chr12:28681011:GGACA:+	Adi1	ENSMUST00000020957.12	67	CDS
chr12:28681313:AGACT:+	Adi1	ENSMUST00000020957.12	69	3'UTR
chr12:4879386:GGACA:-	Ubxn2a	ENSMUST00000020962.11	60	3'UTR
chr12:4879753:GGACA:-	Ubxn2a	ENSMUST00000020962.11	53	3'UTR
chr12:4880562:AGACT:-	Ubxn2a	ENSMUST00000020962.11	43	3'UTR
chr12:4880618:AGACT:-	Ubxn2a	ENSMUST00000020962.11	42	CDS
chr12:25094082:GGACT:-	Id2	ENSMUST00000020974.6	14	3'UTR
chr12:25094202:GGACC:-	Id2	ENSMUST00000020974.6	13	3'UTR
chr12:25094360:AGACT:-	Id2	ENSMUST00000020974.6	12	3'UTR
chr12:25094385:GGACT:-	Id2	ENSMUST00000020974.6	12	3'UTR
chr12:25094456:GGACC:-	Id2	ENSMUST00000020974.6	12	3'UTR
chr12:25094499:AGACT:-	Id2	ENSMUST00000020974.6	12	3'UTR
chr12:4106908:GGACA:+	Dnajc27	ENSMUST00000020986.14	17	CDS
chr12:4106973:AGACT:+	Dnajc27	ENSMUST00000020986.14	17	3'UTR
chr12:4107839:GGACC:+	Dnajc27	ENSMUST00000020986.14	22	3'UTR
chr12:4108088:GGACT:+	Dnajc27	ENSMUST00000020986.14	24	3'UTR
chr12:4110251:GGACA:+	Dnajc27	ENSMUST00000020986.14	30	3'UTR
chr12:4110399:GGACA:+	Dnajc27	ENSMUST00000020986.14	31	3'UTR
chr12:3912724:GGACA:+	Dnmt3a	ENSMUST00000020991.14	5	3'UTR
chr12:3365811:GGACT:+	Kif3c	ENSMUST00000020999.6	5	5'UTR
chr12:3365934:GGACC:+	Kif3c	ENSMUST00000020999.6	5	5'UTR
chr12:3366228:AGACT:+	Kif3c	ENSMUST00000020999.6	5	CDS
chr12:3366942:GGACT:+	Kif3c	ENSMUST00000020999.6	6	CDS
chr12:3403394:GGACT:+	Kif3c	ENSMUST00000020999.6	8	3'UTR
chr12:3403427:AGACT:+	Kif3c	ENSMUST00000020999.6	8	3'UTR
chr12:3403476:AGACT:+	Kif3c	ENSMUST00000020999.6	9	3'UTR
chr12:3248149:GGACA:-	Rab10	ENSMUST00000021001.9	127	3'UTR
chr11:106781245:GGACA:-	Ddx5	ENSMUST00000021062.11	22	3'UTR
chr11:106782002:GGACT:-	Ddx5	ENSMUST00000021062.11	23	CDS
chr11:107497786:AGACT:+	Psmd12	ENSMUST00000021063.12	22	3'UTR
chr11:107703556:GGACA:-	Cacng1	ENSMUST00000021065.5	357	3'UTR
chr11:114863830:GGACT:+	Gprc5c	ENSMUST00000021071.13	7	CDS
chr11:114864118:GGACT:+	Gprc5c	ENSMUST00000021071.13	7	CDS
chr11:114864363:GGACC:+	Gprc5c	ENSMUST00000021071.13	7	CDS
chr11:115497388:GGACT:-	Jpt1	ENSMUST00000021083.6	23	3'UTR
chr11:115497480:GGACC:-	Jpt1	ENSMUST00000021083.6	27	3'UTR
chr11:115497879:AGACT:-	Jpt1	ENSMUST00000021083.6	24	3'UTR
chr11:115608011:AGACT:-	Mif4gd	ENSMUST00000021087.13	38	3'UTR
chr11:115608262:GGACT:-	Mif4gd	ENSMUST00000021087.13	37	3'UTR
chr11:115608310:AGACT:-	Mif4gd	ENSMUST00000021087.13	36	3'UTR
chr11:115615090:GGACC:-	Slc25a19	ENSMUST00000021089.10	20	3'UTR
chr11:115644099:GGACA:-	Grb2	ENSMUST00000021090.13	14	3'UTR
chr11:115644372:GGACT:-	Grb2	ENSMUST00000021090.13	15	3'UTR
chr11:115644858:GGACA:-	Grb2	ENSMUST00000021090.13	14	3'UTR
chr11:115644978:GGACA:-	Grb2	ENSMUST00000021090.13	13	3'UTR
chr11:115645377:GGACT:-	Grb2	ENSMUST00000021090.13	11	3'UTR
chr11:74676887:GGACT:-	Pafah1b1	ENSMUST00000021091.14	9	3'UTR
chr11:116105841:GGACA:-	Trim47	ENSMUST00000021120.5	6	3'UTR
chr11:116105871:GGACT:-	Trim47	ENSMUST00000021120.5	6	3'UTR
chr11:116105930:AGACT:-	Trim47	ENSMUST00000021120.5	6	3'UTR
chr11:116106043:GGACC:-	Trim47	ENSMUST00000021120.5	5	CDS
chr11:116215073:GGACT:+	Ten1	ENSMUST00000021130.6	27	CDS
chr11:116245773:GGACA:-	Srp68	ENSMUST00000021133.15	20	CDS
chr11:116289131:GGACT:-	Exoc7	ENSMUST00000021147.13	6	3'UTR
chr11:72683581:GGACT:+	Ube2g1	ENSMUST00000021148.12	95	3'UTR
chr11:72685342:AGACT:+	Ube2g1	ENSMUST00000021148.12	25	3'UTR
chr11:72685529:GGACA:+	Ube2g1	ENSMUST00000021148.12	25	3'UTR
chr11:72209602:GGACA:+	Txndc17	ENSMUST00000021158.3	27	3'UTR
chr11:116646655:GGACA:-	Cygb	ENSMUST00000021166.5	11	3'UTR
chr11:116804288:AGACT:-	Mxra7	ENSMUST00000021170.8	10	3'UTR
chr11:116804442:AGACT:-	Mxra7	ENSMUST00000021170.8	10	3'UTR
chr11:116804489:GGACT:-	Mxra7	ENSMUST00000021170.8	10	3'UTR
chr11:116804510:GGACA:-	Mxra7	ENSMUST00000021170.8	10	3'UTR
chr11:116874507:GGACT:+	Mfsd11	ENSMUST00000021173.13	5	3'UTR
chr11:116874587:AGACT:+	Mfsd11	ENSMUST00000021173.13	5	3'UTR
chr11:70235248:GGACA:-	0610010K14Rik	ENSMUST00000021181.12	18	3'UTR
chr11:70235351:GGACT:-	0610010K14Rik	ENSMUST00000021181.12	21	3'UTR
chr11:76778558:GGACT:-	Cpd	ENSMUST00000021201.5	6	3'UTR
chr11:76779517:GGACT:-	Cpd	ENSMUST00000021201.5	10	3'UTR
chr11:76779826:GGACT:-	Cpd	ENSMUST00000021201.5	9	3'UTR
chr11:76779975:AGACT:-	Cpd	ENSMUST00000021201.5	8	3'UTR
chr11:76414198:GGACT:+	Timm22	ENSMUST00000021203.6	42	3'UTR
chr11:76414390:GGACT:+	Timm22	ENSMUST00000021203.6	41	3'UTR
chr11:76258034:GGACT:-	Nxn	ENSMUST00000021204.3	15	3'UTR
chr11:76258288:GGACC:-	Nxn	ENSMUST00000021204.3	14	3'UTR
chr11:76258497:GGACT:-	Nxn	ENSMUST00000021204.3	13	3'UTR
chr11:76258615:AGACT:-	Nxn	ENSMUST00000021204.3	13	CDS
chr11:76019329:GGACT:-	Rflnb	ENSMUST00000021207.6	28	3'UTR
chr11:76020046:GGACA:-	Rflnb	ENSMUST00000021207.6	27	3'UTR
chr11:76020103:GGACA:-	Rflnb	ENSMUST00000021207.6	27	3'UTR
chr11:76020187:AGACT:-	Rflnb	ENSMUST00000021207.6	27	3'UTR
chr11:76020237:AGACT:-	Rflnb	ENSMUST00000021207.6	27	3'UTR
chr11:76020694:AGACT:-	Rflnb	ENSMUST00000021207.6	24	3'UTR
chr11:76020754:AGACT:-	Rflnb	ENSMUST00000021207.6	24	3'UTR
chr11:76020819:GGACT:-	Rflnb	ENSMUST00000021207.6	24	3'UTR
chr11:76021562:GGACA:-	Rflnb	ENSMUST00000021207.6	20	3'UTR
chr11:76021847:GGACA:-	Rflnb	ENSMUST00000021207.6	21	3'UTR
chr11:76021889:GGACC:-	Rflnb	ENSMUST00000021207.6	21	3'UTR
chr11:94291263:GGACT:-	Luc7l3	ENSMUST00000021226.13	8	3'UTR
chr11:94291330:AGACT:-	Luc7l3	ENSMUST00000021226.13	8	3'UTR
chr11:94291421:GGACT:-	Luc7l3	ENSMUST00000021226.13	7	3'UTR
chr11:94343630:GGACT:-	Abcc3	ENSMUST00000021231.7	6	3'UTR
chr11:94343676:GGACT:-	Abcc3	ENSMUST00000021231.7	6	CDS
chr11:94643610:GGACA:+	Lrrc59	ENSMUST00000021239.6	31	3'UTR
chr11:94643690:GGACT:+	Lrrc59	ENSMUST00000021239.6	32	3'UTR
chr11:94643930:GGACA:+	Lrrc59	ENSMUST00000021239.6	31	3'UTR
chr11:94741984:GGACC:+	Cdc34b	ENSMUST00000021240.6	203	CDS
chr11:94742743:AGACT:+	Cdc34b	ENSMUST00000021240.6	193	3'UTR
chr11:94742928:AGACT:+	Cdc34b	ENSMUST00000021240.6	193	3'UTR
chr11:96768570:GGACA:-	Snx11	ENSMUST00000021246.8	6	3'UTR
chr11:96768970:GGACA:-	Snx11	ENSMUST00000021246.8	6	3'UTR
chr11:96769227:GGACT:-	Snx11	ENSMUST00000021246.8	5	CDS
chr11:68210116:GGACC:-	Ntn1	ENSMUST00000021284.3	5	3'UTR
chr11:68203787:GGACC:+	Stx8	ENSMUST00000021285.13	16	3'UTR
chr11:102152965:GGACA:-	Tmem101	ENSMUST00000021296.6	8	3'UTR
chr11:102153566:GGACC:-	Tmem101	ENSMUST00000021296.6	8	CDS
chr11:102162874:GGACT:-	Lsm12	ENSMUST00000021297.5	7	3'UTR
chr11:102163064:GGACT:-	Lsm12	ENSMUST00000021297.5	7	3'UTR
chr11:102163223:GGACT:-	Lsm12	ENSMUST00000021297.5	6	3'UTR
chr11:102836706:GGACA:+	Higd1b	ENSMUST00000021302.14	7	CDS
chr11:102994739:GGACT:-	Dcakd	ENSMUST00000021313.8	7	3'UTR
chr11:103066209:GGACA:+	Nmt1	ENSMUST00000021314.7	6	3'UTR
chr11:103066917:AGACT:+	Nmt1	ENSMUST00000021314.7	5	3'UTR
chr11:103067409:AGACT:+	Nmt1	ENSMUST00000021314.7	6	3'UTR
chr11:103067463:GGACC:+	Nmt1	ENSMUST00000021314.7	6	3'UTR
chr11:103067666:GGACA:+	Nmt1	ENSMUST00000021314.7	7	3'UTR
chr11:103067831:GGACA:+	Nmt1	ENSMUST00000021314.7	7	3'UTR
chr11:103068590:AGACT:+	Nmt1	ENSMUST00000021314.7	9	3'UTR
chr11:103677013:GGACC:-	Gosr2	ENSMUST00000021329.13	38	3'UTR
chr11:103679059:GGACC:-	Gosr2	ENSMUST00000021329.13	33	3'UTR
chr11:103679116:GGACT:-	Gosr2	ENSMUST00000021329.13	35	3'UTR
chr11:103679214:GGACA:-	Gosr2	ENSMUST00000021329.13	36	3'UTR
chr11:103679309:GGACA:-	Gosr2	ENSMUST00000021329.13	35	CDS
chr12:91557586:GGACT:-	Gtf2a1	ENSMUST00000021345.13	6	3'UTR
chr12:91808994:GGACA:-	Sel1l	ENSMUST00000021347.11	5	3'UTR
chr12:91809001:GGACC:-	Sel1l	ENSMUST00000021347.11	5	3'UTR
chr12:91809111:GGACT:-	Sel1l	ENSMUST00000021347.11	5	3'UTR
chr12:91809207:AGACT:-	Sel1l	ENSMUST00000021347.11	5	3'UTR
chr12:69296796:GGACC:+	Klhdc2	ENSMUST00000021362.4	64	5'UTR
chr12:69311881:GGACT:-	Nemf	ENSMUST00000021368.9	7	3'UTR
chr12:69311927:GGACT:-	Nemf	ENSMUST00000021368.9	6	3'UTR
chr12:69691570:GGACA:-	L2hgdh	ENSMUST00000021370.9	6	3'UTR
chr12:69691988:GGACT:-	L2hgdh	ENSMUST00000021370.9	5	3'UTR
chr12:55281602:AGACT:-	Ppp2r3c	ENSMUST00000021410.9	5	3'UTR
chr12:55303456:GGACC:+	Prorp	ENSMUST00000021411.14	5	5'UTR
chr12:55304103:GGACA:+	Prorp	ENSMUST00000021411.14	5	CDS
chr12:55304806:GGACA:+	Prorp	ENSMUST00000021411.14	5	CDS
chr12:55418389:AGACT:+	Psma6	ENSMUST00000021412.8	37	3'UTR
chr12:87450303:GGACT:-	Snw1	ENSMUST00000021428.8	10	3'UTR
chr12:87450308:AGACT:-	Snw1	ENSMUST00000021428.8	10	3'UTR
chr12:87450420:AGACT:-	Snw1	ENSMUST00000021428.8	9	3'UTR
chr12:87450477:GGACT:-	Snw1	ENSMUST00000021428.8	9	3'UTR
chr12:87450513:GGACC:-	Snw1	ENSMUST00000021428.8	8	3'UTR
chr12:87450624:GGACA:-	Snw1	ENSMUST00000021428.8	7	CDS
chr12:75453523:GGACT:-	Ppp2r5e	ENSMUST00000021447.8	5	3'UTR
chr12:75453534:GGACA:-	Ppp2r5e	ENSMUST00000021447.8	5	3'UTR
chr12:75453548:GGACT:-	Ppp2r5e	ENSMUST00000021447.8	5	3'UTR
chr12:76580871:GGACC:-	Sptb	ENSMUST00000021458.12	16	3'UTR
chr12:76581146:GGACT:-	Sptb	ENSMUST00000021458.12	15	3'UTR
chr12:76582451:GGACA:-	Sptb	ENSMUST00000021458.12	18	3'UTR
chr12:76582697:GGACT:-	Sptb	ENSMUST00000021458.12	13	3'UTR
chr12:76582952:GGACT:-	Sptb	ENSMUST00000021458.12	8	3'UTR
chr12:69965828:GGACA:-	Sav1	ENSMUST00000021467.7	18	3'UTR
chr12:70466146:GGACA:+	Tmx1	ENSMUST00000021471.12	21	CDS
chr12:70466270:GGACA:+	Tmx1	ENSMUST00000021471.12	23	3'UTR
chr12:70467309:GGACT:+	Tmx1	ENSMUST00000021471.12	28	3'UTR
chr12:71123533:GGACT:-	Timm9	ENSMUST00000021486.9	12	3'UTR
chr12:72783849:GGACT:+	Ppm1a	ENSMUST00000021514.9	104	CDS
chr12:72784139:AGACT:+	Ppm1a	ENSMUST00000021514.9	104	CDS
chr12:72793762:GGACT:+	Ppm1a	ENSMUST00000021514.9	19	3'UTR
chr12:105040377:GGACC:+	Glrx5	ENSMUST00000021522.4	130	CDS
chr12:105040799:GGACA:+	Glrx5	ENSMUST00000021522.4	136	3'UTR
chr12:73946886:GGACC:+	Hif1a	ENSMUST00000021530.7	15	3'UTR
chr12:78843557:GGACT:-	Atp6v1d	ENSMUST00000021536.8	65	CDS
chr12:80109944:GGACA:-	Zfp36l1	ENSMUST00000021552.2	15	CDS
chr12:80110208:GGACA:-	Zfp36l1	ENSMUST00000021552.2	13	CDS
chr12:80110496:GGACA:-	Zfp36l1	ENSMUST00000021552.2	13	CDS
chr12:80602671:GGACT:+	Galnt16	ENSMUST00000021558.7	5	3'UTR
chr12:80603844:GGACA:+	Galnt16	ENSMUST00000021558.7	7	3'UTR
chr13:8803270:GGACA:-	Wdr37	ENSMUST00000021572.10	8	3'UTR
chr12:101919349:GGACT:-	Atxn3	ENSMUST00000021606.11	5	3'UTR
chr12:102394514:AGACT:-	Lgmn	ENSMUST00000021607.8	10	3'UTR
chr12:102394595:GGACA:-	Lgmn	ENSMUST00000021607.8	8	CDS
chr12:102472198:GGACA:+	Golga5	ENSMUST00000021609.9	8	CDS
chr12:102472295:GGACA:+	Golga5	ENSMUST00000021609.9	8	CDS
chr12:103321471:GGACC:-	Asb2	ENSMUST00000021617.13	64	3'UTR
chr12:103321508:AGACT:-	Asb2	ENSMUST00000021617.13	63	3'UTR
[truncated: 13,256 more rows]

## Sheet: Muscle_Fasting
loci_motif	gene_name	gene_id	modification_counts	loci_region
chr3:108107870:GGACA:-	Gnai3	ENSMUST00000000001.4	13	3'UTR
chr3:108107880:GGACA:-	Gnai3	ENSMUST00000000001.4	13	3'UTR
chr3:108108556:GGACA:-	Gnai3	ENSMUST00000000001.4	13	3'UTR
chr3:108108782:GGACT:-	Gnai3	ENSMUST00000000001.4	12	3'UTR
chr3:108108916:GGACT:-	Gnai3	ENSMUST00000000001.4	11	3'UTR
chr3:108109096:GGACT:-	Gnai3	ENSMUST00000000001.4	11	3'UTR
chr3:108109246:GGACC:-	Gnai3	ENSMUST00000000001.4	11	3'UTR
chr13:5867497:GGACT:+	Klf6	ENSMUST00000000080.7	18	3'UTR
chr13:5867862:GGACC:+	Klf6	ENSMUST00000000080.7	20	3'UTR
chr13:5868517:GGACT:+	Klf6	ENSMUST00000000080.7	20	3'UTR
chr13:5868678:GGACA:+	Klf6	ENSMUST00000000080.7	20	3'UTR
chr11:59332779:GGACC:+	Wnt9a	ENSMUST00000000128.9	5	3'UTR
chr11:59333369:GGACT:+	Wnt9a	ENSMUST00000000128.9	5	3'UTR
chr11:20062644:GGACA:-	Actr2	ENSMUST00000000137.7	10	3'UTR
chr11:20062931:GGACT:-	Actr2	ENSMUST00000000137.7	10	3'UTR
chr11:20063607:GGACT:-	Actr2	ENSMUST00000000137.7	8	3'UTR
chr11:20063614:AGACT:-	Actr2	ENSMUST00000000137.7	8	3'UTR
chr11:20064588:GGACT:-	Actr2	ENSMUST00000000137.7	6	3'UTR
chr5:140758814:AGACT:-	Gna12	ENSMUST00000000153.8	10	3'UTR
chr5:140759691:GGACC:-	Gna12	ENSMUST00000000153.8	10	3'UTR
chr5:140760281:GGACA:-	Gna12	ENSMUST00000000153.8	10	3'UTR
chr5:140760338:GGACT:-	Gna12	ENSMUST00000000153.8	10	3'UTR
chr5:140760408:GGACT:-	Gna12	ENSMUST00000000153.8	10	3'UTR
chr5:140760464:GGACC:-	Gna12	ENSMUST00000000153.8	10	3'UTR
chr5:140760799:GGACC:-	Gna12	ENSMUST00000000153.8	10	CDS
chr13:45546166:AGACT:+	Gmpr	ENSMUST00000000260.12	85	3'UTR
chr13:45546345:GGACA:+	Gmpr	ENSMUST00000000260.12	67	3'UTR
chr15:100620033:GGACC:+	Dazap2	ENSMUST00000000356.9	71	3'UTR
chr15:100620045:AGACT:+	Dazap2	ENSMUST00000000356.9	71	3'UTR
chr10:78186814:GGACA:-	Trappc10	ENSMUST00000000384.7	5	3'UTR
chr11:6596239:GGACC:+	Ccm2	ENSMUST00000000388.14	5	CDS
chr11:6596291:GGACC:+	Ccm2	ENSMUST00000000388.14	5	CDS
chr11:6596345:GGACC:+	Ccm2	ENSMUST00000000388.14	5	CDS
chr11:6596351:GGACT:+	Ccm2	ENSMUST00000000388.14	5	CDS
chr11:6596663:GGACA:+	Ccm2	ENSMUST00000000388.14	5	3'UTR
chr11:6624009:GGACT:-	Tbrg4	ENSMUST00000000394.13	10	CDS
chr11:6624109:AGACT:-	Tbrg4	ENSMUST00000000394.13	10	CDS
chr18:24286484:AGACT:+	Galnt1	ENSMUST00000000430.13	6	3'UTR
chr6:115618287:AGACT:+	Mkrn2	ENSMUST00000000449.8	6	3'UTR
chr6:115618331:GGACT:+	Mkrn2	ENSMUST00000000449.8	7	3'UTR
chr6:115618858:GGACA:-	Raf1	ENSMUST00000000451.13	6	3'UTR
chr6:115618937:GGACA:-	Raf1	ENSMUST00000000451.13	5	3'UTR
chr6:115618975:GGACA:-	Raf1	ENSMUST00000000451.13	5	3'UTR
chr6:115619145:AGACT:-	Raf1	ENSMUST00000000451.13	5	3'UTR
chr4:86656813:GGACC:-	Plin2	ENSMUST00000000466.12	8	3'UTR
chr4:86657338:AGACT:-	Plin2	ENSMUST00000000466.12	8	CDS
chr5:75196181:GGACT:+	Pdgfra	ENSMUST00000000476.14	9	3'UTR
chr5:75196212:GGACT:+	Pdgfra	ENSMUST00000000476.14	9	3'UTR
chr15:101231670:GGACA:+	Grasp	ENSMUST00000000543.5	6	CDS
chr15:101231977:GGACT:+	Grasp	ENSMUST00000000543.5	6	CDS
chr15:101232293:GGACC:+	Grasp	ENSMUST00000000543.5	6	3'UTR
chr15:101232685:GGACT:+	Grasp	ENSMUST00000000543.5	6	3'UTR
chr15:101211065:AGACT:+	Acvr1b	ENSMUST00000000544.11	5	3'UTR
chr15:101211239:GGACC:+	Acvr1b	ENSMUST00000000544.11	5	3'UTR
chr15:101211332:GGACA:+	Acvr1b	ENSMUST00000000544.11	6	3'UTR
chr15:101211344:GGACT:+	Acvr1b	ENSMUST00000000544.11	6	3'UTR
chr15:101211895:GGACT:+	Acvr1b	ENSMUST00000000544.11	6	3'UTR
chr15:101212602:GGACC:+	Acvr1b	ENSMUST00000000544.11	14	3'UTR
chr15:101213544:GGACT:+	Acvr1b	ENSMUST00000000544.11	16	3'UTR
chr9:52086616:GGACA:+	Rdx	ENSMUST00000000590.15	25	3'UTR
chr9:52086838:GGACA:+	Rdx	ENSMUST00000000590.15	25	3'UTR
chr9:52087054:GGACT:+	Rdx	ENSMUST00000000590.15	28	3'UTR
chr11:55109687:GGACC:+	Gm2a	ENSMUST00000000608.7	7	3'UTR
chr11:55109831:GGACC:+	Gm2a	ENSMUST00000000608.7	7	3'UTR
chr11:55110512:GGACT:+	Gm2a	ENSMUST00000000608.7	10	3'UTR
chr11:55110868:AGACT:+	Gm2a	ENSMUST00000000608.7	9	3'UTR
chr6:82725342:GGACT:-	Hk2	ENSMUST00000000642.10	15	3'UTR
chr6:82725906:AGACT:-	Hk2	ENSMUST00000000642.10	11	3'UTR
chr6:82725960:GGACT:-	Hk2	ENSMUST00000000642.10	10	3'UTR
chr6:82726431:AGACT:-	Hk2	ENSMUST00000000642.10	6	3'UTR
chr11:77865698:AGACT:+	Myo18a	ENSMUST00000000645.12	5	3'UTR
chr17:53671945:GGACT:+	Kat2b	ENSMUST00000000724.14	6	3'UTR
chr17:53672363:AGACT:+	Kat2b	ENSMUST00000000724.14	7	3'UTR
chr10:128677735:GGACT:-	Rab5b	ENSMUST00000000727.3	14	3'UTR
chr10:128678765:GGACC:-	Rab5b	ENSMUST00000000727.3	7	3'UTR
chr10:128679100:GGACT:-	Rab5b	ENSMUST00000000727.3	5	3'UTR
chr8:123204978:AGACT:-	Chmp1a	ENSMUST00000000759.8	14	3'UTR
chr8:123205263:GGACT:-	Chmp1a	ENSMUST00000000759.8	13	3'UTR
chr8:123205405:AGACT:-	Chmp1a	ENSMUST00000000759.8	13	3'UTR
chr8:123205434:GGACT:-	Chmp1a	ENSMUST00000000759.8	13	3'UTR
chr11:75300510:GGACA:-	Rpa1	ENSMUST00000000767.5	5	3'UTR
chr11:75410231:AGACT:-	Serpinf1	ENSMUST00000000769.13	58	CDS
chr14:70438983:GGACA:-	Polr3d	ENSMUST00000000793.12	10	3'UTR
chr14:70439450:GGACA:-	Polr3d	ENSMUST00000000793.12	8	3'UTR
chr14:70439522:GGACA:-	Polr3d	ENSMUST00000000793.12	8	CDS
chr14:70440047:GGACA:-	Polr3d	ENSMUST00000000793.12	7	CDS
chr14:70440087:GGACA:-	Polr3d	ENSMUST00000000793.12	7	CDS
chr14:70440211:AGACT:-	Polr3d	ENSMUST00000000793.12	7	CDS
chr2:181515424:GGACA:+	Tpd52l2	ENSMUST00000000844.14	9	3'UTR
chr2:181515615:AGACT:+	Tpd52l2	ENSMUST00000000844.14	9	3'UTR
chr2:154587083:GGACA:-	Pxmp4	ENSMUST00000000896.10	5	3'UTR
chr2:154587866:AGACT:-	Pxmp4	ENSMUST00000000896.10	19	CDS
chr3:90499775:GGACT:-	Chtop	ENSMUST00000001043.13	13	3'UTR
chr3:90499871:AGACT:-	Chtop	ENSMUST00000001043.13	12	3'UTR
chr3:90499999:GGACA:-	Chtop	ENSMUST00000001043.13	12	CDS
chr3:90605786:GGACA:+	S100a4	ENSMUST00000001046.6	15	CDS
chr3:90605798:GGACA:+	S100a4	ENSMUST00000001046.6	15	CDS
chr3:90605907:AGACT:+	S100a4	ENSMUST00000001046.6	15	3'UTR
chr5:34631238:GGACT:+	Add1	ENSMUST00000001108.10	12	3'UTR
chr5:34631984:GGACA:+	Add1	ENSMUST00000001108.10	12	3'UTR
chr5:34632105:GGACT:+	Add1	ENSMUST00000001108.10	12	3'UTR
chr5:34632218:GGACA:+	Add1	ENSMUST00000001108.10	12	3'UTR
chr5:34632231:GGACA:+	Add1	ENSMUST00000001108.10	12	3'UTR
chr11:78522400:GGACT:+	Poldip2	ENSMUST00000001127.10	27	3'UTR
chr10:76708969:GGACA:-	Col6a1	ENSMUST00000001147.4	9	3'UTR
chr10:76709538:GGACA:-	Col6a1	ENSMUST00000001147.4	7	3'UTR
chr10:76709675:AGACT:-	Col6a1	ENSMUST00000001147.4	5	CDS
chr10:76709721:GGACC:-	Col6a1	ENSMUST00000001147.4	5	CDS
chrX:20851489:GGACA:+	Araf	ENSMUST00000001155.10	29	CDS
chr1:36526945:GGACC:+	Cnnm3	ENSMUST00000001166.13	5	3'UTR
chr1:36526952:AGACT:+	Cnnm3	ENSMUST00000001166.13	5	3'UTR
chr1:36527034:GGACT:+	Cnnm3	ENSMUST00000001166.13	5	3'UTR
chr10:76595981:GGACC:-	Col6a2	ENSMUST00000001181.12	6	3'UTR
chr10:76596078:GGACT:-	Col6a2	ENSMUST00000001181.12	6	3'UTR
chr10:76596086:GGACA:-	Col6a2	ENSMUST00000001181.12	6	3'UTR
chr10:76596164:GGACC:-	Col6a2	ENSMUST00000001181.12	5	3'UTR
chr12:100206217:GGACA:+	Calm1	ENSMUST00000001204.7	133	CDS
chr12:100206689:GGACT:+	Calm1	ENSMUST00000001204.7	175	3'UTR
chr12:100206971:GGACA:+	Calm1	ENSMUST00000001204.7	186	3'UTR
chr12:100207356:GGACA:+	Calm1	ENSMUST00000001204.7	36	3'UTR
chr12:100208953:AGACT:+	Calm1	ENSMUST00000001204.7	47	3'UTR
chr12:100209731:GGACC:+	Calm1	ENSMUST00000001204.7	49	3'UTR
chr10:78269549:GGACT:-	Agpat3	ENSMUST00000001240.11	14	3'UTR
chr10:78269629:GGACT:-	Agpat3	ENSMUST00000001240.11	13	3'UTR
chr10:78269870:GGACA:-	Agpat3	ENSMUST00000001240.11	13	3'UTR
chr10:78270112:GGACA:-	Agpat3	ENSMUST00000001240.11	12	3'UTR
chr10:78270966:GGACA:-	Agpat3	ENSMUST00000001240.11	8	3'UTR
chr10:78273590:AGACT:-	Agpat3	ENSMUST00000001240.11	9	3'UTR
chr18:36671575:GGACT:-	Apbb3	ENSMUST00000001415.8	5	CDS
chr18:36797943:GGACT:+	Zmat2	ENSMUST00000001419.9	27	CDS
chr18:36798058:GGACC:+	Zmat2	ENSMUST00000001419.9	29	3'UTR
chr18:36798269:GGACC:+	Zmat2	ENSMUST00000001419.9	30	3'UTR
chr3:88169352:GGACA:+	Mef2d	ENSMUST00000001455.12	16	3'UTR
chr3:88169380:GGACC:+	Mef2d	ENSMUST00000001455.12	16	3'UTR
chr3:88169489:GGACC:+	Mef2d	ENSMUST00000001455.12	18	3'UTR
chr3:88170710:GGACC:+	Mef2d	ENSMUST00000001455.12	12	3'UTR
chr11:97048477:GGACA:+	Mrpl10	ENSMUST00000001485.9	9	3'UTR
chr11:97048630:AGACT:+	Mrpl10	ENSMUST00000001485.9	11	3'UTR
chr18:67401703:GGACC:+	Tubb6	ENSMUST00000001513.7	10	CDS
chr8:123461729:GGACT:+	Def8	ENSMUST00000001522.9	5	3'UTR
chr8:123461754:AGACT:+	Def8	ENSMUST00000001522.9	5	3'UTR
chr8:123461834:GGACT:+	Def8	ENSMUST00000001522.9	5	3'UTR
chr8:123462379:GGACT:+	Def8	ENSMUST00000001522.9	5	3'UTR
chr9:38742159:GGACT:+	Vwa5a	ENSMUST00000001544.11	5	3'UTR
chr9:38742557:GGACA:+	Vwa5a	ENSMUST00000001544.11	5	3'UTR
chr11:94951744:GGACT:+	Col1a1	ENSMUST00000001547.7	6	3'UTR
chr11:94952750:GGACT:+	Col1a1	ENSMUST00000001547.7	5	3'UTR
chr11:100370965:GGACC:-	Jup	ENSMUST00000001592.14	9	3'UTR
chr15:102967333:GGACA:+	Hoxc10	ENSMUST00000001699.7	7	CDS
chr15:102971214:AGACT:+	Hoxc10	ENSMUST00000001699.7	38	3'UTR
chr15:102971230:GGACC:+	Hoxc10	ENSMUST00000001699.7	38	3'UTR
chr15:102971582:AGACT:+	Hoxc10	ENSMUST00000001699.7	40	3'UTR
chr15:102956815:GGACT:+	Hoxc11	ENSMUST00000001701.3	9	3'UTR
chr15:102981690:GGACT:+	Hoxc9	ENSMUST00000001706.6	5	CDS
chr10:75784106:GGACT:-	Gstt1	ENSMUST00000001713.9	6	CDS
chr13:38646191:AGACT:-	Eef1e1	ENSMUST00000001757.8	12	CDS
chr9:18313899:GGACA:+	Chordc1	ENSMUST00000001825.8	22	3'UTR
chr9:18314405:GGACC:+	Chordc1	ENSMUST00000001825.8	5	3'UTR
chr9:18317228:AGACT:+	Chordc1	ENSMUST00000001825.8	6	3'UTR
chr7:141882087:GGACC:-	Tollip	ENSMUST00000001950.11	22	3'UTR
chr7:141882402:AGACT:-	Tollip	ENSMUST00000001950.11	21	3'UTR
chr7:141882757:AGACT:-	Tollip	ENSMUST00000001950.11	20	3'UTR
chr7:141883077:GGACT:-	Tollip	ENSMUST00000001950.11	20	3'UTR
chr7:141883186:GGACA:-	Tollip	ENSMUST00000001950.11	20	3'UTR
chr7:141883454:GGACC:-	Tollip	ENSMUST00000001950.11	20	3'UTR
chr7:141884069:GGACC:-	Tollip	ENSMUST00000001950.11	18	3'UTR
chr7:141884146:GGACA:-	Tollip	ENSMUST00000001950.11	17	3'UTR
chr7:141884247:GGACA:-	Tollip	ENSMUST00000001950.11	16	3'UTR
chr7:141884326:GGACT:-	Tollip	ENSMUST00000001950.11	16	3'UTR
chr9:37537486:GGACC:+	Esam	ENSMUST00000002011.13	14	CDS
chr9:37537531:GGACA:+	Esam	ENSMUST00000002011.13	14	CDS
chr9:37537647:AGACT:+	Esam	ENSMUST00000002011.13	14	CDS
chr9:37537852:GGACT:+	Esam	ENSMUST00000002011.13	14	3'UTR
chr9:37537977:GGACC:+	Esam	ENSMUST00000002011.13	15	3'UTR
chr11:106199529:AGACT:-	Ccdc47	ENSMUST00000002043.9	15	3'UTR
chr11:106073147:GGACT:+	Taco1	ENSMUST00000002048.7	12	CDS
chr11:106073316:AGACT:+	Taco1	ENSMUST00000002048.7	12	3'UTR
chr11:106073369:AGACT:+	Taco1	ENSMUST00000002048.7	12	3'UTR
chr11:106073432:GGACT:+	Taco1	ENSMUST00000002048.7	12	3'UTR
chrX:73737699:GGACA:+	Abcd1	ENSMUST00000002084.13	5	3'UTR
chrX:73738174:GGACT:+	Abcd1	ENSMUST00000002084.13	6	3'UTR
chr11:78254902:GGACA:+	Sdf2	ENSMUST00000002133.8	39	CDS
chr11:78254919:GGACC:+	Sdf2	ENSMUST00000002133.8	39	CDS
chr11:78255018:GGACA:+	Sdf2	ENSMUST00000002133.8	41	CDS
chr11:78255243:GGACC:+	Sdf2	ENSMUST00000002133.8	41	3'UTR
chr11:78255307:GGACT:+	Sdf2	ENSMUST00000002133.8	41	3'UTR
chr2:91058035:GGACA:+	Psmc3	ENSMUST00000002171.13	22	CDS
chr2:91210825:GGACA:+	Acp2	ENSMUST00000002172.13	6	3'UTR
chr2:91210940:GGACA:+	Acp2	ENSMUST00000002172.13	6	3'UTR
chr2:91210988:GGACT:+	Acp2	ENSMUST00000002172.13	6	3'UTR
chr2:91211032:GGACT:+	Acp2	ENSMUST00000002172.13	6	3'UTR
chr2:91211337:GGACA:+	Acp2	ENSMUST00000002172.13	6	3'UTR
chr2:91211405:GGACC:+	Acp2	ENSMUST00000002172.13	6	3'UTR
chr2:91212672:GGACT:+	Acp2	ENSMUST00000002172.13	5	3'UTR
chr2:91213301:GGACA:+	Acp2	ENSMUST00000002172.13	5	3'UTR
chr6:71388764:GGACT:-	Rmnd5a	ENSMUST00000002292.14	9	3'UTR
chr6:71389407:GGACA:-	Rmnd5a	ENSMUST00000002292.14	17	3'UTR
chr6:71389447:AGACT:-	Rmnd5a	ENSMUST00000002292.14	17	3'UTR
chr6:71390060:GGACA:-	Rmnd5a	ENSMUST00000002292.14	15	3'UTR
chr6:71390163:GGACC:-	Rmnd5a	ENSMUST00000002292.14	16	3'UTR
chr6:71390534:GGACA:-	Rmnd5a	ENSMUST00000002292.14	12	3'UTR
chr6:71390891:GGACA:-	Rmnd5a	ENSMUST00000002292.14	10	3'UTR
chr6:71391119:AGACT:-	Rmnd5a	ENSMUST00000002292.14	10	3'UTR
chr6:71391703:GGACT:-	Rmnd5a	ENSMUST00000002292.14	9	3'UTR
chr6:71391896:AGACT:-	Rmnd5a	ENSMUST00000002292.14	9	3'UTR
chr3:104794430:GGACA:+	Rhoc	ENSMUST00000002303.11	23	3'UTR
chr6:39137166:GGACA:-	Kdm7a	ENSMUST00000002305.8	6	3'UTR
chr6:39137620:GGACC:-	Kdm7a	ENSMUST00000002305.8	5	3'UTR
chr17:25794948:GGACC:-	Metrn	ENSMUST00000002344.6	8	3'UTR
chr17:25794979:GGACT:-	Metrn	ENSMUST00000002344.6	8	CDS
chr17:25781696:GGACT:+	Ciao3	ENSMUST00000002350.10	11	CDS
chr17:25782089:AGACT:+	Ciao3	ENSMUST00000002350.10	11	CDS
chr17:25782312:AGACT:+	Ciao3	ENSMUST00000002350.10	11	3'UTR
chr17:25782391:GGACT:+	Ciao3	ENSMUST00000002350.10	11	3'UTR
chr17:33775048:GGACT:-	Angptl4	ENSMUST00000002360.16	15	3'UTR
chr17:33775232:GGACC:-	Angptl4	ENSMUST00000002360.16	15	3'UTR
chr17:33775240:AGACT:-	Angptl4	ENSMUST00000002360.16	15	3'UTR
chr17:33775267:GGACA:-	Angptl4	ENSMUST00000002360.16	15	3'UTR
chr17:33775525:GGACA:-	Angptl4	ENSMUST00000002360.16	15	CDS
chr17:33848431:GGACA:+	Cd320	ENSMUST00000002379.14	5	3'UTR
chr17:33848466:AGACT:+	Cd320	ENSMUST00000002379.14	5	3'UTR
chr17:33848585:AGACT:+	Cd320	ENSMUST00000002379.14	5	3'UTR
chr8:70182246:GGACT:+	Tmem161a	ENSMUST00000002413.14	10	3'UTR
chr8:70182369:AGACT:+	Tmem161a	ENSMUST00000002413.14	11	3'UTR
chr17:56711057:GGACT:+	Ranbp3	ENSMUST00000002445.9	11	3'UTR
chr17:56711397:GGACA:+	Ranbp3	ENSMUST00000002445.9	12	3'UTR
chr17:56711572:GGACT:+	Ranbp3	ENSMUST00000002445.9	12	3'UTR
chr8:71381087:GGACA:-	Nr2f6	ENSMUST00000002466.8	9	CDS
chr8:71381105:GGACT:-	Nr2f6	ENSMUST00000002466.8	9	CDS
chr8:71381216:GGACA:-	Nr2f6	ENSMUST00000002466.8	9	CDS
chr8:71381443:GGACC:-	Nr2f6	ENSMUST00000002466.8	9	5'UTR
chr8:71381534:AGACT:-	Nr2f6	ENSMUST00000002466.8	9	5'UTR
chr8:71381557:GGACC:-	Nr2f6	ENSMUST00000002466.8	9	5'UTR
chr8:71381564:GGACT:-	Nr2f6	ENSMUST00000002466.8	9	5'UTR
chr8:71381738:GGACT:-	Nr2f6	ENSMUST00000002466.8	9	5'UTR
chr8:71381776:GGACC:-	Nr2f6	ENSMUST00000002466.8	8	5'UTR
chr8:71404507:GGACT:+	Babam1	ENSMUST00000002473.9	19	3'UTR
chr10:81559571:GGACA:+	Tle5	ENSMUST00000002518.8	8	5'UTR
chr10:81565635:GGACA:+	Tle5	ENSMUST00000002518.8	500	CDS
chr10:81565656:GGACA:+	Tle5	ENSMUST00000002518.8	514	CDS
chr10:81565849:GGACA:+	Tle5	ENSMUST00000002518.8	557	3'UTR
chr10:81566070:GGACA:+	Tle5	ENSMUST00000002518.8	560	3'UTR
chr17:24639507:GGACA:-	Slc9a3r2	ENSMUST00000002572.5	18	3'UTR
chr17:24639704:GGACC:-	Slc9a3r2	ENSMUST00000002572.5	17	3'UTR
chr17:24639814:GGACT:-	Slc9a3r2	ENSMUST00000002572.5	24	3'UTR
chr17:24640184:GGACC:-	Slc9a3r2	ENSMUST00000002572.5	25	3'UTR
chr15:76070245:GGACC:-	Puf60	ENSMUST00000002599.10	6	3'UTR
chr15:76070308:GGACT:-	Puf60	ENSMUST00000002599.10	7	3'UTR
chr11:98438288:GGACA:-	Mien1	ENSMUST00000002655.7	11	CDS
chr7:25757729:GGACT:-	Axl	ENSMUST00000002677.10	8	3'UTR
chr7:25687366:GGACT:+	Tgfb1	ENSMUST00000002678.9	5	5'UTR
chr7:25687395:GGACA:+	Tgfb1	ENSMUST00000002678.9	5	5'UTR
chr7:25687439:GGACC:+	Tgfb1	ENSMUST00000002678.9	5	5'UTR
chr7:25687557:GGACC:+	Tgfb1	ENSMUST00000002678.9	5	5'UTR
chr7:25711279:GGACT:-	Ccdc97	ENSMUST00000002683.2	9	3'UTR
chr7:25711329:GGACT:-	Ccdc97	ENSMUST00000002683.2	9	3'UTR
chr7:25711373:GGACA:-	Ccdc97	ENSMUST00000002683.2	8	3'UTR
chr7:25711417:AGACT:-	Ccdc97	ENSMUST00000002683.2	8	3'UTR
chr7:25711509:AGACT:-	Ccdc97	ENSMUST00000002683.2	8	3'UTR
chr7:25712142:GGACT:-	Ccdc97	ENSMUST00000002683.2	8	3'UTR
chr7:25712222:GGACA:-	Ccdc97	ENSMUST00000002683.2	8	3'UTR
chr7:34192760:GGACA:-	Pdcd2l	ENSMUST00000002710.9	14	CDS
chr7:34192976:AGACT:-	Pdcd2l	ENSMUST00000002710.9	14	CDS
chr17:56996139:AGACT:+	Clpp	ENSMUST00000002735.8	34	3'UTR
chr17:56997428:AGACT:+	Alkbh7	ENSMUST00000002737.6	18	CDS
chr12:81573839:AGACT:-	Med6	ENSMUST00000002756.13	12	CDS
chr11:5966134:AGACT:+	Ykt6	ENSMUST00000002818.8	19	3'UTR
chr11:5966593:GGACA:+	Ykt6	ENSMUST00000002818.8	20	3'UTR
chr11:5966671:GGACA:+	Ykt6	ENSMUST00000002818.8	20	3'UTR
chr11:5966701:AGACT:+	Ykt6	ENSMUST00000002818.8	21	3'UTR
chr11:5966942:GGACA:+	Ykt6	ENSMUST00000002818.8	23	3'UTR
chr11:5966952:GGACA:+	Ykt6	ENSMUST00000002818.8	23	3'UTR
chr11:5967396:GGACT:+	Ykt6	ENSMUST00000002818.8	25	3'UTR
chr11:5967455:GGACA:+	Ykt6	ENSMUST00000002818.8	24	3'UTR
chr5:135244411:GGACA:+	Baz1b	ENSMUST00000002825.5	5	CDS
chr5:135244433:GGACA:+	Baz1b	ENSMUST00000002825.5	5	CDS
chr5:135244500:GGACA:+	Baz1b	ENSMUST00000002825.5	6	3'UTR
chr5:135245015:GGACA:+	Baz1b	ENSMUST00000002825.5	7	3'UTR
chr5:135245079:GGACT:+	Baz1b	ENSMUST00000002825.5	7	3'UTR
chr5:135245162:AGACT:+	Baz1b	ENSMUST00000002825.5	7	3'UTR
chr5:108124021:GGACA:-	Tmed5	ENSMUST00000002837.10	18	3'UTR
chr5:108124733:AGACT:-	Tmed5	ENSMUST00000002837.10	16	CDS
chr17:46711956:GGACA:+	Pex6	ENSMUST00000002840.8	7	CDS
chr17:46712100:GGACT:+	Pex6	ENSMUST00000002840.8	7	CDS
chr17:46712147:GGACT:+	Pex6	ENSMUST00000002840.8	7	CDS
chr17:46650106:GGACT:+	Mrpl2	ENSMUST00000002844.13	33	3'UTR
chr17:46682913:GGACC:+	Mea1	ENSMUST00000002845.7	8	3'UTR
chr12:112977539:GGACA:+	Btbd6	ENSMUST00000002880.6	6	CDS
chr12:112978172:GGACA:+	Btbd6	ENSMUST00000002880.6	7	CDS
chr12:112978489:GGACT:+	Btbd6	ENSMUST00000002880.6	8	CDS
chr12:112978506:GGACA:+	Btbd6	ENSMUST00000002880.6	8	CDS
chr12:112978555:GGACT:+	Btbd6	ENSMUST00000002880.6	8	3'UTR
chr12:112978614:GGACA:+	Btbd6	ENSMUST00000002880.6	8	3'UTR
chr12:112978791:GGACC:+	Btbd6	ENSMUST00000002880.6	9	3'UTR
chr12:112934795:GGACA:-	Nudt14	ENSMUST00000002881.4	5	3'UTR
chr12:112935038:GGACT:-	Nudt14	ENSMUST00000002881.4	5	CDS
chr13:19593092:AGACT:-	Epdr1	ENSMUST00000002885.7	60	3'UTR
chr13:19593228:GGACC:-	Epdr1	ENSMUST00000002885.7	58	CDS
chr17:56101973:GGACC:-	Plin4	ENSMUST00000002908.7	32	3'UTR
chr17:56102040:GGACC:-	Plin4	ENSMUST00000002908.7	30	CDS
chr17:56102308:GGACA:-	Plin4	ENSMUST00000002908.7	21	CDS
chr17:56103670:GGACA:-	Plin4	ENSMUST00000002908.7	51	CDS
chr17:56103896:GGACA:-	Plin4	ENSMUST00000002908.7	51	CDS
chr17:56103962:GGACA:-	Plin4	ENSMUST00000002908.7	51	CDS
chr17:56104061:GGACT:-	Plin4	ENSMUST00000002908.7	51	CDS
chr17:56104070:GGACA:-	Plin4	ENSMUST00000002908.7	51	CDS
chr17:56104243:GGACT:-	Plin4	ENSMUST00000002908.7	51	CDS
chr17:56104441:GGACT:-	Plin4	ENSMUST00000002908.7	51	CDS
chr17:56104540:GGACT:-	Plin4	ENSMUST00000002908.7	51	CDS
chr17:56104837:GGACT:-	Plin4	ENSMUST00000002908.7	50	CDS
chr17:56105035:GGACT:-	Plin4	ENSMUST00000002908.7	50	CDS
chr17:56105134:GGACT:-	Plin4	ENSMUST00000002908.7	49	CDS
chr17:56105431:GGACT:-	Plin4	ENSMUST00000002908.7	48	CDS
chr17:56106124:GGACT:-	Plin4	ENSMUST00000002908.7	39	CDS
chr17:56106520:GGACT:-	Plin4	ENSMUST00000002908.7	34	CDS
chr17:56106817:GGACT:-	Plin4	ENSMUST00000002908.7	31	CDS
chr17:56106916:GGACT:-	Plin4	ENSMUST00000002908.7	31	CDS
chr17:56107015:GGACT:-	Plin4	ENSMUST00000002908.7	31	CDS
chr16:38445951:GGACA:-	Adprh	ENSMUST00000002923.9	24	CDS
chr8:4259964:GGACT:-	Timm44	ENSMUST00000003029.13	9	3'UTR
chr8:4260000:GGACA:-	Timm44	ENSMUST00000003029.13	9	3'UTR
chr7:141632558:GGACT:+	Ap2a2	ENSMUST00000003038.11	5	3'UTR
chr7:19756168:GGACT:-	Bcam	ENSMUST00000003061.13	6	3'UTR
chr8:72180223:GGACA:+	Rab8a	ENSMUST00000003121.8	5	3'UTR
chr8:72180237:GGACT:+	Rab8a	ENSMUST00000003121.8	5	3'UTR
chr8:72180549:GGACA:+	Rab8a	ENSMUST00000003121.8	7	3'UTR
chr8:72180686:AGACT:+	Rab8a	ENSMUST00000003121.8	8	3'UTR
chr8:72222369:AGACT:+	Fam32a	ENSMUST00000003123.9	8	3'UTR
chr8:72222436:GGACA:+	Fam32a	ENSMUST00000003123.9	8	3'UTR
chr8:72222551:GGACA:+	Fam32a	ENSMUST00000003123.9	8	3'UTR
chr8:72222657:GGACA:+	Fam32a	ENSMUST00000003123.9	8	3'UTR
chr8:72222664:GGACA:+	Fam32a	ENSMUST00000003123.9	8	3'UTR
chr8:72222709:AGACT:+	Fam32a	ENSMUST00000003123.9	8	3'UTR
chr8:72222898:GGACT:+	Fam32a	ENSMUST00000003123.9	8	3'UTR
chr8:72222907:GGACC:+	Fam32a	ENSMUST00000003123.9	8	3'UTR
chr8:72223123:AGACT:+	Fam32a	ENSMUST00000003123.9	5	3'UTR
chr8:72223172:GGACT:+	Fam32a	ENSMUST00000003123.9	5	3'UTR
chr10:80116276:GGACC:+	Stk11	ENSMUST00000003152.13	30	5'UTR
chr10:80116310:GGACC:+	Stk11	ENSMUST00000003152.13	30	5'UTR
chr10:80116631:GGACC:+	Stk11	ENSMUST00000003152.13	37	CDS
chr10:80116685:GGACA:+	Stk11	ENSMUST00000003152.13	37	CDS
chr10:80130350:GGACC:+	Stk11	ENSMUST00000003152.13	6	3'UTR
chr10:80145291:GGACA:+	Atp5d	ENSMUST00000003156.14	95	CDS
chr10:80145300:GGACC:+	Atp5d	ENSMUST00000003156.14	95	CDS
chr7:17004920:AGACT:-	Ppp5c	ENSMUST00000003183.11	8	3'UTR
chr7:25388443:GGACA:-	Lipe	ENSMUST00000003207.10	12	CDS
chr1:39545139:GGACT:+	Cnot11	ENSMUST00000003219.13	7	CDS
chr1:39546557:GGACC:+	Cnot11	ENSMUST00000003219.13	6	3'UTR
chr1:39546605:GGACC:+	Cnot11	ENSMUST00000003219.13	5	3'UTR
chr6:122845142:GGACA:+	Foxj2	ENSMUST00000003238.13	8	3'UTR
chr17:56017100:GGACA:-	Sh3gl1	ENSMUST00000003268.10	6	3'UTR
chr17:56017156:GGACC:-	Sh3gl1	ENSMUST00000003268.10	6	3'UTR
chr17:56017453:GGACT:-	Sh3gl1	ENSMUST00000003268.10	6	3'UTR
chr10:58493698:GGACA:+	Ranbp2	ENSMUST00000003310.6	5	CDS
chr10:58493841:GGACT:+	Ranbp2	ENSMUST00000003310.6	9	CDS
chr10:58493959:GGACA:+	Ranbp2	ENSMUST00000003310.6	10	CDS
chr10:80665402:GGACT:-	Mknk2	ENSMUST00000003433.10	78	3'UTR
chr10:80665705:GGACC:-	Mknk2	ENSMUST00000003433.10	78	3'UTR
chr10:80665735:GGACA:-	Mknk2	ENSMUST00000003433.10	77	3'UTR
chr10:80666482:GGACA:-	Mknk2	ENSMUST00000003433.10	57	3'UTR
chr10:80666706:GGACA:-	Mknk2	ENSMUST00000003433.10	56	3'UTR
chr10:80667240:GGACC:-	Mknk2	ENSMUST00000003433.10	43	CDS
chr10:80583794:GGACT:-	Abhd17a	ENSMUST00000003436.11	15	3'UTR
chr11:6296973:GGACA:+	Ogdh	ENSMUST00000003461.14	9	5'UTR
chr11:6355410:AGACT:+	Ogdh	ENSMUST00000003461.14	12	CDS
chr11:6356536:GGACA:+	Ogdh	ENSMUST00000003461.14	39	3'UTR
chr1:172210250:GGACA:-	Casq1	ENSMUST00000003554.10	369	3'UTR
chr1:172219845:GGACC:-	Casq1	ENSMUST00000003554.10	19	5'UTR
chr6:55170766:GGACC:-	Inmt	ENSMUST00000003569.5	99	3'UTR
chr6:55038184:GGACA:+	Gars	ENSMUST00000003572.9	7	CDS
chr8:72152499:GGACT:+	Tpm4	ENSMUST00000003575.10	5	3'UTR
chr8:72152759:AGACT:+	Tpm4	ENSMUST00000003575.10	5	3'UTR
chr11:101972148:GGACA:-	Dusp3	ENSMUST00000003612.12	16	3'UTR
chr11:101972159:GGACA:-	Dusp3	ENSMUST00000003612.12	16	3'UTR
chr11:101973516:GGACC:-	Dusp3	ENSMUST00000003612.12	7	3'UTR
chr11:101973620:GGACA:-	Dusp3	ENSMUST00000003612.12	7	3'UTR
chr11:101973721:GGACA:-	Dusp3	ENSMUST00000003612.12	6	3'UTR
chr11:101973915:GGACC:-	Dusp3	ENSMUST00000003612.12	6	3'UTR
chr17:35822258:GGACT:+	Ier3	ENSMUST00000003635.6	15	CDS
chr17:35822465:GGACA:+	Ier3	ENSMUST00000003635.6	15	3'UTR
chr17:35822471:AGACT:+	Ier3	ENSMUST00000003635.6	15	3'UTR
chr19:46740495:GGACT:+	As3mt	ENSMUST00000003655.8	7	CDS
chr19:46740895:GGACA:+	As3mt	ENSMUST00000003655.8	8	3'UTR
chr12:86077798:GGACA:-	Tgfb3	ENSMUST00000003687.7	9	CDS
chr12:86077841:GGACT:-	Tgfb3	ENSMUST00000003687.7	9	CDS
chr12:86078165:GGACA:-	Tgfb3	ENSMUST00000003687.7	9	5'UTR
chr2:127242231:GGACA:-	Ciao1	ENSMUST00000003759.10	5	3'UTR
chr2:127242695:GGACT:-	Ciao1	ENSMUST00000003759.10	29	3'UTR
chr2:127242748:AGACT:-	Ciao1	ENSMUST00000003759.10	30	3'UTR
chr1:121305334:GGACC:-	Insig2	ENSMUST00000003818.13	16	3'UTR
chr19:53371738:GGACC:+	Mxi1	ENSMUST00000003870.14	12	3'UTR
chr19:53372023:AGACT:+	Mxi1	ENSMUST00000003870.14	15	3'UTR
chr19:53373114:GGACT:+	Mxi1	ENSMUST00000003870.14	16	3'UTR
chr8:84886877:GGACA:-	Gcdh	ENSMUST00000003907.13	7	3'UTR
chr4:116306855:GGACT:-	Mast2	ENSMUST00000003908.10	7	CDS
chr4:116306948:GGACA:-	Mast2	ENSMUST00000003908.10	7	CDS
chr8:84834986:GGACA:-	Rad23a	ENSMUST00000003911.12	80	3'UTR
chr8:84842618:GGACT:-	Calr	ENSMUST00000003912.6	72	3'UTR
chr8:84842780:GGACA:-	Calr	ENSMUST00000003912.6	71	CDS
chr8:84842822:GGACA:-	Calr	ENSMUST00000003912.6	66	CDS
chr8:84843024:GGACA:-	Calr	ENSMUST00000003912.6	27	CDS
chr8:107412565:GGACA:-	Nob1	ENSMUST00000003946.8	28	3'UTR
chr8:107412571:GGACA:-	Nob1	ENSMUST00000003946.8	29	3'UTR
chr8:107388453:GGACT:-	Nqo1	ENSMUST00000003947.8	26	3'UTR
chr7:45455288:GGACA:+	Gys1	ENSMUST00000003964.16	31	CDS
chr7:45455767:GGACC:+	Gys1	ENSMUST00000003964.16	37	3'UTR
chr7:45455823:GGACA:+	Gys1	ENSMUST00000003964.16	39	3'UTR
chr7:45456196:GGACC:+	Gys1	ENSMUST00000003964.16	45	3'UTR
chr11:90276844:AGACT:+	Mmd	ENSMUST00000004050.6	8	CDS
chr11:90277909:GGACT:+	Mmd	ENSMUST00000004050.6	10	3'UTR
chr11:90278248:GGACA:+	Mmd	ENSMUST00000004050.6	10	3'UTR
chr16:36034240:GGACT:+	Kpna1	ENSMUST00000004054.12	16	3'UTR
chr16:36035229:GGACT:+	Kpna1	ENSMUST00000004054.12	19	3'UTR
chr16:36035336:GGACA:+	Kpna1	ENSMUST00000004054.12	19	3'UTR
chr16:36035455:AGACT:+	Kpna1	ENSMUST00000004054.12	24	3'UTR
chr16:36036696:AGACT:+	Kpna1	ENSMUST00000004054.12	15	3'UTR
chr16:36036929:GGACT:+	Kpna1	ENSMUST00000004054.12	19	3'UTR
chr15:76904973:AGACT:+	Rpl8	ENSMUST00000004072.9	17	CDS
chr15:76906232:GGACT:+	Rpl8	ENSMUST00000004072.9	29	CDS
chr3:108012619:GGACA:-	Gstm1	ENSMUST00000004140.10	8	3'UTR
chr3:108012658:GGACC:-	Gstm1	ENSMUST00000004140.10	7	3'UTR
chr11:100781165:AGACT:-	Stat5b	ENSMUST00000004143.2	52	3'UTR
chr11:100781273:GGACA:-	Stat5b	ENSMUST00000004143.2	49	3'UTR
chr11:100783127:GGACA:-	Stat5b	ENSMUST00000004143.2	12	CDS
chr19:5689846:GGACT:+	Map3k11	ENSMUST00000004156.9	7	5'UTR
chr19:5689950:GGACT:+	Map3k11	ENSMUST00000004156.9	7	5'UTR
chr19:5690388:GGACA:+	Map3k11	ENSMUST00000004156.9	7	CDS
chr19:5690695:GGACC:+	Map3k11	ENSMUST00000004156.9	7	CDS
chr19:5690707:GGACA:+	Map3k11	ENSMUST00000004156.9	7	CDS
chr16:4764880:GGACC:+	Hmox2	ENSMUST00000004172.14	12	CDS
chr16:4764951:GGACC:+	Hmox2	ENSMUST00000004172.14	12	CDS
chr16:4764979:GGACA:+	Hmox2	ENSMUST00000004172.14	12	CDS
chr16:4768522:GGACT:-	Cdip1	ENSMUST00000004173.11	39	3'UTR
chr9:20895927:GGACC:-	Eif3g	ENSMUST00000004206.9	18	CDS
chr3:138286795:GGACA:+	Adh1	ENSMUST00000004232.9	38	CDS
chr10:118856010:GGACT:-	Dyrk2	ENSMUST00000004281.9	7	3'UTR
chr10:118857159:GGACT:-	Dyrk2	ENSMUST00000004281.9	7	3'UTR
chr10:118857306:GGACT:-	Dyrk2	ENSMUST00000004281.9	7	3'UTR
chr10:118857428:GGACA:-	Dyrk2	ENSMUST00000004281.9	6	3'UTR
chr10:118858102:GGACA:-	Dyrk2	ENSMUST00000004281.9	7	3'UTR
chr10:118858523:AGACT:-	Dyrk2	ENSMUST00000004281.9	7	3'UTR
chr10:118858753:GGACT:-	Dyrk2	ENSMUST00000004281.9	6	3'UTR
chr10:118859365:GGACA:-	Dyrk2	ENSMUST00000004281.9	12	3'UTR
chr10:118859394:AGACT:-	Dyrk2	ENSMUST00000004281.9	13	3'UTR
chr10:118859578:GGACA:-	Dyrk2	ENSMUST00000004281.9	13	CDS
chr10:118859626:GGACT:-	Dyrk2	ENSMUST00000004281.9	13	CDS
chr10:118860767:GGACC:-	Dyrk2	ENSMUST00000004281.9	12	CDS
chr10:118861054:GGACA:-	Dyrk2	ENSMUST00000004281.9	11	CDS
chr10:118861100:GGACA:-	Dyrk2	ENSMUST00000004281.9	11	CDS
chr6:124716745:GGACT:+	Phb2	ENSMUST00000004375.15	70	3'UTR
chr6:124704451:AGACT:-	Emg1	ENSMUST00000004379.7	5	3'UTR
chr8:72731115:GGACT:+	Sin3b	ENSMUST00000004494.15	12	CDS
chr11:6270600:GGACT:-	Tmed4	ENSMUST00000004508.12	7	3'UTR
chr16:22871752:GGACT:+	Dnajb11	ENSMUST00000004574.13	5	3'UTR
chr16:22872265:AGACT:+	Dnajb11	ENSMUST00000004574.13	6	3'UTR
chr16:22872272:AGACT:+	Dnajb11	ENSMUST00000004574.13	6	3'UTR
chr7:12850043:GGACA:+	Zfp110	ENSMUST00000004614.14	7	3'UTR
chr14:51906187:GGACT:-	Ndrg2	ENSMUST00000004673.14	544	CDS
chr8:3458937:GGACA:-	Pex11g	ENSMUST00000004686.12	7	3'UTR
chr8:3459173:GGACA:-	Pex11g	ENSMUST00000004686.12	7	3'UTR
chr7:43452357:GGACA:+	Etfb	ENSMUST00000004729.4	16	CDS
chr6:55336633:GGACA:+	Aqp1	ENSMUST00000004774.3	13	CDS
chr6:55347276:GGACC:+	Aqp1	ENSMUST00000004774.3	184	3'UTR
chr6:55347364:GGACA:+	Aqp1	ENSMUST00000004774.3	186	3'UTR
chr6:55347793:GGACA:+	Aqp1	ENSMUST00000004774.3	201	3'UTR
chr6:55348243:GGACC:+	Aqp1	ENSMUST00000004774.3	209	3'UTR
chr6:55348324:GGACT:+	Aqp1	ENSMUST00000004774.3	209	3'UTR
chr10:80035984:GGACT:-	Polr2e	ENSMUST00000004786.9	6	3'UTR
chr11:4091526:GGACA:-	Mtfp1	ENSMUST00000004868.5	24	3'UTR
chr11:4091595:GGACA:-	Mtfp1	ENSMUST00000004868.5	24	3'UTR
chr11:4092067:GGACC:-	Mtfp1	ENSMUST00000004868.5	23	3'UTR
chr12:85226180:GGACC:+	Eif2b2	ENSMUST00000004910.11	24	3'UTR
chr12:85226293:GGACT:+	Eif2b2	ENSMUST00000004910.11	26	3'UTR
chr16:65539716:GGACC:-	Chmp2b	ENSMUST00000004965.7	29	3'UTR
chr16:65539827:AGACT:-	Chmp2b	ENSMUST00000004965.7	30	3'UTR
chr17:28747238:GGACA:+	Mapk14	ENSMUST00000004990.13	13	3'UTR
chr17:28747385:GGACA:+	Mapk14	ENSMUST00000004990.13	15	3'UTR
chr17:28747454:GGACT:+	Mapk14	ENSMUST00000004990.13	15	3'UTR
chr17:28747862:GGACC:+	Mapk14	ENSMUST00000004990.13	16	3'UTR
chr17:28748028:AGACT:+	Mapk14	ENSMUST00000004990.13	16	3'UTR
chr17:28748213:GGACT:+	Mapk14	ENSMUST00000004990.13	18	3'UTR
chr3:87884953:GGACC:-	Prcc	ENSMUST00000005015.9	15	CDS
chr3:87885109:AGACT:-	Prcc	ENSMUST00000005015.9	15	CDS
chr3:87885404:GGACA:-	Prcc	ENSMUST00000005015.9	15	5'UTR
chr3:87914610:GGACC:+	Hdgf	ENSMUST00000005017.14	31	CDS
chr3:87915362:GGACA:+	Hdgf	ENSMUST00000005017.14	43	3'UTR
chr7:5079753:GGACC:+	U2af2	ENSMUST00000005041.14	5	3'UTR
chr7:46855030:GGACA:+	Ldha	ENSMUST00000005051.5	74	CDS
chr17:5411151:GGACC:-	Tmem242	ENSMUST00000005053.13	63	3'UTR
chr17:5411299:AGACT:-	Tmem242	ENSMUST00000005053.13	62	3'UTR
chr10:81153694:GGACC:-	Pias4	ENSMUST00000005064.13	6	3'UTR
chr10:81153706:GGACT:-	Pias4	ENSMUST00000005064.13	6	3'UTR
chr10:81153871:GGACA:-	Pias4	ENSMUST00000005064.13	6	3'UTR
chr9:64186331:GGACC:-	Map2k1	ENSMUST00000005066.8	13	3'UTR
chr10:81044525:GGACC:-	Sgta	ENSMUST00000005067.5	28	3'UTR
chr10:81044557:GGACT:-	Sgta	ENSMUST00000005067.5	27	3'UTR
chr10:81044685:GGACT:-	Sgta	ENSMUST00000005067.5	27	3'UTR
chr10:81044905:GGACT:-	Sgta	ENSMUST00000005067.5	26	3'UTR
chr3:146730362:AGACT:-	Prkacb	ENSMUST00000005164.11	10	3'UTR
chr3:146732012:GGACT:-	Prkacb	ENSMUST00000005164.11	8	3'UTR
chr5:38527035:GGACA:-	Wdr1	ENSMUST00000005234.12	5	3'UTR
chr5:38527120:AGACT:-	Wdr1	ENSMUST00000005234.12	6	3'UTR
chr15:66930841:GGACT:-	Ndrg1	ENSMUST00000005256.13	8	3'UTR
chr8:84974449:GGACA:+	Prdx2	ENSMUST00000005292.14	6	3'UTR
chr16:18834912:AGACT:+	Ufd1	ENSMUST00000005394.12	14	3'UTR
chr16:84955293:GGACA:-	App	ENSMUST00000005406.11	7	3'UTR
chr5:33769605:GGACT:-	Letm1	ENSMUST00000005431.5	21	CDS
chr5:33769658:GGACC:-	Letm1	ENSMUST00000005431.5	21	CDS
chr5:33769735:GGACT:-	Letm1	ENSMUST00000005431.5	21	CDS
chr15:77915808:GGACA:-	Txn2	ENSMUST00000005487.11	120	CDS
chr17:87991678:GGACA:-	Fbxo11	ENSMUST00000005504.14	6	3'UTR
chr13:13511394:GGACA:+	Nid1	ENSMUST00000005532.8	13	3'UTR
chr13:13511638:AGACT:+	Nid1	ENSMUST00000005532.8	16	3'UTR
chr8:83667011:GGACA:-	Pkn1	ENSMUST00000005616.15	6	3'UTR
chr8:83609979:GGACA:+	Dnajb1	ENSMUST00000005620.9	5	CDS
chr8:83610276:GGACC:+	Dnajb1	ENSMUST00000005620.9	5	CDS
chr8:83610324:GGACA:+	Dnajb1	ENSMUST00000005620.9	5	CDS
chr8:83610634:GGACC:+	Dnajb1	ENSMUST00000005620.9	6	CDS
chr8:83610978:AGACT:+	Dnajb1	ENSMUST00000005620.9	5	3'UTR
chr8:83611037:GGACC:+	Dnajb1	ENSMUST00000005620.9	5	3'UTR
chr8:83611093:GGACT:+	Dnajb1	ENSMUST00000005620.9	5	3'UTR
chr8:83611292:GGACT:+	Dnajb1	ENSMUST00000005620.9	5	3'UTR
chr8:83611331:GGACC:+	Dnajb1	ENSMUST00000005620.9	5	3'UTR
chr8:83611552:GGACT:+	Dnajb1	ENSMUST00000005620.9	6	3'UTR
chr7:13035738:GGACC:-	Ube2m	ENSMUST00000005714.13	97	CDS
chr7:13035900:GGACT:-	Ube2m	ENSMUST00000005714.13	71	CDS
chr13:83664366:GGACC:+	Mef2c	ENSMUST00000005722.13	24	3'UTR
chr13:83665559:GGACA:+	Mef2c	ENSMUST00000005722.13	39	3'UTR
chr13:83665824:GGACC:+	Mef2c	ENSMUST00000005722.13	41	3'UTR
chr3:95058734:GGACA:-	Pip5k1a	ENSMUST00000005768.7	6	3'UTR
chr10:128361122:GGACT:+	Cs	ENSMUST00000005826.8	51	CDS
chr10:128361533:GGACA:+	Cs	ENSMUST00000005826.8	66	3'UTR
chr3:103178508:AGACT:+	Bcas2	ENSMUST00000005830.14	31	3'UTR
chr3:103178564:GGACT:+	Bcas2	ENSMUST00000005830.14	31	3'UTR
chr15:78191461:GGACC:-	Pvalb	ENSMUST00000005860.15	5667	3'UTR
chr15:78191479:GGACA:-	Pvalb	ENSMUST00000005860.15	9053	3'UTR
chr2:122809418:GGACT:+	Sqor	ENSMUST00000005953.10	7	3'UTR
chr2:122747411:GGACC:+	Bloc1s6	ENSMUST00000005954.8	9	3'UTR
chr2:122748051:GGACA:+	Bloc1s6	ENSMUST00000005954.8	11	3'UTR
chr3:138450981:GGACT:+	Adh5	ENSMUST00000005964.6	13	CDS
chr3:138451413:AGACT:+	Adh5	ENSMUST00000005964.6	13	CDS
chr18:34345047:AGACT:-	Reep5	ENSMUST00000006027.6	53	3'UTR
chr18:34347062:GGACA:-	Reep5	ENSMUST00000006027.6	61	3'UTR
chr2:156011168:GGACA:+	Ergic3	ENSMUST00000006035.12	8	CDS
chr11:73183979:GGACC:-	Ctns	ENSMUST00000006103.8	7	3'UTR
chr11:73184018:AGACT:-	Ctns	ENSMUST00000006103.8	7	3'UTR
chr11:73184378:GGACT:-	Ctns	ENSMUST00000006103.8	7	3'UTR
chr11:73184685:AGACT:-	Ctns	ENSMUST00000006103.8	7	3'UTR
chr11:73184722:GGACT:-	Ctns	ENSMUST00000006103.8	7	3'UTR
chr2:105387577:GGACA:-	Rcn1	ENSMUST00000006128.6	9	3'UTR
chr2:105387653:AGACT:-	Rcn1	ENSMUST00000006128.6	9	3'UTR
chr16:4040051:GGACT:-	Trap1	ENSMUST00000006137.8	36	3'UTR
chr16:4040070:GGACC:-	Trap1	ENSMUST00000006137.8	36	3'UTR
chr7:16117102:GGACA:+	Napa	ENSMUST00000006181.6	107	3'UTR
chr7:16117248:GGACT:+	Napa	ENSMUST00000006181.6	15	3'UTR
chr7:16117856:GGACC:+	Napa	ENSMUST00000006181.6	16	3'UTR
chr14:63142583:AGACT:+	Ctsb	ENSMUST00000006235.8	48	3'UTR
chr14:63142663:GGACC:+	Ctsb	ENSMUST00000006235.8	51	3'UTR
chr14:63142685:GGACT:+	Ctsb	ENSMUST00000006235.8	52	3'UTR
chr14:63143333:GGACT:+	Ctsb	ENSMUST00000006235.8	10	3'UTR
chr14:63145551:AGACT:+	Ctsb	ENSMUST00000006235.8	8	3'UTR
chr11:75648410:GGACA:+	Inpp5k	ENSMUST00000006286.8	5	3'UTR
chr16:17485176:GGACA:+	Crkl	ENSMUST00000006293.4	6	3'UTR
chr16:17485704:AGACT:+	Crkl	ENSMUST00000006293.4	7	3'UTR
chr16:17486244:AGACT:+	Crkl	ENSMUST00000006293.4	8	3'UTR
chr13:29325493:GGACT:-	Cdkal1	ENSMUST00000006353.13	7	3'UTR
chr13:29325955:AGACT:-	Cdkal1	ENSMUST00000006353.13	5	3'UTR
chr13:29325978:GGACA:-	Cdkal1	ENSMUST00000006353.13	5	3'UTR
chr13:29326056:AGACT:-	Cdkal1	ENSMUST00000006353.13	5	CDS
chr7:130985005:GGACA:+	Htra1	ENSMUST00000006367.7	7	CDS
chr7:130985169:AGACT:+	Htra1	ENSMUST00000006367.7	7	3'UTR
chr7:130985211:GGACA:+	Htra1	ENSMUST00000006367.7	7	3'UTR
chr7:130985220:GGACC:+	Htra1	ENSMUST00000006367.7	7	3'UTR
chr8:69112553:AGACT:+	Atp6v1b2	ENSMUST00000006435.7	7	CDS
chr8:69113260:AGACT:+	Atp6v1b2	ENSMUST00000006435.7	9	3'UTR
chr7:30727869:GGACA:-	Tmem147	ENSMUST00000006478.9	8	CDS
chr7:30729437:GGACC:-	Tmem147	ENSMUST00000006478.9	12	5'UTR
chr2:167644051:GGACT:-	Tmem189	ENSMUST00000006587.6	7	3'UTR
chr19:4861391:GGACT:-	Actn3	ENSMUST00000006626.4	253	CDS
chr19:4861706:GGACC:-	Actn3	ENSMUST00000006626.4	197	CDS
chr19:4863993:GGACA:-	Actn3	ENSMUST00000006626.4	14	CDS
chr19:4864040:GGACT:-	Actn3	ENSMUST00000006626.4	17	CDS
chr19:4867665:GGACT:-	Actn3	ENSMUST00000006626.4	29	CDS
chr19:4867687:GGACA:-	Actn3	ENSMUST00000006626.4	28	CDS
chr19:4867955:GGACT:-	Actn3	ENSMUST00000006626.4	64	CDS
chr19:4877739:GGACC:-	Actn3	ENSMUST00000006626.4	47	CDS
chr19:4877763:GGACT:-	Actn3	ENSMUST00000006626.4	47	CDS
chr2:71900955:GGACC:+	Pdk1	ENSMUST00000006669.5	7	3'UTR
chr2:71901075:GGACA:+	Pdk1	ENSMUST00000006669.5	7	3'UTR
chr2:71902293:GGACA:+	Pdk1	ENSMUST00000006669.5	5	3'UTR
chr2:71903424:GGACC:+	Pdk1	ENSMUST00000006669.5	8	3'UTR
chr11:102306307:GGACT:-	Ubtf	ENSMUST00000006754.13	13	3'UTR
chr11:102306389:GGACA:-	Ubtf	ENSMUST00000006754.13	13	3'UTR
chr11:102306510:AGACT:-	Ubtf	ENSMUST00000006754.13	13	3'UTR
chr11:102306666:GGACT:-	Ubtf	ENSMUST00000006754.13	12	CDS
chr8:122574728:GGACC:-	Aprt	ENSMUST00000006764.8	32	3'UTR
chr9:108533737:AGACT:+	Qrich1	ENSMUST00000006851.14	16	CDS
chr9:108533923:AGACT:+	Qrich1	ENSMUST00000006851.14	16	CDS
chr9:108534032:GGACA:+	Qrich1	ENSMUST00000006851.14	16	CDS
chr9:108534178:GGACC:+	Qrich1	ENSMUST00000006851.14	16	CDS
chr9:108534208:GGACC:+	Qrich1	ENSMUST00000006851.14	16	CDS
chr9:108534514:AGACT:+	Qrich1	ENSMUST00000006851.14	16	CDS
chr9:108534530:GGACC:+	Qrich1	ENSMUST00000006851.14	16	CDS
chr17:13015627:GGACA:+	Sod2	ENSMUST00000007012.5	14	3'UTR
chr17:13015932:GGACA:+	Sod2	ENSMUST00000007012.5	14	3'UTR
chr17:13018682:GGACA:+	Sod2	ENSMUST00000007012.5	6	3'UTR
chr17:13018983:GGACA:+	Sod2	ENSMUST00000007012.5	6	3'UTR
chr17:13019346:AGACT:+	Sod2	ENSMUST00000007012.5	7	3'UTR
chr17:34977490:GGACT:+	Hspa1l	ENSMUST00000007248.4	9	CDS
chr17:34977687:GGACT:+	Hspa1l	ENSMUST00000007248.4	9	CDS
chr17:34978047:GGACT:+	Hspa1l	ENSMUST00000007248.4	9	CDS
chr17:34978999:GGACT:+	Hspa1l	ENSMUST00000007248.4	11	3'UTR
chr17:34934885:GGACC:+	Neu1	ENSMUST00000007253.5	7	3'UTR
chr17:34935075:GGACA:+	Neu1	ENSMUST00000007253.5	7	3'UTR
chr17:35058570:GGACA:+	Clic1	ENSMUST00000007257.9	11	3'UTR
chr17:35058650:GGACA:+	Clic1	ENSMUST00000007257.9	11	3'UTR
chr5:3640694:AGACT:-	Gatad1	ENSMUST00000007559.14	9	3'UTR
chr5:3641370:GGACA:-	Gatad1	ENSMUST00000007559.14	22	3'UTR
chr5:3641438:GGACC:-	Gatad1	ENSMUST00000007559.14	22	CDS
chr5:3641449:GGACT:-	Gatad1	ENSMUST00000007559.14	22	CDS
chr17:20965781:GGACC:+	Ppp2r1a	ENSMUST00000007708.13	6	3'UTR
chr6:17339458:GGACA:+	Cav1	ENSMUST00000007799.12	64	3'UTR
chr9:75052307:GGACA:+	Arpp19	ENSMUST00000007800.7	11	CDS
chr9:75056657:GGACT:+	Arpp19	ENSMUST00000007800.7	37	CDS
chr9:75056756:GGACC:+	Arpp19	ENSMUST00000007800.7	41	CDS
chr9:75057302:GGACT:+	Arpp19	ENSMUST00000007800.7	21	3'UTR
chr2:152780846:AGACT:-	Bcl2l1	ENSMUST00000007803.11	11	3'UTR
chr8:70868965:GGACT:-	Ccdc124	ENSMUST00000007865.6	8	CDS
chr8:70869034:AGACT:-	Ccdc124	ENSMUST00000007865.6	8	CDS
chr11:51685876:GGACA:-	0610009B22Rik	ENSMUST00000007921.8	30	CDS
chr9:108337412:AGACT:+	Rhoa	ENSMUST00000007959.13	17	3'UTR
chr13:58126291:GGACA:-	Hnrnpa0	ENSMUST00000007980.6	26	3'UTR
chr13:58127036:GGACT:-	Hnrnpa0	ENSMUST00000007980.6	45	3'UTR
chr13:58127186:GGACC:-	Hnrnpa0	ENSMUST00000007980.6	36	3'UTR
chr13:58127211:GGACT:-	Hnrnpa0	ENSMUST00000007980.6	35	3'UTR
chr13:58127256:GGACT:-	Hnrnpa0	ENSMUST00000007980.6	36	3'UTR
chr13:58127444:GGACC:-	Hnrnpa0	ENSMUST00000007980.6	35	CDS
chr4:136144911:GGACC:+	Id3	ENSMUST00000008016.2	8	3'UTR
chr4:136145041:GGACT:+	Id3	ENSMUST00000008016.2	8	3'UTR
chr11:98384206:GGACA:+	Tcap	ENSMUST00000008021.2	2102	CDS
chr11:98384551:GGACT:+	Tcap	ENSMUST00000008021.2	2085	3'UTR
chr11:98384565:AGACT:+	Tcap	ENSMUST00000008021.2	2059	3'UTR
chr11:98384842:GGACT:+	Tcap	ENSMUST00000008021.2	2039	3'UTR
chr8:71457046:AGACT:-	Abhd8	ENSMUST00000008094.9	5	3'UTR
chr8:71461642:GGACC:-	Abhd8	ENSMUST00000008094.9	8	CDS
chrX:10718315:GGACC:+	Mid1ip1	ENSMUST00000008179.6	20	CDS
chrX:10718483:GGACA:+	Mid1ip1	ENSMUST00000008179.6	20	CDS
chrX:10718600:GGACA:+	Mid1ip1	ENSMUST00000008179.6	20	CDS
chr18:56575513:GGACT:+	Phax	ENSMUST00000008445.6	22	CDS
chr18:56575529:GGACT:+	Phax	ENSMUST00000008445.6	22	CDS
chr18:56575635:GGACC:+	Phax	ENSMUST00000008445.6	22	CDS
chr7:3630732:GGACA:+	Prpf31	ENSMUST00000008517.12	5	CDS
chr7:27489722:GGACT:+	Sertad1	ENSMUST00000008528.7	5	CDS
chr7:27489782:GGACA:+	Sertad1	ENSMUST00000008528.7	5	CDS
chr7:27489902:GGACT:+	Sertad1	ENSMUST00000008528.7	5	CDS
chr7:27490088:AGACT:+	Sertad1	ENSMUST00000008528.7	5	3'UTR
chr16:8658649:AGACT:-	Carhsp1	ENSMUST00000008537.9	12	3'UTR
chr16:8658679:GGACC:-	Carhsp1	ENSMUST00000008537.9	12	3'UTR
chr16:8658752:AGACT:-	Carhsp1	ENSMUST00000008537.9	12	3'UTR
chr16:8658827:AGACT:-	Carhsp1	ENSMUST00000008537.9	12	3'UTR
chr16:8658885:AGACT:-	Carhsp1	ENSMUST00000008537.9	12	3'UTR
chr16:8659596:AGACT:-	Carhsp1	ENSMUST00000008537.9	11	3'UTR
chr16:8659668:AGACT:-	Carhsp1	ENSMUST00000008537.9	10	3'UTR
chr16:8660903:AGACT:-	Carhsp1	ENSMUST00000008537.9	7	3'UTR
chr16:8660982:GGACC:-	Carhsp1	ENSMUST00000008537.9	7	CDS
chr9:25150894:AGACT:-	Herpud2	ENSMUST00000008573.8	25	CDS
chr9:25150988:AGACT:-	Herpud2	ENSMUST00000008573.8	25	5'UTR
chr9:25151009:GGACT:-	Herpud2	ENSMUST00000008573.8	25	5'UTR
chr9:25151696:GGACT:-	Herpud2	ENSMUST00000008573.8	18	5'UTR
chr7:4425939:GGACA:-	Rdh13	ENSMUST00000008579.13	6	3'UTR
chr7:4426313:GGACA:-	Rdh13	ENSMUST00000008579.13	6	3'UTR
chr7:4426568:GGACA:-	Rdh13	ENSMUST00000008579.13	5	3'UTR
chr7:4426913:GGACA:-	Rdh13	ENSMUST00000008579.13	5	3'UTR
chr7:4427460:AGACT:-	Rdh13	ENSMUST00000008579.13	5	3'UTR
chr7:4427576:GGACA:-	Rdh13	ENSMUST00000008579.13	5	CDS
chr7:4427639:AGACT:-	Rdh13	ENSMUST00000008579.13	5	CDS
chr5:29786190:GGACA:+	Dnajb6	ENSMUST00000008733.14	6	3'UTR
chr3:88568554:GGACC:+	Ubqln4	ENSMUST00000008748.7	5	3'UTR
chr3:88568805:GGACA:+	Ubqln4	ENSMUST00000008748.7	7	3'UTR
chr3:88568850:GGACC:+	Ubqln4	ENSMUST00000008748.7	7	3'UTR
chr3:88568968:GGACT:+	Ubqln4	ENSMUST00000008748.7	7	3'UTR
chr3:88569626:GGACA:+	Ubqln4	ENSMUST00000008748.7	11	3'UTR
chr12:85272631:AGACT:-	Acyp1	ENSMUST00000008966.12	27	CDS
chr11:102218443:GGACT:-	Hdac5	ENSMUST00000008999.11	7	CDS
chr13:17881312:GGACA:-	Rala	ENSMUST00000009003.8	9	3'UTR
chr13:17881783:GGACA:-	Rala	ENSMUST00000009003.8	9	3'UTR
chr3:95122676:GGACT:+	Vps72	ENSMUST00000009102.8	7	CDS
chr16:84860612:GGACC:+	Gabpa	ENSMUST00000009120.7	5	3'UTR
chr11:5042207:GGACT:+	Ap1b1	ENSMUST00000009234.15	5	3'UTR
chr6:120886776:GGACA:+	Bcl2l13	ENSMUST00000009256.3	20	CDS
chr6:120886922:GGACC:+	Bcl2l13	ENSMUST00000009256.3	20	CDS
chr6:120887456:AGACT:+	Bcl2l13	ENSMUST00000009256.3	21	3'UTR
chr6:120887474:GGACA:+	Bcl2l13	ENSMUST00000009256.3	21	3'UTR
chr6:120887485:GGACA:+	Bcl2l13	ENSMUST00000009256.3	21	3'UTR
chr6:120887778:GGACA:+	Bcl2l13	ENSMUST00000009256.3	22	3'UTR
chr6:120888660:GGACA:+	Bcl2l13	ENSMUST00000009256.3	23	3'UTR
chr6:120888801:GGACT:+	Bcl2l13	ENSMUST00000009256.3	25	3'UTR
chr6:120888882:GGACA:+	Bcl2l13	ENSMUST00000009256.3	25	3'UTR
chr6:120892001:GGACA:+	Bcl2l13	ENSMUST00000009256.3	7	3'UTR
chr6:48596860:GGACC:+	Repin1	ENSMUST00000009420.14	8	CDS
chr6:48596983:GGACC:+	Repin1	ENSMUST00000009420.14	8	CDS
chr6:48597628:GGACT:+	Repin1	ENSMUST00000009420.14	9	CDS
chr6:48598099:GGACT:+	Repin1	ENSMUST00000009420.14	10	3'UTR
chr6:48598202:AGACT:+	Repin1	ENSMUST00000009420.14	10	3'UTR
chr6:48598638:GGACA:+	Repin1	ENSMUST00000009420.14	13	3'UTR
chr6:48572104:GGACA:-	Rarres2	ENSMUST00000009425.6	29	CDS
chr6:48572210:GGACA:-	Rarres2	ENSMUST00000009425.6	29	CDS
chr10:77597219:GGACA:+	Pttg1ip	ENSMUST00000009435.11	29	3'UTR
chr10:77597799:GGACT:+	Pttg1ip	ENSMUST00000009435.11	30	3'UTR
chr10:77597956:GGACC:+	Pttg1ip	ENSMUST00000009435.11	31	3'UTR
chr3:107438592:GGACA:-	Kcnc4	ENSMUST00000009617.9	5	3'UTR
chr2:32681955:GGACT:+	Eng	ENSMUST00000009705.13	7	3'UTR
chr2:32761844:GGACC:+	Tor2a	ENSMUST00000009707.13	5	3'UTR
chr2:32762156:GGACT:+	Tor2a	ENSMUST00000009707.13	5	3'UTR
chr8:33599948:GGACC:+	Ppp2cb	ENSMUST00000009774.10	7	CDS
chr8:33619181:AGACT:+	Ppp2cb	ENSMUST00000009774.10	12	CDS
chr8:33619208:GGACC:+	Ppp2cb	ENSMUST00000009774.10	12	3'UTR
chr10:59371211:GGACA:+	P4ha1	ENSMUST00000009789.14	5	3'UTR
chr10:59371827:GGACA:+	P4ha1	ENSMUST00000009789.14	5	3'UTR
chr4:140966571:GGACC:+	Sdhb	ENSMUST00000010007.8	31	CDS
chr4:140972955:GGACC:+	Sdhb	ENSMUST00000010007.8	22	CDS
chr11:59407698:GGACA:-	Snap47	ENSMUST00000010038.9	7	CDS
chr9:107534600:GGACA:+	Tmem115	ENSMUST00000010189.2	15	CDS
chr9:107534659:GGACC:+	Tmem115	ENSMUST00000010189.2	16	CDS
chr9:107534942:AGACT:+	Tmem115	ENSMUST00000010189.2	16	CDS
chr9:107565137:GGACA:+	Tusc2	ENSMUST00000010198.4	20	3'UTR
chr9:107565426:GGACA:+	Tusc2	ENSMUST00000010198.4	20	3'UTR
chr9:107565430:AGACT:+	Tusc2	ENSMUST00000010198.4	20	3'UTR
chr9:107565495:GGACA:+	Tusc2	ENSMUST00000010198.4	20	3'UTR
chr9:107565526:GGACC:+	Tusc2	ENSMUST00000010198.4	20	3'UTR
chr9:107565563:GGACT:+	Tusc2	ENSMUST00000010198.4	20	3'UTR
chr9:107565625:GGACA:+	Tusc2	ENSMUST00000010198.4	20	3'UTR
chr9:107565654:GGACT:+	Tusc2	ENSMUST00000010198.4	20	3'UTR
chr9:107562083:GGACC:+	Rassf1	ENSMUST00000010211.6	8	3'UTR
chr19:8707799:GGACA:-	Slc3a2	ENSMUST00000010239.5	5	CDS
chr19:8707952:GGACC:-	Slc3a2	ENSMUST00000010239.5	5	CDS
chr19:8713737:GGACA:-	Slc3a2	ENSMUST00000010239.5	8	CDS
chr19:8772273:GGACA:+	Tmem223	ENSMUST00000010248.3	49	CDS
chr19:8772283:GGACA:+	Tmem223	ENSMUST00000010248.3	49	CDS
chr19:8772399:GGACA:+	Tmem223	ENSMUST00000010248.3	48	3'UTR
chr19:8755125:GGACA:+	Stx5a	ENSMUST00000010254.15	6	CDS
chr19:8755286:GGACT:+	Stx5a	ENSMUST00000010254.15	6	CDS
chr9:21067553:GGACT:-	Fdx2	ENSMUST00000010348.6	20	3'UTR
chr9:21067642:GGACA:-	Fdx2	ENSMUST00000010348.6	20	3'UTR
chr9:21067698:GGACT:-	Fdx2	ENSMUST00000010348.6	20	3'UTR
chr9:21067754:GGACA:-	Fdx2	ENSMUST00000010348.6	20	3'UTR
chr9:21067908:GGACA:-	Fdx2	ENSMUST00000010348.6	19	CDS
chr11:78290038:GGACT:+	2610507B11Rik	ENSMUST00000010421.6	7	3'UTR
chr1:43115310:AGACT:+	AI597479	ENSMUST00000010434.7	6	3'UTR
chr14:55662387:GGACC:-	Nedd8	ENSMUST00000010520.9	68	3'UTR
chr11:76727486:GGACA:-	Gosr1	ENSMUST00000010536.8	6	3'UTR
chr11:76727513:GGACA:-	Gosr1	ENSMUST00000010536.8	6	3'UTR
[truncated: 10,011 more rows]

## Sheet: B_A_Fed
loci_motif	gene_name	gene_id	modification_counts	loci_region
[truncated: 9,356 more rows]

[truncated: 11 more sheets: B_A_Fasting, W_A_Fed, W_A_Fasting, Lung_Fed, Lung_Fasting, Heart_Fed, Heart_Fasting, Spleen_Fed, Spleen_Fasting, Kidney_Fed, Kidney_Fasting]
