# Supplementary material for: Unveiling Tissue‐Specific RNA Landscapes in Mouse Organs During Fasting and Feeding Using Nanopore Direct RNA Sequencing
Source: Adv Sci (Weinh). 2024 Dec 16;12(5):2408054. doi: 10.1002/advs.202408054 (PMC11792027; doi:10.1002/advs.202408054)
Supplement: Supplementary file 2 — Supplemental Tables [file ADVS-12-2408054-s001.zip › Table S11_DRS_m6A_Differnece_During_Fasting.xlsx]

## Sheet: Liver_m6A_Difference
loci_motif	gene_name	fed_cpm	fasting_cpm	log2FC(cpm+0.01)	fisher_p_value	sigORnot
chr16:46153616:GGACA:-	Gm4737	2015.67	0	-17.6209	0	Decreased
chr2:40557217:AGACT:+		4720.86	0	-18.8487	0	Decreased
chr7:19697089:GGACA:-	Apoe	20657.7	0	-20.9782	0	Decreased
chr8:109575940:GGACT:-	Hp	0	4176.04	18.6718	0	Increased
chr8:129253069:GGACA:+	Gm21399	2219.05	0	-17.7596	0	Decreased
chrM:3482:GGACC:+	mt-Nd1	6979.59	0	-19.4128	0	Decreased
chr5:116632877:GGACC:-		1863.54	0	-17.5077	0	Decreased
chr18:87756815:GGACT:+	Gm5096	3746.92	10038.9	1.42181	0	Increased
chr18:87757910:GGACA:+	Gm5096	4163.61	10991	1.40042	0	Increased
chr18:87757946:GGACC:+	Gm5096	4161.96	10978.9	1.39939	0	Increased
chr18:87758091:GGACT:+	Gm5096	4089.21	10794.3	1.40038	0	Increased
chr9:46242293:GGACA:+	Apoa4	31.4173	4543.33	7.17559	0	Increased
chr9:46242620:GGACA:+	Apoa4	31.4173	4863.63	7.27388	0	Increased
chr6:67205804:GGACC:+	Gm8566	1810.63	0	-17.4661	2.33241e-318	Decreased
chr2:4938521:GGACA:+	Phyh	1658.5	0	-17.3395	1.02394e-291	Decreased
chr4:115486789:GGACA:-	Cyp4a14	160.393	2179.41	3.76417	6.21396e-270	Increased
chrX:36605505:GGACA:+	Pgrmc1	1494.8	0	-17.1896	5.35237e-263	Decreased
chr14:41123763:GGACA:+	Mat1a	471.259	2548.44	2.435	1.29018e-204	Increased
chr15:100674471:AGACT:-	Cela1	3321.96	893	-1.89529	5.02291e-192	Decreased
chr5:115103341:GGACT:-	Rpl37rt	0	891.259	16.4436	1.08328e-160	Increased
chr19:38116760:GGACA:-	Rbp4	4701.02	8634.08	0.877068	3.27946e-154	Increased
chr6:71124765:AGACT:+	Rpl34-ps1	0	792.037	16.2733	7.05349e-143	Increased
chr10:81565635:GGACA:+	Tle5	788.739	0	-16.2673	4.45351e-139	Decreased
chr14:105682018:GGACT:+	Gm10076	765.589	0	-16.2243	5.3792e-135	Decreased
chr14:51906187:GGACT:-	Ndrg2	742.44	0	-16.18	6.70445e-131	Decreased
chr16:21761686:GGACA:-	Ehhadh	401.81	1838.22	2.1937	1.27585e-130	Increased
chr9:103223086:GGACC:-	Trf	691.18	0	-16.0768	9.559e-122	Decreased
chr5:116632838:GGACA:-		1860.23	449.111	-2.05031	5.47087e-120	Decreased
chr6:85866215:GGACA:-	Nat8f2	677.952	0	-16.0489	1.17252e-119	Decreased
chr16:21762105:GGACC:-	Ehhadh	365.432	1676.33	2.1976	1.90978e-119	Increased
chr12:110898508:GGACA:+	Rps19-ps6	644.881	0	-15.9768	7.54837e-114	Decreased
chr12:110898508:GGACA:+	Tecpr2	644.881	0	-15.9768	7.54837e-114	Decreased
chr14:73363075:AGACT:-	Itm2b	644.881	0	-15.9768	7.54837e-114	Decreased
chr3:83032169:GGACT:+	Fga	4686.13	2266.44	-1.04796	3.26798e-112	Decreased
chr12:56373464:GGACA:-		0	617.963	15.9153	1.25141e-111	Increased
chr19:44396926:GGACA:-	Scd1	785.432	36.5556	-4.42495	2.61918e-108	Decreased
chr10:24915636:GGACT:-	Arg1	1590.71	3620.74	1.18661	1.18008e-106	Increased
chr3:83031812:GGACC:+	Fga	4456.29	2186.37	-1.0273	2.25098e-103	Decreased
chr8:97165409:AGACT:+		0	570.963	15.8011	3.4195e-103	Increased
chr5:5781800:AGACT:-	Gm15459	783.778	2273.41	1.53633	1.8275e-99	Increased
chr5:97265138:GGACA:+	Gm5560	557.243	0	-15.766	2.15299e-98	Decreased
chr3:83031562:AGACT:+	Fga	4228.1	2074.96	-1.02692	4.20351e-98	Decreased
chr5:5781859:GGACA:-	Gm15459	783.778	2259.48	1.52746	4.53893e-98	Increased
chr5:5781576:GGACC:-		754.014	2205.52	1.54844	1.02034e-97	Increased
chr15:99409006:AGACT:+	Tmbim6	0	536.148	15.7104	6.06858e-97	Increased
chr3:83031152:AGACT:+	Fga	3910.62	1869.56	-1.0647	2.80112e-96	Decreased
chr3:83031176:GGACT:+	Fga	3920.54	1881.74	-1.05898	9.83597e-96	Decreased
chr5:130024244:GGACA:-	Asl	173.622	1077.52	2.63362	1.621e-95	Increased
chr3:83031192:GGACC:+	Fga	3937.08	1895.67	-1.05442	2.08612e-95	Decreased
chr3:83031356:AGACT:+	Fga	4023.06	1965.3	-1.03354	1.97457e-94	Decreased
chr3:83031298:GGACC:+	Fga	3998.26	1954.85	-1.03231	1.28769e-93	Decreased
chr3:83031323:AGACT:+	Fga	4004.87	1960.07	-1.03084	1.40399e-93	Decreased
chr3:98290988:GGACC:+	Hmgcs2	1162.44	2816.52	1.27675	2.61935e-93	Increased
chr10:81565849:GGACA:+	Tle5	0	499.593	15.6085	2.21055e-90	Increased
chr10:93779448:GGACA:+	Gm3571	509.29	0	-15.6362	8.01473e-90	Decreased
chr9:46270755:GGACC:+	Apoa5	1218.66	2854.82	1.2281	5.46348e-89	Increased
chr9:46270605:GGACA:+	Apoa5	1188.9	2797.37	1.23444	5.74279e-88	Increased
chr10:93779171:AGACT:+	Gm3571	491.101	0	-15.5838	7.17001e-87	Decreased
chr16:46153893:GGACC:-	Gm4737	2009.05	3956.7	0.977781	2.09971e-85	Increased
chr16:46153957:GGACA:-	Gm4737	1980.94	3914.93	0.982796	3.13169e-85	Increased
chr9:46270470:AGACT:+	Apoa5	1167.4	2732.96	1.22716	3.20087e-85	Increased
chr9:42254984:AGACT:-	Sc5d	481.18	0	-15.5543	3.96032e-85	Decreased
chr11:100361761:GGACT:-	Gm10039	0	466.519	15.5097	1.90928e-84	Increased
chr5:5782576:GGACA:-	Gm15459	687.873	1961.82	1.51196	3.61965e-84	Increased
chr2:122264777:AGACT:+	Sord	471.259	0	-15.5243	2.18966e-83	Decreased
chr3:98618733:GGACT:-	Hsd3b5	575.432	20.8889	-4.78317	2.20905e-83	Decreased
chr16:46153163:AGACT:-	Gm4737	2042.12	3968.89	0.958663	5.68171e-83	Increased
chr5:36471617:GGACC:+	Grpel1	0	456.074	15.477	1.43048e-82	Increased
chr3:98618953:GGACT:-	Hsd3b5	567.164	20.8889	-4.76229	5.49128e-82	Decreased
chr9:46270334:GGACC:+	Apoa5	1139.29	2647.67	1.21658	1.87442e-81	Increased
chr9:46270300:AGACT:+	Apoa5	1129.37	2618.07	1.21298	2.88489e-80	Increased
chr7:19678158:GGACT:-	Apoc4	2204.17	4149.93	0.912848	5.83745e-80	Increased
chr7:19678158:GGACT:-	Gm44805	2204.17	4149.93	0.912848	5.83745e-80	Increased
chr15:78405637:GGACA:-	Tst	0	440.407	15.4266	9.27636e-80	Increased
chr6:128313421:GGACA:+	Rpl18-ps2	449.763	0	-15.4569	1.313e-79	Decreased
chr9:42255450:GGACC:-	Sc5d	449.763	0	-15.4569	1.313e-79	Decreased
chr2:108949870:GGACC:+	Gm13910	0	436.926	15.4151	3.91056e-79	Increased
chr9:46270136:GGACA:+	Apoa5	1097.95	2534.52	1.20689	4.19839e-77	Increased
chr9:46269875:GGACC:+	Apoa5	1015.27	2393.52	1.23726	8.53255e-76	Increased
chr3:98619376:GGACA:-	Hsd3b5	512.597	17.4074	-4.87925	2.75906e-75	Decreased
chr6:55170766:GGACC:-	Inmt	1465.04	445.63	-1.717	5.83273e-75	Decreased
chr3:98619571:AGACT:-	Hsd3b5	489.448	17.4074	-4.81258	2.14565e-71	Decreased
chr8:124564283:GGACC:-	Agt	0	393.407	15.2638	2.52855e-71	Increased
chr16:46154974:GGACT:-	Gm4737	1587.4	3138.56	0.983432	1.02807e-68	Increased
chr16:46154756:GGACC:-	Gm4737	1660.15	3239.52	0.964458	1.37824e-68	Increased
chr17:39847346:GGACC:+	Gm42418	375.354	0	-15.196	1.79187e-66	Decreased
chr1:151520765:GGACT:-		0	365.556	15.1578	2.52087e-66	Increased
chr10:93779001:GGACA:+	Gm3571	474.566	22.6296	-4.38972	1.12987e-65	Decreased
chr1:121305334:GGACC:-	Insig2	0	356.852	15.1231	9.19639e-65	Increased
chr13:93616959:GGACT:-	Bhmt	484.487	1420.44	1.55179	8.78063e-64	Increased
chr13:93617108:GGACC:-	Bhmt	489.448	1427.41	1.54415	1.29952e-63	Increased
chr10:93778761:GGACA:+	Gm3571	459.684	22.6296	-4.34375	3.20609e-63	Decreased
chr14:66084672:GGACA:-	Ephx2	0	341.185	15.0583	5.96091e-62	Increased
chr9:46271215:GGACC:+	Apoa5	1050	2275.15	1.11557	2.26079e-61	Increased
chr7:35121008:GGACT:+	Cebpa	342.283	0	-15.0629	1.43206e-60	Decreased
chrX:94775280:GGACT:-	Gm14830	338.976	0	-15.0489	5.619e-60	Decreased
chrX:75915522:GGACA:+	Oat-rs1	395.196	1228.96	1.63678	1.43145e-59	Increased
chrX:75915208:GGACC:+		378.661	1187.19	1.64854	2.48539e-58	Increased
chr7:45325084:GGACC:+	Rpl14-ps1	0	295.926	14.853	7.90336e-54	Increased
chr17:56120066:GGACC:-	Lrg1	0	294.185	14.8445	1.6226e-53	Increased
chr1:193272338:GGACT:-	G0s2	158.74	732.852	2.20679	1.81953e-53	Increased
chr19:4062615:AGACT:-		0	285.482	14.8012	5.91831e-52	Increased
chr9:48591972:GGACT:-	Nnmt	72.7558	523.963	2.84816	3.0157e-51	Increased
chr8:114151981:GGACC:+	Nudt7	1273.23	471.741	-1.4324	1.1306e-50	Decreased
chr1:165774928:GGACC:+	Creg1	282.755	0	-14.7873	2.59653e-50	Decreased
chr19:5415439:AGACT:-		279.448	0	-14.7703	9.90036e-50	Decreased
chr1:165774915:GGACC:+	Creg1	279.448	0	-14.7703	9.90036e-50	Decreased
chr8:114151754:GGACT:+	Nudt7	1215.35	447.37	-1.44181	7.03836e-49	Decreased
chr7:28541029:AGACT:+	Sycn	744.093	184.519	-2.01166	8.97589e-48	Decreased
chr15:77915808:GGACA:-	Txn2	0	257.63	14.6531	5.8951e-47	Increased
chr5:116408980:GGACC:-	Hspb8	0	255.889	14.6433	1.21027e-46	Increased
chr2:173159223:GGACC:+	Pck1	148.819	649.296	2.12525	1.99191e-45	Increased
chr3:138286795:GGACA:+	Adh1	2554.72	1425.67	-0.841524	2.25349e-43	Decreased
chr2:41987233:AGACT:-	Lrp1b	0	229.778	14.488	5.87064e-42	Increased
chr11:86813031:AGACT:-		0	228.037	14.477	1.20523e-41	Increased
chr18:36610169:GGACA:+	Gm6542	0	226.296	14.466	2.4743e-41	Increased
chr18:36610169:GGACA:+	Ankhd1	0	226.296	14.466	2.4743e-41	Increased
chr7:97413392:GGACT:-	Thrsp	274.488	8.7037	-4.97736	2.75171e-41	Decreased
chr4:135756444:GGACC:-	Gm12988	226.535	0	-14.4675	2.07404e-40	Decreased
chr19:4063502:GGACC:-		0	221.074	14.4323	2.14092e-40	Increased
chr8:84886677:GGACT:-	Gcdh	0	219.333	14.4209	4.39524e-40	Increased
chr16:37631903:GGACA:+	Hgd	221.574	0	-14.4356	1.56267e-39	Decreased
chr9:57682150:AGACT:-	Cyp1a2	403.464	55.7037	-2.85637	2.07151e-39	Decreased
chr19:46134722:GGACC:+	Elovl3	919.368	327.259	-1.49018	3.62773e-39	Decreased
chr9:15283972:AGACT:-	4931406C07Rik	218.267	0	-14.4139	6.01188e-39	Decreased
chr4:103544331:GGACT:-	Gm12716	0	210.63	14.3625	1.60283e-38	Increased
chr4:103544331:GGACT:-	Gm12720	0	210.63	14.3625	1.60283e-38	Increased
chr2:94032810:AGACT:-	Hsd17b12	0	208.889	14.3505	3.29053e-38	Increased
chr7:140890810:GGACC:+	Psmd13	0	208.889	14.3505	3.29053e-38	Increased
chr12:84017323:AGACT:+	Acot1	66.1416	414.296	2.64685	7.4819e-38	Increased
chr3:98309347:AGACT:+	Hmgcs2	494.409	1164.56	1.23599	1.22551e-37	Increased
chr2:174427773:GGACA:-	Ctsz	0	205.407	14.3263	1.38683e-37	Increased
chr19:46135136:GGACT:+	Elovl3	782.125	255.889	-1.61184	2.06465e-37	Decreased
chr11:86812288:AGACT:-		33.0708	322.037	3.28321	1.20847e-36	Increased
chr6:127183370:GGACT:-		205.039	0	-14.3237	1.32924e-36	Decreased
chr18:20987130:GGACT:+		203.385	0	-14.312	2.61321e-36	Decreased
chr7:116824775:GGACA:-	Gm4366	201.732	0	-14.3002	5.13884e-36	Decreased
chr10:127067720:GGACT:-	Tspan31	201.732	0	-14.3002	5.13884e-36	Decreased
chr12:24638023:GGACT:-		0	194.963	14.251	1.03822e-35	Increased
chr6:119354487:GGACC:-	Adipor2	198.425	0	-14.2764	1.98892e-35	Decreased
chr7:127050450:GGACA:-	Zg16	826.77	295.926	-1.48222	3.76355e-35	Decreased
chr12:24638277:GGACA:-		196.771	0	-14.2643	3.91458e-35	Decreased
chr9:57682401:GGACC:-	Cyp1a2	363.779	52.2222	-2.80009	8.0307e-35	Decreased
chr18:6029732:GGACT:-	Arhgap12	193.464	0	-14.2399	1.51779e-34	Decreased
chr10:75439973:GGACA:+	Upb1	193.464	0	-14.2399	1.51779e-34	Decreased
chr16:22053837:GGACC:+	Ndufa11b	0	188	14.1985	1.84413e-34	Increased
chr7:126673018:GGACT:-	Sult1a1	0	188	14.1985	1.84413e-34	Increased
chr6:72154215:GGACT:+	St3gal5	24.8031	282	3.50657	2.93598e-34	Increased
chr12:84016930:AGACT:+	Acot1	59.5275	367.296	2.62511	1.55309e-33	Increased
chr3:60039926:GGACT:+	Aadac	1269.92	597.074	-1.08874	1.89854e-33	Decreased
chr11:86812700:AGACT:-		24.8031	276.778	3.47961	1.93402e-33	Increased
chr15:73809568:GGACA:-	Ndufb4c	186.85	0	-14.1897	2.29038e-33	Decreased
chr15:73809568:GGACA:-	Mroh5	186.85	0	-14.1897	2.29038e-33	Decreased
chr12:104414040:GGACT:+	Serpina3n	0	181.037	14.1441	3.27557e-33	Increased
chr19:3385381:GGACT:+	Cpt1a	0	181.037	14.1441	3.27557e-33	Increased
chr13:64364147:GGACA:-	Ctsl	507.637	1129.74	1.15411	5.66296e-33	Increased
chr11:86813875:GGACT:-		0	179.296	14.1301	6.72449e-33	Increased
chr1:21512037:GGACA:-	Gm7658	0	179.296	14.1301	6.72449e-33	Increased
chr1:21512037:GGACA:-	Kcnq5	0	179.296	14.1301	6.72449e-33	Increased
chr9:33729751:AGACT:+		183.543	0	-14.1639	8.91486e-33	Decreased
chr6:72153928:GGACT:+	St3gal5	24.8031	271.556	3.45213	1.26872e-32	Increased
chr1:21265213:AGACT:+	Gsta3	598.582	177.556	-1.75322	1.73861e-32	Decreased
chr6:85910915:GGACA:-	Nat8f1	527.479	139.259	-1.92126	2.80552e-32	Decreased
chr5:22528268:GGACT:-	Orc5	178.582	0	-14.1244	6.86342e-32	Decreased
chr6:72153738:GGACT:+	St3gal5	19.8425	252.407	3.66842	8.05351e-32	Increased
chr17:74329585:AGACT:-	Gm9349	0	172.333	14.073	1.19439e-31	Increased
chr10:78162579:GGACC:-	Gatd3a	0	172.333	14.073	1.19439e-31	Increased
chr14:93194990:GGACA:-	Gm9247	641.574	1305.56	1.02497	1.55197e-31	Increased
chr14:93194990:GGACA:-	Pcdh9	641.574	1305.56	1.02497	1.55197e-31	Increased
chr16:17137505:AGACT:+	Gm6440	0	168.852	14.0436	5.03372e-31	Increased
chr17:79933472:AGACT:-		173.622	0	-14.0837	5.30086e-31	Decreased
chr6:72153530:GGACC:+	St3gal5	19.8425	247.185	3.63826	5.34094e-31	Increased
chr11:120498695:GGACA:+	Slc25a10	171.968	0	-14.0699	1.04856e-30	Decreased
chr6:41524531:GGACA:+	Prss2	448.109	106.185	-2.07716	1.57647e-30	Decreased
chr10:77597956:GGACC:+	Pttg1ip	170.315	0	-14.056	2.07492e-30	Decreased
chr8:84246512:GGACT:-	D8Ertd738e	170.315	0	-14.056	2.07492e-30	Decreased
chr10:77597799:GGACT:+	Pttg1ip	168.661	0	-14.0419	4.1074e-30	Decreased
chr14:64122874:GGACC:-	Msra	0	163.63	13.9982	4.35511e-30	Increased
chr9:108684131:AGACT:+	Slc25a20	0	160.148	13.9672	1.83543e-29	Increased
chr13:3299686:GGACA:+		0	160.148	13.9672	1.83543e-29	Increased
chr1:120067708:GGACC:-	Tmem37	163.7	0	-13.9989	3.19316e-29	Decreased
chr17:35482580:AGACT:+		0	158.407	13.9514	3.76795e-29	Increased
chr2:130654181:GGACC:-	Ddrgk1	0	158.407	13.9514	3.76795e-29	Increased
chr4:91805522:GGACT:-		0	156.667	13.9355	7.73523e-29	Increased
chr2:27244370:GGACC:-	Sardh	160.393	0	-13.9694	1.25542e-28	Decreased
chr5:92140474:GGACC:-	Gm15710	157.086	0	-13.9394	4.94308e-28	Decreased
chr7:140891585:GGACT:+	Gm15542	157.086	0	-13.9394	4.94308e-28	Decreased
chr7:140891585:GGACT:+	Psmd13	157.086	0	-13.9394	4.94308e-28	Decreased
chr8:119446048:GGACT:+	Osgin1	294.33	43.5185	-2.75745	5.24573e-28	Decreased
chr1:43888322:GGACA:+	Gm19587	0	151.444	13.8866	6.69229e-28	Increased
chr8:119445823:GGACA:+	Osgin1	282.755	40.037	-2.81984	9.46634e-28	Decreased
chr1:67230730:GGACA:+	Cps1	567.164	1145.41	1.01401	2.52222e-27	Increased
chr8:119445760:GGACC:+	Osgin1	277.795	40.037	-2.7943	4.89096e-27	Decreased
chr1:4772251:GGACT:+		0	146.222	13.836	5.78992e-27	Increased
chr5:138259301:AGACT:+	Lamtor4	0	146.222	13.836	5.78992e-27	Increased
chr11:86813366:GGACA:-		16.5354	210.63	3.67027	7.14897e-27	Increased
chr5:123171942:GGACA:-	Hpd	1132.68	1897.41	0.74429	7.67256e-27	Increased
chr17:35482168:AGACT:+		0	144.482	13.8187	1.18861e-26	Increased
chr11:90277909:GGACT:+	Mmd	148.819	0	-13.8614	1.53026e-26	Decreased
chr12:103439964:GGACT:+	Ifi27	148.819	0	-13.8614	1.53026e-26	Decreased
chr5:123172216:GGACC:-	Hpd	1021.89	1747.7	0.774218	1.74557e-26	Increased
chr18:63543650:AGACT:-		0	142.741	13.8012	2.44007e-26	Increased
chr9:121914440:AGACT:-	Cyp8b1	406.771	899.963	1.14563	2.99743e-26	Increased
chrX:77289949:GGACT:-	Gm5398	145.512	0	-13.8289	3.03492e-26	Decreased
chr9:42255519:GGACA:-	Sc5d	441.495	121.852	-1.85718	3.11603e-26	Decreased
chr17:35482101:GGACA:+		0	141	13.7835	5.00918e-26	Increased
chr9:53581803:GGACT:-	Acat1	0	141	13.7835	5.00918e-26	Increased
chr9:78478798:GGACA:-	Eef1a1	0	141	13.7835	5.00918e-26	Increased
chr17:56176728:GGACT:-	Mydgf	143.858	0	-13.8125	5.92158e-26	Decreased
chr7:142376102:GGACA:-	Gm49369	143.858	0	-13.8125	5.92158e-26	Decreased
chr7:142376102:GGACA:-	Ctsd	143.858	0	-13.8125	5.92158e-26	Decreased
chr15:71794581:GGACA:+	Gm2999	0	139.259	13.7656	1.02833e-25	Increased
chr12:108856621:GGACC:+	Slc25a47	114.094	419.519	1.87842	1.14475e-25	Increased
chr2:126553138:GGACC:+	Slc27a2	633.306	1215.04	0.940015	1.21072e-25	Increased
chr8:119445586:GGACC:+	Osgin1	267.874	40.037	-2.74184	1.28575e-25	Decreased
chr8:119445607:GGACC:+	Osgin1	267.874	40.037	-2.74184	1.28575e-25	Decreased
chr17:25863753:GGACC:-	Mcrip2	0	137.519	13.7474	2.11103e-25	Increased
chr2:167690045:GGACA:+	Cebpb	0	137.519	13.7474	2.11103e-25	Increased
chr15:3318309:GGACT:-	Ghr	140.551	0	-13.7789	2.25453e-25	Decreased
chr16:35573528:GGACC:-	Gm5963	140.551	0	-13.7789	2.25453e-25	Decreased
chr13:4090127:AGACT:+	Akr1c14	282.755	47	-2.58857	3.00282e-25	Decreased
chr17:21964383:GGACC:-	Gm7805	0	135.778	13.7291	4.33369e-25	Increased
chr1:180166791:GGACA:-	Coq8a	138.897	0	-13.7618	4.39932e-25	Decreased
chr2:112467052:AGACT:+	Emc7	138.897	0	-13.7618	4.39932e-25	Decreased
chr15:99409759:GGACA:+	Tmbim6	1180.63	614.482	-0.942101	5.87181e-25	Decreased
chr15:99409789:AGACT:+	Tmbim6	1182.28	616.222	-0.940039	6.53423e-25	Decreased
chr14:18531730:GGACT:+	Gm6781	137.244	0	-13.7446	8.58479e-25	Decreased
chr15:99723369:GGACT:+	Gpd1	137.244	0	-13.7446	8.58479e-25	Decreased
chr9:42255629:GGACA:-	Sc5d	424.96	120.111	-1.82287	1.13707e-24	Decreased
chr11:89983538:GGACA:-	Pctp	0	132.296	13.6916	1.82635e-24	Increased
chr11:94742586:GGACC:+	Cdc34b	0	132.296	13.6916	1.82635e-24	Increased
chr18:60391120:GGACA:+	Iigp1	0	132.296	13.6916	1.82635e-24	Increased
chr9:121915155:GGACA:-	Cyp8b1	363.779	814.667	1.16313	1.9768e-24	Increased
chr9:121915090:GGACC:-	Cyp8b1	372.047	825.111	1.14908	2.24357e-24	Increased
chr11:86813594:GGACA:-		14.8819	189.741	3.67151	2.29009e-24	Increased
chr9:121915015:GGACT:-	Cyp8b1	375.354	828.593	1.14239	3.02472e-24	Increased
chr14:50951936:GGACC:+	Pnp	133.937	0	-13.7094	3.26937e-24	Decreased
chr14:50951936:GGACC:+	Gm49342	133.937	0	-13.7094	3.26937e-24	Decreased
chr1:150265873:AGACT:-	Rbm3-ps	0	130.556	13.6725	3.74926e-24	Increased
chr8:64718928:GGACT:-	Msmo1	274.488	47	-2.54575	4.33183e-24	Decreased
chr11:115180893:GGACA:+	Slc9a3r1	132.283	0	-13.6915	6.38053e-24	Decreased
chr1:71585755:GGACT:-	Fn1	132.283	0	-13.6915	6.38053e-24	Decreased
chr14:37121658:GGACC:-	Ghitm	0	128.815	13.6531	7.69675e-24	Increased
chr8:94854400:AGACT:+	Coq9	0	128.815	13.6531	7.69675e-24	Increased
chr12:85815570:GGACC:-	Erg28	130.63	0	-13.6733	1.24528e-23	Decreased
chr18:75009856:GGACA:+	BC031181	130.63	0	-13.6733	1.24528e-23	Decreased
chr3:57834766:AGACT:+	Rnf13	130.63	0	-13.6733	1.24528e-23	Decreased
chr1:181242027:GGACA:-	Rpl35a-ps2	130.63	0	-13.6733	1.24528e-23	Decreased
chr19:4062799:AGACT:-		130.63	0	-13.6733	1.24528e-23	Decreased
chr8:64719048:GGACA:-	Msmo1	269.527	47	-2.51944	1.24561e-23	Decreased
chr11:99932055:GGACC:+		0	127.074	13.6335	1.58004e-23	Increased
chr13:117458724:AGACT:-	Gm5200	0	127.074	13.6335	1.58004e-23	Increased
chr11:54199599:GGACA:+	Gm12222	1767.63	1075.78	-0.716435	1.65009e-23	Decreased
chr17:35481839:AGACT:+		0	125.333	13.6136	3.24362e-23	Increased
chr9:121915551:AGACT:-	Cyp8b1	325.747	741.556	1.18678	3.88282e-23	Increased
chr17:83831456:GGACA:-	Haao	671.337	278.519	-1.26923	4.30258e-23	Decreased
chr12:13436282:AGACT:-		127.323	0	-13.6363	4.744e-23	Decreased
chr8:107185727:GGACA:+	Cyb5b	127.323	0	-13.6363	4.744e-23	Decreased
chr10:73202455:GGACC:+	Gm5778	0	123.593	13.5934	6.65871e-23	Increased
chr10:73202455:GGACC:+	Pcdh15	0	123.593	13.5934	6.65871e-23	Increased
chr10:73202524:GGACC:+	Gm5778	0	123.593	13.5934	6.65871e-23	Increased
chr10:73202524:GGACC:+	Pcdh15	0	123.593	13.5934	6.65871e-23	Increased
chr6:72385342:GGACT:-	Vamp8	125.669	0	-13.6175	9.26008e-23	Decreased
chr8:107183719:AGACT:+	Cyb5b	125.669	0	-13.6175	9.26008e-23	Decreased
chr8:107185692:GGACA:+	Cyb5b	125.669	0	-13.6175	9.26008e-23	Decreased
chr9:121915450:GGACA:-	Cyp8b1	334.015	748.519	1.1641	1.19661e-22	Increased
chr12:108856356:GGACA:+	Slc25a47	99.2124	365.556	1.88139	1.35493e-22	Increased
chr9:121712748:AGACT:+	Ss18l2	0	121.852	13.573	1.36694e-22	Increased
chr9:56937748:GGACA:+	Imp3	0	121.852	13.573	1.36694e-22	Increased
chr18:86243408:AGACT:-	Gm7623	0	121.852	13.573	1.36694e-22	Increased
chr9:121915834:GGACA:-	Cyp8b1	304.251	701.519	1.20519	1.83272e-22	Increased
chr11:86813814:GGACC:-		14.8819	179.296	3.58983	1.88013e-22	Increased
chr6:113424747:GGACA:-	Cidec	0	120.111	13.5522	2.80615e-22	Increased
chr6:113425039:GGACT:-	Cidec	0	120.111	13.5522	2.80615e-22	Increased
chr11:86813904:AGACT:-		14.8819	177.556	3.57576	3.49897e-22	Increased
chr9:121915975:GGACT:-	Cyp8b1	295.984	685.852	1.21235	4.35391e-22	Increased
chr7:19678628:GGACA:-	Apoc4	494.409	971.333	0.974249	4.65934e-22	Increased
chr7:19678628:GGACA:-	Gm44805	494.409	971.333	0.974249	4.65934e-22	Increased
chr9:44402517:GGACA:+	Slc37a4	0	118.37	13.5311	5.76063e-22	Increased
chr2:75641668:AGACT:+		0	118.37	13.5311	5.76063e-22	Increased
chr4:40775296:GGACT:-	Psenen-ps	0	118.37	13.5311	5.76063e-22	Increased
chr17:35481502:GGACA:+		0	116.63	13.5098	1.18257e-21	Increased
chr17:35481520:GGACA:+		0	116.63	13.5098	1.18257e-21	Increased
chr2:34775992:AGACT:+	Hspa5	0	116.63	13.5098	1.18257e-21	Increased
chr7:38195615:GGACT:+	1600014C10Rik	0	116.63	13.5098	1.18257e-21	Increased
chr16:35573581:GGACA:-		0	116.63	13.5098	1.18257e-21	Increased
chr13:58668658:AGACT:-	Gm47942	119.055	0	-13.5395	1.345e-21	Decreased
chr2:36808328:GGACA:-	Gm13436	119.055	0	-13.5395	1.345e-21	Decreased
chrX:38420394:GGACA:-	Lamp2	119.055	0	-13.5395	1.345e-21	Decreased
chr11:86815121:GGACA:-		0	114.889	13.4881	2.42766e-21	Increased
chr2:30960985:AGACT:-	Tor1a	0	114.889	13.4881	2.42766e-21	Increased
chr3:58103356:AGACT:-	Gm5537	0	114.889	13.4881	2.42766e-21	Increased
chr2:173158570:GGACC:+	Pck1	117.401	0	-13.5193	2.62611e-21	Decreased
chr6:37567874:GGACA:+	Akr1d1	117.401	0	-13.5193	2.62611e-21	Decreased
chr17:35935661:GGACA:-	Rbx1-ps	117.401	0	-13.5193	2.62611e-21	Decreased
chr6:128488003:GGACC:-	Pzp	557.243	217.593	-1.35664	2.95866e-21	Decreased
chr11:86814077:AGACT:-		14.8819	170.593	3.51804	4.17841e-21	Increased
chr17:56112036:GGACT:-	Plin5	0	113.148	13.4661	4.98363e-21	Increased
chr9:108160893:GGACT:+		0	113.148	13.4661	4.98363e-21	Increased
chr9:51963344:GGACC:-	Fdx1	0	113.148	13.4661	4.98363e-21	Increased
chr17:31612888:GGACT:-	Cbs	115.748	0	-13.4988	5.12781e-21	Decreased
chr7:105809921:GGACC:-	Mrpl17	115.748	0	-13.4988	5.12781e-21	Decreased
chr17:21964089:GGACC:-		114.094	0	-13.4781	1.00134e-20	Decreased
chr6:82092513:AGACT:+	Eva1a	114.094	0	-13.4781	1.00134e-20	Decreased
chr6:82092974:AGACT:+	Eva1a	0	111.407	13.4437	1.02307e-20	Increased
chr7:141010601:GGACA:-	Ifitm3	388.582	120.111	-1.69377	1.53295e-20	Decreased
chr11:52122256:AGACT:+	Ppp2ca	0	109.667	13.421	2.1002e-20	Increased
chr7:38194848:GGACA:+	1600014C10Rik	0	109.667	13.421	2.1002e-20	Increased
chr19:37785746:GGACT:+		0	109.667	13.421	2.1002e-20	Increased
chr7:38195419:GGACT:+	1600014C10Rik	0	109.667	13.421	2.1002e-20	Increased
chr4:63154040:GGACC:-	Ambp	1909.84	1237.67	-0.625824	3.20132e-20	Decreased
chr4:34486356:GGACC:+		1144.25	1791.22	0.646538	3.37001e-20	Increased
chr10:22345063:GGACA:+	Gm5421	110.787	0	-13.4356	3.81918e-20	Decreased
chr10:22345063:GGACA:+	Raet1e	110.787	0	-13.4356	3.81918e-20	Decreased
chr17:33775048:GGACT:-	Angptl4	0	107.926	13.3979	4.3114e-20	Increased
chr1:180166620:GGACT:-	Coq8a	109.134	0	-13.4139	7.4596e-20	Decreased
chr17:34856503:GGACT:-	Cfb	109.134	0	-13.4139	7.4596e-20	Decreased
chr17:34856503:GGACT:-	Gm20547	109.134	0	-13.4139	7.4596e-20	Decreased
chr11:100715485:GGACA:-	Rab5c	109.134	0	-13.4139	7.4596e-20	Decreased
chr15:100620045:AGACT:+	Dazap2	0	106.185	13.3744	8.85064e-20	Increased
chr1:67230294:GGACT:+	Cps1	411.732	825.111	1.00287	9.69034e-20	Increased
chr10:71799739:GGACT:-	Gm5080	107.48	0	-13.3919	1.45713e-19	Decreased
chr3:57833662:GGACC:+	Rnf13	107.48	0	-13.3919	1.45713e-19	Decreased
chr11:86815600:GGACC:-		0	104.444	13.3506	1.8169e-19	Increased
chr9:42254406:GGACA:-	Sc5d	309.212	83.5556	-1.88766	3.97895e-19	Decreased
chr15:74958671:GGACT:+	Ly6e	277.795	67.8889	-2.03261	5.23414e-19	Decreased
chr1:84037281:GGACA:-	Pid1	104.173	0	-13.3468	5.56127e-19	Decreased
chr10:40549618:GGACC:+		104.173	0	-13.3468	5.56127e-19	Decreased
chr5:30119441:GGACT:-	Hadha	104.173	0	-13.3468	5.56127e-19	Decreased
chr8:94394705:AGACT:+	Herpud1	104.173	0	-13.3468	5.56127e-19	Decreased
chr16:93610053:GGACA:+	Cbr1	104.173	0	-13.3468	5.56127e-19	Decreased
chr8:119410876:GGACT:+	Mlycd	0	100.963	13.3017	7.65671e-19	Increased
chr1:175659778:GGACT:+	Kmo	0	100.963	13.3017	7.65671e-19	Increased
chr18:35616414:AGACT:+	Paip2	102.519	0	-13.3238	1.08661e-18	Decreased
chr8:107185226:GGACC:+	Cyb5b	102.519	0	-13.3238	1.08661e-18	Decreased
chr6:113616620:GGACA:+	Brk1	102.519	0	-13.3238	1.08661e-18	Decreased
chr9:17030535:GGACA:+	Gm5611	102.519	0	-13.3238	1.08661e-18	Decreased
chr2:53694648:AGACT:-		157.086	15.6667	-3.32496	1.47679e-18	Decreased
chr14:57098782:GGACA:-	Gjb2	0	99.2222	13.2766	1.5718e-18	Increased
chr1:97024917:GGACA:+	Gm6430	100.866	0	-13.3003	2.12332e-18	Decreased
chr1:97025117:GGACC:+	Gm6430	100.866	0	-13.3003	2.12332e-18	Decreased
chr16:90749642:GGACC:+	Mrap	100.866	0	-13.3003	2.12332e-18	Decreased
chr8:97165236:GGACA:+		251.338	574.445	1.19251	2.58751e-18	Increased
chr15:99408925:GGACT:+	Tmbim6	967.321	529.185	-0.87021	2.76161e-18	Decreased
chr15:74958425:GGACC:+	Ly6e	254.645	59.1852	-2.10499	3.57579e-18	Decreased
chr2:23113786:GGACC:+	Acbd5	99.2124	0	-13.2765	4.14959e-18	Decreased
chr1:97024467:GGACT:+		99.2124	0	-13.2765	4.14959e-18	Decreased
chr8:97165308:GGACT:+		251.338	570.963	1.18374	5.06039e-18	Increased
chr8:97165400:GGACC:+		251.338	570.963	1.18374	5.06039e-18	Increased
chr9:22113171:AGACT:-	Elof1	0	95.7408	13.2251	6.62379e-18	Increased
chr3:90235575:GGACT:+	Jtb	97.5589	0	-13.2522	8.11037e-18	Decreased
chr13:34977849:GGACT:-	Eci2	97.5589	0	-13.2522	8.11037e-18	Decreased
chr3:58104093:GGACA:-	Gm5537	97.5589	0	-13.2522	8.11037e-18	Decreased
chr6:124531185:GGACT:-	C1s1	97.5589	0	-13.2522	8.11037e-18	Decreased
chr3:108012619:GGACA:-	Gstm1	170.315	22.6296	-2.91136	1.14227e-17	Decreased
chr2:119585483:GGACT:+	Chp1	0	94	13.1986	1.35976e-17	Increased
chr7:103813639:GGACC:-	Hbb-bt	0	94	13.1986	1.35976e-17	Increased
chr17:26699523:GGACA:+	Atp6v0e	95.9053	0	-13.2275	1.58536e-17	Decreased
chr3:104753187:AGACT:-	Gm43584	95.9053	0	-13.2275	1.58536e-17	Decreased
chr8:107187005:GGACT:+	Cyb5b	191.811	33.0741	-2.53555	2.57566e-17	Decreased
chr16:20177063:GGACC:-		0	92.2593	13.1716	2.79135e-17	Increased
chr3:92428427:AGACT:-	Gm9774	0	92.2593	13.1716	2.79135e-17	Increased
chr4:136145130:AGACT:+	Id3	94.2518	0	-13.2025	3.09931e-17	Decreased
chr6:57689601:GGACT:-	Gm26712	94.2518	0	-13.2025	3.09931e-17	Decreased
chr6:57689601:GGACT:-	Pyurf	94.2518	0	-13.2025	3.09931e-17	Decreased
chr8:84834395:GGACT:+	Gadd45gip1	94.2518	0	-13.2025	3.09931e-17	Decreased
chr9:114749211:GGACT:+	Cmtm6	94.2518	0	-13.2025	3.09931e-17	Decreased
chr2:121481164:AGACT:+	Gm14017	94.2518	0	-13.2025	3.09931e-17	Decreased
chr17:35481274:GGACA:+		0	90.5185	13.1442	5.73017e-17	Increased
chrX:160122988:AGACT:-	Pdha1	0	90.5185	13.1442	5.73017e-17	Increased
chr18:6789850:AGACT:+	Gm50081	92.5983	0	-13.1769	6.05981e-17	Decreased
chr18:6789850:AGACT:+	Rab18	92.5983	0	-13.1769	6.05981e-17	Decreased
chr6:32792534:GGACA:-	Chchd3	92.5983	0	-13.1769	6.05981e-17	Decreased
chr3:135466344:GGACT:+	Ube2d3	92.5983	0	-13.1769	6.05981e-17	Decreased
chr4:136880223:GGACC:-	C1qb	92.5983	0	-13.1769	6.05981e-17	Decreased
chr7:127803525:AGACT:+	Hsd3b7	730.865	372.519	-0.972273	9.13841e-17	Decreased
chr7:127803525:AGACT:+	Gm49388	730.865	372.519	-0.972273	9.13841e-17	Decreased
chr4:62084097:AGACT:-	Mup3	246.378	60.9259	-2.01556	9.8862e-17	Decreased
chr17:33775525:GGACA:-	Angptl4	0	88.7778	13.1161	1.17631e-16	Increased
chr6:145215388:AGACT:+	Etfrf1	0	88.7778	13.1161	1.17631e-16	Increased
chr3:58103746:GGACT:-	Gm5537	0	88.7778	13.1161	1.17631e-16	Increased
chr14:77826387:GGACT:-	Dnajc15	90.9447	0	-13.1509	1.18498e-16	Decreased
chr10:31413733:AGACT:-	Tpd52l1	90.9447	0	-13.1509	1.18498e-16	Decreased
chr11:20224597:AGACT:+	Rab1a	90.9447	0	-13.1509	1.18498e-16	Decreased
chr18:80291862:AGACT:+	Pqlc1	90.9447	0	-13.1509	1.18498e-16	Decreased
chr6:124522847:GGACA:+	C1ra	90.9447	0	-13.1509	1.18498e-16	Decreased
chr7:80915845:GGACT:-	Sec11a	90.9447	0	-13.1509	1.18498e-16	Decreased
chr13:62865094:GGACA:-	Fbp1	959.053	1490.07	0.635696	1.31425e-16	Increased
chr10:81182139:AGACT:+	Eef2	89.2912	0	-13.1245	2.3175e-16	Decreased
chr11:77880829:GGACA:-	Pipox	89.2912	0	-13.1245	2.3175e-16	Decreased
chr17:31613182:GGACT:-	Cbs	89.2912	0	-13.1245	2.3175e-16	Decreased
chr9:52088132:GGACT:+	Rdx	89.2912	0	-13.1245	2.3175e-16	Decreased
chr13:111361791:GGACA:+	Gm15289	89.2912	0	-13.1245	2.3175e-16	Decreased
chr5:123255520:GGACA:-	Rpl35a-ps6	89.2912	0	-13.1245	2.3175e-16	Decreased
chr16:4040195:GGACT:-	Trap1	89.2912	0	-13.1245	2.3175e-16	Decreased
chr2:170285704:GGACA:+	Gm14270	87.6376	0	-13.0975	4.53309e-16	Decreased
chr2:144595283:GGACT:+	Smim26	87.6376	0	-13.0975	4.53309e-16	Decreased
chr6:85830545:GGACA:-	Nat8	87.6376	0	-13.0975	4.53309e-16	Decreased
chr9:17030383:GGACA:+	Gm5611	87.6376	0	-13.0975	4.53309e-16	Decreased
chr10:11609853:GGACT:+		0	85.2963	13.0584	4.95707e-16	Increased
chr14:57100347:GGACC:-	Gjb2	0	85.2963	13.0584	4.95707e-16	Increased
chr8:40921958:GGACT:+	Slc7a2	0	85.2963	13.0584	4.95707e-16	Increased
chr13:72454953:GGACA:-	Rpl9-ps4	0	85.2963	13.0584	4.95707e-16	Increased
chr8:72567760:GGACA:-	Smim7	0	85.2963	13.0584	4.95707e-16	Increased
chr6:124530489:AGACT:-	C1s1	0	85.2963	13.0584	4.95707e-16	Increased
chr14:44597383:AGACT:+		190.157	452.593	1.25098	7.35674e-16	Increased
chr7:127803333:GGACC:+	Hsd3b7	672.991	341.185	-0.980011	8.13734e-16	Decreased
chr7:127803333:GGACC:+	Gm49388	672.991	341.185	-0.980011	8.13734e-16	Decreased
chr17:24849788:GGACA:-	Fahd1	85.9841	0	-13.07	8.86818e-16	Decreased
chr17:24852863:GGACA:+	Hagh	85.9841	0	-13.07	8.86818e-16	Decreased
chr1:91411693:GGACA:-	Hes6	85.9841	0	-13.07	8.86818e-16	Decreased
chr10:63077763:GGACC:+	Pbld1	85.9841	0	-13.07	8.86818e-16	Decreased
chr8:71465285:GGACT:+	Mrpl34	0	83.5556	13.0287	1.0176e-15	Increased
chr8:107186739:GGACT:+	Cyb5b	163.7	26.1111	-2.64786	1.51379e-15	Decreased
chr10:19860620:GGACA:-	Pex7	84.3306	0	-13.042	1.73518e-15	Decreased
chr6:124522695:AGACT:+	C1ra	84.3306	0	-13.042	1.73518e-15	Decreased
chr1:9450882:GGACA:+	Gm7512	84.3306	0	-13.042	1.73518e-15	Decreased
chr10:91116944:GGACT:-	Slc25a3	0	81.8148	12.9983	2.08895e-15	Increased
chr19:12719786:GGACC:+	Keg1	0	81.8148	12.9983	2.08895e-15	Increased
chr8:121597764:GGACT:+	Map1lc3b	82.677	0	-13.0134	3.39566e-15	Decreased
chr8:121597764:GGACT:+	Gm20388	82.677	0	-13.0134	3.39566e-15	Decreased
chrX:60577395:AGACT:-	Hspa9-ps1	82.677	0	-13.0134	3.39566e-15	Decreased
chrX:60577395:AGACT:-	Atp11c	82.677	0	-13.0134	3.39566e-15	Decreased
chr11:61245377:GGACA:-	Aldh3a2	82.677	0	-13.0134	3.39566e-15	Decreased
chr7:16749043:GGACC:+	Ap2s1	82.677	0	-13.0134	3.39566e-15	Decreased
chr17:35481055:GGACC:+		0	80.0741	12.9673	4.28824e-15	Increased
chr3:90235699:GGACA:+	Jtb	0	80.0741	12.9673	4.28824e-15	Increased
chr5:26356617:GGACA:+	Gm18957	0	80.0741	12.9673	4.28824e-15	Increased
chr8:69894409:GGACC:-	Ndufa13	0	80.0741	12.9673	4.28824e-15	Increased
chr8:69894409:GGACC:-	Yjefn3	0	80.0741	12.9673	4.28824e-15	Increased
chrX:155338407:GGACT:-	Prdx4	0	80.0741	12.9673	4.28824e-15	Increased
chr3:57833723:AGACT:+	Rnf13	0	80.0741	12.9673	4.28824e-15	Increased
chr7:127802900:GGACT:+	Hsd3b7	613.463	306.37	-1.00168	5.56167e-15	Decreased
chr7:127802900:GGACT:+	Gm49388	613.463	306.37	-1.00168	5.56167e-15	Decreased
chr13:83833047:GGACA:+	Gm5452	252.992	534.407	1.07882	7.35157e-15	Increased
chr13:83833047:GGACA:+	C130071C03Rik	252.992	534.407	1.07882	7.35157e-15	Increased
chr19:4131569:GGACC:+	Tmem134	0	78.3333	12.9356	8.80297e-15	Increased
chr3:58103905:GGACT:-	Gm5537	0	78.3333	12.9356	8.80297e-15	Increased
chr8:45306394:GGACT:-	Gm45753	0	78.3333	12.9356	8.80297e-15	Increased
chr8:45306394:GGACT:-	Cyp4v3	0	78.3333	12.9356	8.80297e-15	Increased
chr6:116652211:GGACT:+	Depp1	79.3699	0	-12.9546	1.30112e-14	Decreased
chr5:139338069:GGACC:-	Cox19	79.3699	0	-12.9546	1.30112e-14	Decreased
chr12:64786631:GGACC:+	Gm6395	0	76.5926	12.9032	1.80709e-14	Increased
chr14:55569892:GGACT:+	Dcaf11	0	76.5926	12.9032	1.80709e-14	Increased
chr17:35480966:AGACT:+		0	76.5926	12.9032	1.80709e-14	Increased
chr17:35480995:GGACT:+		0	76.5926	12.9032	1.80709e-14	Increased
chr7:118688950:GGACA:-	Gde1	0	76.5926	12.9032	1.80709e-14	Increased
chr18:24258796:GGACA:+	Gm7701	0	76.5926	12.9032	1.80709e-14	Increased
chr18:24258796:GGACA:+	Galnt1	0	76.5926	12.9032	1.80709e-14	Increased
chr3:99501599:AGACT:+		0	76.5926	12.9032	1.80709e-14	Increased
chr6:124531030:GGACT:-	C1s1	0	76.5926	12.9032	1.80709e-14	Increased
chr1:156051647:AGACT:+	Tor1aip2	77.7164	0	-12.9242	2.54762e-14	Decreased
chr3:69964359:GGACA:+		77.7164	0	-12.9242	2.54762e-14	Decreased
chr5:49553401:AGACT:+		77.7164	0	-12.9242	2.54762e-14	Decreased
chr5:49553412:GGACA:+		77.7164	0	-12.9242	2.54762e-14	Decreased
chrX:52898626:GGACC:+	Rps2-ps13	77.7164	0	-12.9242	2.54762e-14	Decreased
chr15:33033258:GGACA:+	Sdc2	77.7164	0	-12.9242	2.54762e-14	Decreased
chr17:56996139:AGACT:+	Clpp	77.7164	0	-12.9242	2.54762e-14	Decreased
chr11:6428249:AGACT:-	H2az2	77.7164	0	-12.9242	2.54762e-14	Decreased
chr6:41311296:GGACA:-	Try5	208.346	52.2222	-1.99604	2.88957e-14	Decreased
chr13:34075465:GGACT:-	Tubb2a	0	74.8519	12.87	3.70962e-14	Increased
chrX:60577930:GGACA:-	Hspa9-ps1	0	74.8519	12.87	3.70962e-14	Increased
chrX:60577930:GGACA:-	Atp11c	0	74.8519	12.87	3.70962e-14	Increased
chr13:73331416:GGACC:+	Mrpl36	0	74.8519	12.87	3.70962e-14	Increased
chr19:58673788:GGACT:+	Pnlip	109.134	8.7037	-3.6468	4.214e-14	Decreased
chr6:41311394:GGACA:-	Try5	200.078	48.7407	-2.03714	4.7998e-14	Decreased
chr13:90104479:AGACT:+	Tmem167	76.0629	0	-12.8932	4.98929e-14	Decreased
chr14:31667856:GGACT:+	Btd	76.0629	0	-12.8932	4.98929e-14	Decreased
chr2:154587866:AGACT:-	Pxmp4	76.0629	0	-12.8932	4.98929e-14	Decreased
chr6:19120463:GGACA:+	Gm6655	76.0629	0	-12.8932	4.98929e-14	Decreased
chr12:84432128:GGACA:-	Aldh6a1	76.0629	0	-12.8932	4.98929e-14	Decreased
chr6:19120398:AGACT:+	Gm6655	76.0629	0	-12.8932	4.98929e-14	Decreased
chr17:24881192:GGACA:+	Igfals	76.0629	0	-12.8932	4.98929e-14	Decreased
chr8:124556629:GGACA:-	Agt	76.0629	0	-12.8932	4.98929e-14	Decreased
chr16:18407523:GGACT:-	Comt	467.952	214.111	-1.12796	5.20241e-14	Decreased
chr16:76403385:AGACT:-	Gm9843	921.022	1389.11	0.592849	6.28975e-14	Increased
chr8:107185882:GGACA:+	Cyb5b	130.63	17.4074	-2.90699	6.56149e-14	Decreased
chr6:41311308:GGACT:-	Try5	208.346	53.963	-1.94874	7.1086e-14	Decreased
chr15:73407828:GGACA:-	Gm7908	0	73.1111	12.8361	7.61515e-14	Increased
chr15:73407828:GGACA:-	Ptk2	0	73.1111	12.8361	7.61515e-14	Increased
chr17:24849167:AGACT:-	Fahd1	0	73.1111	12.8361	7.61515e-14	Increased
chr6:124531122:GGACA:-	C1s1	0	73.1111	12.8361	7.61515e-14	Increased
chr8:72181066:GGACT:+	Rab8a	0	73.1111	12.8361	7.61515e-14	Increased
chr4:34354373:GGACC:+	Gm12751	0	73.1111	12.8361	7.61515e-14	Increased
chr10:81566070:GGACA:+	Tle5	861.495	503.074	-0.776059	8.62394e-14	Decreased
chr4:108179163:GGACT:+	Echdc2	74.4093	0	-12.8615	9.77309e-14	Decreased
chr7:44490692:GGACC:-	Emc10	74.4093	0	-12.8615	9.77309e-14	Decreased
chr9:48592067:AGACT:-	Nnmt	74.4093	0	-12.8615	9.77309e-14	Decreased
chr3:53692416:GGACT:-		894.565	1352.56	0.596424	1.00037e-13	Increased
chr9:66066338:GGACA:+	Ppib	338.976	132.296	-1.35734	1.42927e-13	Decreased
chr19:4497002:GGACT:-	2010003K11Rik	0	71.3704	12.8013	1.56325e-13	Increased
chr19:4497036:AGACT:-	2010003K11Rik	0	71.3704	12.8013	1.56325e-13	Increased
chrX:60578114:AGACT:-	Hspa9-ps1	0	71.3704	12.8013	1.56325e-13	Increased
chrX:60578114:AGACT:-	Atp11c	0	71.3704	12.8013	1.56325e-13	Increased
chr2:108950482:AGACT:+		231.496	485.667	1.06895	1.87279e-13	Increased
chr11:48865608:GGACA:-	Irgm1	72.7558	0	-12.829	1.91478e-13	Decreased
chr19:61167643:GGACT:+	Gm5521	72.7558	0	-12.829	1.91478e-13	Decreased
chr6:55347276:GGACC:+	Aqp1	72.7558	0	-12.829	1.91478e-13	Decreased
chr7:126780112:GGACT:+	Ypel3	72.7558	0	-12.829	1.91478e-13	Decreased
chr8:71381738:GGACT:-	Nr2f6	72.7558	0	-12.829	1.91478e-13	Decreased
chrX:109161814:GGACA:+	Sh3bgrl	72.7558	0	-12.829	1.91478e-13	Decreased
chr18:86242565:GGACA:-		72.7558	0	-12.829	1.91478e-13	Decreased
chr6:55347364:GGACA:+	Aqp1	72.7558	0	-12.829	1.91478e-13	Decreased
chr7:126780227:GGACC:+	Ypel3	72.7558	0	-12.829	1.91478e-13	Decreased
chr10:81565656:GGACA:+	Tle5	805.274	466.519	-0.787532	2.4466e-13	Decreased
chr8:84842618:GGACT:-	Calr	464.645	217.593	-1.09446	2.46559e-13	Decreased
chr17:24439170:GGACA:+	Eci1	324.094	614.482	0.922937	2.52158e-13	Increased
chr16:37631960:GGACA:+	Hgd	214.96	459.556	1.09613	3.13478e-13	Increased
chr14:18532458:GGACA:+	Gm6781	147.165	26.1111	-2.49425	3.15492e-13	Decreased
chr1:79957745:AGACT:+	Gm28071	0	69.6296	12.7657	3.20904e-13	Increased
chr19:4496941:GGACT:-	2010003K11Rik	0	69.6296	12.7657	3.20904e-13	Increased
chrX:60578246:GGACA:-	Hspa9-ps1	0	69.6296	12.7657	3.20904e-13	Increased
chrX:60578246:GGACA:-	Atp11c	0	69.6296	12.7657	3.20904e-13	Increased
chr11:16516448:GGACA:+		71.1022	0	-12.7959	3.75236e-13	Decreased
chr6:119355647:AGACT:-	Adipor2	71.1022	0	-12.7959	3.75236e-13	Decreased
chr19:6153217:GGACA:+	Batf2	71.1022	0	-12.7959	3.75236e-13	Decreased
chr5:117059375:GGACC:+	Gm7478	71.1022	0	-12.7959	3.75236e-13	Decreased
chr8:72180511:GGACA:+	Rab8a	71.1022	0	-12.7959	3.75236e-13	Decreased
chr5:57608983:GGACA:+	Gm8121	71.1022	0	-12.7959	3.75236e-13	Decreased
chr2:108950194:GGACA:+	Gm13910	234.803	483.926	1.04331	6.12111e-13	Increased
chr15:101290768:AGACT:+	Atg101	0	67.8889	12.7292	6.58755e-13	Increased
chr19:4497256:GGACT:-	2010003K11Rik	0	67.8889	12.7292	6.58755e-13	Increased
chr8:85030123:GGACT:+	Trir	0	67.8889	12.7292	6.58755e-13	Increased
chr1:4771120:GGACA:+		69.4487	0	-12.7619	7.35514e-13	Decreased
chr8:72180140:GGACA:+	Rab8a	69.4487	0	-12.7619	7.35514e-13	Decreased
chr11:61245622:GGACT:-	Aldh3a2	69.4487	0	-12.7619	7.35514e-13	Decreased
chr15:76906232:GGACT:+	Rpl8	69.4487	0	-12.7619	7.35514e-13	Decreased
chr11:48865826:GGACT:-	Irgm1	69.4487	0	-12.7619	7.35514e-13	Decreased
chr11:98582630:GGACA:-	Ormdl3	69.4487	0	-12.7619	7.35514e-13	Decreased
chr8:85539132:GGACT:-	Dnaja2	69.4487	0	-12.7619	7.35514e-13	Decreased
chr4:139648591:GGACC:+	Gm21969	69.4487	0	-12.7619	7.35514e-13	Decreased
chr4:139648591:GGACC:+	Aldh4a1	69.4487	0	-12.7619	7.35514e-13	Decreased
chr14:18531865:GGACA:+	Gm6781	143.858	26.1111	-2.46146	9.03023e-13	Decreased
chr15:101290539:GGACA:+	Atg101	0	66.1482	12.6917	1.3523e-12	Increased
chr19:17926904:GGACA:+	Eef1a1-ps1	0	66.1482	12.6917	1.3523e-12	Increased
chr5:69462230:GGACT:+		0	66.1482	12.6917	1.3523e-12	Increased
chr5:69462611:AGACT:+		0	66.1482	12.6917	1.3523e-12	Increased
chr4:40947744:AGACT:-	Bag1	0	66.1482	12.6917	1.3523e-12	Increased
chr8:3459153:GGACT:-	Pex11g	0	66.1482	12.6917	1.3523e-12	Increased
chr11:16516757:GGACT:+		67.7952	0	-12.7272	1.44206e-12	Decreased
chr6:67267173:GGACC:+	Serbp1	67.7952	0	-12.7272	1.44206e-12	Decreased
chr8:72181083:GGACT:+	Rab8a	67.7952	0	-12.7272	1.44206e-12	Decreased
chr13:72472450:AGACT:-	Gm4057	67.7952	0	-12.7272	1.44206e-12	Decreased
chr3:108108240:GGACT:-	Gnai3	67.7952	0	-12.7272	1.44206e-12	Decreased
chr11:19720927:GGACA:+	Glns-ps1	67.7952	0	-12.7272	1.44206e-12	Decreased
chr6:85845141:GGACA:+		67.7952	0	-12.7272	1.44206e-12	Decreased
chr17:39848209:AGACT:+	Gm42418	317.48	125.333	-1.34082	1.57795e-12	Decreased
chr16:17336801:AGACT:+	Serpind1	439.842	207.148	-1.08628	1.67555e-12	Decreased
chr16:17336951:GGACT:+	Serpind1	439.842	207.148	-1.08628	1.67555e-12	Decreased
chr18:20987337:GGACC:+		152.126	31.3333	-2.27913	1.91681e-12	Decreased
chr13:83832390:AGACT:+	Gm5452	234.803	476.963	1.0224	2.05994e-12	Increased
chr13:83832390:AGACT:+	C130071C03Rik	234.803	476.963	1.0224	2.05994e-12	Increased
chr5:130011665:GGACT:-	Asl	74.4093	229.778	1.62655	2.73876e-12	Increased
chr1:128520137:GGACA:-	Gm6170	0	64.4074	12.6532	2.776e-12	Increased
chr11:48752019:GGACT:-	Gm12183	0	64.4074	12.6532	2.776e-12	Increased
chr19:4497440:GGACT:-	2010003K11Rik	0	64.4074	12.6532	2.776e-12	Increased
chr2:40127383:GGACC:-		0	64.4074	12.6532	2.776e-12	Increased
chr7:80915654:GGACT:-	Sec11a	0	64.4074	12.6532	2.776e-12	Increased
chr8:107580500:GGACC:-	Psmd7	0	64.4074	12.6532	2.776e-12	Increased
chr19:46655289:GGACC:+	Wbp1l	0	64.4074	12.6532	2.776e-12	Increased
chr8:84842900:GGACT:-	Calr	0	64.4074	12.6532	2.776e-12	Increased
chr10:127096269:GGACC:-	Os9	0	64.4074	12.6532	2.776e-12	Increased
chr4:149979656:GGACC:-	H6pd	66.1416	0	-12.6916	2.82805e-12	Decreased
chr19:24876182:GGACA:+	Gm10053	390.236	684.111	0.80987	5.02221e-12	Increased
chr5:45434155:GGACT:-	Qdpr	783.778	466.519	-0.748498	5.06765e-12	Decreased
chr3:93564268:GGACA:+	S100a10	375.354	663.222	0.821225	5.23859e-12	Increased
chr10:99758145:AGACT:-	Csl	64.4881	0	-12.655	5.54761e-12	Decreased
chr5:26356344:AGACT:+	Gm18957	64.4881	0	-12.655	5.54761e-12	Decreased
chr10:25528108:GGACT:-	Smlr1	64.4881	0	-12.655	5.54761e-12	Decreased
chr11:117813537:GGACT:+	Syngr2	64.4881	0	-12.655	5.54761e-12	Decreased
chr11:117813537:GGACT:+	Gm20708	64.4881	0	-12.655	5.54761e-12	Decreased
chr11:117838528:GGACA:+	Gm20708	64.4881	0	-12.655	5.54761e-12	Decreased
chr11:117838528:GGACA:+	Afmid	64.4881	0	-12.655	5.54761e-12	Decreased
chr15:62981315:GGACA:+	Tsg101-ps	64.4881	0	-12.655	5.54761e-12	Decreased
chr18:63664268:AGACT:-	Txnl1	64.4881	0	-12.655	5.54761e-12	Decreased
chr18:65817534:GGACC:+	Sec11c	64.4881	0	-12.655	5.54761e-12	Decreased
chr3:142744210:GGACA:+	Kyat3	64.4881	0	-12.655	5.54761e-12	Decreased
chr5:44406169:GGACT:-	Gm5865	64.4881	0	-12.655	5.54761e-12	Decreased
chr6:83771135:GGACT:-	Tex261	64.4881	0	-12.655	5.54761e-12	Decreased
chr13:73331602:AGACT:+	Mrpl36	64.4881	0	-12.655	5.54761e-12	Decreased
chr2:39015188:GGACC:+	Arpc5l	64.4881	0	-12.655	5.54761e-12	Decreased
chr4:40965032:GGACT:+	Chmp5	64.4881	0	-12.655	5.54761e-12	Decreased
chr4:45550443:GGACT:+	Gm12411	64.4881	0	-12.655	5.54761e-12	Decreased
chr11:74670722:GGACC:+	Cluh	0	62.6667	12.6137	5.69857e-12	Increased
chr4:136880672:GGACC:-	C1qb	0	62.6667	12.6137	5.69857e-12	Increased
chr6:72615630:GGACA:-	Tgoln1	0	62.6667	12.6137	5.69857e-12	Increased
chr7:119741126:GGACT:+	Ppp1ccb	0	62.6667	12.6137	5.69857e-12	Increased
chr6:37567593:GGACC:+	Akr1d1	0	62.6667	12.6137	5.69857e-12	Increased
chr14:46853838:GGACT:+	Cgrrf1	0	62.6667	12.6137	5.69857e-12	Increased
chr2:40126985:GGACT:-		0	62.6667	12.6137	5.69857e-12	Increased
chr17:39846181:GGACC:+	Gm26917	165.354	40.037	-2.04588	5.79444e-12	Decreased
chr13:34075361:GGACC:-	Tubb2a	228.189	74.8519	-1.60799	7.93766e-12	Decreased
chr1:65158866:AGACT:-	Idh1	284.409	109.667	-1.37476	8.58044e-12	Decreased
chr10:61692309:GGACT:+	Sar1a	62.8345	0	-12.6176	1.08854e-11	Decreased
chr2:112363095:AGACT:-	Emc4	62.8345	0	-12.6176	1.08854e-11	Decreased
chr2:172353227:AGACT:+	Fam210b	62.8345	0	-12.6176	1.08854e-11	Decreased
chr3:78965796:GGACT:-		62.8345	0	-12.6176	1.08854e-11	Decreased
chr4:129608368:GGACA:+	Tmem234	62.8345	0	-12.6176	1.08854e-11	Decreased
chr5:147078651:GGACC:+	Polr1d	62.8345	0	-12.6176	1.08854e-11	Decreased
chr1:75147704:GGACA:+	Retreg2	62.8345	0	-12.6176	1.08854e-11	Decreased
chr2:39015075:GGACT:+	Arpc5l	62.8345	0	-12.6176	1.08854e-11	Decreased
chr3:78965886:GGACC:-		62.8345	0	-12.6176	1.08854e-11	Decreased
chr5:147078935:GGACC:+	Polr1d	62.8345	0	-12.6176	1.08854e-11	Decreased
chr1:155778689:AGACT:-	Qsox1	62.8345	0	-12.6176	1.08854e-11	Decreased
chr5:45434324:AGACT:-	Qdpr	767.243	457.815	-0.744906	1.12761e-11	Decreased
chr8:84842780:GGACA:-	Calr	436.535	212.37	-1.03948	1.1513e-11	Decreased
chr13:3565485:GGACT:+	Gdi2	0	60.9259	12.5731	1.1698e-11	Increased
chr6:72616284:GGACA:-	Tgoln1	0	60.9259	12.5731	1.1698e-11	Increased
chr19:4425772:GGACC:-	Rhod	0	60.9259	12.5731	1.1698e-11	Increased
chr8:93972336:GGACA:-	Amfr	0	60.9259	12.5731	1.1698e-11	Increased
chr9:78209162:GGACT:+	Gsta4	0	60.9259	12.5731	1.1698e-11	Increased
chr19:8875178:GGACT:+	Ubxn1	0	60.9259	12.5731	1.1698e-11	Increased
chr8:83570980:GGACT:+	Ndufb7	0	60.9259	12.5731	1.1698e-11	Increased
chr16:8620167:AGACT:+	Abat	0	60.9259	12.5731	1.1698e-11	Increased
chr3:93564499:GGACC:+	S100a10	393.543	682.37	0.79402	1.22226e-11	Increased
chr5:45434349:GGACA:-	Qdpr	763.936	456.074	-0.74417	1.32443e-11	Decreased
chr17:30593028:GGACA:-	Glo1	395.196	184.519	-1.09876	1.47386e-11	Decreased
chr17:30593028:GGACA:-	Gm50252	395.196	184.519	-1.09876	1.47386e-11	Decreased
chr7:3222330:GGACC:-	Nlrp12	36.3779	153.185	2.07384	1.92641e-11	Increased
chr2:170463146:GGACT:-		61.181	0	-12.5791	2.13652e-11	Decreased
chr4:135920880:GGACT:+	Fuca1	61.181	0	-12.5791	2.13652e-11	Decreased
chr8:34170415:AGACT:+	Saraf	61.181	0	-12.5791	2.13652e-11	Decreased
chrX:33506656:GGACA:+	Gm2223	61.181	0	-12.5791	2.13652e-11	Decreased
chr19:55068452:GGACT:-	Gpam	61.181	0	-12.5791	2.13652e-11	Decreased
chr2:75641579:AGACT:+		61.181	0	-12.5791	2.13652e-11	Decreased
chr4:106587616:GGACC:+	Dhcr24	61.181	0	-12.5791	2.13652e-11	Decreased
chr9:114747391:AGACT:+	Cmtm6	61.181	0	-12.5791	2.13652e-11	Decreased
chr10:61691916:GGACA:+	Sar1a	61.181	0	-12.5791	2.13652e-11	Decreased
chr17:30593212:GGACA:-	Glo1	367.086	167.111	-1.13526	2.2131e-11	Decreased
chr17:30593212:GGACA:-	Gm50252	367.086	167.111	-1.13526	2.2131e-11	Decreased
chr1:75216373:AGACT:-	Tuba4a	0	59.1852	12.5313	2.40137e-11	Increased
chr2:129169420:GGACT:+	Gm14026	0	59.1852	12.5313	2.40137e-11	Increased
chr11:48753297:AGACT:-	Gm12183	0	59.1852	12.5313	2.40137e-11	Increased
chr2:129170859:GGACT:+		0	59.1852	12.5313	2.40137e-11	Increased
chr4:119226412:GGACA:-	AU022252	0	59.1852	12.5313	2.40137e-11	Increased
chr6:124508741:GGACA:+	C1rl	0	59.1852	12.5313	2.40137e-11	Increased
chr11:103679309:GGACA:-	Gosr2	0	59.1852	12.5313	2.40137e-11	Increased
chr3:108107870:GGACA:-	Gnai3	0	59.1852	12.5313	2.40137e-11	Increased
chr6:124531505:AGACT:-	C1s1	0	59.1852	12.5313	2.40137e-11	Increased
chr2:108949379:AGACT:+	Gm13910	193.464	402.111	1.05549	3.8457e-11	Increased
chr1:94469505:GGACA:-	Gm7895	59.5275	0	-12.5396	4.19468e-11	Decreased
chr1:94469736:GGACA:-	Gm7895	59.5275	0	-12.5396	4.19468e-11	Decreased
chr10:99758498:GGACT:-	Csl	59.5275	0	-12.5396	4.19468e-11	Decreased
chr14:46854000:GGACC:+	Cgrrf1	59.5275	0	-12.5396	4.19468e-11	Decreased
chr3:34004979:AGACT:-		59.5275	0	-12.5396	4.19468e-11	Decreased
chr5:26358167:GGACT:+		59.5275	0	-12.5396	4.19468e-11	Decreased
chr5:121444811:GGACT:-	Erp29	59.5275	0	-12.5396	4.19468e-11	Decreased
chr19:40113692:GGACA:+	Cyp2c50	467.952	240.222	-0.961961	4.44903e-11	Decreased
chr1:21265493:GGACA:+	Gsta3	175.275	48.7407	-1.84621	4.88223e-11	Decreased
chr5:87092430:GGACT:-	Ugt2b36	626.692	358.593	-0.805393	4.91569e-11	Decreased
chr17:71459194:GGACC:-	Gm4707	0	57.4445	12.4882	4.92952e-11	Increased
chr17:71459194:GGACC:-	Smchd1	0	57.4445	12.4882	4.92952e-11	Increased
chr18:60812441:GGACA:+	Cd74	0	57.4445	12.4882	4.92952e-11	Increased
chr4:68302512:GGACC:-	Tcp1-ps1	0	57.4445	12.4882	4.92952e-11	Increased
chrX:142212035:GGACA:+		0	57.4445	12.4882	4.92952e-11	Increased
chr2:30171733:GGACC:+	Endog	0	57.4445	12.4882	4.92952e-11	Increased
chr3:18072658:GGACT:-	Cyp7b1	0	57.4445	12.4882	4.92952e-11	Increased
chr7:81222737:AGACT:-	Gm7180	0	57.4445	12.4882	4.92952e-11	Increased
chr16:62718559:AGACT:+		0	57.4445	12.4882	4.92952e-11	Increased
chr8:71381549:GGACC:-	Nr2f6	0	57.4445	12.4882	4.92952e-11	Increased
chr17:71459625:AGACT:-	Gm4707	0	57.4445	12.4882	4.92952e-11	Increased
chr17:71459625:AGACT:-	Smchd1	0	57.4445	12.4882	4.92952e-11	Increased
chr5:115110491:GGACA:-	Acads	0	57.4445	12.4882	4.92952e-11	Increased
chr17:39847747:AGACT:+	Gm42418	418.346	205.407	-1.02617	5.55849e-11	Decreased
chr7:10656523:AGACT:-	Gm6900	244.724	471.741	0.946811	5.62454e-11	Increased
chr12:103654020:GGACT:-	Serpina6	140.551	31.3333	-2.16496	6.22969e-11	Decreased
chr12:103654088:AGACT:-	Serpina6	140.551	31.3333	-2.16496	6.22969e-11	Decreased
chr8:107183985:GGACA:+	Cyb5b	120.708	22.6296	-2.41472	7.79483e-11	Decreased
chr10:80586935:GGACT:-	Abhd17a	57.8739	0	-12.4989	8.23807e-11	Decreased
chr17:87080174:GGACA:+		57.8739	0	-12.4989	8.23807e-11	Decreased
chr5:111388019:AGACT:+	Pitpnb	57.8739	0	-12.4989	8.23807e-11	Decreased
chrX:10718483:GGACA:+	Mid1ip1	57.8739	0	-12.4989	8.23807e-11	Decreased
chrX:10718600:GGACA:+	Mid1ip1	57.8739	0	-12.4989	8.23807e-11	Decreased
chrX:99466968:GGACT:-	Pja1	57.8739	0	-12.4989	8.23807e-11	Decreased
chr10:99758824:GGACA:-	Csl	57.8739	0	-12.4989	8.23807e-11	Decreased
chr11:74908190:GGACA:-	Srr	57.8739	0	-12.4989	8.23807e-11	Decreased
chr1:189277581:GGACA:-	Pdcd5-ps	57.8739	0	-12.4989	8.23807e-11	Decreased
chr1:189277581:GGACA:-	Kcnk2	57.8739	0	-12.4989	8.23807e-11	Decreased
chr5:53278481:AGACT:+	Smim20	57.8739	0	-12.4989	8.23807e-11	Decreased
chr8:56591677:GGACA:+	Fbxo8	57.8739	0	-12.4989	8.23807e-11	Decreased
chr13:45078670:GGACC:-	Hsp25-ps1	57.8739	0	-12.4989	8.23807e-11	Decreased
chr2:32415168:GGACC:-	Slc25a25	57.8739	0	-12.4989	8.23807e-11	Decreased
chr15:88865566:GGACA:+	Pim3	0	55.7037	12.4438	1.01193e-10	Increased
chr4:107904482:GGACC:-	Cpt2	0	55.7037	12.4438	1.01193e-10	Increased
chr11:117839662:GGACA:+	Gm20708	0	55.7037	12.4438	1.01193e-10	Increased
chr11:117839662:GGACA:+	Afmid	0	55.7037	12.4438	1.01193e-10	Increased
chrX:109389210:AGACT:-	Gm4784	0	55.7037	12.4438	1.01193e-10	Increased
chr11:3250151:AGACT:-	Drg1	0	55.7037	12.4438	1.01193e-10	Increased
chr4:119226461:GGACT:-	AU022252	0	55.7037	12.4438	1.01193e-10	Increased
chr5:92606038:AGACT:+	Stbd1	0	55.7037	12.4438	1.01193e-10	Increased
chr2:156347303:AGACT:-	Gm14253	0	55.7037	12.4438	1.01193e-10	Increased
chr8:84842822:GGACA:-	Calr	405.117	200.185	-1.01697	1.2453e-10	Decreased
chr10:115342413:GGACC:-	Tmem19	56.2204	0	-12.4571	1.61842e-10	Decreased
chr13:21496544:AGACT:+	AK157302	56.2204	0	-12.4571	1.61842e-10	Decreased
chr13:96377020:GGACC:+	Gm8712	56.2204	0	-12.4571	1.61842e-10	Decreased
chr14:34345386:GGACA:+	Gm3219	56.2204	0	-12.4571	1.61842e-10	Decreased
chr14:46853814:GGACC:+	Cgrrf1	56.2204	0	-12.4571	1.61842e-10	Decreased
chr17:26126487:GGACT:+	Mrpl28	56.2204	0	-12.4571	1.61842e-10	Decreased
chr5:139393124:GGACC:+	Gpr146	56.2204	0	-12.4571	1.61842e-10	Decreased
chr8:72222907:GGACC:+	Fam32a	56.2204	0	-12.4571	1.61842e-10	Decreased
chrX:10718315:GGACC:+	Mid1ip1	56.2204	0	-12.4571	1.61842e-10	Decreased
chr13:55346476:GGACC:-	Lman2	56.2204	0	-12.4571	1.61842e-10	Decreased
chr19:46655399:GGACT:+	Wbp1l	56.2204	0	-12.4571	1.61842e-10	Decreased
chr9:22448825:GGACT:-	Rp9	56.2204	0	-12.4571	1.61842e-10	Decreased
chr9:52086838:GGACA:+	Rdx	56.2204	0	-12.4571	1.61842e-10	Decreased
chr11:78255243:GGACC:+	Sdf2	56.2204	0	-12.4571	1.61842e-10	Decreased
chr14:45458879:GGACT:-	Fermt2	56.2204	0	-12.4571	1.61842e-10	Decreased
chr17:87079512:AGACT:+		56.2204	0	-12.4571	1.61842e-10	Decreased
chr2:75641225:GGACT:+		56.2204	0	-12.4571	1.61842e-10	Decreased
chr11:89984333:GGACT:-	Pctp	56.2204	0	-12.4571	1.61842e-10	Decreased
chr1:4897257:AGACT:+	Tcea1	56.2204	0	-12.4571	1.61842e-10	Decreased
chr5:87092233:GGACT:-	Ugt2b36	643.227	377.741	-0.767916	1.82392e-10	Decreased
chr17:89909214:GGACC:-	Gm10184	0	53.963	12.398	2.07728e-10	Increased
chr6:87792366:GGACT:-	Rab43	0	53.963	12.398	2.07728e-10	Increased
chr6:87792366:GGACT:-	Gm45140	0	53.963	12.398	2.07728e-10	Increased
chr15:33213061:AGACT:+	Cpq	0	53.963	12.398	2.07728e-10	Increased
chr7:141493132:AGACT:+	Tspan4	0	53.963	12.398	2.07728e-10	Increased
chrX:60223439:GGACT:-	Atp11c	0	53.963	12.398	2.07728e-10	Increased
chr14:76507366:GGACT:+	Tsc22d1	148.819	38.2963	-1.958	2.49641e-10	Decreased
chr6:85866306:GGACA:-	Nat8f2	666.377	398.63	-0.741274	2.66624e-10	Decreased
chr13:21496910:GGACA:+	AK157302	54.5668	0	-12.4141	3.18055e-10	Decreased
chr17:25185197:GGACT:+	BC003965	54.5668	0	-12.4141	3.18055e-10	Decreased
chr19:17926912:AGACT:+	Eef1a1-ps1	54.5668	0	-12.4141	3.18055e-10	Decreased
chr6:113515303:AGACT:-	Emc3	54.5668	0	-12.4141	3.18055e-10	Decreased
chr7:49773539:GGACA:+	Htatip2	54.5668	0	-12.4141	3.18055e-10	Decreased
chr4:80911242:GGACT:+	Lurap1l	54.5668	0	-12.4141	3.18055e-10	Decreased
chr7:100580403:GGACA:+	Cox20b	54.5668	0	-12.4141	3.18055e-10	Decreased
chr8:71374464:GGACA:-	Nr2f6	54.5668	0	-12.4141	3.18055e-10	Decreased
chr8:72222657:GGACA:+	Fam32a	54.5668	0	-12.4141	3.18055e-10	Decreased
chr8:93201256:GGACT:-	Ces1e	54.5668	0	-12.4141	3.18055e-10	Decreased
chr13:55346524:GGACC:-	Lman2	54.5668	0	-12.4141	3.18055e-10	Decreased
chr3:18009319:GGACT:+	Gm5844	54.5668	0	-12.4141	3.18055e-10	Decreased
chr7:28377444:GGACA:-	Zfp36	54.5668	0	-12.4141	3.18055e-10	Decreased
chr7:28377485:GGACC:-	Zfp36	54.5668	0	-12.4141	3.18055e-10	Decreased
chr10:121412112:GGACT:-	Rassf3	54.5668	0	-12.4141	3.18055e-10	Decreased
chr3:81556310:GGACC:-	Gm4857	54.5668	0	-12.4141	3.18055e-10	Decreased
chr5:87091964:GGACT:-	Ugt2b36	649.841	386.445	-0.749811	3.26374e-10	Decreased
chr9:77794160:GGACC:+	Gclc	160.393	45.2593	-1.8251	3.26456e-10	Decreased
chr9:57484049:GGACT:+	Gm18103	92.5983	12.1852	-2.92483	3.78272e-10	Decreased
chr9:57484049:GGACT:+	Gm6166	92.5983	12.1852	-2.92483	3.78272e-10	Decreased
chr7:105809932:GGACT:-	Mrpl17	115.748	275.037	1.24857	4.17484e-10	Increased
chr18:36797943:GGACT:+	Zmat2	0	52.2222	12.3507	4.26422e-10	Increased
chr18:36798058:GGACC:+	Zmat2	0	52.2222	12.3507	4.26422e-10	Increased
chr2:163625485:GGACT:-	Serinc3	0	52.2222	12.3507	4.26422e-10	Increased
chr8:23174116:GGACT:-	Gpat4	0	52.2222	12.3507	4.26422e-10	Increased
chr9:22448607:AGACT:-	Rp9	0	52.2222	12.3507	4.26422e-10	Increased
chr2:156347714:AGACT:-	Gm14253	0	52.2222	12.3507	4.26422e-10	Increased
chr5:92605968:GGACT:+	Stbd1	0	52.2222	12.3507	4.26422e-10	Increased
chr19:8880691:GGACT:-	Uqcc3	0	52.2222	12.3507	4.26422e-10	Increased
chr8:95864604:GGACA:-	Got2	0	52.2222	12.3507	4.26422e-10	Increased
chr17:30594033:GGACT:-	Glo1	314.173	142.741	-1.13811	5.88722e-10	Decreased
chr17:30594033:GGACT:-	Gm50252	314.173	142.741	-1.13811	5.88722e-10	Decreased
chr7:105809862:AGACT:-	Mrpl17	115.748	273.296	1.23941	5.93112e-10	Increased
chr12:69123188:GGACT:+	Gm7868	52.9133	0	-12.3697	6.25262e-10	Decreased
chr18:58677955:AGACT:+	Isoc1	52.9133	0	-12.3697	6.25262e-10	Decreased
chr2:155389546:GGACT:+	Trp53inp2	52.9133	0	-12.3697	6.25262e-10	Decreased
chr5:111387051:GGACC:+	Pitpnb	52.9133	0	-12.3697	6.25262e-10	Decreased
chr6:136486056:GGACC:-		52.9133	0	-12.3697	6.25262e-10	Decreased
chr6:86388672:GGACC:-	Pcyox1	52.9133	0	-12.3697	6.25262e-10	Decreased
chrX:80666484:GGACA:+	Gm6954	52.9133	0	-12.3697	6.25262e-10	Decreased
chr1:21285637:GGACT:-	Gm4956	52.9133	0	-12.3697	6.25262e-10	Decreased
chr15:34269064:GGACA:-	Gm18949	52.9133	0	-12.3697	6.25262e-10	Decreased
chr19:46655232:GGACT:+	Wbp1l	52.9133	0	-12.3697	6.25262e-10	Decreased
chr10:95548700:GGACC:-	Nudt4	52.9133	0	-12.3697	6.25262e-10	Decreased
chr19:10195788:AGACT:+	Fads1	52.9133	0	-12.3697	6.25262e-10	Decreased
chr11:77543143:AGACT:+		52.9133	0	-12.3697	6.25262e-10	Decreased
chr6:117180819:GGACT:+	Cxcl12	52.9133	0	-12.3697	6.25262e-10	Decreased
chr2:90911091:GGACA:-	Ptpmt1	52.9133	0	-12.3697	6.25262e-10	Decreased
chr18:84096995:GGACA:+	Zadh2	52.9133	0	-12.3697	6.25262e-10	Decreased
chr12:13435403:AGACT:-		0	50.4815	12.3018	8.75355e-10	Increased
chr2:154694038:GGACT:+	Chmp4b	0	50.4815	12.3018	8.75355e-10	Increased
chr4:97521690:AGACT:-	Gm12696	0	50.4815	12.3018	8.75355e-10	Increased
chr8:25802346:GGACT:+	Lsm1	0	50.4815	12.3018	8.75355e-10	Increased
chr16:15887416:GGACA:+	Cebpd	0	50.4815	12.3018	8.75355e-10	Increased
chr2:167515118:GGACT:+	Rnf114	0	50.4815	12.3018	8.75355e-10	Increased
chr4:106588784:GGACA:+	Dhcr24	0	50.4815	12.3018	8.75355e-10	Increased
chr8:93972548:GGACC:-	Amfr	0	50.4815	12.3018	8.75355e-10	Increased
chr4:118360192:AGACT:+	Hyi	0	50.4815	12.3018	8.75355e-10	Increased
chr17:56172821:GGACA:+	Tnfaip8l1	0	50.4815	12.3018	8.75355e-10	Increased
chr18:43476267:GGACT:-	Eif3j2	0	50.4815	12.3018	8.75355e-10	Increased
chr10:127068430:GGACA:-	Tspan31	143.858	313.333	1.123	8.77486e-10	Increased
chr10:127068451:GGACA:-	Tspan31	143.858	313.333	1.123	8.77486e-10	Increased
chr13:119707342:GGACA:+	Hmgcs1	85.9841	10.4444	-3.04012	8.85277e-10	Decreased
chr3:60087288:GGACA:+	Sucnr1	127.323	29.5926	-2.10481	1.16491e-09	Decreased
chr10:40002614:AGACT:-	Mfsd4b1	51.2597	0	-12.3239	1.22964e-09	Decreased
chr17:53866658:GGACT:-		51.2597	0	-12.3239	1.22964e-09	Decreased
chr3:108109246:GGACC:-	Gnai3	51.2597	0	-12.3239	1.22964e-09	Decreased
chr4:117268482:AGACT:+	Tmem53	51.2597	0	-12.3239	1.22964e-09	Decreased
chr7:81222210:AGACT:-		51.2597	0	-12.3239	1.22964e-09	Decreased
chr8:123663222:GGACC:+	Rhou	51.2597	0	-12.3239	1.22964e-09	Decreased
chr8:123663222:GGACC:+	Gm20388	51.2597	0	-12.3239	1.22964e-09	Decreased
chr8:25802113:AGACT:+	Lsm1	51.2597	0	-12.3239	1.22964e-09	Decreased
chr12:85133327:GGACA:+	Dlst	51.2597	0	-12.3239	1.22964e-09	Decreased
chr3:60878785:GGACC:+		51.2597	0	-12.3239	1.22964e-09	Decreased
chr4:106587365:GGACC:+	Dhcr24	51.2597	0	-12.3239	1.22964e-09	Decreased
chr1:153908192:AGACT:+	Glul	51.2597	0	-12.3239	1.22964e-09	Decreased
chr5:121445304:GGACA:-	Erp29	51.2597	0	-12.3239	1.22964e-09	Decreased
chr11:95391613:GGACT:+	Slc35b1	51.2597	0	-12.3239	1.22964e-09	Decreased
chr6:112564869:AGACT:+	Gm15519	0	48.7407	12.2512	1.79692e-09	Increased
chr7:140853892:GGACT:-	Bet1l	0	48.7407	12.2512	1.79692e-09	Increased
chr7:140853892:GGACT:-	Gm45785	0	48.7407	12.2512	1.79692e-09	Increased
chr8:67514225:GGACT:-		0	48.7407	12.2512	1.79692e-09	Increased
chr13:64291977:GGACA:-	Prxl2c	0	48.7407	12.2512	1.79692e-09	Increased
chr8:3679261:AGACT:+	Trappc5	0	48.7407	12.2512	1.79692e-09	Increased
chr17:56172965:GGACC:+	Tnfaip8l1	0	48.7407	12.2512	1.79692e-09	Increased
chr2:43681432:AGACT:+	Kynu	0	48.7407	12.2512	1.79692e-09	Increased
chr1:128521445:AGACT:-	Gm6170	0	48.7407	12.2512	1.79692e-09	Increased
chr17:83831810:GGACT:-	Haao	325.747	154.926	-1.07213	2.2712e-09	Decreased
chr10:80116631:GGACC:+	Stk11	49.6062	0	-12.2766	2.4191e-09	Decreased
chr11:120807249:GGACC:-	Fasn	49.6062	0	-12.2766	2.4191e-09	Decreased
chr2:167515754:GGACA:+	Rnf114	49.6062	0	-12.2766	2.4191e-09	Decreased
chr4:135872296:GGACA:-	Pnrc2	49.6062	0	-12.2766	2.4191e-09	Decreased
chr15:25971889:GGACA:+	Retreg1	49.6062	0	-12.2766	2.4191e-09	Decreased
chr19:10629409:GGACC:+	Ddb1	49.6062	0	-12.2766	2.4191e-09	Decreased
chr10:121412441:GGACT:-	Rassf3	49.6062	0	-12.2766	2.4191e-09	Decreased
chr6:136486846:GGACC:-	Gm6728	49.6062	0	-12.2766	2.4191e-09	Decreased
chr1:65159514:GGACA:-	Idh1	185.197	64.4074	-1.52361	3.04474e-09	Decreased
chr17:56111654:AGACT:-	Plin5	28.1102	120.111	2.09481	3.16363e-09	Increased
chr6:119353973:GGACC:-	Adipor2	239.763	99.2222	-1.27279	3.32744e-09	Decreased
chr2:134498049:GGACT:-	Hao1	246.378	102.704	-1.2623	3.44988e-09	Decreased
chr10:71228353:AGACT:-	Tfam	0	47	12.1988	3.68869e-09	Increased
chr10:88474246:GGACC:-	Chpt1	0	47	12.1988	3.68869e-09	Increased
chr17:45566400:AGACT:+	Slc35b2	0	47	12.1988	3.68869e-09	Increased
chr18:36404222:GGACA:-	Pfdn1	0	47	12.1988	3.68869e-09	Increased
chr6:88826111:GGACT:+	Mgll	0	47	12.1988	3.68869e-09	Increased
chr7:95913090:GGACT:-	Gm5037	0	47	12.1988	3.68869e-09	Increased
chr7:105641185:AGACT:+	Timm10b	0	47	12.1988	3.68869e-09	Increased
chr7:105641185:AGACT:+	Gm45799	0	47	12.1988	3.68869e-09	Increased
chr7:140099569:AGACT:-	Fuom	0	47	12.1988	3.68869e-09	Increased
chr10:14745547:AGACT:-	Gm8355	0	47	12.1988	3.68869e-09	Increased
chr13:54107503:AGACT:+	Sfxn1	0	47	12.1988	3.68869e-09	Increased
chr14:76507132:AGACT:+	Tsc22d1	132.283	34.8148	-1.92555	4.3506e-09	Decreased
chr12:111545796:AGACT:+	Eif5	47.9527	0	-12.2277	4.76098e-09	Decreased
chr13:90104718:GGACT:+	Tmem167	47.9527	0	-12.2277	4.76098e-09	Decreased
chr19:34811617:AGACT:-	Pank1	47.9527	0	-12.2277	4.76098e-09	Decreased
chr2:167516057:GGACC:+	Rnf114	47.9527	0	-12.2277	4.76098e-09	Decreased
chr15:97791553:GGACC:+	Slc48a1	47.9527	0	-12.2277	4.76098e-09	Decreased
chr18:33199599:GGACT:-	Stard4	47.9527	0	-12.2277	4.76098e-09	Decreased
chr5:4082296:GGACC:-	Cyp51	47.9527	0	-12.2277	4.76098e-09	Decreased
chr6:133105406:GGACA:+	Smim10l1	47.9527	0	-12.2277	4.76098e-09	Decreased
chr6:72611800:GGACC:-	Tgoln1	47.9527	0	-12.2277	4.76098e-09	Decreased
chr7:83641503:GGACA:+	Stard5	47.9527	0	-12.2277	4.76098e-09	Decreased
chr18:36798269:GGACC:+	Zmat2	47.9527	0	-12.2277	4.76098e-09	Decreased
chr6:29375473:GGACT:+	Calu	47.9527	0	-12.2277	4.76098e-09	Decreased
chr19:46135629:GGACA:+	Elovl3	81.0235	10.4444	-2.9544	4.9402e-09	Decreased
chr17:56112144:GGACT:-	Plin5	24.8031	111.407	2.1668	5.21048e-09	Increased
chr4:15932960:GGACT:-	Decr1	190.157	367.296	0.949716	6.44923e-09	Increased
chr7:143848218:GGACA:+	Dhcr7	74.4093	8.7037	-3.09432	6.55475e-09	Decreased
chr17:53506510:AGACT:+	Rab5a	0	45.2593	12.1443	7.57207e-09	Increased
chr7:78775590:AGACT:-	Mrpl46	0	45.2593	12.1443	7.57207e-09	Increased
chr1:20822271:GGACA:+	Gm20587	0	45.2593	12.1443	7.57207e-09	Increased
chr16:15887350:GGACA:+	Cebpd	0	45.2593	12.1443	7.57207e-09	Increased
chrX:33506099:AGACT:+	Gm2223	0	45.2593	12.1443	7.57207e-09	Increased
chr9:77793855:AGACT:+	Gclc	0	45.2593	12.1443	7.57207e-09	Increased
chr8:33621307:GGACA:-	Ubxn8	0	45.2593	12.1443	7.57207e-09	Increased
chr3:60086305:GGACC:+	Sucnr1	109.134	24.3704	-2.16244	7.75618e-09	Decreased
chr3:60086396:GGACC:+	Sucnr1	109.134	24.3704	-2.16244	7.75618e-09	Decreased
chr14:41121837:GGACC:+	Mat1a	8.2677	73.1111	3.14299	8.39089e-09	Increased
chr14:41121972:GGACA:+	Mat1a	8.2677	73.1111	3.14299	8.39089e-09	Increased
chr14:41122438:GGACC:+	Mat1a	8.2677	73.1111	3.14299	8.39089e-09	Increased
chr8:93099140:GGACC:-	Ces1c	734.172	473.482	-0.632799	9.30672e-09	Decreased
chr17:33775267:GGACA:-	Angptl4	46.2991	0	-12.1771	9.3737e-09	Decreased
chr3:54749361:GGACT:+	Alg5	46.2991	0	-12.1771	9.3737e-09	Decreased
chr5:111386632:GGACA:+	Pitpnb	46.2991	0	-12.1771	9.3737e-09	Decreased
chr6:122792939:GGACA:-	Gm4482	46.2991	0	-12.1771	9.3737e-09	Decreased
chr6:122792939:GGACA:-	Slc2a3	46.2991	0	-12.1771	9.3737e-09	Decreased
chr16:26358994:GGACA:-	Cldn1	46.2991	0	-12.1771	9.3737e-09	Decreased
chr5:111386530:GGACC:+	Pitpnb	46.2991	0	-12.1771	9.3737e-09	Decreased
chr6:122792578:GGACC:-	Slc2a3	46.2991	0	-12.1771	9.3737e-09	Decreased
chr19:4194746:AGACT:+	Ppp1ca	46.2991	0	-12.1771	9.3737e-09	Decreased
chr12:84374325:GGACC:-	Entpd5	46.2991	0	-12.1771	9.3737e-09	Decreased
chr12:44207326:GGACA:-	Dnajb9	46.2991	0	-12.1771	9.3737e-09	Decreased
chr13:62813137:GGACC:+	Gm7049	143.858	43.5185	-1.72471	1.15861e-08	Decreased
chr7:143848135:GGACT:+	Dhcr7	72.7558	8.7037	-3.0619	1.16025e-08	Decreased
chr1:180166828:GGACA:-	Coq8a	137.244	40.037	-1.77708	1.37139e-08	Decreased
chr16:90090573:GGACC:+		0	43.5185	12.0877	1.55438e-08	Increased
chr2:127297841:AGACT:+	Stard7	0	43.5185	12.0877	1.55438e-08	Increased
chr4:40733239:AGACT:+	Dnaja1	0	43.5185	12.0877	1.55438e-08	Increased
chr5:113767197:GGACA:+	Gm3511	0	43.5185	12.0877	1.55438e-08	Increased
chr6:86387826:GGACC:-	Pcyox1	0	43.5185	12.0877	1.55438e-08	Increased
chr13:104431304:GGACC:-		0	43.5185	12.0877	1.55438e-08	Increased
chr14:50978554:GGACC:-	Gm8518	0	43.5185	12.0877	1.55438e-08	Increased
chr3:89209272:GGACA:-	Mtx1	0	43.5185	12.0877	1.55438e-08	Increased
chr6:87792153:AGACT:-	Rab43	0	43.5185	12.0877	1.55438e-08	Increased
chr6:87792153:AGACT:-	Gm45140	0	43.5185	12.0877	1.55438e-08	Increased
chr14:50978502:GGACA:-	Gm8518	0	43.5185	12.0877	1.55438e-08	Increased
chr3:30818644:AGACT:+	Sec62	0	43.5185	12.0877	1.55438e-08	Increased
chr4:154158338:GGACT:-	Tprgl	0	43.5185	12.0877	1.55438e-08	Increased
chr15:97791626:GGACA:+	Slc48a1	0	43.5185	12.0877	1.55438e-08	Increased
chr8:27053998:AGACT:+	Plpbp	0	43.5185	12.0877	1.55438e-08	Increased
chr4:104815921:GGACT:-	C8a	183.543	67.8889	-1.43474	1.63547e-08	Decreased
chr1:133379629:GGACT:+	Etnk2	153.779	311.593	1.01875	1.7621e-08	Increased
chr4:104815836:GGACT:-	C8a	188.504	71.3704	-1.40107	1.80618e-08	Decreased
chr1:58200254:GGACT:+	Aox3	124.016	33.0741	-1.90643	1.83128e-08	Decreased
chr11:20226783:GGACA:+	Rab1a	44.6456	0	-12.1246	1.8463e-08	Decreased
chr11:78254902:GGACA:+	Sdf2	44.6456	0	-12.1246	1.8463e-08	Decreased
chr11:78254919:GGACC:+	Sdf2	44.6456	0	-12.1246	1.8463e-08	Decreased
chr11:87981001:GGACA:-	Dynll2	44.6456	0	-12.1246	1.8463e-08	Decreased
chr14:103076946:GGACT:+	Cln5	44.6456	0	-12.1246	1.8463e-08	Decreased
chr14:70360650:GGACC:+		44.6456	0	-12.1246	1.8463e-08	Decreased
chr17:12943759:GGACA:-	Acat2	44.6456	0	-12.1246	1.8463e-08	Decreased
chr17:24471293:GGACA:+	Pgp	44.6456	0	-12.1246	1.8463e-08	Decreased
chr19:7057147:GGACC:+	Macrod1	44.6456	0	-12.1246	1.8463e-08	Decreased
chr2:35314317:GGACT:-	Stom	44.6456	0	-12.1246	1.8463e-08	Decreased
chr4:139310993:GGACA:+	Akr7a5	44.6456	0	-12.1246	1.8463e-08	Decreased
chr6:117924799:GGACA:+	Hnrnpf	44.6456	0	-12.1246	1.8463e-08	Decreased
chr6:122792066:GGACT:-	Slc2a3	44.6456	0	-12.1246	1.8463e-08	Decreased
chr15:57871123:GGACT:-	Derl1	44.6456	0	-12.1246	1.8463e-08	Decreased
chr17:87080219:GGACT:+		44.6456	0	-12.1246	1.8463e-08	Decreased
chr18:64457011:AGACT:-	Fech	44.6456	0	-12.1246	1.8463e-08	Decreased
chr3:95144497:AGACT:+	Gm9169	44.6456	0	-12.1246	1.8463e-08	Decreased
chr4:149981346:GGACT:-	H6pd	44.6456	0	-12.1246	1.8463e-08	Decreased
chr5:140759691:GGACC:-	Gna12	44.6456	0	-12.1246	1.8463e-08	Decreased
chr5:4082478:AGACT:-	Cyp51	44.6456	0	-12.1246	1.8463e-08	Decreased
chr6:112565631:GGACT:+		44.6456	0	-12.1246	1.8463e-08	Decreased
chr6:71128538:GGACC:-	Thnsl2	44.6456	0	-12.1246	1.8463e-08	Decreased
chr8:70650525:GGACC:-	Pgpep1	44.6456	0	-12.1246	1.8463e-08	Decreased
chrX:81822471:GGACT:-	Gm8822	44.6456	0	-12.1246	1.8463e-08	Decreased
chr8:3716512:GGACT:-	Clec4g	44.6456	0	-12.1246	1.8463e-08	Decreased
chr2:172469291:GGACC:+	Rtf2	44.6456	0	-12.1246	1.8463e-08	Decreased
chr19:11047836:GGACT:-	AW112010	243.07	106.185	-1.19472	1.91747e-08	Decreased
chr3:60086151:GGACT:+	Sucnr1	105.827	24.3704	-2.11805	2.0548e-08	Decreased
chr6:41304432:GGACC:+	Try4	327.401	165.37	-0.985314	2.13505e-08	Decreased
chr6:119354310:GGACT:-	Adipor2	214.96	88.7778	-1.2757	2.41931e-08	Decreased
chr11:54870287:GGACA:+	Hint1	578.739	852.963	0.559562	2.48861e-08	Increased
chr14:25924219:GGACT:-	Tmem254a	165.354	57.4445	-1.52515	2.51564e-08	Decreased
chr4:135962143:GGACT:+	Hmgcl	233.149	417.778	0.841455	2.53077e-08	Increased
chr17:39848366:GGACC:+	Gm42418	272.834	128.815	-1.08267	2.86323e-08	Decreased
chr10:75784106:GGACT:-	Gstt1	577.086	356.852	-0.693444	2.9177e-08	Decreased
chr10:41528865:GGACT:+	Cd164	196.771	78.3333	-1.32871	3.06928e-08	Decreased
chrX:74261063:GGACC:+	Emd	61.181	168.852	1.46445	3.0995e-08	Increased
chrX:74261063:GGACC:+	Gm14686	61.181	168.852	1.46445	3.0995e-08	Increased
chr15:31589971:GGACC:+	Cmbl	309.212	515.259	0.736684	3.14562e-08	Increased
chr14:56010365:AGACT:-		0	41.7778	12.0289	3.1908e-08	Increased
chr16:16853560:GGACT:+	Gm5768	0	41.7778	12.0289	3.1908e-08	Increased
chr16:8658649:AGACT:-	Carhsp1	0	41.7778	12.0289	3.1908e-08	Increased
chr17:35479429:GGACA:+		0	41.7778	12.0289	3.1908e-08	Increased
chr2:94384728:GGACC:-	Itpa-ps1	0	41.7778	12.0289	3.1908e-08	Increased
chr2:94384728:GGACC:-	Ttc17	0	41.7778	12.0289	3.1908e-08	Increased
chr5:57261630:AGACT:+	Gm8115	0	41.7778	12.0289	3.1908e-08	Increased
chr10:14745323:GGACC:-		0	41.7778	12.0289	3.1908e-08	Increased
chr13:3565171:GGACA:+	Gdi2	0	41.7778	12.0289	3.1908e-08	Increased
chr4:139345629:AGACT:-	Ccnd3-ps	0	41.7778	12.0289	3.1908e-08	Increased
chr2:32761652:GGACA:+	Tor2a	0	41.7778	12.0289	3.1908e-08	Increased
chrX:68319997:GGACC:-	Gm5391	0	41.7778	12.0289	3.1908e-08	Increased
chr16:8658752:AGACT:-	Carhsp1	0	41.7778	12.0289	3.1908e-08	Increased
chr17:47411284:GGACA:+		0	41.7778	12.0289	3.1908e-08	Increased
chr17:47411361:GGACT:+		0	41.7778	12.0289	3.1908e-08	Increased
chr14:50978637:GGACC:-	Gm8518	0	41.7778	12.0289	3.1908e-08	Increased
chr17:47411628:GGACC:+		0	41.7778	12.0289	3.1908e-08	Increased
chr11:55110512:GGACT:+	Gm2a	79.3699	12.1852	-2.70246	3.2966e-08	Decreased
chr4:135962463:GGACA:+	Hmgcl	249.685	436.926	0.807257	3.44271e-08	Increased
chr10:81084612:AGACT:-	Creb3l3	147.165	297.667	1.01621	3.60664e-08	Increased
chr11:75704673:AGACT:+	Crk	42.992	0	-12.0702	3.63812e-08	Decreased
chr14:118981539:GGACA:+	Dnajc3	42.992	0	-12.0702	3.63812e-08	Decreased
chr17:66079463:GGACA:-	Ndufv2	42.992	0	-12.0702	3.63812e-08	Decreased
chr6:112564717:GGACA:+	Gm15519	42.992	0	-12.0702	3.63812e-08	Decreased
chr6:71389407:GGACA:-	Rmnd5a	42.992	0	-12.0702	3.63812e-08	Decreased
chr8:46639554:AGACT:+	Casp3	42.992	0	-12.0702	3.63812e-08	Decreased
chr8:70700147:AGACT:+	Jund	42.992	0	-12.0702	3.63812e-08	Decreased
chr9:44464979:GGACT:+		42.992	0	-12.0702	3.63812e-08	Decreased
chr3:145892346:AGACT:+	Ddah1	42.992	0	-12.0702	3.63812e-08	Decreased
chr4:146930540:AGACT:+		42.992	0	-12.0702	3.63812e-08	Decreased
chr13:30382727:AGACT:+	Agtr1a	42.992	0	-12.0702	3.63812e-08	Decreased
chr13:3565359:AGACT:+	Gdi2	42.992	0	-12.0702	3.63812e-08	Decreased
chr2:156347536:GGACC:-	Gm14253	42.992	0	-12.0702	3.63812e-08	Decreased
chr2:27760709:GGACA:+	Rxra	42.992	0	-12.0702	3.63812e-08	Decreased
chr7:90468971:AGACT:-	Tmem126b	42.992	0	-12.0702	3.63812e-08	Decreased
chr6:136487139:GGACT:-	Gm6728	42.992	0	-12.0702	3.63812e-08	Decreased
chr1:128521172:AGACT:-	Gm6170	42.992	0	-12.0702	3.63812e-08	Decreased
chr2:32620682:GGACT:+	St6galnac6	42.992	0	-12.0702	3.63812e-08	Decreased
chr5:116408920:GGACT:-	Hspb8	124.016	264.593	1.09319	3.73595e-08	Increased
chr7:44812434:GGACC:-	Atf5	203.385	374.259	0.879789	4.27814e-08	Increased
chr4:60818293:GGACC:-	Mup22	833.384	565.741	-0.558832	4.43688e-08	Decreased
chr8:13055680:GGACA:+	F10	431.574	245.444	-0.814186	4.44483e-08	Decreased
chr15:102177352:GGACT:-	Csad	147.165	48.7407	-1.59404	4.60899e-08	Decreased
chr8:71537177:GGACA:-	Bst2	334.015	174.074	-0.940172	4.95987e-08	Decreased
chrX:74261333:AGACT:+	Emd	67.7952	177.556	1.38889	5.30341e-08	Increased
chrX:74261333:AGACT:+	Gm14686	67.7952	177.556	1.38889	5.30341e-08	Increased
chr10:81084909:GGACC:-	Creb3l3	110.787	241.963	1.12692	6.00699e-08	Increased
chr10:41529093:GGACT:+	Cd164	193.464	78.3333	-1.30426	6.29006e-08	Decreased
chr1:82822829:GGACA:-	Gm17764	0	40.037	11.9675	6.55001e-08	Increased
chr11:62750019:GGACT:-		0	40.037	11.9675	6.55001e-08	Increased
chr2:82507668:AGACT:+	Gm13675	0	40.037	11.9675	6.55001e-08	Increased
chr7:99839837:GGACA:-	Spcs2	0	40.037	11.9675	6.55001e-08	Increased
chr8:4652293:GGACC:+	Gm45224	0	40.037	11.9675	6.55001e-08	Increased
chr10:80583824:GGACC:-	Abhd17a	0	40.037	11.9675	6.55001e-08	Increased
chr16:16852469:AGACT:+	Gm5768	0	40.037	11.9675	6.55001e-08	Increased
chr7:121076254:AGACT:+	Mettl9	0	40.037	11.9675	6.55001e-08	Increased
chr3:96643868:GGACA:+	Pex11b	0	40.037	11.9675	6.55001e-08	Increased
chr3:96643868:GGACA:+	Gm42957	0	40.037	11.9675	6.55001e-08	Increased
chr7:121076176:GGACA:+	Mettl9	0	40.037	11.9675	6.55001e-08	Increased
chr7:92836036:GGACC:+	Rab30	0	40.037	11.9675	6.55001e-08	Increased
chr7:92836408:GGACC:+	Rab30	0	40.037	11.9675	6.55001e-08	Increased
chr18:38840313:GGACA:-	Fgf1	0	40.037	11.9675	6.55001e-08	Increased
chr13:54585285:AGACT:-	Nop16	0	40.037	11.9675	6.55001e-08	Increased
chr18:58678806:AGACT:+	Isoc1	0	40.037	11.9675	6.55001e-08	Increased
chr7:44812407:GGACA:-	Atf5	201.732	369.037	0.871294	6.67329e-08	Increased
chr10:57517201:GGACA:-	Serinc1	41.3385	0	-12.0136	7.17201e-08	Decreased
chr12:104228757:GGACC:-		41.3385	0	-12.0136	7.17201e-08	Decreased
chr17:34935099:GGACA:+	Neu1	41.3385	0	-12.0136	7.17201e-08	Decreased
chr2:103819257:GGACT:-	Gm13880	41.3385	0	-12.0136	7.17201e-08	Decreased
chr2:172469071:GGACA:+	Rtf2	41.3385	0	-12.0136	7.17201e-08	Decreased
chr2:84830104:GGACC:+	Timm10	41.3385	0	-12.0136	7.17201e-08	Decreased
chr4:116651616:GGACC:-	Akr1a1	41.3385	0	-12.0136	7.17201e-08	Decreased
chr4:138439502:GGACA:+	Mul1	41.3385	0	-12.0136	7.17201e-08	Decreased
chr5:139394999:GGACC:+	Gpr146	41.3385	0	-12.0136	7.17201e-08	Decreased
chr5:7981752:GGACC:+	Steap4	41.3385	0	-12.0136	7.17201e-08	Decreased
chr6:71284734:GGACC:+	Krcc1	41.3385	0	-12.0136	7.17201e-08	Decreased
chr10:80392880:GGACC:-	Mbd3	41.3385	0	-12.0136	7.17201e-08	Decreased
chr13:3650924:GGACT:+	Asb13	41.3385	0	-12.0136	7.17201e-08	Decreased
chr4:68302527:AGACT:-	Tcp1-ps1	41.3385	0	-12.0136	7.17201e-08	Decreased
chr6:88504465:AGACT:-	Sec61a1	41.3385	0	-12.0136	7.17201e-08	Decreased
chr2:172469075:AGACT:+	Rtf2	41.3385	0	-12.0136	7.17201e-08	Decreased
chr6:71389447:AGACT:-	Rmnd5a	41.3385	0	-12.0136	7.17201e-08	Decreased
chr1:74288289:GGACA:-	Tmbim1	41.3385	0	-12.0136	7.17201e-08	Decreased
chr11:118393775:GGACC:-	Lgals3bp	41.3385	0	-12.0136	7.17201e-08	Decreased
chr16:10960995:GGACC:-	Litaf	41.3385	0	-12.0136	7.17201e-08	Decreased
chr16:8660390:GGACT:-	Carhsp1	41.3385	0	-12.0136	7.17201e-08	Decreased
chr2:27760636:GGACT:+	Rxra	41.3385	0	-12.0136	7.17201e-08	Decreased
chr8:4040108:AGACT:-	Gm7407	41.3385	0	-12.0136	7.17201e-08	Decreased
chr4:138439820:GGACC:+	Mul1	41.3385	0	-12.0136	7.17201e-08	Decreased
chr6:71284712:GGACA:+	Krcc1	41.3385	0	-12.0136	7.17201e-08	Decreased
chr12:104228739:GGACA:-		41.3385	0	-12.0136	7.17201e-08	Decreased
chr3:83014940:GGACC:+	Fgg	428.267	245.444	-0.803088	7.27211e-08	Decreased
chr17:39847641:GGACA:+	Gm42418	367.086	200.185	-0.87475	7.57887e-08	Decreased
chr3:83014924:GGACA:+	Fgg	429.92	247.185	-0.798453	7.8508e-08	Decreased
chr8:94180234:GGACC:+	Mt1	107.48	236.741	1.13917	8.5684e-08	Increased
chr4:104816129:AGACT:-	C8a	165.354	60.9259	-1.44028	9.08618e-08	Decreased
chr7:132705796:GGACA:+	Lhpp	47.9527	142.741	1.57351	9.70779e-08	Increased
chr7:132705868:GGACT:+	Lhpp	47.9527	142.741	1.57351	9.70779e-08	Increased
chr13:4436381:GGACT:+	Akr1c6	170.315	64.4074	-1.40276	9.91722e-08	Decreased
chr14:76506802:AGACT:+	Tsc22d1	120.708	34.8148	-1.79346	1.03164e-07	Decreased
chr11:115180798:GGACC:+	Slc9a3r1	132.283	41.7778	-1.66259	1.07578e-07	Decreased
chr7:131121521:AGACT:+	Dmbt1	66.1416	8.7037	-2.92442	1.11691e-07	Decreased
chr8:105932266:GGACA:-	Ctrl	66.1416	8.7037	-2.92442	1.11691e-07	Decreased
chr13:51848147:GGACA:+	Gadd45g	0	38.2963	11.9034	1.34457e-07	Increased
chr15:73093731:AGACT:+	Chrac1	0	38.2963	11.9034	1.34457e-07	Increased
chr16:11193644:AGACT:-	Rsl1d1	0	38.2963	11.9034	1.34457e-07	Increased
chr2:64868404:GGACA:-	Gm13578	0	38.2963	11.9034	1.34457e-07	Increased
chr6:122888545:GGACT:+	Necap1	0	38.2963	11.9034	1.34457e-07	Increased
chr7:105641253:GGACC:+	Timm10b	0	38.2963	11.9034	1.34457e-07	Increased
chr7:105641253:GGACC:+	Gm45799	0	38.2963	11.9034	1.34457e-07	Increased
chr8:23174325:GGACA:-	Gpat4	0	38.2963	11.9034	1.34457e-07	Increased
chr8:33434703:GGACA:-		0	38.2963	11.9034	1.34457e-07	Increased
chrX:81820831:GGACC:-	Gm8822	0	38.2963	11.9034	1.34457e-07	Increased
chrX:96148894:GGACT:+	Msn	0	38.2963	11.9034	1.34457e-07	Increased
chr11:115180472:GGACT:+	Slc9a3r1	0	38.2963	11.9034	1.34457e-07	Increased
chr11:60789061:GGACC:-	Shmt1	0	38.2963	11.9034	1.34457e-07	Increased
chr14:122891189:GGACT:-	Ggact	0	38.2963	11.9034	1.34457e-07	Increased
chr6:136486264:GGACT:-	Gm6728	0	38.2963	11.9034	1.34457e-07	Increased
chr11:115964410:GGACT:+	Sap30bp	0	38.2963	11.9034	1.34457e-07	Increased
chr11:59212200:AGACT:-	Arf1	0	38.2963	11.9034	1.34457e-07	Increased
chr3:129913895:AGACT:+	Casp6	0	38.2963	11.9034	1.34457e-07	Increased
chr8:67515391:GGACC:-	Gm9755	0	38.2963	11.9034	1.34457e-07	Increased
chr9:58651914:GGACC:+	Nptn	0	38.2963	11.9034	1.34457e-07	Increased
chr13:51848077:AGACT:+	Gadd45g	0	38.2963	11.9034	1.34457e-07	Increased
chr8:104737223:GGACT:+	Ces2a	289.37	146.222	-0.984702	1.39694e-07	Decreased
chr8:104737242:GGACT:+	Ces2a	289.37	146.222	-0.984702	1.39694e-07	Decreased
chr10:61696179:GGACC:+	Tysnd1	39.685	0	-11.9547	1.41449e-07	Decreased
chr10:80116310:GGACC:+	Stk11	39.685	0	-11.9547	1.41449e-07	Decreased
chr11:40680038:AGACT:-	Mat2b	39.685	0	-11.9547	1.41449e-07	Decreased
chr11:51623221:AGACT:+	Nhp2	39.685	0	-11.9547	1.41449e-07	Decreased
chr15:97790769:GGACT:+	Slc48a1	39.685	0	-11.9547	1.41449e-07	Decreased
chr16:11189951:AGACT:-		39.685	0	-11.9547	1.41449e-07	Decreased
chr16:11190203:GGACT:-		39.685	0	-11.9547	1.41449e-07	Decreased
chr4:134923792:GGACC:+	Rsrp1	39.685	0	-11.9547	1.41449e-07	Decreased
chr6:13870522:GGACT:-	2610001J05Rik	39.685	0	-11.9547	1.41449e-07	Decreased
chr8:34137694:GGACT:-	Leprotl1	39.685	0	-11.9547	1.41449e-07	Decreased
chr8:46639091:GGACT:+	Casp3	39.685	0	-11.9547	1.41449e-07	Decreased
chr8:46639236:GGACT:+	Casp3	39.685	0	-11.9547	1.41449e-07	Decreased
chr9:107301865:AGACT:+	Cish	39.685	0	-11.9547	1.41449e-07	Decreased
chr9:107565654:GGACT:+	Tusc2	39.685	0	-11.9547	1.41449e-07	Decreased
chr9:84973806:GGACA:-	Gm8228	39.685	0	-11.9547	1.41449e-07	Decreased
chrX:80458001:GGACT:+		39.685	0	-11.9547	1.41449e-07	Decreased
chr11:113727480:GGACT:-	Cdc42ep4	39.685	0	-11.9547	1.41449e-07	Decreased
chr13:119706552:GGACA:+	Hmgcs1	39.685	0	-11.9547	1.41449e-07	Decreased
chr18:38841376:GGACA:-	Fgf1	39.685	0	-11.9547	1.41449e-07	Decreased
chr2:129170250:GGACT:+	Gm14026	39.685	0	-11.9547	1.41449e-07	Decreased
chr9:109842849:GGACT:+	Nme6	39.685	0	-11.9547	1.41449e-07	Decreased
chr3:59432698:AGACT:+	Gm8276	39.685	0	-11.9547	1.41449e-07	Decreased
chr4:133101499:AGACT:+		39.685	0	-11.9547	1.41449e-07	Decreased
chr4:138439232:GGACA:+	Mul1	39.685	0	-11.9547	1.41449e-07	Decreased
chr8:46639350:GGACT:+	Casp3	39.685	0	-11.9547	1.41449e-07	Decreased
chr1:7171543:GGACC:+	Pcmtd1	39.685	0	-11.9547	1.41449e-07	Decreased
chr5:125386343:GGACA:-	Ubc	252.992	429.963	0.765099	1.73469e-07	Increased
chr9:77793722:GGACT:+	Gclc	127.323	40.037	-1.66883	1.82634e-07	Decreased
chr2:153826442:GGACC:+	Gm14494	112.441	238.482	1.08464	1.8333e-07	Increased
chr2:153826442:GGACC:+	Efcab8	112.441	238.482	1.08464	1.8333e-07	Increased
chr8:107184612:GGACC:+	Cyb5b	77.7164	13.9259	-2.4796	1.90251e-07	Decreased
chr7:132706352:AGACT:+	Lhpp	49.6062	142.741	1.52462	1.93135e-07	Increased
chr7:102647242:GGACA:-		81.0235	15.6667	-2.3699	2.06506e-07	Decreased
chr1:84037258:GGACT:-	Pid1	104.173	27.8519	-1.90276	2.10301e-07	Decreased
chr7:132705709:GGACA:+	Lhpp	47.9527	139.259	1.53789	2.22377e-07	Increased
chr2:103454656:AGACT:-	Cat	620.078	403.852	-0.61861	2.27236e-07	Decreased
chr8:13075863:GGACA:+	Proz	168.661	66.1482	-1.35022	2.60453e-07	Decreased
chr8:13075907:GGACA:+	Proz	168.661	66.1482	-1.35022	2.60453e-07	Decreased
chr7:65806053:GGACA:+	1810008I18Rik	137.244	47	-1.54581	2.62802e-07	Decreased
chr8:13074255:GGACC:+	Proz	208.346	92.2593	-1.17513	2.68388e-07	Decreased
chr10:79675729:GGACA:+	Tpgs1	0	36.5556	11.8363	2.7601e-07	Increased
chr11:109669534:GGACA:+	Prkar1a	0	36.5556	11.8363	2.7601e-07	Increased
chr12:111544930:AGACT:+	Eif5	0	36.5556	11.8363	2.7601e-07	Increased
chr12:72793967:AGACT:+	Ppm1a	0	36.5556	11.8363	2.7601e-07	Increased
chr15:89086035:GGACA:+	Trabd	0	36.5556	11.8363	2.7601e-07	Increased
chr19:11959090:GGACC:+		0	36.5556	11.8363	2.7601e-07	Increased
chr2:122809489:GGACA:+	Sqor	0	36.5556	11.8363	2.7601e-07	Increased
chr2:134762408:AGACT:-		0	36.5556	11.8363	2.7601e-07	Increased
chr7:109388710:GGACA:-	Gm9105	0	36.5556	11.8363	2.7601e-07	Increased
chr7:109388710:GGACA:-	Stk33	0	36.5556	11.8363	2.7601e-07	Increased
chr8:71404507:GGACT:+	Babam1	0	36.5556	11.8363	2.7601e-07	Increased
chr8:80110341:GGACA:-		0	36.5556	11.8363	2.7601e-07	Increased
chr18:43477697:AGACT:-	Eif3j2	0	36.5556	11.8363	2.7601e-07	Increased
chr19:11959131:GGACA:+		0	36.5556	11.8363	2.7601e-07	Increased
chr8:90891221:GGACT:+	Chd9	0	36.5556	11.8363	2.7601e-07	Increased
chr13:54107000:AGACT:+	Sfxn1	0	36.5556	11.8363	2.7601e-07	Increased
chr2:30281829:GGACA:+	Gm28038	0	36.5556	11.8363	2.7601e-07	Increased
chr2:30281829:GGACA:+	Gm28035	0	36.5556	11.8363	2.7601e-07	Increased
chr2:30281829:GGACA:+	Phyhd1	0	36.5556	11.8363	2.7601e-07	Increased
chr11:40739215:GGACC:+	Nudcd2	0	36.5556	11.8363	2.7601e-07	Increased
chr19:55068373:GGACA:-	Gpam	0	36.5556	11.8363	2.7601e-07	Increased
chr2:180718403:AGACT:+	Gid8	0	36.5556	11.8363	2.7601e-07	Increased
chr11:103111997:GGACT:+	Acbd4	0	36.5556	11.8363	2.7601e-07	Increased
chr12:48555356:AGACT:-	Gm1818	0	36.5556	11.8363	2.7601e-07	Increased
chr11:103678297:GGACC:-	Gosr2	38.0314	0	-11.8934	2.79098e-07	Decreased
chr11:113727689:GGACT:-	Cdc42ep4	38.0314	0	-11.8934	2.79098e-07	Decreased
chr15:83546910:GGACA:-	Mcat	38.0314	0	-11.8934	2.79098e-07	Decreased
chr16:3903608:GGACT:+	Naa60	38.0314	0	-11.8934	2.79098e-07	Decreased
chr16:3903608:GGACT:+	Gm20695	38.0314	0	-11.8934	2.79098e-07	Decreased
chr5:28077706:GGACA:+	Insig1	38.0314	0	-11.8934	2.79098e-07	Decreased
chr6:124917638:GGACC:-	Ptms	38.0314	0	-11.8934	2.79098e-07	Decreased
chr7:28378411:GGACT:-	Zfp36	38.0314	0	-11.8934	2.79098e-07	Decreased
chr7:78775395:GGACT:-	Mrpl46	38.0314	0	-11.8934	2.79098e-07	Decreased
chrX:56154765:GGACT:-		38.0314	0	-11.8934	2.79098e-07	Decreased
chr1:178299536:GGACC:+	Gm37486	38.0314	0	-11.8934	2.79098e-07	Decreased
chr13:75954499:GGACC:+	Gm6311	38.0314	0	-11.8934	2.79098e-07	Decreased
chr14:56010499:GGACA:-		38.0314	0	-11.8934	2.79098e-07	Decreased
chr19:55069402:GGACT:-	Gpam	38.0314	0	-11.8934	2.79098e-07	Decreased
chr4:21757664:AGACT:-	Tstd3	38.0314	0	-11.8934	2.79098e-07	Decreased
chr4:21757722:AGACT:-	Tstd3	38.0314	0	-11.8934	2.79098e-07	Decreased
chr6:8378245:AGACT:-	Gm8428	38.0314	0	-11.8934	2.79098e-07	Decreased
chr6:8378361:AGACT:-	Gm8428	38.0314	0	-11.8934	2.79098e-07	Decreased
chr10:79675681:GGACC:+	Tpgs1	38.0314	0	-11.8934	2.79098e-07	Decreased
chr11:118393967:GGACC:-	Lgals3bp	38.0314	0	-11.8934	2.79098e-07	Decreased
chr15:93412881:GGACA:+	Pphln1	38.0314	0	-11.8934	2.79098e-07	Decreased
chr15:97790698:GGACA:+	Slc48a1	38.0314	0	-11.8934	2.79098e-07	Decreased
chr16:35948245:GGACC:+	Parp9	38.0314	0	-11.8934	2.79098e-07	Decreased
chr12:80109572:GGACC:-	Zfp36l1	38.0314	0	-11.8934	2.79098e-07	Decreased
chr7:45461843:GGACT:-	Bax	38.0314	0	-11.8934	2.79098e-07	Decreased
chr7:46832587:GGACC:+	Gm45308	38.0314	0	-11.8934	2.79098e-07	Decreased
chr15:102177022:GGACA:-	Csad	138.897	48.7407	-1.51063	3.45878e-07	Decreased
chr9:36779870:GGACT:-	Ei24	133.937	266.333	0.991628	3.75614e-07	Increased
chr6:119354804:AGACT:-	Adipor2	181.889	76.5926	-1.24768	4.25943e-07	Decreased
chr8:93256479:GGACA:-	Ces1f	181.889	76.5926	-1.24768	4.25943e-07	Decreased
chr4:148067867:GGACT:-		464.645	685.852	0.561759	5.19045e-07	Increased
chr5:116409285:GGACT:-	Hspb8	114.094	235	1.04237	5.38868e-07	Increased
chr14:26063972:GGACT:-	Tmem254c	165.354	66.1482	-1.32165	5.40167e-07	Decreased
chr10:121397057:GGACT:+	Gns	36.3779	0	-11.8292	5.5096e-07	Decreased
chr10:79675576:GGACC:+	Tpgs1	36.3779	0	-11.8292	5.5096e-07	Decreased
chr12:88058256:AGACT:+	Gm46994	36.3779	0	-11.8292	5.5096e-07	Decreased
chr17:24470663:AGACT:+	Pgp	36.3779	0	-11.8292	5.5096e-07	Decreased
chr17:24883065:GGACT:-	Nubp2	36.3779	0	-11.8292	5.5096e-07	Decreased
chr17:46711956:GGACA:+	Pex6	36.3779	0	-11.8292	5.5096e-07	Decreased
chr5:28077605:GGACT:+	Insig1	36.3779	0	-11.8292	5.5096e-07	Decreased
chr6:135349623:GGACC:-	Dynlt1-ps1	36.3779	0	-11.8292	5.5096e-07	Decreased
chr8:46638640:GGACC:+	Casp3	36.3779	0	-11.8292	5.5096e-07	Decreased
chr11:78466699:GGACC:+	Slc46a1	36.3779	0	-11.8292	5.5096e-07	Decreased
chr11:78467021:GGACT:+	Slc46a1	36.3779	0	-11.8292	5.5096e-07	Decreased
chr15:59315607:GGACA:+	Sqle	36.3779	0	-11.8292	5.5096e-07	Decreased
chr15:59315737:GGACA:+	Sqle	36.3779	0	-11.8292	5.5096e-07	Decreased
chr15:59315851:GGACT:+	Sqle	36.3779	0	-11.8292	5.5096e-07	Decreased
chr17:35443471:GGACT:+	H2-Q7	36.3779	0	-11.8292	5.5096e-07	Decreased
chrX:159588395:GGACC:+	Bclaf3	36.3779	0	-11.8292	5.5096e-07	Decreased
chr11:113727925:GGACA:-	Cdc42ep4	36.3779	0	-11.8292	5.5096e-07	Decreased
chr4:137964937:GGACA:+	Ece1	36.3779	0	-11.8292	5.5096e-07	Decreased
chr6:135349420:GGACT:-	Dynlt1-ps1	36.3779	0	-11.8292	5.5096e-07	Decreased
chr7:19247848:GGACA:+	Opa3	36.3779	0	-11.8292	5.5096e-07	Decreased
chr7:24862580:GGACC:+	Gm9844	36.3779	0	-11.8292	5.5096e-07	Decreased
chrX:61785942:GGACT:+	Gm7327	36.3779	0	-11.8292	5.5096e-07	Decreased
chr1:184872232:GGACT:-	C130074G19Rik	36.3779	0	-11.8292	5.5096e-07	Decreased
chr17:24470862:GGACC:+	Pgp	36.3779	0	-11.8292	5.5096e-07	Decreased
chr19:8916215:GGACC:+	Ganab	36.3779	0	-11.8292	5.5096e-07	Decreased
chr14:14116583:AGACT:-	Psmd6	0	34.8148	11.7659	5.66585e-07	Increased
chr19:53588774:GGACC:-	Nutf2-ps1	0	34.8148	11.7659	5.66585e-07	Increased
chr3:89408738:GGACT:-	Flad1	0	34.8148	11.7659	5.66585e-07	Increased
chr8:109672105:GGACC:-	Ist1	0	34.8148	11.7659	5.66585e-07	Increased
chr3:27244745:GGACT:+	Nceh1	0	34.8148	11.7659	5.66585e-07	Increased
chr3:27244753:AGACT:+	Nceh1	0	34.8148	11.7659	5.66585e-07	Increased
chr5:31141339:GGACA:-	Mpv17	0	34.8148	11.7659	5.66585e-07	Increased
chr6:149150521:GGACC:+	Etfbkmt	0	34.8148	11.7659	5.66585e-07	Increased
chr7:35547770:AGACT:-	Nudt19	0	34.8148	11.7659	5.66585e-07	Increased
chr18:58678404:GGACT:+	Isoc1	0	34.8148	11.7659	5.66585e-07	Increased
chr2:20235118:GGACT:-	Gm13328	0	34.8148	11.7659	5.66585e-07	Increased
chr2:23112779:GGACT:+	Acbd5	0	34.8148	11.7659	5.66585e-07	Increased
chr11:94343630:GGACT:-	Abcc3	0	34.8148	11.7659	5.66585e-07	Increased
chr12:48555585:GGACT:-	Gm1818	0	34.8148	11.7659	5.66585e-07	Increased
chr4:21757742:AGACT:-	Tstd3	0	34.8148	11.7659	5.66585e-07	Increased
chr8:22414865:GGACA:+	Mrps31	0	34.8148	11.7659	5.66585e-07	Increased
chr2:27760681:GGACT:+	Rxra	0	34.8148	11.7659	5.66585e-07	Increased
chr4:41712403:GGACC:-	Rpp25l	0	34.8148	11.7659	5.66585e-07	Increased
chr19:4063283:GGACA:-		107.48	226.296	1.07407	5.89257e-07	Increased
chr12:79175924:GGACC:-	Rdh11	61.181	8.7037	-2.81196	5.96418e-07	Decreased
chr7:102648016:GGACT:-	Gm2996	81.0235	17.4074	-2.21799	5.97797e-07	Decreased
chr7:102647573:GGACT:-		81.0235	17.4074	-2.21799	5.97797e-07	Decreased
chr7:102647610:GGACC:-		81.0235	17.4074	-2.21799	5.97797e-07	Decreased
chr10:29344468:GGACT:+	Echdc1	87.6376	20.8889	-2.06829	6.0305e-07	Decreased
chr17:12924635:GGACA:-	Acat3	196.771	87.037	-1.17673	6.21697e-07	Decreased
chr19:4063563:GGACT:-		100.866	215.852	1.09753	6.37314e-07	Increased
chr5:103989873:GGACA:-	Hsd17b11	185.197	332.482	0.844183	6.54932e-07	Increased
chr5:103989881:GGACA:-	Hsd17b11	185.197	332.482	0.844183	6.54932e-07	Increased
chr13:34977891:AGACT:-	Eci2	97.5589	210.63	1.11028	6.61452e-07	Increased
chr1:75215935:GGACT:-	Tuba4a	171.968	71.3704	-1.26863	6.85513e-07	Decreased
chr8:13074186:GGACT:+	Proz	203.385	92.2593	-1.14037	7.19027e-07	Decreased
chr19:4062824:AGACT:-		130.63	257.63	0.979762	7.20875e-07	Increased
chr7:44228865:GGACT:+	Klk1	143.858	53.963	-1.41444	7.42623e-07	Decreased
chr15:100314096:GGACC:+	Mettl7a1	347.243	196.704	-0.819891	8.28576e-07	Decreased
chr7:102644452:GGACA:-		69.4487	12.1852	-2.50984	8.51619e-07	Decreased
chr7:102645228:GGACA:-		69.4487	12.1852	-2.50984	8.51619e-07	Decreased
chr8:42247881:GGACC:+		362.125	208.889	-0.793724	8.80381e-07	Decreased
chr3:121203709:GGACC:-	Tmem56	29.7637	102.704	1.78652	8.89527e-07	Increased
chr1:180227651:GGACT:-	Psen2	340.629	193.222	-0.817909	9.03415e-07	Decreased
chr19:4062703:AGACT:-		138.897	268.074	0.948562	9.40853e-07	Increased
chr2:51233075:GGACA:+		49.6062	135.778	1.45247	9.66354e-07	Increased
chr9:15283839:GGACA:-	4931406C07Rik	229.842	111.407	-1.04473	1.00047e-06	Decreased
chr12:79176132:GGACT:-	Rdh11	59.5275	8.7037	-2.77244	1.03727e-06	Decreased
chr11:97048630:AGACT:+	Mrpl10	34.7243	0	-11.7621	1.08817e-06	Decreased
chr12:9035998:AGACT:+	Ttc32	34.7243	0	-11.7621	1.08817e-06	Decreased
chr13:76935827:GGACT:+	Gm8185	34.7243	0	-11.7621	1.08817e-06	Decreased
chr13:76935827:GGACT:+	Mctp1	34.7243	0	-11.7621	1.08817e-06	Decreased
chr15:75917028:GGACA:-	Pycrl	34.7243	0	-11.7621	1.08817e-06	Decreased
chr18:79934385:AGACT:+	Gm5509	34.7243	0	-11.7621	1.08817e-06	Decreased
chr3:95628747:GGACT:+	Ensa	34.7243	0	-11.7621	1.08817e-06	Decreased
chr5:88659768:AGACT:-	Grsf1	34.7243	0	-11.7621	1.08817e-06	Decreased
chr9:107565563:GGACT:+	Tusc2	34.7243	0	-11.7621	1.08817e-06	Decreased
chr9:22076488:GGACA:-	Ecsit	34.7243	0	-11.7621	1.08817e-06	Decreased
chr13:119706421:AGACT:+	Hmgcs1	34.7243	0	-11.7621	1.08817e-06	Decreased
chr15:59315233:GGACA:+	Sqle	34.7243	0	-11.7621	1.08817e-06	Decreased
chr19:10194986:GGACA:+	Fads1	34.7243	0	-11.7621	1.08817e-06	Decreased
chr2:156388647:GGACA:-	2900097C17Rik	34.7243	0	-11.7621	1.08817e-06	Decreased
chr2:38586145:GGACA:+	Nek6	34.7243	0	-11.7621	1.08817e-06	Decreased
chr7:120182907:GGACC:+	Anks4b	34.7243	0	-11.7621	1.08817e-06	Decreased
chr9:107570429:GGACA:+	Hyal2	34.7243	0	-11.7621	1.08817e-06	Decreased
chr11:49261194:GGACC:+	Mgat1	34.7243	0	-11.7621	1.08817e-06	Decreased
chr5:140760799:GGACC:-	Gna12	34.7243	0	-11.7621	1.08817e-06	Decreased
chr8:124839778:GGACC:-	2810004N23Rik	34.7243	0	-11.7621	1.08817e-06	Decreased
chr9:35046823:GGACA:-	St3gal4	34.7243	0	-11.7621	1.08817e-06	Decreased
chr13:69815720:AGACT:+	Med10	34.7243	0	-11.7621	1.08817e-06	Decreased
chr14:103075867:GGACA:+	Cln5	34.7243	0	-11.7621	1.08817e-06	Decreased
chr3:19219110:GGACA:+	Mtfr1	34.7243	0	-11.7621	1.08817e-06	Decreased
chr17:27753804:AGACT:-	Ilrun	34.7243	0	-11.7621	1.08817e-06	Decreased
chr6:12099808:AGACT:-	Gm6578	34.7243	0	-11.7621	1.08817e-06	Decreased
chrX:38631853:GGACC:-	C1galt1c1	34.7243	0	-11.7621	1.08817e-06	Decreased
chr12:8922096:GGACA:+	Laptm4a	0	33.0741	11.6919	1.16307e-06	Increased
chr13:44922214:GGACA:-	Dtnbp1	0	33.0741	11.6919	1.16307e-06	Increased
chr15:96687661:GGACA:-	Slc38a2	0	33.0741	11.6919	1.16307e-06	Increased
chr16:4764951:GGACC:+	Hmox2	0	33.0741	11.6919	1.16307e-06	Increased
chr17:36180803:GGACC:+		0	33.0741	11.6919	1.16307e-06	Increased
chr3:81954426:GGACA:+	Ctso	0	33.0741	11.6919	1.16307e-06	Increased
chr5:3641370:GGACA:-	Gatad1	0	33.0741	11.6919	1.16307e-06	Increased
chr6:125307126:GGACT:-	Ltbr	0	33.0741	11.6919	1.16307e-06	Increased
chr7:27165676:GGACC:-	Egln2	0	33.0741	11.6919	1.16307e-06	Increased
chr7:35547523:GGACT:-	Nudt19	0	33.0741	11.6919	1.16307e-06	Increased
chr1:75147414:GGACC:+	Retreg2	0	33.0741	11.6919	1.16307e-06	Increased
chr10:115340839:GGACC:-	Tmem19	0	33.0741	11.6919	1.16307e-06	Increased
chr11:101098569:AGACT:-	Retreg3	0	33.0741	11.6919	1.16307e-06	Increased
chr11:18326028:GGACC:-	Gm12020	0	33.0741	11.6919	1.16307e-06	Increased
chr11:97778125:AGACT:-	Rpl23	0	33.0741	11.6919	1.16307e-06	Increased
chr3:27244461:GGACA:+	Nceh1	0	33.0741	11.6919	1.16307e-06	Increased
chr5:145146554:GGACA:+	Bud31	0	33.0741	11.6919	1.16307e-06	Increased
chr7:134661520:AGACT:+	Gm9333	0	33.0741	11.6919	1.16307e-06	Increased
chr16:35947943:GGACC:+	Parp9	0	33.0741	11.6919	1.16307e-06	Increased
chr4:139346225:GGACT:-		0	33.0741	11.6919	1.16307e-06	Increased
chrX:109387803:GGACT:-		0	33.0741	11.6919	1.16307e-06	Increased
chr11:107497786:AGACT:+	Psmd12	0	33.0741	11.6919	1.16307e-06	Increased
chr5:121686778:GGACC:+	Brap	0	33.0741	11.6919	1.16307e-06	Increased
chr8:23174568:GGACC:-	Gpat4	0	33.0741	11.6919	1.16307e-06	Increased
chr2:51232301:GGACA:+	Gm13500	59.5275	151.444	1.34701	1.19329e-06	Increased
chr1:84037684:GGACT:-	Pid1	97.5589	27.8519	-1.80813	1.28011e-06	Decreased
chr5:125386571:GGACA:-	Ubc	246.378	407.333	0.725316	1.37614e-06	Increased
chr19:4063592:AGACT:-		99.2124	208.889	1.07407	1.44726e-06	Increased
chr1:75216217:GGACC:-	Tuba4a	155.433	62.6667	-1.31038	1.5319e-06	Decreased
chr14:63142663:GGACC:+	Ctsb	252.992	130.556	-0.954372	1.55061e-06	Decreased
chr14:63142685:GGACT:+	Ctsb	252.992	130.556	-0.954372	1.55061e-06	Decreased
chr7:143067430:GGACA:+	Cd81	223.228	109.667	-1.02533	1.59989e-06	Decreased
chr10:43533061:GGACA:-	1700021F05Rik	33.0708	0	-11.6918	2.15024e-06	Decreased
chr11:113728135:GGACA:-	Cdc42ep4	33.0708	0	-11.6918	2.15024e-06	Decreased
chr11:113728373:GGACC:-	Cdc42ep4	33.0708	0	-11.6918	2.15024e-06	Decreased
chr11:113728668:GGACA:-	Cdc42ep4	33.0708	0	-11.6918	2.15024e-06	Decreased
chr2:136881343:AGACT:-	Mkks	33.0708	0	-11.6918	2.15024e-06	Decreased
chr2:136881343:AGACT:-	AL731706.1	33.0708	0	-11.6918	2.15024e-06	Decreased
chr2:155847537:GGACC:-	Uqcc1	33.0708	0	-11.6918	2.15024e-06	Decreased
chr3:115712672:GGACC:-	S1pr1	33.0708	0	-11.6918	2.15024e-06	Decreased
chr3:67606911:GGACT:-		33.0708	0	-11.6918	2.15024e-06	Decreased
chr4:133100886:GGACT:+		33.0708	0	-11.6918	2.15024e-06	Decreased
chr5:28077482:GGACT:+	Insig1	33.0708	0	-11.6918	2.15024e-06	Decreased
chr5:34176817:GGACT:-	Mxd4	33.0708	0	-11.6918	2.15024e-06	Decreased
chr6:86737747:GGACA:-	Anxa4	33.0708	0	-11.6918	2.15024e-06	Decreased
chr7:141431417:AGACT:-	Slc25a22	33.0708	0	-11.6918	2.15024e-06	Decreased
chr7:62751027:AGACT:-		33.0708	0	-11.6918	2.15024e-06	Decreased
chr8:84661903:GGACT:-	Ier2	33.0708	0	-11.6918	2.15024e-06	Decreased
chr17:28075829:GGACC:-	Tcp11	33.0708	0	-11.6918	2.15024e-06	Decreased
chr17:28075829:GGACC:-	4930526A20Rik	33.0708	0	-11.6918	2.15024e-06	Decreased
chr18:70625855:GGACT:+	Mbd2	33.0708	0	-11.6918	2.15024e-06	Decreased
chr5:115147256:GGACT:-	Mlec	33.0708	0	-11.6918	2.15024e-06	Decreased
chr5:129623133:AGACT:-	Gm6139	33.0708	0	-11.6918	2.15024e-06	Decreased
chr5:139823780:GGACT:-	Psmg3	33.0708	0	-11.6918	2.15024e-06	Decreased
chr5:139823780:GGACT:-	Gm26938	33.0708	0	-11.6918	2.15024e-06	Decreased
chr7:19247327:GGACA:+	Opa3	33.0708	0	-11.6918	2.15024e-06	Decreased
chr7:60156105:AGACT:+		33.0708	0	-11.6918	2.15024e-06	Decreased
chr7:83897864:GGACA:+	Mesd	33.0708	0	-11.6918	2.15024e-06	Decreased
chr8:84661965:GGACT:-	Ier2	33.0708	0	-11.6918	2.15024e-06	Decreased
chr1:75146944:GGACC:+	Retreg2	33.0708	0	-11.6918	2.15024e-06	Decreased
chr11:106782002:GGACT:-	Ddx5	33.0708	0	-11.6918	2.15024e-06	Decreased
chr11:113728507:GGACC:-	Cdc42ep4	33.0708	0	-11.6918	2.15024e-06	Decreased
chr3:135526328:GGACC:-	Oaz2-ps	33.0708	0	-11.6918	2.15024e-06	Decreased
chr4:133100779:AGACT:+		33.0708	0	-11.6918	2.15024e-06	Decreased
chr4:46242322:AGACT:-		33.0708	0	-11.6918	2.15024e-06	Decreased
chr8:84661875:GGACA:-	Ier2	33.0708	0	-11.6918	2.15024e-06	Decreased
chr10:52437924:AGACT:+	Nus1	33.0708	0	-11.6918	2.15024e-06	Decreased
chr3:67607585:GGACA:-	Gm8515	33.0708	0	-11.6918	2.15024e-06	Decreased
chr17:83501952:GGACT:-	Cox7a2l	33.0708	0	-11.6918	2.15024e-06	Decreased
chr17:34950369:AGACT:-	1110038B12Rik	33.0708	0	-11.6918	2.15024e-06	Decreased
chr9:107565430:AGACT:+	Tusc2	33.0708	0	-11.6918	2.15024e-06	Decreased
chr6:124711982:GGACT:-	Emg1	33.0708	0	-11.6918	2.15024e-06	Decreased
chr15:31273906:GGACT:+	Dap	211.653	102.704	-1.04314	2.33183e-06	Decreased
chr15:77388851:GGACA:-	Apol7a	104.173	33.0741	-1.65491	2.3647e-06	Decreased
chr10:61432000:GGACA:-	Eif4ebp2	0	31.3333	11.6139	2.38751e-06	Increased
chr12:8285108:GGACA:+	Ldah	0	31.3333	11.6139	2.38751e-06	Increased
chr16:17528180:GGACT:-	Thap7	0	31.3333	11.6139	2.38751e-06	Increased
chr2:149357375:GGACA:+	Gm14131	0	31.3333	11.6139	2.38751e-06	Increased
chr4:129900274:GGACA:+		0	31.3333	11.6139	2.38751e-06	Increased
chr6:113447342:GGACA:+	Jagn1	0	31.3333	11.6139	2.38751e-06	Increased
chr7:28788467:GGACT:+	Sirt2	0	31.3333	11.6139	2.38751e-06	Increased
chrX:74304609:AGACT:+	Atp6ap1	0	31.3333	11.6139	2.38751e-06	Increased
chr1:36106089:GGACT:+	Hs6st1	0	31.3333	11.6139	2.38751e-06	Increased
chr10:80319143:GGACA:-	2310011J03Rik	0	31.3333	11.6139	2.38751e-06	Increased
chr11:115474263:GGACC:+	Slc16a5	0	31.3333	11.6139	2.38751e-06	Increased
chr11:115474273:GGACA:+	Slc16a5	0	31.3333	11.6139	2.38751e-06	Increased
chr13:58127036:GGACT:-	Hnrnpa0	0	31.3333	11.6139	2.38751e-06	Increased
chr16:8659596:AGACT:-	Carhsp1	0	31.3333	11.6139	2.38751e-06	Increased
chr2:119137135:GGACT:-	Rmdn3	0	31.3333	11.6139	2.38751e-06	Increased
chr2:163013630:GGACT:+	Sgk2	0	31.3333	11.6139	2.38751e-06	Increased
chr6:92564528:GGACA:-	Prickle2	0	31.3333	11.6139	2.38751e-06	Increased
chr1:118333439:AGACT:+	Nifk	0	31.3333	11.6139	2.38751e-06	Increased
chr1:74288664:GGACC:-	Tmbim1	0	31.3333	11.6139	2.38751e-06	Increased
chr13:58384946:GGACT:-	2210016F16Rik	0	31.3333	11.6139	2.38751e-06	Increased
chr19:37439768:GGACA:+	Hhex	0	31.3333	11.6139	2.38751e-06	Increased
chr6:125306938:GGACA:-	Ltbr	0	31.3333	11.6139	2.38751e-06	Increased
chr6:29375644:GGACC:+	Calu	0	31.3333	11.6139	2.38751e-06	Increased
chr8:90891114:AGACT:+	Chd9	0	31.3333	11.6139	2.38751e-06	Increased
chr14:118978154:GGACC:+	Dnajc3	0	31.3333	11.6139	2.38751e-06	Increased
chr16:35947686:GGACC:+	Parp9	0	31.3333	11.6139	2.38751e-06	Increased
chr5:124550105:AGACT:+	Tmed2	0	31.3333	11.6139	2.38751e-06	Increased
chr13:44922298:GGACA:-	Dtnbp1	0	31.3333	11.6139	2.38751e-06	Increased
chr7:79736067:AGACT:-	Pex11a	62.8345	151.444	1.26903	2.56388e-06	Increased
chr7:102646845:GGACA:-		69.4487	13.9259	-2.31735	2.58345e-06	Decreased
chr17:39844958:GGACC:+	Gm26917	76.0629	17.4074	-2.12685	2.64719e-06	Decreased
chr2:51232874:GGACA:+		54.5668	139.259	1.35152	2.81549e-06	Increased
chr1:84036484:GGACT:-	Pid1	110.787	36.5556	-1.59936	2.85722e-06	Decreased
chr5:103990240:GGACA:-	Hsd17b11	163.7	294.185	0.845627	2.94793e-06	Increased
chr1:75216355:GGACA:-	Tuba4a	145.512	59.1852	-1.29768	3.03267e-06	Decreased
chr1:180227604:GGACA:-	Psen2	340.629	198.444	-0.779437	3.0497e-06	Decreased
chr1:84037795:AGACT:-	Pid1	94.2518	27.8519	-1.75838	3.09977e-06	Decreased
chr4:70047294:GGACT:+	Gm11225	297.637	167.111	-0.832709	3.17769e-06	Decreased
chr8:13073711:GGACA:+	Proz	205.039	99.2222	-1.04709	3.2871e-06	Decreased
chr2:26593277:GGACA:-	Agpat2	380.314	229.778	-0.726928	3.32725e-06	Decreased
chr7:65805856:GGACT:+	1810008I18Rik	112.441	38.2963	-1.55364	3.77368e-06	Decreased
chr4:119335384:GGACA:-	Ldha-ps2	11.5748	62.6667	2.4357	3.87873e-06	Increased
chr4:119335384:GGACA:-	Ccdc30	11.5748	62.6667	2.4357	3.87873e-06	Increased
chr4:155808699:GGACT:+	Mrpl20	18.1889	74.8519	2.04038	3.89068e-06	Increased
chr8:46534691:GGACA:+	Acsl1	125.669	240.222	0.934686	3.94872e-06	Increased
chr9:114748244:GGACA:+	Cmtm6	77.7164	19.1482	-2.02045	4.20485e-06	Decreased
chr1:74289338:GGACT:-	Tmbim1	31.4173	0	-11.6178	4.25109e-06	Decreased
chr1:75136597:AGACT:-	Cnppd1	31.4173	0	-11.6178	4.25109e-06	Decreased
chr10:117215621:GGACT:-	Yeats4	31.4173	0	-11.6178	4.25109e-06	Decreased
chr11:113728914:GGACA:-	Cdc42ep4	31.4173	0	-11.6178	4.25109e-06	Decreased
chr11:113729247:GGACT:-	Cdc42ep4	31.4173	0	-11.6178	4.25109e-06	Decreased
chr11:57801992:GGACC:+	Sap30l	31.4173	0	-11.6178	4.25109e-06	Decreased
chr12:69373230:GGACA:+	Arf6	31.4173	0	-11.6178	4.25109e-06	Decreased
chr14:44265760:AGACT:+		31.4173	0	-11.6178	4.25109e-06	Decreased
chr14:52075221:GGACT:-	Hnrnpc	31.4173	0	-11.6178	4.25109e-06	Decreased
chr14:52075353:AGACT:-	Hnrnpc	31.4173	0	-11.6178	4.25109e-06	Decreased
chr14:76635684:GGACA:-		31.4173	0	-11.6178	4.25109e-06	Decreased
chr16:16303344:GGACC:+	Yars2	31.4173	0	-11.6178	4.25109e-06	Decreased
chr17:78492846:GGACT:+	Gm10093	31.4173	0	-11.6178	4.25109e-06	Decreased
chr18:28187992:GGACA:-	Gm5064	31.4173	0	-11.6178	4.25109e-06	Decreased
chr18:46732746:GGACA:-	Atg12	31.4173	0	-11.6178	4.25109e-06	Decreased
chr18:57588613:GGACT:-		31.4173	0	-11.6178	4.25109e-06	Decreased
chr2:72633613:GGACC:+		31.4173	0	-11.6178	4.25109e-06	Decreased
chr3:119431578:GGACT:+	Dpyd	31.4173	0	-11.6178	4.25109e-06	Decreased
chr3:58548559:GGACA:+	Eif2a	31.4173	0	-11.6178	4.25109e-06	Decreased
chr4:134927169:AGACT:+	Rsrp1	31.4173	0	-11.6178	4.25109e-06	Decreased
chr4:46241534:GGACT:-		31.4173	0	-11.6178	4.25109e-06	Decreased
chr5:117092108:GGACC:-	Suds3	31.4173	0	-11.6178	4.25109e-06	Decreased
chr5:31141640:GGACC:-	Mpv17	31.4173	0	-11.6178	4.25109e-06	Decreased
chr5:34352640:GGACA:+	Rnf4	31.4173	0	-11.6178	4.25109e-06	Decreased
chr12:69372996:GGACA:+	Arf6	31.4173	0	-11.6178	4.25109e-06	Decreased
chr12:80109944:GGACA:-	Zfp36l1	31.4173	0	-11.6178	4.25109e-06	Decreased
chr17:30208470:AGACT:+	Zfand3	31.4173	0	-11.6178	4.25109e-06	Decreased
chr18:33200602:GGACA:-	Stard4	31.4173	0	-11.6178	4.25109e-06	Decreased
chr18:33200709:GGACT:-	Stard4	31.4173	0	-11.6178	4.25109e-06	Decreased
chr2:150499555:AGACT:-	Gm14121	31.4173	0	-11.6178	4.25109e-06	Decreased
chr4:69954551:AGACT:-	Gm11224	31.4173	0	-11.6178	4.25109e-06	Decreased
chr5:122728830:GGACA:+	P2rx4	31.4173	0	-11.6178	4.25109e-06	Decreased
chr7:19246894:AGACT:+	Opa3	31.4173	0	-11.6178	4.25109e-06	Decreased
chr11:113728908:GGACC:-	Cdc42ep4	31.4173	0	-11.6178	4.25109e-06	Decreased
chr11:18326639:GGACT:-	Gm12020	31.4173	0	-11.6178	4.25109e-06	Decreased
chr13:64186050:AGACT:+	Habp4	31.4173	0	-11.6178	4.25109e-06	Decreased
chr18:39410918:GGACA:-	Nr3c1	31.4173	0	-11.6178	4.25109e-06	Decreased
chr3:106503562:GGACA:-	Cept1	31.4173	0	-11.6178	4.25109e-06	Decreased
chr7:122148557:GGACA:+	Dctn5	31.4173	0	-11.6178	4.25109e-06	Decreased
chr14:59547440:GGACA:+	Cab39l	31.4173	0	-11.6178	4.25109e-06	Decreased
chr3:88056734:AGACT:-	Naxe	31.4173	0	-11.6178	4.25109e-06	Decreased
chr1:74352444:AGACT:+	Pnkd	31.4173	0	-11.6178	4.25109e-06	Decreased
chr8:84978458:GGACC:-	Junb	31.4173	0	-11.6178	4.25109e-06	Decreased
chr16:3904755:AGACT:+	Naa60	31.4173	0	-11.6178	4.25109e-06	Decreased
chr16:3904755:AGACT:+	Gm20695	31.4173	0	-11.6178	4.25109e-06	Decreased
chr11:49260707:AGACT:+	Mgat1	31.4173	0	-11.6178	4.25109e-06	Decreased
chr2:119137328:GGACT:-	Rmdn3	31.4173	0	-11.6178	4.25109e-06	Decreased
chr3:75877798:AGACT:-	Golim4	31.4173	0	-11.6178	4.25109e-06	Decreased
chr5:36795424:AGACT:-	Mrfap1	31.4173	0	-11.6178	4.25109e-06	Decreased
chr16:22961242:GGACC:+	Hrg	514.251	339.444	-0.599283	4.36023e-06	Decreased
chr7:79736119:GGACT:-	Pex11a	64.4881	151.444	1.23156	4.39631e-06	Increased
chr15:77388828:AGACT:-	Apol7a	104.173	34.8148	-1.58093	4.89174e-06	Decreased
chr16:65539827:AGACT:-	Chmp2b	0	29.5926	11.5315	4.90101e-06	Increased
chr19:8755286:GGACT:+	Stx5a	0	29.5926	11.5315	4.90101e-06	Increased
chr2:25255994:AGACT:+	Tmem203	0	29.5926	11.5315	4.90101e-06	Increased
chr3:96560878:GGACT:+	Txnip	0	29.5926	11.5315	4.90101e-06	Increased
chr3:96560928:GGACA:+	Txnip	0	29.5926	11.5315	4.90101e-06	Increased
chr5:33769735:GGACT:-	Letm1	0	29.5926	11.5315	4.90101e-06	Increased
chr8:23191609:GGACA:-	Gpat4	0	29.5926	11.5315	4.90101e-06	Increased
chr1:118333037:AGACT:+	Nifk	0	29.5926	11.5315	4.90101e-06	Increased
chr1:161726246:GGACT:-	Gm15429	0	29.5926	11.5315	4.90101e-06	Increased
chr1:36103671:AGACT:+	Hs6st1	0	29.5926	11.5315	4.90101e-06	Increased
chr11:115473890:GGACT:+	Slc16a5	0	29.5926	11.5315	4.90101e-06	Increased
chr11:49261820:GGACC:+	Mgat1	0	29.5926	11.5315	4.90101e-06	Increased
chr12:69184892:GGACA:+	Mgat2	0	29.5926	11.5315	4.90101e-06	Increased
chr17:56176349:GGACC:-	Mydgf	0	29.5926	11.5315	4.90101e-06	Increased
chr18:67205847:GGACA:+	Chmp1b	0	29.5926	11.5315	4.90101e-06	Increased
chr18:67205847:GGACA:+	Gnal	0	29.5926	11.5315	4.90101e-06	Increased
chr19:11877712:GGACA:-	Gm6365	0	29.5926	11.5315	4.90101e-06	Increased
chr1:85012672:AGACT:+	Rpl19-ps1	0	29.5926	11.5315	4.90101e-06	Increased
chr13:76935436:AGACT:+	Gm8185	0	29.5926	11.5315	4.90101e-06	Increased
chr13:76935436:AGACT:+	Mctp1	0	29.5926	11.5315	4.90101e-06	Increased
chr19:37439651:AGACT:+	Hhex	0	29.5926	11.5315	4.90101e-06	Increased
chr3:108239586:GGACA:-	Gm12501	0	29.5926	11.5315	4.90101e-06	Increased
chr4:149744831:GGACT:-	Slc25a33	0	29.5926	11.5315	4.90101e-06	Increased
chr6:125306775:GGACC:-	Ltbr	0	29.5926	11.5315	4.90101e-06	Increased
chr1:36106213:GGACC:+	Hs6st1	0	29.5926	11.5315	4.90101e-06	Increased
chr11:83706198:GGACA:+	Wfdc17	0	29.5926	11.5315	4.90101e-06	Increased
chr13:108052759:AGACT:-	Ndufaf2	0	29.5926	11.5315	4.90101e-06	Increased
chr2:29843649:GGACA:+	Urm1	0	29.5926	11.5315	4.90101e-06	Increased
chr2:72256714:AGACT:+	Rapgef4	0	29.5926	11.5315	4.90101e-06	Increased
chr8:84977058:GGACC:-	Junb	0	29.5926	11.5315	4.90101e-06	Increased
chr10:62456779:AGACT:-	Vps26a	0	29.5926	11.5315	4.90101e-06	Increased
chr11:18325667:AGACT:-	Gm12020	0	29.5926	11.5315	4.90101e-06	Increased
chr11:75466084:GGACC:+	Mir22hg	0	29.5926	11.5315	4.90101e-06	Increased
chr11:75466084:GGACC:+	Tlcd2	0	29.5926	11.5315	4.90101e-06	Increased
chr13:62125659:AGACT:+		0	29.5926	11.5315	4.90101e-06	Increased
chr5:111387556:AGACT:+	Pitpnb	0	29.5926	11.5315	4.90101e-06	Increased
chr5:125386799:GGACA:-	Ubc	238.11	386.445	0.698611	4.94741e-06	Increased
chr13:56542653:GGACA:-	Lect2	221.574	113.148	-0.969516	4.95823e-06	Decreased
chr4:41739217:GGACA:-	Sigmar1	205.039	100.963	-1.022	5.06833e-06	Decreased
chr4:70047233:GGACA:+	Gm11225	294.33	167.111	-0.81659	5.26493e-06	Decreased
chr19:4063762:AGACT:-		95.9053	196.704	1.03626	5.36044e-06	Increased
chr12:28681313:AGACT:+	Adi1	167.008	74.8519	-1.1577	5.37188e-06	Decreased
chr1:172894490:GGACA:-	Apcs	137.244	55.7037	-1.30074	5.89053e-06	Decreased
chr17:46729144:GGACA:-	Gnmt	85.9841	182.778	1.08786	6.23819e-06	Increased
chr4:155808670:AGACT:+	Mrpl20	18.1889	73.1111	2.00643	6.39143e-06	Increased
chr15:77389391:AGACT:-	Apol7a	79.3699	20.8889	-1.92535	6.43925e-06	Decreased
chr2:51232062:GGACA:+	Gm13500	49.6062	127.074	1.3569	6.74034e-06	Increased
chr17:46729042:GGACA:-	Gnmt	90.9447	188	1.04759	6.84813e-06	Increased
chr4:26368616:GGACC:-		13.2283	64.4074	2.28273	6.99573e-06	Increased
chr19:44005282:GGACA:-	Cyp2c23	112.441	40.037	-1.48953	7.32118e-06	Decreased
chr16:22961026:GGACA:+	Hrg	479.527	315.074	-0.605904	7.36813e-06	Decreased
chr5:54651832:GGACT:-		44.6456	118.37	1.40652	7.53829e-06	Increased
chr5:54651863:GGACA:-		44.6456	118.37	1.40652	7.53829e-06	Increased
chr10:41379050:GGACT:-	Gm18986	29.7637	0	-11.5398	8.40895e-06	Decreased
chr10:96618370:GGACA:+	Btg1	29.7637	0	-11.5398	8.40895e-06	Decreased
chr10:96618391:GGACT:+	Btg1	29.7637	0	-11.5398	8.40895e-06	Decreased
chr11:70644349:GGACT:-	Slc25a11	29.7637	0	-11.5398	8.40895e-06	Decreased
chr12:3249625:GGACT:-	Rab10	29.7637	0	-11.5398	8.40895e-06	Decreased
chr15:3320570:AGACT:-	Ghr	29.7637	0	-11.5398	8.40895e-06	Decreased
chr15:58899139:AGACT:+	Rnf139	29.7637	0	-11.5398	8.40895e-06	Decreased
chr15:58899139:AGACT:+	Gm49356	29.7637	0	-11.5398	8.40895e-06	Decreased
chr15:81365044:GGACA:-	St13	29.7637	0	-11.5398	8.40895e-06	Decreased
chr18:80222325:GGACT:+	Txnl4a	29.7637	0	-11.5398	8.40895e-06	Decreased
chr18:84095180:GGACC:+	Zadh2	29.7637	0	-11.5398	8.40895e-06	Decreased
chr2:155848513:GGACT:-	Uqcc1	29.7637	0	-11.5398	8.40895e-06	Decreased
chr2:87562986:GGACT:-		29.7637	0	-11.5398	8.40895e-06	Decreased
chr4:149744518:GGACT:-	Slc25a33	29.7637	0	-11.5398	8.40895e-06	Decreased
chr5:115147910:GGACA:-	Mlec	29.7637	0	-11.5398	8.40895e-06	Decreased
chr7:27164750:GGACC:-	Egln2	29.7637	0	-11.5398	8.40895e-06	Decreased
chr8:84662191:GGACC:-	Ier2	29.7637	0	-11.5398	8.40895e-06	Decreased
chr8:84662350:GGACT:-	Ier2	29.7637	0	-11.5398	8.40895e-06	Decreased
chr9:100982583:GGACA:-	Pccb	29.7637	0	-11.5398	8.40895e-06	Decreased
chr9:107301367:GGACT:+	Cish	29.7637	0	-11.5398	8.40895e-06	Decreased
chrX:20529559:AGACT:+	Gm14538	29.7637	0	-11.5398	8.40895e-06	Decreased
chr10:41379092:GGACC:-	Gm18986	29.7637	0	-11.5398	8.40895e-06	Decreased
chr11:46670860:AGACT:-	Timd2	29.7637	0	-11.5398	8.40895e-06	Decreased
chr11:50199911:GGACT:+	Mrnip	29.7637	0	-11.5398	8.40895e-06	Decreased
chr11:5966134:AGACT:+	Ykt6	29.7637	0	-11.5398	8.40895e-06	Decreased
chr12:18216938:GGACC:+	Bnip3l-ps	29.7637	0	-11.5398	8.40895e-06	Decreased
chr12:18217022:AGACT:+	Bnip3l-ps	29.7637	0	-11.5398	8.40895e-06	Decreased
chr12:80110208:GGACA:-	Zfp36l1	29.7637	0	-11.5398	8.40895e-06	Decreased
chr15:89155881:GGACT:-	Plxnb2	29.7637	0	-11.5398	8.40895e-06	Decreased
chr2:163570431:GGACC:+	Hnf4a	29.7637	0	-11.5398	8.40895e-06	Decreased
chr3:60040295:GGACA:+		29.7637	0	-11.5398	8.40895e-06	Decreased
chr3:90524515:GGACC:+	S100a13	29.7637	0	-11.5398	8.40895e-06	Decreased
chr4:101659175:GGACA:+	Leprot	29.7637	0	-11.5398	8.40895e-06	Decreased
chr8:46638072:GGACT:+	Casp3	29.7637	0	-11.5398	8.40895e-06	Decreased
chr8:54523314:GGACA:-	Spcs3	29.7637	0	-11.5398	8.40895e-06	Decreased
chr11:95027121:GGACC:-	Pdk2	29.7637	0	-11.5398	8.40895e-06	Decreased
chr15:81972851:GGACT:+		29.7637	0	-11.5398	8.40895e-06	Decreased
chr2:101901040:GGACC:+	Commd9	29.7637	0	-11.5398	8.40895e-06	Decreased
chr2:64867063:GGACT:-		29.7637	0	-11.5398	8.40895e-06	Decreased
chr3:54482278:GGACC:+	Gm5641	29.7637	0	-11.5398	8.40895e-06	Decreased
chr4:57414080:GGACT:-	Gm12538	29.7637	0	-11.5398	8.40895e-06	Decreased
chr10:78400527:AGACT:-	Rrp1	29.7637	0	-11.5398	8.40895e-06	Decreased
chr12:20418492:GGACA:+		29.7637	0	-11.5398	8.40895e-06	Decreased
chrX:157650858:GGACA:-	Gm8644	29.7637	0	-11.5398	8.40895e-06	Decreased
chr10:41378946:AGACT:-	Gm18986	29.7637	0	-11.5398	8.40895e-06	Decreased
chr2:71901837:GGACT:+	Pdk1	29.7637	0	-11.5398	8.40895e-06	Decreased
chrX:157650926:AGACT:-	Gm8644	29.7637	0	-11.5398	8.40895e-06	Decreased
chr13:49494156:GGACA:+	Tes3-ps	29.7637	0	-11.5398	8.40895e-06	Decreased
chr4:41739321:GGACA:-	Sigmar1	195.118	95.7408	-1.02706	8.54075e-06	Decreased
chr1:121305056:GGACT:-	Insig2	234.803	377.741	0.685924	8.59763e-06	Increased
chr7:79736360:GGACA:-	Pex11a	64.4881	147.963	1.19801	8.90115e-06	Increased
chr16:22961041:GGACA:+	Hrg	479.527	316.815	-0.597956	9.37115e-06	Decreased
chr11:107003798:AGACT:-		0	27.8519	11.4441	1.00606e-05	Increased
chr15:85805491:GGACT:+		0	27.8519	11.4441	1.00606e-05	Increased
chr18:80192439:AGACT:-	Rbfa	0	27.8519	11.4441	1.00606e-05	Increased
chr19:41526527:GGACA:+	Lcor	0	27.8519	11.4441	1.00606e-05	Increased
chr2:146306344:GGACT:+	Gm14117	0	27.8519	11.4441	1.00606e-05	Increased
chr2:156388864:GGACA:-	2900097C17Rik	0	27.8519	11.4441	1.00606e-05	Increased
chr3:94331880:GGACT:+	Them4	0	27.8519	11.4441	1.00606e-05	Increased
chr4:127247411:GGACA:+	Smim12	0	27.8519	11.4441	1.00606e-05	Increased
chr6:86388441:AGACT:-	Pcyox1	0	27.8519	11.4441	1.00606e-05	Increased
chr7:42952220:GGACC:+		0	27.8519	11.4441	1.00606e-05	Increased
chr8:23190980:GGACT:-	Gpat4	0	27.8519	11.4441	1.00606e-05	Increased
chr8:23191152:GGACA:-	Gpat4	0	27.8519	11.4441	1.00606e-05	Increased
chrX:20529098:AGACT:+	Gm14538	0	27.8519	11.4441	1.00606e-05	Increased
chr10:62456459:AGACT:-	Vps26a	0	27.8519	11.4441	1.00606e-05	Increased
chr13:74480423:AGACT:-	Zfp825	0	27.8519	11.4441	1.00606e-05	Increased
chr18:46733029:AGACT:-	Atg12	0	27.8519	11.4441	1.00606e-05	Increased
chr4:146241114:GGACT:+	Gm13169	0	27.8519	11.4441	1.00606e-05	Increased
chr5:115122833:AGACT:-	Unc119b	0	27.8519	11.4441	1.00606e-05	Increased
chr7:126786055:GGACT:-	Ppp4c	0	27.8519	11.4441	1.00606e-05	Increased
chr9:44802813:GGACT:-	Ttc36	0	27.8519	11.4441	1.00606e-05	Increased
chr13:74480374:GGACA:-	Zfp825	0	27.8519	11.4441	1.00606e-05	Increased
chr19:6062293:AGACT:+	Znhit2	0	27.8519	11.4441	1.00606e-05	Increased
chr4:152332426:GGACA:+	Rpl22	0	27.8519	11.4441	1.00606e-05	Increased
chr18:4485180:GGACC:+	Gm7411	0	27.8519	11.4441	1.00606e-05	Increased
chr4:41739442:GGACT:-	Sigmar1	191.811	94	-1.02887	1.01797e-05	Decreased
chr4:70048225:GGACA:+		310.866	182.778	-0.766167	1.05466e-05	Decreased
chr10:82223166:GGACC:+		267.874	417.778	0.641165	1.06037e-05	Increased
chr4:26368652:GGACA:-		14.8819	64.4074	2.11293	1.16615e-05	Increased
chr8:46535555:GGACA:+	Acsl1	231.496	372.519	0.686304	1.19121e-05	Increased
chr17:46725804:AGACT:-	Gnmt	206.693	339.444	0.715662	1.20099e-05	Increased
chr1:91411719:AGACT:-	Hes6	85.9841	26.1111	-1.71902	1.25559e-05	Decreased
chr19:3384200:GGACT:+	Cpt1a	23.1496	80.0741	1.78991	1.2918e-05	Increased
chr4:41739305:GGACC:-	Sigmar1	195.118	97.4815	-1.00107	1.30305e-05	Decreased
chr12:4783199:GGACT:+	Gm6682	112.441	41.7778	-1.42814	1.37914e-05	Decreased
chr4:70047663:GGACT:+	Gm11225	310.866	184.519	-0.752493	1.43447e-05	Decreased
chr4:70047806:GGACT:+	Gm11225	310.866	184.519	-0.752493	1.43447e-05	Decreased
chr4:70047960:GGACA:+	Gm11225	310.866	184.519	-0.752493	1.43447e-05	Decreased
chr4:70048068:AGACT:+	Gm11225	310.866	184.519	-0.752493	1.43447e-05	Decreased
chr2:35341068:GGACT:+		390.236	247.185	-0.658731	1.43892e-05	Decreased
chr2:152704981:GGACT:+	H13	104.173	36.5556	-1.51056	1.45441e-05	Decreased
chr1:161241261:GGACA:-	Prdx6	491.101	329	-0.577919	1.53068e-05	Decreased
chr5:125387939:GGACA:-	Ubc	195.118	323.778	0.73063	1.53305e-05	Increased
chr11:83575398:GGACC:-	Ccl9	127.323	52.2222	-1.28559	1.65032e-05	Decreased
chr1:135232985:GGACA:+	Gm4204	28.1102	0	-11.4574	1.66424e-05	Decreased
chr1:74352104:GGACC:+	Pnkd	28.1102	0	-11.4574	1.66424e-05	Decreased
chr1:93406385:GGACA:-	Hdlbp	28.1102	0	-11.4574	1.66424e-05	Decreased
chr12:112127224:GGACC:+	Aspg	28.1102	0	-11.4574	1.66424e-05	Decreased
chr12:31926816:GGACA:-	Hbp1	28.1102	0	-11.4574	1.66424e-05	Decreased
chr14:113315391:GGACC:+	Tpm3-rs7	28.1102	0	-11.4574	1.66424e-05	Decreased
chr16:11193620:GGACC:-	Rsl1d1	28.1102	0	-11.4574	1.66424e-05	Decreased
chr16:11804809:AGACT:-	Cpped1	28.1102	0	-11.4574	1.66424e-05	Decreased
chr16:31925755:GGACT:+	Gm15703	28.1102	0	-11.4574	1.66424e-05	Decreased
chr16:35313770:GGACC:-	Sec22a	28.1102	0	-11.4574	1.66424e-05	Decreased
chr2:156123977:GGACC:-	Nfs1	28.1102	0	-11.4574	1.66424e-05	Decreased
chr2:156123977:GGACC:-	Gm28036	28.1102	0	-11.4574	1.66424e-05	Decreased
chr2:28469592:AGACT:+	Mrps2	28.1102	0	-11.4574	1.66424e-05	Decreased
chr5:148505673:GGACA:-	Ubl3	28.1102	0	-11.4574	1.66424e-05	Decreased
chr6:100604821:GGACA:+	Gm6565	28.1102	0	-11.4574	1.66424e-05	Decreased
chr6:108665236:AGACT:+	Bhlhe40	28.1102	0	-11.4574	1.66424e-05	Decreased
chr6:108665328:AGACT:+	Bhlhe40	28.1102	0	-11.4574	1.66424e-05	Decreased
chr7:141882087:GGACC:-	Tollip	28.1102	0	-11.4574	1.66424e-05	Decreased
chr8:33621159:GGACA:-	Ubxn8	28.1102	0	-11.4574	1.66424e-05	Decreased
chr8:83477442:GGACT:-		28.1102	0	-11.4574	1.66424e-05	Decreased
chr8:90891203:GGACA:+	Chd9	28.1102	0	-11.4574	1.66424e-05	Decreased
chr9:107300839:GGACT:+	Cish	28.1102	0	-11.4574	1.66424e-05	Decreased
chr9:107300966:GGACT:+	Cish	28.1102	0	-11.4574	1.66424e-05	Decreased
chr9:107301151:GGACC:+	Cish	28.1102	0	-11.4574	1.66424e-05	Decreased
chr9:54603355:AGACT:+	Idh3a	28.1102	0	-11.4574	1.66424e-05	Decreased
chr11:53201409:GGACA:+		28.1102	0	-11.4574	1.66424e-05	Decreased
chr12:8284435:AGACT:+	Ldah	28.1102	0	-11.4574	1.66424e-05	Decreased
chr14:113315161:AGACT:+	Tpm3-rs7	28.1102	0	-11.4574	1.66424e-05	Decreased
chr15:75974587:GGACA:+	Zfp707	28.1102	0	-11.4574	1.66424e-05	Decreased
chr17:34985749:GGACT:+	Lsm2	28.1102	0	-11.4574	1.66424e-05	Decreased
chr3:54482728:GGACT:+	Gm5641	28.1102	0	-11.4574	1.66424e-05	Decreased
chr3:63943282:GGACC:-	Slc33a1	28.1102	0	-11.4574	1.66424e-05	Decreased
chr3:8923766:GGACT:-	Mrps28	28.1102	0	-11.4574	1.66424e-05	Decreased
chr4:101658923:GGACA:+	Leprot	28.1102	0	-11.4574	1.66424e-05	Decreased
chr6:117179187:GGACA:+	Cxcl12	28.1102	0	-11.4574	1.66424e-05	Decreased
chr9:19927863:GGACC:-		28.1102	0	-11.4574	1.66424e-05	Decreased
chrX:103163797:GGACA:-	Gm6206	28.1102	0	-11.4574	1.66424e-05	Decreased
chr11:113729418:GGACA:-	Cdc42ep4	28.1102	0	-11.4574	1.66424e-05	Decreased
chr14:18268264:GGACT:-	Rpl15	28.1102	0	-11.4574	1.66424e-05	Decreased
chr18:8228103:GGACC:-		28.1102	0	-11.4574	1.66424e-05	Decreased
chr2:143947619:GGACT:-	Rrbp1	28.1102	0	-11.4574	1.66424e-05	Decreased
chr9:7793637:GGACT:+	Tmem123	28.1102	0	-11.4574	1.66424e-05	Decreased
chrX:20528506:GGACA:+	Gm14538	28.1102	0	-11.4574	1.66424e-05	Decreased
chr10:112926421:GGACT:-	Atxn7l3b	28.1102	0	-11.4574	1.66424e-05	Decreased
chr11:113729502:GGACC:-	Cdc42ep4	28.1102	0	-11.4574	1.66424e-05	Decreased
chr12:31926704:AGACT:-	Hbp1	28.1102	0	-11.4574	1.66424e-05	Decreased
chr16:23359140:GGACC:+	St6gal1	28.1102	0	-11.4574	1.66424e-05	Decreased
chr3:96790507:AGACT:+	Rnf115	28.1102	0	-11.4574	1.66424e-05	Decreased
chr1:72160562:GGACT:-	Mreg	28.1102	0	-11.4574	1.66424e-05	Decreased
chr3:96529014:GGACT:+	Hjv	28.1102	0	-11.4574	1.66424e-05	Decreased
chr4:3939007:GGACA:+	Chchd7	28.1102	0	-11.4574	1.66424e-05	Decreased
chr10:112926366:AGACT:-	Atxn7l3b	28.1102	0	-11.4574	1.66424e-05	Decreased
chr14:122402145:GGACC:+	Clybl	28.1102	0	-11.4574	1.66424e-05	Decreased
chr2:87560232:GGACC:-	Gm13744	28.1102	0	-11.4574	1.66424e-05	Decreased
chr6:8427774:AGACT:+	Umad1	28.1102	0	-11.4574	1.66424e-05	Decreased
chr6:8427774:AGACT:+	Gm45062	28.1102	0	-11.4574	1.66424e-05	Decreased
chr8:75079751:GGACC:+	Gm2059	28.1102	0	-11.4574	1.66424e-05	Decreased
chr3:145879173:AGACT:+	Rpl36a-ps2	329.055	489.148	0.571931	1.68481e-05	Increased
chr3:145879173:AGACT:+	Ddah1	329.055	489.148	0.571931	1.68481e-05	Increased
chr8:85526109:GGACA:+	Gpt2	18.1889	69.6296	1.93605	1.70262e-05	Increased
chr1:172894316:GGACA:-	Apcs	143.858	62.6667	-1.19875	1.7786e-05	Decreased
chr8:93302808:GGACA:-	Ces1g	69.4487	17.4074	-1.99563	1.83098e-05	Decreased
chr4:26368467:GGACT:-		11.5748	57.4445	2.31019	1.91252e-05	Increased
chr1:84037938:GGACT:-	Pid1	84.3306	26.1111	-1.69101	1.93533e-05	Decreased
chr5:125388167:GGACA:-	Ubc	183.543	306.37	0.739128	1.96222e-05	Increased
chr13:23739804:GGACT:+	H1f2	46.2991	116.63	1.33269	2.0195e-05	Increased
chr4:49543718:GGACA:-	Aldob	46.2991	116.63	1.33269	2.0195e-05	Increased
chr4:62388850:GGACT:+	Slc31a1	150.472	67.8889	-1.14813	2.0595e-05	Decreased
chr10:128322666:GGACA:+	Cnpy2	0	26.1111	11.351	2.06521e-05	Increased
chr10:61429969:GGACT:-	Eif4ebp2	0	26.1111	11.351	2.06521e-05	Increased
chr11:102288885:AGACT:+	Tmub2	0	26.1111	11.351	2.06521e-05	Increased
chr12:5643226:GGACA:+		0	26.1111	11.351	2.06521e-05	Increased
chr13:47085139:GGACA:-	Dek	0	26.1111	11.351	2.06521e-05	Increased
chr15:31456762:GGACA:-	March6	0	26.1111	11.351	2.06521e-05	Increased
chr16:11803963:GGACA:-	Cpped1	0	26.1111	11.351	2.06521e-05	Increased
chr2:146306045:GGACA:+	Gm14117	0	26.1111	11.351	2.06521e-05	Increased
chr2:91059368:GGACA:+	Psmc3	0	26.1111	11.351	2.06521e-05	Increased
chr5:124114479:AGACT:+	Ogfod2	0	26.1111	11.351	2.06521e-05	Increased
chr6:116408948:GGACA:+	March8	0	26.1111	11.351	2.06521e-05	Increased
chr6:18853996:AGACT:+	Lsm8	0	26.1111	11.351	2.06521e-05	Increased
chr9:26975584:AGACT:-	Acad8	0	26.1111	11.351	2.06521e-05	Increased
chr11:115473493:AGACT:+	Slc16a5	0	26.1111	11.351	2.06521e-05	Increased
chr11:97838442:GGACA:+	Lasp1	0	26.1111	11.351	2.06521e-05	Increased
chr13:64185393:AGACT:+	Habp4	0	26.1111	11.351	2.06521e-05	Increased
chr14:32102446:GGACA:+	Oxnad1	0	26.1111	11.351	2.06521e-05	Increased
chr14:54470058:GGACA:+	Lrp10	0	26.1111	11.351	2.06521e-05	Increased
chr4:141859296:AGACT:-	Efhd2	0	26.1111	11.351	2.06521e-05	Increased
chr5:121686492:GGACA:+	Brap	0	26.1111	11.351	2.06521e-05	Increased
chr5:121686554:GGACA:+	Brap	0	26.1111	11.351	2.06521e-05	Increased
chr9:71909009:AGACT:+	Gm18821	0	26.1111	11.351	2.06521e-05	Increased
chr1:74289250:GGACC:-	Tmbim1	0	26.1111	11.351	2.06521e-05	Increased
chr11:48866633:GGACT:-	Irgm1	0	26.1111	11.351	2.06521e-05	Increased
chr19:34327251:GGACA:+	Fas	0	26.1111	11.351	2.06521e-05	Increased
chr3:116924007:GGACC:-	Palmd	0	26.1111	11.351	2.06521e-05	Increased
chr4:141859268:GGACT:-	Efhd2	0	26.1111	11.351	2.06521e-05	Increased
chr5:88554972:GGACC:+	Utp3	0	26.1111	11.351	2.06521e-05	Increased
chr1:37431430:GGACT:+	Unc50	0	26.1111	11.351	2.06521e-05	Increased
chr18:12156246:GGACT:+	Riok3	0	26.1111	11.351	2.06521e-05	Increased
chr2:91184481:GGACC:-	Nr1h3	0	26.1111	11.351	2.06521e-05	Increased
chr11:83588688:GGACT:-	Ccl6	0	26.1111	11.351	2.06521e-05	Increased
chr8:97428476:GGACA:-	Gm5913	0	26.1111	11.351	2.06521e-05	Increased
chr11:48866829:AGACT:-	Irgm1	0	26.1111	11.351	2.06521e-05	Increased
chr3:90542452:GGACC:+	S100a16	0	26.1111	11.351	2.06521e-05	Increased
chr14:18531550:GGACA:+	Gm6781	0	26.1111	11.351	2.06521e-05	Increased
chr17:36965525:GGACT:+	Znrd1as	0	26.1111	11.351	2.06521e-05	Increased
chr2:35082271:GGACT:-	AI182371	327.401	200.185	-0.709695	2.09003e-05	Decreased
chr1:172894236:GGACT:-	Apcs	145.512	64.4074	-1.17571	2.09346e-05	Decreased
chr7:79736501:AGACT:-	Pex11a	62.8345	142.741	1.18364	2.11738e-05	Increased
chr1:84038197:GGACT:-	Pid1	81.0235	24.3704	-1.7328	2.13663e-05	Decreased
chr15:78440152:GGACA:-	Tmprss6	135.59	59.1852	-1.19581	2.46283e-05	Decreased
chr9:15284225:GGACT:-	4931406C07Rik	198.425	102.704	-0.950036	2.46423e-05	Decreased
chr10:82223098:GGACA:+		201.732	329	0.705621	2.4751e-05	Increased
chr5:125387027:GGACA:-	Ubc	228.189	362.074	0.666035	2.53071e-05	Increased
chr1:91412293:GGACT:-	Hes6	67.7952	17.4074	-1.96086	2.93973e-05	Decreased
chr5:125387483:GGACA:-	Ubc	213.307	341.185	0.677601	2.96647e-05	Increased
chr5:125387255:GGACA:-	Ubc	219.921	349.889	0.669888	2.96858e-05	Increased
chr2:69239155:GGACC:-	Abcb11	82.677	26.1111	-1.66244	2.97129e-05	Decreased
chr6:128482633:AGACT:-		52.9133	10.4444	-2.33979	2.97892e-05	Decreased
chr19:3383918:GGACA:+	Cpt1a	13.2283	59.1852	2.16076	3.26118e-05	Increased
chr1:66830996:GGACA:-	Acadl	26.4566	0	-11.37	3.29555e-05	Decreased
chr11:103117993:AGACT:+	Hexim1	26.4566	0	-11.37	3.29555e-05	Decreased
chr11:95492232:GGACA:+	Spop	26.4566	0	-11.37	3.29555e-05	Decreased
chr11:95680479:GGACT:+	Phb	26.4566	0	-11.37	3.29555e-05	Decreased
chr11:95680503:GGACT:+	Phb	26.4566	0	-11.37	3.29555e-05	Decreased
chr12:112127090:GGACT:+	Aspg	26.4566	0	-11.37	3.29555e-05	Decreased
chr18:43475634:GGACC:-	Eif3j2	26.4566	0	-11.37	3.29555e-05	Decreased
chr18:63544846:AGACT:-	Gm6789	26.4566	0	-11.37	3.29555e-05	Decreased
chr18:8416115:GGACC:+		26.4566	0	-11.37	3.29555e-05	Decreased
chr18:8417436:GGACT:+		26.4566	0	-11.37	3.29555e-05	Decreased
chr19:34327693:GGACA:+	Fas	26.4566	0	-11.37	3.29555e-05	Decreased
chr2:158116901:GGACT:-	Tgm2	26.4566	0	-11.37	3.29555e-05	Decreased
chr3:63964252:GGACT:-	Slc33a1	26.4566	0	-11.37	3.29555e-05	Decreased
chr5:116014564:GGACA:-	Prkab1	26.4566	0	-11.37	3.29555e-05	Decreased
chr5:135908720:GGACA:-	Ywhag	26.4566	0	-11.37	3.29555e-05	Decreased
chr6:108664674:GGACT:+	Bhlhe40	26.4566	0	-11.37	3.29555e-05	Decreased
chr6:108664695:GGACT:+	Bhlhe40	26.4566	0	-11.37	3.29555e-05	Decreased
chr6:108664815:GGACA:+	Bhlhe40	26.4566	0	-11.37	3.29555e-05	Decreased
chr7:109736081:GGACT:-	Tmem9b	26.4566	0	-11.37	3.29555e-05	Decreased
chr7:109736166:AGACT:-	Tmem9b	26.4566	0	-11.37	3.29555e-05	Decreased
chr7:128012941:AGACT:-		26.4566	0	-11.37	3.29555e-05	Decreased
chr9:107300289:GGACA:+	Cish	26.4566	0	-11.37	3.29555e-05	Decreased
chr9:107300548:GGACT:+	Cish	26.4566	0	-11.37	3.29555e-05	Decreased
chr9:108337412:AGACT:+	Rhoa	26.4566	0	-11.37	3.29555e-05	Decreased
chr9:21507950:GGACA:-	Tmed1	26.4566	0	-11.37	3.29555e-05	Decreased
chr9:21593528:GGACT:+	Timm29	26.4566	0	-11.37	3.29555e-05	Decreased
chr1:136034872:GGACC:+	Tmem9	26.4566	0	-11.37	3.29555e-05	Decreased
chr1:171342372:AGACT:-	Nit1	26.4566	0	-11.37	3.29555e-05	Decreased
chr1:90958496:GGACT:-	Rab17	26.4566	0	-11.37	3.29555e-05	Decreased
chr10:128076763:GGACA:+	Ptges3	26.4566	0	-11.37	3.29555e-05	Decreased
chr11:3417461:AGACT:-	Rnf185	26.4566	0	-11.37	3.29555e-05	Decreased
chr11:58206705:GGACC:+	Igtp	26.4566	0	-11.37	3.29555e-05	Decreased
chr11:58206705:GGACC:+	Irgm2	26.4566	0	-11.37	3.29555e-05	Decreased
chr11:62267474:GGACT:-	Zswim7	26.4566	0	-11.37	3.29555e-05	Decreased
chr11:80395460:GGACC:+	Zfp207	26.4566	0	-11.37	3.29555e-05	Decreased
chr14:65866553:AGACT:+	Ccdc25	26.4566	0	-11.37	3.29555e-05	Decreased
chr17:87433584:GGACA:-	Calm2	26.4566	0	-11.37	3.29555e-05	Decreased
chr18:35266531:GGACT:-	Sil1	26.4566	0	-11.37	3.29555e-05	Decreased
chr18:38839130:AGACT:-	Fgf1	26.4566	0	-11.37	3.29555e-05	Decreased
chr18:8417109:AGACT:+		26.4566	0	-11.37	3.29555e-05	Decreased
chr4:134426343:GGACA:+	Pafah2	26.4566	0	-11.37	3.29555e-05	Decreased
chr6:117179155:GGACT:+	Cxcl12	26.4566	0	-11.37	3.29555e-05	Decreased
chr9:50739750:GGACT:-	2310030G06Rik	26.4566	0	-11.37	3.29555e-05	Decreased
chr9:62790271:GGACA:+	Gm7653	26.4566	0	-11.37	3.29555e-05	Decreased
chrX:18155229:GGACA:-		26.4566	0	-11.37	3.29555e-05	Decreased
chr11:62749644:GGACT:-		26.4566	0	-11.37	3.29555e-05	Decreased
chr11:70728456:GGACT:+	Kif1c	26.4566	0	-11.37	3.29555e-05	Decreased
chr12:102394595:GGACA:-	Lgmn	26.4566	0	-11.37	3.29555e-05	Decreased
chr13:36205014:GGACT:+	Fars2	26.4566	0	-11.37	3.29555e-05	Decreased
chr5:122729013:GGACC:+	P2rx4	26.4566	0	-11.37	3.29555e-05	Decreased
chr5:34352558:GGACC:+	Rnf4	26.4566	0	-11.37	3.29555e-05	Decreased
chr6:54888851:GGACT:+	Znrf2	26.4566	0	-11.37	3.29555e-05	Decreased
chrX:60045784:GGACT:-	Gm5637	26.4566	0	-11.37	3.29555e-05	Decreased
chr4:45803546:GGACC:+	Aldh1b1	26.4566	0	-11.37	3.29555e-05	Decreased
chr5:34173967:GGACC:-	Mxd4	26.4566	0	-11.37	3.29555e-05	Decreased
chr8:126476020:GGACA:-		26.4566	0	-11.37	3.29555e-05	Decreased
chr2:91276590:AGACT:+	Arfgap2	26.4566	0	-11.37	3.29555e-05	Decreased
chr7:140385875:GGACA:-	Gm6376	26.4566	0	-11.37	3.29555e-05	Decreased
chr11:115964238:GGACT:+	Sap30bp	26.4566	0	-11.37	3.29555e-05	Decreased
chr6:8427037:AGACT:+	Umad1	26.4566	0	-11.37	3.29555e-05	Decreased
chr6:8427037:AGACT:+	Gm45062	26.4566	0	-11.37	3.29555e-05	Decreased
chr6:28426218:AGACT:+	Arf5	150.472	69.6296	-1.11161	3.31636e-05	Decreased
chr2:26593414:GGACC:-	Agpat2	358.818	228.037	-0.653962	3.4473e-05	Decreased
chr4:104816828:AGACT:-	C8a	105.827	40.037	-1.40207	3.46049e-05	Decreased
chr13:23739586:GGACT:+	H1f2	44.6456	111.407	1.31906	3.5043e-05	Increased
chr13:23740023:GGACT:+	H1f2	51.2597	121.852	1.24907	3.60869e-05	Increased
chr13:23740030:GGACT:+	H1f2	51.2597	121.852	1.24907	3.60869e-05	Increased
chr16:22961344:GGACT:+	Hrg	522.519	362.074	-0.529185	3.81002e-05	Decreased
chr9:119148117:GGACA:-	Acaa1b	271.181	410.815	0.599216	3.9213e-05	Increased
chr7:35121356:GGACT:+	Cebpa	391.889	255.889	-0.614908	4.21087e-05	Decreased
chr1:74289457:GGACT:-	Tmbim1	0	24.3704	11.2515	4.23938e-05	Increased
chr11:96817771:GGACC:-	Nfe2l1	0	24.3704	11.2515	4.23938e-05	Increased
chr15:76904973:AGACT:+	Rpl8	0	24.3704	11.2515	4.23938e-05	Increased
chr16:56035125:GGACA:-	Trmt10c	0	24.3704	11.2515	4.23938e-05	Increased
chr18:28188754:AGACT:-	Gm5064	0	24.3704	11.2515	4.23938e-05	Increased
chr19:41525539:GGACA:+	Lcor	0	24.3704	11.2515	4.23938e-05	Increased
chr19:5088584:GGACA:+	Yif1a	0	24.3704	11.2515	4.23938e-05	Increased
chr8:97427430:GGACT:-		0	24.3704	11.2515	4.23938e-05	Increased
chr9:123868743:GGACA:-	Gm2774	0	24.3704	11.2515	4.23938e-05	Increased
chr9:52087083:GGACA:+	Rdx	0	24.3704	11.2515	4.23938e-05	Increased
chr1:39552194:AGACT:-	Rnf149	0	24.3704	11.2515	4.23938e-05	Increased
chr1:63179311:GGACA:+	Eef1b2	0	24.3704	11.2515	4.23938e-05	Increased
chr11:57801737:GGACA:+	Sap30l	0	24.3704	11.2515	4.23938e-05	Increased
chr11:76221170:GGACT:-	Glod4	0	24.3704	11.2515	4.23938e-05	Increased
chr12:73544122:GGACA:-	Tmem30b	0	24.3704	11.2515	4.23938e-05	Increased
chr15:81994299:GGACT:-	Desi1	0	24.3704	11.2515	4.23938e-05	Increased
chr17:34934044:GGACA:+	Neu1	0	24.3704	11.2515	4.23938e-05	Increased
chr17:34957039:AGACT:-	Hspa1b	0	24.3704	11.2515	4.23938e-05	Increased
chr17:34957263:GGACT:-	Hspa1b	0	24.3704	11.2515	4.23938e-05	Increased
chr19:41525356:GGACC:+	Lcor	0	24.3704	11.2515	4.23938e-05	Increased
chr3:27242276:GGACA:+	Nceh1	0	24.3704	11.2515	4.23938e-05	Increased
chr3:27242299:GGACT:+	Nceh1	0	24.3704	11.2515	4.23938e-05	Increased
chr4:141859637:GGACC:-	Efhd2	0	24.3704	11.2515	4.23938e-05	Increased
chr4:49380349:GGACC:-	Acnat2	0	24.3704	11.2515	4.23938e-05	Increased
chr5:146209642:AGACT:-	Rnf6	0	24.3704	11.2515	4.23938e-05	Increased
chr8:75079917:AGACT:+		0	24.3704	11.2515	4.23938e-05	Increased
chr12:69184363:GGACC:+	Mgat2	0	24.3704	11.2515	4.23938e-05	Increased
chr15:25984626:GGACT:+	Zfp622	0	24.3704	11.2515	4.23938e-05	Increased
chr16:14299524:GGACT:-	Fopnl	0	24.3704	11.2515	4.23938e-05	Increased
chr18:67205439:GGACC:+	Chmp1b	0	24.3704	11.2515	4.23938e-05	Increased
chr18:67205439:GGACC:+	Gnal	0	24.3704	11.2515	4.23938e-05	Increased
chr4:134426936:GGACT:+	Pafah2	0	24.3704	11.2515	4.23938e-05	Increased
chr4:62390850:GGACC:+	Slc31a1	0	24.3704	11.2515	4.23938e-05	Increased
chr12:85226180:GGACC:+	Eif2b2	0	24.3704	11.2515	4.23938e-05	Increased
chr7:80891795:AGACT:-	Wdr73	0	24.3704	11.2515	4.23938e-05	Increased
chr8:14896871:GGACT:+	Cln8	0	24.3704	11.2515	4.23938e-05	Increased
chrX:69605844:GGACC:-	Gm8172	0	24.3704	11.2515	4.23938e-05	Increased
chr18:57587927:GGACC:-		0	24.3704	11.2515	4.23938e-05	Increased
chr4:149982639:GGACC:-	H6pd	0	24.3704	11.2515	4.23938e-05	Increased
chr5:34177107:GGACA:-	Mxd4	0	24.3704	11.2515	4.23938e-05	Increased
chr9:44402900:GGACA:+	Slc37a4	49.6062	118.37	1.25455	4.31027e-05	Increased
chr9:114747852:GGACC:+	Cmtm6	69.4487	19.1482	-1.8582	4.36034e-05	Decreased
chr15:6654021:GGACA:+	Gm7666	193.464	313.333	0.695603	4.50265e-05	Increased
chr15:6654021:GGACA:+	Fyb	193.464	313.333	0.695603	4.50265e-05	Increased
chr15:6654062:GGACA:+	Gm7666	193.464	313.333	0.695603	4.50265e-05	Increased
chr15:6654062:GGACA:+	Fyb	193.464	313.333	0.695603	4.50265e-05	Increased
chr15:4735517:GGACA:+	C6	66.1416	17.4074	-1.92525	4.69928e-05	Decreased
chr8:93302967:GGACT:-	Ces1g	62.8345	15.6667	-2.00317	5.00329e-05	Decreased
chr8:85526211:GGACA:+	Gpt2	23.1496	74.8519	1.69262	5.03817e-05	Increased
chr5:125387711:GGACA:-	Ubc	203.385	325.519	0.678497	5.0971e-05	Increased
chr7:79737566:AGACT:-	Pex11a	47.9527	114.889	1.26038	5.15217e-05	Increased
chr5:145994640:GGACT:-	Cyp3a25	28.1102	83.5556	1.5713	5.2046e-05	Increased
chr19:3383870:GGACT:+	Cpt1a	13.2283	57.4445	2.1177	5.40039e-05	Increased
chr4:62388806:AGACT:+	Slc31a1	145.512	67.8889	-1.09977	5.45106e-05	Decreased
chr8:46534957:GGACC:+	Acsl1	162.047	271.556	0.7448	5.45848e-05	Increased
chrX:157015453:GGACA:-		162.047	80.0741	-1.01691	5.5115e-05	Decreased
chr11:75470609:AGACT:+	Tlcd2	119.055	50.4815	-1.23764	5.61254e-05	Decreased
chr13:23739647:AGACT:+	H1f2	46.2991	111.407	1.26661	6.16314e-05	Increased
chr13:23739746:GGACT:+	H1f2	46.2991	111.407	1.26661	6.16314e-05	Increased
chr19:4065539:GGACC:-		46.2991	111.407	1.26661	6.16314e-05	Increased
chr7:79737496:GGACA:-	Pex11a	49.6062	116.63	1.23317	6.17655e-05	Increased
chr2:84773390:GGACA:-	Serping1	436.535	294.185	-0.569355	6.27051e-05	Decreased
chr6:90599084:GGACA:+	Aldh1l1	201.732	109.667	-0.879254	6.4836e-05	Decreased
chr10:126999040:GGACC:+	Ctdsp2	24.8031	0	-11.2769	6.52956e-05	Decreased
chr10:41379642:GGACA:-	Gm18986	24.8031	0	-11.2769	6.52956e-05	Decreased
chr11:116438450:GGACA:+	Ubald2	24.8031	0	-11.2769	6.52956e-05	Decreased
chr11:120543135:GGACA:-	Mcrip1	24.8031	0	-11.2769	6.52956e-05	Decreased
chr11:120543339:GGACC:-	Mcrip1	24.8031	0	-11.2769	6.52956e-05	Decreased
chr11:120578268:GGACA:-	Arhgdia	24.8031	0	-11.2769	6.52956e-05	Decreased
chr11:70728426:GGACT:+	Kif1c	24.8031	0	-11.2769	6.52956e-05	Decreased
chr11:98695895:GGACT:+	Psmd3	24.8031	0	-11.2769	6.52956e-05	Decreased
chr12:84314633:GGACT:+	Ptgr2	24.8031	0	-11.2769	6.52956e-05	Decreased
chr13:24801384:GGACT:+		24.8031	0	-11.2769	6.52956e-05	Decreased
chr13:24801454:GGACA:+		24.8031	0	-11.2769	6.52956e-05	Decreased
chr14:50978777:GGACT:-	Gm8518	24.8031	0	-11.2769	6.52956e-05	Decreased
chr15:36479003:GGACA:-	Ankrd46	24.8031	0	-11.2769	6.52956e-05	Decreased
chr16:17044482:GGACA:+	Mapk1	24.8031	0	-11.2769	6.52956e-05	Decreased
chr18:31581739:GGACT:-	Slc25a46	24.8031	0	-11.2769	6.52956e-05	Decreased
chr18:39411412:GGACA:-	Nr3c1	24.8031	0	-11.2769	6.52956e-05	Decreased
chr18:68268344:GGACC:-	Fam210a	24.8031	0	-11.2769	6.52956e-05	Decreased
chr19:12906920:AGACT:+		24.8031	0	-11.2769	6.52956e-05	Decreased
chr2:153619096:GGACA:-	Commd7	24.8031	0	-11.2769	6.52956e-05	Decreased
chr2:27759630:GGACA:+	Rxra	24.8031	0	-11.2769	6.52956e-05	Decreased
chr3:14864292:GGACA:+	Car3	24.8031	0	-11.2769	6.52956e-05	Decreased
chr4:149150143:GGACA:-	Pgd	24.8031	0	-11.2769	6.52956e-05	Decreased
chr5:115110896:AGACT:-	Acads	24.8031	0	-11.2769	6.52956e-05	Decreased
chr5:148506058:GGACA:-	Ubl3	24.8031	0	-11.2769	6.52956e-05	Decreased
chr5:148506093:GGACA:-	Ubl3	24.8031	0	-11.2769	6.52956e-05	Decreased
chr6:92174996:GGACT:-	Mrps25	24.8031	0	-11.2769	6.52956e-05	Decreased
chr7:134661842:AGACT:+		24.8031	0	-11.2769	6.52956e-05	Decreased
chr8:106885325:GGACT:-	Chtf8	24.8031	0	-11.2769	6.52956e-05	Decreased
chr8:106885325:GGACT:-	Gm50241	24.8031	0	-11.2769	6.52956e-05	Decreased
chr8:33621650:AGACT:-	Ubxn8	24.8031	0	-11.2769	6.52956e-05	Decreased
chr8:83611552:GGACT:+	Dnajb1	24.8031	0	-11.2769	6.52956e-05	Decreased
chr9:21508128:GGACA:-	Tmed1	24.8031	0	-11.2769	6.52956e-05	Decreased
chr9:70853678:AGACT:+		24.8031	0	-11.2769	6.52956e-05	Decreased
chr9:70854035:GGACT:+		24.8031	0	-11.2769	6.52956e-05	Decreased
chr1:164437131:GGACA:-	Atp1b1	24.8031	0	-11.2769	6.52956e-05	Decreased
chr11:69998683:GGACC:+	Phf23	24.8031	0	-11.2769	6.52956e-05	Decreased
chr11:69998831:AGACT:+	Phf23	24.8031	0	-11.2769	6.52956e-05	Decreased
chr11:98356918:GGACC:+	Ppp1r1b	24.8031	0	-11.2769	6.52956e-05	Decreased
chr12:52567371:GGACA:+	Arhgap5	24.8031	0	-11.2769	6.52956e-05	Decreased
chr15:44640604:AGACT:+	Ebag9	24.8031	0	-11.2769	6.52956e-05	Decreased
chr17:36949367:GGACC:-	Ppp1r11	24.8031	0	-11.2769	6.52956e-05	Decreased
chr18:61588096:GGACT:+	Csnk1a1	24.8031	0	-11.2769	6.52956e-05	Decreased
chr2:157169280:GGACA:+		24.8031	0	-11.2769	6.52956e-05	Decreased
chr2:181868313:GGACA:+	Polr3k	24.8031	0	-11.2769	6.52956e-05	Decreased
chr4:139346110:GGACC:-	Ccnd3-ps	24.8031	0	-11.2769	6.52956e-05	Decreased
chr6:128676243:GGACA:+	Clec2h	24.8031	0	-11.2769	6.52956e-05	Decreased
chr6:128676375:GGACA:+	Clec2h	24.8031	0	-11.2769	6.52956e-05	Decreased
chr7:141362981:GGACT:+	Eps8l2	24.8031	0	-11.2769	6.52956e-05	Decreased
chr8:111055314:GGACC:+	Aars	24.8031	0	-11.2769	6.52956e-05	Decreased
chr8:122780582:GGACC:+	Acsf3	24.8031	0	-11.2769	6.52956e-05	Decreased
chr8:122780582:GGACC:+	Gm20388	24.8031	0	-11.2769	6.52956e-05	Decreased
chr8:80110914:GGACA:-	Gm5909	24.8031	0	-11.2769	6.52956e-05	Decreased
chr9:103190239:GGACT:-	Srprb	24.8031	0	-11.2769	6.52956e-05	Decreased
chr1:165215402:GGACC:-	Tiprl	24.8031	0	-11.2769	6.52956e-05	Decreased
chr1:53347815:AGACT:-	Gm28551	24.8031	0	-11.2769	6.52956e-05	Decreased
chr1:53347815:AGACT:-	Asnsd1	24.8031	0	-11.2769	6.52956e-05	Decreased
chr1:53348060:GGACT:-	Gm28551	24.8031	0	-11.2769	6.52956e-05	Decreased
chr1:53348060:GGACT:-	Asnsd1	24.8031	0	-11.2769	6.52956e-05	Decreased
chr11:20726592:AGACT:-	Aftph	24.8031	0	-11.2769	6.52956e-05	Decreased
chr11:58206429:GGACC:+	Igtp	24.8031	0	-11.2769	6.52956e-05	Decreased
chr11:58206429:GGACC:+	Irgm2	24.8031	0	-11.2769	6.52956e-05	Decreased
chr2:152687519:AGACT:+	Mcts2	24.8031	0	-11.2769	6.52956e-05	Decreased
chr2:152687519:AGACT:+	H13	24.8031	0	-11.2769	6.52956e-05	Decreased
chr2:177478723:GGACA:+		24.8031	0	-11.2769	6.52956e-05	Decreased
chr2:177478819:AGACT:+		24.8031	0	-11.2769	6.52956e-05	Decreased
chr2:177478895:AGACT:+		24.8031	0	-11.2769	6.52956e-05	Decreased
chr2:177478903:GGACT:+		24.8031	0	-11.2769	6.52956e-05	Decreased
chr2:177479143:GGACT:+		24.8031	0	-11.2769	6.52956e-05	Decreased
chr4:18845573:AGACT:-	Gm11868	24.8031	0	-11.2769	6.52956e-05	Decreased
chr6:128432648:GGACA:-	Fkbp4	24.8031	0	-11.2769	6.52956e-05	Decreased
chr6:67283995:GGACC:+	Serbp1	24.8031	0	-11.2769	6.52956e-05	Decreased
chrX:69605384:GGACT:-		24.8031	0	-11.2769	6.52956e-05	Decreased
chr15:67114026:AGACT:-	St3gal1	24.8031	0	-11.2769	6.52956e-05	Decreased
chr15:67114044:AGACT:-	St3gal1	24.8031	0	-11.2769	6.52956e-05	Decreased
chr7:132884668:GGACT:+	Abraxas2	24.8031	0	-11.2769	6.52956e-05	Decreased
chr8:72565925:GGACT:-	Smim7	24.8031	0	-11.2769	6.52956e-05	Decreased
chr11:106074324:GGACC:+		24.8031	0	-11.2769	6.52956e-05	Decreased
chr15:9108551:GGACT:+	Nadk2	24.8031	0	-11.2769	6.52956e-05	Decreased
chr3:96528779:GGACA:+	Hjv	24.8031	0	-11.2769	6.52956e-05	Decreased
chr6:122888717:GGACA:+	Necap1	24.8031	0	-11.2769	6.52956e-05	Decreased
chr10:42828940:GGACA:+	Sec63	24.8031	0	-11.2769	6.52956e-05	Decreased
chr6:83120027:GGACT:-	Wbp1	24.8031	0	-11.2769	6.52956e-05	Decreased
chr17:46773230:GGACT:+	2310039H08Rik	102.519	191.482	0.901241	6.60502e-05	Increased
chr18:60812305:GGACA:+	Cd74	120.708	52.2222	-1.20863	6.71813e-05	Decreased
chr12:28681011:GGACA:+	Adi1	148.819	71.3704	-1.06005	7.18705e-05	Decreased
chr6:28426372:GGACC:+	Arf5	148.819	71.3704	-1.06005	7.18705e-05	Decreased
chr6:142472736:AGACT:-	Gys2	41.3385	102.704	1.31272	7.28194e-05	Increased
chr7:79737598:GGACC:-	Pex11a	47.9527	113.148	1.23836	7.39769e-05	Increased
chr7:46728893:GGACC:-	Saa4	132.283	60.9259	-1.11837	7.8809e-05	Decreased
chr11:75470806:AGACT:+	Tlcd2	122.362	53.963	-1.18096	7.98577e-05	Decreased
chr10:111508299:GGACC:+	Phlda1	61.181	15.6667	-1.9647	8.04515e-05	Decreased
chrX:8185647:GGACA:-	Ebp	363.779	236.741	-0.619732	8.24013e-05	Decreased
chr12:10723898:GGACA:-	Gm4928	0	22.6296	11.1446	8.70242e-05	Increased
chr14:89896463:GGACC:-	Gm10110	0	22.6296	11.1446	8.70242e-05	Increased
chr16:13834216:GGACA:-	Pdxdc1	0	22.6296	11.1446	8.70242e-05	Increased
chr2:76630549:GGACA:-	Prkra	0	22.6296	11.1446	8.70242e-05	Increased
chr3:21050191:GGACC:+	Gm7488	0	22.6296	11.1446	8.70242e-05	Increased
chr3:92689853:GGACC:+	Gm4202	0	22.6296	11.1446	8.70242e-05	Increased
chr3:96560603:AGACT:+	Txnip	0	22.6296	11.1446	8.70242e-05	Increased
chr4:101895491:AGACT:-		0	22.6296	11.1446	8.70242e-05	Increased
chr4:134923900:GGACC:+	Rsrp1	0	22.6296	11.1446	8.70242e-05	Increased
chr4:135969295:GGACC:-	Lypla2	0	22.6296	11.1446	8.70242e-05	Increased
chr4:149176744:GGACC:-	Kif1b	0	22.6296	11.1446	8.70242e-05	Increased
chr4:36003177:GGACT:-	Lingo2	0	22.6296	11.1446	8.70242e-05	Increased
chr4:36003360:GGACC:-	Gm12369	0	22.6296	11.1446	8.70242e-05	Increased
chr4:36003360:GGACC:-	Lingo2	0	22.6296	11.1446	8.70242e-05	Increased
chr5:36795335:GGACT:-	Mrfap1	0	22.6296	11.1446	8.70242e-05	Increased
chr6:122792075:GGACC:-	Slc2a3	0	22.6296	11.1446	8.70242e-05	Increased
chr6:72359792:GGACC:-	Rnf181	0	22.6296	11.1446	8.70242e-05	Increased
chr8:35385411:GGACA:+	Ppp1r3b	0	22.6296	11.1446	8.70242e-05	Increased
chr8:75080123:AGACT:+		0	22.6296	11.1446	8.70242e-05	Increased
chr9:22076419:GGACT:-	Ecsit	0	22.6296	11.1446	8.70242e-05	Increased
chr11:115473086:GGACT:+	Slc16a5	0	22.6296	11.1446	8.70242e-05	Increased
chr11:115473179:AGACT:+	Slc16a5	0	22.6296	11.1446	8.70242e-05	Increased
chr11:5780372:GGACA:+	Ube2d-ps	0	22.6296	11.1446	8.70242e-05	Increased
chr11:80136966:GGACC:-	Tefm	0	22.6296	11.1446	8.70242e-05	Increased
chr12:10724273:GGACA:-	Gm4928	0	22.6296	11.1446	8.70242e-05	Increased
chr12:81709564:GGACC:+		0	22.6296	11.1446	8.70242e-05	Increased
chr13:38646191:AGACT:-	Eef1e1	0	22.6296	11.1446	8.70242e-05	Increased
chr15:95715134:GGACC:+		0	22.6296	11.1446	8.70242e-05	Increased
chr17:34957710:GGACA:-	Hspa1b	0	22.6296	11.1446	8.70242e-05	Increased
chr3:27241777:GGACT:+	Nceh1	0	22.6296	11.1446	8.70242e-05	Increased
chr3:27242789:GGACT:+	Nceh1	0	22.6296	11.1446	8.70242e-05	Increased
chr3:87915467:AGACT:+	Hdgf	0	22.6296	11.1446	8.70242e-05	Increased
chr4:101895549:AGACT:-		0	22.6296	11.1446	8.70242e-05	Increased
chr4:138338664:GGACT:-	Cda	0	22.6296	11.1446	8.70242e-05	Increased
chr5:143506637:AGACT:-	Rac1	0	22.6296	11.1446	8.70242e-05	Increased
chr7:45021401:GGACC:+	Rras	0	22.6296	11.1446	8.70242e-05	Increased
chr8:122575110:AGACT:-	Aprt	0	22.6296	11.1446	8.70242e-05	Increased
chr8:123205405:AGACT:-	Chmp1a	0	22.6296	11.1446	8.70242e-05	Increased
chr8:67501592:GGACT:+	Nat2	0	22.6296	11.1446	8.70242e-05	Increased
chr9:108304123:GGACA:-	Tcta	0	22.6296	11.1446	8.70242e-05	Increased
chr14:118979066:GGACT:+	Dnajc3	0	22.6296	11.1446	8.70242e-05	Increased
chr19:17928113:AGACT:+	Gm23061	0	22.6296	11.1446	8.70242e-05	Increased
chr9:44790849:AGACT:+	Ift46	0	22.6296	11.1446	8.70242e-05	Increased
chr4:45804424:GGACC:+	Aldh1b1	0	22.6296	11.1446	8.70242e-05	Increased
chr9:122849517:GGACC:-	Zfp445	0	22.6296	11.1446	8.70242e-05	Increased
chr15:89426544:GGACC:-	Chkb	0	22.6296	11.1446	8.70242e-05	Increased
chr15:89426544:GGACC:-	Gm44502	0	22.6296	11.1446	8.70242e-05	Increased
chr4:135969262:GGACC:-	Lypla2	0	22.6296	11.1446	8.70242e-05	Increased
chr17:24896089:GGACT:+	Mrps34	0	22.6296	11.1446	8.70242e-05	Increased
chr8:120608729:GGACC:-	1190005I06Rik	0	22.6296	11.1446	8.70242e-05	Increased
chr19:29021073:AGACT:-	Ak3	330.708	210.63	-0.650825	8.72845e-05	Decreased
chr8:46534599:GGACT:+	Acsl1	117.401	210.63	0.843205	8.73995e-05	Increased
chr7:35121267:GGACA:+	Cebpa	383.621	254.148	-0.593994	8.79937e-05	Decreased
chr7:35121275:GGACC:+	Cebpa	383.621	254.148	-0.593994	8.79937e-05	Decreased
chrX:8185501:GGACT:-	Ebp	367.086	240.222	-0.611727	9.04179e-05	Decreased
chr11:6010252:AGACT:+		11.5748	52.2222	2.17271	9.07369e-05	Increased
chr17:46773212:GGACA:+	2310039H08Rik	104.173	191.482	0.87816	9.5784e-05	Increased
chr9:15284567:GGACA:-	4931406C07Rik	183.543	97.4815	-0.912848	9.69168e-05	Decreased
chr4:70048772:AGACT:+		276.141	168.852	-0.709615	9.89306e-05	Decreased
chr7:28832038:GGACA:+	Ech1	38.0314	97.4815	1.35771	0.000102031	Increased
chr19:29021283:GGACA:-	Ak3	327.401	208.889	-0.648298	0.000102104	Decreased
chr4:62388777:GGACA:+	Slc31a1	142.204	67.8889	-1.06661	0.000102601	Decreased
chr7:79737417:GGACT:-	Pex11a	51.2597	116.63	1.18588	0.000104345	Increased
chr7:79737642:GGACA:-	Pex11a	47.9527	111.407	1.21599	0.000105784	Increased
chr3:153922730:GGACA:-	Acadm	44.6456	106.185	1.24981	0.000106379	Increased
chr2:26593687:GGACA:-	Agpat2	337.322	217.593	-0.632474	0.000107004	Decreased
chr7:46729100:GGACA:-	Saa4	130.63	60.9259	-1.10023	0.000108872	Decreased
chr8:46534826:GGACT:+	Acsl1	138.897	236.741	0.769246	0.000111863	Increased
chrX:157016153:GGACA:-		160.393	81.8148	-0.971094	0.000112709	Decreased
chr1:172135059:GGACC:+	Pex19	112.441	201.926	0.844605	0.000114293	Increased
chr14:26203588:GGACT:-	Tmem254b	155.433	78.3333	-0.988501	0.000119334	Decreased
chr11:5524835:GGACC:+	Xbp1	281.102	174.074	-0.69136	0.000119445	Decreased
chr1:172194776:GGACT:+	Dcaf8	23.1496	0	-11.1774	0.000129445	Decreased
chr1:93407953:GGACA:-	Hdlbp	23.1496	0	-11.1774	0.000129445	Decreased
chr11:120105718:GGACT:-	Slc38a10	23.1496	0	-11.1774	0.000129445	Decreased
chr11:40748619:GGACA:-	Ccng1	23.1496	0	-11.1774	0.000129445	Decreased
chr11:95831361:GGACT:+	Phospho1	23.1496	0	-11.1774	0.000129445	Decreased
chr11:95831361:GGACT:+	Zfp652	23.1496	0	-11.1774	0.000129445	Decreased
chr12:87995553:AGACT:-		23.1496	0	-11.1774	0.000129445	Decreased
chr14:65865467:GGACT:+	Ccdc25	23.1496	0	-11.1774	0.000129445	Decreased
chr14:73239658:GGACT:+	Lpar6	23.1496	0	-11.1774	0.000129445	Decreased
chr19:5370094:GGACC:+	Eif1ad	23.1496	0	-11.1774	0.000129445	Decreased
chr19:5426973:AGACT:+	AI837181	23.1496	0	-11.1774	0.000129445	Decreased
chr19:5427123:GGACT:+	AI837181	23.1496	0	-11.1774	0.000129445	Decreased
[truncated: 2,343 more rows]

## Sheet: Muscle_m6A_Difference
loci_motif	gene_name	fed_cpm	fasting_cpm	log2FC(cpm+0.01)	fisher_p_value	sigORnot
chr5:22725064:GGACT:-	Gm6560	2165.27	0	-17.7242	0	Decreased
chr5:22725457:GGACA:-	Gm6560	1986.06	0	-17.5996	0	Decreased
chr4:134329049:GGACT:+	Trim63	0	2183.84	17.7365	0	Increased
chr5:22724368:GGACT:-		2267.85	0	-17.791	0	Decreased
chr5:22725487:GGACC:-	Gm6560	0	1825.4	17.4779	0	Increased
chr11:100361761:GGACT:-	Gm10039	0	1774.7	17.4372	0	Increased
chr11:55123983:GGACT:+		3711.36	48.9571	-6.24399	0	Decreased
chr5:125386343:GGACA:-	Ubc	1311.27	4734.85	1.85234	1.82557e-313	Increased
chr5:125386571:GGACA:-	Ubc	1255.66	4568.75	1.86335	5.66127e-305	Increased
chr5:125386799:GGACA:-	Ubc	1206.22	4437.61	1.87928	1.27566e-299	Increased
chr5:125387027:GGACA:-	Ubc	1171.62	4318.72	1.88209	2.41432e-292	Increased
chr5:125387255:GGACA:-	Ubc	1143.19	4206.82	1.87965	3.09706e-284	Increased
chr4:134329406:GGACT:+	Trim63	279.31	2304.48	3.04446	3.85865e-280	Increased
chr5:125387483:GGACA:-	Ubc	1124.65	4135.13	1.87844	3.23033e-279	Increased
chr5:125387711:GGACA:-	Ubc	1102.41	4073.93	1.88575	1.20471e-276	Increased
chr4:134329125:GGACA:+	Trim63	264.479	2229.3	3.07532	4.21139e-274	Increased
chr5:125387939:GGACA:-	Ubc	1078.93	3995.25	1.88868	7.23929e-272	Increased
chr5:125388167:GGACA:-	Ubc	1045.56	3904.33	1.90079	5.86089e-268	Increased
chr18:61259598:GGACC:-	Rps2-ps10	0	1204.69	16.8783	1.24524e-264	Increased
chr6:5483764:GGACT:-	Pdk4	0	1147	16.8075	5.49444e-252	Increased
chr5:5781800:AGACT:-	Gm15459	1260.6	0	-16.9438	1.88654e-237	Decreased
chr10:81565849:GGACA:+	Tle5	0	973.897	16.5715	4.6884e-214	Increased
chr6:5484415:GGACA:-	Pdk4	32.133	972.149	4.91862	1.1814e-174	Increased
chrX:77757481:GGACA:-	Gm8722	0	778.069	16.2476	3.78193e-171	Increased
chr6:5485295:GGACA:-	Pdk4	24.7177	895.216	5.17805	1.80928e-165	Increased
chr12:56373464:GGACA:-		0	751.842	16.1982	2.10727e-165	Increased
chr11:29742067:GGACA:+	Rtn4	873.769	0	-16.415	8.79145e-165	Decreased
chr9:46230146:AGACT:+	Apoa1	981.291	19.2332	-5.67228	9.32997e-165	Decreased
chr6:5485377:GGACT:-	Pdk4	23.4818	874.234	5.21781	2.94779e-162	Increased
chr9:46229885:GGACT:+	Apoa1	860.175	0	-16.3924	3.29176e-162	Decreased
chr5:123066483:GGACA:+	Gm6444	0	718.621	16.133	3.99809e-158	Increased
chr6:71124765:AGACT:+	Rpl34-ps1	0	667.915	16.0274	5.13181e-147	Increased
chr13:45078670:GGACC:-	Hsp25-ps1	0	624.203	15.9298	1.93282e-137	Increased
chr16:15887416:GGACA:+	Cebpd	0	615.461	15.9094	1.5898e-135	Increased
chr13:54499835:AGACT:-	Gm2830	0	615.461	15.9094	1.5898e-135	Increased
chr19:32466164:GGACA:-	Rpl9-ps6	715.576	0	-16.1268	5.85735e-135	Decreased
chr12:10899740:GGACT:-	Pgk1-rs7	703.217	0	-16.1017	1.17341e-132	Decreased
chr11:98384842:GGACT:+	Tcap	1512.72	3565.13	1.2368	9.75619e-130	Increased
chr11:98384206:GGACA:+	Tcap	1601.7	3675.28	1.19824	3.42599e-127	Increased
chr11:98384551:GGACT:+	Tcap	1581.93	3645.56	1.20445	3.66203e-127	Increased
chr10:79888740:GGACC:+	Gm19810	663.669	0	-16.0182	3.37406e-125	Decreased
chr11:98384565:AGACT:+	Tcap	1567.1	3600.1	1.19993	7.75376e-125	Increased
chr9:46229828:GGACA:+	Apoa1	737.822	13.9878	-5.72003	1.47762e-124	Decreased
chr6:124811232:GGACT:-	Tpi1	642.659	0	-15.9718	2.19059e-121	Decreased
chr19:25033470:GGACA:+	Dock8	636.48	0	-15.9578	4.90323e-120	Decreased
chr18:36742521:GGACT:-	Ndufa2	630.3	0	-15.9438	4.49386e-119	Decreased
chr2:75191421:GGACC:-	Rps6-ps4	0	540.277	15.7214	4.69009e-119	Increased
chr10:79888687:GGACC:+		622.885	0	-15.9267	9.60471e-118	Decreased
chr12:104340631:GGACA:+	Serpina3k	620.413	0	-15.921	2.94008e-117	Decreased
chr12:104340631:GGACA:+	Serpina3m	620.413	0	-15.921	2.94008e-117	Decreased
chr7:19697089:GGACA:-	Apoe	616.706	0	-15.9123	1.65951e-116	Decreased
chr12:104340599:GGACA:+	Serpina3k	611.762	0	-15.9007	1.94411e-115	Decreased
chr12:104340599:GGACA:+	Serpina3m	611.762	0	-15.9007	1.94411e-115	Decreased
chr1:36531364:GGACC:-	Ankrd23	593.224	0	-15.8563	3.9298e-112	Decreased
chr1:36531364:GGACC:-	Gm42417	593.224	0	-15.8563	3.9298e-112	Decreased
chr12:110898508:GGACA:+	Rps19-ps6	0	507.056	15.6299	8.87748e-112	Increased
chr12:110898508:GGACA:+	Tecpr2	0	507.056	15.6299	8.87748e-112	Increased
chr6:116652415:GGACT:+	Depp1	14.8306	583.989	5.29834	1.06326e-109	Increased
chr6:116652391:GGACA:+	Depp1	14.8306	582.24	5.29402	2.47949e-109	Increased
chr6:116652211:GGACT:+	Depp1	13.5947	575.246	5.40203	4.3889e-109	Increased
chr6:116652129:AGACT:+	Depp1	12.3588	566.504	5.51733	1.71088e-108	Increased
chr6:116652073:GGACT:+	Depp1	12.3588	557.762	5.49489	1.20786e-106	Increased
chr6:116652014:GGACT:+	Depp1	12.3588	549.019	5.4721	8.50707e-105	Increased
chr16:15888153:AGACT:+	Cebpd	56.8506	706.381	3.63497	8.2932e-103	Increased
chr16:15888380:AGACT:+	Cebpd	58.0865	708.13	3.60751	2.491e-102	Increased
chr4:103544462:AGACT:-	Gm12716	0	463.344	15.4998	3.3357e-102	Increased
chr4:103544462:AGACT:-	Gm12720	0	463.344	15.4998	3.3357e-102	Increased
chr16:15888262:GGACT:+	Cebpd	58.0865	704.633	3.60037	1.10644e-101	Increased
chr16:15888403:AGACT:+	Cebpd	56.8506	701.136	3.62421	1.33154e-101	Increased
chr11:55395001:AGACT:-	Sparc	516.599	0	-15.6568	9.63386e-98	Decreased
chr16:15887350:GGACA:+	Cebpd	40.7841	611.964	3.90704	1.0686e-94	Increased
chr7:139659654:GGACT:-	Cfap46	499.297	0	-15.6076	2.02639e-94	Decreased
chr16:4481281:GGACT:-	Srl	491.881	0	-15.5861	4.14757e-93	Decreased
chr5:95975684:GGACC:+		0	414.387	15.3387	1.76499e-91	Increased
chr5:90133176:GGACA:+		0	403.896	15.3017	3.5043e-89	Increased
chr1:156366475:AGACT:+	Gm2000	469.636	0	-15.5193	9.82434e-89	Decreased
chr12:104345590:GGACT:+	Serpina3k	443.682	0	-15.4373	7.46711e-84	Decreased
chr12:104345590:GGACT:+	Serpina3m	443.682	0	-15.4373	7.46711e-84	Decreased
chr6:67205804:GGACC:+	Gm8566	0	379.418	15.2115	8.0577e-84	Increased
chr15:25972229:AGACT:+	Retreg1	194.034	940.676	2.27733	3.94202e-83	Increased
chr6:55348243:GGACC:+	Aqp1	0	365.43	15.1573	9.33144e-81	Increased
chr15:25971965:GGACT:+	Retreg1	179.203	882.977	2.30072	5.36261e-79	Increased
chr15:25971889:GGACA:+	Retreg1	175.495	865.492	2.30202	9.99e-78	Increased
chrX:79195251:AGACT:+	Rps24-ps3	0	335.706	15.035	3.02201e-74	Increased
chrX:94774977:AGACT:-		0	335.706	15.035	3.02201e-74	Increased
chr18:87757910:GGACA:+	Gm5096	388.067	0	-15.2441	1.35545e-73	Decreased
chr18:87757946:GGACC:+	Gm5096	386.831	0	-15.2395	2.38617e-73	Decreased
chr18:87758091:GGACT:+	Gm5096	385.596	0	-15.2348	4.23112e-73	Decreased
chr15:58936417:AGACT:+	Ndufb9	372.001	0	-15.1831	1.55544e-70	Decreased
chr15:58936417:AGACT:+	Gm49356	372.001	0	-15.1831	1.55544e-70	Decreased
chr6:128313421:GGACA:+	Rpl18-ps2	364.586	0	-15.154	6.30721e-69	Decreased
chr11:55395088:GGACC:-	Sparc	0	309.479	14.9176	1.67731e-68	Increased
chr9:22185562:GGACA:-		360.878	0	-15.1393	1.80537e-68	Decreased
chr17:29137011:GGACA:-	Rpl35a-ps3	337.396	0	-15.0422	4.42429e-64	Decreased
chr4:134315178:AGACT:+	Trim63	77.8606	533.283	2.77578	4.12682e-60	Increased
chr6:32792534:GGACA:-	Chchd3	315.15	0	-14.9438	1.00933e-59	Decreased
chr6:48523811:GGACA:+	Gm10243	313.914	0	-14.9381	1.91257e-59	Decreased
chr6:48523811:GGACA:+	Zfp862-ps	313.914	0	-14.9381	1.91257e-59	Decreased
chrX:104345687:GGACA:-	Abcb7	306.499	0	-14.9036	3.2973e-58	Decreased
chr9:123307311:GGACT:-	Scp2-ps2	300.32	0	-14.8743	7.31784e-57	Decreased
chr8:121597612:GGACA:+	Map1lc3b	0	253.528	14.6299	3.01178e-56	Increased
chr8:121597612:GGACA:+	Gm20388	0	253.528	14.6299	3.01178e-56	Increased
chr1:4772251:GGACT:+		0	251.78	14.6199	7.27378e-56	Increased
chr2:121481164:AGACT:+	Gm14017	291.668	0	-14.8321	2.22777e-55	Decreased
chrX:160123714:GGACA:-	Pdha1	0	237.792	14.5375	8.41856e-53	Increased
chr18:87756815:GGACT:+	Gm5096	276.838	0	-14.7568	1.5514e-52	Decreased
chr5:116632877:GGACC:-		262.007	0	-14.6774	1.11786e-49	Decreased
chr13:54590984:GGACC:+	Higd2a	259.535	0	-14.6637	1.91168e-49	Decreased
chr2:119354038:GGACA:+	Chac1	85.2759	482.577	2.50041	1.33756e-48	Increased
chr2:40127383:GGACC:-		253.356	0	-14.6289	3.4557e-48	Decreased
chr2:119353982:AGACT:+	Chac1	85.2759	480.829	2.49517	4.3343e-48	Increased
chr2:119354147:GGACT:+	Chac1	85.2759	480.829	2.49517	4.3343e-48	Increased
chr2:119353948:GGACC:+	Chac1	85.2759	477.332	2.48464	1.37995e-47	Increased
chr9:46233251:GGACC:-	Apoc3	249.648	0	-14.6077	2.23888e-47	Decreased
chr2:119353659:AGACT:+	Chac1	75.3889	452.853	2.58646	2.94822e-47	Increased
chr19:38116760:GGACA:-	Rbp4	322.565	17.4847	-4.20465	3.12474e-47	Decreased
chr17:39847331:GGACC:+	Gm42418	248.413	0	-14.6005	4.29229e-47	Decreased
chr2:40126985:GGACT:-		245.941	0	-14.5861	6.96303e-47	Decreased
chr15:77915808:GGACA:-	Txn2	0	209.816	14.3569	1.12748e-46	Increased
chr2:119353633:GGACA:+	Chac1	75.3889	447.608	2.56965	1.73924e-46	Increased
chr13:23739586:GGACT:+	H1f2	240.997	0	-14.5568	7.06058e-46	Decreased
chr9:59471754:GGACT:-	Arih1	240.997	0	-14.5568	7.06058e-46	Decreased
chrX:48010173:GGACA:+		238.525	0	-14.5419	2.39449e-45	Decreased
chr1:169694132:GGACA:+	Rgs5	237.29	0	-14.5344	4.49809e-45	Decreased
chrX:75394459:GGACA:+	Fundc2	234.818	0	-14.5193	8.27542e-45	Decreased
chr18:28187635:AGACT:-	Gm5064	234.818	0	-14.5193	8.27542e-45	Decreased
chr17:39847641:GGACA:+	Gm42418	233.582	0	-14.5117	1.44616e-44	Decreased
chr5:135909274:GGACA:-	Ywhag	0	199.325	14.2829	2.23694e-44	Increased
chr13:93616959:GGACT:-	Bhmt	229.874	0	-14.4886	8.02667e-44	Decreased
chr15:73757198:GGACT:+	Ptp4a3	0	195.829	14.2574	1.30467e-43	Increased
chr13:21496544:AGACT:+	AK157302	227.402	0	-14.473	2.63307e-43	Decreased
chr2:13574332:GGACC:+	Vim	0	192.332	14.2314	7.60928e-43	Increased
chr2:173034201:AGACT:+	Rbm38	224.931	0	-14.4573	9.06454e-43	Decreased
chr10:59950436:GGACT:-	Ddit4	6.17942	225.552	5.18758	9.56004e-43	Increased
chr10:59950444:GGACT:-	Ddit4	6.17942	225.552	5.18758	9.56004e-43	Increased
chr4:154898586:GGACC:-	Prxl2b	0	190.583	14.2182	1.83766e-42	Increased
chr15:58180393:GGACT:-	Fbxo32	30.8971	307.731	3.31571	3.86699e-42	Increased
chr5:44406169:GGACT:-	Gm5865	0	188.835	14.2049	4.43798e-42	Increased
chr3:92428427:AGACT:-	Gm9774	0	188.835	14.2049	4.43798e-42	Increased
chr10:86731837:GGACT:-		1028.25	1907.58	0.891539	1.60621e-41	Increased
chr18:84879510:GGACC:+	Cyb5a	213.808	0	-14.3841	9.86401e-41	Decreased
chr4:135756444:GGACC:-	Gm12988	212.572	0	-14.3757	1.83209e-40	Decreased
chr3:135466344:GGACT:+	Ube2d3	210.1	0	-14.3589	6.58805e-40	Decreased
chr1:169693511:GGACT:+	Rgs5	207.628	0	-14.3418	1.09465e-39	Decreased
chr1:55443855:GGACT:-		206.392	0	-14.3332	1.92632e-39	Decreased
chr4:40775296:GGACT:-	Psenen-ps	0	176.595	14.1082	2.12627e-39	Increased
chr7:100485559:AGACT:+	Ucp3	0	176.595	14.1082	2.12627e-39	Increased
chr10:86732351:GGACT:-	Fabp3-ps1	976.348	1807.92	0.888855	2.72493e-39	Increased
chr11:5803484:GGACC:-	Pgam2	2987.13	1870.86	-0.675054	4.08965e-39	Decreased
chr3:95622519:AGACT:+	Rps10-ps1	203.921	0	-14.3158	6.10227e-39	Decreased
chr11:5803121:GGACA:-	Pgam2	2948.82	1844.63	-0.676798	8.11948e-39	Decreased
chr10:59950690:GGACT:-	Ddit4	6.17942	206.319	5.059	1.01108e-38	Increased
chr10:86731775:GGACA:-		1017.13	1853.38	0.865643	1.72865e-38	Increased
chr10:40288035:GGACT:-	Amd1	201.449	0	-14.2982	2.01e-38	Decreased
chr10:59951029:AGACT:-	Ddit4	0	171.35	14.0647	2.9948e-38	Increased
chr11:5803178:GGACC:-	Pgam2	2936.46	1844.63	-0.670739	4.01942e-38	Decreased
chr12:110977348:GGACA:-	Ankrd9	0	169.601	14.0499	7.23242e-38	Increased
chr8:109575302:GGACT:-	Hp	196.505	0	-14.2624	1.30346e-37	Decreased
chr1:72858617:AGACT:-	Igfbp5	196.505	0	-14.2624	1.30346e-37	Decreased
chr8:109575392:GGACA:-	Hp	194.034	0	-14.2441	3.99441e-37	Decreased
chr6:37806731:GGACA:+		194.034	0	-14.2441	3.99441e-37	Decreased
chr16:17137505:AGACT:+	Gm6440	0	166.105	14.0199	4.21807e-37	Increased
chr16:31297351:GGACT:-	Apod	0	166.105	14.0199	4.21807e-37	Increased
chr15:58181241:AGACT:-	Fbxo32	19.7741	248.283	3.64963	4.9667e-37	Increased
chr18:43477697:AGACT:-	Eif3j2	0	164.356	14.0046	1.01866e-36	Increased
chr9:121712676:GGACT:+	Ss18l2	186.618	0	-14.1879	1.40557e-35	Decreased
chr15:58181406:GGACA:-	Fbxo32	16.0665	227.301	3.82164	1.64891e-35	Increased
chr14:41123763:GGACA:+	Mat1a	185.382	0	-14.1783	2.65358e-35	Decreased
chr4:95049814:AGACT:-	Jun	0	157.362	13.9419	3.46483e-35	Increased
chr3:58103905:GGACT:-	Gm5537	182.911	0	-14.1589	4.73485e-35	Decreased
chr11:16516003:GGACA:+		182.911	0	-14.1589	4.73485e-35	Decreased
chr5:80901540:GGACA:-	Gm2199	182.911	0	-14.1589	4.73485e-35	Decreased
chr9:50751367:GGACA:-	Hspb2	181.675	0	-14.1492	8.2929e-35	Decreased
chr13:93090038:GGACC:-	Cmya5	181.675	0	-14.1492	8.2929e-35	Decreased
chr11:19721332:GGACT:+	Glns-ps1	0	155.614	13.9258	8.36746e-35	Increased
chr11:19721482:AGACT:+		0	155.614	13.9258	8.36746e-35	Increased
chr5:24803640:GGACA:-	Rheb	0	155.614	13.9258	8.36746e-35	Increased
chr8:109575572:GGACA:-	Hp	180.439	0	-14.1393	1.46151e-34	Decreased
chr13:93617108:GGACC:-	Bhmt	218.751	8.74234	-4.64354	2.00408e-34	Decreased
chr11:16516757:GGACT:+		0	153.865	13.9095	2.02072e-34	Increased
chr1:21512037:GGACA:-	Gm7658	0	152.117	13.893	4.87997e-34	Increased
chr1:21512037:GGACA:-	Kcnq5	0	152.117	13.893	4.87997e-34	Increased
chr5:92140474:GGACC:-	Gm15710	176.731	0	-14.1094	8.40733e-34	Decreased
chr9:121712833:GGACC:+	Ss18l2	175.495	0	-14.0992	1.53824e-33	Decreased
chr1:72859140:AGACT:-	Igfbp5	173.024	0	-14.0788	5.35083e-33	Decreased
chr4:95050260:AGACT:-	Jun	0	146.871	13.8424	6.87303e-33	Increased
chr2:155389546:GGACT:+	Trp53inp2	170.552	0	-14.058	9.86124e-33	Decreased
chr8:109575680:AGACT:-	Hp	170.552	0	-14.058	9.86124e-33	Decreased
chr3:58104093:GGACA:-	Gm5537	170.552	0	-14.058	9.86124e-33	Decreased
chr19:5365055:GGACT:-	Banf1	0	145.123	13.8251	1.65981e-32	Increased
chrX:13203741:GGACC:+	Rpl3-ps1	169.316	0	-14.0475	1.72364e-32	Decreased
chr12:3249625:GGACT:-	Rab10	0	143.374	13.8076	4.00836e-32	Increased
chr8:119348120:GGACA:+	Hsbp1	0	143.374	13.8076	4.00836e-32	Increased
chr12:8016604:AGACT:+	Apob	166.844	0	-14.0263	5.36441e-32	Decreased
chr4:115486789:GGACA:-	Cyp4a14	165.608	0	-14.0156	9.57482e-32	Decreased
chr11:52122256:AGACT:+	Ppp2ca	0	141.626	13.7899	9.68e-32	Increased
chr5:143506637:AGACT:-	Rac1	0	141.626	13.7899	9.68e-32	Increased
chr1:21512560:AGACT:-	Gm7658	0	141.626	13.7899	9.68e-32	Increased
chr1:21512560:AGACT:-	Kcnq5	0	141.626	13.7899	9.68e-32	Increased
chr18:35616414:AGACT:+	Paip2	164.372	0	-14.0048	1.72534e-31	Decreased
chr1:72859531:GGACA:-	Igfbp5	164.372	0	-14.0048	1.72534e-31	Decreased
chr6:31141916:GGACT:-	Lncpint	164.372	0	-14.0048	1.72534e-31	Decreased
chr13:93090633:AGACT:-	Cmya5	0	139.878	13.772	2.33767e-31	Increased
chr4:8606476:GGACA:+	Rab2a	0	138.129	13.7538	5.64536e-31	Increased
chr19:7668983:GGACT:+		0	136.381	13.7355	1.36332e-30	Increased
chrX:140540496:GGACA:-	Tsc22d3	170.552	526.289	1.62559	2.52831e-30	Increased
chr2:173034653:GGACA:+	Rbm38	0	134.632	13.7168	3.29235e-30	Increased
chr12:3248149:GGACA:-	Rab10	156.957	0	-13.9382	3.58618e-30	Decreased
chr7:19678158:GGACT:-	Apoc4	156.957	0	-13.9382	3.58618e-30	Decreased
chr7:19678158:GGACT:-	Gm44805	156.957	0	-13.9382	3.58618e-30	Decreased
chr5:145855009:GGACA:-	Cyp3a11	158.193	0	-13.9495	3.93665e-30	Decreased
chr5:73313638:AGACT:+	Ociad1	0	132.884	13.698	7.95082e-30	Increased
chr10:35709080:GGACT:-	Amd2	936.799	431.872	-1.11712	5.87027e-29	Decreased
chr19:21281127:GGACA:+	Zfand5	339.868	785.062	1.20781	7.88365e-29	Increased
chr17:35935661:GGACA:-	Rbx1-ps	0	127.638	13.6399	1.11977e-28	Increased
chr17:56257333:GGACC:+	Fem1a	149.542	0	-13.8684	1.18136e-28	Decreased
chr9:71478837:GGACA:-	Polr2m	149.542	0	-13.8684	1.18136e-28	Decreased
chr13:23740030:GGACT:+	H1f2	254.592	646.933	1.3454	4.41629e-28	Increased
chr10:35709189:GGACT:-	Amd2	923.205	430.123	-1.10188	5.32532e-28	Decreased
chr13:23740023:GGACT:+	H1f2	254.592	645.185	1.34149	6.47523e-28	Increased
chr1:120067771:GGACC:-	Tmem37	0	124.141	13.5998	6.53037e-28	Increased
chr4:95051096:GGACC:-	Jun	0	124.141	13.5998	6.53037e-28	Increased
chr1:120067708:GGACC:-	Tmem37	0	124.141	13.5998	6.53037e-28	Increased
chr19:21280989:GGACT:+	Zfand5	337.396	772.823	1.19567	7.27623e-28	Increased
chr18:36404222:GGACA:-	Pfdn1	144.598	0	-13.8199	7.46843e-28	Decreased
chr13:23739804:GGACT:+	H1f2	247.177	631.197	1.35251	9.76156e-28	Increased
chr10:35709236:GGACT:-	Amd2	919.497	430.123	-1.09608	1.28477e-27	Decreased
chr10:35709261:GGACT:-	Amd2	919.497	430.123	-1.09608	1.28477e-27	Decreased
chr4:42957638:GGACA:+	Dnajb5	143.362	0	-13.8075	1.30745e-27	Decreased
chr5:147078651:GGACC:+	Polr1d	0	122.393	13.5793	1.57704e-27	Increased
chr16:46153163:AGACT:-	Gm4737	142.127	0	-13.795	2.30291e-27	Decreased
chr10:59951349:GGACA:-	Ddit4	0	120.644	13.5586	3.80842e-27	Increased
chr10:59951364:GGACT:-	Ddit4	0	120.644	13.5586	3.80842e-27	Increased
chr11:69839450:AGACT:+	Tmem256	0	120.644	13.5586	3.80842e-27	Increased
chr13:23739746:GGACT:+	H1f2	245.941	624.203	1.34367	3.94267e-27	Increased
chr9:54604551:GGACT:+	Idh3a	140.891	0	-13.7824	4.08597e-27	Decreased
chr4:129848744:GGACT:+	Ptp4a2	140.891	0	-13.7824	4.08597e-27	Decreased
chr10:24915636:GGACT:-	Arg1	140.891	0	-13.7824	4.08597e-27	Decreased
chr4:40947881:GGACC:-	Bag1	0	118.896	13.5375	9.19703e-27	Increased
chr2:4938521:GGACA:+	Phyh	0	118.896	13.5375	9.19703e-27	Increased
chr4:70047943:GGACA:+	Gm11225	0	118.896	13.5375	9.19703e-27	Increased
chr7:100486221:GGACC:+	Ucp3	27.1894	213.313	2.97139	1.02608e-26	Increased
chr7:100486303:GGACA:+	Ucp3	27.1894	213.313	2.97139	1.02608e-26	Increased
chr7:100486312:GGACT:+	Ucp3	27.1894	213.313	2.97139	1.02608e-26	Increased
chr19:21280591:AGACT:+	Zfand5	305.263	711.627	1.22104	1.24247e-26	Increased
chr5:57608680:GGACC:+	Gm8121	138.419	0	-13.7569	1.32149e-26	Decreased
chr5:137990019:AGACT:+	Azgp1	138.419	0	-13.7569	1.32149e-26	Decreased
chr13:23739647:AGACT:+	H1f2	242.233	611.964	1.33702	1.59424e-26	Increased
chr10:59951127:GGACA:-	Ddit4	0	117.147	13.5162	2.22101e-26	Increased
chr10:59951164:AGACT:-	Ddit4	0	117.147	13.5162	2.22101e-26	Increased
chr10:59951548:GGACC:-	Ddit4	0	117.147	13.5162	2.22101e-26	Increased
chr4:129848805:GGACC:+	Ptp4a2	0	117.147	13.5162	2.22101e-26	Increased
chr15:73751645:GGACT:+	Ptp4a3	599.403	1127.76	0.911853	4.03591e-26	Increased
chr18:36609982:GGACC:+	Gm6542	135.947	0	-13.7309	4.46823e-26	Decreased
chr18:36609982:GGACC:+	Ankhd1	135.947	0	-13.7309	4.46823e-26	Decreased
chr16:17735213:AGACT:+		135.947	0	-13.7309	4.46823e-26	Decreased
chr1:72860189:GGACA:-	Igfbp5	135.947	0	-13.7309	4.46823e-26	Decreased
chr2:156389479:AGACT:-	2900097C17Rik	0	115.399	13.4945	5.36355e-26	Increased
chr4:9621545:GGACT:-	Asph	0	115.399	13.4945	5.36355e-26	Increased
chr19:21280797:GGACA:+	Zfand5	328.745	739.602	1.16976	5.40414e-26	Increased
chr15:73751827:GGACA:+	Ptp4a3	595.696	1115.52	0.905062	1.29477e-25	Increased
chr15:73751849:GGACT:+	Ptp4a3	595.696	1115.52	0.905062	1.29477e-25	Increased
chr15:76171295:GGACT:-	Plec	0	113.65	13.4724	1.29525e-25	Increased
chr7:105809921:GGACC:-	Mrpl17	0	113.65	13.4724	1.29525e-25	Increased
chr19:21280457:GGACT:+	Zfand5	297.848	690.645	1.21334	1.29667e-25	Increased
chr15:73751478:GGACA:+	Ptp4a3	593.224	1112.03	0.906531	1.43585e-25	Increased
chr6:129541605:GGACC:+	Gabarapl1	90.2195	344.448	1.93266	1.52254e-25	Increased
chr3:60878785:GGACC:+		133.475	0	-13.7044	1.59214e-25	Decreased
chr1:67230730:GGACA:+	Cps1	133.475	0	-13.7044	1.59214e-25	Decreased
chr7:100485974:GGACT:+	Ucp3	27.1894	206.319	2.9233	1.63187e-25	Increased
chr7:100486001:GGACT:+	Ucp3	27.1894	206.319	2.9233	1.63187e-25	Increased
chr6:129541198:GGACT:+	Gabarapl1	82.8042	328.712	1.98892	1.729e-25	Increased
chr6:11900572:GGACT:-	Ndufa4	0	111.902	13.4501	3.12791e-25	Increased
chr15:97791626:GGACA:+	Slc48a1	0	111.902	13.4501	3.12791e-25	Increased
chr4:118522401:GGACA:+	Gm12857	129.768	0	-13.6638	4.7813e-25	Decreased
chr15:34269774:GGACC:-	Gm18949	0	110.154	13.4274	7.55362e-25	Increased
chrX:75915208:GGACC:+		0	110.154	13.4274	7.55362e-25	Increased
chr1:189277581:GGACA:-	Pdcd5-ps	0	110.154	13.4274	7.55362e-25	Increased
chr1:189277581:GGACA:-	Kcnk2	0	110.154	13.4274	7.55362e-25	Increased
chr16:46153893:GGACC:-	Gm4737	128.532	0	-13.65	8.46167e-25	Decreased
chr10:35710839:GGACT:-	Amd2	975.112	493.068	-0.983766	1.02651e-24	Decreased
chr4:101895961:GGACT:-		0	108.405	13.4043	1.82413e-24	Increased
chr4:95052099:GGACT:-	Jun	0	108.405	13.4043	1.82413e-24	Increased
chr5:95975311:GGACC:+	Gm7993	127.296	402.148	1.65946	2.69778e-24	Increased
chr5:137989763:GGACA:+	Azgp1	126.06	0	-13.6219	2.71916e-24	Decreased
chr10:75507678:GGACT:-	Gucd1	0	106.657	13.3808	4.4051e-24	Increased
chr7:60156249:GGACA:+		0	106.657	13.3808	4.4051e-24	Increased
chr2:150499555:AGACT:-	Gm14121	0	106.657	13.3808	4.4051e-24	Increased
chr3:96790507:AGACT:+	Rnf115	0	106.657	13.3808	4.4051e-24	Increased
chr11:70662443:AGACT:+	Eno3	0	106.657	13.3808	4.4051e-24	Increased
chr7:41668990:GGACT:-	Gm6872	0	106.657	13.3808	4.4051e-24	Increased
chr10:99758498:GGACT:-	Csl	124.824	0	-13.6077	4.95018e-24	Decreased
chr11:115607141:GGACC:+	Mrps7	124.824	0	-13.6077	4.95018e-24	Decreased
chr11:115607063:GGACA:+	Mrps7	124.824	0	-13.6077	4.95018e-24	Decreased
chr7:100485876:GGACC:+	Ucp3	27.1894	197.577	2.86084	8.13504e-24	Increased
chr12:100207558:AGACT:+	Calm1	123.588	0	-13.5934	9.11948e-24	Decreased
chr17:30593212:GGACA:-	Glo1	123.588	0	-13.5934	9.11948e-24	Decreased
chr17:30593212:GGACA:-	Gm50252	123.588	0	-13.5934	9.11948e-24	Decreased
chr4:42956817:GGACC:+	Dnajb5	123.588	0	-13.5934	9.11948e-24	Decreased
chr9:71479499:AGACT:-	Polr2m	0	104.908	13.357	1.06379e-23	Increased
chr10:77645385:GGACC:+	Ube2g2	0	104.908	13.357	1.06379e-23	Increased
chr7:102110994:GGACT:+	Art1	0	104.908	13.357	1.06379e-23	Increased
chr17:73871289:GGACA:-	Gm4948	122.352	0	-13.5789	1.70179e-23	Decreased
chr6:112565631:GGACT:+		0	103.16	13.3327	2.56894e-23	Increased
chr6:120795453:GGACC:-	Atp6v1e1	0	103.16	13.3327	2.56894e-23	Increased
chr12:73236907:GGACC:-		121.117	0	-13.5642	3.219e-23	Decreased
chr8:85538995:AGACT:-	Dnaja2	121.117	0	-13.5642	3.219e-23	Decreased
chr7:100485781:GGACA:+	Ucp3	27.1894	192.332	2.82202	5.61082e-23	Increased
chr10:62071984:GGACC:+	Gm5424	118.645	0	-13.5345	5.66601e-23	Decreased
chr16:35573581:GGACA:-		118.645	0	-13.5345	5.66601e-23	Decreased
chr8:85539132:GGACT:-	Dnaja2	118.645	0	-13.5345	5.66601e-23	Decreased
chr5:95975037:AGACT:+	Gm7993	123.588	384.663	1.63797	7.12764e-23	Increased
chr2:119666018:AGACT:-	H3f3c	117.409	0	-13.5194	9.9396e-23	Decreased
chr11:72683581:GGACT:+	Ube2g1	117.409	0	-13.5194	9.9396e-23	Decreased
chr5:89443426:GGACC:-	Gc	117.409	0	-13.5194	9.9396e-23	Decreased
chr8:105216708:AGACT:+	Cbfb	0	99.6627	13.283	1.49813e-22	Increased
chr6:72842813:GGACA:-	Kcmf1	116.173	0	-13.5041	1.75507e-22	Decreased
chr1:189277471:GGACT:-	Pdcd5-ps	116.173	0	-13.5041	1.75507e-22	Decreased
chr1:189277471:GGACT:-	Kcnk2	116.173	0	-13.5041	1.75507e-22	Decreased
chr2:163725809:GGACT:+	Pkig	116.173	0	-13.5041	1.75507e-22	Decreased
chr3:92428231:GGACC:-	Gm9774	116.173	0	-13.5041	1.75507e-22	Decreased
chr4:33245757:AGACT:-	Pnrc1	114.937	0	-13.4887	3.12304e-22	Decreased
chr19:22441546:GGACA:+	Nsa2-ps1	0	97.9143	13.2575	3.61783e-22	Increased
chr19:22441546:GGACA:+	Trpm3	0	97.9143	13.2575	3.61783e-22	Increased
chr11:70728456:GGACT:+	Kif1c	0	97.9143	13.2575	3.61783e-22	Increased
chr6:135349493:GGACA:-	Dynlt1-ps1	0	97.9143	13.2575	3.61783e-22	Increased
chr14:66310795:AGACT:+	Trim35	113.701	0	-13.4731	5.60756e-22	Decreased
chr11:120647600:GGACT:-	Myadml2	113.701	0	-13.4731	5.60756e-22	Decreased
chr3:83032169:GGACT:+	Fga	113.701	0	-13.4731	5.60756e-22	Decreased
chr6:85844774:GGACA:+		0	96.1658	13.2315	8.73664e-22	Increased
chr6:133106851:GGACA:+	Smim10l1	0	96.1658	13.2315	8.73664e-22	Increased
chr11:20224597:AGACT:+	Rab1a	112.465	0	-13.4573	1.01728e-21	Decreased
chr17:27580300:GGACA:-	Nudt3	111.229	0	-13.4414	1.8668e-21	Decreased
chr19:37785746:GGACT:+		111.229	0	-13.4414	1.8668e-21	Decreased
chr7:67731870:GGACC:-	Synm	111.229	0	-13.4414	1.8668e-21	Decreased
chr16:35573528:GGACC:-	Gm5963	0	94.4173	13.205	2.1098e-21	Increased
chr6:85844302:AGACT:+	Ptges3-ps	0	94.4173	13.205	2.1098e-21	Increased
chr15:97790698:GGACA:+	Slc48a1	0	94.4173	13.205	2.1098e-21	Increased
chr7:60156770:GGACC:+		0	94.4173	13.205	2.1098e-21	Increased
chr6:89599428:AGACT:-		109.994	0	-13.4253	3.46893e-21	Decreased
chr13:93093511:AGACT:-	Cmya5	109.994	0	-13.4253	3.46893e-21	Decreased
chr3:8802242:GGACT:-	Mrps28	109.994	0	-13.4253	3.46893e-21	Decreased
chr18:34345001:GGACT:-	Reep5	108.758	0	-13.409	6.53221e-21	Decreased
chr7:100485159:GGACA:+	Ucp3	23.4818	169.601	2.85201	1.15972e-20	Increased
chr9:108206653:GGACA:-	Dag1	106.286	0	-13.3758	1.18128e-20	Decreased
chrX:10596440:GGACC:+	Tspan7	106.286	0	-13.3758	1.18128e-20	Decreased
chr10:62071757:GGACC:+	Gm5424	106.286	0	-13.3758	1.18128e-20	Decreased
chr17:30209559:GGACC:+	Zfand3	106.286	0	-13.3758	1.18128e-20	Decreased
chr7:16455444:GGACT:+	Tmem160	106.286	0	-13.3758	1.18128e-20	Decreased
chr3:135525894:GGACA:-		0	90.9204	13.1505	1.23036e-20	Increased
chr9:63899171:AGACT:+		107.522	0	-13.3925	1.247e-20	Decreased
chr4:117911881:GGACT:-	Ipo13	105.05	0	-13.3589	2.06884e-20	Decreased
chr6:120795706:GGACT:-	Atp6v1e1	105.05	0	-13.3589	2.06884e-20	Decreased
chr12:69296885:GGACA:+	Klhdc2	0	89.1719	13.1225	2.97118e-20	Increased
chrX:142212035:GGACA:+		0	89.1719	13.1225	2.97118e-20	Increased
chr11:118302128:GGACC:-	Timp2	0	89.1719	13.1225	2.97118e-20	Increased
chr11:51601111:GGACC:-	Hnrnpab	0	89.1719	13.1225	2.97118e-20	Increased
chr11:116022790:AGACT:-	H3f3b	0	89.1719	13.1225	2.97118e-20	Increased
chr7:44869561:GGACC:-	Ptov1	0	89.1719	13.1225	2.97118e-20	Increased
chr2:87526205:GGACC:+	Gm13736	103.814	0	-13.3419	3.64579e-20	Decreased
chr12:59081057:GGACC:+	Gm5786	102.578	0	-13.3246	6.47234e-20	Decreased
chr9:103354187:GGACA:-	Cdv3	102.578	0	-13.3246	6.47234e-20	Decreased
chr10:61582044:AGACT:+	Lrrc20	102.578	0	-13.3246	6.47234e-20	Decreased
chr17:56104837:GGACT:-	Plin4	0	87.4234	13.094	7.17503e-20	Increased
chr2:24974474:GGACT:-	Mrpl41	0	87.4234	13.094	7.17503e-20	Increased
chr14:73595618:GGACT:+	Sucla2	0	87.4234	13.094	7.17503e-20	Increased
chr6:34873581:GGACC:+	Tmem140	49.4353	223.804	2.17839	9.25948e-20	Increased
chr4:70047294:GGACT:+	Gm11225	101.342	0	-13.3071	1.15899e-19	Decreased
chr2:167690001:GGACC:+	Cebpb	101.342	0	-13.3071	1.15899e-19	Decreased
chr18:4485111:GGACC:+	Gm7411	101.342	0	-13.3071	1.15899e-19	Decreased
chr9:46270755:GGACC:+	Apoa5	101.342	0	-13.3071	1.15899e-19	Decreased
chr10:61429060:AGACT:-	Eif4ebp2	0	85.675	13.0648	1.73268e-19	Increased
chr6:34872723:GGACA:+	Tmem140	40.7841	202.822	2.31385	2.05612e-19	Increased
chr17:86996959:AGACT:+	Rhoq	100.107	0	-13.2894	2.09603e-19	Decreased
chr19:5099941:GGACA:-	Rab1b	100.107	0	-13.2894	2.09603e-19	Decreased
chr11:17198516:GGACA:+	Wdr92	100.107	0	-13.2894	2.09603e-19	Decreased
chr11:17198516:GGACA:+	Ppp3r1	100.107	0	-13.2894	2.09603e-19	Decreased
chr5:147078935:GGACC:+	Polr1d	100.107	0	-13.2894	2.09603e-19	Decreased
chr2:150934150:GGACA:+		70.4453	262.27	1.89633	2.48594e-19	Increased
chr6:34873253:GGACC:+	Tmem140	46.9636	215.062	2.1949	3.13999e-19	Increased
chr6:34872787:GGACT:+	Tmem140	43.2559	206.319	2.25365	3.46814e-19	Increased
chr6:34872940:GGACT:+	Tmem140	44.4918	209.816	2.23726	3.58676e-19	Increased
chr6:124716840:GGACA:+	Phb2	98.8707	0	-13.2715	3.83307e-19	Decreased
chr15:75598059:GGACC:+	Gpihbp1	0	83.9265	13.0351	4.18419e-19	Increased
chr6:34873083:GGACA:+	Tmem140	45.7277	209.816	2.19774	5.79808e-19	Increased
chr12:8016041:GGACA:+	Apob	97.6348	0	-13.2533	7.0956e-19	Decreased
chr3:83031812:GGACC:+	Fga	97.6348	0	-13.2533	7.0956e-19	Decreased
chr11:96819189:GGACC:-	Nfe2l1	0	82.178	13.0047	1.01043e-18	Increased
chr6:28426372:GGACC:+	Arf5	0	82.178	13.0047	1.01043e-18	Increased
chr12:100208953:AGACT:+	Calm1	0	82.178	13.0047	1.01043e-18	Increased
chr1:181242027:GGACA:-	Rpl35a-ps2	96.3989	0	-13.235	1.33069e-18	Decreased
chr2:112467052:AGACT:+	Emc7	96.3989	0	-13.235	1.33069e-18	Decreased
chr1:172135059:GGACC:+	Pex19	0	80.4296	12.9737	2.44005e-18	Increased
chr2:112363095:AGACT:-	Emc4	0	80.4296	12.9737	2.44005e-18	Increased
chr7:27165676:GGACC:-	Egln2	0	80.4296	12.9737	2.44005e-18	Increased
chr2:129378411:GGACA:-	Spcs2-ps	0	80.4296	12.9737	2.44005e-18	Increased
chr15:98135269:GGACT:-	Asb8	0	80.4296	12.9737	2.44005e-18	Increased
chr10:79758995:GGACT:-	Rnf126	0	80.4296	12.9737	2.44005e-18	Increased
chr18:4484528:GGACA:+	Gm7411	93.9271	0	-13.1975	2.46518e-18	Decreased
chr9:46270605:GGACA:+	Apoa5	93.9271	0	-13.1975	2.46518e-18	Decreased
chr2:131936648:GGACA:+	Prnp	95.163	0	-13.2163	2.5294e-18	Decreased
chr2:131936648:GGACA:+	Prn	95.163	0	-13.2163	2.5294e-18	Decreased
chr7:41669069:GGACA:-	Gm6872	95.163	0	-13.2163	2.5294e-18	Decreased
chr8:75399093:GGACA:+		95.163	0	-13.2163	2.5294e-18	Decreased
chr7:41668428:AGACT:-		95.163	0	-13.2163	2.5294e-18	Decreased
chr8:105216068:GGACT:+	Cbfb	95.163	0	-13.2163	2.5294e-18	Decreased
chr10:126999040:GGACC:+	Ctdsp2	0	78.6811	12.942	5.89239e-18	Increased
chr11:95680300:GGACA:+	Phb	0	78.6811	12.942	5.89239e-18	Increased
chr17:25863753:GGACC:-	Mcrip2	91.4554	0	-13.159	7.58493e-18	Decreased
chr14:21447928:AGACT:+	Adk	91.4554	0	-13.159	7.58493e-18	Decreased
chr1:72858894:GGACT:-	Igfbp5	185.382	33.2209	-2.47999	8.15957e-18	Decreased
chr7:100486557:GGACT:+		17.3024	136.381	2.97787	1.19511e-17	Increased
chr2:154694038:GGACT:+	Chmp4b	90.2195	0	-13.1394	1.34388e-17	Decreased
chrX:52898951:GGACC:+	Rps2-ps13	90.2195	0	-13.1394	1.34388e-17	Decreased
chr14:32661497:GGACC:-	3425401B19Rik	90.2195	0	-13.1394	1.34388e-17	Decreased
chr7:28788467:GGACT:+	Sirt2	0	76.9326	12.9096	1.42293e-17	Increased
chr10:57811723:GGACA:+	Smpdl3a	0	76.9326	12.9096	1.42293e-17	Increased
chr11:3342404:AGACT:+	Pik3ip1	0	76.9326	12.9096	1.42293e-17	Increased
chr15:76173704:GGACC:-	Plec	0	76.9326	12.9096	1.42293e-17	Increased
chr3:93564268:GGACA:+	S100a10	0	76.9326	12.9096	1.42293e-17	Increased
chr13:55597576:AGACT:+	Tmed9	0	76.9326	12.9096	1.42293e-17	Increased
chr14:13902487:AGACT:+		23.4818	152.117	2.69505	1.46442e-17	Increased
chr8:23148828:GGACT:+	Ank1	457.277	192.332	-1.24943	1.97638e-17	Decreased
chr3:98309347:AGACT:+	Hmgcs2	88.9836	0	-13.1195	2.4009e-17	Decreased
chr10:126998745:GGACA:+	Ctdsp2	0	75.1842	12.8764	3.43617e-17	Increased
chr4:68302512:GGACC:-	Tcp1-ps1	0	75.1842	12.8764	3.43617e-17	Increased
chr17:67631624:GGACT:-	Lrrc30	163.137	400.399	1.29531	4.01078e-17	Increased
chr12:4877496:AGACT:-		87.7477	0	-13.0993	4.33051e-17	Decreased
chr2:67513800:GGACA:+	Xirp2	87.7477	0	-13.0993	4.33051e-17	Decreased
chr17:67631790:GGACA:-	Lrrc30	159.429	393.405	1.30305	7.26281e-17	Increased
chr8:23148510:GGACA:+	Ank1	443.682	187.086	-1.24578	7.65751e-17	Decreased
chr3:142963440:GGACC:+	Gm2574	86.5118	0	-13.0788	7.89562e-17	Decreased
chr10:31413733:AGACT:-	Tpd52l1	0	73.4357	12.8425	8.29787e-17	Increased
chr16:46154644:GGACC:-	Gm4737	0	73.4357	12.8425	8.29787e-17	Increased
chr1:138486400:GGACA:-	Nek7	0	73.4357	12.8425	8.29787e-17	Increased
chr2:167690106:GGACT:+	Cebpb	101.342	297.24	1.55229	9.33639e-17	Increased
chr17:67631644:GGACA:-	Lrrc30	163.137	396.902	1.28265	1.23271e-16	Increased
chr17:67631726:GGACT:-	Lrrc30	163.137	396.902	1.28265	1.23271e-16	Increased
chr1:172134423:AGACT:+	Pex19	85.2759	0	-13.0581	1.45675e-16	Decreased
chr9:46242620:GGACA:+	Apoa4	85.2759	0	-13.0581	1.45675e-16	Decreased
chr9:46270470:AGACT:+	Apoa5	85.2759	0	-13.0581	1.45675e-16	Decreased
chr1:150265873:AGACT:-	Rbm3-ps	85.2759	0	-13.0581	1.45675e-16	Decreased
chr2:167689677:GGACA:+	Cebpb	88.9836	274.51	1.62514	1.46743e-16	Increased
chr19:9018831:GGACC:+	Ahnak	0	71.6872	12.8077	2.00381e-16	Increased
chrX:60577395:AGACT:-	Hspa9-ps1	0	71.6872	12.8077	2.00381e-16	Increased
chrX:60577395:AGACT:-	Atp11c	0	71.6872	12.8077	2.00381e-16	Increased
chr1:131054326:GGACC:-	Mapkapk2	0	71.6872	12.8077	2.00381e-16	Increased
chr12:28681947:AGACT:+	Adi1	0	71.6872	12.8077	2.00381e-16	Increased
chr11:69943443:GGACA:-	Slc2a4	0	71.6872	12.8077	2.00381e-16	Increased
chr17:71459625:AGACT:-	Gm4707	0	71.6872	12.8077	2.00381e-16	Increased
chr17:71459625:AGACT:-	Smchd1	0	71.6872	12.8077	2.00381e-16	Increased
chr8:27054246:AGACT:+	Plpbp	0	71.6872	12.8077	2.00381e-16	Increased
chr1:72859868:AGACT:-	Igfbp5	156.957	24.4786	-2.68028	2.12557e-16	Decreased
chr2:167690147:GGACA:+	Cebpb	103.814	298.988	1.52599	2.44853e-16	Increased
chr2:167690154:GGACT:+	Cebpb	103.814	298.988	1.52599	2.44853e-16	Increased
chr15:97790769:GGACT:+	Slc48a1	84.0401	0	-13.037	2.72212e-16	Decreased
chr6:108664854:GGACT:+	Bhlhe40	84.0401	0	-13.037	2.72212e-16	Decreased
chr11:83752599:GGACA:+	Wfdc21	84.0401	0	-13.037	2.72212e-16	Decreased
chr2:64867063:GGACT:-		84.0401	0	-13.037	2.72212e-16	Decreased
chr11:87981001:GGACA:-	Dynll2	0	69.9388	12.7721	4.83891e-16	Increased
chr13:24803388:GGACC:+	BC005537	0	69.9388	12.7721	4.83891e-16	Increased
chr14:76635684:GGACA:-		0	69.9388	12.7721	4.83891e-16	Increased
chr1:74288664:GGACC:-	Tmbim1	0	69.9388	12.7721	4.83891e-16	Increased
chr2:39196911:GGACT:-	Ppp6c	0	69.9388	12.7721	4.83891e-16	Increased
chr13:35991369:GGACC:-	Tmed10-ps	0	69.9388	12.7721	4.83891e-16	Increased
chr13:35991369:GGACC:-	Lyrm4	0	69.9388	12.7721	4.83891e-16	Increased
chr3:32751475:GGACT:+	Ndufb5	81.5683	0	-12.994	5.14959e-16	Decreased
chr18:6029732:GGACT:-	Arhgap12	81.5683	0	-12.994	5.14959e-16	Decreased
chr11:118301086:GGACA:-	Timp2	81.5683	0	-12.994	5.14959e-16	Decreased
chr16:46154974:GGACT:-	Gm4737	82.8042	0	-13.0157	5.15441e-16	Decreased
chr9:78478633:AGACT:-	Gm26377	82.8042	0	-13.0157	5.15441e-16	Decreased
chr9:78478633:AGACT:-	Eef1a1	82.8042	0	-13.0157	5.15441e-16	Decreased
chr10:80116601:GGACA:+	Stk11	80.3324	0	-12.9719	8.99598e-16	Decreased
chr12:78843557:GGACT:-	Atp6v1d	80.3324	0	-12.9719	8.99598e-16	Decreased
chr18:6028706:AGACT:-	Arhgap12	80.3324	0	-12.9719	8.99598e-16	Decreased
chr2:153009633:GGACC:-	Pdrg1	80.3324	0	-12.9719	8.99598e-16	Decreased
chr2:30171733:GGACC:+	Endog	80.3324	0	-12.9719	8.99598e-16	Decreased
chr3:83031562:AGACT:+	Fga	80.3324	0	-12.9719	8.99598e-16	Decreased
chr11:118303648:AGACT:-	Timp2	80.3324	0	-12.9719	8.99598e-16	Decreased
chr2:167689245:GGACT:+	Cebpb	80.3324	0	-12.9719	8.99598e-16	Decreased
chr1:66830996:GGACA:-	Acadl	0	68.1903	12.7356	1.16852e-15	Increased
chr13:62529135:GGACT:-	Zfp935	0	68.1903	12.7356	1.16852e-15	Increased
chr13:62529135:GGACT:-	Zfp934	0	68.1903	12.7356	1.16852e-15	Increased
chr6:8379023:GGACC:-	Gm8428	0	68.1903	12.7356	1.16852e-15	Increased
chr13:24801840:GGACC:+	BC005537	0	68.1903	12.7356	1.16852e-15	Increased
chr13:73331602:AGACT:+	Mrpl36	0	68.1903	12.7356	1.16852e-15	Increased
chr13:83665559:GGACA:+	Mef2c	0	68.1903	12.7356	1.16852e-15	Increased
chr1:66831069:AGACT:-	Acadl	0	68.1903	12.7356	1.16852e-15	Increased
chr14:13902354:GGACT:+		32.133	159.111	2.30755	1.47658e-15	Increased
chr11:109667508:GGACC:+	Prkar1a	79.0965	0	-12.9496	1.58053e-15	Decreased
chr7:118688916:GGACC:-	Gde1	79.0965	0	-12.9496	1.58053e-15	Decreased
chr5:137615787:GGACC:+	Gm16089	79.0965	0	-12.9496	1.58053e-15	Decreased
chr9:46271215:GGACC:+	Apoa5	79.0965	0	-12.9496	1.58053e-15	Decreased
chr11:118303706:GGACC:-	Timp2	79.0965	0	-12.9496	1.58053e-15	Decreased
chr18:33437393:AGACT:-	Nrep	213.808	55.951	-1.93389	2.16027e-15	Decreased
chr7:130764562:AGACT:+	Tacc2	29.6612	152.117	2.35814	2.69514e-15	Increased
chr1:167330544:AGACT:+	Tmco1	77.8606	0	-12.9269	2.7959e-15	Decreased
chr15:34484082:GGACC:-	Rida	77.8606	0	-12.9269	2.7959e-15	Decreased
chr2:116526045:GGACT:-		77.8606	0	-12.9269	2.7959e-15	Decreased
chr3:97690708:GGACT:-	Pde4dip	77.8606	0	-12.9269	2.7959e-15	Decreased
chr11:43730114:GGACA:-	Ttc1	0	66.4418	12.6981	2.82181e-15	Increased
chr15:100314096:GGACC:+	Mettl7a1	0	66.4418	12.6981	2.82181e-15	Increased
chr16:92392166:GGACT:-	Rcan1	0	66.4418	12.6981	2.82181e-15	Increased
chr16:91562935:GGACT:+	Ifngr2	0	66.4418	12.6981	2.82181e-15	Increased
chr16:91562944:GGACT:+	Ifngr2	0	66.4418	12.6981	2.82181e-15	Increased
chr6:136486264:GGACT:-	Gm6728	0	66.4418	12.6981	2.82181e-15	Increased
chr7:16917484:GGACC:-	Calm3	0	66.4418	12.6981	2.82181e-15	Increased
chr8:84834263:GGACC:+	Gadd45gip1	0	66.4418	12.6981	2.82181e-15	Increased
chr6:136486517:GGACA:-	Gm6728	0	66.4418	12.6981	2.82181e-15	Increased
chr1:74288289:GGACA:-	Tmbim1	0	66.4418	12.6981	2.82181e-15	Increased
chr14:34528193:AGACT:-	Ldb3	0	66.4418	12.6981	2.82181e-15	Increased
chr1:153908487:GGACA:+	Glul	30.8971	153.865	2.31575	4.78352e-15	Increased
chr18:84879615:AGACT:+	Cyb5a	223.695	62.9449	-1.82921	4.93073e-15	Decreased
chr19:29021073:AGACT:-	Ak3	76.6248	0	-12.9038	4.98573e-15	Decreased
chr6:108664674:GGACT:+	Bhlhe40	76.6248	0	-12.9038	4.98573e-15	Decreased
chr10:62071089:GGACT:+		76.6248	0	-12.9038	4.98573e-15	Decreased
chr10:62071098:GGACC:+		76.6248	0	-12.9038	4.98573e-15	Decreased
chr15:81826195:GGACC:+	Tef	76.6248	0	-12.9038	4.98573e-15	Decreased
chr4:141115510:GGACT:-	Szrd1	76.6248	0	-12.9038	4.98573e-15	Decreased
chr9:46270300:AGACT:+	Apoa5	76.6248	0	-12.9038	4.98573e-15	Decreased
chr1:74289338:GGACT:-	Tmbim1	0	64.6933	12.6596	6.81422e-15	Increased
chr17:86832798:GGACA:+	Epas1	0	64.6933	12.6596	6.81422e-15	Increased
chr19:30538788:AGACT:-		0	64.6933	12.6596	6.81422e-15	Increased
chr19:7587441:GGACA:+	Plaat3	0	64.6933	12.6596	6.81422e-15	Increased
chr7:119741736:GGACT:+	Ppp1ccb	0	64.6933	12.6596	6.81422e-15	Increased
chr19:5842771:GGACA:-	Neat1	0	64.6933	12.6596	6.81422e-15	Increased
chr14:40006099:GGACT:+		0	64.6933	12.6596	6.81422e-15	Increased
chr2:32633663:GGACA:+	Ak1	1229.7	799.05	-0.621946	7.06405e-15	Decreased
chr1:72860138:GGACA:-	Igfbp5	142.127	22.7301	-2.64397	8.11054e-15	Decreased
chr7:130764654:GGACT:+	Tacc2	30.8971	152.117	2.29927	8.48157e-15	Increased
chr15:31595729:GGACA:-	Cct5	75.3889	0	-12.8803	8.97353e-15	Decreased
chr1:6381198:GGACT:+	Alkal1	75.3889	0	-12.8803	8.97353e-15	Decreased
chr11:62749644:GGACT:-		75.3889	0	-12.8803	8.97353e-15	Decreased
chr8:72567612:AGACT:-	Smim7	75.3889	0	-12.8803	8.97353e-15	Decreased
chr11:67816104:GGACC:+		75.3889	0	-12.8803	8.97353e-15	Decreased
chr4:141114677:AGACT:-	Szrd1	75.3889	0	-12.8803	8.97353e-15	Decreased
chr1:153908042:GGACT:+	Glul	29.6612	148.62	2.32459	9.12375e-15	Increased
chr2:32633842:GGACA:+	Ak1	1284.08	846.259	-0.601561	1.08736e-14	Decreased
chr18:84879741:GGACT:+	Cyb5a	224.931	64.6933	-1.79763	1.09778e-14	Decreased
chr2:32634762:GGACA:+	Ak1	1464.52	994.879	-0.557832	1.2572e-14	Decreased
chr1:153908187:GGACT:+	Glul	30.8971	150.368	2.28259	1.51163e-14	Increased
chr1:153908192:AGACT:+	Glul	30.8971	150.368	2.28259	1.51163e-14	Increased
chr7:130764582:AGACT:+	Tacc2	30.8971	150.368	2.28259	1.51163e-14	Increased
chr1:72860334:GGACA:-	Igfbp5	127.296	17.4847	-2.86331	1.59426e-14	Decreased
chr1:72860380:GGACT:-	Igfbp5	128.532	17.4847	-2.87725	1.61993e-14	Decreased
chr17:33691671:GGACT:-	March2	74.153	0	-12.8565	1.63212e-14	Decreased
chr19:4964855:GGACT:+	Mrpl11	74.153	0	-12.8565	1.63212e-14	Decreased
chr8:34170415:AGACT:+	Saraf	74.153	0	-12.8565	1.63212e-14	Decreased
chr7:60156105:AGACT:+		74.153	0	-12.8565	1.63212e-14	Decreased
chr7:45335983:GGACT:+	Hrc	74.153	0	-12.8565	1.63212e-14	Decreased
chr8:124908878:GGACC:-	Egln1	74.153	0	-12.8565	1.63212e-14	Decreased
chr5:76232920:GGACT:-	Ube2n-ps1	0	62.9449	12.6201	1.64553e-14	Increased
chr5:76232920:GGACT:-	Clock	0	62.9449	12.6201	1.64553e-14	Increased
chr11:6428249:AGACT:-	H2az2	0	62.9449	12.6201	1.64553e-14	Increased
chr5:104092676:GGACC:-	Sparcl1	0	62.9449	12.6201	1.64553e-14	Increased
chr5:53278481:AGACT:+	Smim20	0	62.9449	12.6201	1.64553e-14	Increased
chr1:72860066:GGACT:-	Igfbp5	144.598	24.4786	-2.56197	1.75081e-14	Decreased
chr11:50200221:GGACC:-	Sqstm1	252.12	503.559	0.998021	2.44083e-14	Increased
chr14:13901991:GGACA:+		33.3688	153.865	2.20476	2.52991e-14	Increased
chr3:89449185:AGACT:+	Pbxip1	72.9171	0	-12.8322	3.00306e-14	Decreased
chr8:94394796:GGACT:+	Herpud1	72.9171	0	-12.8322	3.00306e-14	Decreased
chr6:135382739:GGACC:+	Emp1	72.9171	0	-12.8322	3.00306e-14	Decreased
chr1:165774915:GGACC:+	Creg1	72.9171	0	-12.8322	3.00306e-14	Decreased
chr1:165774928:GGACC:+	Creg1	72.9171	0	-12.8322	3.00306e-14	Decreased
chr6:67283995:GGACC:+	Serbp1	72.9171	0	-12.8322	3.00306e-14	Decreased
chr7:89510665:GGACC:-	Prss23	72.9171	0	-12.8322	3.00306e-14	Decreased
chr19:5844504:GGACC:-	Neat1	0	61.1964	12.5795	3.97368e-14	Increased
chr1:31736874:GGACT:+	Gm7910	0	61.1964	12.5795	3.97368e-14	Increased
chr2:32634328:GGACC:+	Ak1	1366.89	923.192	-0.566187	4.04815e-14	Decreased
chr16:21762105:GGACC:-	Ehhadh	71.6812	0	-12.8076	5.5947e-14	Decreased
chr18:31820226:GGACA:-	Gm6665	71.6812	0	-12.8076	5.5947e-14	Decreased
chr19:29021970:GGACA:-	Ak3	71.6812	0	-12.8076	5.5947e-14	Decreased
chr8:94394705:AGACT:+	Herpud1	71.6812	0	-12.8076	5.5947e-14	Decreased
chr14:44597383:AGACT:+		284.253	543.774	0.935806	7.093e-14	Increased
chr1:72860302:GGACA:-	Igfbp5	127.296	19.2332	-2.72588	9.32376e-14	Decreased
chr14:62541335:GGACC:-	Gm4131	0	59.4479	12.5377	9.5958e-14	Increased
chr6:85134178:GGACT:-	Spr	0	59.4479	12.5377	9.5958e-14	Increased
chr17:56996139:AGACT:+	Clpp	0	59.4479	12.5377	9.5958e-14	Increased
chrX:74366169:GGACC:-	Ubl4a	0	59.4479	12.5377	9.5958e-14	Increased
chr11:90860783:AGACT:-	Gm11516	0	59.4479	12.5377	9.5958e-14	Increased
chr18:35650790:GGACT:-	Gm50318	0	59.4479	12.5377	9.5958e-14	Increased
chr18:35650790:GGACT:-	Prob1	0	59.4479	12.5377	9.5958e-14	Increased
chr11:40680038:AGACT:-	Mat2b	70.4453	0	-12.7825	1.05591e-13	Decreased
chr6:72841342:AGACT:-	Kcmf1	70.4453	0	-12.7825	1.05591e-13	Decreased
chr8:70700147:AGACT:+	Jund	70.4453	0	-12.7825	1.05591e-13	Decreased
chr2:156390214:GGACA:-	2900097C17Rik	70.4453	0	-12.7825	1.05591e-13	Decreased
chr9:46242293:GGACA:+	Apoa4	70.4453	0	-12.7825	1.05591e-13	Decreased
chr10:81396350:GGACC:-	Nfic	70.4453	0	-12.7825	1.05591e-13	Decreased
chr9:108209615:GGACC:-	Dag1	70.4453	0	-12.7825	1.05591e-13	Decreased
chr18:33438595:GGACT:-	Nrep	174.26	41.9633	-2.05378	1.30859e-13	Decreased
chr15:81824192:GGACA:+	Tef	67.9736	0	-12.731	1.87968e-13	Decreased
chr8:119410919:AGACT:+	Mlycd	67.9736	0	-12.731	1.87968e-13	Decreased
chr10:120782917:GGACT:-	Msrb3	69.2095	0	-12.757	2.01923e-13	Decreased
chr2:129170250:GGACT:+	Gm14026	69.2095	0	-12.757	2.01923e-13	Decreased
chr9:46270136:GGACA:+	Apoa5	69.2095	0	-12.757	2.01923e-13	Decreased
chr1:4688426:GGACC:-		0	57.6995	12.4946	2.31723e-13	Increased
chr2:119599602:GGACT:+	Oip5os1	0	57.6995	12.4946	2.31723e-13	Increased
chr2:136881432:AGACT:-	Mkks	0	57.6995	12.4946	2.31723e-13	Increased
chr2:136881432:AGACT:-	AL731706.1	0	57.6995	12.4946	2.31723e-13	Increased
chr6:83808627:AGACT:-	Paip2b	0	57.6995	12.4946	2.31723e-13	Increased
chr9:99946908:GGACT:-	Gm8641	0	57.6995	12.4946	2.31723e-13	Increased
chr9:99946961:GGACT:-	Gm8641	0	57.6995	12.4946	2.31723e-13	Increased
chrX:136930858:AGACT:+	Gm6275	0	57.6995	12.4946	2.31723e-13	Increased
chr12:83992652:AGACT:+	Acot2	0	57.6995	12.4946	2.31723e-13	Increased
chr2:130881069:GGACT:+	Gm14048	0	57.6995	12.4946	2.31723e-13	Increased
chr17:27753804:AGACT:-	Ilrun	0	57.6995	12.4946	2.31723e-13	Increased
chr12:87164678:GGACT:+	Gstz1	66.7377	0	-12.7045	3.29932e-13	Decreased
chr2:173159223:GGACC:+	Pck1	66.7377	0	-12.7045	3.29932e-13	Decreased
chr16:4040195:GGACT:-	Trap1	66.7377	0	-12.7045	3.29932e-13	Decreased
chr4:105031238:AGACT:-	Prkaa2	66.7377	0	-12.7045	3.29932e-13	Decreased
chr17:24470862:GGACC:+	Pgp	66.7377	0	-12.7045	3.29932e-13	Decreased
chr7:41669589:GGACC:-		66.7377	0	-12.7045	3.29932e-13	Decreased
chr1:172210250:GGACA:-	Casq1	1006.01	645.185	-0.64085	4.80809e-13	Decreased
chr18:33438562:GGACA:-	Nrep	173.024	43.7117	-1.98463	4.86192e-13	Decreased
chr15:58899139:AGACT:+	Rnf139	0	55.951	12.4502	5.59571e-13	Increased
chr15:58899139:AGACT:+	Gm49356	0	55.951	12.4502	5.59571e-13	Increased
chr2:163469354:AGACT:-	Fitm2	0	55.951	12.4502	5.59571e-13	Increased
chr13:34977849:GGACT:-	Eci2	0	55.951	12.4502	5.59571e-13	Increased
chr9:121768541:GGACT:+	Zfp651	0	55.951	12.4502	5.59571e-13	Increased
chr16:68888499:AGACT:+	Gm46542	0	55.951	12.4502	5.59571e-13	Increased
chr18:62178457:GGACA:-	Adrb2	0	55.951	12.4502	5.59571e-13	Increased
chr4:45398873:GGACT:-	Slc25a51	0	55.951	12.4502	5.59571e-13	Increased
chr8:124909547:AGACT:-	Egln1	0	55.951	12.4502	5.59571e-13	Increased
chr8:122574728:GGACC:-	Aprt	0	55.951	12.4502	5.59571e-13	Increased
chr1:193272338:GGACT:-	G0s2	65.5018	0	-12.6775	5.82985e-13	Decreased
chr6:145216236:GGACC:+	Etfrf1	65.5018	0	-12.6775	5.82985e-13	Decreased
chr16:32907265:GGACT:+	Fyttd1	65.5018	0	-12.6775	5.82985e-13	Decreased
chr9:63646982:GGACT:-	Smad3	65.5018	0	-12.6775	5.82985e-13	Decreased
chr19:42044953:GGACT:+	Ankrd2	101.342	264.019	1.38131	7.24765e-13	Increased
chrX:48010843:GGACA:+		268.187	99.6627	-1.42802	7.65771e-13	Decreased
chrX:48010908:GGACA:+		268.187	99.6627	-1.42802	7.65771e-13	Decreased
chr6:85134186:GGACT:-	Spr	64.2659	0	-12.6501	1.03824e-12	Decreased
chrX:74304609:AGACT:+	Atp6ap1	64.2659	0	-12.6501	1.03824e-12	Decreased
chr11:22899867:AGACT:-	Gm28048	64.2659	0	-12.6501	1.03824e-12	Decreased
chr11:22899867:AGACT:-	Commd1	64.2659	0	-12.6501	1.03824e-12	Decreased
chr3:83031323:AGACT:+	Fga	64.2659	0	-12.6501	1.03824e-12	Decreased
chr3:83031356:AGACT:+	Fga	64.2659	0	-12.6501	1.03824e-12	Decreased
chr6:5168149:AGACT:-	Pon1	64.2659	0	-12.6501	1.03824e-12	Decreased
chr3:83031298:GGACC:+	Fga	64.2659	0	-12.6501	1.03824e-12	Decreased
chr1:9546637:GGACC:+	Rrs1	0	54.2025	12.4044	1.35127e-12	Increased
chr18:62178854:GGACA:-	Adrb2	0	54.2025	12.4044	1.35127e-12	Increased
chr8:124909749:GGACC:-	Egln1	0	54.2025	12.4044	1.35127e-12	Increased
chr3:103178508:AGACT:+	Bcas2	0	54.2025	12.4044	1.35127e-12	Increased
chrX:74274007:AGACT:-	Dnase1l1	0	54.2025	12.4044	1.35127e-12	Increased
chr8:97427435:AGACT:-		0	54.2025	12.4044	1.35127e-12	Increased
chr9:121768295:GGACT:+	Zfp651	0	54.2025	12.4044	1.35127e-12	Increased
chr5:30119441:GGACT:-	Hadha	63.03	0	-12.6221	1.86584e-12	Decreased
chr5:22692690:GGACC:-		63.03	0	-12.6221	1.86584e-12	Decreased
chr17:44278802:GGACC:+	Clic5	63.03	0	-12.6221	1.86584e-12	Decreased
chr15:79724445:AGACT:-	Sun2	63.03	0	-12.6221	1.86584e-12	Decreased
chr10:127884319:GGACT:-	Rdh7	63.03	0	-12.6221	1.86584e-12	Decreased
chr8:119410712:GGACT:+	Mlycd	63.03	195.829	1.63532	2.40452e-12	Increased
chr1:4771120:GGACA:+		0	52.4541	12.3571	3.26308e-12	Increased
chr2:30402030:AGACT:-	Crat	0	52.4541	12.3571	3.26308e-12	Increased
chr5:45434324:AGACT:-	Qdpr	0	52.4541	12.3571	3.26308e-12	Increased
chrX:103163797:GGACA:-	Gm6206	0	52.4541	12.3571	3.26308e-12	Increased
chr18:36798269:GGACC:+	Zmat2	0	52.4541	12.3571	3.26308e-12	Increased
chr18:80212641:AGACT:+	Gm16286	0	52.4541	12.3571	3.26308e-12	Increased
chr18:80212641:AGACT:+	Txnl4a	0	52.4541	12.3571	3.26308e-12	Increased
chr19:43663863:AGACT:-	Slc25a28	0	52.4541	12.3571	3.26308e-12	Increased
chr9:121767811:AGACT:+	Zfp651	0	52.4541	12.3571	3.26308e-12	Increased
chrX:74367136:AGACT:-	Ubl4a	0	52.4541	12.3571	3.26308e-12	Increased
chr10:77597799:GGACT:+	Pttg1ip	0	52.4541	12.3571	3.26308e-12	Increased
chr7:46099059:GGACC:-	Kcnj11	0	52.4541	12.3571	3.26308e-12	Increased
chr7:28739776:AGACT:-	Mrps12	61.7942	0	-12.5935	3.38772e-12	Decreased
chr10:127067498:GGACC:-	Tspan31	61.7942	0	-12.5935	3.38772e-12	Decreased
chr15:81823481:GGACA:+	Tef	61.7942	0	-12.5935	3.38772e-12	Decreased
chr5:123172216:GGACC:-	Hpd	61.7942	0	-12.5935	3.38772e-12	Decreased
chr5:22472593:GGACC:-		61.7942	0	-12.5935	3.38772e-12	Decreased
chr2:84765629:GGACC:-	Serping1	61.7942	0	-12.5935	3.38772e-12	Decreased
chr17:45568168:AGACT:-	Hsp90ab1	60.5583	0	-12.5643	6.22096e-12	Decreased
chr3:57834766:AGACT:+	Rnf13	60.5583	0	-12.5643	6.22096e-12	Decreased
chr4:130127448:GGACT:+	Pef1	60.5583	0	-12.5643	6.22096e-12	Decreased
chr7:125547209:GGACT:+		60.5583	0	-12.5643	6.22096e-12	Decreased
chr3:83031176:GGACT:+	Fga	60.5583	0	-12.5643	6.22096e-12	Decreased
chr8:88134346:AGACT:+	Cnep1r1	60.5583	0	-12.5643	6.22096e-12	Decreased
chr3:83031152:AGACT:+	Fga	60.5583	0	-12.5643	6.22096e-12	Decreased
chr3:83031192:GGACC:+	Fga	60.5583	0	-12.5643	6.22096e-12	Decreased
chr8:119410806:GGACA:+	Mlycd	65.5018	197.577	1.59266	6.60636e-12	Increased
chr5:130213934:GGACC:+	Rabgef1	0	50.7056	12.3082	7.87976e-12	Increased
chr15:76906232:GGACT:+	Rpl8	0	50.7056	12.3082	7.87976e-12	Increased
chr1:194961123:AGACT:+	Cd34	0	50.7056	12.3082	7.87976e-12	Increased
chr1:177450057:AGACT:+	Zbtb18	0	50.7056	12.3082	7.87976e-12	Increased
chr11:94340906:GGACC:+	Ankrd40	0	50.7056	12.3082	7.87976e-12	Increased
chr4:151983234:GGACT:-	Thap3	0	50.7056	12.3082	7.87976e-12	Increased
chr7:35548096:AGACT:-	Nudt19	0	50.7056	12.3082	7.87976e-12	Increased
chr12:4878470:GGACA:-		0	50.7056	12.3082	7.87976e-12	Increased
chr17:14404417:AGACT:+	Smoc2	0	50.7056	12.3082	7.87976e-12	Increased
chr18:37652484:GGACT:-	Gm8242	0	50.7056	12.3082	7.87976e-12	Increased
chr8:119410524:GGACA:+	Mlycd	60.5583	187.086	1.62715	8.68679e-12	Increased
chr16:92393440:AGACT:-	Rcan1	59.3224	0	-12.5346	1.15636e-11	Decreased
chr17:44277128:GGACT:+	Clic5	59.3224	0	-12.5346	1.15636e-11	Decreased
chr2:30402191:GGACC:-	Crat	59.3224	0	-12.5346	1.15636e-11	Decreased
chr6:13870507:AGACT:-	2610001J05Rik	59.3224	0	-12.5346	1.15636e-11	Decreased
chr8:71474591:GGACA:+	Dda1	59.3224	0	-12.5346	1.15636e-11	Decreased
chr2:120508865:AGACT:-	Zfp106	59.3224	0	-12.5346	1.15636e-11	Decreased
chr11:19721477:AGACT:+		43.2559	155.614	1.84676	1.18567e-11	Increased
chr8:119410876:GGACT:+	Mlycd	67.9736	197.577	1.53923	1.73866e-11	Increased
chrX:136734071:GGACT:-	Morf4l2	0	48.9571	12.2576	1.90282e-11	Increased
chr8:84842900:GGACT:-	Calr	0	48.9571	12.2576	1.90282e-11	Increased
chr1:175978590:GGACA:-	Rbm8a2	0	48.9571	12.2576	1.90282e-11	Increased
chr1:175978590:GGACA:-	Pld5	0	48.9571	12.2576	1.90282e-11	Increased
chr17:28967314:GGACC:+	Kctd20	0	48.9571	12.2576	1.90282e-11	Increased
chr4:155074720:GGACA:-	Rer1	0	48.9571	12.2576	1.90282e-11	Increased
chr7:128010650:GGACC:+	Trim72	0	48.9571	12.2576	1.90282e-11	Increased
chr11:18325820:GGACT:-	Gm12020	0	48.9571	12.2576	1.90282e-11	Increased
chr1:23996285:AGACT:-	Sdhaf4	0	48.9571	12.2576	1.90282e-11	Increased
chrX:106281980:GGACT:-	Gm14857	0	48.9571	12.2576	1.90282e-11	Increased
chr6:55170766:GGACC:-	Inmt	54.3789	173.098	1.67029	2.12122e-11	Increased
chr1:53346675:GGACT:-	Gm28551	58.0865	0	-12.5042	2.1769e-11	Decreased
chr1:53346675:GGACT:-	Asnsd1	58.0865	0	-12.5042	2.1769e-11	Decreased
chr10:75937699:AGACT:+	Chchd10	58.0865	0	-12.5042	2.1769e-11	Decreased
chr19:61167643:GGACT:+	Gm5521	58.0865	0	-12.5042	2.1769e-11	Decreased
chr5:97265796:AGACT:+		58.0865	0	-12.5042	2.1769e-11	Decreased
chr8:88133920:GGACA:+	Cnep1r1	58.0865	0	-12.5042	2.1769e-11	Decreased
chr9:108160893:GGACT:+		58.0865	0	-12.5042	2.1769e-11	Decreased
chr1:182132115:AGACT:+	Srp9	58.0865	0	-12.5042	2.1769e-11	Decreased
chr14:56010499:GGACA:-		58.0865	0	-12.5042	2.1769e-11	Decreased
chr11:100715485:GGACA:-	Rab5c	58.0865	0	-12.5042	2.1769e-11	Decreased
chr2:120508947:GGACC:-	Zfp106	58.0865	0	-12.5042	2.1769e-11	Decreased
chr4:129143580:GGACA:+	Fndc5	58.0865	0	-12.5042	2.1769e-11	Decreased
chr6:4541437:GGACA:+	Col1a2	106.286	17.4847	-2.6031	2.69777e-11	Decreased
chr1:74289457:GGACT:-	Tmbim1	55.6147	0	-12.4415	3.9341e-11	Decreased
chr12:10723898:GGACA:-	Gm4928	55.6147	0	-12.4415	3.9341e-11	Decreased
chr13:76697961:GGACT:+	Mctp1	55.6147	0	-12.4415	3.9341e-11	Decreased
chr2:155848388:AGACT:-	Uqcc1	55.6147	0	-12.4415	3.9341e-11	Decreased
chr8:85030123:GGACT:+	Trir	55.6147	0	-12.4415	3.9341e-11	Decreased
chr9:22113475:GGACA:-	Elof1	55.6147	0	-12.4415	3.9341e-11	Decreased
chr9:96471762:GGACT:-	Rnf7	55.6147	0	-12.4415	3.9341e-11	Decreased
chr12:57238466:GGACT:+	Prps1l3	55.6147	0	-12.4415	3.9341e-11	Decreased
chr12:57238466:GGACT:+	Mipol1	55.6147	0	-12.4415	3.9341e-11	Decreased
chr5:92605968:GGACT:+	Stbd1	55.6147	0	-12.4415	3.9341e-11	Decreased
chrX:103762958:GGACC:-	Gm6222	55.6147	0	-12.4415	3.9341e-11	Decreased
chrX:103762958:GGACC:-	Slc16a2	55.6147	0	-12.4415	3.9341e-11	Decreased
chr5:92606304:GGACT:+	Stbd1	55.6147	0	-12.4415	3.9341e-11	Decreased
chr4:41712403:GGACC:-	Rpp25l	55.6147	0	-12.4415	3.9341e-11	Decreased
chr5:87140015:GGACT:-	Ugt2b5	55.6147	0	-12.4415	3.9341e-11	Decreased
chr12:44207326:GGACA:-	Dnajb9	55.6147	0	-12.4415	3.9341e-11	Decreased
chr13:76697898:GGACA:+	Gm15740	55.6147	0	-12.4415	3.9341e-11	Decreased
chr13:76697898:GGACA:+	Mctp1	55.6147	0	-12.4415	3.9341e-11	Decreased
chr4:151048797:GGACT:-	Vamp3	56.8506	0	-12.4732	4.15108e-11	Decreased
chr4:151048797:GGACT:-	Camta1	56.8506	0	-12.4732	4.15108e-11	Decreased
chr8:34090573:AGACT:-	Dctn6	56.8506	0	-12.4732	4.15108e-11	Decreased
chr1:74289250:GGACC:-	Tmbim1	56.8506	0	-12.4732	4.15108e-11	Decreased
chr9:63647992:AGACT:-	Smad3	56.8506	0	-12.4732	4.15108e-11	Decreased
chrX:60577930:GGACA:-	Hspa9-ps1	56.8506	0	-12.4732	4.15108e-11	Decreased
chrX:60577930:GGACA:-	Atp11c	56.8506	0	-12.4732	4.15108e-11	Decreased
chr10:127067720:GGACT:-	Tspan31	56.8506	0	-12.4732	4.15108e-11	Decreased
chr11:120762949:GGACT:+	Hmga1b	56.8506	0	-12.4732	4.15108e-11	Decreased
chr16:21761686:GGACA:-	Ehhadh	105.05	17.4847	-2.58623	4.30822e-11	Decreased
chr12:72794132:GGACT:+	Ppm1a	0	47.2087	12.2051	4.59497e-11	Increased
chr18:36797943:GGACT:+	Zmat2	0	47.2087	12.2051	4.59497e-11	Increased
chr19:40624254:GGACA:+	Entpd1	0	47.2087	12.2051	4.59497e-11	Increased
chr4:136896103:GGACC:-	C1qa	0	47.2087	12.2051	4.59497e-11	Increased
chr4:143241853:GGACT:-		0	47.2087	12.2051	4.59497e-11	Increased
chr11:51976027:AGACT:+	Cdkn2aipnl	0	47.2087	12.2051	4.59497e-11	Increased
chr5:88555020:GGACT:+	Utp3	0	47.2087	12.2051	4.59497e-11	Increased
chr11:90036395:GGACA:+	Tmem100	0	47.2087	12.2051	4.59497e-11	Increased
chr12:57239999:GGACT:+	Mipol1	0	47.2087	12.2051	4.59497e-11	Increased
chr13:3613209:GGACT:+		0	47.2087	12.2051	4.59497e-11	Increased
chr18:80211702:GGACA:+	Gm16286	0	47.2087	12.2051	4.59497e-11	Increased
chr18:80211702:GGACA:+	Txnl4a	0	47.2087	12.2051	4.59497e-11	Increased
chr7:28377444:GGACA:-	Zfp36	0	47.2087	12.2051	4.59497e-11	Increased
chr4:55390565:GGACT:+	Rad23b	0	47.2087	12.2051	4.59497e-11	Increased
chr9:109031939:GGACC:+	Pfkfb4	0	47.2087	12.2051	4.59497e-11	Increased
chr5:112692490:GGACT:-	Myo18b	0	47.2087	12.2051	4.59497e-11	Increased
chr18:64457831:AGACT:-	Fech	0	47.2087	12.2051	4.59497e-11	Increased
chr8:119410109:AGACT:+	Mlycd	54.3789	171.35	1.65565	5.31866e-11	Increased
chr13:24831326:AGACT:-	Acot13	54.3789	0	-12.4091	6.90226e-11	Decreased
chr13:24831393:AGACT:-	Acot13	54.3789	0	-12.4091	6.90226e-11	Decreased
chr2:82507668:AGACT:+	Gm13675	54.3789	0	-12.4091	6.90226e-11	Decreased
chr3:87914519:GGACA:+	Hdgf	54.3789	0	-12.4091	6.90226e-11	Decreased
chr9:79769431:GGACC:-	Tmem30a	54.3789	0	-12.4091	6.90226e-11	Decreased
chr7:143514060:GGACT:-	Nap1l4	54.3789	0	-12.4091	6.90226e-11	Decreased
chr15:102144510:GGACT:+	Igfbp6	54.3789	0	-12.4091	6.90226e-11	Decreased
chrX:103762839:GGACT:-	Slc16a2	54.3789	0	-12.4091	6.90226e-11	Decreased
chr14:61535126:GGACT:-	Spryd7	54.3789	0	-12.4091	6.90226e-11	Decreased
chr16:32906399:GGACA:+	Fyttd1	54.3789	0	-12.4091	6.90226e-11	Decreased
chr13:54593041:GGACT:-	Cltb	54.3789	0	-12.4091	6.90226e-11	Decreased
chr4:120666884:GGACT:+	Cited4	54.3789	0	-12.4091	6.90226e-11	Decreased
chr4:129143354:AGACT:+	Fndc5	54.3789	0	-12.4091	6.90226e-11	Decreased
chr2:32110747:GGACT:+	Plpp7	182.911	59.4479	-1.62128	7.54352e-11	Decreased
chr8:27275104:GGACA:+	Eif4ebp1	23.4818	110.154	2.22942	1.07766e-10	Increased
chr4:150868113:GGACA:+	Errfi1	0	45.4602	12.1507	1.1096e-10	Increased
chr4:73497708:GGACA:-	Gm11488	0	45.4602	12.1507	1.1096e-10	Increased
chr5:113767183:GGACC:+	Gm3511	0	45.4602	12.1507	1.1096e-10	Increased
chrX:71420432:GGACT:-	Cd99l2	0	45.4602	12.1507	1.1096e-10	Increased
chr3:104753187:AGACT:-	Gm43584	0	45.4602	12.1507	1.1096e-10	Increased
chr4:141619268:GGACA:-	Slc25a34	0	45.4602	12.1507	1.1096e-10	Increased
chr8:3679331:GGACA:+	Trappc5	0	45.4602	12.1507	1.1096e-10	Increased
chr11:90036093:GGACA:+	Tmem100	0	45.4602	12.1507	1.1096e-10	Increased
chr4:152332823:GGACA:+	Rpl22	0	45.4602	12.1507	1.1096e-10	Increased
chr8:70700176:GGACC:+	Jund	0	45.4602	12.1507	1.1096e-10	Increased
chrX:157650926:AGACT:-	Gm8644	0	45.4602	12.1507	1.1096e-10	Increased
chr3:57833662:GGACC:+	Rnf13	0	45.4602	12.1507	1.1096e-10	Increased
chr16:4768292:GGACA:-	Cdip1	53.143	0	-12.3759	1.219e-10	Decreased
chr17:26699523:GGACA:+	Atp6v0e	53.143	0	-12.3759	1.219e-10	Decreased
chr2:167516057:GGACC:+	Rnf114	53.143	0	-12.3759	1.219e-10	Decreased
chr9:21508128:GGACA:-	Tmed1	53.143	0	-12.3759	1.219e-10	Decreased
chr1:31736686:AGACT:+	Gm7910	53.143	0	-12.3759	1.219e-10	Decreased
chr1:72862155:GGACA:-	Igfbp5	53.143	0	-12.3759	1.219e-10	Decreased
chr13:62865094:GGACA:-	Fbp1	53.143	0	-12.3759	1.219e-10	Decreased
chr17:44276405:AGACT:+	Clic5	53.143	0	-12.3759	1.219e-10	Decreased
chr3:78965886:GGACC:-		53.143	0	-12.3759	1.219e-10	Decreased
chr9:44799424:GGACC:-	Ttc36	53.143	0	-12.3759	1.219e-10	Decreased
chr14:32662579:GGACA:-	3425401B19Rik	53.143	0	-12.3759	1.219e-10	Decreased
chr5:87139606:GGACT:-	Ugt2b5	53.143	0	-12.3759	1.219e-10	Decreased
chr6:12099808:AGACT:-	Gm6578	53.143	0	-12.3759	1.219e-10	Decreased
chr9:121767336:GGACT:+	Zfp651	53.143	0	-12.3759	1.219e-10	Decreased
chr2:163336702:GGACC:-	Jph2	171.788	54.2025	-1.66401	1.33934e-10	Decreased
chr12:100206217:GGACA:+	Calm1	436.267	232.546	-0.907663	1.55224e-10	Decreased
chr6:108665236:AGACT:+	Bhlhe40	93.9271	13.9878	-2.7465	1.96326e-10	Decreased
chr2:170285704:GGACA:+	Gm14270	51.9071	0	-12.342	2.16968e-10	Decreased
chr4:107907996:AGACT:-	Cpt2	51.9071	0	-12.342	2.16968e-10	Decreased
chr11:102685107:GGACA:-	Ccdc43	51.9071	0	-12.342	2.16968e-10	Decreased
chr15:81475735:GGACA:+	Rbx1	51.9071	0	-12.342	2.16968e-10	Decreased
chr3:55847269:GGACT:+	4933417G07Rik	51.9071	0	-12.342	2.16968e-10	Decreased
chr3:55847809:GGACA:+	4933417G07Rik	51.9071	0	-12.342	2.16968e-10	Decreased
chr2:32110126:GGACT:+	Plpp7	176.731	57.6995	-1.61476	2.59896e-10	Decreased
chr17:56111654:AGACT:-	Plin5	0	43.7117	12.0941	2.67948e-10	Increased
chr4:132854535:AGACT:-	Stx12	0	43.7117	12.0941	2.67948e-10	Increased
chr4:83505383:AGACT:-	Gm10154	0	43.7117	12.0941	2.67948e-10	Increased
chr7:143513920:AGACT:-	Nap1l4	0	43.7117	12.0941	2.67948e-10	Increased
chr9:52086616:GGACA:+	Rdx	0	43.7117	12.0941	2.67948e-10	Increased
chr1:194960245:GGACT:+	Cd34	0	43.7117	12.0941	2.67948e-10	Increased
chr11:60952251:GGACT:+	Map2k3	0	43.7117	12.0941	2.67948e-10	Increased
chr12:69123709:GGACA:+	Gm7868	0	43.7117	12.0941	2.67948e-10	Increased
chr14:25714505:AGACT:-	Zcchc24	0	43.7117	12.0941	2.67948e-10	Increased
chr16:62717507:GGACC:+	Gm9816	0	43.7117	12.0941	2.67948e-10	Increased
chr7:127272009:GGACT:-	Sephs2	0	43.7117	12.0941	2.67948e-10	Increased
chr9:109031241:GGACT:+	Pfkfb4	0	43.7117	12.0941	2.67948e-10	Increased
chr1:136119328:GGACT:+	Cacna1s	0	43.7117	12.0941	2.67948e-10	Increased
chr12:69982062:GGACT:+	Gm19221	0	43.7117	12.0941	2.67948e-10	Increased
chr17:39844514:GGACC:+	Gm26917	0	43.7117	12.0941	2.67948e-10	Increased
chr11:60952577:GGACT:+	Map2k3	0	43.7117	12.0941	2.67948e-10	Increased
chr4:136889855:AGACT:-	C1qc	0	43.7117	12.0941	2.67948e-10	Increased
chr5:124460919:GGACT:+	Kmt5a	0	43.7117	12.0941	2.67948e-10	Increased
chr5:116040650:GGACT:-	Tmem233	153.25	45.4602	-1.75298	3.70586e-10	Decreased
chr11:90859646:AGACT:-		50.6712	0	-12.3072	3.89659e-10	Decreased
chr18:75009856:GGACA:+	BC031181	50.6712	0	-12.3072	3.89659e-10	Decreased
chr2:127298690:GGACC:+	Stard7	50.6712	0	-12.3072	3.89659e-10	Decreased
chr12:13436282:AGACT:-		50.6712	0	-12.3072	3.89659e-10	Decreased
chr12:8015436:GGACT:+	Apob	50.6712	0	-12.3072	3.89659e-10	Decreased
chr19:10629409:GGACC:+	Ddb1	50.6712	0	-12.3072	3.89659e-10	Decreased
chr16:4875620:GGACT:-	Ubald1	50.6712	0	-12.3072	3.89659e-10	Decreased
chr10:127884482:AGACT:-	Rdh7	50.6712	0	-12.3072	3.89659e-10	Decreased
chr2:32110056:GGACC:+	Plpp7	173.024	57.6995	-1.58417	5.36592e-10	Decreased
chr2:32110792:GGACA:+	Plpp7	166.844	54.2025	-1.62189	6.20855e-10	Decreased
chr17:53506614:GGACT:+	Rab5a	0	41.9633	12.0353	6.47044e-10	Increased
chr11:65688894:GGACT:-	Map2k4	0	41.9633	12.0353	6.47044e-10	Increased
chr3:135467544:GGACT:+	Ube2d3	0	41.9633	12.0353	6.47044e-10	Increased
chr1:75245043:GGACT:+	Dnajb2	0	41.9633	12.0353	6.47044e-10	Increased
chr13:80894422:GGACA:+	Arrdc3	0	41.9633	12.0353	6.47044e-10	Increased
chr2:164792209:GGACA:+	Snx21	0	41.9633	12.0353	6.47044e-10	Increased
chr3:96643732:GGACT:+	Pex11b	0	41.9633	12.0353	6.47044e-10	Increased
chr3:96643732:GGACT:+	Gm42957	0	41.9633	12.0353	6.47044e-10	Increased
chr5:123029625:GGACC:+	Orai1	0	41.9633	12.0353	6.47044e-10	Increased
chr1:172195849:AGACT:+	Dcaf8	0	41.9633	12.0353	6.47044e-10	Increased
chr12:85226180:GGACC:+	Eif2b2	0	41.9633	12.0353	6.47044e-10	Increased
chr13:83664366:GGACC:+	Mef2c	0	41.9633	12.0353	6.47044e-10	Increased
chr9:25308024:GGACC:+	Sept7	0	41.9633	12.0353	6.47044e-10	Increased
chr14:14116577:GGACA:-	Psmd6	0	41.9633	12.0353	6.47044e-10	Increased
chr19:29022107:GGACC:-	Ak3	0	41.9633	12.0353	6.47044e-10	Increased
chr2:174330327:GGACC:+	Gnas	49.4353	0	-12.2716	7.06926e-10	Decreased
chr3:104794123:GGACT:+	Rhoc	49.4353	0	-12.2716	7.06926e-10	Decreased
chr4:34768932:AGACT:-	Smim8	49.4353	0	-12.2716	7.06926e-10	Decreased
chr9:79771018:GGACA:-	Tmem30a	49.4353	0	-12.2716	7.06926e-10	Decreased
chr11:102685594:AGACT:-	Ccdc43	49.4353	0	-12.2716	7.06926e-10	Decreased
chr5:115296806:AGACT:+	Coq5	49.4353	0	-12.2716	7.06926e-10	Decreased
chr9:119148117:GGACA:-	Acaa1b	49.4353	0	-12.2716	7.06926e-10	Decreased
chr6:72369093:GGACT:-	Vamp5	49.4353	0	-12.2716	7.06926e-10	Decreased
chr2:90911091:GGACA:-	Ptpmt1	49.4353	0	-12.2716	7.06926e-10	Decreased
chr12:100206971:GGACA:+	Calm1	548.732	325.215	-0.754689	8.32467e-10	Decreased
chr10:75507601:GGACA:-	Gucd1	25.9535	108.405	2.06201	9.28957e-10	Increased
chr8:94180234:GGACC:+	Mt1	43.2559	141.626	1.71089	1.00966e-09	Increased
chr6:108664815:GGACA:+	Bhlhe40	84.0401	12.2393	-2.77855	1.04284e-09	Decreased
chr12:100206689:GGACT:+	Calm1	521.543	305.982	-0.769319	1.08183e-09	Decreased
chr2:32109696:GGACT:+	Plpp7	166.844	55.951	-1.57609	1.23531e-09	Decreased
chr2:32109711:GGACA:+	Plpp7	166.844	55.951	-1.57609	1.23531e-09	Decreased
chr10:81269164:GGACT:+	Apba3	48.1994	0	-12.2351	1.29689e-09	Decreased
chr19:53372734:GGACA:+	Mxi1	48.1994	0	-12.2351	1.29689e-09	Decreased
chr11:108407378:GGACA:+	Apoh	48.1994	0	-12.2351	1.29689e-09	Decreased
chr14:45458879:GGACT:-	Fermt2	48.1994	0	-12.2351	1.29689e-09	Decreased
chr17:44037068:AGACT:+	Rcan2	48.1994	0	-12.2351	1.29689e-09	Decreased
chr5:79638441:AGACT:-		48.1994	0	-12.2351	1.29689e-09	Decreased
chr11:90861251:GGACC:-	Gm11516	48.1994	0	-12.2351	1.29689e-09	Decreased
chr19:46657095:GGACA:+	Wbp1l	48.1994	0	-12.2351	1.29689e-09	Decreased
chr8:93099140:GGACC:-	Ces1c	48.1994	0	-12.2351	1.29689e-09	Decreased
chr10:40287854:GGACT:-	Amd1	215.044	85.675	-1.32758	1.31508e-09	Decreased
chr2:11474042:GGACA:-	Pfkfb3	0	40.2148	11.9739	1.56249e-09	Increased
chr5:36795335:GGACT:-	Mrfap1	0	40.2148	11.9739	1.56249e-09	Increased
chr7:28378411:GGACT:-	Zfp36	0	40.2148	11.9739	1.56249e-09	Increased
chr7:64411950:AGACT:+	Mcee	0	40.2148	11.9739	1.56249e-09	Increased
chr8:33434703:GGACA:-		0	40.2148	11.9739	1.56249e-09	Increased
chr11:115644353:GGACT:-	Grb2	0	40.2148	11.9739	1.56249e-09	Increased
chr11:94341498:AGACT:+	Ankrd40	0	40.2148	11.9739	1.56249e-09	Increased
chr1:155098494:GGACC:-	Ier5	0	40.2148	11.9739	1.56249e-09	Increased
chr4:141684044:GGACC:-	Rsc1a1	0	40.2148	11.9739	1.56249e-09	Increased
chr4:141684044:GGACC:-	Ddi2	0	40.2148	11.9739	1.56249e-09	Increased
chr11:59013164:GGACA:-	Obscn	0	40.2148	11.9739	1.56249e-09	Increased
chr11:73176077:GGACC:-	Emc6	0	40.2148	11.9739	1.56249e-09	Increased
chr18:35653254:GGACA:-	Gm50318	0	40.2148	11.9739	1.56249e-09	Increased
chr18:35653254:GGACA:-	Prob1	0	40.2148	11.9739	1.56249e-09	Increased
chr7:16810963:AGACT:-	Fkrp	0	40.2148	11.9739	1.56249e-09	Increased
chr6:108665328:AGACT:+	Bhlhe40	93.9271	17.4847	-2.42478	1.98468e-09	Decreased
chr11:115608011:AGACT:-	Mif4gd	46.9636	0	-12.1976	2.40774e-09	Decreased
chr11:6355934:GGACA:+	Ogdh	46.9636	0	-12.1976	2.40774e-09	Decreased
chr11:75705142:GGACA:+	Crk	46.9636	0	-12.1976	2.40774e-09	Decreased
chr11:82062283:GGACC:+	Ccl11	46.9636	0	-12.1976	2.40774e-09	Decreased
chr4:45399827:GGACC:-	Slc25a51	46.9636	0	-12.1976	2.40774e-09	Decreased
chr6:136485932:AGACT:-		46.9636	0	-12.1976	2.40774e-09	Decreased
chr5:92605090:AGACT:+	Stbd1	46.9636	0	-12.1976	2.40774e-09	Decreased
chr1:194959989:GGACC:+	Cd34	46.9636	0	-12.1976	2.40774e-09	Decreased
chr1:51301910:GGACC:+	Cavin2	46.9636	0	-12.1976	2.40774e-09	Decreased
chr1:59484904:AGACT:+	Fzd7	46.9636	0	-12.1976	2.40774e-09	Decreased
chr1:177448631:AGACT:+	Zbtb18	46.9636	0	-12.1976	2.40774e-09	Decreased
chr11:3342039:AGACT:+	Pik3ip1	46.9636	0	-12.1976	2.40774e-09	Decreased
chr1:72160068:GGACC:-	Mreg	46.9636	0	-12.1976	2.40774e-09	Decreased
chr19:46377601:GGACT:-	Actr1a	46.9636	0	-12.1976	2.40774e-09	Decreased
chr8:27275374:GGACT:+	Eif4ebp1	33.3688	118.896	1.83281	3.52674e-09	Increased
chr11:88211365:AGACT:+	Mrps23	0	38.4663	11.9098	3.77311e-09	Increased
chr15:76722536:AGACT:-	C030006K11Rik	0	38.4663	11.9098	3.77311e-09	Increased
chr17:44276876:GGACC:+	Clic5	0	38.4663	11.9098	3.77311e-09	Increased
chr2:91058035:GGACA:+	Psmc3	0	38.4663	11.9098	3.77311e-09	Increased
chr4:129608241:AGACT:+	Tmem234	0	38.4663	11.9098	3.77311e-09	Increased
chr1:34878546:GGACC:+	Plekhb2	0	38.4663	11.9098	3.77311e-09	Increased
chr16:18301331:GGACC:-	Tango2	0	38.4663	11.9098	3.77311e-09	Increased
chr18:56575513:GGACT:+	Phax	0	38.4663	11.9098	3.77311e-09	Increased
chr19:9284113:GGACA:+	Pcna-ps2	0	38.4663	11.9098	3.77311e-09	Increased
chr4:140972955:GGACC:+	Sdhb	0	38.4663	11.9098	3.77311e-09	Increased
chr10:56100517:GGACT:-	Tbc1d32	0	38.4663	11.9098	3.77311e-09	Increased
chr10:7630036:AGACT:-	Pcmt1	0	38.4663	11.9098	3.77311e-09	Increased
chr11:73175658:GGACA:-	Emc6	0	38.4663	11.9098	3.77311e-09	Increased
chr13:111361791:GGACA:+	Gm15289	0	38.4663	11.9098	3.77311e-09	Increased
chr6:120887778:GGACA:+	Bcl2l13	0	38.4663	11.9098	3.77311e-09	Increased
chr10:80804034:GGACC:+	Sf3a2	0	38.4663	11.9098	3.77311e-09	Increased
chr18:36667369:AGACT:-	Sra1	0	38.4663	11.9098	3.77311e-09	Increased
chr4:133101499:AGACT:+		0	38.4663	11.9098	3.77311e-09	Increased
chr8:40920219:GGACA:+	Slc7a2	0	38.4663	11.9098	3.77311e-09	Increased
chr1:9546302:GGACT:+	Rrs1	0	38.4663	11.9098	3.77311e-09	Increased
chr12:48555356:AGACT:-	Gm1818	0	38.4663	11.9098	3.77311e-09	Increased
chrX:106284726:GGACA:-	Gm14857	0	38.4663	11.9098	3.77311e-09	Increased
chr11:70644349:GGACT:-	Slc25a11	45.7277	0	-12.1592	4.52571e-09	Decreased
chr17:46018203:GGACA:-	Vegfa	45.7277	0	-12.1592	4.52571e-09	Decreased
chr2:119660412:AGACT:-	Ndufaf1	45.7277	0	-12.1592	4.52571e-09	Decreased
chr2:84830104:GGACC:+	Timm10	45.7277	0	-12.1592	4.52571e-09	Decreased
chrX:33507369:GGACT:+		45.7277	0	-12.1592	4.52571e-09	Decreased
chr12:85133327:GGACA:+	Dlst	45.7277	0	-12.1592	4.52571e-09	Decreased
chr4:49585597:AGACT:-	Tmem246	45.7277	0	-12.1592	4.52571e-09	Decreased
chr4:49585825:GGACA:-	Tmem246	45.7277	0	-12.1592	4.52571e-09	Decreased
chr8:93972336:GGACA:-	Amfr	45.7277	0	-12.1592	4.52571e-09	Decreased
chrX:33508375:AGACT:+		45.7277	0	-12.1592	4.52571e-09	Decreased
chr4:136880485:GGACA:-	C1qb	45.7277	0	-12.1592	4.52571e-09	Decreased
chrX:136931009:AGACT:+		45.7277	0	-12.1592	4.52571e-09	Decreased
chrX:33506099:AGACT:+	Gm2223	45.7277	0	-12.1592	4.52571e-09	Decreased
chr12:48555585:GGACT:-	Gm1818	45.7277	0	-12.1592	4.52571e-09	Decreased
chr6:136486846:GGACC:-	Gm6728	45.7277	0	-12.1592	4.52571e-09	Decreased
chr16:36965512:GGACC:-	Fbxo40	45.7277	0	-12.1592	4.52571e-09	Decreased
chr5:115143883:GGACT:-	Mlec	45.7277	0	-12.1592	4.52571e-09	Decreased
chr4:136248043:GGACC:+	Tcea3	45.7277	0	-12.1592	4.52571e-09	Decreased
chr19:5070498:GGACT:+	Cd248	45.7277	0	-12.1592	4.52571e-09	Decreased
chrX:48010124:GGACA:+		222.459	94.4173	-1.23633	5.10422e-09	Decreased
chr4:148496297:AGACT:-	Angptl7	29.6612	110.154	1.89251	5.63617e-09	Increased
chr10:40287963:GGACT:-	Amd1	205.157	83.9265	-1.28943	5.71171e-09	Decreased
chr11:55394821:AGACT:-	Sparc	542.553	330.461	-0.715268	5.89023e-09	Decreased
chr4:148496106:GGACA:-	Angptl7	33.3688	117.147	1.81144	5.90458e-09	Increased
chr10:75506995:AGACT:-	Gucd1	32.133	115.399	1.84418	6.90486e-09	Increased
chr4:95050035:AGACT:-	Jun	54.3789	153.865	1.50038	7.48233e-09	Increased
chr13:51848147:GGACA:+	Gadd45g	45.7277	138.129	1.59467	7.57829e-09	Increased
chr13:51848168:GGACT:+	Gadd45g	45.7277	138.129	1.59467	7.57829e-09	Increased
chr4:148495984:GGACC:-	Angptl7	34.6047	118.896	1.78036	8.18676e-09	Increased
chr1:138486732:AGACT:-	Nek7	43.2559	0	-12.079	8.25285e-09	Decreased
chr1:63364766:GGACC:-	Gm11605	43.2559	0	-12.079	8.25285e-09	Decreased
chr11:6106770:GGACA:-	Nudcd3	43.2559	0	-12.079	8.25285e-09	Decreased
chr12:88058256:AGACT:+	Gm46994	43.2559	0	-12.079	8.25285e-09	Decreased
chr14:25700232:GGACC:+	Ppif	43.2559	0	-12.079	8.25285e-09	Decreased
chr3:5560532:AGACT:-	Pex2	43.2559	0	-12.079	8.25285e-09	Decreased
chr7:102437219:AGACT:+	Stim1	43.2559	0	-12.079	8.25285e-09	Decreased
chr7:141470440:GGACC:+	Cd151	43.2559	0	-12.079	8.25285e-09	Decreased
chr7:34639879:GGACC:-	Kctd15	43.2559	0	-12.079	8.25285e-09	Decreased
chr15:100674471:AGACT:-	Cela1	43.2559	0	-12.079	8.25285e-09	Decreased
chr7:112905707:GGACA:+	Tead1	43.2559	0	-12.079	8.25285e-09	Decreased
chr8:115703758:GGACT:-	Maf	43.2559	0	-12.079	8.25285e-09	Decreased
chrX:74257605:GGACC:+	Emd	43.2559	0	-12.079	8.25285e-09	Decreased
chr11:103679309:GGACA:-	Gosr2	43.2559	0	-12.079	8.25285e-09	Decreased
chr16:36036916:AGACT:+	Kpna1	43.2559	0	-12.079	8.25285e-09	Decreased
chr11:19720927:GGACA:+	Glns-ps1	43.2559	0	-12.079	8.25285e-09	Decreased
chr11:67811549:GGACA:+	Dhrs7c	43.2559	0	-12.079	8.25285e-09	Decreased
chrX:109387803:GGACT:-		43.2559	0	-12.079	8.25285e-09	Decreased
chr4:109676758:GGACC:+	Faf1	43.2559	0	-12.079	8.25285e-09	Decreased
chr15:78405637:GGACA:-	Tst	44.4918	0	-12.1196	8.61299e-09	Decreased
chr15:78405713:GGACC:-	Tst	44.4918	0	-12.1196	8.61299e-09	Decreased
chr17:13017256:GGACA:+	Sod2	44.4918	0	-12.1196	8.61299e-09	Decreased
chr17:65438319:GGACA:-	Gm18736	44.4918	0	-12.1196	8.61299e-09	Decreased
chr17:65438319:GGACA:-	Tmem232	44.4918	0	-12.1196	8.61299e-09	Decreased
chr4:135214212:AGACT:-	Clic4	44.4918	0	-12.1196	8.61299e-09	Decreased
chr17:28748208:GGACT:+	Mapk14	44.4918	0	-12.1196	8.61299e-09	Decreased
chr2:35314235:GGACC:-	Stom	44.4918	0	-12.1196	8.61299e-09	Decreased
chr4:69954540:GGACC:-	Gm11224	44.4918	0	-12.1196	8.61299e-09	Decreased
chr6:72369443:AGACT:-	Vamp5	44.4918	0	-12.1196	8.61299e-09	Decreased
chr17:28075398:AGACT:-	Tcp11	44.4918	0	-12.1196	8.61299e-09	Decreased
chr17:28075398:AGACT:-	4930526A20Rik	44.4918	0	-12.1196	8.61299e-09	Decreased
chr4:19608608:GGACC:-	Wwp1	44.4918	0	-12.1196	8.61299e-09	Decreased
chr13:51848077:AGACT:+	Gadd45g	44.4918	136.381	1.61581	8.81745e-09	Increased
chr1:9451183:GGACA:+	Gm7512	0	36.7178	11.8427	9.11132e-09	Increased
chr1:9452036:AGACT:+		0	36.7178	11.8427	9.11132e-09	Increased
chr11:101248199:GGACT:+	Ramp2	0	36.7178	11.8427	9.11132e-09	Increased
chr11:53200847:GGACA:+	Gm11189	0	36.7178	11.8427	9.11132e-09	Increased
chr12:72793967:AGACT:+	Ppm1a	0	36.7178	11.8427	9.11132e-09	Increased
chr2:173984696:GGACA:-		0	36.7178	11.8427	9.11132e-09	Increased
chr2:30285737:AGACT:-	Dolk	0	36.7178	11.8427	9.11132e-09	Increased
chr4:133266415:AGACT:-	Tmem222	0	36.7178	11.8427	9.11132e-09	Increased
chr4:46243341:AGACT:-	Gm12444	0	36.7178	11.8427	9.11132e-09	Increased
chr5:26358006:AGACT:+		0	36.7178	11.8427	9.11132e-09	Increased
chr5:26358126:GGACT:+		0	36.7178	11.8427	9.11132e-09	Increased
chr5:33769735:GGACT:-	Letm1	0	36.7178	11.8427	9.11132e-09	Increased
chr11:65689798:GGACT:-	Map2k4	0	36.7178	11.8427	9.11132e-09	Increased
chr13:63301780:GGACA:+	Aopep	0	36.7178	11.8427	9.11132e-09	Increased
chr17:37712689:GGACA:-		0	36.7178	11.8427	9.11132e-09	Increased
chr18:64457011:AGACT:-	Fech	0	36.7178	11.8427	9.11132e-09	Increased
chr4:141619944:GGACT:-	Slc25a34	0	36.7178	11.8427	9.11132e-09	Increased
chr7:109388592:GGACC:-	Gm9105	0	36.7178	11.8427	9.11132e-09	Increased
chr7:109388592:GGACC:-	Stk33	0	36.7178	11.8427	9.11132e-09	Increased
chr12:103439964:GGACT:+	Ifi27	0	36.7178	11.8427	9.11132e-09	Increased
chr13:80894193:AGACT:+	Arrdc3	0	36.7178	11.8427	9.11132e-09	Increased
chr14:46853838:GGACT:+	Cgrrf1	0	36.7178	11.8427	9.11132e-09	Increased
chr9:101106526:AGACT:-	Ppp2r3a	0	36.7178	11.8427	9.11132e-09	Increased
chr11:77543143:AGACT:+		0	36.7178	11.8427	9.11132e-09	Increased
chr15:99898551:GGACT:-	Uqcrh-ps1	0	36.7178	11.8427	9.11132e-09	Increased
chr8:125032924:AGACT:+	Tsnax	0	36.7178	11.8427	9.11132e-09	Increased
chr1:9450882:GGACA:+	Gm7512	0	36.7178	11.8427	9.11132e-09	Increased
chr13:72455127:GGACC:-	Rpl9-ps4	0	36.7178	11.8427	9.11132e-09	Increased
chr4:73498561:GGACC:-		0	36.7178	11.8427	9.11132e-09	Increased
chr13:51848364:GGACT:+	Gadd45g	46.9636	139.878	1.57435	9.59033e-09	Increased
chr13:51848321:GGACT:+	Gadd45g	46.9636	139.878	1.57435	9.59033e-09	Increased
chr4:95049993:GGACT:-	Jun	55.6147	153.865	1.46796	9.72902e-09	Increased
chr10:40288010:GGACT:-	Amd1	202.685	83.9265	-1.27194	1.09632e-08	Decreased
chr4:95049960:GGACC:-	Jun	56.8506	155.614	1.45256	1.18424e-08	Increased
chr13:51847993:GGACC:+	Gadd45g	44.4918	134.632	1.59719	1.38766e-08	Increased
chr4:95050139:GGACT:-	Jun	53.143	148.62	1.4835	1.41142e-08	Increased
chr11:75704673:AGACT:+	Crk	42.02	0	-12.0372	1.44838e-08	Decreased
chr11:95491860:AGACT:+	Spop	42.02	0	-12.0372	1.44838e-08	Decreased
chr3:153922730:GGACA:-	Acadm	42.02	0	-12.0372	1.44838e-08	Decreased
chr5:107909576:AGACT:-	Dipk1a	42.02	0	-12.0372	1.44838e-08	Decreased
chr7:95913090:GGACT:-	Gm5037	42.02	0	-12.0372	1.44838e-08	Decreased
chr1:59484642:AGACT:+	Fzd7	42.02	0	-12.0372	1.44838e-08	Decreased
chr11:60444262:GGACT:+	Gid4	42.02	0	-12.0372	1.44838e-08	Decreased
chrX:136930249:GGACC:+	Gm6275	42.02	0	-12.0372	1.44838e-08	Decreased
chr9:25150870:GGACC:-	Herpud2	42.02	0	-12.0372	1.44838e-08	Decreased
chr5:23700703:AGACT:-	AI506816	42.02	0	-12.0372	1.44838e-08	Decreased
chr4:95049897:AGACT:-	Jun	58.0865	157.362	1.43766	1.48706e-08	Increased
chr6:108664695:GGACT:+	Bhlhe40	76.6248	12.2393	-2.6453	2.134e-08	Decreased
chr10:17724715:GGACT:+	Cited2	92.6912	209.816	1.17853	2.13592e-08	Increased
chr1:161971352:GGACC:+	Pigc	0	34.9694	11.7723	2.2002e-08	Increased
chr1:161971352:GGACC:+	Gm38304	0	34.9694	11.7723	2.2002e-08	Increased
chr1:161971384:AGACT:+	Pigc	0	34.9694	11.7723	2.2002e-08	Increased
chr1:161971384:AGACT:+	Gm38304	0	34.9694	11.7723	2.2002e-08	Increased
chr16:8856251:GGACT:+	1810013L24Rik	0	34.9694	11.7723	2.2002e-08	Increased
chr17:56279892:GGACC:-	Plin3	0	34.9694	11.7723	2.2002e-08	Increased
chr19:9016550:AGACT:+	Ahnak	0	34.9694	11.7723	2.2002e-08	Increased
chr7:140891674:GGACA:+	Gm15542	0	34.9694	11.7723	2.2002e-08	Increased
chr7:140891674:GGACA:+	Psmd13	0	34.9694	11.7723	2.2002e-08	Increased
chr8:71933498:AGACT:+	Zfp617	0	34.9694	11.7723	2.2002e-08	Increased
chr9:107565495:GGACA:+	Tusc2	0	34.9694	11.7723	2.2002e-08	Increased
chrX:81820831:GGACC:-	Gm8822	0	34.9694	11.7723	2.2002e-08	Increased
chr1:172506599:GGACA:+	Tagln2	0	34.9694	11.7723	2.2002e-08	Increased
chr13:80893989:GGACT:+	Arrdc3	0	34.9694	11.7723	2.2002e-08	Increased
chr16:18778119:GGACC:+	Cldn5	0	34.9694	11.7723	2.2002e-08	Increased
chr6:106780974:AGACT:-	Crbn	0	34.9694	11.7723	2.2002e-08	Increased
chr1:118333439:AGACT:+	Nifk	0	34.9694	11.7723	2.2002e-08	Increased
chr11:115645203:AGACT:-	Grb2	0	34.9694	11.7723	2.2002e-08	Increased
chr13:5867862:GGACC:+	Klf6	0	34.9694	11.7723	2.2002e-08	Increased
chr16:8857961:GGACC:+	1810013L24Rik	0	34.9694	11.7723	2.2002e-08	Increased
chr19:4194746:AGACT:+	Ppp1ca	0	34.9694	11.7723	2.2002e-08	Increased
chr3:19226327:GGACT:-	Pde7a	0	34.9694	11.7723	2.2002e-08	Increased
chrX:53884293:GGACT:-	Atf1-ps	0	34.9694	11.7723	2.2002e-08	Increased
chr15:81475506:GGACC:+	Rbx1	0	34.9694	11.7723	2.2002e-08	Increased
chr19:9016617:GGACC:+	Ahnak	0	34.9694	11.7723	2.2002e-08	Increased
chr7:19093495:GGACA:+	Dmpk	0	34.9694	11.7723	2.2002e-08	Increased
chr7:130729369:GGACA:+	Tacc2	0	34.9694	11.7723	2.2002e-08	Increased
chr10:75508450:GGACT:-	Gucd1	25.9535	99.6627	1.94071	2.21115e-08	Increased
chr15:79089600:GGACC:+	Eif3l	40.7841	0	-11.9941	2.55907e-08	Decreased
chr17:29282231:GGACC:+	BC004004	40.7841	0	-11.9941	2.55907e-08	Decreased
chr19:44306709:GGACT:+	Scd2	40.7841	0	-11.9941	2.55907e-08	Decreased
chr2:119600086:GGACA:+	Oip5os1	40.7841	0	-11.9941	2.55907e-08	Decreased
chr5:139393124:GGACC:+	Gpr146	40.7841	0	-11.9941	2.55907e-08	Decreased
chr9:21139674:AGACT:-	Cdc37	40.7841	0	-11.9941	2.55907e-08	Decreased
chrX:13293202:GGACT:+	Ddx3x	40.7841	0	-11.9941	2.55907e-08	Decreased
chr10:43456352:GGACT:-		40.7841	0	-11.9941	2.55907e-08	Decreased
chr4:41497650:GGACA:-	Myorg	40.7841	0	-11.9941	2.55907e-08	Decreased
chrX:159385891:AGACT:+	Eif1ax	40.7841	0	-11.9941	2.55907e-08	Decreased
chr9:120495050:AGACT:+	Eif1b	40.7841	0	-11.9941	2.55907e-08	Decreased
chr9:20663219:GGACA:+	Pin1	40.7841	0	-11.9941	2.55907e-08	Decreased
chr14:78966044:GGACC:-	Gm6997	40.7841	0	-11.9941	2.55907e-08	Decreased
chr7:140891585:GGACT:+	Gm15542	40.7841	0	-11.9941	2.55907e-08	Decreased
chr7:140891585:GGACT:+	Psmd13	40.7841	0	-11.9941	2.55907e-08	Decreased
chr3:83014924:GGACA:+	Fgg	40.7841	0	-11.9941	2.55907e-08	Decreased
chr4:63154040:GGACC:-	Ambp	40.7841	0	-11.9941	2.55907e-08	Decreased
chr10:17724655:GGACC:+	Cited2	91.4554	206.319	1.17365	2.63927e-08	Increased
chr10:17724390:GGACA:+	Cited2	88.9836	202.822	1.18851	2.79275e-08	Increased
chr10:79640360:GGACC:-	Odf3l2	23.4818	94.4173	2.00705	2.83878e-08	Increased
chr11:3527502:GGACC:-	Smtn	85.2759	17.4847	-2.28539	3.34818e-08	Decreased
chr4:33246015:GGACT:-	Pnrc1	111.229	234.295	1.07472	4.06134e-08	Increased
chr11:57801992:GGACC:+	Sap30l	39.5483	0	-11.9498	4.55732e-08	Decreased
chr12:69373230:GGACA:+	Arf6	39.5483	0	-11.9498	4.55732e-08	Decreased
chr2:173158570:GGACC:+	Pck1	39.5483	0	-11.9498	4.55732e-08	Decreased
chr2:4700637:GGACA:+		39.5483	0	-11.9498	4.55732e-08	Decreased
chr3:57287547:AGACT:-	Tm4sf1	39.5483	0	-11.9498	4.55732e-08	Decreased
chr5:115295869:GGACT:+	Coq5	39.5483	0	-11.9498	4.55732e-08	Decreased
chr5:137528684:GGACT:-	Gnb2	39.5483	0	-11.9498	4.55732e-08	Decreased
chr5:137528684:GGACT:-	Epo	39.5483	0	-11.9498	4.55732e-08	Decreased
chr11:94643690:GGACT:+	Lrrc59	39.5483	0	-11.9498	4.55732e-08	Decreased
chr15:76646177:GGACC:-	Cyhr1	39.5483	0	-11.9498	4.55732e-08	Decreased
chr3:60039926:GGACT:+	Aadac	39.5483	0	-11.9498	4.55732e-08	Decreased
chr9:22448825:GGACT:-	Rp9	39.5483	0	-11.9498	4.55732e-08	Decreased
chr13:74019282:GGACC:-	Gm6263	39.5483	0	-11.9498	4.55732e-08	Decreased
chr19:9016341:GGACT:+	Ahnak	39.5483	0	-11.9498	4.55732e-08	Decreased
chrX:60045784:GGACT:-	Gm5637	39.5483	0	-11.9498	4.55732e-08	Decreased
chr18:60603286:AGACT:-	Synpo	39.5483	0	-11.9498	4.55732e-08	Decreased
chr19:7586835:GGACC:+	Plaat3	39.5483	0	-11.9498	4.55732e-08	Decreased
chr9:120015674:GGACT:-	Xirp1	39.5483	0	-11.9498	4.55732e-08	Decreased
chr9:120015674:GGACT:-	Cx3cr1	39.5483	0	-11.9498	4.55732e-08	Decreased
chr6:141686324:GGACA:+	Slco1b2	39.5483	0	-11.9498	4.55732e-08	Decreased
chr7:103813639:GGACC:-	Hbb-bt	39.5483	0	-11.9498	4.55732e-08	Decreased
chr9:123307433:GGACT:-	Scp2-ps2	299.084	155.614	-0.942536	4.95973e-08	Decreased
chr9:123307484:GGACA:-	Scp2-ps2	299.084	155.614	-0.942536	4.95973e-08	Decreased
chr9:123307562:GGACT:-	Scp2-ps2	299.084	155.614	-0.942536	4.95973e-08	Decreased
chr4:33245863:GGACA:-	Pnrc1	113.701	236.043	1.05374	5.14938e-08	Increased
chr1:73911490:GGACC:-	Tns1	0	33.2209	11.6983	5.31305e-08	Increased
chr11:69968372:AGACT:-	Elp5	0	33.2209	11.6983	5.31305e-08	Increased
chr12:31926816:GGACA:-	Hbp1	0	33.2209	11.6983	5.31305e-08	Increased
chr15:103299238:GGACA:+	Copz1	0	33.2209	11.6983	5.31305e-08	Increased
chr19:40292577:GGACT:-		0	33.2209	11.6983	5.31305e-08	Increased
chr2:30286270:AGACT:-	Dolk	0	33.2209	11.6983	5.31305e-08	Increased
chr3:133377953:GGACT:+	Ppa2	0	33.2209	11.6983	5.31305e-08	Increased
chr4:116703687:GGACT:-	Mmachc	0	33.2209	11.6983	5.31305e-08	Increased
chr6:117845422:GGACA:+	Zfp637	0	33.2209	11.6983	5.31305e-08	Increased
chr7:127908434:GGACT:+	Bckdk	0	33.2209	11.6983	5.31305e-08	Increased
chr8:114151849:AGACT:+	Nudt7	0	33.2209	11.6983	5.31305e-08	Increased
chr9:107301354:AGACT:+	Cish	0	33.2209	11.6983	5.31305e-08	Increased
chr9:48489669:GGACA:-	Rbm7	0	33.2209	11.6983	5.31305e-08	Increased
chr3:115942885:GGACC:+	Gm43106	0	33.2209	11.6983	5.31305e-08	Increased
chr3:60490615:GGACT:-		0	33.2209	11.6983	5.31305e-08	Increased
chr3:90524515:GGACC:+	S100a13	0	33.2209	11.6983	5.31305e-08	Increased
chr4:141620253:GGACC:-	Slc25a34	0	33.2209	11.6983	5.31305e-08	Increased
chr4:141620279:GGACA:-	Slc25a34	0	33.2209	11.6983	5.31305e-08	Increased
chr4:141620411:AGACT:-	Slc25a34	0	33.2209	11.6983	5.31305e-08	Increased
chr7:78907325:GGACC:+	Aen	0	33.2209	11.6983	5.31305e-08	Increased
chr13:80893811:AGACT:+	Arrdc3	0	33.2209	11.6983	5.31305e-08	Increased
chr2:172380420:GGACT:+	Cstf1	0	33.2209	11.6983	5.31305e-08	Increased
chr12:44312111:GGACA:+	Pnpla8	0	33.2209	11.6983	5.31305e-08	Increased
chr12:86964431:GGACA:+	Cipc	0	33.2209	11.6983	5.31305e-08	Increased
chr16:36035229:GGACT:+	Kpna1	0	33.2209	11.6983	5.31305e-08	Increased
chr3:115942500:GGACC:+	Gm43106	0	33.2209	11.6983	5.31305e-08	Increased
chr15:103299775:AGACT:+	Copz1	0	33.2209	11.6983	5.31305e-08	Increased
chr4:141620006:GGACT:-	Slc25a34	0	33.2209	11.6983	5.31305e-08	Increased
chr5:115296751:GGACT:+	Coq5	0	33.2209	11.6983	5.31305e-08	Increased
chr4:103564997:GGACC:+		255.828	125.89	-1.02295	6.90075e-08	Decreased
chr11:78522643:GGACT:+	Poldip2	38.3124	0	-11.904	8.18985e-08	Decreased
chr11:94643610:GGACA:+	Lrrc59	38.3124	0	-11.904	8.18985e-08	Decreased
chr12:110319647:GGACT:-	Gm9063	38.3124	0	-11.904	8.18985e-08	Decreased
chr19:44306405:GGACA:+	Scd2	38.3124	0	-11.904	8.18985e-08	Decreased
chr19:60762098:GGACC:-	Eif3a	38.3124	0	-11.904	8.18985e-08	Decreased
chr2:163468193:GGACA:-	Fitm2	38.3124	0	-11.904	8.18985e-08	Decreased
chr3:86671865:GGACC:-		38.3124	0	-11.904	8.18985e-08	Decreased
chr7:25443354:AGACT:-	Gm15495	38.3124	0	-11.904	8.18985e-08	Decreased
chr9:120960398:GGACA:+	Ctnnb1	38.3124	0	-11.904	8.18985e-08	Decreased
chr9:57587742:GGACT:+	Scamp2	38.3124	0	-11.904	8.18985e-08	Decreased
chr14:50978468:GGACA:-	Gm8518	38.3124	0	-11.904	8.18985e-08	Decreased
chr14:50978554:GGACC:-	Gm8518	38.3124	0	-11.904	8.18985e-08	Decreased
chr10:29346871:GGACC:-	Rnf146	38.3124	0	-11.904	8.18985e-08	Decreased
chr11:51976890:GGACT:+	Cdkn2aipnl	38.3124	0	-11.904	8.18985e-08	Decreased
chr14:50978502:GGACA:-	Gm8518	38.3124	0	-11.904	8.18985e-08	Decreased
chr14:65960978:AGACT:-		38.3124	0	-11.904	8.18985e-08	Decreased
chr19:9016199:GGACA:+	Ahnak	38.3124	0	-11.904	8.18985e-08	Decreased
chr6:108823602:GGACT:+	Arl8b	38.3124	0	-11.904	8.18985e-08	Decreased
chr9:14542136:GGACT:-	Amotl1	38.3124	0	-11.904	8.18985e-08	Decreased
chr4:138439232:GGACA:+	Mul1	38.3124	0	-11.904	8.18985e-08	Decreased
chrX:62776555:GGACC:-	Sms-ps	38.3124	0	-11.904	8.18985e-08	Decreased
chr1:72160562:GGACT:-	Mreg	38.3124	0	-11.904	8.18985e-08	Decreased
chr11:78523047:GGACA:-	Tnfaip1	38.3124	0	-11.904	8.18985e-08	Decreased
chrX:68821344:GGACC:+	Gm14698	38.3124	0	-11.904	8.18985e-08	Decreased
chr4:148496453:GGACA:-	Angptl7	25.9535	94.4173	1.86272	1.06377e-07	Increased
chr4:148496516:GGACA:-	Angptl7	25.9535	94.4173	1.86272	1.06377e-07	Increased
chr9:106215059:GGACT:+	Twf2	164.372	302.485	0.879855	1.0683e-07	Increased
chr12:80108780:GGACT:-	Zfp36l1	0	31.4724	11.6203	1.28299e-07	Increased
chr15:81865639:AGACT:-	Phf5a	0	31.4724	11.6203	1.28299e-07	Increased
chr16:17428894:GGACT:+	Snap29	0	31.4724	11.6203	1.28299e-07	Increased
chr2:154657273:GGACA:+	Chmp4b	0	31.4724	11.6203	1.28299e-07	Increased
chr5:115147910:GGACA:-	Mlec	0	31.4724	11.6203	1.28299e-07	Increased
chr8:105856387:GGACA:+	Thap11	0	31.4724	11.6203	1.28299e-07	Increased
chr9:65330093:GGACT:+	Clpx	0	31.4724	11.6203	1.28299e-07	Increased
chr9:72747363:GGACA:+	Nedd4	0	31.4724	11.6203	1.28299e-07	Increased
chr16:16853993:AGACT:+		0	31.4724	11.6203	1.28299e-07	Increased
chr18:31958208:GGACA:+	Lims2	0	31.4724	11.6203	1.28299e-07	Increased
chr18:6201413:GGACA:-	Kif5b	0	31.4724	11.6203	1.28299e-07	Increased
chr3:32520032:AGACT:+	Zfp639	0	31.4724	11.6203	1.28299e-07	Increased
chr3:60491346:AGACT:-		0	31.4724	11.6203	1.28299e-07	Increased
chr7:5007652:AGACT:-	Fiz1	0	31.4724	11.6203	1.28299e-07	Increased
chr8:107185727:GGACA:+	Cyb5b	0	31.4724	11.6203	1.28299e-07	Increased
chr8:90891308:GGACC:+	Chd9	0	31.4724	11.6203	1.28299e-07	Increased
chr1:172197896:GGACC:-	Pea15a	0	31.4724	11.6203	1.28299e-07	Increased
chr10:41907702:AGACT:+	Sesn1	0	31.4724	11.6203	1.28299e-07	Increased
chr16:17428699:GGACC:+	Snap29	0	31.4724	11.6203	1.28299e-07	Increased
chr16:17428759:GGACA:+	Snap29	0	31.4724	11.6203	1.28299e-07	Increased
chr3:122275409:GGACC:+	Dnttip2	0	31.4724	11.6203	1.28299e-07	Increased
chr3:145647470:GGACA:-	Ccn1	0	31.4724	11.6203	1.28299e-07	Increased
chr3:145647519:GGACA:-	Ccn1	0	31.4724	11.6203	1.28299e-07	Increased
chr3:37644169:GGACA:+	Spry1	0	31.4724	11.6203	1.28299e-07	Increased
chr3:88169489:GGACC:+	Mef2d	0	31.4724	11.6203	1.28299e-07	Increased
chr4:41638945:GGACA:-	Enho	0	31.4724	11.6203	1.28299e-07	Increased
chr12:51744323:GGACA:-	Hectd1	0	31.4724	11.6203	1.28299e-07	Increased
chr2:155848316:GGACC:-	Uqcc1	0	31.4724	11.6203	1.28299e-07	Increased
chr3:145943986:AGACT:+	2410004B18Rik	0	31.4724	11.6203	1.28299e-07	Increased
chr3:95945894:AGACT:+	Anp32e	0	31.4724	11.6203	1.28299e-07	Increased
chr1:162594611:GGACA:+	Vamp4	0	31.4724	11.6203	1.28299e-07	Increased
chr4:141684928:GGACT:-	Rsc1a1	0	31.4724	11.6203	1.28299e-07	Increased
chr4:141684928:GGACT:-	Ddi2	0	31.4724	11.6203	1.28299e-07	Increased
chr19:31085686:AGACT:+	Cstf2t	0	31.4724	11.6203	1.28299e-07	Increased
chr12:69372757:GGACA:+	Arf6	37.0765	0	-11.8567	1.48681e-07	Decreased
chr19:10503044:AGACT:-	Sdhaf2	37.0765	0	-11.8567	1.48681e-07	Decreased
chr3:116923479:GGACA:-	Palmd	37.0765	0	-11.8567	1.48681e-07	Decreased
chr6:117845410:AGACT:+	Zfp637	37.0765	0	-11.8567	1.48681e-07	Decreased
chr6:120888773:GGACC:+	Bcl2l13	37.0765	0	-11.8567	1.48681e-07	Decreased
chr4:117271974:AGACT:-	Rnf220	37.0765	0	-11.8567	1.48681e-07	Decreased
chr4:135214889:GGACA:-	Clic4	37.0765	0	-11.8567	1.48681e-07	Decreased
chr6:120888501:GGACT:+	Bcl2l13	37.0765	0	-11.8567	1.48681e-07	Decreased
chr7:134661520:AGACT:+	Gm9333	37.0765	0	-11.8567	1.48681e-07	Decreased
chr7:35121536:AGACT:+	Cebpa	37.0765	0	-11.8567	1.48681e-07	Decreased
chr7:6131928:GGACT:-	Zfp787	37.0765	0	-11.8567	1.48681e-07	Decreased
chr17:44037631:GGACA:+	Rcan2	37.0765	0	-11.8567	1.48681e-07	Decreased
chr2:151561413:AGACT:+	Fkbp1a	37.0765	0	-11.8567	1.48681e-07	Decreased
chr2:179178388:AGACT:+		37.0765	0	-11.8567	1.48681e-07	Decreased
chr3:98290988:GGACC:+	Hmgcs2	37.0765	0	-11.8567	1.48681e-07	Decreased
chr14:25699846:GGACA:+	Ppif	37.0765	0	-11.8567	1.48681e-07	Decreased
chr7:19093701:AGACT:+	Dmpk	37.0765	0	-11.8567	1.48681e-07	Decreased
chr10:128211142:GGACA:-	Spryd4	37.0765	0	-11.8567	1.48681e-07	Decreased
chr14:25713434:GGACA:-	Zcchc24	37.0765	0	-11.8567	1.48681e-07	Decreased
chr7:105591842:GGACA:-	Hpx	37.0765	0	-11.8567	1.48681e-07	Decreased
chr1:72862239:GGACC:-	Igfbp5	37.0765	0	-11.8567	1.48681e-07	Decreased
chr4:103564534:GGACT:+		250.884	125.89	-0.994804	1.60113e-07	Decreased
chr15:58177925:GGACT:-	Fbxo32	21.01	83.9265	1.99753	1.75309e-07	Increased
chr9:106215004:GGACT:+	Twf2	164.372	300.737	0.871492	1.86598e-07	Increased
chr9:106215029:GGACT:+	Twf2	164.372	300.737	0.871492	1.86598e-07	Increased
chr12:84431487:AGACT:-	Aldh6a1	35.8406	0	-11.8078	2.72922e-07	Decreased
chr12:9035998:AGACT:+	Ttc32	35.8406	0	-11.8078	2.72922e-07	Decreased
chr13:55344707:AGACT:-	Lman2	35.8406	0	-11.8078	2.72922e-07	Decreased
chr2:146306344:GGACT:+	Gm14117	35.8406	0	-11.8078	2.72922e-07	Decreased
chr3:95945260:GGACC:+	Anp32e	35.8406	0	-11.8078	2.72922e-07	Decreased
chr3:96560226:GGACA:+	Txnip	35.8406	0	-11.8078	2.72922e-07	Decreased
chr4:46241246:GGACT:-		35.8406	0	-11.8078	2.72922e-07	Decreased
chr5:124550296:GGACA:+	Tmed2	35.8406	0	-11.8078	2.72922e-07	Decreased
chr7:35121356:GGACT:+	Cebpa	35.8406	0	-11.8078	2.72922e-07	Decreased
chr8:80110341:GGACA:-		35.8406	0	-11.8078	2.72922e-07	Decreased
chr12:18216938:GGACC:+	Bnip3l-ps	35.8406	0	-11.8078	2.72922e-07	Decreased
chr13:93461789:GGACT:+		35.8406	0	-11.8078	2.72922e-07	Decreased
chr7:19246894:AGACT:+	Opa3	35.8406	0	-11.8078	2.72922e-07	Decreased
chr7:80915761:GGACA:-	Sec11a	35.8406	0	-11.8078	2.72922e-07	Decreased
chr8:126425162:GGACA:+	Coa6	35.8406	0	-11.8078	2.72922e-07	Decreased
chr18:76970689:GGACC:+	Hdhd2	35.8406	0	-11.8078	2.72922e-07	Decreased
chr18:76970689:GGACC:+	Gm50364	35.8406	0	-11.8078	2.72922e-07	Decreased
chr19:23165253:AGACT:+	Klf9	35.8406	0	-11.8078	2.72922e-07	Decreased
chr5:139395330:GGACC:+	Gpr146	35.8406	0	-11.8078	2.72922e-07	Decreased
chr7:80915845:GGACT:-	Sec11a	35.8406	0	-11.8078	2.72922e-07	Decreased
chr1:86078632:GGACA:+	Psmd1	35.8406	0	-11.8078	2.72922e-07	Decreased
chr12:20418492:GGACA:+		35.8406	0	-11.8078	2.72922e-07	Decreased
chr12:40036722:AGACT:-	Arl4a	35.8406	0	-11.8078	2.72922e-07	Decreased
chr2:181868339:GGACT:+	Polr3k	35.8406	0	-11.8078	2.72922e-07	Decreased
chr15:27593246:GGACA:+	Ank	35.8406	0	-11.8078	2.72922e-07	Decreased
chr12:20418456:GGACT:+		35.8406	0	-11.8078	2.72922e-07	Decreased
chr4:4763253:GGACT:-	Impad1	35.8406	0	-11.8078	2.72922e-07	Decreased
chr5:30865008:AGACT:+	Mapre3	35.8406	0	-11.8078	2.72922e-07	Decreased
chr9:60871356:GGACT:+	Uaca	35.8406	0	-11.8078	2.72922e-07	Decreased
chr12:87995553:AGACT:-		0	29.724	11.5379	3.09817e-07	Increased
chr15:76904973:AGACT:+	Rpl8	0	29.724	11.5379	3.09817e-07	Increased
chr19:6911067:AGACT:-	Esrra	0	29.724	11.5379	3.09817e-07	Increased
chr2:103819190:GGACA:-	Gm13880	0	29.724	11.5379	3.09817e-07	Increased
chr4:147874861:AGACT:-	Mfn2	0	29.724	11.5379	3.09817e-07	Increased
chr4:15283312:GGACC:+	Tmem64	0	29.724	11.5379	3.09817e-07	Increased
chr9:84973901:GGACA:-	Gm8228	0	29.724	11.5379	3.09817e-07	Increased
chrX:20529891:GGACA:+		0	29.724	11.5379	3.09817e-07	Increased
chr1:20822271:GGACA:+	Gm20587	0	29.724	11.5379	3.09817e-07	Increased
chr10:62559495:GGACC:-	Kif1bp	0	29.724	11.5379	3.09817e-07	Increased
chr12:69965906:GGACA:-	Sav1	0	29.724	11.5379	3.09817e-07	Increased
chr16:17430224:GGACT:+	Snap29	0	29.724	11.5379	3.09817e-07	Increased
chr8:105856130:GGACA:+	Thap11	0	29.724	11.5379	3.09817e-07	Increased
chr8:75079917:AGACT:+		0	29.724	11.5379	3.09817e-07	Increased
chr10:11290910:GGACA:+	Fbxo30	0	29.724	11.5379	3.09817e-07	Increased
chr10:11291110:GGACA:+	Fbxo30	0	29.724	11.5379	3.09817e-07	Increased
chr10:11291176:GGACT:+	Fbxo30	0	29.724	11.5379	3.09817e-07	Increased
chr10:82620164:GGACT:-	1190007I07Rik	0	29.724	11.5379	3.09817e-07	Increased
chr19:40293118:GGACA:-		0	29.724	11.5379	3.09817e-07	Increased
chr2:29739258:GGACA:+	Rapgef1	0	29.724	11.5379	3.09817e-07	Increased
chr3:37643570:GGACC:+	Spry1	0	29.724	11.5379	3.09817e-07	Increased
chr11:74675871:GGACA:-	Pafah1b1	0	29.724	11.5379	3.09817e-07	Increased
chr2:158075482:GGACT:+	Rprd1b	0	29.724	11.5379	3.09817e-07	Increased
chr5:107107219:GGACT:-	Tgfbr3	0	29.724	11.5379	3.09817e-07	Increased
chr1:139928523:GGACC:-	Gm5837	0	29.724	11.5379	3.09817e-07	Increased
chr1:139928523:GGACC:-	Gm16332	0	29.724	11.5379	3.09817e-07	Increased
chr19:43768254:GGACT:+	Cutc	0	29.724	11.5379	3.09817e-07	Increased
chr13:54585285:AGACT:-	Nop16	0	29.724	11.5379	3.09817e-07	Increased
chr8:75079751:GGACC:+	Gm2059	0	29.724	11.5379	3.09817e-07	Increased
chr4:141618938:GGACA:-	Slc25a34	6.17942	48.9571	2.98394	3.75361e-07	Increased
chr1:120067724:GGACT:-	Tmem37	45.7277	124.141	1.44064	4.01251e-07	Increased
chr1:120067757:GGACC:-	Tmem37	45.7277	124.141	1.44064	4.01251e-07	Increased
chr1:120067685:GGACA:-	Tmem37	45.7277	124.141	1.44064	4.01251e-07	Increased
chr5:116408920:GGACT:-	Hspb8	603.111	405.645	-0.572195	4.49024e-07	Decreased
chr3:96560928:GGACA:+	Txnip	106.286	215.062	1.01673	4.79016e-07	Increased
chr12:70467309:GGACT:+	Tmx1	34.6047	0	-11.7572	5.06873e-07	Decreased
chr13:108048093:GGACC:+	Smim15	34.6047	0	-11.7572	5.06873e-07	Decreased
chr13:55346096:GGACA:-	Lman2	34.6047	0	-11.7572	5.06873e-07	Decreased
chr17:39843062:GGACA:+	Gm26917	34.6047	0	-11.7572	5.06873e-07	Decreased
chr2:146306536:GGACA:+		34.6047	0	-11.7572	5.06873e-07	Decreased
chr3:94448012:AGACT:+	Mrpl9	34.6047	0	-11.7572	5.06873e-07	Decreased
chr6:119354310:GGACT:-	Adipor2	34.6047	0	-11.7572	5.06873e-07	Decreased
chr7:35121267:GGACA:+	Cebpa	34.6047	0	-11.7572	5.06873e-07	Decreased
chr7:35121275:GGACC:+	Cebpa	34.6047	0	-11.7572	5.06873e-07	Decreased
chr9:44640474:GGACC:+	Ddx6	34.6047	0	-11.7572	5.06873e-07	Decreased
chr9:57588448:GGACT:+	Scamp2	34.6047	0	-11.7572	5.06873e-07	Decreased
chrX:73686487:AGACT:-	Bcap31	34.6047	0	-11.7572	5.06873e-07	Decreased
chr1:34876921:GGACA:+	Plekhb2	34.6047	0	-11.7572	5.06873e-07	Decreased
chr17:21967526:GGACC:-	Gm7809	34.6047	0	-11.7572	5.06873e-07	Decreased
chrX:136170832:GGACA:-	Tceal8	34.6047	0	-11.7572	5.06873e-07	Decreased
chr14:25713931:GGACT:-	Zcchc24	34.6047	0	-11.7572	5.06873e-07	Decreased
chr16:10542288:GGACC:-	Dexi	34.6047	0	-11.7572	5.06873e-07	Decreased
chr19:5917736:AGACT:-	Cdc42ep2	34.6047	0	-11.7572	5.06873e-07	Decreased
chr5:72627617:GGACC:-	Gm5297	34.6047	0	-11.7572	5.06873e-07	Decreased
chr5:72627617:GGACC:-	Cnga1	34.6047	0	-11.7572	5.06873e-07	Decreased
chr5:115146602:GGACT:-	Mlec	34.6047	0	-11.7572	5.06873e-07	Decreased
chr16:10542506:GGACT:-	Dexi	34.6047	0	-11.7572	5.06873e-07	Decreased
chr7:19246601:GGACA:+	Opa3	34.6047	0	-11.7572	5.06873e-07	Decreased
chr6:24604464:GGACA:+	Lmod2	25.9535	89.1719	1.78026	5.12534e-07	Increased
chr9:21921180:GGACA:-	Tmem205	90.2195	24.4786	-1.88149	5.49593e-07	Decreased
chr11:94213872:GGACA:+	Tob1	275.602	148.62	-0.890915	5.58058e-07	Decreased
chr4:95051585:GGACT:-	Jun	45.7277	122.393	1.42018	6.21864e-07	Increased
chr9:96896143:GGACA:+	Gm10123	528.958	347.945	-0.604278	6.97522e-07	Decreased
chr11:54718157:GGACA:-	Cdc42se2	0	27.9755	11.4505	7.48143e-07	Increased
chr13:55725741:AGACT:+	Txndc15	0	27.9755	11.4505	7.48143e-07	Increased
chr14:70579893:AGACT:+	Nudt18	0	27.9755	11.4505	7.48143e-07	Increased
chr19:41526527:GGACA:+	Lcor	0	27.9755	11.4505	7.48143e-07	Increased
chr5:114250158:GGACA:+	Acacb	0	27.9755	11.4505	7.48143e-07	Increased
chr7:16117856:GGACC:+	Napa	0	27.9755	11.4505	7.48143e-07	Increased
chr7:43452357:GGACA:+	Etfb	0	27.9755	11.4505	7.48143e-07	Increased
chr7:43452357:GGACA:+	Etfbl	0	27.9755	11.4505	7.48143e-07	Increased
chr9:107534942:AGACT:+	Tmem115	0	27.9755	11.4505	7.48143e-07	Increased
chr9:108534178:GGACC:+	Qrich1	0	27.9755	11.4505	7.48143e-07	Increased
chr2:69795818:AGACT:+	Phospho2	0	27.9755	11.4505	7.48143e-07	Increased
chr3:37643459:GGACC:+	Spry1	0	27.9755	11.4505	7.48143e-07	Increased
chr5:88554600:GGACC:+	Utp3	0	27.9755	11.4505	7.48143e-07	Increased
chr1:20821556:AGACT:+	Gm20587	0	27.9755	11.4505	7.48143e-07	Increased
chr11:69059987:AGACT:+	Borcs6	0	27.9755	11.4505	7.48143e-07	Increased
chr11:69060024:GGACA:+	Borcs6	0	27.9755	11.4505	7.48143e-07	Increased
chr13:56074130:GGACT:-	Macroh2a1	0	27.9755	11.4505	7.48143e-07	Increased
chr3:145647670:GGACT:-	Ccn1	0	27.9755	11.4505	7.48143e-07	Increased
chr5:108124733:AGACT:-	Tmed5	0	27.9755	11.4505	7.48143e-07	Increased
chrX:81822471:GGACT:-	Gm8822	0	27.9755	11.4505	7.48143e-07	Increased
chr1:74713517:GGACC:+		0	27.9755	11.4505	7.48143e-07	Increased
chr11:106780767:GGACA:-	Ddx5	0	27.9755	11.4505	7.48143e-07	Increased
chr16:8634845:GGACA:-	Tmem186	0	27.9755	11.4505	7.48143e-07	Increased
chr17:83501952:GGACT:-	Cox7a2l	0	27.9755	11.4505	7.48143e-07	Increased
chr4:18844694:GGACT:-	Gm11868	0	27.9755	11.4505	7.48143e-07	Increased
chr14:70579946:GGACC:+	Nudt18	0	27.9755	11.4505	7.48143e-07	Increased
chr12:81709365:GGACT:+		0	27.9755	11.4505	7.48143e-07	Increased
chr2:122264968:AGACT:+	Sord	0	27.9755	11.4505	7.48143e-07	Increased
chr9:4978165:AGACT:+	Gm7390	0	27.9755	11.4505	7.48143e-07	Increased
chrX:153498738:GGACT:+	Ubqln2	0	27.9755	11.4505	7.48143e-07	Increased
chr5:116408980:GGACC:-	Hspb8	598.167	405.645	-0.560321	7.62233e-07	Decreased
chr4:103563862:GGACT:+	Gm12715	231.11	117.147	-0.980195	7.70564e-07	Decreased
chr11:5966831:GGACT:+	Ykt6	33.3688	0	-11.7047	9.52658e-07	Decreased
chr11:76020046:GGACA:-	Rflnb	33.3688	0	-11.7047	9.52658e-07	Decreased
chr13:44922214:GGACA:-	Dtnbp1	33.3688	0	-11.7047	9.52658e-07	Decreased
chr3:116923968:GGACT:-	Palmd	33.3688	0	-11.7047	9.52658e-07	Decreased
chr7:73418295:GGACA:+	Rgma	33.3688	0	-11.7047	9.52658e-07	Decreased
chr8:105586162:GGACC:-	Gm45855	33.3688	0	-11.7047	9.52658e-07	Decreased
chr8:105586162:GGACC:-	Agrp	33.3688	0	-11.7047	9.52658e-07	Decreased
chr8:11448735:GGACC:+	Col4a2	33.3688	0	-11.7047	9.52658e-07	Decreased
chr8:88332377:GGACA:-	Brd7	33.3688	0	-11.7047	9.52658e-07	Decreased
chr9:43222033:GGACT:-	Oaf	33.3688	0	-11.7047	9.52658e-07	Decreased
chrX:56155471:GGACA:-		33.3688	0	-11.7047	9.52658e-07	Decreased
chr11:5966819:GGACT:+	Ykt6	33.3688	0	-11.7047	9.52658e-07	Decreased
chr11:75703901:AGACT:+	Crk	33.3688	0	-11.7047	9.52658e-07	Decreased
chr12:76938298:GGACA:-	Max	33.3688	0	-11.7047	9.52658e-07	Decreased
chr2:152109758:GGACC:+	Srxn1	33.3688	0	-11.7047	9.52658e-07	Decreased
chr2:164490353:AGACT:+	Dbndd2	33.3688	0	-11.7047	9.52658e-07	Decreased
chr2:164490353:AGACT:+	Gm20458	33.3688	0	-11.7047	9.52658e-07	Decreased
chr2:164791966:GGACC:+	Snx21	33.3688	0	-11.7047	9.52658e-07	Decreased
chr5:69462470:GGACT:+		33.3688	0	-11.7047	9.52658e-07	Decreased
chr7:34193057:AGACT:-	Pdcd2l	33.3688	0	-11.7047	9.52658e-07	Decreased
chr11:78523918:GGACT:-	Tnfaip1	33.3688	0	-11.7047	9.52658e-07	Decreased
chr19:44305970:GGACC:+	Scd2	33.3688	0	-11.7047	9.52658e-07	Decreased
chr5:121445304:GGACA:-	Erp29	33.3688	0	-11.7047	9.52658e-07	Decreased
chr7:112904611:AGACT:+	Tead1	33.3688	0	-11.7047	9.52658e-07	Decreased
chr7:35121866:GGACA:+	Cebpa	33.3688	0	-11.7047	9.52658e-07	Decreased
chr14:18280076:GGACA:+	Nkiras1	33.3688	0	-11.7047	9.52658e-07	Decreased
chr11:70644748:GGACT:-	Slc25a11	33.3688	0	-11.7047	9.52658e-07	Decreased
chr3:88503003:GGACC:-	Lmna	33.3688	0	-11.7047	9.52658e-07	Decreased
chr9:120016874:AGACT:-	Xirp1	33.3688	0	-11.7047	9.52658e-07	Decreased
chr9:120016874:AGACT:-	Cx3cr1	33.3688	0	-11.7047	9.52658e-07	Decreased
chr7:110055445:GGACT:+	Ipo7	33.3688	0	-11.7047	9.52658e-07	Decreased
chr2:125300909:AGACT:-	Fbn1	33.3688	0	-11.7047	9.52658e-07	Decreased
chr10:37135148:GGACC:-	Marcks	64.2659	12.2393	-2.39158	9.75624e-07	Decreased
chr4:103563961:AGACT:+	Gm12715	234.818	120.644	-0.960723	9.88275e-07	Decreased
chr11:94213741:AGACT:+	Tob1	263.243	141.626	-0.894263	1.02319e-06	Decreased
chr5:92606364:GGACC:+	Stbd1	56.8506	8.74234	-2.69969	1.08018e-06	Decreased
chr1:134076681:AGACT:-	Btg2	18.5382	73.4357	1.98539	1.10527e-06	Increased
chr17:56103322:AGACT:-	Plin4	27.1894	89.1719	1.71317	1.11481e-06	Increased
chr5:7179564:GGACT:+	Tubb4b-ps1	243.469	391.657	0.68583	1.13341e-06	Increased
chr12:100209731:GGACC:+	Calm1	182.911	85.675	-1.0941	1.47207e-06	Decreased
chr5:7179891:GGACA:+	Tubb4b-ps1	244.705	391.657	0.678526	1.48773e-06	Increased
chr10:30374272:GGACC:+	Gm4780	30.8971	0	-11.5937	1.73787e-06	Decreased
chr11:120543135:GGACA:-	Mcrip1	30.8971	0	-11.5937	1.73787e-06	Decreased
chr11:46441217:GGACC:+	Med7	30.8971	0	-11.5937	1.73787e-06	Decreased
chr11:69917688:GGACA:-	Eif5a	30.8971	0	-11.5937	1.73787e-06	Decreased
chr11:69968506:GGACC:-	Elp5	30.8971	0	-11.5937	1.73787e-06	Decreased
chr12:7861509:GGACT:+		30.8971	0	-11.5937	1.73787e-06	Decreased
chr17:46018622:GGACT:-	Vegfa	30.8971	0	-11.5937	1.73787e-06	Decreased
chr17:56176547:GGACT:-	Mydgf	30.8971	0	-11.5937	1.73787e-06	Decreased
chr17:87080174:GGACA:+		30.8971	0	-11.5937	1.73787e-06	Decreased
chr3:81556488:GGACT:-	Gm4857	30.8971	0	-11.5937	1.73787e-06	Decreased
chr4:126275509:GGACT:+	Trappc3	30.8971	0	-11.5937	1.73787e-06	Decreased
chr5:115647017:GGACA:+	Rab35	30.8971	0	-11.5937	1.73787e-06	Decreased
chr5:139393956:GGACA:+	Gpr146	30.8971	0	-11.5937	1.73787e-06	Decreased
chr5:139393961:GGACA:+	Gpr146	30.8971	0	-11.5937	1.73787e-06	Decreased
chr6:116551267:GGACA:+	Eif4a3l2	30.8971	0	-11.5937	1.73787e-06	Decreased
chr7:38195206:GGACA:+	1600014C10Rik	30.8971	0	-11.5937	1.73787e-06	Decreased
chr7:38195615:GGACT:+	1600014C10Rik	30.8971	0	-11.5937	1.73787e-06	Decreased
chr8:56591681:AGACT:+	Fbxo8	30.8971	0	-11.5937	1.73787e-06	Decreased
chrX:96167599:GGACT:+	Msn	30.8971	0	-11.5937	1.73787e-06	Decreased
chr16:37631903:GGACA:+	Hgd	30.8971	0	-11.5937	1.73787e-06	Decreased
chr16:37631960:GGACA:+	Hgd	30.8971	0	-11.5937	1.73787e-06	Decreased
chr18:46355916:GGACA:-	Gm4840	30.8971	0	-11.5937	1.73787e-06	Decreased
chr19:12651638:GGACT:+	Glyat	30.8971	0	-11.5937	1.73787e-06	Decreased
chr19:12651689:GGACA:+	Glyat	30.8971	0	-11.5937	1.73787e-06	Decreased
chr2:157556441:GGACT:-	Blcap	30.8971	0	-11.5937	1.73787e-06	Decreased
chr4:41480255:GGACC:+	Nudt2	30.8971	0	-11.5937	1.73787e-06	Decreased
chr6:124959675:GGACC:-	Cops7a	30.8971	0	-11.5937	1.73787e-06	Decreased
chr6:91522379:GGACA:+	Lsm3	30.8971	0	-11.5937	1.73787e-06	Decreased
chr13:64291977:GGACA:-	Prxl2c	30.8971	0	-11.5937	1.73787e-06	Decreased
chr15:96688360:GGACT:-	Slc38a2	30.8971	0	-11.5937	1.73787e-06	Decreased
chr19:5918515:GGACA:-	Cdc42ep2	30.8971	0	-11.5937	1.73787e-06	Decreased
chr7:38195419:GGACT:+	1600014C10Rik	30.8971	0	-11.5937	1.73787e-06	Decreased
chr10:121412112:GGACT:-	Rassf3	30.8971	0	-11.5937	1.73787e-06	Decreased
chr3:81556310:GGACC:-	Gm4857	30.8971	0	-11.5937	1.73787e-06	Decreased
chr14:34411550:GGACA:-	Bmpr1a	30.8971	0	-11.5937	1.73787e-06	Decreased
chr4:147875217:GGACA:-	Mfn2	30.8971	0	-11.5937	1.73787e-06	Decreased
chr7:16811715:GGACC:-	Fkrp	30.8971	0	-11.5937	1.73787e-06	Decreased
chr10:128269490:AGACT:+	Apof	30.8971	0	-11.5937	1.73787e-06	Decreased
chr7:19678628:GGACA:-	Apoc4	30.8971	0	-11.5937	1.73787e-06	Decreased
chr7:19678628:GGACA:-	Gm44805	30.8971	0	-11.5937	1.73787e-06	Decreased
chr9:43222581:GGACC:-	Oaf	30.8971	0	-11.5937	1.73787e-06	Decreased
chrX:145446701:GGACA:-	Amot	30.8971	0	-11.5937	1.73787e-06	Decreased
chrX:96166979:GGACT:+	Msn	30.8971	0	-11.5937	1.73787e-06	Decreased
chr5:92606136:AGACT:+	Stbd1	55.6147	8.74234	-2.66799	1.78881e-06	Decreased
chr1:63365118:GGACT:-	Gm11605	0	26.227	11.3574	1.80661e-06	Increased
chr11:119918697:GGACT:+	Chmp6	0	26.227	11.3574	1.80661e-06	Increased
chr11:52123010:GGACT:+	Ppp2ca	0	26.227	11.3574	1.80661e-06	Increased
chr11:82765249:GGACC:+	Zfp830	0	26.227	11.3574	1.80661e-06	Increased
chr12:76938635:AGACT:-	Max	0	26.227	11.3574	1.80661e-06	Increased
chr14:31000091:GGACT:-	Spcs1	0	26.227	11.3574	1.80661e-06	Increased
chr17:33775048:GGACT:-	Angptl4	0	26.227	11.3574	1.80661e-06	Increased
chr3:21050191:GGACC:+	Gm7488	0	26.227	11.3574	1.80661e-06	Increased
chr8:123662499:GGACA:+	Rhou	0	26.227	11.3574	1.80661e-06	Increased
chr8:123662499:GGACA:+	Gm20388	0	26.227	11.3574	1.80661e-06	Increased
chr8:123663287:GGACA:+	Rhou	0	26.227	11.3574	1.80661e-06	Increased
chr8:123663287:GGACA:+	Gm20388	0	26.227	11.3574	1.80661e-06	Increased
chr9:56058595:AGACT:+	Rcn2	0	26.227	11.3574	1.80661e-06	Increased
chrX:68822028:GGACT:+	Gm14698	0	26.227	11.3574	1.80661e-06	Increased
chr11:113044644:AGACT:-	2610035D17Rik	0	26.227	11.3574	1.80661e-06	Increased
chr11:121253017:GGACA:+	Narf	0	26.227	11.3574	1.80661e-06	Increased
chr13:80893487:GGACA:+	Arrdc3	0	26.227	11.3574	1.80661e-06	Increased
chr5:92052191:GGACT:-	G3bp2	0	26.227	11.3574	1.80661e-06	Increased
chr7:19004516:GGACT:+	Irf2bp1	0	26.227	11.3574	1.80661e-06	Increased
chr12:85343491:GGACT:-	Tmed10	0	26.227	11.3574	1.80661e-06	Increased
chr18:76970891:GGACC:+	Hdhd2	0	26.227	11.3574	1.80661e-06	Increased
chr18:76970891:GGACC:+	Gm50364	0	26.227	11.3574	1.80661e-06	Increased
chr2:110362823:GGACT:-	Fibin	0	26.227	11.3574	1.80661e-06	Increased
chr2:130803858:GGACT:-	Gm14057	0	26.227	11.3574	1.80661e-06	Increased
chr2:130803858:GGACT:-	4930402H24Rik	0	26.227	11.3574	1.80661e-06	Increased
chr3:28765133:GGACT:-	Gm6505	0	26.227	11.3574	1.80661e-06	Increased
chr3:28765133:GGACT:-	1700112D23Rik	0	26.227	11.3574	1.80661e-06	Increased
chr4:137964937:GGACA:+	Ece1	0	26.227	11.3574	1.80661e-06	Increased
chr6:71285016:GGACT:+	Krcc1	0	26.227	11.3574	1.80661e-06	Increased
chr7:45006633:AGACT:-	Scaf1	0	26.227	11.3574	1.80661e-06	Increased
chr7:45006873:GGACC:-	Scaf1	0	26.227	11.3574	1.80661e-06	Increased
chr1:161725830:GGACT:-		0	26.227	11.3574	1.80661e-06	Increased
chr10:78400527:AGACT:-	Rrp1	0	26.227	11.3574	1.80661e-06	Increased
chr11:5716241:GGACC:-	Urgcp	0	26.227	11.3574	1.80661e-06	Increased
chr12:51608921:GGACA:-		0	26.227	11.3574	1.80661e-06	Increased
chr3:86782353:GGACC:+	Lrba	0	26.227	11.3574	1.80661e-06	Increased
chr5:115646801:GGACC:+	Rab35	0	26.227	11.3574	1.80661e-06	Increased
chr6:71284270:AGACT:+	Krcc1	0	26.227	11.3574	1.80661e-06	Increased
chr2:120534713:GGACC:-	Zfp106	0	26.227	11.3574	1.80661e-06	Increased
chr6:125362038:GGACC:+	Tnfrsf1a	0	26.227	11.3574	1.80661e-06	Increased
chr8:121551023:GGACA:-	Fbxo31	0	26.227	11.3574	1.80661e-06	Increased
chrX:75156227:GGACA:+	Gm8503	0	26.227	11.3574	1.80661e-06	Increased
chr1:75216821:AGACT:-	Tuba4a	0	26.227	11.3574	1.80661e-06	Increased
chr17:33775232:GGACC:-	Angptl4	0	26.227	11.3574	1.80661e-06	Increased
chr9:21508370:GGACC:-	Tmed1	0	26.227	11.3574	1.80661e-06	Increased
chr3:87884953:GGACC:-	Prcc	0	26.227	11.3574	1.80661e-06	Increased
chrX:153498249:GGACC:+	Ubqln2	0	26.227	11.3574	1.80661e-06	Increased
chr1:75181065:GGACT:-	Gm29253	32.133	0	-11.6503	1.81159e-06	Decreased
chr1:75181065:GGACT:-	Atg9a	32.133	0	-11.6503	1.81159e-06	Decreased
chr16:32471632:GGACC:+	Pcyt1a	32.133	0	-11.6503	1.81159e-06	Decreased
chr19:42123530:GGACT:-	Avpi1	32.133	0	-11.6503	1.81159e-06	Decreased
chr2:104714371:GGACT:-	Pin1rt1	32.133	0	-11.6503	1.81159e-06	Decreased
chr2:127297841:AGACT:+	Stard7	32.133	0	-11.6503	1.81159e-06	Decreased
chr4:138242989:GGACT:+	Hp1bp3	32.133	0	-11.6503	1.81159e-06	Decreased
chr4:18844364:GGACA:-	Gm11868	32.133	0	-11.6503	1.81159e-06	Decreased
chr4:34566420:GGACC:+	Akirin2	32.133	0	-11.6503	1.81159e-06	Decreased
chr5:140758665:GGACA:-	Gna12	32.133	0	-11.6503	1.81159e-06	Decreased
chr1:53318037:GGACT:+	Osgepl1	32.133	0	-11.6503	1.81159e-06	Decreased
chr15:96688274:AGACT:-	Slc38a2	32.133	0	-11.6503	1.81159e-06	Decreased
chr2:152313651:GGACA:+	Tbc1d20	32.133	0	-11.6503	1.81159e-06	Decreased
chr4:152332519:GGACA:+	Rpl22	32.133	0	-11.6503	1.81159e-06	Decreased
chr7:6132198:GGACA:-	Zfp787	32.133	0	-11.6503	1.81159e-06	Decreased
chr17:87079512:AGACT:+		32.133	0	-11.6503	1.81159e-06	Decreased
chr19:44305775:GGACA:+	Scd2	32.133	0	-11.6503	1.81159e-06	Decreased
chr5:103989852:GGACC:-	Hsd17b11	32.133	0	-11.6503	1.81159e-06	Decreased
chrX:68320234:GGACA:-	Gm5391	32.133	0	-11.6503	1.81159e-06	Decreased
chr6:120887835:AGACT:+	Bcl2l13	32.133	0	-11.6503	1.81159e-06	Decreased
chr11:33395043:GGACC:-	Anp32-ps	32.133	0	-11.6503	1.81159e-06	Decreased
chr11:33395043:GGACC:-	Ranbp17	32.133	0	-11.6503	1.81159e-06	Decreased
chr2:146889051:GGACA:+	Kiz	32.133	0	-11.6503	1.81159e-06	Decreased
chr19:9014975:GGACA:+	Ahnak	32.133	0	-11.6503	1.81159e-06	Decreased
chr3:115712819:GGACC:-	S1pr1	32.133	0	-11.6503	1.81159e-06	Decreased
chr5:116409285:GGACT:-	Hspb8	557.383	377.669	-0.561534	1.84561e-06	Decreased
chr13:51847558:GGACC:+	Gadd45g	35.8406	103.16	1.52495	1.96857e-06	Increased
chr3:96560878:GGACT:+	Txnip	97.6348	195.829	1.00405	2.0735e-06	Increased
chr17:56103670:GGACA:-	Plin4	28.4253	89.1719	1.64907	2.40116e-06	Increased
chr6:24604065:GGACC:+	Lmod2	24.7177	82.178	1.7328	2.52553e-06	Increased
chr6:67035436:GGACA:-	Gadd45a	13.5947	61.1964	2.16958	2.84542e-06	Increased
chr1:97024917:GGACA:+	Gm6430	29.6612	0	-11.5348	3.05511e-06	Decreased
chr10:88474246:GGACC:-	Chpt1	29.6612	0	-11.5348	3.05511e-06	Decreased
chr11:120543339:GGACC:-	Mcrip1	29.6612	0	-11.5348	3.05511e-06	Decreased
chr11:58117789:GGACA:+	Cnot8	29.6612	0	-11.5348	3.05511e-06	Decreased
chr18:46356130:AGACT:-	Gm4840	29.6612	0	-11.5348	3.05511e-06	Decreased
chr2:157556796:GGACT:-	Blcap	29.6612	0	-11.5348	3.05511e-06	Decreased
chr2:30284838:GGACC:-	Dolk	29.6612	0	-11.5348	3.05511e-06	Decreased
chr8:4260090:GGACA:-	Timm44	29.6612	0	-11.5348	3.05511e-06	Decreased
chr8:83477485:GGACA:-	Gm5910	29.6612	0	-11.5348	3.05511e-06	Decreased
chr9:108339470:GGACT:+	Gpx1	29.6612	0	-11.5348	3.05511e-06	Decreased
chr9:108339507:GGACC:+	Gpx1	29.6612	0	-11.5348	3.05511e-06	Decreased
chr9:108339552:GGACA:+	Gpx1	29.6612	0	-11.5348	3.05511e-06	Decreased
chr9:108339609:GGACA:+	Gpx1	29.6612	0	-11.5348	3.05511e-06	Decreased
chr11:69686497:GGACT:-	Tnfsfm13	29.6612	0	-11.5348	3.05511e-06	Decreased
chr11:69686497:GGACT:-	Tnfsf12	29.6612	0	-11.5348	3.05511e-06	Decreased
chr11:76020694:AGACT:-	Rflnb	29.6612	0	-11.5348	3.05511e-06	Decreased
chr3:95662635:GGACT:+	Mcl1	29.6612	0	-11.5348	3.05511e-06	Decreased
chr8:115705990:GGACC:-	Maf	29.6612	0	-11.5348	3.05511e-06	Decreased
chr10:121412441:GGACT:-	Rassf3	29.6612	0	-11.5348	3.05511e-06	Decreased
chr6:136923931:AGACT:-	Arhgdib	29.6612	0	-11.5348	3.05511e-06	Decreased
chr11:84911465:AGACT:-	Znhit3	29.6612	0	-11.5348	3.05511e-06	Decreased
chr11:86812700:AGACT:-		29.6612	0	-11.5348	3.05511e-06	Decreased
chr13:58128210:GGACT:-	Hnrnpa0	29.6612	0	-11.5348	3.05511e-06	Decreased
chr5:140759466:GGACA:-	Gna12	29.6612	0	-11.5348	3.05511e-06	Decreased
chr9:57587842:GGACT:+	Scamp2	29.6612	0	-11.5348	3.05511e-06	Decreased
chr8:61381024:GGACC:-	Gm7432	29.6612	0	-11.5348	3.05511e-06	Decreased
chr13:47084849:GGACT:-	Dek	29.6612	0	-11.5348	3.05511e-06	Decreased
chr4:18845190:AGACT:-	Gm11868	29.6612	0	-11.5348	3.05511e-06	Decreased
chr5:149047881:GGACT:-	Hmgb1	29.6612	0	-11.5348	3.05511e-06	Decreased
chr7:81534628:AGACT:-	Fsd2	29.6612	0	-11.5348	3.05511e-06	Decreased
chr18:57477124:GGACA:+	Ctxn3	48.1994	120.644	1.32349	3.12057e-06	Increased
chr8:23149622:AGACT:+	Ank1	118.645	45.4602	-1.38378	3.33398e-06	Decreased
chr8:23149646:GGACC:+	Ank1	118.645	45.4602	-1.38378	3.33398e-06	Decreased
chr6:24604177:GGACC:+	Lmod2	25.9535	83.9265	1.69281	3.43656e-06	Increased
chr14:66310604:GGACA:+	Trim35	107.522	38.4663	-1.48272	3.52972e-06	Decreased
chr1:60705078:GGACT:+	Eif4a-ps4	92.6912	185.338	0.999574	3.56218e-06	Increased
chr5:123578653:GGACA:-	Clip1	39.5483	106.657	1.43106	3.93183e-06	Increased
chr12:8499373:GGACA:-	Rhob	44.4918	113.65	1.3528	3.94804e-06	Increased
chr10:63421360:GGACA:-		0	24.4786	11.2579	4.36257e-06	Increased
chr11:60857817:AGACT:+	Dhrs7b	0	24.4786	11.2579	4.36257e-06	Increased
chr11:88844289:GGACC:-	Akap1	0	24.4786	11.2579	4.36257e-06	Increased
chr12:110320070:GGACC:-	Gm9063	0	24.4786	11.2579	4.36257e-06	Increased
chr14:64122874:GGACC:-	Msra	0	24.4786	11.2579	4.36257e-06	Increased
chr15:3318309:GGACT:-	Ghr	0	24.4786	11.2579	4.36257e-06	Increased
chr2:136881343:AGACT:-	Mkks	0	24.4786	11.2579	4.36257e-06	Increased
chr2:136881343:AGACT:-	AL731706.1	0	24.4786	11.2579	4.36257e-06	Increased
chr2:57370456:GGACA:+	Gpd2	0	24.4786	11.2579	4.36257e-06	Increased
chr2:72632368:GGACA:+	Pex13-ps	0	24.4786	11.2579	4.36257e-06	Increased
chr4:119201090:GGACT:+	Svbp	0	24.4786	11.2579	4.36257e-06	Increased
chr8:123204978:AGACT:-	Chmp1a	0	24.4786	11.2579	4.36257e-06	Increased
chr8:75080123:AGACT:+		0	24.4786	11.2579	4.36257e-06	Increased
chr9:107300289:GGACA:+	Cish	0	24.4786	11.2579	4.36257e-06	Increased
chr9:37537531:GGACA:+	Esam	0	24.4786	11.2579	4.36257e-06	Increased
chr1:172196853:AGACT:-	Pea15a	0	24.4786	11.2579	4.36257e-06	Increased
chr11:106029769:AGACT:-		0	24.4786	11.2579	4.36257e-06	Increased
chr11:54719222:GGACC:-	Cdc42se2	0	24.4786	11.2579	4.36257e-06	Increased
chr12:84016930:AGACT:+	Acot1	0	24.4786	11.2579	4.36257e-06	Increased
chr13:64290639:GGACT:-	Prxl2c	0	24.4786	11.2579	4.36257e-06	Increased
chr17:36180606:GGACC:+		0	24.4786	11.2579	4.36257e-06	Increased
chr2:87560349:AGACT:-	Gm13744	0	24.4786	11.2579	4.36257e-06	Increased
chr3:8923766:GGACT:-	Mrps28	0	24.4786	11.2579	4.36257e-06	Increased
chr4:154021141:GGACC:+	Lrrc47	0	24.4786	11.2579	4.36257e-06	Increased
chr7:34192760:GGACA:-	Pdcd2l	0	24.4786	11.2579	4.36257e-06	Increased
chr8:124889368:GGACT:+	Gnpat	0	24.4786	11.2579	4.36257e-06	Increased
chr9:57484520:GGACC:+	Gm18103	0	24.4786	11.2579	4.36257e-06	Increased
chr1:130439239:AGACT:-	Cd55	0	24.4786	11.2579	4.36257e-06	Increased
chr10:80640550:GGACA:+	Csnk1g2	0	24.4786	11.2579	4.36257e-06	Increased
chr11:106029317:GGACA:-		0	24.4786	11.2579	4.36257e-06	Increased
chr12:87450381:GGACA:-	Snw1	0	24.4786	11.2579	4.36257e-06	Increased
chr13:55346524:GGACC:-	Lman2	0	24.4786	11.2579	4.36257e-06	Increased
chr14:101634350:AGACT:-	Commd6	0	24.4786	11.2579	4.36257e-06	Increased
chr16:11805382:GGACC:-	Cpped1	0	24.4786	11.2579	4.36257e-06	Increased
chr17:79334838:AGACT:-	Cdc42ep3	0	24.4786	11.2579	4.36257e-06	Increased
chr18:67206932:GGACA:+	Chmp1b	0	24.4786	11.2579	4.36257e-06	Increased
chr18:67206932:GGACA:+	Gnal	0	24.4786	11.2579	4.36257e-06	Increased
chr3:21049865:GGACA:+	Gm7488	0	24.4786	11.2579	4.36257e-06	Increased
chr3:60491779:GGACC:-		0	24.4786	11.2579	4.36257e-06	Increased
chr4:151048784:GGACT:-	Vamp3	0	24.4786	11.2579	4.36257e-06	Increased
chr4:151048784:GGACT:-	Camta1	0	24.4786	11.2579	4.36257e-06	Increased
chr4:69955247:AGACT:-	Gm11224	0	24.4786	11.2579	4.36257e-06	Increased
chr7:111071273:AGACT:-	Eif4g2	0	24.4786	11.2579	4.36257e-06	Increased
chr8:123661254:GGACC:+	Rhou	0	24.4786	11.2579	4.36257e-06	Increased
chr8:123661254:GGACC:+	Gm20388	0	24.4786	11.2579	4.36257e-06	Increased
chr8:123661273:GGACC:+	Rhou	0	24.4786	11.2579	4.36257e-06	Increased
chr8:123661273:GGACC:+	Gm20388	0	24.4786	11.2579	4.36257e-06	Increased
chr8:80112010:GGACA:-	Gm5909	0	24.4786	11.2579	4.36257e-06	Increased
chr9:123078159:GGACC:-	Zdhhc3	0	24.4786	11.2579	4.36257e-06	Increased
chr13:55346298:GGACT:-	Lman2	0	24.4786	11.2579	4.36257e-06	Increased
chr7:130911617:GGACT:+	Plekha1	0	24.4786	11.2579	4.36257e-06	Increased
chr7:34192976:AGACT:-	Pdcd2l	0	24.4786	11.2579	4.36257e-06	Increased
chr9:45968475:GGACT:-	Pafah1b2	0	24.4786	11.2579	4.36257e-06	Increased
chr11:106029549:GGACA:-		0	24.4786	11.2579	4.36257e-06	Increased
chr11:88844951:GGACA:-	Akap1	0	24.4786	11.2579	4.36257e-06	Increased
chr4:119201181:AGACT:+	Svbp	0	24.4786	11.2579	4.36257e-06	Increased
chr9:120018239:GGACA:-	Xirp1	0	24.4786	11.2579	4.36257e-06	Increased
chr9:120018239:GGACA:-	Cx3cr1	0	24.4786	11.2579	4.36257e-06	Increased
chr1:45348722:GGACA:+	Col3a1	0	24.4786	11.2579	4.36257e-06	Increased
chr11:106567304:AGACT:-	Tex2	0	24.4786	11.2579	4.36257e-06	Increased
chr19:8272633:AGACT:+	Gm8184	0	24.4786	11.2579	4.36257e-06	Increased
chr19:8272633:AGACT:+	Gm41804	0	24.4786	11.2579	4.36257e-06	Increased
chr4:88720806:GGACA:-	Klhl9	0	24.4786	11.2579	4.36257e-06	Increased
chr5:138607672:AGACT:-	Zfp68	0	24.4786	11.2579	4.36257e-06	Increased
chr6:145961735:GGACT:+	Sspn	0	24.4786	11.2579	4.36257e-06	Increased
chr7:34639472:GGACC:-	Kctd15	0	24.4786	11.2579	4.36257e-06	Increased
chr7:89409250:GGACT:+	Fzd4	0	24.4786	11.2579	4.36257e-06	Increased
chrX:38631853:GGACC:-	C1galt1c1	0	24.4786	11.2579	4.36257e-06	Increased
chr5:92605711:GGACA:+	Stbd1	51.9071	8.74234	-2.56847	4.93199e-06	Decreased
chr17:56103962:GGACA:-	Plin4	29.6612	89.1719	1.58769	5.10938e-06	Increased
chr17:56104061:GGACT:-	Plin4	29.6612	89.1719	1.58769	5.10938e-06	Increased
chr17:56104070:GGACA:-	Plin4	29.6612	89.1719	1.58769	5.10938e-06	Increased
chr17:56104243:GGACT:-	Plin4	29.6612	89.1719	1.58769	5.10938e-06	Increased
chr16:14299524:GGACT:-	Fopnl	149.542	66.4418	-1.17027	5.20171e-06	Decreased
chr4:117911996:GGACT:-	Ipo13	105.05	201.074	0.936583	5.21704e-06	Increased
chr4:117912020:GGACC:-	Ipo13	105.05	201.074	0.936583	5.21704e-06	Increased
chr16:16853173:GGACT:+	Gm5768	28.4253	0	-11.4735	5.40957e-06	Decreased
chr16:16853560:GGACT:+	Gm5768	28.4253	0	-11.4735	5.40957e-06	Decreased
chr2:57370552:GGACT:+	Gpd2	28.4253	0	-11.4735	5.40957e-06	Decreased
chr3:138451291:GGACT:+	Adh5	28.4253	0	-11.4735	5.40957e-06	Decreased
chr4:109661343:GGACA:-	Cdkn2c	28.4253	0	-11.4735	5.40957e-06	Decreased
chr4:140977442:GGACC:+	Sdhb	28.4253	0	-11.4735	5.40957e-06	Decreased
chr8:71381311:GGACT:-	Nr2f6	28.4253	0	-11.4735	5.40957e-06	Decreased
chr8:83477442:GGACT:-		28.4253	0	-11.4735	5.40957e-06	Decreased
chr9:48591972:GGACT:-	Nnmt	28.4253	0	-11.4735	5.40957e-06	Decreased
chr11:5780372:GGACA:+	Ube2d-ps	28.4253	0	-11.4735	5.40957e-06	Decreased
chr11:75703493:GGACT:+	Crk	28.4253	0	-11.4735	5.40957e-06	Decreased
chr11:88845434:GGACA:-	Akap1	28.4253	0	-11.4735	5.40957e-06	Decreased
chr13:108047514:GGACC:+	Smim15	28.4253	0	-11.4735	5.40957e-06	Decreased
chr14:103083155:AGACT:-	Fbxl3	28.4253	0	-11.4735	5.40957e-06	Decreased
chr18:36667436:AGACT:-	Sra1	28.4253	0	-11.4735	5.40957e-06	Decreased
chr19:46655232:GGACT:+	Wbp1l	28.4253	0	-11.4735	5.40957e-06	Decreased
chr19:55068452:GGACT:-	Gpam	28.4253	0	-11.4735	5.40957e-06	Decreased
chr2:119600808:GGACT:+	Oip5os1	28.4253	0	-11.4735	5.40957e-06	Decreased
chr5:115342944:GGACC:+	Triap1	28.4253	0	-11.4735	5.40957e-06	Decreased
chr7:19246061:AGACT:+	Opa3	28.4253	0	-11.4735	5.40957e-06	Decreased
chr10:118860528:GGACA:-	Dyrk2	28.4253	0	-11.4735	5.40957e-06	Decreased
chr11:106782002:GGACT:-	Ddx5	28.4253	0	-11.4735	5.40957e-06	Decreased
chr11:78524908:GGACC:-	Tnfaip1	28.4253	0	-11.4735	5.40957e-06	Decreased
chr14:47736212:GGACA:+	Ktn1	28.4253	0	-11.4735	5.40957e-06	Decreased
chr5:122323651:AGACT:+	Pptc7	28.4253	0	-11.4735	5.40957e-06	Decreased
chr8:94674190:GGACT:+	Arl2bp	28.4253	0	-11.4735	5.40957e-06	Decreased
chr9:21354697:GGACT:+	Slc44a2	28.4253	0	-11.4735	5.40957e-06	Decreased
chrX:20528506:GGACA:+	Gm14538	28.4253	0	-11.4735	5.40957e-06	Decreased
chr17:26792052:GGACA:+	Bnip1	28.4253	0	-11.4735	5.40957e-06	Decreased
chr4:140952245:GGACT:+	Padi2	28.4253	0	-11.4735	5.40957e-06	Decreased
chr7:44828629:AGACT:+	Nup62	28.4253	0	-11.4735	5.40957e-06	Decreased
chr7:44828629:AGACT:+	Il4i1	28.4253	0	-11.4735	5.40957e-06	Decreased
chr6:88827784:AGACT:+	Mgll	28.4253	0	-11.4735	5.40957e-06	Decreased
chrX:101212082:AGACT:-	Snx12	28.4253	0	-11.4735	5.40957e-06	Decreased
chr4:60741186:GGACT:-	Mup12	28.4253	0	-11.4735	5.40957e-06	Decreased
chr1:72862462:GGACA:-	Igfbp5	28.4253	0	-11.4735	5.40957e-06	Decreased
chrX:96166515:AGACT:+	Msn	28.4253	0	-11.4735	5.40957e-06	Decreased
chr17:70844396:AGACT:-	Tgif1	6.17942	43.7117	2.82048	5.43709e-06	Increased
chr17:70844931:GGACA:-	Tgif1	6.17942	43.7117	2.82048	5.43709e-06	Increased
chr17:70845075:GGACC:-	Tgif1	6.17942	43.7117	2.82048	5.43709e-06	Increased
chr18:57477361:GGACA:+	Ctxn3	49.4353	120.644	1.28697	5.56361e-06	Increased
chr17:28966947:GGACA:+	Kctd20	7.4153	45.4602	2.6144	5.67196e-06	Increased
chr5:123578622:GGACC:-	Clip1	42.02	108.405	1.36707	5.93383e-06	Increased
chr8:23149787:AGACT:+	Ank1	119.881	47.2087	-1.34429	5.9624e-06	Decreased
chr12:8499364:GGACT:-	Rhob	44.4918	111.902	1.33043	5.98913e-06	Increased
chr12:8498435:GGACT:-	Rhob	55.6147	129.387	1.218	6.04734e-06	Increased
chr11:55395610:GGACA:-	Sparc	384.36	244.786	-0.650917	6.50413e-06	Decreased
chr17:56104441:GGACT:-	Plin4	30.8971	89.1719	1.52881	6.91272e-06	Increased
chr17:56104540:GGACT:-	Plin4	30.8971	89.1719	1.52881	6.91272e-06	Increased
chr11:54199599:GGACA:+	Gm12222	237.29	131.135	-0.855545	6.96957e-06	Decreased
chr3:123111086:AGACT:-	Synpo2	323.801	197.577	-0.712666	7.65483e-06	Decreased
chr3:123111099:AGACT:-	Synpo2	325.037	199.325	-0.705451	8.20013e-06	Decreased
chr12:8499406:GGACA:-	Rhob	44.4918	110.154	1.30771	9.06978e-06	Increased
chr12:8499439:GGACT:-	Rhob	44.4918	110.154	1.30771	9.06978e-06	Increased
chr10:80665402:GGACT:-	Mknk2	61.7942	136.381	1.14197	9.18974e-06	Increased
chr11:98695895:GGACT:+	Psmd3	27.1894	0	-11.4094	9.65914e-06	Decreased
chr11:98695914:GGACA:+	Psmd3	27.1894	0	-11.4094	9.65914e-06	Decreased
chr15:102281674:AGACT:+	Mfsd5	27.1894	0	-11.4094	9.65914e-06	Decreased
chr17:56120483:GGACC:-	Lrg1	27.1894	0	-11.4094	9.65914e-06	Decreased
chr18:84096036:GGACA:+	Zadh2	27.1894	0	-11.4094	9.65914e-06	Decreased
chr2:158075965:GGACT:+	Rprd1b	27.1894	0	-11.4094	9.65914e-06	Decreased
chr4:12233825:GGACA:+	Gm11847	27.1894	0	-11.4094	9.65914e-06	Decreased
chr6:48701700:GGACA:-	Gimap6	27.1894	0	-11.4094	9.65914e-06	Decreased
chr7:121076427:GGACT:+	Mettl9	27.1894	0	-11.4094	9.65914e-06	Decreased
chr7:134661842:AGACT:+		27.1894	0	-11.4094	9.65914e-06	Decreased
chr9:31434018:GGACT:-	Tmem45b	27.1894	0	-11.4094	9.65914e-06	Decreased
chrX:38631536:AGACT:-	C1galt1c1	27.1894	0	-11.4094	9.65914e-06	Decreased
chr11:109573360:GGACA:-	Wipi1	27.1894	0	-11.4094	9.65914e-06	Decreased
chr19:12651398:GGACT:+	Glyat	27.1894	0	-11.4094	9.65914e-06	Decreased
chr7:127908391:AGACT:+	Bckdk	27.1894	0	-11.4094	9.65914e-06	Decreased
chr8:13465692:GGACA:-	Gas6	27.1894	0	-11.4094	9.65914e-06	Decreased
chr14:119644009:GGACA:+	Hs6st3	27.1894	0	-11.4094	9.65914e-06	Decreased
chr14:18268264:GGACT:-	Rpl15	27.1894	0	-11.4094	9.65914e-06	Decreased
chr19:44305356:GGACA:+	Scd2	27.1894	0	-11.4094	9.65914e-06	Decreased
chr19:8274509:GGACC:+	Gm8184	27.1894	0	-11.4094	9.65914e-06	Decreased
chr19:8274509:GGACC:+	Gm41804	27.1894	0	-11.4094	9.65914e-06	Decreased
chr4:134127884:GGACT:-	Sh3bgrl3	27.1894	0	-11.4094	9.65914e-06	Decreased
chr4:134128006:GGACA:-	Sh3bgrl3	27.1894	0	-11.4094	9.65914e-06	Decreased
chr15:66929795:GGACT:-	Ndrg1	27.1894	0	-11.4094	9.65914e-06	Decreased
chr3:60626705:AGACT:+	Mbnl1	27.1894	0	-11.4094	9.65914e-06	Decreased
chr5:121545248:GGACA:-	Adam1a	27.1894	0	-11.4094	9.65914e-06	Decreased
chr5:121545248:GGACA:-	Gm42878	27.1894	0	-11.4094	9.65914e-06	Decreased
chr5:121545248:GGACA:-	Mapkapk5	27.1894	0	-11.4094	9.65914e-06	Decreased
chr17:56106756:AGACT:-	Plin4	27.1894	0	-11.4094	9.65914e-06	Decreased
chr9:101107364:GGACC:-	Ppp2r3a	27.1894	0	-11.4094	9.65914e-06	Decreased
chr1:184787374:GGACA:-	Marc1	27.1894	0	-11.4094	9.65914e-06	Decreased
chr19:40113692:GGACA:+	Cyp2c50	27.1894	0	-11.4094	9.65914e-06	Decreased
chr4:49489815:GGACT:-	Baat	27.1894	0	-11.4094	9.65914e-06	Decreased
chr13:49494156:GGACA:+	Tes3-ps	27.1894	0	-11.4094	9.65914e-06	Decreased
chr14:26027919:AGACT:-	Gm9780	27.1894	0	-11.4094	9.65914e-06	Decreased
chr2:156347303:AGACT:-	Gm14253	27.1894	0	-11.4094	9.65914e-06	Decreased
chr12:8498240:AGACT:-	Rhob	56.8506	129.387	1.1863	1.0221e-05	Increased
chr8:23149872:GGACA:+	Ank1	119.881	48.9571	-1.29183	1.0326e-05	Decreased
chr14:48079392:GGACA:-	Gm6055	106.286	199.325	0.907112	1.03446e-05	Increased
chr1:172144244:GGACA:-		0	22.7301	11.151	1.05347e-05	Increased
chr1:30941932:GGACA:-	Ptp4a1	0	22.7301	11.151	1.05347e-05	Increased
chr1:30941932:GGACA:-	Ptp4a1	0	22.7301	11.151	1.05347e-05	Increased
chr10:80640485:GGACT:+	Csnk1g2	0	22.7301	11.151	1.05347e-05	Increased
chr11:100627200:GGACT:+	Nkiras2	0	22.7301	11.151	1.05347e-05	Increased
chr11:120962179:AGACT:-	Csnk1d	0	22.7301	11.151	1.05347e-05	Increased
chr11:60443292:GGACT:+	Gid4	0	22.7301	11.151	1.05347e-05	Increased
chr12:84314633:GGACT:+	Ptgr2	0	22.7301	11.151	1.05347e-05	Increased
chr13:60175843:GGACC:-	Gas1	0	22.7301	11.151	1.05347e-05	Increased
chr17:27020326:GGACT:-	Bak1	0	22.7301	11.151	1.05347e-05	Increased
chr18:79959285:GGACA:+	Gm5823	0	22.7301	11.151	1.05347e-05	Increased
chr3:138450981:GGACT:+	Adh5	0	22.7301	11.151	1.05347e-05	Increased
chr4:148961507:GGACA:-	Pex14	0	22.7301	11.151	1.05347e-05	Increased
chr5:9118604:GGACT:+	Tmem243	0	22.7301	11.151	1.05347e-05	Increased
chr7:127907974:GGACT:+	Bckdk	0	22.7301	11.151	1.05347e-05	Increased
chrX:96148894:GGACT:+	Msn	0	22.7301	11.151	1.05347e-05	Increased
chr10:24597643:AGACT:+	Ccn2	0	22.7301	11.151	1.05347e-05	Increased
chr10:52342218:GGACC:-	Gm6627	0	22.7301	11.151	1.05347e-05	Increased
chr10:52342218:GGACC:-	Gopc	0	22.7301	11.151	1.05347e-05	Increased
chr11:6427978:GGACT:-	H2az2	0	22.7301	11.151	1.05347e-05	Increased
chr11:80136966:GGACC:-	Tefm	0	22.7301	11.151	1.05347e-05	Increased
chr13:80893401:GGACA:+	Arrdc3	0	22.7301	11.151	1.05347e-05	Increased
chr17:31644741:GGACC:-	Rps2-ps8	0	22.7301	11.151	1.05347e-05	Increased
chr19:45577618:AGACT:+	Gm17018	0	22.7301	11.151	1.05347e-05	Increased
chr2:158116870:AGACT:-	Tgm2	0	22.7301	11.151	1.05347e-05	Increased
chr2:181670390:GGACC:-	Sox18	0	22.7301	11.151	1.05347e-05	Increased
chr5:35093321:GGACC:-	Lrpap1	0	22.7301	11.151	1.05347e-05	Increased
chr7:134661754:GGACC:+		0	22.7301	11.151	1.05347e-05	Increased
chr7:64872167:AGACT:-	Nsmce3	0	22.7301	11.151	1.05347e-05	Increased
chr7:64872167:AGACT:-	Fam189a1	0	22.7301	11.151	1.05347e-05	Increased
chr8:123205405:AGACT:-	Chmp1a	0	22.7301	11.151	1.05347e-05	Increased
chr9:106658846:AGACT:-	Tex264	0	22.7301	11.151	1.05347e-05	Increased
chr1:135155298:GGACC:+	Arl8a	0	22.7301	11.151	1.05347e-05	Increased
chr10:62455950:GGACT:-	Vps26a	0	22.7301	11.151	1.05347e-05	Increased
chr11:101288420:GGACA:-	Becn1	0	22.7301	11.151	1.05347e-05	Increased
chr11:101667364:GGACT:+	Arl4d	0	22.7301	11.151	1.05347e-05	Increased
chr11:30573523:AGACT:-	Gm12097	0	22.7301	11.151	1.05347e-05	Increased
chr11:30573523:AGACT:-	Acyp2	0	22.7301	11.151	1.05347e-05	Increased
chr11:77459359:AGACT:+	Ssh2	0	22.7301	11.151	1.05347e-05	Increased
chr12:87644292:AGACT:-	Gm16381	0	22.7301	11.151	1.05347e-05	Increased
chr3:108107870:GGACA:-	Gnai3	0	22.7301	11.151	1.05347e-05	Increased
chr7:126980002:AGACT:+	Cdipt	0	22.7301	11.151	1.05347e-05	Increased
chr9:64186331:GGACC:-	Map2k1	0	22.7301	11.151	1.05347e-05	Increased
chr11:102288516:GGACC:+	Tmub2	0	22.7301	11.151	1.05347e-05	Increased
chr18:32529182:AGACT:-	Gypc	0	22.7301	11.151	1.05347e-05	Increased
chr2:144251006:GGACA:-	Snx5	0	22.7301	11.151	1.05347e-05	Increased
chr4:132827596:GGACT:-	Ppp1r8	0	22.7301	11.151	1.05347e-05	Increased
chr7:44829659:GGACC:+	Nup62	0	22.7301	11.151	1.05347e-05	Increased
chr7:44829659:GGACC:+	Il4i1	0	22.7301	11.151	1.05347e-05	Increased
chr7:63544732:GGACA:+	Otud7a	0	22.7301	11.151	1.05347e-05	Increased
chr14:20456362:AGACT:-	Anxa7	0	22.7301	11.151	1.05347e-05	Increased
chr18:79959378:GGACC:+	Gm5823	0	22.7301	11.151	1.05347e-05	Increased
chr5:92052936:GGACA:-	G3bp2	0	22.7301	11.151	1.05347e-05	Increased
chr7:100997672:GGACA:-	P2ry2	0	22.7301	11.151	1.05347e-05	Increased
chr10:128670926:GGACA:-	Suox	0	22.7301	11.151	1.05347e-05	Increased
chr7:132705868:GGACT:+	Lhpp	0	22.7301	11.151	1.05347e-05	Increased
chr11:113044846:GGACA:-	2610035D17Rik	0	22.7301	11.151	1.05347e-05	Increased
chr11:30573439:GGACA:-	Gm12097	0	22.7301	11.151	1.05347e-05	Increased
chr11:30573439:GGACA:-	Acyp2	0	22.7301	11.151	1.05347e-05	Increased
chr16:8636327:GGACT:-	Tmem186	0	22.7301	11.151	1.05347e-05	Increased
chr17:23676032:AGACT:-	Tnfrsf12a	0	22.7301	11.151	1.05347e-05	Increased
chr18:67206073:AGACT:+	Chmp1b	0	22.7301	11.151	1.05347e-05	Increased
chr18:67206073:AGACT:+	Gnal	0	22.7301	11.151	1.05347e-05	Increased
chr8:23149334:GGACT:+	Ank1	111.229	43.7117	-1.34725	1.0659e-05	Decreased
chr2:163337814:GGACA:-	Jph2	91.4554	31.4724	-1.53868	1.08956e-05	Decreased
chr2:163337845:GGACC:-	Jph2	91.4554	31.4724	-1.53868	1.08956e-05	Decreased
chr10:80665735:GGACA:-	Mknk2	60.5583	134.632	1.1525	1.10794e-05	Increased
chr5:139802318:GGACA:+	Mafk	9.88707	48.9571	2.30674	1.13427e-05	Increased
chr5:139802407:GGACA:+	Mafk	9.88707	48.9571	2.30674	1.13427e-05	Increased
chr9:102545900:GGACT:+	Ky	67.9736	17.4847	-1.95827	1.13616e-05	Decreased
chr12:8498935:AGACT:-	Rhob	49.4353	117.147	1.24454	1.2082e-05	Increased
chr12:8498945:GGACA:-	Rhob	49.4353	117.147	1.24454	1.2082e-05	Increased
chr5:92605212:GGACT:+	Stbd1	49.4353	8.74234	-2.49809	1.26575e-05	Decreased
chrX:102725497:GGACA:-	Gm9115	32.133	89.1719	1.47225	1.33288e-05	Increased
chr11:116172666:GGACA:-	Acox1	53.143	10.4908	-2.33965	1.44292e-05	Decreased
chr10:80665705:GGACC:-	Mknk2	63.03	136.381	1.1134	1.47796e-05	Increased
chr1:135766806:GGACT:+	Phlda3	281.781	421.381	0.580532	1.5152e-05	Increased
chr1:135766812:GGACC:+	Phlda3	281.781	421.381	0.580532	1.5152e-05	Increased
chr8:45919251:GGACA:+	Pdlim3	368.293	526.289	0.514989	1.52288e-05	Increased
chr4:84698542:GGACA:+	Gm12420	159.429	267.516	0.746674	1.60504e-05	Increased
chr9:102545757:GGACT:+	Ky	65.5018	17.4847	-1.90484	1.72881e-05	Decreased
chr10:80666706:GGACA:-	Mknk2	38.3124	97.9143	1.35348	1.73806e-05	Increased
chr11:102288885:AGACT:+	Tmub2	25.9535	0	-11.3423	1.74118e-05	Decreased
chr11:102306314:GGACA:-	Ubtf	25.9535	0	-11.3423	1.74118e-05	Decreased
chr11:48865608:GGACA:-	Irgm1	25.9535	0	-11.3423	1.74118e-05	Decreased
chr11:74670722:GGACC:+	Cluh	25.9535	0	-11.3423	1.74118e-05	Decreased
chr11:88845481:GGACC:-	Akap1	25.9535	0	-11.3423	1.74118e-05	Decreased
chr15:20665353:GGACT:-	Acot10	25.9535	0	-11.3423	1.74118e-05	Decreased
chr17:17911292:GGACC:-	Gm7535	25.9535	0	-11.3423	1.74118e-05	Decreased
chr17:87433649:GGACA:-	Calm2	25.9535	0	-11.3423	1.74118e-05	Decreased
chr18:84095927:AGACT:+	Zadh2	25.9535	0	-11.3423	1.74118e-05	Decreased
chr18:86242870:AGACT:-		25.9535	0	-11.3423	1.74118e-05	Decreased
chr4:135217113:AGACT:-	Clic4	25.9535	0	-11.3423	1.74118e-05	Decreased
chr5:140760592:GGACA:-	Gna12	25.9535	0	-11.3423	1.74118e-05	Decreased
chr8:124889813:GGACA:+	Gnpat	25.9535	0	-11.3423	1.74118e-05	Decreased
chrX:80457686:GGACA:+	Gm5940	25.9535	0	-11.3423	1.74118e-05	Decreased
chr11:101098569:AGACT:-	Retreg3	25.9535	0	-11.3423	1.74118e-05	Decreased
chr11:102306375:AGACT:-	Ubtf	25.9535	0	-11.3423	1.74118e-05	Decreased
chr11:49261820:GGACC:+	Mgat1	25.9535	0	-11.3423	1.74118e-05	Decreased
chr13:63302009:AGACT:+	Aopep	25.9535	0	-11.3423	1.74118e-05	Decreased
chr7:138882475:GGACA:+	Ppp2r2d	25.9535	0	-11.3423	1.74118e-05	Decreased
chr11:70235351:GGACT:-	0610010K14Rik	25.9535	0	-11.3423	1.74118e-05	Decreased
chr11:70235351:GGACT:-	Gm21988	25.9535	0	-11.3423	1.74118e-05	Decreased
chr13:55700420:AGACT:+	B230219D22Rik	25.9535	0	-11.3423	1.74118e-05	Decreased
chr5:3640643:GGACT:-	Gatad1	25.9535	0	-11.3423	1.74118e-05	Decreased
chr7:112903946:GGACA:+	Tead1	25.9535	0	-11.3423	1.74118e-05	Decreased
chr7:138882385:GGACT:+	Ppp2r2d	25.9535	0	-11.3423	1.74118e-05	Decreased
chr7:83898799:GGACC:+	Mesd	25.9535	0	-11.3423	1.74118e-05	Decreased
chr10:127022774:AGACT:-	Tsfm	25.9535	0	-11.3423	1.74118e-05	Decreased
chr13:63301833:GGACT:+	Aopep	25.9535	0	-11.3423	1.74118e-05	Decreased
chr16:85552834:AGACT:-	Cyyr1	25.9535	0	-11.3423	1.74118e-05	Decreased
chr5:24565703:GGACA:-	Abcf2	25.9535	0	-11.3423	1.74118e-05	Decreased
chr6:148181211:GGACT:-	Ergic2	25.9535	0	-11.3423	1.74118e-05	Decreased
chr6:30213754:GGACA:-	Ube2h	25.9535	0	-11.3423	1.74118e-05	Decreased
chr6:34774212:GGACA:+	Cald1	25.9535	0	-11.3423	1.74118e-05	Decreased
chr7:105809522:AGACT:-	Mrpl17	25.9535	0	-11.3423	1.74118e-05	Decreased
chr8:81198045:GGACT:-	Gm4899	25.9535	0	-11.3423	1.74118e-05	Decreased
chr5:92414453:GGACA:+	Art3	25.9535	0	-11.3423	1.74118e-05	Decreased
chr6:24604198:GGACA:+	Lmod2	25.9535	0	-11.3423	1.74118e-05	Decreased
chr7:19245257:GGACC:+	Opa3	25.9535	0	-11.3423	1.74118e-05	Decreased
chr9:123790402:GGACT:-	Gm17021	25.9535	0	-11.3423	1.74118e-05	Decreased
chr9:123790402:GGACT:-	Fyco1	25.9535	0	-11.3423	1.74118e-05	Decreased
chr4:60222440:GGACT:-	Mup8	25.9535	0	-11.3423	1.74118e-05	Decreased
chr4:155769375:GGACT:-	Vwa1	25.9535	0	-11.3423	1.74118e-05	Decreased
chr1:134077588:GGACT:-	Btg2	17.3024	62.9449	1.86252	1.76417e-05	Increased
chr4:84699296:AGACT:+		156.957	264.019	0.750232	1.82694e-05	Increased
chr4:95052092:GGACT:-	Jun	44.4918	108.405	1.28463	1.95334e-05	Increased
chr14:66310951:GGACA:+	Trim35	117.409	48.9571	-1.26178	2.03252e-05	Decreased
chr5:92605170:GGACA:+	Stbd1	48.1994	8.74234	-2.46157	2.03846e-05	Decreased
chr17:56105035:GGACT:-	Plin4	32.133	87.4234	1.44368	2.0836e-05	Increased
chr5:139802540:AGACT:+	Mafk	9.88707	47.2087	2.25428	2.10594e-05	Increased
chr7:126795554:GGACT:-	Aldoa	385.596	253.528	-0.604924	2.25156e-05	Decreased
chr15:98950356:GGACT:-	Tuba1a	70.4453	20.9816	-1.7469	2.49461e-05	Decreased
chr15:98950356:GGACT:-	Gm49450	70.4453	20.9816	-1.7469	2.49461e-05	Decreased
chr11:101459159:GGACC:-	Vat1	0	20.9816	11.0356	2.54389e-05	Increased
chr11:30572436:AGACT:-	Acyp2	0	20.9816	11.0356	2.54389e-05	Increased
chr14:52075353:AGACT:-	Hnrnpc	0	20.9816	11.0356	2.54389e-05	Increased
chr15:81365044:GGACA:-	St13	0	20.9816	11.0356	2.54389e-05	Increased
chr15:88864549:GGACT:+	Pim3	0	20.9816	11.0356	2.54389e-05	Increased
chr16:4764951:GGACC:+	Hmox2	0	20.9816	11.0356	2.54389e-05	Increased
chr17:17912721:GGACC:-	Gm7535	0	20.9816	11.0356	2.54389e-05	Increased
chr19:41923743:AGACT:-	Exosc1	0	20.9816	11.0356	2.54389e-05	Increased
chr19:7426830:GGACC:-	Rtn3	0	20.9816	11.0356	2.54389e-05	Increased
chr5:31141720:GGACA:-	Mpv17	0	20.9816	11.0356	2.54389e-05	Increased
chr5:34176817:GGACT:-	Mxd4	0	20.9816	11.0356	2.54389e-05	Increased
chr5:34632105:GGACT:+	Add1	0	20.9816	11.0356	2.54389e-05	Increased
chr6:67384463:GGACT:-	Gm8574	0	20.9816	11.0356	2.54389e-05	Increased
chr7:45589554:GGACT:+	Bcat2	0	20.9816	11.0356	2.54389e-05	Increased
chr7:62476666:GGACC:+		0	20.9816	11.0356	2.54389e-05	Increased
chr8:123661030:GGACC:+	Rhou	0	20.9816	11.0356	2.54389e-05	Increased
chr8:123661030:GGACC:+	Gm20388	0	20.9816	11.0356	2.54389e-05	Increased
chr9:115242757:GGACA:-	Stt3b	0	20.9816	11.0356	2.54389e-05	Increased
chr11:6108090:AGACT:-	Nudcd3	0	20.9816	11.0356	2.54389e-05	Increased
chr12:20418522:GGACT:+		0	20.9816	11.0356	2.54389e-05	Increased
chr12:81573839:AGACT:-	Med6	0	20.9816	11.0356	2.54389e-05	Increased
chr13:38646191:AGACT:-	Eef1e1	0	20.9816	11.0356	2.54389e-05	Increased
chr15:27606147:GGACC:-	Otulin	0	20.9816	11.0356	2.54389e-05	Increased
chr19:7426746:GGACA:-	Rtn3	0	20.9816	11.0356	2.54389e-05	Increased
chr2:27762269:AGACT:+	Rxra	0	20.9816	11.0356	2.54389e-05	Increased
chr4:132828059:GGACA:-	Ppp1r8	0	20.9816	11.0356	2.54389e-05	Increased
chr5:110785014:GGACA:-	Ulk1	0	20.9816	11.0356	2.54389e-05	Increased
chr5:34631238:GGACT:+	Add1	0	20.9816	11.0356	2.54389e-05	Increased
chr5:36748634:GGACC:-	Bloc1s4	0	20.9816	11.0356	2.54389e-05	Increased
chr5:64351256:AGACT:+	Tbc1d1	0	20.9816	11.0356	2.54389e-05	Increased
chr6:4077373:GGACT:-	Bet1	0	20.9816	11.0356	2.54389e-05	Increased
chr7:5018392:GGACC:+	Zfp524	0	20.9816	11.0356	2.54389e-05	Increased
chr7:5018392:GGACC:+	Gm44973	0	20.9816	11.0356	2.54389e-05	Increased
chr8:107052974:GGACT:-	Cog8	0	20.9816	11.0356	2.54389e-05	Increased
chr8:33619181:AGACT:+	Ppp2cb	0	20.9816	11.0356	2.54389e-05	Increased
chr11:58061841:GGACA:+	Larp1	0	20.9816	11.0356	2.54389e-05	Increased
chr15:31458869:GGACC:-	March6	0	20.9816	11.0356	2.54389e-05	Increased
chr17:29100449:GGACA:+	Cdkn1a	0	20.9816	11.0356	2.54389e-05	Increased
chr17:65925350:GGACT:-	Twsg1	0	20.9816	11.0356	2.54389e-05	Increased
chr3:106503562:GGACA:-	Cept1	0	20.9816	11.0356	2.54389e-05	Increased
chr3:145648221:GGACA:-	Ccn1	0	20.9816	11.0356	2.54389e-05	Increased
chr3:95989230:GGACC:-	Plekho1	0	20.9816	11.0356	2.54389e-05	Increased
chr4:131901687:AGACT:+	Srsf4	0	20.9816	11.0356	2.54389e-05	Increased
chr4:131924179:GGACC:-	Epb41	0	20.9816	11.0356	2.54389e-05	Increased
chr4:135715839:GGACA:-		0	20.9816	11.0356	2.54389e-05	Increased
chr11:113043980:AGACT:-	2610035D17Rik	0	20.9816	11.0356	2.54389e-05	Increased
chr11:69686858:GGACT:-	Tnfsfm13	0	20.9816	11.0356	2.54389e-05	Increased
chr11:69686858:GGACT:-	Tnfsf12	0	20.9816	11.0356	2.54389e-05	Increased
chr13:55345210:GGACC:-	Lman2	0	20.9816	11.0356	2.54389e-05	Increased
chr2:68831199:GGACC:+	Gm13612	0	20.9816	11.0356	2.54389e-05	Increased
chr5:124550105:AGACT:+	Tmed2	0	20.9816	11.0356	2.54389e-05	Increased
chr5:142461717:GGACC:+	Foxk1	0	20.9816	11.0356	2.54389e-05	Increased
chr5:64351357:GGACA:+	Tbc1d1	0	20.9816	11.0356	2.54389e-05	Increased
chr7:132884668:GGACT:+	Abraxas2	0	20.9816	11.0356	2.54389e-05	Increased
chr7:28305909:AGACT:-	Timm50	0	20.9816	11.0356	2.54389e-05	Increased
chr8:107058423:GGACC:+	Nip7	0	20.9816	11.0356	2.54389e-05	Increased
chr11:59157453:GGACT:-	Iba57	0	20.9816	11.0356	2.54389e-05	Increased
chr15:27593400:GGACC:+	Ank	0	20.9816	11.0356	2.54389e-05	Increased
chrX:161777587:GGACA:+	Rai2	0	20.9816	11.0356	2.54389e-05	Increased
chrX:161777624:AGACT:+	Rai2	0	20.9816	11.0356	2.54389e-05	Increased
chr7:80350558:GGACA:-	Man2a2	0	20.9816	11.0356	2.54389e-05	Increased
chr13:24801384:GGACT:+		18.5382	64.6933	1.80256	2.63022e-05	Increased
chr13:24801366:GGACT:+		18.5382	64.6933	1.80256	2.63022e-05	Increased
chr3:123111566:GGACA:-	Synpo2	315.15	197.577	-0.673598	2.71224e-05	Decreased
chr3:123111635:GGACA:-	Synpo2	315.15	197.577	-0.673598	2.71224e-05	Decreased
chr2:173033966:GGACA:+	Rbm38	215.044	120.644	-0.833817	2.848e-05	Decreased
chr11:5715276:GGACC:-	Mrps24	24.7177	0	-11.2719	3.17169e-05	Decreased
chr11:5715276:GGACC:-	Urgcp	24.7177	0	-11.2719	3.17169e-05	Decreased
chr11:75465911:AGACT:+	Mir22hg	24.7177	0	-11.2719	3.17169e-05	Decreased
chr11:75465911:AGACT:+	Tlcd2	24.7177	0	-11.2719	3.17169e-05	Decreased
chr15:102280361:GGACT:+	Mfsd5	24.7177	0	-11.2719	3.17169e-05	Decreased
chr17:46683030:GGACA:+	Mea1	24.7177	0	-11.2719	3.17169e-05	Decreased
chr18:31581739:GGACT:-	Slc25a46	24.7177	0	-11.2719	3.17169e-05	Decreased
chr18:68268344:GGACC:-	Fam210a	24.7177	0	-11.2719	3.17169e-05	Decreased
chr2:26350414:GGACA:-	Dnlz	24.7177	0	-11.2719	3.17169e-05	Decreased
chr2:26593414:GGACC:-	Agpat2	24.7177	0	-11.2719	3.17169e-05	Decreased
chr4:21910653:GGACA:+	Coq3	24.7177	0	-11.2719	3.17169e-05	Decreased
chr7:138836238:GGACC:-	Mapk1ip1	24.7177	0	-11.2719	3.17169e-05	Decreased
chr9:104127388:GGACA:+	Acad11	24.7177	0	-11.2719	3.17169e-05	Decreased
chr9:73012451:AGACT:+	Gm44503	24.7177	0	-11.2719	3.17169e-05	Decreased
chr9:73012451:AGACT:+	Ccpg1	24.7177	0	-11.2719	3.17169e-05	Decreased
chr1:118333037:AGACT:+	Nifk	24.7177	0	-11.2719	3.17169e-05	Decreased
chr11:102306430:GGACT:-	Ubtf	24.7177	0	-11.2719	3.17169e-05	Decreased
chr11:48865859:GGACA:-	Irgm1	24.7177	0	-11.2719	3.17169e-05	Decreased
chr14:101634313:GGACC:-	Commd6	24.7177	0	-11.2719	3.17169e-05	Decreased
chr5:35093367:GGACC:-	Lrpap1	24.7177	0	-11.2719	3.17169e-05	Decreased
chr7:5008494:GGACC:-	Fiz1	24.7177	0	-11.2719	3.17169e-05	Decreased
chr7:55933274:GGACA:-	Nipa2	24.7177	0	-11.2719	3.17169e-05	Decreased
chr7:79736067:AGACT:-	Pex11a	24.7177	0	-11.2719	3.17169e-05	Decreased
chr11:61487811:GGACC:+	Mfap4	24.7177	0	-11.2719	3.17169e-05	Decreased
chr11:80395454:GGACA:+	Zfp207	24.7177	0	-11.2719	3.17169e-05	Decreased
chr17:17911367:GGACT:-	Gm7535	24.7177	0	-11.2719	3.17169e-05	Decreased
chr18:60392325:GGACA:+	Iigp1	24.7177	0	-11.2719	3.17169e-05	Decreased
chr19:9014120:GGACC:+	Ahnak	24.7177	0	-11.2719	3.17169e-05	Decreased
chr4:126232861:GGACT:-	Map7d1	24.7177	0	-11.2719	3.17169e-05	Decreased
chr4:155155866:GGACT:-	Ski	24.7177	0	-11.2719	3.17169e-05	Decreased
chr5:33248395:AGACT:-	Ctbp1	24.7177	0	-11.2719	3.17169e-05	Decreased
chr7:138836673:AGACT:-	Mapk1ip1	24.7177	0	-11.2719	3.17169e-05	Decreased
chr7:35121008:GGACT:+	Cebpa	24.7177	0	-11.2719	3.17169e-05	Decreased
chr7:83898056:AGACT:+	Mesd	24.7177	0	-11.2719	3.17169e-05	Decreased
chr8:40921958:GGACT:+	Slc7a2	24.7177	0	-11.2719	3.17169e-05	Decreased
chr1:135155782:AGACT:+	Arl8a	24.7177	0	-11.2719	3.17169e-05	Decreased
chr11:80395185:GGACC:+	Zfp207	24.7177	0	-11.2719	3.17169e-05	Decreased
chr17:65923202:AGACT:-	Twsg1	24.7177	0	-11.2719	3.17169e-05	Decreased
chr4:126232852:GGACC:-	Map7d1	24.7177	0	-11.2719	3.17169e-05	Decreased
chr4:126232963:GGACA:-	Map7d1	24.7177	0	-11.2719	3.17169e-05	Decreased
chr4:155769696:GGACC:-	Vwa1	24.7177	0	-11.2719	3.17169e-05	Decreased
chr10:33365616:GGACA:+	Trdn	24.7177	0	-11.2719	3.17169e-05	Decreased
chr16:93610266:AGACT:+	Cbr1	24.7177	0	-11.2719	3.17169e-05	Decreased
chr9:120018341:GGACA:-	Xirp1	24.7177	0	-11.2719	3.17169e-05	Decreased
chr9:120018341:GGACA:-	Cx3cr1	24.7177	0	-11.2719	3.17169e-05	Decreased
chr4:60818293:GGACC:-	Mup22	24.7177	0	-11.2719	3.17169e-05	Decreased
chr8:70508299:GGACC:-	Uba52	24.7177	0	-11.2719	3.17169e-05	Decreased
chr8:70508299:GGACC:-	Kxd1	24.7177	0	-11.2719	3.17169e-05	Decreased
chr10:76596331:GGACA:-	Col6a2	24.7177	0	-11.2719	3.17169e-05	Decreased
chr18:86243408:AGACT:-	Gm7623	24.7177	0	-11.2719	3.17169e-05	Decreased
chr19:5069060:GGACA:+	Cd248	24.7177	0	-11.2719	3.17169e-05	Decreased
chr17:56105134:GGACT:-	Plin4	32.133	85.675	1.41454	3.24901e-05	Increased
chr17:33996309:GGACC:-	H2-K1	46.9636	8.74234	-2.42411	3.2942e-05	Decreased
chr17:56105431:GGACT:-	Plin4	30.8971	83.9265	1.44136	3.84314e-05	Increased
chr3:108214265:GGACT:-	Sypl2	349.755	227.301	-0.621718	3.95717e-05	Decreased
chrX:102724953:AGACT:-	Gm9115	35.8406	90.9204	1.34276	3.96301e-05	Increased
chr9:102545692:GGACT:+	Ky	63.03	17.4847	-1.84935	3.97702e-05	Decreased
chr1:36531814:GGACA:-	Ankrd23	486.938	342.7	-0.50678	4.85311e-05	Decreased
chr1:36531814:GGACA:-	Gm42417	486.938	342.7	-0.50678	4.85311e-05	Decreased
chr9:63648777:GGACT:-	Smad3	45.7277	8.74234	-2.38564	5.34037e-05	Decreased
[truncated: 2,963 more rows]

## Sheet: W_Adipose_m6A_Difference
loci_motif	gene_name	fed_cpm	fasting_cpm	log2FC(cpm+0.01)	fisher_p_value	sigORnot
chr16:23157327:GGACT:+	Adipoq	1594.26	7139.01	2.16283	0	Increased
chr16:23157443:GGACC:+	Adipoq	1641.15	7346.29	2.1623	0	Increased
chr16:23157518:GGACC:+	Adipoq	1654.17	7417.11	2.16474	0	Increased
chr16:23157528:GGACT:+	Adipoq	1655.48	7418.83	2.16394	0	Increased
chr19:44396926:GGACA:-	Scd1	1484.85	8322.22	2.48664	0	Increased
chr4:133100868:GGACA:+		4061.19	79.4567	-5.67541	0	Decreased
chr4:133100973:GGACC:+		4145.85	82.9113	-5.64379	0	Decreased
chr6:113424747:GGACA:-	Cidec	943.009	6914.46	2.87426	0	Increased
chr6:113425039:GGACT:-	Cidec	898.724	6600.08	2.87652	0	Increased
chr7:19697089:GGACA:-	Apoe	2185.59	7116.55	1.70315	0	Increased
chr7:79134062:GGACT:-	Mfge8	2717.01	241.825	-3.48993	0	Decreased
chr7:79134164:GGACA:-	Mfge8	2655.8	228.006	-3.54194	0	Decreased
chr8:90891203:GGACA:+	Chd9	3842.37	88.0932	-5.44666	0	Decreased
chr8:90891731:AGACT:+	Chd9	4123.71	114.003	-5.17668	0	Decreased
chrM:6652:AGACT:+	mt-Co1	13574.6	31701.5	1.22364	0	Increased
chr4:133098334:GGACA:+		2516.43	31.0917	-6.33824	0	Decreased
chr4:133098429:GGACT:+		2571.13	31.0917	-6.36927	0	Decreased
chr4:133098832:GGACC:+		2754.79	0	-18.0716	0	Decreased
chr4:133098841:GGACA:+		2758.69	34.5464	-6.31889	0	Decreased
chr4:133098979:GGACT:+		2810.79	36.2737	-6.27552	0	Decreased
chr4:133099035:GGACA:+		2849.87	36.2737	-6.29543	0	Decreased
chr4:133099167:GGACC:+		2916.29	0	-18.1538	0	Decreased
chr4:133099659:GGACA:+		3150.74	41.4556	-6.24764	0	Decreased
chr4:133099810:AGACT:+		3231.5	41.4556	-6.28415	0	Decreased
chr4:133100106:GGACA:+		3428.18	44.9103	-6.25393	0	Decreased
chr4:133100192:GGACA:+		3481.58	46.6376	-6.2218	0	Decreased
chr4:133100544:GGACT:+		3791.57	48.3649	-6.2924	0	Decreased
chr4:133101396:AGACT:+		4336.02	98.4572	-5.46059	0	Decreased
chr8:90888669:GGACA:+	Chd9	2361.43	32.8191	-6.16855	0	Decreased
chr8:90889079:AGACT:+	Chd9	2532.06	34.5464	-6.19522	0	Decreased
chr8:90889176:GGACA:+	Chd9	2563.32	34.5464	-6.21292	0	Decreased
chr8:90889314:GGACT:+	Chd9	2628.44	34.5464	-6.24912	0	Decreased
chr8:90889370:GGACA:+	Chd9	2653.19	34.5464	-6.26264	0	Decreased
chr8:90889502:GGACC:+	Chd9	2735.25	36.2737	-6.23621	0	Decreased
chr8:90889994:GGACA:+	Chd9	2963.18	39.7283	-6.22048	0	Decreased
chr8:90890145:AGACT:+	Chd9	3064.78	39.7283	-6.26911	0	Decreased
chr8:90890441:GGACA:+	Chd9	3209.36	43.183	-6.21535	0	Decreased
chr8:90890527:GGACA:+	Chd9	3262.76	43.183	-6.23916	0	Decreased
chr8:90890818:AGACT:+	Chd9	3515.44	0	-18.4234	0	Decreased
chr8:90890879:GGACT:+	Chd9	3549.31	46.6376	-6.2496	0	Decreased
chr8:90891221:GGACT:+	Chd9	3880.14	95.0025	-5.35185	0	Decreased
chr8:90891308:GGACC:+	Chd9	3966.11	100.184	-5.30685	0	Decreased
chr4:133098744:AGACT:+		2713.11	34.5464	-6.29485	0	Decreased
chr4:133098771:AGACT:+		2724.83	34.5464	-6.30107	0	Decreased
chr8:90889167:GGACC:+	Chd9	2558.11	34.5464	-6.20999	0	Decreased
chr11:86812700:AGACT:-		0	1770.5	17.4338	0	Increased
chr4:133101499:AGACT:+		4281.31	0	-18.7077	0	Decreased
chr4:133100483:AGACT:+		3748.59	0	-18.516	0	Decreased
chr8:90891834:AGACT:+	Chd9	4071.61	0	-18.6352	0	Decreased
chr1:153850215:AGACT:-	Teddm2	3277.09	15.5459	-7.71882	0	Decreased
chr1:153850607:AGACT:-	Teddm2	3167.68	10.3639	-8.25433	0	Decreased
chr1:153850982:GGACA:-	Teddm2	2955.37	10.3639	-8.15424	0	Decreased
chr1:153892654:GGACA:+	Teddm1a	3943.97	15.5459	-7.98605	0	Decreased
chr1:153892880:GGACT:+	Teddm1a	3975.23	13.8185	-8.16725	0	Decreased
chr1:153892912:GGACA:+	Teddm1a	3975.23	13.8185	-8.16725	0	Decreased
chr13:21287272:GGACT:-	Gpx5	17789.5	63.9108	-8.12053	0	Decreased
chr14:51009582:AGACT:+	Rnase10	3386.5	17.2732	-7.61428	0	Decreased
chr14:51009612:GGACT:+	Rnase10	3413.85	17.2732	-7.62589	0	Decreased
chr14:51010031:GGACC:+	Rnase10	3559.73	17.2732	-7.68626	0	Decreased
chr14:51010419:GGACT:+	Rnase10	3725.15	25.9098	-7.1671	0	Decreased
chr17:35112021:GGACA:+		2912.39	8.63659	-8.39586	0	Decreased
chr2:148800190:GGACA:+	Cst8	2623.23	15.5459	-7.39775	0	Decreased
chr2:148846910:GGACC:-	Cstdc2	3184.61	29.3644	-6.76042	0	Decreased
chr11:86812288:AGACT:-		97.6874	1986.42	4.34571	1.09416e-319	Increased
chr9:35839148:GGACT:-	Pate5	1793.54	17.2732	-6.69731	9.45562e-316	Decreased
chr7:79134527:GGACA:-	Mfge8	2382.27	195.187	-3.60934	9.84656e-303	Decreased
chr8:109575392:GGACA:-	Hp	1564.3	0	-17.2552	5.70538e-294	Decreased
chr10:79888740:GGACC:+	Gm19810	1555.18	0	-17.2467	3.53175e-292	Decreased
chr7:79134681:GGACT:-	Mfge8	2271.56	183.096	-3.63294	3.04867e-290	Decreased
chr1:18260450:GGACT:-	Defb41	1682.83	29.3644	-5.84019	6.01083e-284	Decreased
chr4:133097377:GGACC:+		1493.97	0	-17.1888	1.67897e-280	Decreased
chr4:133097962:GGACC:+		1577.33	20.7278	-6.24908	2.03777e-272	Decreased
chr4:133097161:GGACA:+		1448.38	0	-17.1441	3.86135e-272	Decreased
chr12:110898508:GGACA:+	Rps19-ps6	0	1260.94	16.9442	1.73613e-268	Increased
chr12:110898508:GGACA:+	Tecpr2	0	1260.94	16.9442	1.73613e-268	Increased
chr8:109575940:GGACT:-	Hp	1408	0	-17.1033	1.83366e-264	Decreased
chrX:79195251:AGACT:+	Rps24-ps3	0	1221.21	16.898	4.77915e-260	Increased
chr11:86813031:AGACT:-		79.4524	1594.32	4.32653	4.03248e-256	Increased
chr9:35788834:GGACA:-	Pate6	1431.45	13.8185	-6.69369	5.51573e-252	Decreased
chr9:35788834:GGACA:-	Gm27235	1431.45	13.8185	-6.69369	5.51573e-252	Decreased
chr4:133096941:GGACA:+		1397.58	13.8185	-6.65915	9.81626e-246	Decreased
chr11:86813366:GGACA:-		76.8474	1475.13	4.26252	1.17115e-234	Increased
chr8:90887496:GGACA:+	Chd9	1215.23	0	-16.8909	2.2801e-228	Decreased
chr11:86813594:GGACA:-		70.3349	1397.4	4.31217	3.5692e-224	Increased
chr19:32466164:GGACA:-	Rpl9-ps6	1182.67	0	-16.8517	2.58663e-222	Decreased
chr6:71124765:AGACT:+	Rpl34-ps1	1168.34	0	-16.8341	1.14497e-219	Decreased
chr18:61259598:GGACC:-	Rps2-ps10	1165.74	0	-16.8309	3.77308e-219	Decreased
chr2:75191421:GGACC:-	Rps6-ps4	1161.83	0	-16.8261	2.37675e-218	Decreased
chr11:86813814:GGACC:-		66.4274	1347.31	4.34195	3.22388e-217	Increased
chr11:86813875:GGACT:-		66.4274	1330.04	4.32334	7.97257e-214	Increased
chr11:86813904:AGACT:-		66.4274	1319.67	4.31205	8.62658e-212	Increased
chr18:61259923:GGACC:-	Rps2-ps10	1113.64	0	-16.7649	2.15165e-209	Decreased
chr8:90887276:GGACA:+	Chd9	1165.74	8.63659	-7.07491	3.90459e-208	Decreased
chr11:86814077:AGACT:-		65.1249	1285.13	4.30234	5.72478e-206	Increased
chr10:79888687:GGACC:+		0	906.842	16.4686	2.85505e-193	Increased
chr9:44374738:GGACA:-		0	891.296	16.4436	5.71964e-190	Increased
chr5:5781859:GGACA:-	Gm15459	943.009	0	-16.525	1.89226e-177	Decreased
chr11:86815121:GGACA:-		42.9825	1012.21	4.55729	7.20379e-169	Increased
chr8:129253069:GGACA:+	Gm21399	0	772.111	16.2365	1.17401e-164	Increased
chr8:120674079:GGACT:+	Cox4i1	867.464	0	-16.4045	2.95043e-163	Decreased
chr8:120674079:GGACT:+	Gm20388	867.464	0	-16.4045	2.95043e-163	Decreased
chr5:52369265:AGACT:+	Sod3	0	763.475	16.2203	8.01338e-163	Increased
chr11:55395088:GGACC:-	Sparc	853.137	0	-16.3805	1.359e-160	Decreased
chr11:86815600:GGACC:-		40.3775	920.661	4.51071	9.76943e-153	Increased
chr8:68906067:GGACC:+	Lpl	290.457	1578.77	2.44236	3.68481e-147	Increased
chr2:173159223:GGACC:+	Pck1	110.712	1110.67	3.32642	1.75446e-144	Increased
chr14:68498049:GGACC:-	Adam7	829.692	13.8185	-5.90687	2.9422e-141	Decreased
chr7:35121866:GGACA:+	Cebpa	0	659.836	16.0098	8.17951e-141	Increased
chr2:148845712:GGACT:-		741.122	0	-16.1774	1.50853e-139	Decreased
chr11:90277909:GGACT:+	Mmd	0	637.381	15.9599	4.79868e-136	Increased
chr6:67205804:GGACC:+	Gm8566	718.979	0	-16.1337	2.49393e-135	Decreased
chr1:156366475:AGACT:+	Gm2000	696.837	0	-16.0886	4.54517e-131	Decreased
chr6:129541605:GGACC:+	Gabarapl1	0	583.834	15.8333	1.1262e-124	Increased
chr1:51301910:GGACC:+	Cavin2	0	576.924	15.8161	3.30177e-123	Increased
chr4:134163615:AGACT:+		652.552	0	-15.9938	6.05087e-123	Decreased
chr14:44597383:AGACT:+		233.147	1271.31	2.44695	3.11425e-119	Increased
chr19:3206140:GGACC:+	Gm50432	627.804	0	-15.9381	3.51944e-118	Decreased
chr15:99409759:GGACA:+	Tmbim6	0	549.287	15.7453	2.43894e-117	Increased
chr9:123307562:GGACT:-	Scp2-ps2	531.42	1846.5	1.79685	1.46244e-115	Increased
chr9:123307484:GGACA:-	Scp2-ps2	531.42	1844.78	1.7955	2.34347e-115	Increased
chr9:123307433:GGACT:-	Scp2-ps2	531.42	1843.05	1.79415	3.7685e-115	Increased
chr11:55394821:AGACT:-	Sparc	900.027	2438.97	1.43822	2.46438e-110	Increased
chr17:29137011:GGACA:-	Rpl35a-ps3	0	514.741	15.6516	5.27976e-110	Increased
chr5:116632877:GGACC:-		582.217	0	-15.8293	9.13425e-110	Decreased
chr12:103442373:GGACT:-	Ifi27l2a	851.834	2352.61	1.46561	1.547e-109	Increased
chr14:93194990:GGACA:-	Gm9247	0	509.559	15.637	6.65137e-109	Increased
chr14:93194990:GGACA:-	Pcdh9	0	509.559	15.637	6.65137e-109	Increased
chr9:59471754:GGACT:-	Arih1	0	506.104	15.6272	3.60115e-108	Increased
chr6:48523811:GGACA:+	Gm10243	0	504.377	15.6222	8.37924e-108	Increased
chr6:48523811:GGACA:+	Zfp862-ps	0	504.377	15.6222	8.37924e-108	Increased
chr11:55395001:AGACT:-	Sparc	867.464	2312.88	1.4148	3.66036e-102	Increased
chr9:22185562:GGACA:-		540.537	0	-15.7221	7.4767e-102	Decreased
chr4:134163028:GGACA:+		532.722	0	-15.7011	1.61471e-100	Decreased
chr4:134162993:GGACT:+		531.42	0	-15.6976	2.89333e-100	Decreased
chr4:134162942:GGACA:+		526.21	0	-15.6834	3.13376e-99	Decreased
chr2:32387653:GGACT:-	Lcn2	518.395	0	-15.6618	1.40732e-97	Decreased
chr2:164354179:GGACC:-	Slpi	0	442.194	15.4324	1.3379e-94	Increased
chr1:24615926:AGACT:-	Gm29216	750.239	2048.6	1.4492	7.01442e-94	Increased
chr17:17345595:GGACA:-	Oaz1-ps	492.345	0	-15.5874	6.64299e-93	Decreased
chr17:17345595:GGACA:-	AC154200.1	492.345	0	-15.5874	6.64299e-93	Decreased
chr1:74288289:GGACA:-	Tmbim1	0	431.83	15.3982	2.12279e-92	Increased
chrX:8279988:GGACA:+	Slc38a5	553.562	12.0912	-5.51555	3.05136e-92	Decreased
chr10:81565849:GGACA:+	Tle5	0	414.556	15.3393	9.87063e-89	Increased
chr11:55395610:GGACA:-	Sparc	699.442	1917.32	1.4548	1.84074e-88	Increased
chrX:109162221:GGACC:+	Sh3bgrl	0	412.829	15.3333	2.29661e-88	Increased
chr11:100361761:GGACT:-	Gm10039	455.875	0	-15.4764	4.7078e-86	Decreased
chr7:143067430:GGACA:+	Cd81	454.572	0	-15.4723	8.65726e-86	Decreased
chr8:70010444:AGACT:-		450.665	0	-15.4598	5.65762e-85	Decreased
chr1:166431766:GGACT:-	Gm16418	435.035	0	-15.4089	4.30792e-82	Decreased
chr4:134163992:GGACC:+		695.534	77.7293	-3.16143	9.04824e-80	Decreased
chr1:74289250:GGACC:-	Tmbim1	0	369.646	15.1739	3.3844e-79	Increased
chr4:134163905:AGACT:+		681.207	76.002	-3.16381	2.22772e-78	Decreased
chr8:84842618:GGACT:-	Calr	1168.34	305.735	-1.93407	7.19707e-77	Decreased
chr8:121597764:GGACT:+	Map1lc3b	0	355.828	15.1189	2.9061e-76	Increased
chr8:121597764:GGACT:+	Gm20388	0	355.828	15.1189	2.9061e-76	Increased
chr3:93564268:GGACA:+	S100a10	402.472	0	-15.2966	4.86761e-76	Decreased
chr11:16515596:GGACC:+	Akt2-ps	0	354.1	15.1119	6.76142e-76	Increased
chr6:119354804:AGACT:-	Adipor2	0	354.1	15.1119	6.76142e-76	Increased
chr8:84842780:GGACA:-	Calr	1105.82	278.098	-1.99141	1.14094e-75	Decreased
chr6:135382739:GGACC:+	Emp1	0	350.646	15.0978	3.66008e-75	Increased
chr11:118301086:GGACA:-	Timp2	0	336.827	15.0398	3.14255e-72	Increased
chr3:96560928:GGACA:+	Txnip	71.6374	592.47	3.04778	1.17692e-71	Increased
chr2:25707462:GGACT:+	Bmyc	548.352	44.9103	-3.60969	7.76531e-71	Decreased
chr17:39847331:GGACC:+	Gm42418	0	328.191	15.0023	2.14234e-70	Increased
chr2:25707293:GGACT:+	Bmyc	544.445	44.9103	-3.59937	4.22654e-70	Decreased
chr19:7579129:AGACT:+	Plaat3	369.91	0	-15.1749	5.68627e-70	Decreased
chr18:36742521:GGACT:-	Ndufa2	368.607	0	-15.1698	1.03288e-69	Decreased
chr19:4063502:GGACC:-		0	324.736	14.987	1.15965e-69	Increased
chr8:84842822:GGACA:-	Calr	1035.49	266.007	-1.96073	1.57904e-69	Decreased
chr11:100958913:GGACA:-	Cavin1	0	323.009	14.9793	2.69803e-69	Increased
chr5:123066483:GGACA:+	Gm6444	364.7	0	-15.1545	6.44905e-69	Decreased
chr4:134163380:GGACT:+		567.889	57.0015	-3.31631	2.79272e-68	Decreased
chr11:118302169:GGACT:-	Timp2	0	317.827	14.956	3.39783e-68	Increased
chr19:4131569:GGACC:+	Tmem134	0	316.099	14.9481	7.90532e-68	Increased
chr4:134163270:GGACA:+		560.075	55.2742	-3.34071	8.01393e-68	Decreased
chr2:55292250:GGACC:+	Gm14032	351.675	0	-15.102	1.50937e-66	Decreased
chr19:4062703:AGACT:-		15.63	388.647	4.63519	1.90159e-66	Increased
chr7:125549249:GGACC:+		0	309.19	14.9163	2.31625e-66	Increased
chr4:134163144:GGACA:+		543.142	53.5469	-3.34221	6.14272e-66	Decreased
chr7:139659654:GGACT:-	Cfap46	0	305.735	14.9	1.25376e-65	Increased
chr4:107200544:GGACA:+	Tmem59	345.162	0	-15.075	3.25832e-65	Decreased
chr6:135382142:GGACC:+	Emp1	0	302.281	14.8836	6.78646e-65	Increased
chr11:98582630:GGACA:-	Ormdl3	0	302.281	14.8836	6.78646e-65	Increased
chr3:96560878:GGACT:+	Txnip	66.4274	535.469	3.01076	5.25722e-64	Increased
chr19:38116760:GGACA:-	Rbp4	225.332	874.023	1.95557	2.91655e-62	Increased
chr4:134162758:AGACT:+		513.185	51.8196	-3.30766	9.28828e-62	Decreased
chr6:120795371:GGACT:-	Atp6v1e1	0	285.008	14.7988	3.15326e-61	Increased
chr11:99932055:GGACC:+		323.02	0	-14.9794	3.15563e-61	Decreased
chr16:24529410:GGACC:+	Morf4l1-ps1	0	281.553	14.7812	1.70678e-60	Increased
chr16:24529410:GGACC:+	Lpp	0	281.553	14.7812	1.70678e-60	Increased
chr15:54839284:GGACA:-	Enpp2	592.637	86.3659	-2.77847	2.73745e-60	Decreased
chr14:54293396:AGACT:-	Gm43305	317.81	0	-14.9559	3.24102e-60	Decreased
chr5:97265138:GGACA:+	Gm5560	0	279.826	14.7723	3.97087e-60	Increased
chr19:4063283:GGACA:-		11.7225	340.282	4.85819	5.90422e-60	Increased
chr2:155277967:GGACC:+	Map1lc3a	315.205	0	-14.944	1.06769e-59	Decreased
chr4:149449720:GGACA:-	Rbp7	7.81499	321.281	5.35965	1.42123e-59	Increased
chr19:7669027:GGACT:+		0	276.371	14.7544	2.14932e-59	Increased
chrX:36605505:GGACA:+	Pgrmc1	0	276.371	14.7544	2.14932e-59	Increased
chr17:56103322:AGACT:-	Plin4	125.04	647.744	2.37294	3.11074e-59	Increased
chr7:142376102:GGACA:-	Gm49369	312.6	0	-14.9321	3.61093e-59	Decreased
chr7:142376102:GGACA:-	Ctsd	312.6	0	-14.9321	3.61093e-59	Decreased
chr13:112593822:GGACA:-	Gm3226	312.6	0	-14.9321	3.61093e-59	Decreased
chr13:112593822:GGACA:-	Il31ra	312.6	0	-14.9321	3.61093e-59	Decreased
chr6:34873581:GGACC:+	Tmem140	0	274.644	14.7453	5.00044e-59	Increased
chr16:45096287:GGACA:+	Ccdc80	0	274.644	14.7453	5.00044e-59	Increased
chr4:134162605:GGACT:+		491.042	50.0922	-3.29293	5.88446e-59	Decreased
chr17:56103670:GGACA:-	Plin4	127.645	649.472	2.34704	9.79532e-59	Increased
chr4:134162471:AGACT:+		479.32	46.6376	-3.36114	1.76559e-58	Decreased
chrX:94774977:AGACT:-		0	271.189	14.7271	2.70658e-58	Increased
chr11:83588688:GGACT:-	Ccl6	104.2	592.47	2.50727	4.56649e-58	Increased
chr17:56103962:GGACA:-	Plin4	127.645	644.29	2.33548	5.60712e-58	Increased
chr17:56104061:GGACT:-	Plin4	127.645	644.29	2.33548	5.60712e-58	Increased
chr17:56104070:GGACA:-	Plin4	127.645	644.29	2.33548	5.60712e-58	Increased
chr17:56104243:GGACT:-	Plin4	126.342	639.108	2.33863	1.69238e-57	Increased
chr17:56104441:GGACT:-	Plin4	126.342	639.108	2.33863	1.69238e-57	Increased
chr17:56104540:GGACT:-	Plin4	126.342	639.108	2.33863	1.69238e-57	Increased
chr17:56104837:GGACT:-	Plin4	126.342	637.381	2.33472	2.96033e-57	Increased
chr17:56105134:GGACT:-	Plin4	126.342	632.199	2.32295	1.62597e-56	Increased
chr17:56105035:GGACT:-	Plin4	127.645	633.926	2.31209	2.93445e-56	Increased
chr19:44306709:GGACT:+	Scd2	379.027	19.0005	-4.31747	5.80775e-56	Decreased
chr19:4063563:GGACT:-		10.42	314.372	4.91371	7.70696e-56	Increased
chr14:32119509:AGACT:+		0	259.098	14.6613	9.98512e-56	Increased
chr19:44306405:GGACA:+	Scd2	362.095	15.5459	-4.54088	3.75261e-55	Decreased
chr19:4063592:AGACT:-		10.42	309.19	4.88973	8.52938e-55	Increased
chr7:16781810:GGACC:+	Slc1a5	287.852	0	-14.8131	1.22865e-54	Decreased
chr15:31273906:GGACT:+	Dap	289.155	0	-14.8196	1.24958e-54	Decreased
chr5:113613054:AGACT:-	Cmklr1	0	252.189	14.6223	2.92524e-54	Increased
chr7:30617020:GGACC:-	Cox6b1	0	252.189	14.6223	2.92524e-54	Increased
chr15:75045610:AGACT:-	Ly6c1	0	250.461	14.6124	6.80555e-54	Increased
chr19:44305970:GGACC:+	Scd2	332.137	10.3639	-5.00079	1.77182e-53	Decreased
chr18:84879615:AGACT:+	Cyb5a	476.715	1240.21	1.37937	1.96097e-53	Increased
chr18:84879741:GGACT:+	Cyb5a	475.412	1236.76	1.3793	2.36325e-53	Increased
chr10:96618370:GGACA:+	Btg1	0	247.007	14.5923	3.68353e-53	Increased
chr5:52369155:GGACT:+	Sod3	196.677	753.111	1.93698	3.73191e-53	Increased
chr17:56105530:GGACT:-	Plin4	118.527	590.743	2.31721	8.16835e-53	Increased
chrX:139810798:AGACT:+	Cldn2	328.23	10.3639	-4.98372	9.7368e-53	Decreased
chr19:44305356:GGACA:+	Scd2	277.432	0	-14.7599	1.40216e-52	Decreased
chr17:33775232:GGACC:-	Angptl4	0	243.552	14.572	1.99372e-52	Increased
chr18:84879510:GGACC:+	Cyb5a	450.665	1188.4	1.39887	2.63802e-52	Increased
chr2:40127383:GGACC:-		274.827	0	-14.7463	4.89238e-52	Decreased
chr7:99153815:GGACA:-	Dgat2	274.827	0	-14.7463	4.89238e-52	Decreased
chr15:98950356:GGACT:-	Tuba1a	274.827	0	-14.7463	4.89238e-52	Decreased
chr15:98950356:GGACT:-	Gm49450	274.827	0	-14.7463	4.89238e-52	Decreased
chr19:4063762:AGACT:-		10.42	295.371	4.82377	5.13339e-52	Increased
chrX:77757481:GGACA:-	Gm8722	272.222	0	-14.7326	1.77175e-51	Decreased
chr17:6738800:GGACT:-	Ezr	272.222	0	-14.7326	1.77175e-51	Decreased
chr19:44305775:GGACA:+	Scd2	321.717	10.3639	-4.95481	1.86704e-51	Decreased
chr17:56105827:GGACT:-	Plin4	109.41	561.379	2.35912	2.29999e-51	Increased
chr6:128779679:GGACC:-	Klrb1c	270.92	0	-14.7256	3.42233e-51	Decreased
chr4:129011254:GGACC:+	Ak2	0	236.643	14.5305	5.84059e-51	Increased
chr1:135232985:GGACA:+	Gm4204	93.7799	523.378	2.48037	7.41722e-51	Increased
chr1:153908487:GGACA:+	Glul	267.012	0	-14.7047	1.03148e-50	Decreased
chr17:56106025:GGACT:-	Plin4	105.502	549.287	2.38017	1.11365e-50	Increased
chr2:4959692:GGACC:-	Gm13192	265.71	0	-14.6976	1.85258e-50	Decreased
chr11:100956759:GGACC:-	Cavin1	182.35	704.746	1.95034	1.8642e-50	Increased
chr3:96560603:AGACT:+	Txnip	56.0075	428.375	2.93496	2.723e-50	Increased
chr19:29021970:GGACA:-	Ak3	0	233.188	14.5093	3.16119e-50	Increased
chr6:116652391:GGACA:+	Depp1	0	233.188	14.5093	3.16119e-50	Increased
chr16:31297351:GGACT:-	Apod	263.105	0	-14.6834	6.06357e-50	Decreased
chr15:97790769:GGACT:+	Slc48a1	0	231.461	14.4985	7.3544e-50	Increased
chr19:29022059:GGACT:-	Ak3	0	231.461	14.4985	7.3544e-50	Increased
chr7:38194966:GGACT:+	1600014C10Rik	0	231.461	14.4985	7.3544e-50	Increased
chr6:119353973:GGACC:-	Adipor2	66.4274	452.557	2.76806	7.92076e-50	Increased
chr1:51301995:GGACT:+	Cavin2	128.947	592.47	2.19987	1.03663e-49	Increased
chr5:52368958:GGACA:+	Sod3	192.77	718.565	1.89818	1.55431e-49	Increased
chr19:29022107:GGACC:-	Ak3	0	229.733	14.4877	1.71097e-49	Increased
chr15:3583039:GGACA:-	Ghr	0	228.006	14.4768	3.98051e-49	Increased
chr4:134161246:GGACC:+		257.895	0	-14.6546	7.03255e-49	Decreased
chr10:77597956:GGACC:+	Pttg1ip	0	226.279	14.4659	9.2605e-49	Increased
chr7:38194848:GGACA:+	1600014C10Rik	0	226.279	14.4659	9.2605e-49	Increased
chr7:97400322:GGACA:+	Ndufc2	0	226.279	14.4659	9.2605e-49	Increased
chr6:128780182:GGACT:-	Klrb1c	256.592	0	-14.6472	1.32519e-48	Decreased
chrX:139810559:AGACT:+	Cldn2	304.785	10.3639	-4.87681	2.10104e-48	Decreased
chrX:139809901:GGACA:+	Cldn2	255.29	0	-14.6399	2.52111e-48	Decreased
chr14:54293741:GGACA:-	Gm43305	252.685	0	-14.6251	4.78409e-48	Decreased
chr6:128779910:GGACC:-	Klrb1c	252.685	0	-14.6251	4.78409e-48	Decreased
chr2:94032865:GGACA:-	Hsd17b12	0	222.824	14.4437	5.01214e-48	Increased
chr9:57484520:GGACC:+	Gm18103	0	222.824	14.4437	5.01214e-48	Increased
chr6:87093939:GGACT:+		251.382	0	-14.6177	8.51722e-48	Decreased
chr5:112308111:GGACC:+	Tpst2	384.237	36.2737	-3.40464	9.05673e-48	Decreased
chr5:112308261:AGACT:+	Tpst2	384.237	36.2737	-3.40464	9.05673e-48	Decreased
chr5:112308327:GGACA:+	Tpst2	384.237	36.2737	-3.40464	9.05673e-48	Decreased
chr17:56106124:GGACT:-	Plin4	105.502	530.287	2.32939	1.1142e-47	Increased
chr1:88260017:GGACT:+	Mroh2a	312.6	13.8185	-4.49864	1.26198e-47	Decreased
chr2:86022499:GGACA:+	Olfr1033	0	219.369	14.4211	2.71275e-47	Increased
chr5:112308396:GGACT:+	Tpst2	380.33	36.2737	-3.3899	4.61217e-47	Decreased
chr17:56120066:GGACC:-	Lrg1	247.475	0	-14.5951	4.90692e-47	Decreased
chr6:116652129:AGACT:+	Depp1	0	217.642	14.4097	6.31108e-47	Increased
chr3:88576428:AGACT:-	Rtraf-ps	246.172	0	-14.5874	8.87617e-47	Decreased
chrX:139810489:GGACA:+	Cldn2	294.365	10.3639	-4.82662	1.19099e-46	Decreased
chr15:73407465:AGACT:-	Ptk2	244.87	0	-14.5798	1.61479e-46	Decreased
chrX:139810370:GGACA:+	Cldn2	285.247	8.63659	-5.04399	3.26797e-46	Decreased
chr19:40292577:GGACT:-		0	214.188	14.3867	3.41577e-46	Increased
chr3:137626316:GGACC:+	Ddit4l	242.265	0	-14.5644	5.45353e-46	Decreased
chr5:22724457:GGACA:-		242.265	0	-14.5644	5.45353e-46	Decreased
chr3:137626329:GGACT:+	Ddit4l	242.265	0	-14.5644	5.45353e-46	Decreased
chr10:22344658:GGACT:+	Gm5421	0	212.46	14.375	7.94658e-46	Increased
chr10:22344658:GGACT:+	Raet1e	0	212.46	14.375	7.94658e-46	Increased
chr5:18266247:AGACT:-	Gnai1	0	210.733	14.3632	1.84872e-45	Increased
chr7:89510665:GGACC:-	Prss23	0	210.733	14.3632	1.84872e-45	Increased
chr15:75597918:GGACT:+	Gpihbp1	33.865	338.554	3.32114	4.42507e-45	Increased
chr17:79933472:AGACT:-		237.055	0	-14.533	6.88121e-45	Decreased
chr2:86022323:AGACT:+	Olfr1033	0	207.278	14.3394	1.00058e-44	Increased
chr15:75598059:GGACC:+	Gpihbp1	36.47	343.736	3.23617	1.08301e-44	Increased
chr7:141459389:AGACT:+	Pnpla2	33.865	335.1	3.30634	1.77734e-44	Increased
chr11:98582126:GGACA:-	Ormdl3	52.1	383.465	2.8795	3.27971e-44	Increased
chr6:119354487:GGACC:-	Adipor2	57.3099	395.556	2.78681	4.09332e-44	Increased
chr16:18777781:AGACT:+	Cldn5	0	203.824	14.3151	5.41542e-44	Increased
chr7:125547816:AGACT:+	Gm4973	230.542	0	-14.4928	7.21382e-44	Decreased
chr5:52368361:GGACC:+	Sod3	170.627	633.926	1.8934	9.81988e-44	Increased
chr10:73202455:GGACC:+	Gm5778	227.937	0	-14.4764	2.36101e-43	Decreased
chr10:73202455:GGACC:+	Pcdh15	227.937	0	-14.4764	2.36101e-43	Decreased
chr12:18217022:AGACT:+	Bnip3l-ps	0	200.369	14.2904	2.93096e-43	Increased
chr18:65817534:GGACC:+	Sec11c	226.635	0	-14.4681	4.30886e-43	Decreased
chr1:51301414:AGACT:+	Cavin2	119.83	528.559	2.14098	5.4945e-43	Increased
chrX:139809472:GGACA:+	Cldn2	225.332	0	-14.4598	7.91788e-43	Decreased
chrX:139809500:GGACA:+	Cldn2	225.332	0	-14.4598	7.91788e-43	Decreased
chr16:15888262:GGACT:+	Cebpd	37.7725	336.827	3.15626	8.83156e-43	Increased
chr16:15888380:AGACT:+	Cebpd	37.7725	336.827	3.15626	8.83156e-43	Increased
chr17:50699550:AGACT:+		224.03	0	-14.4515	1.46613e-42	Decreased
chr17:56106520:GGACT:-	Plin4	100.292	485.377	2.27478	1.56242e-42	Increased
chr16:15888153:AGACT:+	Cebpd	37.7725	335.1	3.14885	1.7383e-42	Increased
chr1:74288664:GGACC:-	Tmbim1	72.9399	423.193	2.53637	2.39546e-42	Increased
chr16:15888403:AGACT:+	Cebpd	37.7725	333.372	3.14139	3.43329e-42	Increased
chr2:150934150:GGACA:+		136.762	557.924	2.02832	3.55508e-42	Increased
chr10:61692700:GGACA:+	Sar1a	0	195.187	14.2526	3.6904e-42	Increased
chr5:73313638:AGACT:+	Ociad1	0	195.187	14.2526	3.6904e-42	Increased
chr1:51301130:GGACC:+	Cavin2	106.805	495.74	2.2145	4.12231e-42	Increased
chrX:139809446:GGACT:+	Cldn2	220.122	0	-14.4261	9.81045e-42	Decreased
chr1:143647477:GGACA:+	B3galt2	70.3349	412.829	2.55306	1.2213e-41	Increased
chr16:20177063:GGACC:-		217.517	0	-14.4089	1.86321e-41	Decreased
chr2:156312323:GGACC:-	Scand1	218.82	0	-14.4175	1.88444e-41	Decreased
chr11:48753297:AGACT:-	Gm12183	0	191.732	14.2269	1.99732e-41	Increased
chr4:148067968:GGACC:-		216.215	0	-14.4002	3.31732e-41	Decreased
chr6:58934325:AGACT:-	Fam13a	20.84	278.098	3.73753	3.595e-41	Increased
chr11:54199599:GGACA:+	Gm12222	1194.39	2134.97	0.837932	4.24555e-41	Increased
chr2:131936624:GGACA:+	Prnp	213.61	0	-14.3828	1.06196e-40	Decreased
chr2:131936624:GGACA:+	Prn	213.61	0	-14.3828	1.06196e-40	Decreased
chr6:58935006:AGACT:-	Fam13a	0	186.55	14.1874	2.51481e-40	Increased
chr10:59951029:AGACT:-	Ddit4	0	186.55	14.1874	2.51481e-40	Increased
chr18:31820226:GGACA:-	Gm6665	685.114	205.551	-1.7368	9.17124e-40	Decreased
chr7:103827648:GGACC:-	Hbb-bs	54.705	362.737	2.72896	1.16679e-39	Increased
chr5:22725457:GGACA:-	Gm6560	207.097	0	-14.3381	2.12576e-39	Decreased
chr6:67205720:GGACA:+	Gm8566	703.349	1437.13	1.03087	2.40411e-39	Increased
chr19:44305098:GGACA:+	Scd2	253.987	10.3639	-4.61378	2.76575e-39	Decreased
chr17:56106817:GGACT:-	Plin4	96.3849	454.285	2.2366	3.87452e-39	Increased
chrX:139809144:GGACT:+	Cldn2	205.795	0	-14.329	3.95283e-39	Decreased
chr2:164011885:GGACA:+	Ywhab	0	179.641	14.1329	7.36617e-39	Increased
chr10:86348538:AGACT:+	Timp3	0	179.641	14.1329	7.36617e-39	Increased
chrX:8106006:GGACC:+	Gm6787	0	179.641	14.1329	7.36617e-39	Increased
chrX:8106006:GGACC:+	Psmb7-ps2	0	179.641	14.1329	7.36617e-39	Increased
chr7:140891674:GGACA:+	Gm15542	204.492	0	-14.3198	7.4143e-39	Decreased
chr7:140891674:GGACA:+	Psmd13	204.492	0	-14.3198	7.4143e-39	Decreased
chr19:7426746:GGACA:-	Rtn3	203.19	0	-14.3106	1.40362e-38	Decreased
chr2:36808328:GGACA:-	Gm13436	203.19	0	-14.3106	1.40362e-38	Decreased
chr1:172273281:GGACA:-	Atp1a2	39.075	316.099	3.01574	1.45875e-38	Increased
chr1:9450882:GGACA:+	Gm7512	0	177.914	14.119	1.71366e-38	Increased
chr17:56106916:GGACT:-	Plin4	95.0824	445.648	2.22854	2.147e-38	Increased
chr19:7426830:GGACC:-	Rtn3	201.887	0	-14.3013	2.68299e-38	Decreased
chr5:35652360:GGACA:-	Htra3	0	176.186	14.1049	3.98664e-38	Increased
chr17:56101973:GGACC:-	Plin4	72.9399	395.556	2.43894	5.36563e-38	Increased
chr1:143646882:GGACA:+	B3galt2	62.5199	371.373	2.57029	5.41937e-38	Increased
chr1:172273512:GGACA:-	Atp1a2	36.47	305.735	3.06715	5.69656e-38	Increased
chr14:48079392:GGACA:-	Gm6055	106.805	466.376	2.12641	7.68634e-38	Increased
chr9:122368022:GGACT:+	Abhd5	0	174.459	14.0907	9.27448e-38	Increased
chr2:103454656:AGACT:-	Cat	71.6374	390.374	2.44591	9.61036e-38	Increased
chr13:14022928:GGACC:+		0	172.732	14.0763	2.1576e-37	Increased
chrX:139808923:GGACT:+	Cldn2	195.375	0	-14.254	2.81187e-37	Decreased
chr19:9016341:GGACT:+	Ahnak	0	171.005	14.0618	5.01941e-37	Increased
chr10:61691916:GGACA:+	Sar1a	0	171.005	14.0618	5.01941e-37	Increased
chr1:143646613:GGACA:+	B3galt2	57.3099	352.373	2.62004	7.28326e-37	Increased
chr2:173226945:GGACC:-	Pmepa1	104.2	454.285	2.12414	7.39427e-37	Increased
chr6:113616620:GGACA:+	Brk1	192.77	0	-14.2347	9.20826e-37	Decreased
chr12:103439964:GGACT:+	Ifi27	192.77	0	-14.2347	9.20826e-37	Decreased
chr17:56107015:GGACT:-	Plin4	95.0824	435.284	2.19459	9.77269e-37	Increased
chr16:15887350:GGACA:+	Cebpd	26.05	269.462	3.37023	1.04282e-36	Increased
chr7:27469544:GGACC:-		0	169.277	14.0472	1.16771e-36	Increased
chrX:56793069:AGACT:+	Fhl1	0	169.277	14.0472	1.16771e-36	Increased
chr2:173226904:GGACC:-	Pmepa1	104.2	452.557	2.11864	1.28611e-36	Increased
chr16:32409926:GGACA:+		97.6874	438.739	2.167	1.58404e-36	Increased
chr16:32410395:GGACA:+		97.6874	438.739	2.167	1.58404e-36	Increased
chr11:98582409:GGACA:-	Ormdl3	42.9825	314.372	2.87036	1.62467e-36	Increased
chr13:117458661:GGACA:-	Gm5200	191.467	0	-14.2249	1.68108e-36	Decreased
chr17:56102040:GGACC:-	Plin4	67.7299	373.101	2.46153	2.63159e-36	Increased
chr11:76698091:GGACA:+	Trarg1	0	167.55	14.0324	2.71653e-36	Increased
chr10:117815707:GGACT:-	Rap1b	0	167.55	14.0324	2.71653e-36	Increased
chr17:87650649:GGACA:+	Epcam	190.165	0	-14.215	3.09023e-36	Decreased
chr8:46535555:GGACA:+	Acsl1	76.8474	392.101	2.35101	3.47239e-36	Increased
chr1:143646514:GGACA:+	B3galt2	56.0075	343.736	2.6174	4.52187e-36	Increased
chr8:126029762:GGACA:+	Kcnk1	188.862	0	-14.2051	5.72419e-36	Decreased
chr17:56102551:GGACT:-	Plin4	0	165.823	14.0174	6.31968e-36	Increased
chr6:67206111:AGACT:+		647.342	1316.22	1.02379	8.65459e-36	Increased
chr2:173228103:GGACC:-	Pmepa1	95.0824	428.375	2.17151	8.75629e-36	Increased
chr1:51300767:GGACC:+	Cavin2	91.1749	419.738	2.20266	9.89451e-36	Increased
chr3:96560226:GGACA:+	Txnip	33.865	286.735	3.08148	1.02348e-35	Increased
chr17:87650529:GGACT:+	Epcam	187.56	0	-14.1951	1.06922e-35	Decreased
chrX:48010173:GGACA:+		0	164.095	14.0023	1.47019e-35	Increased
chr11:102055220:AGACT:+	Cd300lg	0	164.095	14.0023	1.47019e-35	Increased
chr2:86022234:AGACT:+	Olfr1033	9.11749	207.278	4.50528	1.8305e-35	Increased
chr2:157562437:GGACC:+	Nnat	803.642	1530.4	0.92928	2.29589e-35	Increased
chr5:113612550:GGACA:-	Cmklr1	29.9575	272.916	3.18704	2.6791e-35	Increased
chr4:134161121:GGACT:+		248.777	15.5459	-3.99938	2.89384e-35	Decreased
chr4:134161500:GGACC:+		252.685	17.2732	-3.86995	3.524e-35	Decreased
chr8:71586145:GGACA:+	Slc27a1	16.9325	233.188	3.78284	3.57188e-35	Increased
chr5:134987325:GGACA:+	Cldn3	182.35	0	-14.1545	7.25969e-35	Decreased
chr5:134987251:GGACA:+	Cldn3	183.652	0	-14.1648	7.36649e-35	Decreased
chrX:29563954:AGACT:-		0	160.641	13.9716	7.9567e-35	Increased
chr1:21512037:GGACA:-	Gm7658	0	160.641	13.9716	7.9567e-35	Increased
chr1:21512037:GGACA:-	Kcnq5	0	160.641	13.9716	7.9567e-35	Increased
chr2:86021336:AGACT:+	Olfr1033	0	160.641	13.9716	7.9567e-35	Increased
chr6:116652014:GGACT:+	Depp1	13.025	217.642	4.06156	1.03493e-34	Increased
chr6:116652073:GGACT:+	Depp1	13.025	217.642	4.06156	1.03493e-34	Increased
chr2:156889568:GGACA:+	Gm14248	181.047	0	-14.1442	1.29286e-34	Decreased
chr17:35481839:AGACT:+		0	158.913	13.956	1.85102e-34	Increased
chr1:135751245:GGACT:+	Csrp1	0	158.913	13.956	1.85102e-34	Increased
chr4:34354373:GGACC:+	Gm12751	0	158.913	13.956	1.85102e-34	Increased
chr8:27228028:GGACC:-	Adrb3	83.3599	393.829	2.24001	3.07936e-34	Increased
chr18:60812441:GGACA:+	Cd74	695.534	1366.31	0.97408	3.44536e-34	Increased
chr9:106889052:GGACT:-	Manf	362.095	62.1835	-2.54157	3.68497e-34	Decreased
chr14:65979651:AGACT:+	Clu	178.442	0	-14.1233	4.14154e-34	Decreased
chr13:54590984:GGACC:+	Higd2a	0	157.186	13.9403	4.30615e-34	Increased
chr15:58936417:AGACT:+	Ndufb9	0	157.186	13.9403	4.30615e-34	Increased
chr15:58936417:AGACT:+	Gm49356	0	157.186	13.9403	4.30615e-34	Increased
chr8:27228168:GGACT:-	Adrb3	80.7549	386.919	2.26027	5.6894e-34	Increased
chr1:143646200:GGACT:+	B3galt2	50.7975	319.554	2.65299	6.42197e-34	Increased
chr9:108339609:GGACA:+	Gpx1	50.7975	319.554	2.65299	6.42197e-34	Increased
chr5:45434324:AGACT:-	Qdpr	177.14	0	-14.1127	7.45858e-34	Decreased
chr9:108339470:GGACT:+	Gpx1	56.0075	329.918	2.5582	9.32764e-34	Increased
chr6:116651911:GGACT:+	Depp1	13.025	212.46	4.0268	1.036e-33	Increased
chr10:93779001:GGACA:+	Gm3571	175.837	0	-14.102	1.35001e-33	Decreased
chr16:8658752:AGACT:-	Carhsp1	0	153.731	13.9082	2.33047e-33	Increased
chr2:86021160:AGACT:+	Olfr1033	0	153.731	13.9082	2.33047e-33	Increased
chr14:51906187:GGACT:-	Ndrg2	0	153.731	13.9082	2.33047e-33	Increased
chr11:96301326:AGACT:+	Hoxb6	174.535	0	-14.0913	2.45766e-33	Decreased
chr11:96301341:AGACT:+	Hoxb6	174.535	0	-14.0913	2.45766e-33	Decreased
chrX:57631713:AGACT:-	Gm14630	174.535	0	-14.0913	2.45766e-33	Decreased
chr6:128778766:GGACT:-	Klrb1c	174.535	0	-14.0913	2.45766e-33	Decreased
chr9:108339552:GGACA:+	Gpx1	54.705	324.736	2.5693	3.07243e-33	Increased
chr9:108339507:GGACC:+	Gpx1	56.0075	326.463	2.54302	3.16701e-33	Increased
chrX:10718483:GGACA:+	Mid1ip1	251.382	20.7278	-3.5996	4.12381e-33	Decreased
chr19:25033470:GGACA:+	Dock8	173.232	0	-14.0805	4.50345e-33	Decreased
chr6:55347391:GGACA:+	Aqp1	173.232	0	-14.0805	4.50345e-33	Decreased
chr11:96301317:GGACC:+	Hoxb6	173.232	0	-14.0805	4.50345e-33	Decreased
chr1:74289338:GGACT:-	Tmbim1	71.6374	361.01	2.33309	5.65827e-33	Increased
chr9:108339516:GGACT:+	Gpx1	56.0075	324.736	2.53536	5.85939e-33	Increased
chr8:109575680:AGACT:-	Hp	1477.03	2381.97	0.68945	6.10569e-33	Increased
chr8:109575302:GGACT:-	Hp	1565.6	2492.52	0.670883	6.82384e-33	Increased
chr11:96301202:GGACT:+	Hoxb6	171.93	0	-14.0696	8.31268e-33	Decreased
chr1:74289376:AGACT:-	Tmbim1	71.6374	359.282	2.32617	9.78428e-33	Increased
chr5:113612882:GGACT:-	Cmklr1	29.9575	259.098	3.11208	1.08264e-32	Increased
chr9:50890674:GGACA:-		0	150.277	13.8754	1.26124e-32	Increased
chr17:86998870:GGACT:+	Rhoq	0	150.277	13.8754	1.26124e-32	Increased
chr8:109575572:GGACA:-	Hp	1525.23	2437.25	0.676225	1.30236e-32	Increased
chr1:74289457:GGACT:-	Tmbim1	70.3349	354.1	2.33168	1.68019e-32	Increased
chr9:103223086:GGACC:-	Trf	102.897	421.466	2.0341	1.84551e-32	Increased
chr2:86021871:GGACA:+	Olfr1033	7.81499	186.55	4.57541	2.40284e-32	Increased
chr1:39552373:GGACT:-	Rnf149	169.325	0	-14.0476	2.90319e-32	Decreased
chr6:128779054:GGACT:-	Klrb1c	169.325	0	-14.0476	2.90319e-32	Decreased
chr5:135910763:GGACT:-	Ywhag	0	148.549	13.8588	2.93409e-32	Increased
chr12:40036213:GGACT:-	Arl4a	82.0574	376.555	2.19802	4.57233e-32	Increased
chr4:40775586:GGACC:-		168.022	0	-14.0365	5.4996e-32	Decreased
chr4:134160651:GGACA:+		222.727	13.8185	-4.00962	5.82298e-32	Decreased
chr13:33918273:AGACT:-	Serpinb6a	0	146.822	13.8419	6.82572e-32	Increased
chr17:33775048:GGACT:-	Angptl4	32.5625	260.825	3.00141	7.24658e-32	Increased
chrX:10718600:GGACA:+	Mid1ip1	259.197	25.9098	-3.32198	7.8441e-32	Decreased
chr19:7668983:GGACT:+		166.72	0	-14.0252	1.05185e-31	Decreased
chr13:111884077:GGACC:-	Gm9025	166.72	0	-14.0252	1.05185e-31	Decreased
chr13:111884077:GGACC:-	Gm9025	166.72	0	-14.0252	1.05185e-31	Decreased
chr6:34873253:GGACC:+	Tmem140	32.5625	259.098	2.99183	1.40096e-31	Increased
chr6:34873083:GGACA:+	Tmem140	29.9575	252.189	3.07309	1.46187e-31	Increased
chr19:29021283:GGACA:-	Ak3	165.417	0	-14.0139	2.03153e-31	Decreased
chr6:34872940:GGACT:+	Tmem140	28.655	247.007	3.10725	2.36242e-31	Increased
chr3:96578047:AGACT:-	Polr3gl	0	143.367	13.8075	3.69401e-31	Increased
chr3:116924215:GGACC:-	Palmd	0	143.367	13.8075	3.69401e-31	Increased
chr1:71585755:GGACT:-	Fn1	0	143.367	13.8075	3.69401e-31	Increased
chr13:14023938:GGACA:+		24.7475	234.915	3.24627	4.9189e-31	Increased
chrX:10718315:GGACC:+	Mid1ip1	238.357	20.7278	-3.52285	5.75529e-31	Decreased
chr15:25363801:GGACC:-	Basp1	161.51	0	-13.9794	6.10764e-31	Decreased
chr1:97024917:GGACA:+	Gm6430	0	141.64	13.79	8.59355e-31	Increased
chr17:35481520:GGACA:+		0	141.64	13.79	8.59355e-31	Increased
chr11:100958364:GGACA:-	Cavin1	138.065	475.013	1.78255	1.09123e-30	Increased
chr10:80666587:GGACA:-	Mknk2	0	139.913	13.7723	1.99915e-30	Increased
chr2:157562011:GGACA:+	Nnat	765.869	1414.67	0.885291	2.18132e-30	Increased
chr2:86021643:GGACA:+	Olfr1033	7.81499	176.186	4.49295	2.73984e-30	Increased
chr6:34872787:GGACT:+	Tmem140	28.655	241.825	3.07666	3.11162e-30	Increased
chr4:40947744:AGACT:-	Bag1	157.602	0	-13.9441	3.60044e-30	Decreased
chr4:134160432:GGACA:+		212.307	13.8185	-3.9405	4.97506e-30	Decreased
chr6:34872723:GGACA:+	Tmem140	28.655	240.097	3.06632	5.84802e-30	Increased
chr17:33775240:AGACT:-	Angptl4	29.9575	241.825	3.01255	8.19378e-30	Increased
chr5:24118425:GGACA:-	Gm3724	0	136.458	13.7363	1.08191e-29	Increased
chr11:41499656:GGACA:+	Hspd1-ps3	154.997	0	-13.92	1.21047e-29	Decreased
chr10:22344804:GGACA:+	Gm5421	154.997	0	-13.92	1.21047e-29	Decreased
chr10:22344804:GGACA:+	Raet1e	154.997	0	-13.92	1.21047e-29	Decreased
chr6:129541198:GGACT:+	Gabarapl1	179.745	540.651	1.58869	1.23853e-29	Increased
chr13:117457806:GGACT:-		197.98	10.3639	-4.25439	1.40279e-29	Decreased
chr12:40036445:GGACT:-	Arl4a	78.1499	350.646	2.16555	2.1131e-29	Increased
chr7:13035738:GGACC:-	Ube2m	153.695	0	-13.9079	2.24446e-29	Decreased
chr5:138364487:GGACC:-	Got2-ps1	265.71	34.5464	-2.94288	2.7566e-29	Decreased
chr8:109576022:GGACC:-	Hp	1385.86	2205.79	0.670509	2.98485e-29	Increased
chr13:14023676:AGACT:+		20.84	214.188	3.36082	3.35337e-29	Increased
chr13:117458367:GGACC:-	Gm5200	195.375	10.3639	-4.23529	4.43551e-29	Decreased
chr17:56102308:GGACA:-	Plin4	48.1925	283.28	2.5551	5.14748e-29	Increased
chr7:38196108:GGACA:+	1600014C10Rik	48.1925	283.28	2.5551	5.14748e-29	Increased
chr16:10960941:GGACT:-	Litaf	0	133.004	13.6993	5.85513e-29	Increased
chr1:172196853:AGACT:-	Pea15a	0	133.004	13.6993	5.85513e-29	Increased
chr16:8659596:AGACT:-	Carhsp1	0	133.004	13.6993	5.85513e-29	Increased
chr14:32116163:GGACC:+		0	133.004	13.6993	5.85513e-29	Increased
chr2:87526205:GGACC:+	Gm13736	0	133.004	13.6993	5.85513e-29	Increased
chr19:4065539:GGACC:-		6.51249	164.095	4.65305	6.93869e-29	Increased
chr19:9018831:GGACC:+	Ahnak	151.09	0	-13.8832	7.91794e-29	Decreased
chr7:16116775:GGACA:+	Napa	151.09	0	-13.8832	7.91794e-29	Decreased
chr13:117458346:GGACA:-	Gm5200	194.072	10.3639	-4.22564	7.96287e-29	Decreased
chr11:19721332:GGACT:+	Glns-ps1	209.702	582.106	1.4729	1.40019e-28	Increased
chr14:32119442:GGACA:+		39.075	259.098	2.72887	1.42151e-28	Increased
chr10:56387581:GGACA:+	Gja1	149.787	0	-13.8707	1.50797e-28	Decreased
chr5:31054547:GGACA:+	Atraid	149.787	0	-13.8707	1.50797e-28	Decreased
chr3:60878785:GGACC:+		149.787	0	-13.8707	1.50797e-28	Decreased
chr4:120666884:GGACT:+	Cited4	149.787	0	-13.8707	1.50797e-28	Decreased
chr17:33775267:GGACA:-	Angptl4	29.9575	234.915	2.97073	2.21189e-28	Increased
chr19:9984734:GGACT:+	Fth1	698.139	1297.22	0.893822	2.31309e-28	Increased
chr13:14023555:AGACT:+		20.84	209.006	3.32549	2.43868e-28	Increased
chr11:19721477:AGACT:+		208.4	578.652	1.4733	2.46101e-28	Increased
chr7:27470340:GGACC:-	Pgam1-ps2	147.182	0	-13.8454	2.83104e-28	Decreased
chr7:118119778:GGACT:-	Arl6ip1	148.485	0	-13.8581	2.89981e-28	Decreased
chr3:115711460:AGACT:-	S1pr1	0	129.549	13.6613	3.16869e-28	Increased
chr11:19721482:AGACT:+		208.4	576.924	1.46898	3.72554e-28	Increased
chr3:96560181:GGACT:+	Txnip	29.9575	233.188	2.96009	4.08257e-28	Increased
chr6:58934969:GGACA:-	Fam13a	15.63	191.732	3.61586	4.58235e-28	Increased
chrX:142211660:GGACA:+	Gm6382	412.892	108.821	-1.92371	5.20624e-28	Decreased
chr5:113613342:GGACC:-	Cmklr1	29.9575	231.461	2.94936	7.58394e-28	Increased
chr19:29022747:AGACT:-	Ak3	144.577	0	-13.8197	9.01782e-28	Decreased
chr10:59950436:GGACT:-	Ddit4	41.68	259.098	2.63578	1.08307e-27	Increased
chr3:96560022:GGACA:+	Txnip	29.9575	229.733	2.93855	1.41743e-27	Increased
chr2:86021365:GGACT:+	Olfr1033	7.81499	162.368	4.37512	1.46982e-27	Increased
chr6:58935581:GGACT:-	Fam13a	0	126.094	13.6223	1.71483e-27	Increased
chr2:75641668:AGACT:+		0	126.094	13.6223	1.71483e-27	Increased
chr17:35482580:AGACT:+		18.235	195.187	3.41936	2.88388e-27	Increased
chr13:55346096:GGACA:-	Lman2	141.972	0	-13.7934	2.91697e-27	Decreased
chr11:20224597:AGACT:+	Rab1a	141.972	0	-13.7934	2.91697e-27	Decreased
chr1:135751443:GGACA:+	Csrp1	141.972	0	-13.7934	2.91697e-27	Decreased
chr11:100715485:GGACA:-	Rab5c	141.972	0	-13.7934	2.91697e-27	Decreased
chr9:56937973:GGACT:+	Imp3	0	124.367	13.6024	3.98925e-27	Increased
chr13:55187992:AGACT:+		0	124.367	13.6024	3.98925e-27	Increased
chr17:47411284:GGACA:+		0	124.367	13.6024	3.98925e-27	Increased
chr11:52122256:AGACT:+	Ppp2ca	140.67	0	-13.7801	5.28519e-27	Decreased
chr7:16117102:GGACA:+	Napa	140.67	0	-13.7801	5.28519e-27	Decreased
chr7:38196021:GGACA:+	1600014C10Rik	48.1925	269.462	2.48296	5.85513e-27	Increased
chr12:40036661:GGACT:-	Arl4a	76.8474	329.918	2.10189	8.42043e-27	Increased
chr8:107580500:GGACC:-	Psmd7	0	122.64	13.5823	9.28026e-27	Increased
chr5:44406169:GGACT:-	Gm5865	0	122.64	13.5823	9.28026e-27	Increased
chrX:81822471:GGACT:-	Gm8822	0	122.64	13.5823	9.28026e-27	Increased
chr2:39015177:GGACT:+	Arpc5l	139.367	0	-13.7667	9.63278e-27	Decreased
chr4:130127448:GGACT:+	Pef1	139.367	0	-13.7667	9.63278e-27	Decreased
chr15:25364223:GGACA:-	Basp1	139.367	0	-13.7667	9.63278e-27	Decreased
chr2:39015188:GGACC:+	Arpc5l	139.367	0	-13.7667	9.63278e-27	Decreased
chr17:35058650:GGACA:+	Clic1	139.367	0	-13.7667	9.63278e-27	Decreased
chr14:63142663:GGACC:+	Ctsb	300.877	709.928	1.23847	1.16265e-26	Increased
chr14:32119174:AGACT:+		36.47	240.097	2.7185	1.35804e-26	Increased
chr7:35121356:GGACT:+	Cebpa	306.087	716.837	1.22768	1.5734e-26	Increased
chr12:40036735:GGACT:-	Arl4a	75.5449	324.736	2.10371	1.65967e-26	Increased
chr2:39015112:AGACT:+	Arpc5l	138.065	0	-13.7532	1.7674e-26	Decreased
chr6:58935229:GGACT:-	Fam13a	10.42	165.823	3.99092	1.93695e-26	Increased
chr14:37121658:GGACC:-	Ghitm	0	120.912	13.5618	2.15888e-26	Increased
chr10:79892163:GGACA:+	Cfd	79.4524	331.645	2.06134	2.30344e-26	Increased
chr12:40036722:AGACT:-	Arl4a	76.8474	326.463	2.08671	2.48711e-26	Increased
chr5:24803640:GGACA:-	Rheb	136.762	0	-13.7395	3.26687e-26	Decreased
chr10:95548451:AGACT:-	Nudt4	136.762	0	-13.7395	3.26687e-26	Decreased
chr15:103299775:AGACT:+	Copz1	136.762	0	-13.7395	3.26687e-26	Decreased
chrX:142211311:GGACA:+	Gm6382	388.145	103.639	-1.90492	3.75752e-26	Decreased
chr14:63142685:GGACT:+	Ctsb	306.087	711.655	1.21721	4.59931e-26	Increased
chr11:100958618:GGACT:-	Cavin1	102.897	374.828	1.86492	4.96728e-26	Increased
chr1:4772205:GGACT:+		0	119.185	13.541	5.02224e-26	Increased
chr2:86019939:GGACC:+		0	119.185	13.541	5.02224e-26	Increased
chr17:6739376:GGACA:-	Ezr	230.542	29.3644	-2.97246	5.91492e-26	Decreased
chr2:151459987:AGACT:+	Gm14150	134.157	0	-13.7117	1.14432e-25	Decreased
chr4:149981934:GGACC:-	H6pd	0	117.458	13.52	1.16833e-25	Increased
chr17:47411628:GGACC:+		0	117.458	13.52	1.16833e-25	Increased
chr11:100958643:GGACA:-	Cavin1	102.897	371.373	1.85156	1.37816e-25	Increased
chr5:113613662:GGACA:-	Cmklr1	24.7475	203.824	3.04146	1.60143e-25	Increased
chr11:120807157:GGACT:-	Fasn	132.855	0	-13.6977	2.1709e-25	Decreased
chr9:56058595:AGACT:+	Rcn2	132.855	0	-13.6977	2.1709e-25	Decreased
chr9:56058674:GGACT:+	Rcn2	132.855	0	-13.6977	2.1709e-25	Decreased
chr19:10629409:GGACC:+	Ddb1	0	115.73	13.4986	2.7179e-25	Increased
chr14:32119054:AGACT:+		36.47	231.461	2.66565	3.08048e-25	Increased
chr13:111882297:GGACT:-		221.425	27.6371	-3.00168	3.25525e-25	Decreased
chr2:34775992:AGACT:+	Hspa5	131.552	0	-13.6835	4.15776e-25	Decreased
chr17:35482168:AGACT:+		16.9325	179.641	3.40648	4.48111e-25	Increased
chr17:6739422:GGACC:-	Ezr	225.332	29.3644	-2.93949	4.67393e-25	Decreased
chr7:35121275:GGACC:+	Cebpa	304.785	699.564	1.19864	4.77947e-25	Increased
chr13:111882621:AGACT:-	Gm9025	220.122	27.6371	-2.99317	5.42115e-25	Decreased
chr13:111882621:AGACT:-	Gm9025	220.122	27.6371	-2.99317	5.42115e-25	Decreased
chr5:45434155:GGACT:-	Qdpr	0	114.003	13.4769	6.32268e-25	Increased
chr13:58668658:AGACT:-	Gm47942	0	114.003	13.4769	6.32268e-25	Increased
chr17:30208658:AGACT:+	Zfand3	0	114.003	13.4769	6.32268e-25	Increased
chr2:75641184:GGACA:+		0	114.003	13.4769	6.32268e-25	Increased
chr15:103299238:GGACA:+	Copz1	128.947	0	-13.6546	7.46568e-25	Decreased
chr15:25364468:AGACT:-	Basp1	128.947	0	-13.6546	7.46568e-25	Decreased
chr2:112467052:AGACT:+	Emc7	128.947	0	-13.6546	7.46568e-25	Decreased
chr7:38195419:GGACT:+	1600014C10Rik	42.9825	243.552	2.50213	9.66851e-25	Increased
chr7:35121267:GGACA:+	Cebpa	304.785	696.109	1.1915	9.71289e-25	Increased
chr14:32118823:GGACA:+		31.26	215.915	2.78768	1.02012e-24	Increased
chr14:32118841:GGACA:+		31.26	215.915	2.78768	1.02012e-24	Increased
chr13:14023321:GGACA:+		19.5375	184.823	3.24117	1.09873e-24	Increased
chr12:105040377:GGACC:+	Glrx5	89.8724	340.282	1.92066	1.11869e-24	Increased
chr16:8660587:GGACT:-	Carhsp1	0	112.276	13.4549	1.47085e-24	Increased
chr19:47260317:GGACT:-	Sh3pxd2a	0	112.276	13.4549	1.47085e-24	Increased
chr2:129169420:GGACT:+	Gm14026	0	112.276	13.4549	1.47085e-24	Increased
chr5:26358167:GGACT:+		0	112.276	13.4549	1.47085e-24	Increased
chr2:129170859:GGACT:+		0	112.276	13.4549	1.47085e-24	Increased
chr17:35482101:GGACA:+		16.9325	176.186	3.37847	1.77408e-24	Increased
chr7:38195339:AGACT:+	1600014C10Rik	42.9825	241.825	2.49187	1.7905e-24	Increased
chr15:77056694:GGACC:+	Apol6	50.7975	259.098	2.35044	2.12299e-24	Increased
chr17:6739615:GGACA:-	Ezr	197.98	20.7278	-3.25509	2.29555e-24	Decreased
chr10:59396306:GGACT:+	Gm10273	126.342	0	-13.6252	2.38867e-24	Decreased
chr10:59396498:AGACT:+		126.342	0	-13.6252	2.38867e-24	Decreased
chr4:122008890:GGACC:+	Gm12892	126.342	0	-13.6252	2.38867e-24	Decreased
chr10:95548700:GGACC:-	Nudt4	126.342	0	-13.6252	2.38867e-24	Decreased
chr5:113613770:GGACT:-	Cmklr1	26.05	200.369	2.94282	2.95103e-24	Increased
chr5:123255520:GGACA:-	Rpl35a-ps6	0	110.548	13.4325	3.42164e-24	Increased
chr7:141493132:AGACT:+	Tspan4	0	110.548	13.4325	3.42164e-24	Increased
chr2:152311402:GGACC:+	Tbc1d20	0	110.548	13.4325	3.42164e-24	Increased
chr8:27228546:AGACT:-	Adrb3	61.2174	279.826	2.19233	3.46017e-24	Increased
chr1:39552423:GGACA:-	Rnf149	166.72	10.3639	-4.00648	3.78633e-24	Decreased
chr18:36610859:GGACA:+	Ankhd1	125.04	0	-13.6102	4.29858e-24	Decreased
chr8:84246512:GGACT:-	D8Ertd738e	125.04	0	-13.6102	4.29858e-24	Decreased
chr10:75774865:GGACC:-	Gm20441	125.04	0	-13.6102	4.29858e-24	Decreased
chr10:75774865:GGACC:-	Gstt3	125.04	0	-13.6102	4.29858e-24	Decreased
chr7:38195206:GGACA:+	1600014C10Rik	41.68	236.643	2.505	5.04732e-24	Increased
chr8:102865500:GGACA:-	Gm8730	2197.32	1447.49	-0.602182	7.31057e-24	Decreased
chr13:111882779:GGACA:-	Gm9025	213.61	27.6371	-2.94985	7.40365e-24	Decreased
chr13:111882779:GGACA:-	Gm9025	213.61	27.6371	-2.94985	7.40365e-24	Decreased
chr11:120807434:AGACT:-	Fasn	123.737	0	-13.5951	7.7737e-24	Decreased
chr4:126275509:GGACT:+	Trappc3	0	108.821	13.4098	7.95977e-24	Increased
chr7:121076417:GGACC:+	Mettl9	0	108.821	13.4098	7.95977e-24	Increased
chr7:119740238:GGACT:+	Ppp1ccb	0	108.821	13.4098	7.95977e-24	Increased
chr8:107581250:GGACT:-	Psmd7	0	108.821	13.4098	7.95977e-24	Increased
chr11:83706198:GGACA:+	Wfdc17	0	108.821	13.4098	7.95977e-24	Increased
chr4:123002143:GGACT:+	Mycl	0	108.821	13.4098	7.95977e-24	Increased
chr4:123002166:GGACA:+	Mycl	0	108.821	13.4098	7.95977e-24	Increased
chr19:61167272:GGACA:+	Gm5521	293.062	63.9108	-2.1969	8.40114e-24	Decreased
chr19:61167643:GGACT:+	Gm5521	293.062	63.9108	-2.1969	8.40114e-24	Decreased
chr19:61167649:GGACT:+	Gm5521	293.062	63.9108	-2.1969	8.40114e-24	Decreased
chr12:105040799:GGACA:+	Glrx5	95.0824	343.736	1.85394	8.52644e-24	Increased
chr13:14023093:GGACA:+		19.5375	179.641	3.20014	8.56547e-24	Increased
chr2:118126322:GGACT:+	Thbs1	6.51249	138.185	4.40514	9.63397e-24	Increased
chr7:103813639:GGACC:-	Hbb-bt	58.6124	271.189	2.20983	1.09344e-23	Increased
chr14:51104948:GGACC:+	Rnase4	126.342	399.011	1.65901	1.2682e-23	Increased
chr11:52121961:AGACT:+	Ppp2ca	122.435	0	-13.5798	1.41377e-23	Decreased
chr1:120067757:GGACC:-	Tmem37	122.435	0	-13.5798	1.41377e-23	Decreased
chr9:58651914:GGACC:+	Nptn	122.435	0	-13.5798	1.41377e-23	Decreased
chr11:96049279:GGACA:-	Ube2z	122.435	0	-13.5798	1.41377e-23	Decreased
chr10:59950690:GGACT:-	Ddit4	39.075	228.006	2.54445	1.44176e-23	Increased
chr8:107581294:GGACT:-	Psmd7	0	107.094	13.3867	1.85168e-23	Increased
chrX:142212035:GGACA:+		0	107.094	13.3867	1.85168e-23	Increased
chr6:124531030:GGACT:-	C1s1	0	107.094	13.3867	1.85168e-23	Increased
chr15:73407437:AGACT:-	Ptk2	242.265	587.288	1.27745	1.93189e-23	Increased
chr2:55293229:AGACT:+		343.86	739.292	1.1043	2.51516e-23	Increased
chr2:55293351:AGACT:+		343.86	739.292	1.1043	2.51516e-23	Increased
chr15:97790698:GGACA:+	Slc48a1	121.132	0	-13.5644	2.58761e-23	Decreased
chr10:80665402:GGACT:-	Mknk2	121.132	0	-13.5644	2.58761e-23	Decreased
chr1:120067685:GGACA:-	Tmem37	121.132	0	-13.5644	2.58761e-23	Decreased
chr7:38194843:GGACT:+	1600014C10Rik	39.075	226.279	2.53348	2.60285e-23	Increased
chr14:51105146:GGACT:+	Rnase4	139.367	418.011	1.58458	3.63396e-23	Increased
chr2:55293123:GGACT:+		345.162	739.292	1.09885	3.9943e-23	Increased
chrX:140540496:GGACA:-	Tsc22d3	67.7299	286.735	2.08169	3.99786e-23	Increased
chr10:126997518:GGACT:+	Ctdsp2	0	105.366	13.3633	4.30756e-23	Increased
chr18:28188754:AGACT:-	Gm5064	0	105.366	13.3633	4.30756e-23	Increased
chr4:129900274:GGACA:+		0	105.366	13.3633	4.30756e-23	Increased
chr10:71799739:GGACT:-	Gm5080	0	105.366	13.3633	4.30756e-23	Increased
chr5:108123890:GGACT:-	Tmed5	0	105.366	13.3633	4.30756e-23	Increased
chr13:111883117:GGACA:-	Gm9025	199.282	24.1825	-3.04226	4.54555e-23	Decreased
chr13:111883117:GGACA:-	Gm9025	199.282	24.1825	-3.04226	4.54555e-23	Decreased
chr14:32118600:GGACA:+		31.26	205.551	2.71672	4.75359e-23	Increased
chr9:17030383:GGACA:+	Gm5611	119.83	0	-13.5488	4.76993e-23	Decreased
chr7:101346034:AGACT:+	Stard10	153.695	8.63659	-4.15189	8.6078e-23	Decreased
chr8:97165409:AGACT:+		118.527	0	-13.5331	8.86189e-23	Decreased
chr5:121445304:GGACA:-	Erp29	118.527	0	-13.5331	8.86189e-23	Decreased
chr2:167516057:GGACC:+	Rnf114	0	103.639	13.3394	1.00207e-22	Increased
chr3:92429201:GGACC:-	Gm9774	0	103.639	13.3394	1.00207e-22	Increased
chr2:157556441:GGACT:-	Blcap	0	103.639	13.3394	1.00207e-22	Increased
chr12:10899740:GGACT:-	Pgk1-rs7	0	103.639	13.3394	1.00207e-22	Increased
chr10:127096269:GGACC:-	Os9	0	103.639	13.3394	1.00207e-22	Increased
chr4:123001981:GGACA:+	Mycl	0	103.639	13.3394	1.00207e-22	Increased
chr15:98737724:AGACT:-	Arf3	0	103.639	13.3394	1.00207e-22	Increased
chr9:109057683:AGACT:+	Shisa5	0	103.639	13.3394	1.00207e-22	Increased
chr7:101346276:GGACA:+	Stard10	152.392	8.63659	-4.13961	1.55514e-22	Decreased
chr7:38194747:GGACA:+	1600014C10Rik	39.075	221.097	2.50006	1.56593e-22	Increased
chr7:35121008:GGACT:+	Cebpa	264.407	613.198	1.21356	1.60411e-22	Increased
chr17:47411182:AGACT:+		117.225	0	-13.5171	1.66041e-22	Decreased
chr6:88826665:GGACT:+	Mgll	117.225	0	-13.5171	1.66041e-22	Decreased
chr8:102865312:AGACT:-	Gm8730	2240.3	1504.49	-0.574409	1.67229e-22	Decreased
chrX:135994633:GGACT:+	Arxes2	41.68	226.279	2.44039	1.84959e-22	Increased
chrX:135994677:AGACT:+	Arxes2	41.68	226.279	2.44039	1.84959e-22	Increased
chr2:55292466:GGACC:+	Gm14032	351.675	741.02	1.07525	2.02483e-22	Increased
chr6:119355695:GGACA:-	Adipor2	33.865	209.006	2.62532	2.05444e-22	Increased
chr19:40293835:GGACA:-		0	101.912	13.3152	2.3311e-22	Increased
chr2:163469756:GGACC:-	Fitm2	0	101.912	13.3152	2.3311e-22	Increased
chr14:66084672:GGACA:-	Ephx2	0	101.912	13.3152	2.3311e-22	Increased
chr8:72567612:AGACT:-	Smim7	0	101.912	13.3152	2.3311e-22	Increased
chr13:14022839:AGACT:+		19.5375	171.005	3.12906	2.73705e-22	Increased
chr13:14022868:GGACT:+		19.5375	171.005	3.12906	2.73705e-22	Increased
chr10:128670932:GGACT:-	Suox	115.922	0	-13.501	3.13906e-22	Decreased
chr18:20548551:GGACT:-		115.922	0	-13.501	3.13906e-22	Decreased
chr2:167690045:GGACA:+	Cebpb	115.922	0	-13.501	3.13906e-22	Decreased
chr19:44303341:GGACA:+	Scd2	115.922	0	-13.501	3.13906e-22	Decreased
chr19:10062998:GGACC:-	Fads2	115.922	0	-13.501	3.13906e-22	Decreased
chr7:89509823:GGACA:-	Prss23	56.0075	255.643	2.19024	3.27693e-22	Increased
chr2:10254907:GGACA:+	Itih5	26.05	186.55	2.83974	5.20851e-22	Increased
chr19:9014097:GGACC:+	Ahnak	0	100.184	13.2905	5.42281e-22	Increased
chr2:75640661:GGACT:+		0	100.184	13.2905	5.42281e-22	Increased
chr19:9014019:GGACC:+	Ahnak	0	100.184	13.2905	5.42281e-22	Increased
chr7:121076254:AGACT:+	Mettl9	0	100.184	13.2905	5.42281e-22	Increased
chr6:119355780:GGACT:-	Adipor2	33.865	205.551	2.60127	6.71886e-22	Increased
chr14:32118382:GGACC:+		31.26	198.642	2.66739	1.01803e-21	Increased
chr4:109454402:GGACT:-	Rnf11	112.015	0	-13.4515	1.10592e-21	Decreased
chr10:43582768:AGACT:+	Cd24a	112.015	0	-13.4515	1.10592e-21	Decreased
chr5:137528684:GGACT:-	Gnb2	113.317	0	-13.4682	1.15399e-21	Decreased
chr5:137528684:GGACT:-	Epo	113.317	0	-13.4682	1.15399e-21	Decreased
chr2:23509489:GGACA:+		113.317	0	-13.4682	1.15399e-21	Decreased
chr7:16797752:GGACT:+	Slc1a5	113.317	0	-13.4682	1.15399e-21	Decreased
chr8:72731142:GGACA:+	Sin3b	113.317	0	-13.4682	1.15399e-21	Decreased
chr17:73871289:GGACA:-	Gm4948	113.317	0	-13.4682	1.15399e-21	Decreased
chr18:36609982:GGACC:+	Gm6542	0	98.4572	13.2654	1.2615e-21	Increased
chr18:36609982:GGACC:+	Ankhd1	0	98.4572	13.2654	1.2615e-21	Increased
chr6:89599428:AGACT:-		0	98.4572	13.2654	1.2615e-21	Increased
chr19:4194746:AGACT:+	Ppp1ca	0	98.4572	13.2654	1.2615e-21	Increased
chr10:126997168:GGACA:+	Ctdsp2	0	98.4572	13.2654	1.2615e-21	Increased
chr14:73366358:GGACA:-	Itm2b	544.445	221.097	-1.30007	1.82898e-21	Decreased
chr14:32118322:GGACT:+		31.26	196.914	2.65479	1.84155e-21	Increased
chr15:77056216:AGACT:+	Apol6	42.9825	222.824	2.37381	1.91258e-21	Increased
chr10:128671195:GGACT:-	Suox	110.712	0	-13.4347	1.97264e-21	Decreased
chr10:85314323:GGACA:+	Gm8394	110.712	0	-13.4347	1.97264e-21	Decreased
chr11:102055277:GGACT:+	Cd300lg	19.5375	167.55	3.09962	2.02986e-21	Increased
chr7:89509505:AGACT:-	Prss23	69.0324	276.371	2.0011	2.42534e-21	Increased
chr7:35120257:GGACA:+	Cebpa	231.845	551.015	1.2489	2.57882e-21	Increased
chr7:35120672:GGACT:+	Cebpa	250.08	578.652	1.21027	2.91971e-21	Increased
chr9:104127388:GGACA:+	Acad11	0	96.7298	13.2399	2.93461e-21	Increased
chr15:57871123:GGACT:-	Derl1	0	96.7298	13.2399	2.93461e-21	Increased
chr18:6029732:GGACT:-	Arhgap12	0	96.7298	13.2399	2.93461e-21	Increased
chr19:5842771:GGACA:-	Neat1	0	96.7298	13.2399	2.93461e-21	Increased
chr7:45493758:GGACC:-	Nucb1	0	96.7298	13.2399	2.93461e-21	Increased
chr1:151364032:AGACT:+	Ivns1abp	0	96.7298	13.2399	2.93461e-21	Increased
chr2:75640463:AGACT:+		0	96.7298	13.2399	2.93461e-21	Increased
chr4:123001478:GGACA:+	Mycl	0	96.7298	13.2399	2.93461e-21	Increased
chrX:135994357:GGACA:+	Arxes2	40.3775	215.915	2.41855	3.12896e-21	Increased
chr7:89510246:GGACA:-	Prss23	52.1	241.825	2.21439	3.28531e-21	Increased
chr7:89510304:GGACA:-	Prss23	52.1	241.825	2.21439	3.28531e-21	Increased
chr5:113614640:GGACT:-	Cmklr1	22.1425	172.732	2.96308	3.30736e-21	Increased
chr10:128671478:GGACC:-	Suox	109.41	0	-13.4176	3.53081e-21	Decreased
chr12:4783199:GGACT:+	Gm6682	109.41	0	-13.4176	3.53081e-21	Decreased
chr8:46534826:GGACT:+	Acsl1	49.495	234.915	2.24656	3.58079e-21	Increased
chr13:14022665:AGACT:+		19.5375	165.823	3.08467	3.77741e-21	Increased
chr7:114537498:GGACA:+	Pde3b	33.865	200.369	2.56444	4.10038e-21	Increased
chr11:102055452:GGACC:+	Cd300lg	20.84	167.55	3.00656	4.85287e-21	Increased
chr1:172287383:GGACA:-	Atp1a2	29.9575	190.005	2.66464	5.6382e-21	Increased
chrX:135994529:GGACA:+	Arxes2	41.68	217.642	2.38425	5.9064e-21	Increased
chrX:135994539:GGACT:+	Arxes2	41.68	217.642	2.38425	5.9064e-21	Increased
chr14:32118293:AGACT:+		31.26	193.46	2.62926	6.11287e-21	Increased
chr10:77617094:GGACT:+	Sumo3	108.107	0	-13.4003	6.34538e-21	Decreased
chr10:77617094:GGACT:+	Gm49325	108.107	0	-13.4003	6.34538e-21	Decreased
chr11:78254902:GGACA:+	Sdf2	108.107	0	-13.4003	6.34538e-21	Decreased
chr3:86671865:GGACC:-		108.107	0	-13.4003	6.34538e-21	Decreased
chr5:135909274:GGACA:-	Ywhag	108.107	0	-13.4003	6.34538e-21	Decreased
chr7:118688950:GGACA:-	Gde1	108.107	0	-13.4003	6.34538e-21	Decreased
chr8:46534691:GGACA:+	Acsl1	49.495	233.188	2.23591	6.4035e-21	Increased
chr18:36404175:GGACT:-	Pfdn1	0	95.0025	13.2139	6.82675e-21	Increased
chr2:167689446:GGACT:+	Cebpb	0	95.0025	13.2139	6.82675e-21	Increased
chr2:167689245:GGACT:+	Cebpb	0	95.0025	13.2139	6.82675e-21	Increased
chr6:28426226:GGACT:+	Arf5	0	95.0025	13.2139	6.82675e-21	Increased
chr14:32118126:AGACT:+		27.3525	183.096	2.74241	7.51805e-21	Increased
chr17:35481717:AGACT:+		15.63	152.004	3.28089	8.60664e-21	Increased
chr15:73407828:GGACA:-	Gm7908	235.752	551.015	1.22478	9.00736e-21	Increased
chr15:73407828:GGACA:-	Ptk2	235.752	551.015	1.22478	9.00736e-21	Increased
chr7:118688916:GGACC:-	Gde1	108.107	343.736	1.66875	1.0842e-20	Increased
chr10:19609861:AGACT:+	Ifngr1	106.805	0	-13.3828	1.14574e-20	Decreased
chr5:35093084:GGACT:-	Lrpap1	106.805	0	-13.3828	1.14574e-20	Decreased
chr7:35120603:GGACT:+	Cebpa	250.08	571.742	1.19294	1.21473e-20	Increased
chr10:56390273:GGACA:+	Gja1	280.037	69.0927	-2.01886	1.25111e-20	Decreased
chr7:35120731:AGACT:+	Cebpa	253.987	576.924	1.18359	1.36334e-20	Increased
chr15:99723369:GGACT:+	Gpd1	0	93.2752	13.1874	1.58809e-20	Increased
chr5:111386632:GGACA:+	Pitpnb	0	93.2752	13.1874	1.58809e-20	Increased
chr6:72385342:GGACT:-	Vamp8	0	93.2752	13.1874	1.58809e-20	Increased
chr6:32792463:AGACT:-	Chchd3	0	93.2752	13.1874	1.58809e-20	Increased
chr16:4040195:GGACT:-	Trap1	0	93.2752	13.1874	1.58809e-20	Increased
chr2:153009633:GGACC:-	Pdrg1	263.105	60.4562	-2.12149	1.63934e-20	Decreased
chr2:75641579:AGACT:+		7.81499	126.094	4.01038	1.74244e-20	Increased
chr7:10656523:AGACT:-	Gm6900	235.752	549.287	1.22025	1.84692e-20	Increased
chr2:24974474:GGACT:-	Mrpl41	105.502	0	-13.3651	2.07999e-20	Decreased
chr5:134945225:GGACT:-	Cldn4	105.502	0	-13.3651	2.07999e-20	Decreased
chr9:106452108:GGACA:+	Abhd14b	105.502	0	-13.3651	2.07999e-20	Decreased
chr7:114536802:GGACC:+	Pde3b	19.5375	160.641	3.03887	2.52929e-20	Increased
chr2:153009621:GGACT:-	Pdrg1	261.802	60.4562	-2.11433	2.61428e-20	Decreased
chr6:48572104:GGACA:-	Rarres2	244.87	561.379	1.19693	2.73286e-20	Increased
chrX:142630851:AGACT:-		69.0324	267.734	1.9553	3.34265e-20	Increased
chrX:142631183:AGACT:-		69.0324	267.734	1.9553	3.34265e-20	Increased
chr19:4131680:GGACT:+	Tmem134	93.7799	314.372	1.74501	3.54788e-20	Increased
chr13:14021348:GGACA:+		10.42	133.004	3.67276	3.58642e-20	Increased
chr15:34269774:GGACC:-	Gm18949	0	91.5479	13.1605	3.69435e-20	Increased
chr2:152704759:GGACA:+	H13	0	91.5479	13.1605	3.69435e-20	Increased
chr3:99500420:GGACT:+		0	91.5479	13.1605	3.69435e-20	Increased
chr11:75410231:AGACT:-	Serpinf1	0	91.5479	13.1605	3.69435e-20	Increased
chr7:120120401:AGACT:+	Tmem159	0	91.5479	13.1605	3.69435e-20	Increased
chr15:76906232:GGACT:+	Rpl8	104.2	0	-13.3472	3.79933e-20	Decreased
chr14:105198228:GGACA:-		104.2	0	-13.3472	3.79933e-20	Decreased
chr14:105200479:GGACT:-	Gm6201	104.2	0	-13.3472	3.79933e-20	Decreased
chr6:28426372:GGACC:+	Arf5	104.2	0	-13.3472	3.79933e-20	Decreased
chr4:103544540:GGACA:-	Gm12716	104.2	0	-13.3472	3.79933e-20	Decreased
chr4:103544540:GGACA:-	Gm12720	104.2	0	-13.3472	3.79933e-20	Decreased
chr6:48572210:GGACA:-	Rarres2	244.87	559.651	1.19248	3.86412e-20	Increased
chr5:113614865:GGACT:-	Cmklr1	22.1425	165.823	2.90419	4.23052e-20	Increased
chr2:153009451:GGACA:-	Pdrg1	265.71	63.9108	-2.05555	4.30893e-20	Decreased
chr7:89510435:GGACT:-	Prss23	50.7975	229.733	2.17691	5.51909e-20	Increased
chr10:128670019:GGACT:-	Suox	141.972	10.3639	-3.77468	5.61225e-20	Decreased
chr11:96289596:GGACA:+	Hoxb7	141.972	10.3639	-3.77468	5.61225e-20	Decreased
chrX:142631335:GGACT:-		69.0324	266.007	1.94596	5.67422e-20	Increased
chrX:142631356:GGACA:-		69.0324	266.007	1.94596	5.67422e-20	Increased
chrX:142631480:GGACC:-		69.0324	266.007	1.94596	5.67422e-20	Increased
chr2:153009566:GGACA:-	Pdrg1	261.802	62.1835	-2.0737	6.44835e-20	Decreased
chr7:118689002:AGACT:-	Gde1	108.107	336.827	1.63945	6.9652e-20	Increased
chr11:120498651:GGACC:+	Slc25a10	102.897	0	-13.3291	6.98778e-20	Decreased
chr11:120498695:GGACA:+	Slc25a10	102.897	0	-13.3291	6.98778e-20	Decreased
chr1:165774915:GGACC:+	Creg1	102.897	0	-13.3291	6.98778e-20	Decreased
chr6:55170766:GGACC:-	Inmt	272.222	597.652	1.13449	7.4434e-20	Increased
chr10:71331033:GGACA:-	Cisd1	121.132	359.282	1.56845	7.63094e-20	Increased
chr4:139346110:GGACC:-	Ccnd3-ps	0	89.8206	13.133	8.59407e-20	Increased
chrX:75915208:GGACC:+		0	89.8206	13.133	8.59407e-20	Increased
chr5:108124733:AGACT:-	Tmed5	0	89.8206	13.133	8.59407e-20	Increased
chr15:102096296:GGACT:+	Eif4b	0	89.8206	13.133	8.59407e-20	Increased
chr2:75641300:GGACA:+		6.51249	117.458	4.1707	1.11747e-19	Increased
chr10:96618846:GGACA:+	Btg1	100.292	321.281	1.67953	1.14894e-19	Increased
chr10:128671808:GGACC:-	Suox	101.595	0	-13.3107	1.29499e-19	Decreased
chr1:55443855:GGACT:-		101.595	0	-13.3107	1.29499e-19	Decreased
chr2:150832940:GGACC:-	Abhd12	101.595	0	-13.3107	1.29499e-19	Decreased
chr15:71794581:GGACA:+	Gm2999	101.595	0	-13.3107	1.29499e-19	Decreased
chr10:128671792:GGACC:-	Suox	101.595	0	-13.3107	1.29499e-19	Decreased
chr7:23357282:GGACA:+	Krt8-ps	173.232	22.4551	-2.94703	1.29755e-19	Decreased
chr7:23357282:GGACA:+	Nlrp4e	173.232	22.4551	-2.94703	1.29755e-19	Decreased
chrX:142631559:GGACT:-	Gm5763	70.3349	266.007	1.919	1.35297e-19	Increased
chr11:95026394:GGACA:-	Pdk2	54.705	234.915	2.1022	1.41848e-19	Increased
chr10:86701763:AGACT:-	Hsp90b1	393.355	138.185	-1.50916	1.45872e-19	Decreased
chrX:142631298:GGACC:-		69.0324	264.28	1.93657	1.54091e-19	Increased
chr2:75641484:AGACT:+		7.81499	120.912	3.94985	1.72993e-19	Increased
chr3:98290988:GGACC:+	Hmgcs2	19.5375	155.459	2.99157	1.77577e-19	Increased
chr8:75712138:GGACC:-	Gm7901	148.485	402.465	1.43849	1.87493e-19	Increased
chr19:24876298:GGACT:+	Gm10053	0	88.0932	13.105	1.99922e-19	Increased
chr7:89411809:GGACA:+	Fzd4	0	88.0932	13.105	1.99922e-19	Increased
chr4:105232300:AGACT:+	Plpp3	0	88.0932	13.105	1.99922e-19	Increased
chr4:107759554:GGACT:-		0	88.0932	13.105	1.99922e-19	Increased
chr8:75712281:GGACA:-	Gm7901	144.577	395.556	1.45198	2.17238e-19	Increased
chrX:142631658:GGACT:-	Gm5763	70.3349	264.28	1.9096	2.27088e-19	Increased
chr15:73809568:GGACA:-	Ndufb4c	100.292	0	-13.2921	2.41972e-19	Decreased
chr15:73809568:GGACA:-	Mroh5	100.292	0	-13.2921	2.41972e-19	Decreased
chr6:124716745:GGACT:+	Phb2	100.292	0	-13.2921	2.41972e-19	Decreased
chr6:124716840:GGACA:+	Phb2	100.292	0	-13.2921	2.41972e-19	Decreased
chr6:88826111:GGACT:+	Mgll	100.292	0	-13.2921	2.41972e-19	Decreased
chr10:127067498:GGACC:-	Tspan31	100.292	0	-13.2921	2.41972e-19	Decreased
chr2:130654181:GGACC:-	Ddrgk1	100.292	0	-13.2921	2.41972e-19	Decreased
chr5:134945976:GGACT:-	Cldn4	100.292	0	-13.2921	2.41972e-19	Decreased
chr5:134945990:GGACA:-	Cldn4	100.292	0	-13.2921	2.41972e-19	Decreased
chr10:54074684:GGACC:-	Man1a	100.292	0	-13.2921	2.41972e-19	Decreased
chr4:155074720:GGACA:-	Rer1	100.292	0	-13.2921	2.41972e-19	Decreased
chr5:135627579:AGACT:+		26.05	171.005	2.71421	2.67453e-19	Increased
chr7:89510513:AGACT:-	Prss23	50.7975	226.279	2.15505	2.77584e-19	Increased
chr15:31589971:GGACC:+	Cmbl	45.5875	214.188	2.23192	3.0893e-19	Increased
chr13:14021097:GGACC:+		10.42	127.822	3.61543	3.28365e-19	Increased
chr5:135627237:GGACA:+		23.445	164.095	2.80666	3.65993e-19	Increased
chr11:115607141:GGACC:+	Mrps7	98.9899	0	-13.2732	4.56107e-19	Decreased
chr12:13436228:GGACC:-		98.9899	0	-13.2732	4.56107e-19	Decreased
chr10:54075060:GGACA:-	Man1a	98.9899	0	-13.2732	4.56107e-19	Decreased
chr4:130127795:AGACT:+	Pef1	0	86.3659	13.0764	4.65072e-19	Increased
chr5:103990029:GGACT:-	Hsd17b11	0	86.3659	13.0764	4.65072e-19	Increased
chr8:85539243:GGACC:-	Dnaja2	0	86.3659	13.0764	4.65072e-19	Increased
chr5:140524236:GGACA:+	Chst12	0	86.3659	13.0764	4.65072e-19	Increased
chr8:90891114:AGACT:+	Chd9	0	86.3659	13.0764	4.65072e-19	Increased
chr7:28377830:GGACC:-	Zfp36	0	86.3659	13.0764	4.65072e-19	Increased
chrX:109161814:GGACA:+	Sh3bgrl	141.972	386.919	1.44636	4.86971e-19	Increased
chr2:75641166:GGACA:+		6.51249	114.003	4.12763	5.2508e-19	Increased
chr10:56388596:GGACA:+	Gja1	208.4	39.7283	-2.39082	5.2587e-19	Decreased
chr14:26063972:GGACT:-	Tmem254c	182.35	27.6371	-2.72159	5.89815e-19	Decreased
chr17:35481502:GGACA:+		14.3275	138.185	3.26885	6.54938e-19	Increased
chr10:128670754:GGACT:-	Suox	130.25	8.63659	-3.91312	7.34963e-19	Decreased
chr10:79892239:GGACA:+	Cfd	50.7975	222.824	2.13286	7.95196e-19	Increased
chr17:6084621:GGACC:+	Gtf2h5	97.6874	0	-13.2541	8.67634e-19	Decreased
chr13:120047351:AGACT:+		97.6874	0	-13.2541	8.67634e-19	Decreased
chr17:28399422:AGACT:-	Fkbp5	97.6874	0	-13.2541	8.67634e-19	Decreased
chr1:45857329:GGACA:-		97.6874	0	-13.2541	8.67634e-19	Decreased
chr17:35481274:GGACA:+		13.025	133.004	3.35111	9.78889e-19	Increased
chr7:80915654:GGACT:-	Sec11a	0	84.6386	13.0473	1.08188e-18	Increased
chr15:76249311:GGACA:+	Grina	0	84.6386	13.0473	1.08188e-18	Increased
chr7:80915761:GGACA:-	Sec11a	0	84.6386	13.0473	1.08188e-18	Increased
chr19:55068373:GGACA:-	Gpam	0	84.6386	13.0473	1.08188e-18	Increased
chr6:71284712:GGACA:+	Krcc1	0	84.6386	13.0473	1.08188e-18	Increased
chr13:111883839:GGACT:-	Gm9025	166.72	22.4551	-2.89175	1.08487e-18	Decreased
chr13:111883839:GGACT:-	Gm9025	166.72	22.4551	-2.89175	1.08487e-18	Decreased
chr6:131365292:GGACA:-	Ybx3	54.705	229.733	2.07002	1.12898e-18	Increased
chr8:84842900:GGACT:-	Calr	296.97	86.3659	-1.78166	1.2211e-18	Decreased
chr10:93779448:GGACA:+	Gm3571	186.257	31.0917	-2.58231	1.49698e-18	Decreased
chr1:55444606:GGACA:-	Gm6644	96.3849	0	-13.2347	1.66596e-18	Decreased
chr16:90749642:GGACC:+	Mrap	96.3849	0	-13.2347	1.66596e-18	Decreased
chr17:21964089:GGACC:-		96.3849	0	-13.2347	1.66596e-18	Decreased
chr5:35093321:GGACC:-	Lrpap1	96.3849	0	-13.2347	1.66596e-18	Decreased
chr6:85845141:GGACA:+		96.3849	0	-13.2347	1.66596e-18	Decreased
chr13:111884154:AGACT:-	Gm9025	165.417	22.4551	-2.88044	1.78039e-18	Decreased
chr13:111884154:AGACT:-	Gm9025	165.417	22.4551	-2.88044	1.78039e-18	Decreased
chr16:46153893:GGACC:-	Gm4737	0	82.9113	13.0175	2.51675e-18	Increased
chr8:24438329:GGACA:-	Tcim	0	82.9113	13.0175	2.51675e-18	Increased
chr10:12382253:AGACT:-	Utrn	0	82.9113	13.0175	2.51675e-18	Increased
chr11:78349114:GGACA:+	Unc119	0	82.9113	13.0175	2.51675e-18	Increased
chr11:102054727:GGACT:+	Cd300lg	14.3275	134.731	3.23232	2.55848e-18	Increased
chr8:46534599:GGACT:+	Acsl1	48.1925	214.188	2.15176	2.66879e-18	Increased
chr10:43456216:GGACT:-		93.7799	0	-13.1952	2.92281e-18	Decreased
chr13:37979622:GGACT:-	Ssr1	93.7799	0	-13.1952	2.92281e-18	Decreased
chr4:152332519:GGACA:+	Rpl22	93.7799	0	-13.1952	2.92281e-18	Decreased
chr16:45096035:GGACA:+	Ccdc80	74.2424	264.28	1.83161	3.08425e-18	Increased
chr15:71794656:GGACT:+	Gm2999	108.107	323.009	1.57902	3.76715e-18	Increased
chr8:124564051:GGACA:-	Agt	144.577	383.465	1.40719	3.79824e-18	Increased
chr7:89510568:AGACT:-	Prss23	50.7975	217.642	2.09891	3.94754e-18	Increased
chr17:35481055:GGACC:+		13.025	129.549	3.31315	4.10657e-18	Increased
chr5:135627014:GGACA:+		22.1425	153.731	2.79497	4.11988e-18	Increased
chr8:124564283:GGACC:-	Agt	143.275	381.737	1.41373	4.59369e-18	Increased
chr8:84843024:GGACA:-	Calr	282.642	81.184	-1.79958	4.62636e-18	Decreased
chr2:155389546:GGACT:+	Trp53inp2	92.4774	0	-13.175	5.22695e-18	Decreased
chr9:108160893:GGACT:+		92.4774	0	-13.175	5.22695e-18	Decreased
chr11:106782002:GGACT:-	Ddx5	92.4774	0	-13.175	5.22695e-18	Decreased
chr12:28681947:AGACT:+	Adi1	92.4774	0	-13.175	5.22695e-18	Decreased
chr13:72454953:GGACA:-	Rpl9-ps4	92.4774	0	-13.175	5.22695e-18	Decreased
chr3:57842416:GGACA:-	Pfn2	92.4774	0	-13.175	5.22695e-18	Decreased
chr4:139318254:AGACT:+	Akr7a5	170.627	25.9098	-2.71881	5.34865e-18	Decreased
chr7:6705131:GGACA:-	Peg3	9.11749	117.458	3.6859	5.40841e-18	Increased
chr4:132855391:AGACT:-	Stx12	0	81.184	12.9872	5.85463e-18	Increased
chr9:108684131:AGACT:+	Slc25a20	0	81.184	12.9872	5.85463e-18	Increased
chr14:113315161:AGACT:+	Tpm3-rs7	0	81.184	12.9872	5.85463e-18	Increased
chr17:87035031:AGACT:+	Cript	0	81.184	12.9872	5.85463e-18	Increased
chr2:167515118:GGACT:+	Rnf114	0	81.184	12.9872	5.85463e-18	Increased
chr5:104093312:GGACA:-	Sparcl1	0	81.184	12.9872	5.85463e-18	Increased
chr8:94674190:GGACT:+	Arl2bp	0	81.184	12.9872	5.85463e-18	Increased
chr8:27275374:GGACT:+	Eif4ebp1	66.4274	247.007	1.89454	6.27137e-18	Increased
chr16:45096315:GGACC:+	Ccdc80	80.7549	272.916	1.75671	6.61467e-18	Increased
chr17:56102571:GGACT:-	Plin4	27.3525	165.823	2.59946	6.6334e-18	Increased
chr17:56102600:GGACT:-	Plin4	27.3525	165.823	2.59946	6.6334e-18	Increased
chr17:56102642:GGACA:-	Plin4	27.3525	165.823	2.59946	6.6334e-18	Increased
chr17:56102679:GGACA:-	Plin4	27.3525	165.823	2.59946	6.6334e-18	Increased
chr17:56102699:GGACA:-	Plin4	27.3525	165.823	2.59946	6.6334e-18	Increased
chr5:35652272:GGACA:-	Htra3	33.865	179.641	2.40691	9.14072e-18	Increased
chr5:35652251:GGACT:-	Htra3	33.865	179.641	2.40691	9.14072e-18	Increased
chr7:118689101:GGACT:-	Gde1	108.107	319.554	1.56351	9.2391e-18	Increased
chr11:51791514:AGACT:+	Sar1b	91.1749	0	-13.1546	9.38415e-18	Decreased
chr19:6982735:GGACC:-	Vegfb	91.1749	0	-13.1546	9.38415e-18	Decreased
chr8:75712953:GGACA:-	Gm7901	126.342	350.646	1.4726	9.74855e-18	Increased
chr19:9018490:GGACT:+	Ahnak	115.922	331.645	1.5164	1.20912e-17	Increased
chr6:88828012:GGACT:+	Mgll	195.375	459.467	1.23367	1.2608e-17	Increased
chr15:71795308:AGACT:+		112.015	324.736	1.53549	1.33092e-17	Increased
chr4:133100886:GGACT:+		0	79.4567	12.9561	1.36194e-17	Increased
chr5:114250506:AGACT:+	Acacb	0	79.4567	12.9561	1.36194e-17	Increased
chr5:139338059:GGACT:-	Cox19	0	79.4567	12.9561	1.36194e-17	Increased
chr7:28788467:GGACT:+	Sirt2	0	79.4567	12.9561	1.36194e-17	Increased
chr8:13952308:GGACC:-	Tdrp	0	79.4567	12.9561	1.36194e-17	Increased
chr10:23905189:GGACA:+	Vnn1	0	79.4567	12.9561	1.36194e-17	Increased
chr13:58128210:GGACT:-	Hnrnpa0	0	79.4567	12.9561	1.36194e-17	Increased
chr5:139338069:GGACC:-	Cox19	0	79.4567	12.9561	1.36194e-17	Increased
chr10:56388322:AGACT:+	Gja1	199.282	39.7283	-2.32628	1.44553e-17	Decreased
chr2:131938402:AGACT:+	Prnp	276.13	576.924	1.06301	1.57256e-17	Increased
chr2:131938402:AGACT:+	Prn	276.13	576.924	1.06301	1.57256e-17	Increased
chr16:17153099:GGACT:-	Ube2l3	89.8724	0	-13.1338	1.69246e-17	Decreased
chr12:113144898:GGACC:+	Crip2	89.8724	0	-13.1338	1.69246e-17	Decreased
chr15:84703069:GGACC:+	Prr5	89.8724	0	-13.1338	1.69246e-17	Decreased
chr7:60156770:GGACC:+		89.8724	0	-13.1338	1.69246e-17	Decreased
chr16:45096375:GGACA:+	Ccdc80	83.3599	274.644	1.72001	2.06306e-17	Increased
chr17:56102866:GGACA:-	Plin4	26.05	158.913	2.60842	2.14937e-17	Increased
chr2:75640939:GGACA:+		6.51249	105.366	4.01398	2.46697e-17	Increased
chr1:9452217:GGACA:+		29.9575	167.55	2.48321	2.63871e-17	Increased
chr17:35480966:AGACT:+		13.025	126.094	3.27416	2.79047e-17	Increased
chr17:35480995:GGACT:+		13.025	126.094	3.27416	2.79047e-17	Increased
chr10:93779171:AGACT:+	Gm3571	178.442	31.0917	-2.52047	2.79798e-17	Decreased
chr7:28739776:AGACT:-	Mrps12	88.5699	0	-13.1128	3.06846e-17	Decreased
chr16:93919730:GGACT:-	Cldn14	88.5699	0	-13.1128	3.06846e-17	Decreased
chr11:84965730:GGACA:+	Car4	0	77.7293	12.9244	3.16823e-17	Increased
chr17:71458381:GGACC:-	Gm4707	0	77.7293	12.9244	3.16823e-17	Increased
chr17:71458381:GGACC:-	Smchd1	0	77.7293	12.9244	3.16823e-17	Increased
chr18:46588398:GGACT:-	Tmed7	0	77.7293	12.9244	3.16823e-17	Increased
chr3:78965796:GGACT:-		0	77.7293	12.9244	3.16823e-17	Increased
chr4:123935547:AGACT:+	Rragc	0	77.7293	12.9244	3.16823e-17	Increased
chr10:23905148:GGACT:+	Vnn1	0	77.7293	12.9244	3.16823e-17	Increased
chr11:80180207:GGACA:+		0	77.7293	12.9244	3.16823e-17	Increased
chr3:78965886:GGACC:-		0	77.7293	12.9244	3.16823e-17	Increased
chr7:60156105:AGACT:+		0	77.7293	12.9244	3.16823e-17	Increased
chr2:32925048:GGACC:+	Fam129b	0	77.7293	12.9244	3.16823e-17	Increased
chr6:133106851:GGACA:+	Smim10l1	0	77.7293	12.9244	3.16823e-17	Increased
chr7:16455444:GGACT:+	Tmem160	0	77.7293	12.9244	3.16823e-17	Increased
chr15:102144793:GGACT:+	Igfbp6	145.88	376.555	1.36802	3.53896e-17	Increased
chr17:56102776:GGACT:-	Plin4	27.3525	160.641	2.55366	4.046e-17	Increased
chr2:4700637:GGACA:+		87.2674	0	-13.0914	5.59643e-17	Decreased
chr8:72180223:GGACA:+	Rab8a	87.2674	0	-13.0914	5.59643e-17	Decreased
chr19:9018265:GGACC:+	Ahnak	102.897	304.008	1.56281	6.66038e-17	Increased
chr11:76020806:GGACT:-	Rflnb	0	76.002	12.892	7.37012e-17	Increased
chr15:76721974:GGACC:-	Lrrc24	0	76.002	12.892	7.37012e-17	Increased
chr15:76721974:GGACC:-	C030006K11Rik	0	76.002	12.892	7.37012e-17	Increased
chr7:141882087:GGACC:-	Tollip	0	76.002	12.892	7.37012e-17	Increased
chr8:29286471:GGACC:-	Nudc-ps1	0	76.002	12.892	7.37012e-17	Increased
chr1:135155782:AGACT:+	Arl8a	0	76.002	12.892	7.37012e-17	Increased
chr19:7397939:GGACA:-		85.9649	0	-13.0697	1.02756e-16	Decreased
chr11:83588386:GGACT:-	Ccl6	23.445	148.549	2.66307	1.05908e-16	Increased
chr15:102144662:AGACT:+	Igfbp6	145.88	373.101	1.35472	1.12159e-16	Increased
chr13:55188165:GGACA:+		19.5375	139.913	2.83958	1.25914e-16	Increased
chr1:9451651:AGACT:+	Gm7512	45.5875	196.914	2.11062	1.26674e-16	Increased
chr1:9451879:AGACT:+		45.5875	196.914	2.11062	1.26674e-16	Increased
chr1:9452036:AGACT:+		45.5875	196.914	2.11062	1.26674e-16	Increased
chr2:32379231:GGACC:-	1110008P14Rik	209.702	48.3649	-2.11608	1.37615e-16	Decreased
chr1:9451105:GGACT:+	Gm7512	42.9825	191.732	2.15701	1.46712e-16	Increased
chr8:124564478:GGACC:-	Agt	138.065	359.282	1.37971	1.62207e-16	Increased
chr11:83752599:GGACA:+	Wfdc21	35.1675	174.459	2.31025	1.6543e-16	Increased
chr17:46128660:GGACT:+	Mrps18a	0	74.2747	12.8588	1.71448e-16	Increased
chr4:45399827:GGACC:-	Slc25a51	0	74.2747	12.8588	1.71448e-16	Increased
chr5:95975037:AGACT:+	Gm7993	0	74.2747	12.8588	1.71448e-16	Increased
chr9:15283972:AGACT:-	4931406C07Rik	0	74.2747	12.8588	1.71448e-16	Increased
chr16:62717507:GGACC:+	Gm9816	0	74.2747	12.8588	1.71448e-16	Increased
chr2:32924953:AGACT:+	Fam129b	0	74.2747	12.8588	1.71448e-16	Increased
chr5:124550105:AGACT:+	Tmed2	0	74.2747	12.8588	1.71448e-16	Increased
chr14:70579893:AGACT:+	Nudt18	84.6624	0	-13.0477	1.90068e-16	Decreased
chr19:46656080:AGACT:+	Wbp1l	84.6624	0	-13.0477	1.90068e-16	Decreased
chr3:81556488:GGACT:-	Gm4857	84.6624	0	-13.0477	1.90068e-16	Decreased
chr5:147078651:GGACC:+	Polr1d	84.6624	0	-13.0477	1.90068e-16	Decreased
chrX:52898951:GGACC:+	Rps2-ps13	84.6624	0	-13.0477	1.90068e-16	Decreased
chr1:164438183:GGACC:-	Atp1b1	84.6624	0	-13.0477	1.90068e-16	Decreased
chr8:71586778:AGACT:+	Slc27a1	9.11749	108.821	3.57573	2.11631e-16	Increased
chr10:56388136:GGACT:+	Gja1	186.257	38.001	-2.29289	2.17475e-16	Decreased
chr2:32379139:AGACT:-	1110008P14Rik	208.4	48.3649	-2.10709	2.18178e-16	Decreased
chr11:83588281:GGACC:-	Ccl6	26.05	153.731	2.5606	2.42937e-16	Increased
chr5:135626538:AGACT:+		20.84	139.913	2.74651	2.67087e-16	Increased
chr5:135626707:AGACT:+		22.1425	143.367	2.69428	2.99499e-16	Increased
chr5:135626736:GGACT:+		22.1425	143.367	2.69428	2.99499e-16	Increased
chr17:72849407:GGACT:+	Ypel5	97.6874	290.19	1.57065	3.27216e-16	Increased
chr11:54718157:GGACA:-	Cdc42se2	83.3599	0	-13.0253	3.54403e-16	Decreased
chr11:55109687:GGACC:+	Gm2a	83.3599	0	-13.0253	3.54403e-16	Decreased
chrX:75786073:GGACC:-	Pls3	83.3599	0	-13.0253	3.54403e-16	Decreased
chr13:54499835:AGACT:-	Gm2830	83.3599	0	-13.0253	3.54403e-16	Decreased
chr19:9018064:GGACT:+	Ahnak	96.3849	286.735	1.57274	3.778e-16	Increased
chr17:21964080:GGACT:-		0	72.5474	12.8249	3.98831e-16	Increased
chr5:72626638:AGACT:-	Cnga1	0	72.5474	12.8249	3.98831e-16	Increased
chrX:109389210:AGACT:-	Gm4784	0	72.5474	12.8249	3.98831e-16	Increased
chr1:194961123:AGACT:+	Cd34	0	72.5474	12.8249	3.98831e-16	Increased
chr4:133100779:AGACT:+		0	72.5474	12.8249	3.98831e-16	Increased
chrX:68319997:GGACC:-	Gm5391	0	72.5474	12.8249	3.98831e-16	Increased
chr10:61099661:GGACA:-	Sgpl1	0	72.5474	12.8249	3.98831e-16	Increased
chr6:124531385:GGACC:-	C1s1	0	72.5474	12.8249	3.98831e-16	Increased
chr4:83537992:GGACA:-		26.05	152.004	2.5443	4.31871e-16	Increased
chr5:135626384:AGACT:+		20.84	138.185	2.72859	5.09818e-16	Increased
chr10:88324624:GGACT:-	Dram1	36.47	174.459	2.2578	5.27794e-16	Increased
chr10:88324685:GGACA:-	Dram1	36.47	174.459	2.2578	5.27794e-16	Increased
chr4:117729124:GGACA:-	Gm12844	145.88	366.192	1.32776	5.29567e-16	Increased
chr2:23010379:AGACT:-	Abi1	16.9325	129.549	2.93489	5.61248e-16	Increased
chr17:12943759:GGACA:-	Acat2	82.0574	0	-13.0026	6.66497e-16	Decreased
chr11:116676891:GGACA:-	St6galnac2	82.0574	0	-13.0026	6.66497e-16	Decreased
chr17:28399884:GGACA:-	Fkbp5	82.0574	0	-13.0026	6.66497e-16	Decreased
chr9:54716133:GGACC:+	Dnaja4	82.0574	0	-13.0026	6.66497e-16	Decreased
chr4:40965267:GGACA:+	Chmp5	82.0574	0	-13.0026	6.66497e-16	Decreased
chr16:45095823:GGACC:+	Ccdc80	67.7299	233.188	1.78348	7.7495e-16	Increased
chr2:164011709:GGACA:+	Ywhab	41.68	183.096	2.13491	7.81299e-16	Increased
chr2:152313651:GGACA:+	Tbc1d20	40.3775	181.368	2.16702	8.38534e-16	Increased
chr10:61738535:GGACT:+	Aifm2	28.655	155.459	2.43926	8.44871e-16	Increased
chr11:16516448:GGACA:+		109.41	305.735	1.48246	8.49306e-16	Increased
chr16:11193644:AGACT:-	Rsl1d1	0	70.8201	12.7901	9.27781e-16	Increased
chr9:44142442:GGACA:+	Mcam	0	70.8201	12.7901	9.27781e-16	Increased
chr6:145215388:AGACT:+	Etfrf1	0	70.8201	12.7901	9.27781e-16	Increased
chr19:9012588:GGACC:+	Ahnak	0	70.8201	12.7901	9.27781e-16	Increased
chr7:102239212:GGACT:-	Rhog	0	70.8201	12.7901	9.27781e-16	Increased
chr8:106680189:AGACT:+		0	70.8201	12.7901	9.27781e-16	Increased
chr13:30766794:GGACT:+	Irf4	0	70.8201	12.7901	9.27781e-16	Increased
chr5:140759466:GGACA:-	Gna12	0	70.8201	12.7901	9.27781e-16	Increased
chr18:4484528:GGACA:+	Gm7411	0	70.8201	12.7901	9.27781e-16	Increased
chr11:90278248:GGACA:+	Mmd	218.82	473.285	1.11293	1.07146e-15	Increased
chr15:3318309:GGACT:-	Ghr	125.04	329.918	1.39965	1.08604e-15	Increased
chr17:24439170:GGACA:+	Eci1	127.645	335.1	1.39239	1.1248e-15	Increased
chr10:96618391:GGACT:+	Btg1	76.8474	248.734	1.6944	1.12711e-15	Increased
chr2:152313871:GGACT:+	Tbc1d20	42.9825	184.823	2.10407	1.22995e-15	Increased
chr12:59081382:GGACC:+	Gm5786	80.7549	0	-12.9795	1.26468e-15	Decreased
chr8:106884128:GGACT:-	Chtf8	80.7549	0	-12.9795	1.26468e-15	Decreased
chr8:106884128:GGACT:-	Gm50241	80.7549	0	-12.9795	1.26468e-15	Decreased
chr8:73750521:AGACT:-	Crry-ps	80.7549	0	-12.9795	1.26468e-15	Decreased
chrX:136734071:GGACT:-	Morf4l2	80.7549	0	-12.9795	1.26468e-15	Decreased
chr8:64718928:GGACT:-	Msmo1	80.7549	0	-12.9795	1.26468e-15	Decreased
chr12:28681313:AGACT:+	Adi1	80.7549	0	-12.9795	1.26468e-15	Decreased
chr1:9450926:GGACT:+	Gm7512	40.3775	179.641	2.15322	1.41868e-15	Increased
chr4:136880859:GGACT:-	C1qb	117.225	316.099	1.43102	1.48595e-15	Increased
chr10:19609658:AGACT:+	Ifngr1	101.595	290.19	1.51408	1.6399e-15	Increased
chr11:16516213:GGACC:+		110.712	305.735	1.46538	1.64793e-15	Increased
chr11:16516225:GGACA:+		110.712	305.735	1.46538	1.64793e-15	Increased
chr11:16516152:AGACT:+		110.712	305.735	1.46538	1.64793e-15	Increased
chr17:24640147:AGACT:-	Slc9a3r2	20.84	134.731	2.69207	1.86054e-15	Increased
chr14:32116490:GGACA:+		20.84	134.731	2.69207	1.86054e-15	Increased
chr6:115246422:GGACT:-	Timp4	164.115	388.647	1.2437	2.12478e-15	Increased
chr1:34813398:AGACT:-	Fam168b	0	69.0927	12.7545	2.15825e-15	Increased
chr1:51471397:AGACT:-	Nabp1	0	69.0927	12.7545	2.15825e-15	Increased
chr3:108012658:GGACC:-	Gstm1	0	69.0927	12.7545	2.15825e-15	Increased
chr4:45396557:GGACA:-	Slc25a51	0	69.0927	12.7545	2.15825e-15	Increased
chr6:120888660:GGACA:+	Bcl2l13	0	69.0927	12.7545	2.15825e-15	Increased
chr9:15284567:GGACA:-	4931406C07Rik	0	69.0927	12.7545	2.15825e-15	Increased
chr6:120888859:GGACC:+	Bcl2l13	0	69.0927	12.7545	2.15825e-15	Increased
chr1:144001726:GGACT:-	Rgs2	18.235	127.822	2.80867	2.37924e-15	Increased
chr10:128672154:GGACC:-	Suox	79.4524	0	-12.9561	2.42176e-15	Decreased
chr11:100477180:GGACA:-	Acly	79.4524	0	-12.9561	2.42176e-15	Decreased
chr18:28187992:GGACA:-	Gm5064	79.4524	0	-12.9561	2.42176e-15	Decreased
chr9:54603355:AGACT:+	Idh3a	79.4524	0	-12.9561	2.42176e-15	Decreased
chr6:125362038:GGACC:+	Tnfrsf1a	79.4524	0	-12.9561	2.42176e-15	Decreased
chr10:128672006:AGACT:-	Suox	79.4524	0	-12.9561	2.42176e-15	Decreased
chr2:131179260:GGACC:-	Cenpb	79.4524	0	-12.9561	2.42176e-15	Decreased
chr2:131179260:GGACC:-	Spef1	79.4524	0	-12.9561	2.42176e-15	Decreased
chr4:136880485:GGACA:-	C1qb	143.275	355.828	1.31233	2.48262e-15	Increased
chr4:83538165:AGACT:-		26.05	146.822	2.49426	2.48817e-15	Increased
chr8:122842028:AGACT:+	Gm16378	106.805	297.099	1.47588	2.84599e-15	Increased
chr8:122842028:AGACT:+	Gm20388	106.805	297.099	1.47588	2.84599e-15	Increased
chr8:122842033:GGACT:+	Gm16378	106.805	297.099	1.47588	2.84599e-15	Increased
chr8:122842033:GGACT:+	Gm20388	106.805	297.099	1.47588	2.84599e-15	Increased
chr2:11472240:GGACC:-	Pfkfb3	45.5875	186.55	2.03262	3.25687e-15	Increased
chr1:172135059:GGACC:+	Pex19	98.9899	283.28	1.51678	3.62398e-15	Increased
chr4:83538426:GGACA:-		23.445	139.913	2.57666	4.01338e-15	Increased
chr10:59951349:GGACA:-	Ddit4	23.445	139.913	2.57666	4.01338e-15	Increased
chr17:45568168:AGACT:-	Hsp90ab1	76.8474	0	-12.908	4.33681e-15	Decreased
chr18:6789850:AGACT:+	Gm50081	76.8474	0	-12.908	4.33681e-15	Decreased
chr18:6789850:AGACT:+	Rab18	76.8474	0	-12.908	4.33681e-15	Decreased
chr19:28913210:AGACT:+	Slc1a1	76.8474	0	-12.908	4.33681e-15	Decreased
chr3:135525634:GGACA:-		76.8474	0	-12.908	4.33681e-15	Decreased
chr12:108860405:AGACT:-	Wars	76.8474	0	-12.908	4.33681e-15	Decreased
chr14:47380172:GGACA:+	Lgals3	76.8474	0	-12.908	4.33681e-15	Decreased
chr18:34345001:GGACT:-	Reep5	76.8474	0	-12.908	4.33681e-15	Decreased
chr9:54715025:GGACC:+	Dnaja4	76.8474	0	-12.908	4.33681e-15	Decreased
chr4:83538367:GGACT:-		24.7475	141.64	2.5164	4.49198e-15	Increased
chr4:83538254:AGACT:-		26.05	145.095	2.47719	4.49212e-15	Increased
chr4:136880672:GGACC:-	C1qb	134.157	338.554	1.3354	4.58881e-15	Increased
chr4:15283613:GGACT:+	Tmem64	78.1499	0	-12.9322	4.68015e-15	Decreased
chr4:62388850:GGACT:+	Slc31a1	78.1499	0	-12.9322	4.68015e-15	Decreased
chr19:46655399:GGACT:+	Wbp1l	78.1499	0	-12.9322	4.68015e-15	Decreased
chr9:78209162:GGACT:+	Gsta4	78.1499	0	-12.9322	4.68015e-15	Decreased
chr1:165764044:GGACA:+	Creg1	78.1499	0	-12.9322	4.68015e-15	Decreased
chr9:54716018:GGACC:+	Dnaja4	78.1499	0	-12.9322	4.68015e-15	Decreased
chr13:62813137:GGACC:+	Gm7049	78.1499	0	-12.9322	4.68015e-15	Decreased
chr1:144001652:GGACA:-	Rgs2	19.5375	129.549	2.72855	4.97583e-15	Increased
chr1:169693511:GGACT:+	Rgs5	0	67.3654	12.718	5.02062e-15	Increased
chr11:40749966:GGACC:-	Ccng1	0	67.3654	12.718	5.02062e-15	Increased
chr3:108108240:GGACT:-	Gnai3	0	67.3654	12.718	5.02062e-15	Increased
chr4:86920577:AGACT:+	Acer2	0	67.3654	12.718	5.02062e-15	Increased
chr6:91522379:GGACA:+	Lsm3	0	67.3654	12.718	5.02062e-15	Increased
chr17:79707413:GGACT:-	Cyp1b1	0	67.3654	12.718	5.02062e-15	Increased
chrX:103165016:GGACA:-	Gm6206	0	67.3654	12.718	5.02062e-15	Increased
chr8:13953279:GGACA:-	Tdrp	0	67.3654	12.718	5.02062e-15	Increased
chr10:88474180:GGACT:-	Chpt1	79.4524	248.734	1.64632	5.26772e-15	Increased
chr1:120067771:GGACC:-	Tmem37	122.435	13.8185	-3.14641	5.34774e-15	Decreased
chr4:136880713:GGACT:-	C1qb	132.855	336.827	1.34209	5.49967e-15	Increased
chr7:41683174:AGACT:-	Cd9-ps	286.55	98.4572	-1.54112	6.55167e-15	Decreased
chr4:83538654:GGACA:-		22.1425	134.731	2.60465	6.60442e-15	Increased
chr10:59951127:GGACA:-	Ddit4	23.445	138.185	2.55874	7.22144e-15	Increased
chr10:59951164:AGACT:-	Ddit4	23.445	138.185	2.55874	7.22144e-15	Increased
chr10:59951364:GGACT:-	Ddit4	23.445	138.185	2.55874	7.22144e-15	Increased
chr3:67606456:AGACT:-		75.5449	0	-12.8833	7.75169e-15	Decreased
chr11:75432020:AGACT:-	Serpinf2	75.5449	0	-12.8833	7.75169e-15	Decreased
chr13:38500741:AGACT:-	Txndc5	75.5449	0	-12.8833	7.75169e-15	Decreased
chr2:127634902:AGACT:-	Mal	75.5449	0	-12.8833	7.75169e-15	Decreased
chr4:72851360:AGACT:-	Aldoart1	75.5449	0	-12.8833	7.75169e-15	Decreased
chr8:64719048:GGACA:-	Msmo1	75.5449	0	-12.8833	7.75169e-15	Decreased
chr12:84431487:AGACT:-	Aldh6a1	101.595	283.28	1.47931	9.14978e-15	Increased
chr5:115103341:GGACT:-	Rpl37rt	1493.97	1015.66	-0.556721	1.01812e-14	Decreased
chr4:136895992:GGACT:-	C1qa	148.485	357.555	1.26779	1.10001e-14	Increased
chr13:24803173:GGACA:+	BC005537	0	65.6381	12.6805	1.16792e-14	Increased
chr15:81849770:GGACA:-	Tob2	0	65.6381	12.6805	1.16792e-14	Increased
chr10:23904735:GGACT:+	Vnn1	0	65.6381	12.6805	1.16792e-14	Increased
chr15:81826366:GGACA:+	Tef	0	65.6381	12.6805	1.16792e-14	Increased
chr16:93610053:GGACA:+	Cbr1	0	65.6381	12.6805	1.16792e-14	Increased
chr5:136975141:GGACA:+	Cldn15	0	65.6381	12.6805	1.16792e-14	Increased
chr11:62894381:GGACC:+	Tvp23b	0	65.6381	12.6805	1.16792e-14	Increased
chr10:79994872:GGACA:+	Cnn2	0	65.6381	12.6805	1.16792e-14	Increased
chr13:30766706:GGACC:+	Irf4	0	65.6381	12.6805	1.16792e-14	Increased
chr15:82367309:AGACT:+		0	65.6381	12.6805	1.16792e-14	Increased
chr11:18325820:GGACT:-	Gm12020	0	65.6381	12.6805	1.16792e-14	Increased
chr11:76021562:GGACA:-	Rflnb	0	65.6381	12.6805	1.16792e-14	Increased
chr1:144001864:AGACT:-	Rgs2	16.9325	120.912	2.83536	1.24123e-14	Increased
chr10:59951548:GGACC:-	Ddit4	23.445	136.458	2.5406	1.3044e-14	Increased
chr19:46655232:GGACT:+	Wbp1l	74.2424	0	-12.8582	1.39089e-14	Decreased
chr19:46655289:GGACC:+	Wbp1l	74.2424	0	-12.8582	1.39089e-14	Decreased
chr2:23010791:AGACT:-	Abi1	14.3275	114.003	2.99133	1.52967e-14	Increased
chr1:85907854:GGACA:+	Itm2c	371.212	155.459	-1.25566	1.92395e-14	Decreased
chr4:149979656:GGACC:-	H6pd	40.3775	171.005	2.08214	2.05202e-14	Increased
chr4:83538793:GGACC:-		22.1425	131.276	2.56718	2.30663e-14	Increased
chr13:55187904:AGACT:+		16.9325	119.185	2.81461	2.33662e-14	Increased
chr11:113729247:GGACT:-	Cdc42ep4	72.9399	0	-12.8327	2.50687e-14	Decreased
chr12:28681011:GGACA:+	Adi1	72.9399	0	-12.8327	2.50687e-14	Decreased
chr5:113767183:GGACC:+	Gm3511	72.9399	0	-12.8327	2.50687e-14	Decreased
chr14:7241857:GGACC:+	Gm5456	72.9399	0	-12.8327	2.50687e-14	Decreased
chr16:91562944:GGACT:+	Ifngr2	72.9399	0	-12.8327	2.50687e-14	Decreased
chr16:22381964:GGACA:-	Etv5	72.9399	0	-12.8327	2.50687e-14	Decreased
chr5:103989852:GGACC:-	Hsd17b11	72.9399	0	-12.8327	2.50687e-14	Decreased
chr10:75895786:GGACA:+	Derl3	72.9399	0	-12.8327	2.50687e-14	Decreased
chr8:72181066:GGACT:+	Rab8a	72.9399	0	-12.8327	2.50687e-14	Decreased
chr10:61428819:GGACT:-	Eif4ebp2	72.9399	0	-12.8327	2.50687e-14	Decreased
chr16:17130446:AGACT:-	Sdf2l1	130.25	19.0005	-2.77652	2.61309e-14	Decreased
chr12:10723898:GGACA:-	Gm4928	0	63.9108	12.6421	2.71686e-14	Increased
chr16:91425656:GGACA:+	Il10rb	0	63.9108	12.6421	2.71686e-14	Increased
chr16:93610284:GGACA:+	Cbr1	0	63.9108	12.6421	2.71686e-14	Increased
chr17:25863753:GGACC:-	Mcrip2	0	63.9108	12.6421	2.71686e-14	Increased
chr19:21937966:AGACT:+	Gm5514	0	63.9108	12.6421	2.71686e-14	Increased
chr19:5843952:GGACC:-	Neat1	0	63.9108	12.6421	2.71686e-14	Increased
chr5:9260991:GGACA:-	Gm7332	0	63.9108	12.6421	2.71686e-14	Increased
chr1:189277471:GGACT:-	Pdcd5-ps	0	63.9108	12.6421	2.71686e-14	Increased
chr1:189277471:GGACT:-	Kcnk2	0	63.9108	12.6421	2.71686e-14	Increased
chr19:34492725:GGACA:-	Lipa	0	63.9108	12.6421	2.71686e-14	Increased
chr3:60490615:GGACT:-		0	63.9108	12.6421	2.71686e-14	Increased
chr7:89410696:AGACT:+	Fzd4	0	63.9108	12.6421	2.71686e-14	Increased
chr19:43664592:AGACT:-	Slc25a28	0	63.9108	12.6421	2.71686e-14	Increased
chr4:136896103:GGACC:-	C1qa	149.787	355.828	1.24821	2.73492e-14	Increased
chr1:133910798:GGACA:-	Prelp	53.4025	195.187	1.86968	3.70703e-14	Increased
chr2:163468193:GGACA:-	Fitm2	20.84	127.822	2.61613	3.71149e-14	Increased
chr2:163468211:GGACC:-	Fitm2	20.84	127.822	2.61613	3.71149e-14	Increased
chr1:120067724:GGACT:-	Tmem37	121.132	15.5459	-2.96117	3.78394e-14	Decreased
chr4:83538853:GGACT:-		22.1425	129.549	2.54807	4.31486e-14	Increased
chr4:83538882:AGACT:-		22.1425	129.549	2.54807	4.31486e-14	Increased
chr10:19609498:GGACT:+	Ifngr1	96.3849	269.462	1.4831	4.31674e-14	Increased
chr2:127634399:GGACA:-	Mal	71.6374	0	-12.8067	4.54163e-14	Decreased
chr2:127634701:GGACA:-	Mal	71.6374	0	-12.8067	4.54163e-14	Decreased
chr15:11840921:GGACA:-	Npr3	71.6374	0	-12.8067	4.54163e-14	Decreased
chr4:129515687:GGACA:+	Marcksl1	71.6374	0	-12.8067	4.54163e-14	Decreased
chr11:5106791:GGACT:-	Emid1	71.6374	0	-12.8067	4.54163e-14	Decreased
chr2:150583428:GGACT:-	Apmap	44.285	176.186	1.99197	4.64417e-14	Increased
chrX:163978416:GGACA:-	Car5b	24.7475	136.458	2.46263	4.87809e-14	Increased
chr10:86349236:GGACA:+	Timp3	63.8224	212.46	1.7349	5.25593e-14	Increased
chr19:10058129:GGACC:+	Fads3	14.3275	110.548	2.94694	5.48543e-14	Increased
chr2:23011122:AGACT:-	Abi1	11.7225	103.639	3.14313	6.06605e-14	Increased
chr10:99758498:GGACT:-	Csl	0	62.1835	12.6025	6.32008e-14	Increased
chr13:113043104:GGACA:-	Gpx8	0	62.1835	12.6025	6.32008e-14	Increased
chr3:81954426:GGACA:+	Ctso	0	62.1835	12.6025	6.32008e-14	Increased
chr5:114250298:GGACT:+	Acacb	0	62.1835	12.6025	6.32008e-14	Increased
chr7:127410900:GGACT:-	Gm33080	0	62.1835	12.6025	6.32008e-14	Increased
chr11:100370965:GGACC:-	Jup	0	62.1835	12.6025	6.32008e-14	Increased
chr12:13435683:GGACT:-		0	62.1835	12.6025	6.32008e-14	Increased
chr8:93972336:GGACA:-	Amfr	0	62.1835	12.6025	6.32008e-14	Increased
chr12:57238853:GGACA:+	Prps1l3	0	62.1835	12.6025	6.32008e-14	Increased
chr12:57238853:GGACA:+	Mipol1	0	62.1835	12.6025	6.32008e-14	Increased
chr9:58312794:GGACA:-	Loxl1	0	62.1835	12.6025	6.32008e-14	Increased
chr8:27275104:GGACA:+	Eif4ebp1	59.9149	203.824	1.76616	8.12399e-14	Increased
chr5:18266839:GGACC:-	Gnai1	70.3349	0	-12.7802	8.27633e-14	Decreased
chr5:3641438:GGACC:-	Gatad1	70.3349	0	-12.7802	8.27633e-14	Decreased
chr9:22157847:GGACT:+	Pigyl	70.3349	0	-12.7802	8.27633e-14	Decreased
chr13:24801840:GGACC:+	BC005537	70.3349	0	-12.7802	8.27633e-14	Decreased
chr17:34934885:GGACC:+	Neu1	70.3349	0	-12.7802	8.27633e-14	Decreased
chr2:127634340:GGACA:-	Mal	70.3349	0	-12.7802	8.27633e-14	Decreased
chr4:15286627:AGACT:+	Tmem64	70.3349	0	-12.7802	8.27633e-14	Decreased
chr4:46503556:GGACT:+	Nans	70.3349	0	-12.7802	8.27633e-14	Decreased
chr15:3319881:AGACT:-	Ghr	70.3349	0	-12.7802	8.27633e-14	Decreased
chr10:117288482:GGACT:-	Lyz1	49.495	184.823	1.90058	8.51846e-14	Increased
chr4:46500834:GGACA:+	Nans	139.367	24.1825	-2.52637	8.61459e-14	Decreased
chr11:55110512:GGACT:+	Gm2a	100.292	272.916	1.44416	8.70961e-14	Increased
chr10:88323647:GGACA:-	Dram1	41.68	169.277	2.0217	9.27411e-14	Increased
chr5:35652889:GGACA:-	Htra3	18.235	119.185	2.70775	1.02576e-13	Increased
chr4:43727803:GGACC:+	Hrct1	14.3275	108.821	2.92423	1.04509e-13	Increased
chr4:43728051:AGACT:+	Hrct1	14.3275	108.821	2.92423	1.04509e-13	Increased
chr9:89699287:GGACC:-	Tmed3	321.717	127.822	-1.33159	1.05029e-13	Decreased
chr9:89699351:GGACC:-	Tmed3	321.717	127.822	-1.33159	1.05029e-13	Decreased
chr16:17130737:GGACA:-	Sdf2l1	118.527	15.5459	-2.92981	1.0782e-13	Decreased
chr19:9017535:GGACC:+	Ahnak	83.3599	243.552	1.54669	1.11695e-13	Increased
chrX:99466968:GGACT:-	Pja1	134.157	22.4551	-2.57827	1.14656e-13	Decreased
chr17:24639814:GGACT:-	Slc9a3r2	19.5375	120.912	2.62903	1.16345e-13	Increased
chr19:9017574:GGACT:+	Ahnak	85.9649	248.734	1.53267	1.21221e-13	Increased
chr11:83575398:GGACC:-	Ccl9	44.285	172.732	1.9634	1.33589e-13	Increased
chr12:40034757:GGACT:-	Arl4a	0	60.4562	12.5619	1.4702e-13	Increased
chr4:86920005:GGACA:+	Acer2	0	60.4562	12.5619	1.4702e-13	Increased
chr9:70853678:AGACT:+		0	60.4562	12.5619	1.4702e-13	Increased
chrX:60576888:GGACT:-	Atp11c	0	60.4562	12.5619	1.4702e-13	Increased
chr10:79994372:GGACC:+	Cnn2	0	60.4562	12.5619	1.4702e-13	Increased
chr19:9284113:GGACA:+	Pcna-ps2	0	60.4562	12.5619	1.4702e-13	Increased
chr7:47054169:GGACC:+	Tmem86a	0	60.4562	12.5619	1.4702e-13	Increased
chr11:78522044:AGACT:+	Poldip2	0	60.4562	12.5619	1.4702e-13	Increased
chr2:84958186:GGACA:+	Slc43a3	0	60.4562	12.5619	1.4702e-13	Increased
chr15:3318429:GGACA:-	Ghr	123.737	309.19	1.32114	1.50565e-13	Increased
chr10:43583051:GGACA:+	Cd24a	121.132	17.2732	-2.80926	1.51076e-13	Decreased
chr13:21496544:AGACT:+	AK157302	69.0324	0	-12.7533	1.51816e-13	Decreased
chr4:68302512:GGACC:-	Tcp1-ps1	69.0324	0	-12.7533	1.51816e-13	Decreased
chr4:83505383:AGACT:-	Gm10154	69.0324	0	-12.7533	1.51816e-13	Decreased
chr7:141470412:AGACT:+	Cd151	69.0324	0	-12.7533	1.51816e-13	Decreased
chr4:68302527:AGACT:-	Tcp1-ps1	69.0324	0	-12.7533	1.51816e-13	Decreased
chr10:61429060:AGACT:-	Eif4ebp2	69.0324	0	-12.7533	1.51816e-13	Decreased
chr11:5106896:GGACA:-	Emid1	69.0324	0	-12.7533	1.51816e-13	Decreased
chr3:90542452:GGACC:+	S100a16	69.0324	0	-12.7533	1.51816e-13	Decreased
chr16:18778108:GGACT:+	Cldn5	66.4274	214.188	1.68887	1.64236e-13	Increased
chr2:23010858:GGACA:-	Abi1	14.3275	107.094	2.90114	1.99752e-13	Increased
chr13:55187498:GGACA:+		11.7225	100.184	3.09422	2.24677e-13	Increased
chr13:55187557:GGACT:+		11.7225	100.184	3.09422	2.24677e-13	Increased
chr2:23011242:AGACT:-	Abi1	11.7225	100.184	3.09422	2.24677e-13	Increased
chr15:3318569:GGACA:-	Ghr	115.922	295.371	1.3493	2.25065e-13	Increased
chr17:50699294:AGACT:+	Gm7334	222.727	69.0927	-1.68853	2.46012e-13	Decreased
chr12:8498240:AGACT:-	Rhob	191.467	407.647	1.09018	2.72565e-13	Increased
chr2:152312390:AGACT:+	Tbc1d20	27.3525	136.458	2.31829	2.73692e-13	Increased
chr6:113515303:AGACT:-	Emc3	67.7299	0	-12.7258	2.80511e-13	Decreased
chr9:79771018:GGACA:-	Tmem30a	67.7299	0	-12.7258	2.80511e-13	Decreased
chr2:174427773:GGACA:-	Ctsz	67.7299	0	-12.7258	2.80511e-13	Decreased
chr5:34175040:GGACA:-	Mxd4	67.7299	0	-12.7258	2.80511e-13	Decreased
chr5:72626764:AGACT:-	Cnga1	67.7299	0	-12.7258	2.80511e-13	Decreased
chr7:88309969:AGACT:+	Ctsc	67.7299	0	-12.7258	2.80511e-13	Decreased
chr15:98739778:GGACA:-	Arf3	67.7299	0	-12.7258	2.80511e-13	Decreased
chr3:41068655:GGACA:-	Pgrmc2	67.7299	0	-12.7258	2.80511e-13	Decreased
chr5:112315160:GGACA:+	Tpst2	67.7299	0	-12.7258	2.80511e-13	Decreased
chrX:61785942:GGACT:+	Gm7327	67.7299	0	-12.7258	2.80511e-13	Decreased
chr13:54107503:AGACT:+	Sfxn1	67.7299	0	-12.7258	2.80511e-13	Decreased
chr17:34998186:GGACC:-		67.7299	0	-12.7258	2.80511e-13	Decreased
chr2:131936866:GGACC:+	Prnp	226.635	457.739	1.01413	2.86878e-13	Increased
chr2:131936866:GGACC:+	Prn	226.635	457.739	1.01413	2.86878e-13	Increased
chr7:24862597:GGACT:+	Gm9844	205.795	428.375	1.05763	2.92651e-13	Increased
chr4:149980766:AGACT:-	H6pd	52.1	184.823	1.82659	3.06443e-13	Increased
chr2:131936648:GGACA:+	Prnp	213.61	438.739	1.03835	3.19e-13	Increased
chr2:131936648:GGACA:+	Prn	213.61	438.739	1.03835	3.19e-13	Increased
chr1:155202251:GGACA:+	Stx6	0	58.7288	12.5201	3.42003e-13	Increased
chr13:5868517:GGACT:+	Klf6	0	58.7288	12.5201	3.42003e-13	Increased
chr13:59756006:AGACT:-	Isca1	0	58.7288	12.5201	3.42003e-13	Increased
chr13:98614051:GGACT:+	Gm4815	0	58.7288	12.5201	3.42003e-13	Increased
chr19:30538788:AGACT:-		0	58.7288	12.5201	3.42003e-13	Increased
chr19:32821582:AGACT:+	Pten	0	58.7288	12.5201	3.42003e-13	Increased
chr11:101459663:GGACT:-	Vat1	0	58.7288	12.5201	3.42003e-13	Increased
chr5:104065087:GGACC:+	Nudt9	0	58.7288	12.5201	3.42003e-13	Increased
chrX:96166085:GGACC:+	Msn	0	58.7288	12.5201	3.42003e-13	Increased
chr10:100100119:GGACT:+	Kitl	0	58.7288	12.5201	3.42003e-13	Increased
chr11:101247649:GGACT:+	Ramp2	0	58.7288	12.5201	3.42003e-13	Increased
chr15:66930636:GGACC:-	Ndrg1	0	58.7288	12.5201	3.42003e-13	Increased
chr8:75399038:GGACA:+	Gm7984	0	58.7288	12.5201	3.42003e-13	Increased
chr3:88503003:GGACC:-	Lmna	0	58.7288	12.5201	3.42003e-13	Increased
chr11:23002215:AGACT:+	Cct4	0	58.7288	12.5201	3.42003e-13	Increased
chr5:92414564:GGACT:+	Art3	0	58.7288	12.5201	3.42003e-13	Increased
chr7:80349819:GGACT:-	Man2a2	0	58.7288	12.5201	3.42003e-13	Increased
chr13:55187634:GGACA:+		13.025	101.912	2.967	3.48281e-13	Increased
chr13:55187270:GGACA:+		10.42	95.0025	3.18738	3.50567e-13	Increased
chr9:89699465:GGACC:-	Tmed3	319.112	129.549	-1.3005	3.5973e-13	Decreased
chr2:150583604:GGACC:-	Apmap	42.9825	167.55	1.96252	4.05063e-13	Increased
chr2:152311733:AGACT:+	Tbc1d20	20.84	120.912	2.53596	4.10627e-13	Increased
chr4:83539049:AGACT:-		20.84	120.912	2.53596	4.10627e-13	Increased
chrX:99466455:AGACT:-	Pja1	138.065	25.9098	-2.41333	4.31182e-13	Decreased
chr7:16782262:GGACC:+	Slc1a5	287.852	540.651	0.909345	4.93463e-13	Increased
chr16:65539220:GGACT:-	Chmp2b	66.4274	0	-12.6978	5.22392e-13	Decreased
chr16:65539827:AGACT:-	Chmp2b	66.4274	0	-12.6978	5.22392e-13	Decreased
chr4:44990558:GGACT:+	Grhpr	66.4274	0	-12.6978	5.22392e-13	Decreased
chr6:71284734:GGACC:+	Krcc1	66.4274	0	-12.6978	5.22392e-13	Decreased
chr2:129170250:GGACT:+	Gm14026	66.4274	0	-12.6978	5.22392e-13	Decreased
chr9:65487150:AGACT:+	Spg21	66.4274	0	-12.6978	5.22392e-13	Decreased
chr16:45095603:AGACT:+	Ccdc80	56.0075	190.005	1.76217	5.47013e-13	Increased
chr16:18777837:AGACT:+	Cldn5	65.1249	205.551	1.65806	7.4434e-13	Increased
chr1:133912588:GGACC:-	Prelp	0	57.0015	12.477	7.95579e-13	Increased
chr2:27761207:GGACC:+	Rxra	0	57.0015	12.477	7.95579e-13	Increased
chr4:138242989:GGACT:+	Hp1bp3	0	57.0015	12.477	7.95579e-13	Increased
chr7:25443354:AGACT:-	Gm15495	0	57.0015	12.477	7.95579e-13	Increased
chr8:85030123:GGACT:+	Trir	0	57.0015	12.477	7.95579e-13	Increased
chr7:100580403:GGACA:+	Cox20b	0	57.0015	12.477	7.95579e-13	Increased
chr10:37133792:GGACT:-	Marcks	0	57.0015	12.477	7.95579e-13	Increased
chr11:94742586:GGACC:+	Cdc34b	0	57.0015	12.477	7.95579e-13	Increased
chr12:57239999:GGACT:+	Mipol1	0	57.0015	12.477	7.95579e-13	Increased
chr13:3137755:GGACC:-		0	57.0015	12.477	7.95579e-13	Increased
chr19:17400943:GGACT:+	Rfk	0	57.0015	12.477	7.95579e-13	Increased
chr8:106679236:AGACT:+		0	57.0015	12.477	7.95579e-13	Increased
chr8:106679440:GGACT:+		0	57.0015	12.477	7.95579e-13	Increased
chr12:48555585:GGACT:-	Gm1818	0	57.0015	12.477	7.95579e-13	Increased
chr5:23701380:GGACA:-	AI506816	0	57.0015	12.477	7.95579e-13	Increased
chr7:25757689:GGACA:-	Axl	0	57.0015	12.477	7.95579e-13	Increased
chr15:81826195:GGACC:+	Tef	0	57.0015	12.477	7.95579e-13	Increased
chr15:82366888:AGACT:+		0	57.0015	12.477	7.95579e-13	Increased
chr10:23865805:AGACT:+	Vnn3	0	57.0015	12.477	7.95579e-13	Increased
chr7:39591135:GGACT:+		0	57.0015	12.477	7.95579e-13	Increased
chr8:71475078:GGACC:+	Dda1	0	57.0015	12.477	7.95579e-13	Increased
chr2:152311794:GGACT:+	Tbc1d20	22.1425	122.64	2.469	8.208e-13	Increased
chr2:152311843:GGACC:+	Tbc1d20	22.1425	122.64	2.469	8.208e-13	Increased
chr19:9016565:GGACC:+	Ahnak	65.1249	0	-12.6692	9.81022e-13	Decreased
chr5:49553401:AGACT:+		65.1249	0	-12.6692	9.81022e-13	Decreased
chr7:27164750:GGACC:-	Egln2	65.1249	0	-12.6692	9.81022e-13	Decreased
chrX:80458001:GGACT:+		65.1249	0	-12.6692	9.81022e-13	Decreased
chr11:5966819:GGACT:+	Ykt6	65.1249	0	-12.6692	9.81022e-13	Decreased
chr11:75432431:AGACT:-	Serpinf2	65.1249	0	-12.6692	9.81022e-13	Decreased
chr1:88700367:GGACT:-	Arl4c	65.1249	0	-12.6692	9.81022e-13	Decreased
chr5:112315046:GGACA:+	Tpst2	65.1249	0	-12.6692	9.81022e-13	Decreased
chr4:46503025:GGACA:+	Nans	65.1249	0	-12.6692	9.81022e-13	Decreased
chr14:25924219:GGACT:-	Tmem254a	135.46	25.9098	-2.38585	1.13611e-12	Decreased
chr3:103645180:AGACT:-	Atg4a-ps	102.897	12.0912	-3.08812	1.1757e-12	Decreased
chr16:45095261:GGACA:+	Ccdc80	46.89	171.005	1.86646	1.31027e-12	Increased
chr10:61738401:AGACT:+	Aifm2	26.05	129.549	2.3137	1.58697e-12	Increased
chr13:55186963:AGACT:+		9.11749	88.0932	3.2709	1.62049e-12	Increased
chr7:79790320:GGACT:-	Gm44705	44.285	165.823	1.90451	1.70659e-12	Increased
chr7:79790325:AGACT:-	Gm44705	44.285	165.823	1.90451	1.70659e-12	Increased
chr1:155202856:GGACA:+	Stx6	0	55.2742	12.4327	1.8507e-12	Increased
chr10:80586935:GGACT:-	Abhd17a	0	55.2742	12.4327	1.8507e-12	Increased
chr18:31581739:GGACT:-	Slc25a46	0	55.2742	12.4327	1.8507e-12	Increased
chr5:114250158:GGACA:+	Acacb	0	55.2742	12.4327	1.8507e-12	Increased
chr5:139393493:GGACA:+	Gpr146	0	55.2742	12.4327	1.8507e-12	Increased
chr9:52087083:GGACA:+	Rdx	0	55.2742	12.4327	1.8507e-12	Increased
chr1:34814078:GGACC:-	Fam168b	0	55.2742	12.4327	1.8507e-12	Increased
chr3:8462987:GGACA:-	1700003N22Rik	0	55.2742	12.4327	1.8507e-12	Increased
chr5:118066709:GGACA:-	Fbxw8	0	55.2742	12.4327	1.8507e-12	Increased
chr5:137615886:GGACA:+	Gm16089	0	55.2742	12.4327	1.8507e-12	Increased
chr9:108160272:GGACC:+		0	55.2742	12.4327	1.8507e-12	Increased
chr13:5868359:GGACA:+	Klf6	0	55.2742	12.4327	1.8507e-12	Increased
chr6:124531546:GGACC:-	C1s1	0	55.2742	12.4327	1.8507e-12	Increased
chr2:119354147:GGACT:+	Chac1	0	55.2742	12.4327	1.8507e-12	Increased
chr9:99946908:GGACT:-	Gm8641	63.8224	0	-12.6401	1.85844e-12	Decreased
chr1:34878546:GGACC:+	Plekhb2	63.8224	0	-12.6401	1.85844e-12	Decreased
chr4:138967943:GGACT:+	Rnf186	63.8224	0	-12.6401	1.85844e-12	Decreased
chr4:138968107:GGACT:+	Rnf186	63.8224	0	-12.6401	1.85844e-12	Decreased
chr4:138968126:AGACT:+	Rnf186	63.8224	0	-12.6401	1.85844e-12	Decreased
chr1:191790993:GGACA:-	Gm20203	63.8224	0	-12.6401	1.85844e-12	Decreased
chr11:106029020:GGACT:-		63.8224	0	-12.6401	1.85844e-12	Decreased
chr2:156347536:GGACC:-	Gm14253	63.8224	0	-12.6401	1.85844e-12	Decreased
chr11:118355191:GGACA:-	Timp2	63.8224	0	-12.6401	1.85844e-12	Decreased
chr12:8498435:GGACT:-	Rhob	191.467	399.011	1.05929	1.93291e-12	Increased
chr3:93564499:GGACC:+	S100a10	414.195	699.564	0.756133	2.13933e-12	Increased
chr4:136896383:GGACC:-	C1qa	147.182	333.372	1.17948	2.15905e-12	Increased
chr6:19120233:GGACA:+	Gm6655	128.947	24.1825	-2.41427	2.53609e-12	Decreased
chr6:19120463:GGACA:+	Gm6655	128.947	24.1825	-2.41427	2.53609e-12	Decreased
chr6:19120398:AGACT:+	Gm6655	128.947	24.1825	-2.41427	2.53609e-12	Decreased
chr6:19120589:GGACA:+	Gm6655	128.947	24.1825	-2.41427	2.53609e-12	Decreased
chr3:115711940:AGACT:-	S1pr1	20.84	115.73	2.47277	2.54932e-12	Increased
chr19:40624254:GGACA:+	Entpd1	57.3099	186.55	1.70253	3.11782e-12	Increased
chr5:137759670:GGACA:+	Tsc22d4	113.317	17.2732	-2.71306	3.14355e-12	Decreased
chr12:102568711:GGACC:-	Itpk1	62.5199	0	-12.6103	3.55209e-12	Decreased
chr13:100655602:GGACA:+	Taf9	62.5199	0	-12.6103	3.55209e-12	Decreased
chr13:100655602:GGACA:+	Ak6	62.5199	0	-12.6103	3.55209e-12	Decreased
chr5:111388019:AGACT:+	Pitpnb	62.5199	0	-12.6103	3.55209e-12	Decreased
chr1:6380861:GGACC:+	Gm2147	62.5199	0	-12.6103	3.55209e-12	Decreased
chr1:6380861:GGACC:+	Alkal1	62.5199	0	-12.6103	3.55209e-12	Decreased
chr11:17198516:GGACA:+	Wdr92	62.5199	0	-12.6103	3.55209e-12	Decreased
chr11:17198516:GGACA:+	Ppp3r1	62.5199	0	-12.6103	3.55209e-12	Decreased
chr11:75432614:GGACA:-	Serpinf2	62.5199	0	-12.6103	3.55209e-12	Decreased
chr15:88826565:GGACA:+	Creld2	62.5199	0	-12.6103	3.55209e-12	Decreased
chr8:106885709:GGACC:-	Chtf8	62.5199	0	-12.6103	3.55209e-12	Decreased
chr8:106885709:GGACC:-	Gm50241	62.5199	0	-12.6103	3.55209e-12	Decreased
chr13:3613209:GGACT:+		62.5199	0	-12.6103	3.55209e-12	Decreased
chr4:138968317:GGACA:+	Rnf186	62.5199	0	-12.6103	3.55209e-12	Decreased
chr5:122363195:GGACT:+	Vps29	62.5199	0	-12.6103	3.55209e-12	Decreased
chr4:46502964:AGACT:+	Nans	62.5199	0	-12.6103	3.55209e-12	Decreased
chr6:108821628:GGACA:+	Arl8b	62.5199	0	-12.6103	3.55209e-12	Decreased
chr11:59960591:GGACC:+	Med9	62.5199	0	-12.6103	3.55209e-12	Decreased
chr5:116408980:GGACC:-	Hspb8	62.5199	0	-12.6103	3.55209e-12	Decreased
chr12:18216938:GGACC:+	Bnip3l-ps	62.5199	195.187	1.64231	4.0373e-12	Increased
chr6:19119947:GGACA:+	Gm6655	127.645	24.1825	-2.39962	4.1027e-12	Decreased
chr6:19120038:GGACA:+	Gm6655	127.645	24.1825	-2.39962	4.1027e-12	Decreased
chr3:103644024:GGACT:-	Atg4a-ps	91.1749	8.63659	-3.39859	4.16236e-12	Decreased
chr19:47266407:GGACT:-	Sh3pxd2a	0	53.5469	12.3869	4.30515e-12	Increased
chr19:57034612:GGACA:-	Ablim1	0	53.5469	12.3869	4.30515e-12	Increased
chr3:54749361:GGACT:+	Alg5	0	53.5469	12.3869	4.30515e-12	Increased
chr4:33050152:GGACT:+	Ube2j1	0	53.5469	12.3869	4.30515e-12	Increased
chr6:5232415:GGACT:-	Pon3	0	53.5469	12.3869	4.30515e-12	Increased
chr7:89410369:AGACT:+	Fzd4	0	53.5469	12.3869	4.30515e-12	Increased
chrX:100623352:GGACA:-	Pdzd11	0	53.5469	12.3869	4.30515e-12	Increased
chrX:56154765:GGACT:-		0	53.5469	12.3869	4.30515e-12	Increased
chrX:75534771:GGACA:+	Vbp1	0	53.5469	12.3869	4.30515e-12	Increased
chr13:3565171:GGACA:+	Gdi2	0	53.5469	12.3869	4.30515e-12	Increased
chr16:17734354:GGACT:+	Bod1-ps	0	53.5469	12.3869	4.30515e-12	Increased
chr8:93972548:GGACC:-	Amfr	0	53.5469	12.3869	4.30515e-12	Increased
chr12:26307920:GGACA:-	Rnf144a	0	53.5469	12.3869	4.30515e-12	Increased
chr2:122264777:AGACT:+	Sord	0	53.5469	12.3869	4.30515e-12	Increased
chr3:8463020:GGACA:-	1700003N22Rik	0	53.5469	12.3869	4.30515e-12	Increased
chr19:57034537:GGACT:-	Ablim1	0	53.5469	12.3869	4.30515e-12	Increased
chr6:8378695:GGACT:-	Gm8428	0	53.5469	12.3869	4.30515e-12	Increased
chr9:108207728:GGACC:-	Dag1	0	53.5469	12.3869	4.30515e-12	Increased
chr2:155818763:AGACT:-	BC029722	0	53.5469	12.3869	4.30515e-12	Increased
chr2:119353633:GGACA:+	Chac1	0	53.5469	12.3869	4.30515e-12	Increased
chr2:119353659:AGACT:+	Chac1	0	53.5469	12.3869	4.30515e-12	Increased
chr2:119353948:GGACC:+	Chac1	0	53.5469	12.3869	4.30515e-12	Increased
chr2:119353982:AGACT:+	Chac1	0	53.5469	12.3869	4.30515e-12	Increased
chr6:91233965:GGACA:+	Fbln2	0	53.5469	12.3869	4.30515e-12	Increased
chr14:44265760:AGACT:+		26.05	126.094	2.27471	4.77258e-12	Increased
chr13:55187052:GGACC:+		10.42	89.8206	3.10647	5.15856e-12	Increased
chr11:118302095:GGACA:-	Timp2	143.275	323.009	1.17273	5.61241e-12	Increased
chr13:111361243:GGACC:-	Gm15285	117.225	283.28	1.27288	5.71043e-12	Increased
chr7:27638917:GGACA:+	Akt2	15.63	101.912	2.70415	5.73256e-12	Increased
chr6:5484415:GGACA:-	Pdk4	9.11749	84.6386	3.2132	6.4117e-12	Increased
chr12:69372757:GGACA:+	Arf6	59.9149	0	-12.5489	6.44707e-12	Decreased
chr13:24801454:GGACA:+		59.9149	0	-12.5489	6.44707e-12	Decreased
chr17:53866658:GGACT:-		59.9149	0	-12.5489	6.44707e-12	Decreased
chr19:6062253:GGACC:+	Znhit2	59.9149	0	-12.5489	6.44707e-12	Decreased
chr6:18853996:AGACT:+	Lsm8	59.9149	0	-12.5489	6.44707e-12	Decreased
chr6:88504454:GGACC:-	Sec61a1	59.9149	0	-12.5489	6.44707e-12	Decreased
chr7:27165676:GGACC:-	Egln2	59.9149	0	-12.5489	6.44707e-12	Decreased
chr11:106029750:AGACT:-		59.9149	0	-12.5489	6.44707e-12	Decreased
chr15:78405292:GGACT:-	Tst	59.9149	0	-12.5489	6.44707e-12	Decreased
chr19:28912303:GGACT:+	Slc1a1	59.9149	0	-12.5489	6.44707e-12	Decreased
chr5:33076331:GGACA:+	Rpl35a-ps5	59.9149	0	-12.5489	6.44707e-12	Decreased
chr7:81222737:AGACT:-	Gm7180	59.9149	0	-12.5489	6.44707e-12	Decreased
chr16:68888499:AGACT:+	Gm46542	59.9149	0	-12.5489	6.44707e-12	Decreased
chr6:128609704:GGACA:-	Klrb1a	59.9149	0	-12.5489	6.44707e-12	Decreased
chr7:16917030:GGACT:-	Calm3	59.9149	0	-12.5489	6.44707e-12	Decreased
chr11:82062283:GGACC:+	Ccl11	32.5625	138.185	2.08499	6.53754e-12	Increased
chr10:81264730:GGACC:-	Mrpl54	61.2174	0	-12.58	6.84969e-12	Decreased
chr13:26492570:GGACA:+	Gm11353	61.2174	0	-12.58	6.84969e-12	Decreased
chr15:78405637:GGACA:-	Tst	61.2174	0	-12.58	6.84969e-12	Decreased
chr19:30539206:GGACT:-	Ppp1r2-ps3	61.2174	0	-12.58	6.84969e-12	Decreased
chr9:26975330:GGACA:-	Acad8	61.2174	0	-12.58	6.84969e-12	Decreased
chr1:161726246:GGACT:-	Gm15429	61.2174	0	-12.58	6.84969e-12	Decreased
chr11:6010565:GGACA:+		61.2174	0	-12.58	6.84969e-12	Decreased
chr4:130253729:GGACT:-	Serinc2	61.2174	0	-12.58	6.84969e-12	Decreased
chr7:29281847:GGACC:-	Spint2	61.2174	0	-12.58	6.84969e-12	Decreased
chr8:46535188:AGACT:+	Acsl1	61.2174	0	-12.58	6.84969e-12	Decreased
chr12:102569017:AGACT:-	Itpk1	61.2174	0	-12.58	6.84969e-12	Decreased
chr17:34998787:AGACT:-		61.2174	0	-12.58	6.84969e-12	Decreased
chr17:34998793:GGACT:-		61.2174	0	-12.58	6.84969e-12	Decreased
chr18:80212641:AGACT:+	Gm16286	61.2174	0	-12.58	6.84969e-12	Decreased
chr18:80212641:AGACT:+	Txnl4a	61.2174	0	-12.58	6.84969e-12	Decreased
chr5:104092676:GGACC:-	Sparcl1	61.2174	0	-12.58	6.84969e-12	Decreased
chr11:101339152:GGACA:+	Aoc3	157.602	343.736	1.12496	6.86545e-12	Increased
chr2:131936478:GGACT:+	Prnp	205.795	412.829	1.0043	6.88313e-12	Increased
chr2:131936478:GGACT:+	Prn	205.795	412.829	1.0043	6.88313e-12	Increased
chr2:163469354:AGACT:-	Fitm2	18.235	107.094	2.55344	7.2438e-12	Increased
chr10:86348068:GGACA:+	Timp3	48.1925	167.55	1.7975	8.23876e-12	Increased
chr3:115711844:GGACA:-	S1pr1	22.1425	115.73	2.38535	8.30369e-12	Increased
chr13:55186992:GGACT:+		10.42	88.0932	3.07846	9.64906e-12	Increased
chr1:165763984:AGACT:+	Creg1	0	51.8196	12.3396	1.00148e-11	Increased
chr1:82822829:GGACA:-	Gm17764	0	51.8196	12.3396	1.00148e-11	Increased
chr14:31667320:GGACA:+	Btd	0	51.8196	12.3396	1.00148e-11	Increased
chr15:8635418:GGACA:-	Slc1a3	0	51.8196	12.3396	1.00148e-11	Increased
chr19:21281127:GGACA:+	Zfand5	0	51.8196	12.3396	1.00148e-11	Increased
chr5:30624503:GGACA:+	Kcnk3	0	51.8196	12.3396	1.00148e-11	Increased
chr5:30624526:GGACA:+	Kcnk3	0	51.8196	12.3396	1.00148e-11	Increased
chr7:27638587:GGACA:+	Akt2	0	51.8196	12.3396	1.00148e-11	Increased
chr11:95680300:GGACA:+	Phb	0	51.8196	12.3396	1.00148e-11	Increased
chr14:31667616:GGACT:+	Btd	0	51.8196	12.3396	1.00148e-11	Increased
chr1:194960686:GGACA:+	Cd34	0	51.8196	12.3396	1.00148e-11	Increased
chr13:80894422:GGACA:+	Arrdc3	0	51.8196	12.3396	1.00148e-11	Increased
chr13:97198276:AGACT:-	Hexb	0	51.8196	12.3396	1.00148e-11	Increased
chr5:57608983:GGACA:+	Gm8121	0	51.8196	12.3396	1.00148e-11	Increased
chr5:57608971:GGACT:+	Gm8121	0	51.8196	12.3396	1.00148e-11	Increased
chr18:36725990:GGACC:-	Cd14	0	51.8196	12.3396	1.00148e-11	Increased
chr4:129848805:GGACC:+	Ptp4a2	0	51.8196	12.3396	1.00148e-11	Increased
chr6:120887485:GGACA:+	Bcl2l13	0	51.8196	12.3396	1.00148e-11	Increased
chrX:74494647:AGACT:-	Gm15361	0	51.8196	12.3396	1.00148e-11	Increased
chr6:116408569:AGACT:+	March8	0	51.8196	12.3396	1.00148e-11	Increased
chr6:124530489:AGACT:-	C1s1	32.5625	136.458	2.06684	1.12134e-11	Increased
chr10:78436838:GGACA:-	Pdxk	58.6124	0	-12.5172	1.15237e-11	Decreased
chr10:80116631:GGACC:+	Stk11	58.6124	0	-12.5172	1.15237e-11	Decreased
chr10:80116685:GGACA:+	Stk11	58.6124	0	-12.5172	1.15237e-11	Decreased
chr17:29251358:AGACT:-	Ppil1	58.6124	0	-12.5172	1.15237e-11	Decreased
chr9:79769431:GGACC:-	Tmem30a	58.6124	0	-12.5172	1.15237e-11	Decreased
chr9:79769465:GGACT:-	Tmem30a	58.6124	0	-12.5172	1.15237e-11	Decreased
chrX:49661289:GGACC:+	Gm14719	58.6124	0	-12.5172	1.15237e-11	Decreased
chr11:45909561:GGACT:+	Clint1	58.6124	0	-12.5172	1.15237e-11	Decreased
chr11:6010398:GGACC:+		58.6124	0	-12.5172	1.15237e-11	Decreased
chr17:29251554:GGACC:-	Ppil1	58.6124	0	-12.5172	1.15237e-11	Decreased
chr8:54523314:GGACA:-	Spcs3	58.6124	0	-12.5172	1.15237e-11	Decreased
chr12:104414040:GGACT:+	Serpina3n	58.6124	0	-12.5172	1.15237e-11	Decreased
chr14:54898428:GGACA:+		58.6124	0	-12.5172	1.15237e-11	Decreased
chr16:17154198:GGACC:-	Ube2l3	58.6124	0	-12.5172	1.15237e-11	Decreased
chr18:80212238:GGACC:+	Gm16286	58.6124	0	-12.5172	1.15237e-11	Decreased
chr18:80212238:GGACC:+	Txnl4a	58.6124	0	-12.5172	1.15237e-11	Decreased
chr9:77984004:GGACT:+	Elovl5	58.6124	0	-12.5172	1.15237e-11	Decreased
chr7:45461843:GGACT:-	Bax	58.6124	0	-12.5172	1.15237e-11	Decreased
chr2:23011473:GGACA:-	Abi1	11.7225	89.8206	2.9367	1.22598e-11	Increased
chr5:45512348:GGACA:+	Lap3	117.225	20.7278	-2.49907	1.3237e-11	Decreased
chr4:149981025:GGACA:-	H6pd	48.1925	165.823	1.78255	1.33612e-11	Increased
chr14:44265499:AGACT:+	Gm6532	26.05	122.64	2.23464	1.45069e-11	Increased
chr19:9017051:GGACT:+	Ahnak	75.5449	212.46	1.49166	1.55643e-11	Increased
chr16:45094900:GGACC:+	Ccdc80	41.68	153.731	1.88273	1.59767e-11	Increased
chr10:79819822:GGACC:+	Palm	35.1675	139.913	1.99191	1.71167e-11	Increased
chr13:55186795:AGACT:+		7.81499	79.4567	3.34419	1.87141e-11	Increased
chr12:102569337:GGACC:-	Itpk1	57.3099	0	-12.4848	2.0678e-11	Decreased
chr13:23739586:GGACT:+	H1f2	57.3099	0	-12.4848	2.0678e-11	Decreased
chr4:143241967:AGACT:-		57.3099	0	-12.4848	2.0678e-11	Decreased
chr10:62071757:GGACC:+	Gm5424	57.3099	0	-12.4848	2.0678e-11	Decreased
chr11:6010252:AGACT:+		57.3099	0	-12.4848	2.0678e-11	Decreased
chr7:25244130:GGACA:-	Erf	57.3099	0	-12.4848	2.0678e-11	Decreased
chr13:54107000:AGACT:+	Sfxn1	57.3099	0	-12.4848	2.0678e-11	Decreased
chr19:43663863:AGACT:-	Slc25a28	57.3099	0	-12.4848	2.0678e-11	Decreased
chr5:136044847:GGACT:+	Upk3b	57.3099	0	-12.4848	2.0678e-11	Decreased
chr14:65961286:GGACC:-	Gm19222	57.3099	0	-12.4848	2.0678e-11	Decreased
chr2:75639320:GGACA:+		6.51249	74.2747	3.50957	2.12352e-11	Increased
chr11:97836680:GGACA:+	Lasp1	0	50.0922	12.2907	2.32966e-11	Increased
chr15:73751478:GGACA:+	Ptp4a3	0	50.0922	12.2907	2.32966e-11	Increased
chr17:35479429:GGACA:+		0	50.0922	12.2907	2.32966e-11	Increased
chr18:86242479:GGACA:-		0	50.0922	12.2907	2.32966e-11	Increased
chr19:34493296:GGACA:-	Lipa	0	50.0922	12.2907	2.32966e-11	Increased
chr14:103081509:GGACT:-	Fbxl3	0	50.0922	12.2907	2.32966e-11	Increased
chr4:141859669:AGACT:-	Efhd2	0	50.0922	12.2907	2.32966e-11	Increased
chr6:11900572:GGACT:-	Ndufa4	0	50.0922	12.2907	2.32966e-11	Increased
chr15:82366568:AGACT:+		0	50.0922	12.2907	2.32966e-11	Increased
chr6:15801053:GGACT:+	Mdfic	0	50.0922	12.2907	2.32966e-11	Increased
chr8:85307873:AGACT:+	Orc6	0	50.0922	12.2907	2.32966e-11	Increased
chr9:58157912:GGACC:-	Islr	0	50.0922	12.2907	2.32966e-11	Increased
chr10:112926421:GGACT:-	Atxn7l3b	0	50.0922	12.2907	2.32966e-11	Increased
chr8:33619338:GGACC:+	Ppp2cb	0	50.0922	12.2907	2.32966e-11	Increased
chr7:139543866:GGACA:-		0	50.0922	12.2907	2.32966e-11	Increased
chr17:28400470:AGACT:-	Fkbp5	0	50.0922	12.2907	2.32966e-11	Increased
chr7:39588773:GGACC:+		0	50.0922	12.2907	2.32966e-11	Increased
chr3:116923479:GGACA:-	Palmd	42.9825	153.731	1.83835	2.40428e-11	Increased
chr5:26356377:GGACA:+	Gm18957	26.05	120.912	2.21417	2.53667e-11	Increased
chr5:26356617:GGACA:+	Gm18957	26.05	120.912	2.21417	2.53667e-11	Increased
chr2:40127053:GGACA:-		273.525	112.276	-1.28455	2.65209e-11	Decreased
chr2:163468868:AGACT:-	Fitm2	22.1425	112.276	2.34163	2.67529e-11	Increased
chr5:26357352:GGACT:+		23.445	115.73	2.30293	2.69853e-11	Increased
chr5:26357396:GGACA:+		23.445	115.73	2.30293	2.69853e-11	Increased
chr5:26357444:GGACA:+		23.445	115.73	2.30293	2.69853e-11	Increased
chr5:26357576:GGACT:+		23.445	115.73	2.30293	2.69853e-11	Increased
chr5:26357703:GGACC:+		23.445	115.73	2.30293	2.69853e-11	Increased
chr14:26203588:GGACT:-	Tmem254b	156.3	41.4556	-1.91442	2.80702e-11	Decreased
chr2:23011701:GGACA:-	Abi1	10.42	84.6386	3.02075	3.43187e-11	Increased
chr3:116923968:GGACT:-	Palmd	37.7725	143.367	1.92403	3.67424e-11	Increased
chr12:102570111:GGACC:-	Itpk1	56.0075	0	-12.4517	3.72725e-11	Decreased
chr12:70466146:GGACA:+	Tmx1	56.0075	0	-12.4517	3.72725e-11	Decreased
chr4:41739217:GGACA:-	Sigmar1	56.0075	0	-12.4517	3.72725e-11	Decreased
chr5:49552430:GGACA:+	Gm5555	56.0075	0	-12.4517	3.72725e-11	Decreased
chr6:35511200:GGACA:-	Mtpn	56.0075	0	-12.4517	3.72725e-11	Decreased
chr6:86737375:GGACT:-	Anxa4	56.0075	0	-12.4517	3.72725e-11	Decreased
chr11:6010181:GGACC:+		56.0075	0	-12.4517	3.72725e-11	Decreased
chr5:111386530:GGACC:+	Pitpnb	56.0075	0	-12.4517	3.72725e-11	Decreased
chr17:87079512:AGACT:+		56.0075	0	-12.4517	3.72725e-11	Decreased
chr3:144189113:GGACT:-	Lmo4	56.0075	0	-12.4517	3.72725e-11	Decreased
chr5:34175693:GGACC:-	Mxd4	56.0075	0	-12.4517	3.72725e-11	Decreased
chr5:65447092:GGACA:-	Gm43552	56.0075	0	-12.4517	3.72725e-11	Decreased
chr5:65447092:GGACA:-	Smim14	56.0075	0	-12.4517	3.72725e-11	Decreased
chr15:99409789:AGACT:+	Tmbim6	854.439	549.287	-0.637408	4.26111e-11	Decreased
chr6:55348243:GGACC:+	Aqp1	201.887	397.283	0.976583	4.31917e-11	Increased
chr19:9016955:GGACA:+	Ahnak	74.2424	207.278	1.48113	4.3752e-11	Increased
chr6:55347793:GGACA:+	Aqp1	187.56	378.283	1.01208	4.48365e-11	Increased
chr16:84513296:GGACC:-	Gm6032	45.5875	157.186	1.78554	4.65172e-11	Increased
chr7:126673018:GGACT:-	Sult1a1	20.84	108.821	2.38397	5.03471e-11	Increased
chr8:106680645:AGACT:+		9.11749	79.4567	3.12206	5.09512e-11	Increased
chr1:73912042:GGACC:-	Tns1	44.285	153.731	1.79529	5.4191e-11	Increased
chr10:112926538:GGACT:-	Atxn7l3b	0	48.3649	12.24	5.4193e-11	Increased
chr11:90859646:AGACT:-		0	48.3649	12.24	5.4193e-11	Increased
chr19:47266732:GGACC:-	Sh3pxd2a	0	48.3649	12.24	5.4193e-11	Increased
chr2:35730652:GGACC:+	Dab2ip	0	48.3649	12.24	5.4193e-11	Increased
chr3:97921473:AGACT:+	Sec22b	0	48.3649	12.24	5.4193e-11	Increased
chrX:157015453:GGACA:-		0	48.3649	12.24	5.4193e-11	Increased
chr11:69687051:GGACT:-	Tnfsfm13	0	48.3649	12.24	5.4193e-11	Increased
chr11:69687051:GGACT:-	Tnfsf12	0	48.3649	12.24	5.4193e-11	Increased
chr13:34946870:AGACT:-	Eci3	0	48.3649	12.24	5.4193e-11	Increased
chr18:63664268:AGACT:-	Txnl1	0	48.3649	12.24	5.4193e-11	Increased
chr6:149150521:GGACC:+	Etfbkmt	0	48.3649	12.24	5.4193e-11	Increased
chrX:38685938:GGACT:-	Ap3s1-ps1	0	48.3649	12.24	5.4193e-11	Increased
chr11:88844838:AGACT:-	Akap1	0	48.3649	12.24	5.4193e-11	Increased
chr7:28832120:GGACC:+	Ech1	0	48.3649	12.24	5.4193e-11	Increased
chr9:25101492:AGACT:-		0	48.3649	12.24	5.4193e-11	Increased
chr10:7768456:GGACT:-	Ginm1	48.1925	160.641	1.73675	5.72505e-11	Increased
chr8:11198695:GGACA:-	Col4a1	52.1	167.55	1.68505	5.81476e-11	Increased
chr8:121597612:GGACA:+	Map1lc3b	169.325	350.646	1.05018	5.88402e-11	Increased
chr8:121597612:GGACA:+	Gm20388	169.325	350.646	1.05018	5.88402e-11	Increased
chr16:22381513:GGACA:-	Etv5	83.3599	8.63659	-3.26932	5.95358e-11	Decreased
chr3:96578466:AGACT:-	Polr3gl	29.9575	126.094	2.07315	6.43318e-11	Increased
chr3:96578486:AGACT:-	Polr3gl	29.9575	126.094	2.07315	6.43318e-11	Increased
chr12:102570207:AGACT:-	Itpk1	54.705	0	-12.4177	6.75341e-11	Decreased
[truncated: 7,123 more rows]

## Sheet: B_Adipose_m6A_Difference
loci_motif	gene_name	fed_cpm	fasting_cpm	log2FC(cpm+0.01)	fisher_p_value	sigORnot
[truncated: 5,103 more rows]

[truncated: 4 more sheets: Lung_m6A_Difference, Heart_m6A_Difference, Spleen_m6A_Difference, Kidney_m6A_Difference]
